# Supplementary material for: Structural and dynamic mechanisms for coupled folding and tRNA recognition of a translational T-box riboswitch
Source: Nat Commun. 2023 Nov 15;14:7394. doi: 10.1038/s41467-023-43232-z (PMC10651847; doi:10.1038/s41467-023-43232-z)
Supplement: Supplementary file 4 — Supplementary Data 1 [file 41467_2023_43232_MOESM4_ESM.zip]

Archive with 8 entries (7 files):
- Supplementary Data 1/
- Supplementary Data 1/T77.1.pdb
- Supplementary Data 1/T89.1.pdb
- Supplementary Data 1/T89.2.pdb
- Supplementary Data 1/T99.1.pdb
- Supplementary Data 1/T99.2.pdb
- Supplementary Data 1/T99.3.pdb
- Supplementary Data 1/T99.4.pdb
