# Supplementary material for: Structural and dynamic mechanisms for coupled folding and tRNA recognition of a translational T-box riboswitch
Source: Nat Commun. 2023 Nov 15;14:7394. doi: 10.1038/s41467-023-43232-z (PMC10651847; doi:10.1038/s41467-023-43232-z)
Supplement: Supplementary file 4 — Supplementary Data 1 [file 41467_2023_43232_MOESM4_ESM.zip › Supplementary Data 1/T77.1.pdb]

REMARK    GENERATED BY TRJCONV
TITLE     t77 in water t= 9939.00000 step= 9939
REMARK    THIS IS A SIMULATION BOX
CRYST1  118.718  118.718  118.718  60.00  60.00  90.00 P 1           1
MODEL        1
ATOM      1  O5'   G     1      75.345 113.017  19.297  1.00  0.00           O
ATOM      2  C5'   G     1      75.560 114.388  19.585  1.00  0.00           C
ATOM      3  C4'   G     1      76.517 114.654  20.762  1.00  0.00           C
ATOM      4  O4'   G     1      75.965 114.182  21.992  1.00  0.00           O
ATOM      5  C1'   G     1      76.991 113.575  22.779  1.00  0.00           C
ATOM      6  N9    G     1      76.847 112.095  22.755  1.00  0.00           N
ATOM      7  C8    G     1      75.985 111.349  21.990  1.00  0.00           C
ATOM      8  N7    G     1      76.018 110.068  22.212  1.00  0.00           N
ATOM      9  C5    G     1      76.956 109.947  23.239  1.00  0.00           C
ATOM     10  C6    G     1      77.391 108.793  23.973  1.00  0.00           C
ATOM     11  O6    G     1      77.038 107.621  23.851  1.00  0.00           O
ATOM     12  N1    G     1      78.289 109.078  24.975  1.00  0.00           N
ATOM     13  C2    G     1      78.709 110.328  25.270  1.00  0.00           C
ATOM     14  N2    G     1      79.511 110.427  26.296  1.00  0.00           N
ATOM     15  N3    G     1      78.339 111.440  24.616  1.00  0.00           N
ATOM     16  C4    G     1      77.452 111.183  23.600  1.00  0.00           C
ATOM     17  C3'   G     1      77.945 114.101  20.660  1.00  0.00           C
ATOM     18  C2'   G     1      78.309 114.047  22.158  1.00  0.00           C
ATOM     19  O2'   G     1      78.593 115.334  22.718  1.00  0.00           O
ATOM     20  O3'   G     1      78.813 114.949  19.908  1.00  0.00           O
ATOM     21  P     G     2      80.143 114.382  19.223  1.00  0.00           P
ATOM     22  O1P   G     2      80.877 115.552  18.695  1.00  0.00           O
ATOM     23  O2P   G     2      79.725 113.332  18.282  1.00  0.00           O
ATOM     24  O5'   G     2      80.989 113.684  20.380  1.00  0.00           O
ATOM     25  C5'   G     2      81.759 114.443  21.294  1.00  0.00           C
ATOM     26  C4'   G     2      82.335 113.586  22.431  1.00  0.00           C
ATOM     27  O4'   G     2      81.343 112.897  23.180  1.00  0.00           O
ATOM     28  C1'   G     2      81.893 111.655  23.621  1.00  0.00           C
ATOM     29  N9    G     2      81.232 110.514  22.950  1.00  0.00           N
ATOM     30  C8    G     2      80.374 110.493  21.878  1.00  0.00           C
ATOM     31  N7    G     2      79.893 109.309  21.602  1.00  0.00           N
ATOM     32  C5    G     2      80.501 108.472  22.552  1.00  0.00           C
ATOM     33  C6    G     2      80.376 107.061  22.824  1.00  0.00           C
ATOM     34  O6    G     2      79.639 106.224  22.298  1.00  0.00           O
ATOM     35  N1    G     2      81.209 106.627  23.838  1.00  0.00           N
ATOM     36  C2    G     2      82.008 107.445  24.565  1.00  0.00           C
ATOM     37  N2    G     2      82.734 106.910  25.505  1.00  0.00           N
ATOM     38  N3    G     2      82.101 108.759  24.395  1.00  0.00           N
ATOM     39  C4    G     2      81.337 109.210  23.359  1.00  0.00           C
ATOM     40  C3'   G     2      83.318 112.508  21.991  1.00  0.00           C
ATOM     41  C2'   G     2      83.384 111.670  23.271  1.00  0.00           C
ATOM     42  O2'   G     2      84.074 112.303  24.347  1.00  0.00           O
ATOM     43  O3'   G     2      84.561 113.062  21.622  1.00  0.00           O
ATOM     44  P     C     3      85.425 112.426  20.456  1.00  0.00           P
ATOM     45  O1P   C     3      86.498 113.404  20.217  1.00  0.00           O
ATOM     46  O2P   C     3      84.513 112.094  19.339  1.00  0.00           O
ATOM     47  O5'   C     3      86.038 111.086  21.058  1.00  0.00           O
ATOM     48  C5'   C     3      87.010 111.094  22.098  1.00  0.00           C
ATOM     49  C4'   C     3      87.226 109.695  22.701  1.00  0.00           C
ATOM     50  O4'   C     3      85.995 109.135  23.148  1.00  0.00           O
ATOM     51  C1'   C     3      86.026 107.721  22.983  1.00  0.00           C
ATOM     52  N1    C     3      84.895 107.272  22.119  1.00  0.00           N
ATOM     53  C6    C     3      84.375 108.073  21.133  1.00  0.00           C
ATOM     54  C5    C     3      83.343 107.639  20.373  1.00  0.00           C
ATOM     55  C4    C     3      82.840 106.341  20.638  1.00  0.00           C
ATOM     56  N4    C     3      81.832 105.882  19.960  1.00  0.00           N
ATOM     57  N3    C     3      83.318 105.551  21.578  1.00  0.00           N
ATOM     58  C2    C     3      84.352 106.000  22.328  1.00  0.00           C
ATOM     59  O2    C     3      84.819 105.225  23.163  1.00  0.00           O
ATOM     60  C3'   C     3      87.834 108.682  21.735  1.00  0.00           C
ATOM     61  C2'   C     3      87.389 107.352  22.371  1.00  0.00           C
ATOM     62  O2'   C     3      88.227 106.914  23.435  1.00  0.00           O
ATOM     63  O3'   C     3      89.248 108.826  21.632  1.00  0.00           O
ATOM     64  P     G     4      89.970 108.745  20.230  1.00  0.00           P
ATOM     65  O1P   G     4      91.437 108.783  20.451  1.00  0.00           O
ATOM     66  O2P   G     4      89.372 109.761  19.342  1.00  0.00           O
ATOM     67  O5'   G     4      89.573 107.326  19.636  1.00  0.00           O
ATOM     68  C5'   G     4      90.175 106.131  20.100  1.00  0.00           C
ATOM     69  C4'   G     4      89.528 104.893  19.473  1.00  0.00           C
ATOM     70  O4'   G     4      88.196 104.690  19.917  1.00  0.00           O
ATOM     71  C1'   G     4      87.555 103.816  18.986  1.00  0.00           C
ATOM     72  N9    G     4      86.249 104.382  18.570  1.00  0.00           N
ATOM     73  C8    G     4      85.940 105.686  18.276  1.00  0.00           C
ATOM     74  N7    G     4      84.753 105.847  17.751  1.00  0.00           N
ATOM     75  C5    G     4      84.177 104.569  17.834  1.00  0.00           C
ATOM     76  C6    G     4      82.867 104.070  17.492  1.00  0.00           C
ATOM     77  O6    G     4      81.924 104.636  16.938  1.00  0.00           O
ATOM     78  N1    G     4      82.676 102.739  17.804  1.00  0.00           N
ATOM     79  C2    G     4      83.659 101.937  18.283  1.00  0.00           C
ATOM     80  N2    G     4      83.365 100.687  18.537  1.00  0.00           N
ATOM     81  N3    G     4      84.906 102.323  18.500  1.00  0.00           N
ATOM     82  C4    G     4      85.099 103.666  18.317  1.00  0.00           C
ATOM     83  C3'   G     4      89.360 104.940  17.953  1.00  0.00           C
ATOM     84  C2'   G     4      88.486 103.700  17.773  1.00  0.00           C
ATOM     85  O2'   G     4      89.281 102.528  17.874  1.00  0.00           O
ATOM     86  O3'   G     4      90.552 104.862  17.193  1.00  0.00           O
ATOM     87  P     A     5      90.617 105.394  15.694  1.00  0.00           P
ATOM     88  O1P   A     5      91.659 106.433  15.663  1.00  0.00           O
ATOM     89  O2P   A     5      89.273 105.766  15.203  1.00  0.00           O
ATOM     90  O5'   A     5      91.123 104.181  14.791  1.00  0.00           O
ATOM     91  C5'   A     5      90.424 102.948  14.759  1.00  0.00           C
ATOM     92  C4'   A     5      91.098 101.970  13.799  1.00  0.00           C
ATOM     93  O4'   A     5      90.569 100.668  14.006  1.00  0.00           O
ATOM     94  C1'   A     5      89.887 100.249  12.842  1.00  0.00           C
ATOM     95  N9    A     5      88.728  99.405  13.203  1.00  0.00           N
ATOM     96  C8    A     5      88.496  98.106  12.817  1.00  0.00           C
ATOM     97  N7    A     5      87.507  97.525  13.443  1.00  0.00           N
ATOM     98  C5    A     5      87.079  98.514  14.345  1.00  0.00           C
ATOM     99  C6    A     5      86.110  98.574  15.378  1.00  0.00           C
ATOM    100  N6    A     5      85.314  97.583  15.726  1.00  0.00           N
ATOM    101  N1    A     5      85.935  99.674  16.104  1.00  0.00           N
ATOM    102  C2    A     5      86.734 100.708  15.862  1.00  0.00           C
ATOM    103  N3    A     5      87.633 100.825  14.891  1.00  0.00           N
ATOM    104  C4    A     5      87.792  99.671  14.183  1.00  0.00           C
ATOM    105  C3'   A     5      90.852 102.315  12.331  1.00  0.00           C
ATOM    106  C2'   A     5      89.558 101.527  12.071  1.00  0.00           C
ATOM    107  O2'   A     5      89.330 101.295  10.686  1.00  0.00           O
ATOM    108  O3'   A     5      91.916 101.762  11.570  1.00  0.00           O
ATOM    109  P     C     6      92.483 102.455  10.279  1.00  0.00           P
ATOM    110  O1P   C     6      91.360 103.089   9.549  1.00  0.00           O
ATOM    111  O2P   C     6      93.278 101.404   9.620  1.00  0.00           O
ATOM    112  O5'   C     6      93.441 103.556  10.922  1.00  0.00           O
ATOM    113  C5'   C     6      94.652 103.187  11.573  1.00  0.00           C
ATOM    114  C4'   C     6      95.337 104.329  12.344  1.00  0.00           C
ATOM    115  O4'   C     6      95.561 105.458  11.492  1.00  0.00           O
ATOM    116  C1'   C     6      94.814 106.561  11.993  1.00  0.00           C
ATOM    117  N1    C     6      94.124 107.356  10.942  1.00  0.00           N
ATOM    118  C6    C     6      93.506 106.743   9.885  1.00  0.00           C
ATOM    119  C5    C     6      92.715 107.463   9.054  1.00  0.00           C
ATOM    120  C4    C     6      92.545 108.839   9.342  1.00  0.00           C
ATOM    121  N4    C     6      91.736 109.572   8.636  1.00  0.00           N
ATOM    122  N3    C     6      93.192 109.469  10.296  1.00  0.00           N
ATOM    123  C2    C     6      93.987 108.738  11.115  1.00  0.00           C
ATOM    124  O2    C     6      94.633 109.360  11.953  1.00  0.00           O
ATOM    125  C3'   C     6      94.523 104.798  13.571  1.00  0.00           C
ATOM    126  C2'   C     6      93.776 105.984  12.944  1.00  0.00           C
ATOM    127  O2'   C     6      93.390 107.040  13.797  1.00  0.00           O
ATOM    128  O3'   C     6      95.359 105.227  14.641  1.00  0.00           O
ATOM    129  P     G     7      96.095 104.212  15.638  1.00  0.00           P
ATOM    130  O1P   G     7      96.792 105.084  16.599  1.00  0.00           O
ATOM    131  O2P   G     7      96.902 103.276  14.834  1.00  0.00           O
ATOM    132  O5'   G     7      94.945 103.403  16.405  1.00  0.00           O
ATOM    133  C5'   G     7      93.996 104.064  17.232  1.00  0.00           C
ATOM    134  C4'   G     7      93.106 103.128  18.071  1.00  0.00           C
ATOM    135  O4'   G     7      92.376 102.217  17.248  1.00  0.00           O
ATOM    136  C1'   G     7      92.781 100.881  17.520  1.00  0.00           C
ATOM    137  N9    G     7      92.996 100.121  16.260  1.00  0.00           N
ATOM    138  C8    G     7      93.849 100.412  15.219  1.00  0.00           C
ATOM    139  N7    G     7      93.710  99.644  14.165  1.00  0.00           N
ATOM    140  C5    G     7      92.749  98.713  14.581  1.00  0.00           C
ATOM    141  C6    G     7      92.137  97.612  13.883  1.00  0.00           C
ATOM    142  O6    G     7      92.215  97.303  12.688  1.00  0.00           O
ATOM    143  N1    G     7      91.330  96.832  14.686  1.00  0.00           N
ATOM    144  C2    G     7      91.006  97.163  15.960  1.00  0.00           C
ATOM    145  N2    G     7      90.283  96.301  16.623  1.00  0.00           N
ATOM    146  N3    G     7      91.402  98.266  16.591  1.00  0.00           N
ATOM    147  C4    G     7      92.324  98.982  15.868  1.00  0.00           C
ATOM    148  C3'   G     7      93.886 102.312  19.108  1.00  0.00           C
ATOM    149  C2'   G     7      94.038 100.969  18.382  1.00  0.00           C
ATOM    150  O2'   G     7      94.111  99.848  19.243  1.00  0.00           O
ATOM    151  O3'   G     7      93.092 102.251  20.289  1.00  0.00           O
ATOM    152  P     A     8      93.737 102.020  21.725  1.00  0.00           P
ATOM    153  O1P   A     8      94.859 102.973  21.885  1.00  0.00           O
ATOM    154  O2P   A     8      94.007 100.573  21.831  1.00  0.00           O
ATOM    155  O5'   A     8      92.559 102.429  22.717  1.00  0.00           O
ATOM    156  C5'   A     8      92.207 103.794  22.910  1.00  0.00           C
ATOM    157  C4'   A     8      90.733 103.988  23.283  1.00  0.00           C
ATOM    158  O4'   A     8      89.896 103.367  22.314  1.00  0.00           O
ATOM    159  C1'   A     8      88.787 102.751  22.956  1.00  0.00           C
ATOM    160  N9    A     8      88.859 101.273  22.847  1.00  0.00           N
ATOM    161  C8    A     8      89.869 100.497  22.332  1.00  0.00           C
ATOM    162  N7    A     8      89.664  99.207  22.426  1.00  0.00           N
ATOM    163  C5    A     8      88.396  99.134  23.015  1.00  0.00           C
ATOM    164  C6    A     8      87.545  98.079  23.418  1.00  0.00           C
ATOM    165  N6    A     8      87.844  96.799  23.341  1.00  0.00           N
ATOM    166  N1    A     8      86.350  98.315  23.964  1.00  0.00           N
ATOM    167  C2    A     8      85.995  99.581  24.117  1.00  0.00           C
ATOM    168  N3    A     8      86.669 100.679  23.795  1.00  0.00           N
ATOM    169  C4    A     8      87.886 100.384  23.248  1.00  0.00           C
ATOM    170  C3'   A     8      90.325 103.430  24.647  1.00  0.00           C
ATOM    171  C2'   A     8      88.828 103.175  24.425  1.00  0.00           C
ATOM    172  O2'   A     8      88.071 104.370  24.612  1.00  0.00           O
ATOM    173  O3'   A     8      90.483 104.385  25.685  1.00  0.00           O
ATOM    174  P     U     9      90.944 103.952  27.138  1.00  0.00           P
ATOM    175  O1P   U     9      90.754 105.144  27.996  1.00  0.00           O
ATOM    176  O2P   U     9      92.299 103.390  27.045  1.00  0.00           O
ATOM    177  O5'   U     9      89.925 102.795  27.593  1.00  0.00           O
ATOM    178  C5'   U     9      88.617 103.090  28.065  1.00  0.00           C
ATOM    179  C4'   U     9      87.760 101.848  28.365  1.00  0.00           C
ATOM    180  O4'   U     9      87.472 101.081  27.197  1.00  0.00           O
ATOM    181  C1'   U     9      87.347  99.704  27.560  1.00  0.00           C
ATOM    182  N1    U     9      88.401  98.859  26.929  1.00  0.00           N
ATOM    183  C6    U     9      89.571  99.405  26.441  1.00  0.00           C
ATOM    184  C5    U     9      90.511  98.618  25.860  1.00  0.00           C
ATOM    185  C4    U     9      90.343  97.187  25.755  1.00  0.00           C
ATOM    186  O4    U     9      91.120  96.422  25.202  1.00  0.00           O
ATOM    187  N3    U     9      89.191  96.706  26.327  1.00  0.00           N
ATOM    188  C2    U     9      88.175  97.475  26.856  1.00  0.00           C
ATOM    189  O2    U     9      87.128  96.932  27.217  1.00  0.00           O
ATOM    190  C3'   U     9      88.335 100.865  29.389  1.00  0.00           C
ATOM    191  C2'   U     9      87.459  99.640  29.086  1.00  0.00           C
ATOM    192  O2'   U     9      86.134  99.738  29.615  1.00  0.00           O
ATOM    193  O3'   U     9      88.154 101.262  30.739  1.00  0.00           O
ATOM    194  P     C    10      89.317 101.153  31.810  1.00  0.00           P
ATOM    195  O1P   C    10      88.612 101.085  33.109  1.00  0.00           O
ATOM    196  O2P   C    10      90.235 102.284  31.552  1.00  0.00           O
ATOM    197  O5'   C    10      90.067  99.767  31.559  1.00  0.00           O
ATOM    198  C5'   C    10      89.550  98.533  32.047  1.00  0.00           C
ATOM    199  C4'   C    10      90.305  97.316  31.493  1.00  0.00           C
ATOM    200  O4'   C    10      90.344  97.361  30.062  1.00  0.00           O
ATOM    201  C1'   C    10      91.543  96.746  29.596  1.00  0.00           C
ATOM    202  N1    C    10      92.382  97.605  28.711  1.00  0.00           N
ATOM    203  C6    C    10      92.360  98.977  28.768  1.00  0.00           C
ATOM    204  C5    C    10      93.171  99.701  27.954  1.00  0.00           C
ATOM    205  C4    C    10      94.046  98.984  27.091  1.00  0.00           C
ATOM    206  N4    C    10      94.834  99.610  26.264  1.00  0.00           N
ATOM    207  N3    C    10      94.085  97.669  27.025  1.00  0.00           N
ATOM    208  C2    C    10      93.272  96.961  27.842  1.00  0.00           C
ATOM    209  O2    C    10      93.339  95.732  27.790  1.00  0.00           O
ATOM    210  C3'   C    10      91.755  97.200  31.970  1.00  0.00           C
ATOM    211  C2'   C    10      92.361  96.370  30.828  1.00  0.00           C
ATOM    212  O2'   C    10      92.230  94.973  31.049  1.00  0.00           O
ATOM    213  O3'   C    10      91.921  96.569  33.245  1.00  0.00           O
ATOM    214  P     C    11      93.338  96.583  33.996  1.00  0.00           P
ATOM    215  O1P   C    11      93.169  96.007  35.345  1.00  0.00           O
ATOM    216  O2P   C    11      93.906  97.939  33.900  1.00  0.00           O
ATOM    217  O5'   C    11      94.267  95.569  33.164  1.00  0.00           O
ATOM    218  C5'   C    11      94.240  94.162  33.377  1.00  0.00           C
ATOM    219  C4'   C    11      95.194  93.410  32.433  1.00  0.00           C
ATOM    220  O4'   C    11      95.041  93.836  31.078  1.00  0.00           O
ATOM    221  C1'   C    11      96.304  93.815  30.416  1.00  0.00           C
ATOM    222  N1    C    11      96.697  95.132  29.831  1.00  0.00           N
ATOM    223  C6    C    11      96.356  96.328  30.408  1.00  0.00           C
ATOM    224  C5    C    11      96.752  97.487  29.830  1.00  0.00           C
ATOM    225  C4    C    11      97.495  97.423  28.626  1.00  0.00           C
ATOM    226  N4    C    11      97.853  98.527  28.036  1.00  0.00           N
ATOM    227  N3    C    11      97.866  96.283  28.068  1.00  0.00           N
ATOM    228  C2    C    11      97.494  95.133  28.678  1.00  0.00           C
ATOM    229  O2    C    11      97.916  94.082  28.191  1.00  0.00           O
ATOM    230  C3'   C    11      96.674  93.579  32.793  1.00  0.00           C
ATOM    231  C2'   C    11      97.343  93.333  31.432  1.00  0.00           C
ATOM    232  O2'   C    11      97.565  91.951  31.190  1.00  0.00           O
ATOM    233  O3'   C    11      97.115  92.623  33.765  1.00  0.00           O
ATOM    234  P     G    12      98.334  92.961  34.742  1.00  0.00           P
ATOM    235  O1P   G    12      98.621  91.782  35.593  1.00  0.00           O
ATOM    236  O2P   G    12      98.009  94.223  35.419  1.00  0.00           O
ATOM    237  O5'   G    12      99.583  93.190  33.773  1.00  0.00           O
ATOM    238  C5'   G    12     100.336  92.093  33.286  1.00  0.00           C
ATOM    239  C4'   G    12     101.371  92.484  32.227  1.00  0.00           C
ATOM    240  O4'   G    12     100.746  93.097  31.109  1.00  0.00           O
ATOM    241  C1'   G    12     101.693  93.931  30.468  1.00  0.00           C
ATOM    242  N9    G    12     101.198  95.305  30.269  1.00  0.00           N
ATOM    243  C8    G    12     100.282  96.020  30.998  1.00  0.00           C
ATOM    244  N7    G    12     100.193  97.270  30.639  1.00  0.00           N
ATOM    245  C5    G    12     101.132  97.406  29.613  1.00  0.00           C
ATOM    246  C6    G    12     101.578  98.543  28.848  1.00  0.00           C
ATOM    247  O6    G    12     101.237  99.718  28.874  1.00  0.00           O
ATOM    248  N1    G    12     102.584  98.244  27.956  1.00  0.00           N
ATOM    249  C2    G    12     103.104  97.011  27.795  1.00  0.00           C
ATOM    250  N2    G    12     103.978  96.851  26.837  1.00  0.00           N
ATOM    251  N3    G    12     102.743  95.928  28.470  1.00  0.00           N
ATOM    252  C4    G    12     101.745  96.195  29.375  1.00  0.00           C
ATOM    253  C3'   G    12     102.475  93.437  32.706  1.00  0.00           C
ATOM    254  C2'   G    12     102.950  93.969  31.342  1.00  0.00           C
ATOM    255  O2'   G    12     103.924  93.162  30.682  1.00  0.00           O
ATOM    256  O3'   G    12     103.512  92.763  33.424  1.00  0.00           O
ATOM    257  P     G    13     104.680  93.542  34.201  1.00  0.00           P
ATOM    258  O1P   G    13     105.652  92.491  34.589  1.00  0.00           O
ATOM    259  O2P   G    13     104.072  94.337  35.272  1.00  0.00           O
ATOM    260  O5'   G    13     105.435  94.519  33.165  1.00  0.00           O
ATOM    261  C5'   G    13     106.484  94.047  32.325  1.00  0.00           C
ATOM    262  C4'   G    13     106.956  95.071  31.287  1.00  0.00           C
ATOM    263  O4'   G    13     105.885  95.583  30.496  1.00  0.00           O
ATOM    264  C1'   G    13     106.255  96.883  30.046  1.00  0.00           C
ATOM    265  N9    G    13     105.270  97.933  30.402  1.00  0.00           N
ATOM    266  C8    G    13     104.268  97.939  31.342  1.00  0.00           C
ATOM    267  N7    G    13     103.648  99.086  31.438  1.00  0.00           N
ATOM    268  C5    G    13     104.252  99.900  30.472  1.00  0.00           C
ATOM    269  C6    G    13     104.052 101.278  30.084  1.00  0.00           C
ATOM    270  O6    G    13     103.281 102.135  30.510  1.00  0.00           O
ATOM    271  N1    G    13     104.927 101.702  29.111  1.00  0.00           N
ATOM    272  C2    G    13     105.884 100.922  28.574  1.00  0.00           C
ATOM    273  N2    G    13     106.713 101.463  27.724  1.00  0.00           N
ATOM    274  N3    G    13     106.145  99.667  28.923  1.00  0.00           N
ATOM    275  C4    G    13     105.269  99.199  29.862  1.00  0.00           C
ATOM    276  C3'   G    13     107.638  96.295  31.890  1.00  0.00           C
ATOM    277  C2'   G    13     107.607  97.235  30.677  1.00  0.00           C
ATOM    278  O2'   G    13     108.636  96.994  29.719  1.00  0.00           O
ATOM    279  O3'   G    13     108.950  96.023  32.382  1.00  0.00           O
ATOM    280  P     C    14     109.679  96.997  33.402  1.00  0.00           P
ATOM    281  O1P   C    14     109.400  98.395  33.014  1.00  0.00           O
ATOM    282  O2P   C    14     111.102  96.584  33.459  1.00  0.00           O
ATOM    283  O5'   C    14     109.077  96.703  34.846  1.00  0.00           O
ATOM    284  C5'   C    14     107.773  97.125  35.238  1.00  0.00           C
ATOM    285  C4'   C    14     107.565  96.999  36.752  1.00  0.00           C
ATOM    286  O4'   C    14     107.603  95.643  37.191  1.00  0.00           O
ATOM    287  C1'   C    14     107.767  95.721  38.592  1.00  0.00           C
ATOM    288  N1    C    14     108.111  94.424  39.250  1.00  0.00           N
ATOM    289  C6    C    14     109.186  93.673  38.842  1.00  0.00           C
ATOM    290  C5    C    14     109.525  92.543  39.518  1.00  0.00           C
ATOM    291  C4    C    14     108.707  92.174  40.617  1.00  0.00           C
ATOM    292  N4    C    14     108.900  91.055  41.252  1.00  0.00           N
ATOM    293  N3    C    14     107.696  92.890  41.045  1.00  0.00           N
ATOM    294  C2    C    14     107.377  94.025  40.376  1.00  0.00           C
ATOM    295  O2    C    14     106.439  94.694  40.800  1.00  0.00           O
ATOM    296  C3'   C    14     108.627  97.750  37.577  1.00  0.00           C
ATOM    297  C2'   C    14     108.870  96.763  38.744  1.00  0.00           C
ATOM    298  O2'   C    14     108.815  97.325  40.040  1.00  0.00           O
ATOM    299  O3'   C    14     108.161  99.039  37.963  1.00  0.00           O
ATOM    300  P     C    15     109.164 100.189  38.413  1.00  0.00           P
ATOM    301  O1P   C    15     109.842 100.734  37.223  1.00  0.00           O
ATOM    302  O2P   C    15     110.020  99.627  39.478  1.00  0.00           O
ATOM    303  O5'   C    15     108.309 101.362  39.074  1.00  0.00           O
ATOM    304  C5'   C    15     107.406 101.103  40.143  1.00  0.00           C
ATOM    305  C4'   C    15     106.770 102.397  40.675  1.00  0.00           C
ATOM    306  O4'   C    15     107.755 103.353  41.048  1.00  0.00           O
ATOM    307  C1'   C    15     107.154 104.642  41.039  1.00  0.00           C
ATOM    308  N1    C    15     108.091 105.668  40.511  1.00  0.00           N
ATOM    309  C6    C    15     108.841 105.432  39.385  1.00  0.00           C
ATOM    310  C5    C    15     109.667 106.399  38.911  1.00  0.00           C
ATOM    311  C4    C    15     109.691 107.641  39.595  1.00  0.00           C
ATOM    312  N4    C    15     110.482 108.596  39.198  1.00  0.00           N
ATOM    313  N3    C    15     109.042 107.860  40.716  1.00  0.00           N
ATOM    314  C2    C    15     108.192 106.903  41.166  1.00  0.00           C
ATOM    315  O2    C    15     107.551 107.180  42.173  1.00  0.00           O
ATOM    316  C3'   C    15     105.907 103.115  39.641  1.00  0.00           C
ATOM    317  C2'   C    15     105.891 104.556  40.180  1.00  0.00           C
ATOM    318  O2'   C    15     104.801 104.829  41.043  1.00  0.00           O
ATOM    319  O3'   C    15     104.625 102.519  39.550  1.00  0.00           O
ATOM    320  P     A    16     103.587 102.946  38.423  1.00  0.00           P
ATOM    321  O1P   A    16     102.612 101.849  38.354  1.00  0.00           O
ATOM    322  O2P   A    16     104.349 103.346  37.219  1.00  0.00           O
ATOM    323  O5'   A    16     102.895 104.240  39.079  1.00  0.00           O
ATOM    324  C5'   A    16     101.838 104.091  40.018  1.00  0.00           C
ATOM    325  C4'   A    16     101.209 105.397  40.502  1.00  0.00           C
ATOM    326  O4'   A    16     102.130 106.282  41.129  1.00  0.00           O
ATOM    327  C1'   A    16     101.633 107.619  41.010  1.00  0.00           C
ATOM    328  N9    A    16     102.662 108.480  40.375  1.00  0.00           N
ATOM    329  C8    A    16     104.014 108.246  40.276  1.00  0.00           C
ATOM    330  N7    A    16     104.718 109.276  39.876  1.00  0.00           N
ATOM    331  C5    A    16     103.742 110.263  39.669  1.00  0.00           C
ATOM    332  C6    A    16     103.752 111.615  39.238  1.00  0.00           C
ATOM    333  N6    A    16     104.825 112.313  38.921  1.00  0.00           N
ATOM    334  N1    A    16     102.633 112.341  39.164  1.00  0.00           N
ATOM    335  C2    A    16     101.514 111.752  39.557  1.00  0.00           C
ATOM    336  N3    A    16     101.338 110.510  39.979  1.00  0.00           N
ATOM    337  C4    A    16     102.497 109.796  39.998  1.00  0.00           C
ATOM    338  C3'   A    16     100.570 106.230  39.405  1.00  0.00           C
ATOM    339  C2'   A    16     100.337 107.521  40.191  1.00  0.00           C
ATOM    340  O2'   A    16      99.259 107.438  41.129  1.00  0.00           O
ATOM    341  O3'   A    16      99.354 105.708  38.928  1.00  0.00           O
ATOM    342  P     U    17      98.952 105.902  37.407  1.00  0.00           P
ATOM    343  O1P   U    17      97.589 105.373  37.240  1.00  0.00           O
ATOM    344  O2P   U    17     100.031 105.401  36.543  1.00  0.00           O
ATOM    345  O5'   U    17      98.943 107.491  37.205  1.00  0.00           O
ATOM    346  C5'   U    17      97.817 108.313  37.447  1.00  0.00           C
ATOM    347  C4'   U    17      98.047 109.724  36.881  1.00  0.00           C
ATOM    348  O4'   U    17      99.171 110.397  37.452  1.00  0.00           O
ATOM    349  C1'   U    17      99.830 111.156  36.437  1.00  0.00           C
ATOM    350  N1    U    17     101.251 110.726  36.261  1.00  0.00           N
ATOM    351  C6    U    17     101.679 109.452  36.580  1.00  0.00           C
ATOM    352  C5    U    17     102.989 109.104  36.471  1.00  0.00           C
ATOM    353  C4    U    17     103.984 110.038  35.999  1.00  0.00           C
ATOM    354  O4    U    17     105.192 109.841  35.925  1.00  0.00           O
ATOM    355  N3    U    17     103.479 111.264  35.639  1.00  0.00           N
ATOM    356  C2    U    17     102.166 111.667  35.765  1.00  0.00           C
ATOM    357  O2    U    17     101.866 112.824  35.458  1.00  0.00           O
ATOM    358  C3'   U    17      98.273 109.690  35.367  1.00  0.00           C
ATOM    359  C2'   U    17      99.028 111.001  35.140  1.00  0.00           C
ATOM    360  O2'   U    17      98.128 112.095  35.008  1.00  0.00           O
ATOM    361  O3'   U    17      97.047 109.677  34.655  1.00  0.00           O
ATOM    362  P     C    18      96.909 108.942  33.251  1.00  0.00           P
ATOM    363  O1P   C    18      95.492 109.029  32.856  1.00  0.00           O
ATOM    364  O2P   C    18      97.595 107.639  33.302  1.00  0.00           O
ATOM    365  O5'   C    18      97.754 109.876  32.275  1.00  0.00           O
ATOM    366  C5'   C    18      97.235 111.085  31.760  1.00  0.00           C
ATOM    367  C4'   C    18      98.299 111.878  30.994  1.00  0.00           C
ATOM    368  O4'   C    18      99.430 112.196  31.813  1.00  0.00           O
ATOM    369  C1'   C    18     100.619 112.164  31.020  1.00  0.00           C
ATOM    370  N1    C    18     101.578 111.109  31.469  1.00  0.00           N
ATOM    371  C6    C    18     101.152 109.982  32.123  1.00  0.00           C
ATOM    372  C5    C    18     102.041 109.043  32.508  1.00  0.00           C
ATOM    373  C4    C    18     103.400 109.251  32.180  1.00  0.00           C
ATOM    374  N4    C    18     104.254 108.310  32.433  1.00  0.00           N
ATOM    375  N3    C    18     103.856 110.343  31.589  1.00  0.00           N
ATOM    376  C2    C    18     102.949 111.285  31.219  1.00  0.00           C
ATOM    377  O2    C    18     103.373 112.302  30.668  1.00  0.00           O
ATOM    378  C3'   C    18      98.840 111.171  29.750  1.00  0.00           C
ATOM    379  C2'   C    18     100.169 111.916  29.583  1.00  0.00           C
ATOM    380  O2'   C    18     100.021 113.186  28.945  1.00  0.00           O
ATOM    381  O3'   C    18      98.019 111.360  28.609  1.00  0.00           O
ATOM    382  P     A    19      98.044 110.356  27.373  1.00  0.00           P
ATOM    383  O1P   A    19      97.211 111.005  26.334  1.00  0.00           O
ATOM    384  O2P   A    19      97.655 109.018  27.851  1.00  0.00           O
ATOM    385  O5'   A    19      99.565 110.325  26.858  1.00  0.00           O
ATOM    386  C5'   A    19     100.063 111.334  25.988  1.00  0.00           C
ATOM    387  C4'   A    19     101.591 111.377  25.870  1.00  0.00           C
ATOM    388  O4'   A    19     102.212 111.402  27.150  1.00  0.00           O
ATOM    389  C1'   A    19     103.439 110.692  27.100  1.00  0.00           C
ATOM    390  N9    A    19     103.422 109.451  27.909  1.00  0.00           N
ATOM    391  C8    A    19     102.397 108.812  28.567  1.00  0.00           C
ATOM    392  N7    A    19     102.789 107.778  29.264  1.00  0.00           N
ATOM    393  C5    A    19     104.165 107.696  29.005  1.00  0.00           C
ATOM    394  C6    A    19     105.225 106.823  29.367  1.00  0.00           C
ATOM    395  N6    A    19     105.123 105.790  30.174  1.00  0.00           N
ATOM    396  N1    A    19     106.465 107.001  28.888  1.00  0.00           N
ATOM    397  C2    A    19     106.658 108.047  28.095  1.00  0.00           C
ATOM    398  N3    A    19     105.794 108.962  27.699  1.00  0.00           N
ATOM    399  C4    A    19     104.547 108.715  28.181  1.00  0.00           C
ATOM    400  C3'   A    19     102.237 110.231  25.094  1.00  0.00           C
ATOM    401  C2'   A    19     103.671 110.334  25.634  1.00  0.00           C
ATOM    402  O2'   A    19     104.411 111.391  25.022  1.00  0.00           O
ATOM    403  O3'   A    19     102.238 110.440  23.686  1.00  0.00           O
ATOM    404  P     C    20     102.214 109.205  22.674  1.00  0.00           P
ATOM    405  O1P   C    20     102.486 109.726  21.320  1.00  0.00           O
ATOM    406  O2P   C    20     100.987 108.416  22.920  1.00  0.00           O
ATOM    407  O5'   C    20     103.475 108.328  23.100  1.00  0.00           O
ATOM    408  C5'   C    20     104.804 108.728  22.797  1.00  0.00           C
ATOM    409  C4'   C    20     105.838 107.688  23.232  1.00  0.00           C
ATOM    410  O4'   C    20     105.828 107.527  24.640  1.00  0.00           O
ATOM    411  C1'   C    20     106.100 106.171  24.954  1.00  0.00           C
ATOM    412  N1    C    20     104.999 105.577  25.768  1.00  0.00           N
ATOM    413  C6    C    20     103.730 106.103  25.791  1.00  0.00           C
ATOM    414  C5    C    20     102.820 105.641  26.682  1.00  0.00           C
ATOM    415  C4    C    20     103.219 104.605  27.571  1.00  0.00           C
ATOM    416  N4    C    20     102.399 104.182  28.489  1.00  0.00           N
ATOM    417  N3    C    20     104.429 104.067  27.537  1.00  0.00           N
ATOM    418  C2    C    20     105.328 104.543  26.649  1.00  0.00           C
ATOM    419  O2    C    20     106.460 104.051  26.659  1.00  0.00           O
ATOM    420  C3'   C    20     105.636 106.311  22.593  1.00  0.00           C
ATOM    421  C2'   C    20     106.328 105.421  23.636  1.00  0.00           C
ATOM    422  O2'   C    20     107.734 105.341  23.415  1.00  0.00           O
ATOM    423  O3'   C    20     106.281 106.246  21.326  1.00  0.00           O
ATOM    424  P     C    21     105.826 105.227  20.197  1.00  0.00           P
ATOM    425  O1P   C    21     106.893 105.331  19.175  1.00  0.00           O
ATOM    426  O2P   C    21     104.457 105.583  19.790  1.00  0.00           O
ATOM    427  O5'   C    21     105.900 103.786  20.890  1.00  0.00           O
ATOM    428  C5'   C    21     107.089 103.007  20.832  1.00  0.00           C
ATOM    429  C4'   C    21     107.028 101.691  21.614  1.00  0.00           C
ATOM    430  O4'   C    21     106.821 101.907  23.005  1.00  0.00           O
ATOM    431  C1'   C    21     106.235 100.732  23.549  1.00  0.00           C
ATOM    432  N1    C    21     105.047 101.013  24.404  1.00  0.00           N
ATOM    433  C6    C    21     104.203 102.065  24.150  1.00  0.00           C
ATOM    434  C5    C    21     103.108 102.257  24.928  1.00  0.00           C
ATOM    435  C4    C    21     102.864 101.324  25.974  1.00  0.00           C
ATOM    436  N4    C    21     101.838 101.478  26.761  1.00  0.00           N
ATOM    437  N3    C    21     103.649 100.282  26.201  1.00  0.00           N
ATOM    438  C2    C    21     104.718 100.088  25.400  1.00  0.00           C
ATOM    439  O2    C    21     105.398  99.071  25.578  1.00  0.00           O
ATOM    440  C3'   C    21     105.932 100.737  21.140  1.00  0.00           C
ATOM    441  C2'   C    21     105.789  99.851  22.383  1.00  0.00           C
ATOM    442  O2'   C    21     106.597  98.677  22.345  1.00  0.00           O
ATOM    443  O3'   C    21     106.317  99.998  19.985  1.00  0.00           O
ATOM    444  P     G    22     105.266  99.124  19.154  1.00  0.00           P
ATOM    445  O1P   G    22     106.018  98.604  17.992  1.00  0.00           O
ATOM    446  O2P   G    22     104.046  99.901  18.911  1.00  0.00           O
ATOM    447  O5'   G    22     104.879  97.895  20.103  1.00  0.00           O
ATOM    448  C5'   G    22     105.538  96.641  20.031  1.00  0.00           C
ATOM    449  C4'   G    22     105.041  95.672  21.107  1.00  0.00           C
ATOM    450  O4'   G    22     105.009  96.293  22.392  1.00  0.00           O
ATOM    451  C1'   G    22     103.912  95.749  23.126  1.00  0.00           C
ATOM    452  N9    G    22     102.869  96.763  23.409  1.00  0.00           N
ATOM    453  C8    G    22     102.658  97.995  22.846  1.00  0.00           C
ATOM    454  N7    G    22     101.710  98.688  23.413  1.00  0.00           N
ATOM    455  C5    G    22     101.182  97.812  24.372  1.00  0.00           C
ATOM    456  C6    G    22     100.093  97.940  25.308  1.00  0.00           C
ATOM    457  O6    G    22      99.378  98.911  25.557  1.00  0.00           O
ATOM    458  N1    G    22      99.858  96.781  26.024  1.00  0.00           N
ATOM    459  C2    G    22     100.578  95.644  25.883  1.00  0.00           C
ATOM    460  N2    G    22     100.204  94.613  26.587  1.00  0.00           N
ATOM    461  N3    G    22     101.642  95.499  25.095  1.00  0.00           N
ATOM    462  C4    G    22     101.875  96.618  24.345  1.00  0.00           C
ATOM    463  C3'   G    22     103.637  95.106  20.866  1.00  0.00           C
ATOM    464  C2'   G    22     103.325  94.621  22.284  1.00  0.00           C
ATOM    465  O2'   G    22     104.033  93.430  22.615  1.00  0.00           O
ATOM    466  O3'   G    22     103.635  94.023  19.945  1.00  0.00           O
ATOM    467  P     G    23     102.306  93.598  19.178  1.00  0.00           P
ATOM    468  O1P   G    23     102.689  92.459  18.324  1.00  0.00           O
ATOM    469  O2P   G    23     101.779  94.804  18.523  1.00  0.00           O
ATOM    470  O5'   G    23     101.293  93.052  20.286  1.00  0.00           O
ATOM    471  C5'   G    23     101.513  91.796  20.914  1.00  0.00           C
ATOM    472  C4'   G    23     100.516  91.486  22.034  1.00  0.00           C
ATOM    473  O4'   G    23     100.534  92.472  23.064  1.00  0.00           O
ATOM    474  C1'   G    23      99.211  92.635  23.570  1.00  0.00           C
ATOM    475  N9    G    23      98.696  94.011  23.363  1.00  0.00           N
ATOM    476  C8    G    23      99.177  95.032  22.581  1.00  0.00           C
ATOM    477  N7    G    23      98.610  96.187  22.810  1.00  0.00           N
ATOM    478  C5    G    23      97.650  95.911  23.795  1.00  0.00           C
ATOM    479  C6    G    23      96.702  96.746  24.498  1.00  0.00           C
ATOM    480  O6    G    23      96.501  97.958  24.415  1.00  0.00           O
ATOM    481  N1    G    23      95.910  96.042  25.382  1.00  0.00           N
ATOM    482  C2    G    23      96.008  94.707  25.583  1.00  0.00           C
ATOM    483  N2    G    23      95.166  94.149  26.406  1.00  0.00           N
ATOM    484  N3    G    23      96.884  93.902  24.988  1.00  0.00           N
ATOM    485  C4    G    23      97.679  94.567  24.100  1.00  0.00           C
ATOM    486  C3'   G    23      99.070  91.322  21.558  1.00  0.00           C
ATOM    487  C2'   G    23      98.335  91.592  22.875  1.00  0.00           C
ATOM    488  O2'   G    23      98.302  90.411  23.673  1.00  0.00           O
ATOM    489  O3'   G    23      98.834  89.986  21.115  1.00  0.00           O
ATOM    490  P     G    24      97.705  89.624  20.064  1.00  0.00           P
ATOM    491  O1P   G    24      97.561  88.151  20.091  1.00  0.00           O
ATOM    492  O2P   G    24      98.049  90.276  18.789  1.00  0.00           O
ATOM    493  O5'   G    24      96.331  90.242  20.594  1.00  0.00           O
ATOM    494  C5'   G    24      95.564  89.616  21.614  1.00  0.00           C
ATOM    495  C4'   G    24      94.457  90.494  22.203  1.00  0.00           C
ATOM    496  O4'   G    24      94.986  91.579  22.955  1.00  0.00           O
ATOM    497  C1'   G    24      94.168  92.728  22.755  1.00  0.00           C
ATOM    498  N9    G    24      94.873  93.730  21.911  1.00  0.00           N
ATOM    499  C8    G    24      95.773  93.552  20.888  1.00  0.00           C
ATOM    500  N7    G    24      96.204  94.652  20.333  1.00  0.00           N
ATOM    501  C5    G    24      95.543  95.656  21.060  1.00  0.00           C
ATOM    502  C6    G    24      95.565  97.095  20.960  1.00  0.00           C
ATOM    503  O6    G    24      96.193  97.808  20.179  1.00  0.00           O
ATOM    504  N1    G    24      94.710  97.723  21.848  1.00  0.00           N
ATOM    505  C2    G    24      93.913  97.060  22.722  1.00  0.00           C
ATOM    506  N2    G    24      93.124  97.777  23.471  1.00  0.00           N
ATOM    507  N3    G    24      93.853  95.736  22.840  1.00  0.00           N
ATOM    508  C4    G    24      94.702  95.089  21.994  1.00  0.00           C
ATOM    509  C3'   G    24      93.421  91.052  21.227  1.00  0.00           C
ATOM    510  C2'   G    24      92.897  92.228  22.065  1.00  0.00           C
ATOM    511  O2'   G    24      91.947  91.792  23.035  1.00  0.00           O
ATOM    512  O3'   G    24      92.402  90.088  20.987  1.00  0.00           O
ATOM    513  P     G    25      92.198  89.339  19.601  1.00  0.00           P
ATOM    514  O1P   G    25      92.011  87.897  19.843  1.00  0.00           O
ATOM    515  O2P   G    25      93.251  89.722  18.639  1.00  0.00           O
ATOM    516  O5'   G    25      90.803  89.905  19.049  1.00  0.00           O
ATOM    517  C5'   G    25      89.632  89.843  19.864  1.00  0.00           C
ATOM    518  C4'   G    25      89.061  91.224  20.243  1.00  0.00           C
ATOM    519  O4'   G    25      90.037  92.111  20.784  1.00  0.00           O
ATOM    520  C1'   G    25      89.813  93.436  20.304  1.00  0.00           C
ATOM    521  N9    G    25      90.949  93.848  19.432  1.00  0.00           N
ATOM    522  C8    G    25      91.703  93.086  18.573  1.00  0.00           C
ATOM    523  N7    G    25      92.680  93.715  17.982  1.00  0.00           N
ATOM    524  C5    G    25      92.596  95.006  18.515  1.00  0.00           C
ATOM    525  C6    G    25      93.391  96.183  18.281  1.00  0.00           C
ATOM    526  O6    G    25      94.336  96.352  17.508  1.00  0.00           O
ATOM    527  N1    G    25      92.996  97.259  19.040  1.00  0.00           N
ATOM    528  C2    G    25      91.918  97.259  19.857  1.00  0.00           C
ATOM    529  N2    G    25      91.675  98.383  20.469  1.00  0.00           N
ATOM    530  N3    G    25      91.120  96.211  20.065  1.00  0.00           N
ATOM    531  C4    G    25      91.527  95.098  19.386  1.00  0.00           C
ATOM    532  C3'   G    25      88.431  91.955  19.062  1.00  0.00           C
ATOM    533  C2'   G    25      88.471  93.406  19.562  1.00  0.00           C
ATOM    534  O2'   G    25      87.426  93.704  20.491  1.00  0.00           O
ATOM    535  O3'   G    25      87.143  91.421  18.776  1.00  0.00           O
ATOM    536  P     A    26      86.234  91.940  17.585  1.00  0.00           P
ATOM    537  O1P   A    26      85.353  90.815  17.207  1.00  0.00           O
ATOM    538  O2P   A    26      87.112  92.512  16.549  1.00  0.00           O
ATOM    539  O5'   A    26      85.360  93.104  18.228  1.00  0.00           O
ATOM    540  C5'   A    26      84.360  92.823  19.200  1.00  0.00           C
ATOM    541  C4'   A    26      83.620  94.084  19.676  1.00  0.00           C
ATOM    542  O4'   A    26      84.595  95.020  20.112  1.00  0.00           O
ATOM    543  C1'   A    26      84.487  96.195  19.328  1.00  0.00           C
ATOM    544  N9    A    26      85.820  96.726  19.024  1.00  0.00           N
ATOM    545  C8    A    26      86.817  96.142  18.294  1.00  0.00           C
ATOM    546  N7    A    26      87.859  96.900  18.096  1.00  0.00           N
ATOM    547  C5    A    26      87.522  98.074  18.796  1.00  0.00           C
ATOM    548  C6    A    26      88.135  99.332  19.012  1.00  0.00           C
ATOM    549  N6    A    26      89.288  99.722  18.512  1.00  0.00           N
ATOM    550  N1    A    26      87.521 100.284  19.709  1.00  0.00           N
ATOM    551  C2    A    26      86.314 100.035  20.189  1.00  0.00           C
ATOM    552  N3    A    26      85.585  98.931  20.042  1.00  0.00           N
ATOM    553  C4    A    26      86.271  97.978  19.348  1.00  0.00           C
ATOM    554  C3'   A    26      82.791  94.749  18.556  1.00  0.00           C
ATOM    555  C2'   A    26      83.725  95.849  18.055  1.00  0.00           C
ATOM    556  O2'   A    26      82.997  96.969  17.563  1.00  0.00           O
ATOM    557  O3'   A    26      81.577  95.366  18.989  1.00  0.00           O
ATOM    558  P     G    27      80.307  94.518  19.429  1.00  0.00           P
ATOM    559  O1P   G    27      80.313  93.284  18.610  1.00  0.00           O
ATOM    560  O2P   G    27      79.132  95.401  19.318  1.00  0.00           O
ATOM    561  O5'   G    27      80.537  94.132  20.971  1.00  0.00           O
ATOM    562  C5'   G    27      80.382  95.067  22.046  1.00  0.00           C
ATOM    563  C4'   G    27      81.707  95.660  22.567  1.00  0.00           C
ATOM    564  O4'   G    27      82.391  96.412  21.575  1.00  0.00           O
ATOM    565  C1'   G    27      82.890  97.624  22.130  1.00  0.00           C
ATOM    566  N9    G    27      82.076  98.751  21.612  1.00  0.00           N
ATOM    567  C8    G    27      81.059  98.733  20.686  1.00  0.00           C
ATOM    568  N7    G    27      80.685  99.918  20.270  1.00  0.00           N
ATOM    569  C5    G    27      81.489 100.796  21.021  1.00  0.00           C
ATOM    570  C6    G    27      81.616 102.235  21.024  1.00  0.00           C
ATOM    571  O6    G    27      81.017 103.070  20.344  1.00  0.00           O
ATOM    572  N1    G    27      82.582 102.702  21.894  1.00  0.00           N
ATOM    573  C2    G    27      83.354 101.894  22.660  1.00  0.00           C
ATOM    574  N2    G    27      84.238 102.446  23.447  1.00  0.00           N
ATOM    575  N3    G    27      83.308 100.571  22.655  1.00  0.00           N
ATOM    576  C4    G    27      82.344 100.077  21.828  1.00  0.00           C
ATOM    577  C3'   G    27      81.516  96.636  23.730  1.00  0.00           C
ATOM    578  C2'   G    27      82.798  97.474  23.648  1.00  0.00           C
ATOM    579  O2'   G    27      83.978  96.800  24.091  1.00  0.00           O
ATOM    580  O3'   G    27      81.354  95.989  24.973  1.00  0.00           O
ATOM    581  P     C    28      80.576  96.677  26.169  1.00  0.00           P
ATOM    582  O1P   C    28      80.541  95.666  27.247  1.00  0.00           O
ATOM    583  O2P   C    28      79.294  97.169  25.629  1.00  0.00           O
ATOM    584  O5'   C    28      81.378  97.981  26.629  1.00  0.00           O
ATOM    585  C5'   C    28      82.613  97.925  27.318  1.00  0.00           C
ATOM    586  C4'   C    28      83.206  99.325  27.570  1.00  0.00           C
ATOM    587  O4'   C    28      83.462 100.035  26.355  1.00  0.00           O
ATOM    588  C1'   C    28      83.250 101.435  26.552  1.00  0.00           C
ATOM    589  N1    C    28      82.087 101.957  25.763  1.00  0.00           N
ATOM    590  C6    C    28      81.126 101.125  25.235  1.00  0.00           C
ATOM    591  C5    C    28      80.182 101.608  24.388  1.00  0.00           C
ATOM    592  C4    C    28      80.236 102.991  24.079  1.00  0.00           C
ATOM    593  N4    C    28      79.424 103.510  23.204  1.00  0.00           N
ATOM    594  N3    C    28      81.135 103.810  24.581  1.00  0.00           N
ATOM    595  C2    C    28      82.065 103.319  25.435  1.00  0.00           C
ATOM    596  O2    C    28      82.908 104.105  25.870  1.00  0.00           O
ATOM    597  C3'   C    28      82.350 100.280  28.414  1.00  0.00           C
ATOM    598  C2'   C    28      83.004 101.620  28.045  1.00  0.00           C
ATOM    599  O2'   C    28      84.266 101.840  28.673  1.00  0.00           O
ATOM    600  O3'   C    28      82.418 100.032  29.804  1.00  0.00           O
ATOM    601  P     C    29      81.372 100.680  30.818  1.00  0.00           P
ATOM    602  O1P   C    29      81.876 100.323  32.158  1.00  0.00           O
ATOM    603  O2P   C    29      80.012 100.274  30.416  1.00  0.00           O
ATOM    604  O5'   C    29      81.424 102.258  30.634  1.00  0.00           O
ATOM    605  C5'   C    29      82.444 103.046  31.213  1.00  0.00           C
ATOM    606  C4'   C    29      82.261 104.532  30.891  1.00  0.00           C
ATOM    607  O4'   C    29      82.258 104.839  29.503  1.00  0.00           O
ATOM    608  C1'   C    29      81.477 106.015  29.291  1.00  0.00           C
ATOM    609  N1    C    29      80.448 105.774  28.238  1.00  0.00           N
ATOM    610  C6    C    29      79.937 104.517  28.016  1.00  0.00           C
ATOM    611  C5    C    29      79.054 104.307  27.010  1.00  0.00           C
ATOM    612  C4    C    29      78.689 105.430  26.224  1.00  0.00           C
ATOM    613  N4    C    29      77.895 105.289  25.204  1.00  0.00           N
ATOM    614  N3    C    29      79.141 106.651  26.429  1.00  0.00           N
ATOM    615  C2    C    29      80.019 106.846  27.441  1.00  0.00           C
ATOM    616  O2    C    29      80.426 107.999  27.613  1.00  0.00           O
ATOM    617  C3'   C    29      80.935 105.062  31.421  1.00  0.00           C
ATOM    618  C2'   C    29      80.819 106.368  30.634  1.00  0.00           C
ATOM    619  O2'   C    29      81.576 107.368  31.302  1.00  0.00           O
ATOM    620  O3'   C    29      81.026 105.284  32.819  1.00  0.00           O
ATOM    621  P     U    30      79.772 105.090  33.772  1.00  0.00           P
ATOM    622  O1P   U    30      80.263 105.236  35.147  1.00  0.00           O
ATOM    623  O2P   U    30      79.057 103.866  33.371  1.00  0.00           O
ATOM    624  O5'   U    30      78.861 106.353  33.406  1.00  0.00           O
ATOM    625  C5'   U    30      79.296 107.679  33.664  1.00  0.00           C
ATOM    626  C4'   U    30      78.312 108.445  34.549  1.00  0.00           C
ATOM    627  O4'   U    30      77.026 108.574  33.956  1.00  0.00           O
ATOM    628  C1'   U    30      76.107 108.867  34.999  1.00  0.00           C
ATOM    629  N1    U    30      74.834 108.110  34.874  1.00  0.00           N
ATOM    630  C6    U    30      74.792 106.813  34.406  1.00  0.00           C
ATOM    631  C5    U    30      73.603 106.156  34.307  1.00  0.00           C
ATOM    632  C4    U    30      72.357 106.769  34.710  1.00  0.00           C
ATOM    633  O4    U    30      71.234 106.287  34.632  1.00  0.00           O
ATOM    634  N3    U    30      72.493 108.040  35.190  1.00  0.00           N
ATOM    635  C2    U    30      73.662 108.752  35.293  1.00  0.00           C
ATOM    636  O2    U    30      73.623 109.913  35.706  1.00  0.00           O
ATOM    637  C3'   U    30      78.066 107.806  35.914  1.00  0.00           C
ATOM    638  C2'   U    30      76.797 108.563  36.331  1.00  0.00           C
ATOM    639  O2'   U    30      77.072 109.810  36.966  1.00  0.00           O
ATOM    640  O3'   U    30      79.157 107.995  36.801  1.00  0.00           O
ATOM    641  P     U    31      79.226 107.256  38.210  1.00  0.00           P
ATOM    642  O1P   U    31      80.622 107.344  38.677  1.00  0.00           O
ATOM    643  O2P   U    31      78.525 105.961  38.164  1.00  0.00           O
ATOM    644  O5'   U    31      78.338 108.207  39.115  1.00  0.00           O
ATOM    645  C5'   U    31      78.864 109.307  39.821  1.00  0.00           C
ATOM    646  C4'   U    31      77.748 109.916  40.666  1.00  0.00           C
ATOM    647  O4'   U    31      76.607 110.234  39.871  1.00  0.00           O
ATOM    648  C1'   U    31      75.418 109.948  40.600  1.00  0.00           C
ATOM    649  N1    U    31      74.537 108.940  39.942  1.00  0.00           N
ATOM    650  C6    U    31      75.022 107.803  39.330  1.00  0.00           C
ATOM    651  C5    U    31      74.183 106.955  38.678  1.00  0.00           C
ATOM    652  C4    U    31      72.759 107.178  38.642  1.00  0.00           C
ATOM    653  O4    U    31      71.933 106.515  38.032  1.00  0.00           O
ATOM    654  N3    U    31      72.346 108.260  39.374  1.00  0.00           N
ATOM    655  C2    U    31      73.157 109.141  40.050  1.00  0.00           C
ATOM    656  O2    U    31      72.656 110.036  40.734  1.00  0.00           O
ATOM    657  C3'   U    31      77.265 108.965  41.761  1.00  0.00           C
ATOM    658  C2'   U    31      75.835 109.459  41.985  1.00  0.00           C
ATOM    659  O2'   U    31      75.822 110.545  42.900  1.00  0.00           O
ATOM    660  O3'   U    31      78.043 109.105  42.936  1.00  0.00           O
ATOM    661  P     C    32      78.176 107.917  43.982  1.00  0.00           P
ATOM    662  O1P   C    32      79.079 108.427  45.032  1.00  0.00           O
ATOM    663  O2P   C    32      78.462 106.659  43.260  1.00  0.00           O
ATOM    664  O5'   C    32      76.690 107.822  44.569  1.00  0.00           O
ATOM    665  C5'   C    32      76.250 108.648  45.629  1.00  0.00           C
ATOM    666  C4'   C    32      74.745 108.522  45.898  1.00  0.00           C
ATOM    667  O4'   C    32      73.990 108.700  44.710  1.00  0.00           O
ATOM    668  C1'   C    32      72.778 107.975  44.839  1.00  0.00           C
ATOM    669  N1    C    32      72.531 107.102  43.663  1.00  0.00           N
ATOM    670  C6    C    32      73.555 106.444  43.031  1.00  0.00           C
ATOM    671  C5    C    32      73.278 105.567  42.039  1.00  0.00           C
ATOM    672  C4    C    32      71.914 105.333  41.720  1.00  0.00           C
ATOM    673  N4    C    32      71.605 104.468  40.801  1.00  0.00           N
ATOM    674  N3    C    32      70.914 105.955  42.325  1.00  0.00           N
ATOM    675  C2    C    32      71.206 106.846  43.295  1.00  0.00           C
ATOM    676  O2    C    32      70.267 107.433  43.847  1.00  0.00           O
ATOM    677  C3'   C    32      74.333 107.188  46.522  1.00  0.00           C
ATOM    678  C2'   C    32      72.861 107.110  46.095  1.00  0.00           C
ATOM    679  O2'   C    32      71.956 107.629  47.068  1.00  0.00           O
ATOM    680  O3'   C    32      74.498 107.233  47.939  1.00  0.00           O
ATOM    681  P     G    33      74.390 105.924  48.847  1.00  0.00           P
ATOM    682  O1P   G    33      74.785 106.365  50.203  1.00  0.00           O
ATOM    683  O2P   G    33      75.154 104.858  48.183  1.00  0.00           O
ATOM    684  O5'   G    33      72.813 105.577  48.825  1.00  0.00           O
ATOM    685  C5'   G    33      71.967 105.871  49.922  1.00  0.00           C
ATOM    686  C4'   G    33      70.509 105.388  49.782  1.00  0.00           C
ATOM    687  O4'   G    33      69.887 105.789  48.558  1.00  0.00           O
ATOM    688  C1'   G    33      68.982 104.762  48.133  1.00  0.00           C
ATOM    689  N9    G    33      69.518 104.035  46.955  1.00  0.00           N
ATOM    690  C8    G    33      70.769 104.146  46.409  1.00  0.00           C
ATOM    691  N7    G    33      70.920 103.533  45.275  1.00  0.00           N
ATOM    692  C5    G    33      69.718 102.859  45.107  1.00  0.00           C
ATOM    693  C6    G    33      69.317 101.930  44.095  1.00  0.00           C
ATOM    694  O6    G    33      69.960 101.515  43.136  1.00  0.00           O
ATOM    695  N1    G    33      68.033 101.465  44.262  1.00  0.00           N
ATOM    696  C2    G    33      67.236 101.812  45.298  1.00  0.00           C
ATOM    697  N2    G    33      66.050 101.264  45.322  1.00  0.00           N
ATOM    698  N3    G    33      67.558 102.681  46.265  1.00  0.00           N
ATOM    699  C4    G    33      68.837 103.164  46.124  1.00  0.00           C
ATOM    700  C3'   G    33      70.253 103.883  49.933  1.00  0.00           C
ATOM    701  C2'   G    33      68.831 103.829  49.335  1.00  0.00           C
ATOM    702  O2'   G    33      67.827 104.388  50.198  1.00  0.00           O
ATOM    703  O3'   G    33      70.267 103.494  51.301  1.00  0.00           O
ATOM    704  P     G    34      70.475 101.982  51.767  1.00  0.00           P
ATOM    705  O1P   G    34      70.103 102.001  53.200  1.00  0.00           O
ATOM    706  O2P   G    34      71.828 101.569  51.370  1.00  0.00           O
ATOM    707  O5'   G    34      69.417 101.056  51.011  1.00  0.00           O
ATOM    708  C5'   G    34      68.049 101.062  51.373  1.00  0.00           C
ATOM    709  C4'   G    34      67.151 100.231  50.460  1.00  0.00           C
ATOM    710  O4'   G    34      67.190 100.785  49.152  1.00  0.00           O
ATOM    711  C1'   G    34      67.238  99.724  48.218  1.00  0.00           C
ATOM    712  N9    G    34      68.535  99.603  47.519  1.00  0.00           N
ATOM    713  C8    G    34      69.758 100.193  47.733  1.00  0.00           C
ATOM    714  N7    G    34      70.637  99.935  46.800  1.00  0.00           N
ATOM    715  C5    G    34      69.954  99.107  45.902  1.00  0.00           C
ATOM    716  C6    G    34      70.340  98.469  44.667  1.00  0.00           C
ATOM    717  O6    G    34      71.413  98.483  44.062  1.00  0.00           O
ATOM    718  N1    G    34      69.326  97.719  44.110  1.00  0.00           N
ATOM    719  C2    G    34      68.083  97.621  44.630  1.00  0.00           C
ATOM    720  N2    G    34      67.233  96.822  44.056  1.00  0.00           N
ATOM    721  N3    G    34      67.670  98.204  45.742  1.00  0.00           N
ATOM    722  C4    G    34      68.663  98.920  46.343  1.00  0.00           C
ATOM    723  C3'   G    34      67.441  98.727  50.373  1.00  0.00           C
ATOM    724  C2'   G    34      66.867  98.454  48.975  1.00  0.00           C
ATOM    725  O2'   G    34      65.440  98.383  48.941  1.00  0.00           O
ATOM    726  O3'   G    34      66.750  97.982  51.375  1.00  0.00           O
ATOM    727  P     A    35      67.236  96.530  51.818  1.00  0.00           P
ATOM    728  O1P   A    35      66.132  95.982  52.646  1.00  0.00           O
ATOM    729  O2P   A    35      68.555  96.722  52.453  1.00  0.00           O
ATOM    730  O5'   A    35      67.315  95.666  50.467  1.00  0.00           O
ATOM    731  C5'   A    35      66.150  95.020  49.955  1.00  0.00           C
ATOM    732  C4'   A    35      66.283  94.388  48.559  1.00  0.00           C
ATOM    733  O4'   A    35      66.800  95.300  47.594  1.00  0.00           O
ATOM    734  C1'   A    35      67.681  94.611  46.712  1.00  0.00           C
ATOM    735  N9    A    35      69.068  95.112  46.803  1.00  0.00           N
ATOM    736  C8    A    35      69.633  95.949  47.733  1.00  0.00           C
ATOM    737  N7    A    35      70.843  96.341  47.433  1.00  0.00           N
ATOM    738  C5    A    35      71.126  95.633  46.255  1.00  0.00           C
ATOM    739  C6    A    35      72.253  95.507  45.408  1.00  0.00           C
ATOM    740  N6    A    35      73.404  96.122  45.604  1.00  0.00           N
ATOM    741  N1    A    35      72.225  94.720  44.325  1.00  0.00           N
ATOM    742  C2    A    35      71.088  94.089  44.061  1.00  0.00           C
ATOM    743  N3    A    35      69.955  94.097  44.757  1.00  0.00           N
ATOM    744  C4    A    35      70.048  94.888  45.864  1.00  0.00           C
ATOM    745  C3'   A    35      67.156  93.136  48.528  1.00  0.00           C
ATOM    746  C2'   A    35      67.624  93.126  47.064  1.00  0.00           C
ATOM    747  O2'   A    35      66.734  92.521  46.126  1.00  0.00           O
ATOM    748  O3'   A    35      66.438  91.955  48.880  1.00  0.00           O
ATOM    749  P     A    36      67.217  90.697  49.477  1.00  0.00           P
ATOM    750  O1P   A    36      66.246  89.583  49.606  1.00  0.00           O
ATOM    751  O2P   A    36      67.940  91.118  50.684  1.00  0.00           O
ATOM    752  O5'   A    36      68.279  90.266  48.360  1.00  0.00           O
ATOM    753  C5'   A    36      67.875  89.535  47.216  1.00  0.00           C
ATOM    754  C4'   A    36      69.004  89.298  46.212  1.00  0.00           C
ATOM    755  O4'   A    36      69.538  90.503  45.666  1.00  0.00           O
ATOM    756  C1'   A    36      70.918  90.294  45.352  1.00  0.00           C
ATOM    757  N9    A    36      71.800  91.174  46.160  1.00  0.00           N
ATOM    758  C8    A    36      71.475  91.980  47.225  1.00  0.00           C
ATOM    759  N7    A    36      72.444  92.760  47.626  1.00  0.00           N
ATOM    760  C5    A    36      73.506  92.415  46.780  1.00  0.00           C
ATOM    761  C6    A    36      74.847  92.842  46.629  1.00  0.00           C
ATOM    762  N6    A    36      75.448  93.800  47.300  1.00  0.00           N
ATOM    763  N1    A    36      75.639  92.293  45.712  1.00  0.00           N
ATOM    764  C2    A    36      75.152  91.324  44.952  1.00  0.00           C
ATOM    765  N3    A    36      73.908  90.841  44.940  1.00  0.00           N
ATOM    766  C4    A    36      73.130  91.433  45.899  1.00  0.00           C
ATOM    767  C3'   A    36      70.194  88.507  46.750  1.00  0.00           C
ATOM    768  C2'   A    36      71.205  88.819  45.643  1.00  0.00           C
ATOM    769  O2'   A    36      70.925  88.075  44.460  1.00  0.00           O
ATOM    770  O3'   A    36      69.924  87.113  46.830  1.00  0.00           O
ATOM    771  P     G    37      70.647  86.208  47.915  1.00  0.00           P
ATOM    772  O1P   G    37      70.106  84.845  47.731  1.00  0.00           O
ATOM    773  O2P   G    37      70.454  86.857  49.224  1.00  0.00           O
ATOM    774  O5'   G    37      72.200  86.254  47.495  1.00  0.00           O
ATOM    775  C5'   G    37      72.701  85.457  46.430  1.00  0.00           C
ATOM    776  C4'   G    37      74.181  85.715  46.088  1.00  0.00           C
ATOM    777  O4'   G    37      74.440  87.054  45.672  1.00  0.00           O
ATOM    778  C1'   G    37      75.757  87.431  46.091  1.00  0.00           C
ATOM    779  N9    G    37      75.689  88.496  47.116  1.00  0.00           N
ATOM    780  C8    G    37      74.628  88.873  47.902  1.00  0.00           C
ATOM    781  N7    G    37      74.868  89.904  48.663  1.00  0.00           N
ATOM    782  C5    G    37      76.203  90.221  48.382  1.00  0.00           C
ATOM    783  C6    G    37      77.066  91.251  48.895  1.00  0.00           C
ATOM    784  O6    G    37      76.834  92.129  49.724  1.00  0.00           O
ATOM    785  N1    G    37      78.336  91.214  48.367  1.00  0.00           N
ATOM    786  C2    G    37      78.745  90.312  47.447  1.00  0.00           C
ATOM    787  N2    G    37      79.983  90.456  47.068  1.00  0.00           N
ATOM    788  N3    G    37      77.992  89.332  46.941  1.00  0.00           N
ATOM    789  C4    G    37      76.719  89.346  47.449  1.00  0.00           C
ATOM    790  C3'   G    37      75.180  85.430  47.211  1.00  0.00           C
ATOM    791  C2'   G    37      76.409  86.182  46.678  1.00  0.00           C
ATOM    792  O2'   G    37      77.068  85.502  45.615  1.00  0.00           O
ATOM    793  O3'   G    37      75.405  84.040  47.391  1.00  0.00           O
ATOM    794  P     A    38      76.164  83.485  48.675  1.00  0.00           P
ATOM    795  O1P   A    38      75.907  82.034  48.689  1.00  0.00           O
ATOM    796  O2P   A    38      75.756  84.286  49.845  1.00  0.00           O
ATOM    797  O5'   A    38      77.713  83.782  48.414  1.00  0.00           O
ATOM    798  C5'   A    38      78.678  82.771  48.135  1.00  0.00           C
ATOM    799  C4'   A    38      78.678  82.325  46.666  1.00  0.00           C
ATOM    800  O4'   A    38      78.811  83.445  45.789  1.00  0.00           O
ATOM    801  C1'   A    38      79.868  83.215  44.860  1.00  0.00           C
ATOM    802  N9    A    38      81.113  83.904  45.286  1.00  0.00           N
ATOM    803  C8    A    38      81.340  84.702  46.383  1.00  0.00           C
ATOM    804  N7    A    38      82.536  85.226  46.421  1.00  0.00           N
ATOM    805  C5    A    38      83.134  84.765  45.243  1.00  0.00           C
ATOM    806  C6    A    38      84.393  84.940  44.620  1.00  0.00           C
ATOM    807  N6    A    38      85.382  85.654  45.124  1.00  0.00           N
ATOM    808  N1    A    38      84.683  84.353  43.455  1.00  0.00           N
ATOM    809  C2    A    38      83.733  83.612  42.900  1.00  0.00           C
ATOM    810  N3    A    38      82.516  83.349  43.357  1.00  0.00           N
ATOM    811  C4    A    38      82.273  83.962  44.548  1.00  0.00           C
ATOM    812  C3'   A    38      79.842  81.384  46.333  1.00  0.00           C
ATOM    813  C2'   A    38      80.062  81.697  44.850  1.00  0.00           C
ATOM    814  O2'   A    38      79.073  81.120  44.005  1.00  0.00           O
ATOM    815  O3'   A    38      79.587  80.003  46.560  1.00  0.00           O
ATOM    816  P     A    39      80.607  79.145  47.449  1.00  0.00           P
ATOM    817  O1P   A    39      80.078  77.769  47.598  1.00  0.00           O
ATOM    818  O2P   A    39      80.881  79.936  48.663  1.00  0.00           O
ATOM    819  O5'   A    39      81.931  79.094  46.541  1.00  0.00           O
ATOM    820  C5'   A    39      81.971  78.351  45.329  1.00  0.00           C
ATOM    821  C4'   A    39      83.168  78.660  44.412  1.00  0.00           C
ATOM    822  O4'   A    39      83.239  80.049  44.088  1.00  0.00           O
ATOM    823  C1'   A    39      84.597  80.481  44.091  1.00  0.00           C
ATOM    824  N9    A    39      84.876  81.294  45.299  1.00  0.00           N
ATOM    825  C8    A    39      84.028  81.578  46.338  1.00  0.00           C
ATOM    826  N7    A    39      84.543  82.340  47.262  1.00  0.00           N
ATOM    827  C5    A    39      85.817  82.632  46.765  1.00  0.00           C
ATOM    828  C6    A    39      86.881  83.462  47.194  1.00  0.00           C
ATOM    829  N6    A    39      86.840  84.229  48.268  1.00  0.00           N
ATOM    830  N1    A    39      88.003  83.569  46.475  1.00  0.00           N
ATOM    831  C2    A    39      88.075  82.869  45.352  1.00  0.00           C
ATOM    832  N3    A    39      87.162  82.069  44.804  1.00  0.00           N
ATOM    833  C4    A    39      86.035  81.994  45.572  1.00  0.00           C
ATOM    834  C3'   A    39      84.556  78.252  44.928  1.00  0.00           C
ATOM    835  C2'   A    39      85.436  79.210  44.113  1.00  0.00           C
ATOM    836  O2'   A    39      85.595  78.735  42.779  1.00  0.00           O
ATOM    837  O3'   A    39      84.907  76.911  44.603  1.00  0.00           O
ATOM    838  P     C    40      86.056  76.139  45.402  1.00  0.00           P
ATOM    839  O1P   C    40      86.188  74.820  44.751  1.00  0.00           O
ATOM    840  O2P   C    40      85.737  76.208  46.839  1.00  0.00           O
ATOM    841  O5'   C    40      87.408  76.967  45.138  1.00  0.00           O
ATOM    842  C5'   C    40      88.204  76.766  43.977  1.00  0.00           C
ATOM    843  C4'   C    40      89.588  77.421  44.084  1.00  0.00           C
ATOM    844  O4'   C    40      89.543  78.849  44.174  1.00  0.00           O
ATOM    845  C1'   C    40      90.670  79.303  44.931  1.00  0.00           C
ATOM    846  N1    C    40      90.307  80.042  46.172  1.00  0.00           N
ATOM    847  C6    C    40      89.101  79.856  46.799  1.00  0.00           C
ATOM    848  C5    C    40      88.831  80.541  47.934  1.00  0.00           C
ATOM    849  C4    C    40      89.824  81.420  48.434  1.00  0.00           C
ATOM    850  N4    C    40      89.590  82.117  49.503  1.00  0.00           N
ATOM    851  N3    C    40      90.997  81.612  47.857  1.00  0.00           N
ATOM    852  C2    C    40      91.255  80.923  46.719  1.00  0.00           C
ATOM    853  O2    C    40      92.342  81.126  46.169  1.00  0.00           O
ATOM    854  C3'   C    40      90.405  76.955  45.289  1.00  0.00           C
ATOM    855  C2'   C    40      91.458  78.060  45.316  1.00  0.00           C
ATOM    856  O2'   C    40      92.476  77.858  44.345  1.00  0.00           O
ATOM    857  O3'   C    40      91.065  75.714  45.127  1.00  0.00           O
ATOM    858  P     G    41      91.371  74.795  46.388  1.00  0.00           P
ATOM    859  O1P   G    41      92.228  73.710  45.870  1.00  0.00           O
ATOM    860  O2P   G    41      90.078  74.473  47.013  1.00  0.00           O
ATOM    861  O5'   G    41      92.223  75.712  47.397  1.00  0.00           O
ATOM    862  C5'   G    41      93.604  75.961  47.189  1.00  0.00           C
ATOM    863  C4'   G    41      94.215  77.094  48.030  1.00  0.00           C
ATOM    864  O4'   G    41      93.470  78.305  47.940  1.00  0.00           O
ATOM    865  C1'   G    41      93.342  78.902  49.223  1.00  0.00           C
ATOM    866  N9    G    41      91.984  78.720  49.796  1.00  0.00           N
ATOM    867  C8    G    41      90.888  78.075  49.277  1.00  0.00           C
ATOM    868  N7    G    41      89.806  78.182  49.997  1.00  0.00           N
ATOM    869  C5    G    41      90.213  78.949  51.093  1.00  0.00           C
ATOM    870  C6    G    41      89.502  79.423  52.252  1.00  0.00           C
ATOM    871  O6    G    41      88.328  79.278  52.574  1.00  0.00           O
ATOM    872  N1    G    41      90.282  80.161  53.122  1.00  0.00           N
ATOM    873  C2    G    41      91.589  80.439  52.893  1.00  0.00           C
ATOM    874  N2    G    41      92.231  81.150  53.780  1.00  0.00           N
ATOM    875  N3    G    41      92.285  80.056  51.829  1.00  0.00           N
ATOM    876  C4    G    41      91.542  79.294  50.966  1.00  0.00           C
ATOM    877  C3'   G    41      94.442  76.803  49.515  1.00  0.00           C
ATOM    878  C2'   G    41      94.394  78.225  50.099  1.00  0.00           C
ATOM    879  O2'   G    41      95.644  78.909  49.958  1.00  0.00           O
ATOM    880  O3'   G    41      95.734  76.254  49.724  1.00  0.00           O
ATOM    881  P     G    42      96.051  75.298  50.945  1.00  0.00           P
ATOM    882  O1P   G    42      97.509  75.080  50.887  1.00  0.00           O
ATOM    883  O2P   G    42      95.155  74.136  50.888  1.00  0.00           O
ATOM    884  O5'   G    42      95.734  76.129  52.276  1.00  0.00           O
ATOM    885  C5'   G    42      96.702  76.983  52.868  1.00  0.00           C
ATOM    886  C4'   G    42      96.164  77.731  54.092  1.00  0.00           C
ATOM    887  O4'   G    42      95.015  78.506  53.767  1.00  0.00           O
ATOM    888  C1'   G    42      94.117  78.485  54.871  1.00  0.00           C
ATOM    889  N9    G    42      92.860  77.770  54.541  1.00  0.00           N
ATOM    890  C8    G    42      92.574  76.995  53.444  1.00  0.00           C
ATOM    891  N7    G    42      91.346  76.562  53.407  1.00  0.00           N
ATOM    892  C5    G    42      90.773  77.067  54.572  1.00  0.00           C
ATOM    893  C6    G    42      89.448  76.926  55.103  1.00  0.00           C
ATOM    894  O6    G    42      88.482  76.330  54.632  1.00  0.00           O
ATOM    895  N1    G    42      89.279  77.545  56.322  1.00  0.00           N
ATOM    896  C2    G    42      90.249  78.254  56.947  1.00  0.00           C
ATOM    897  N2    G    42      89.946  78.744  58.122  1.00  0.00           N
ATOM    898  N3    G    42      91.488  78.443  56.483  1.00  0.00           N
ATOM    899  C4    G    42      91.695  77.807  55.282  1.00  0.00           C
ATOM    900  C3'   G    42      95.773  76.836  55.268  1.00  0.00           C
ATOM    901  C2'   G    42      94.843  77.792  56.029  1.00  0.00           C
ATOM    902  O2'   G    42      95.515  78.799  56.785  1.00  0.00           O
ATOM    903  O3'   G    42      96.892  76.416  56.039  1.00  0.00           O
ATOM    904  P     C    43      96.814  75.112  56.942  1.00  0.00           P
ATOM    905  O1P   C    43      98.079  75.046  57.710  1.00  0.00           O
ATOM    906  O2P   C    43      96.471  73.979  56.062  1.00  0.00           O
ATOM    907  O5'   C    43      95.619  75.340  57.975  1.00  0.00           O
ATOM    908  C5'   C    43      95.804  76.138  59.135  1.00  0.00           C
ATOM    909  C4'   C    43      94.579  76.188  60.052  1.00  0.00           C
ATOM    910  O4'   C    43      93.462  76.776  59.405  1.00  0.00           O
ATOM    911  C1'   C    43      92.280  76.164  59.896  1.00  0.00           C
ATOM    912  N1    C    43      91.467  75.574  58.801  1.00  0.00           N
ATOM    913  C6    C    43      92.030  75.117  57.640  1.00  0.00           C
ATOM    914  C5    C    43      91.266  74.452  56.745  1.00  0.00           C
ATOM    915  C4    C    43      89.898  74.228  57.060  1.00  0.00           C
ATOM    916  N4    C    43      89.162  73.531  56.243  1.00  0.00           N
ATOM    917  N3    C    43      89.325  74.710  58.152  1.00  0.00           N
ATOM    918  C2    C    43      90.102  75.385  59.031  1.00  0.00           C
ATOM    919  O2    C    43      89.578  75.822  60.057  1.00  0.00           O
ATOM    920  C3'   C    43      94.165  74.804  60.554  1.00  0.00           C
ATOM    921  C2'   C    43      92.682  75.041  60.860  1.00  0.00           C
ATOM    922  O2'   C    43      92.414  75.454  62.190  1.00  0.00           O
ATOM    923  O3'   C    43      94.936  74.389  61.683  1.00  0.00           O
ATOM    924  P     G    44      94.974  72.861  62.147  1.00  0.00           P
ATOM    925  O1P   G    44      96.023  72.773  63.188  1.00  0.00           O
ATOM    926  O2P   G    44      95.087  72.010  60.957  1.00  0.00           O
ATOM    927  O5'   G    44      93.563  72.574  62.834  1.00  0.00           O
ATOM    928  C5'   G    44      93.275  73.016  64.150  1.00  0.00           C
ATOM    929  C4'   G    44      91.787  72.863  64.482  1.00  0.00           C
ATOM    930  O4'   G    44      90.984  73.367  63.419  1.00  0.00           O
ATOM    931  C1'   G    44      89.834  72.550  63.260  1.00  0.00           C
ATOM    932  N9    G    44      89.649  72.060  61.874  1.00  0.00           N
ATOM    933  C8    G    44      90.572  71.930  60.866  1.00  0.00           C
ATOM    934  N7    G    44      90.067  71.576  59.717  1.00  0.00           N
ATOM    935  C5    G    44      88.711  71.386  59.999  1.00  0.00           C
ATOM    936  C6    G    44      87.627  70.936  59.174  1.00  0.00           C
ATOM    937  O6    G    44      87.627  70.651  57.983  1.00  0.00           O
ATOM    938  N1    G    44      86.434  70.805  59.850  1.00  0.00           N
ATOM    939  C2    G    44      86.276  71.098  61.160  1.00  0.00           C
ATOM    940  N2    G    44      85.099  70.860  61.679  1.00  0.00           N
ATOM    941  N3    G    44      87.236  71.561  61.965  1.00  0.00           N
ATOM    942  C4    G    44      88.447  71.667  61.324  1.00  0.00           C
ATOM    943  C3'   G    44      91.352  71.425  64.791  1.00  0.00           C
ATOM    944  C2'   G    44      89.903  71.400  64.268  1.00  0.00           C
ATOM    945  O2'   G    44      88.915  71.640  65.273  1.00  0.00           O
ATOM    946  O3'   G    44      91.439  71.194  66.199  1.00  0.00           O
ATOM    947  P     C    45      91.613  69.729  66.811  1.00  0.00           P
ATOM    948  O1P   C    45      91.605  69.888  68.283  1.00  0.00           O
ATOM    949  O2P   C    45      92.818  69.129  66.216  1.00  0.00           O
ATOM    950  O5'   C    45      90.276  68.942  66.387  1.00  0.00           O
ATOM    951  C5'   C    45      89.113  68.987  67.209  1.00  0.00           C
ATOM    952  C4'   C    45      87.847  68.421  66.551  1.00  0.00           C
ATOM    953  O4'   C    45      87.578  69.050  65.305  1.00  0.00           O
ATOM    954  C1'   C    45      86.779  68.161  64.528  1.00  0.00           C
ATOM    955  N1    C    45      87.305  67.995  63.145  1.00  0.00           N
ATOM    956  C6    C    45      88.649  68.046  62.883  1.00  0.00           C
ATOM    957  C5    C    45      89.085  67.922  61.610  1.00  0.00           C
ATOM    958  C4    C    45      88.123  67.736  60.583  1.00  0.00           C
ATOM    959  N4    C    45      88.516  67.701  59.344  1.00  0.00           N
ATOM    960  N3    C    45      86.829  67.601  60.828  1.00  0.00           N
ATOM    961  C2    C    45      86.404  67.711  62.109  1.00  0.00           C
ATOM    962  O2    C    45      85.203  67.538  62.333  1.00  0.00           O
ATOM    963  C3'   C    45      87.894  66.919  66.278  1.00  0.00           C
ATOM    964  C2'   C    45      86.770  66.802  65.236  1.00  0.00           C
ATOM    965  O2'   C    45      85.468  66.614  65.784  1.00  0.00           O
ATOM    966  O3'   C    45      87.646  66.166  67.460  1.00  0.00           O
ATOM    967  P     C    46      88.004  64.619  67.564  1.00  0.00           P
ATOM    968  O1P   C    46      87.564  64.230  68.925  1.00  0.00           O
ATOM    969  O2P   C    46      89.417  64.435  67.217  1.00  0.00           O
ATOM    970  O5'   C    46      87.082  63.859  66.495  1.00  0.00           O
ATOM    971  C5'   C    46      85.754  63.485  66.812  1.00  0.00           C
ATOM    972  C4'   C    46      84.939  63.034  65.598  1.00  0.00           C
ATOM    973  O4'   C    46      84.917  64.020  64.568  1.00  0.00           O
ATOM    974  C1'   C    46      84.670  63.368  63.321  1.00  0.00           C
ATOM    975  N1    C    46      85.742  63.606  62.308  1.00  0.00           N
ATOM    976  C6    C    46      87.007  64.016  62.653  1.00  0.00           C
ATOM    977  C5    C    46      87.907  64.318  61.685  1.00  0.00           C
ATOM    978  C4    C    46      87.508  64.163  60.332  1.00  0.00           C
ATOM    979  N4    C    46      88.353  64.409  59.376  1.00  0.00           N
ATOM    980  N3    C    46      86.313  63.718  59.983  1.00  0.00           N
ATOM    981  C2    C    46      85.418  63.432  60.955  1.00  0.00           C
ATOM    982  O2    C    46      84.317  62.988  60.614  1.00  0.00           O
ATOM    983  C3'   C    46      85.401  61.743  64.916  1.00  0.00           C
ATOM    984  C2'   C    46      84.567  61.873  63.635  1.00  0.00           C
ATOM    985  O2'   C    46      83.200  61.549  63.887  1.00  0.00           O
ATOM    986  O3'   C    46      85.051  60.557  65.624  1.00  0.00           O
ATOM    987  P     G    47      85.815  59.179  65.370  1.00  0.00           P
ATOM    988  O1P   G    47      85.181  58.155  66.223  1.00  0.00           O
ATOM    989  O2P   G    47      87.256  59.426  65.542  1.00  0.00           O
ATOM    990  O5'   G    47      85.542  58.826  63.841  1.00  0.00           O
ATOM    991  C5'   G    47      84.317  58.239  63.433  1.00  0.00           C
ATOM    992  C4'   G    47      84.233  58.058  61.915  1.00  0.00           C
ATOM    993  O4'   G    47      84.360  59.297  61.217  1.00  0.00           O
ATOM    994  C1'   G    47      85.042  59.053  59.988  1.00  0.00           C
ATOM    995  N9    G    47      86.349  59.757  59.940  1.00  0.00           N
ATOM    996  C8    G    47      87.115  60.286  60.948  1.00  0.00           C
ATOM    997  N7    G    47      88.223  60.854  60.540  1.00  0.00           N
ATOM    998  C5    G    47      88.178  60.717  59.139  1.00  0.00           C
ATOM    999  C6    G    47      89.064  61.136  58.075  1.00  0.00           C
ATOM   1000  O6    G    47      90.096  61.804  58.137  1.00  0.00           O
ATOM   1001  N1    G    47      88.680  60.683  56.825  1.00  0.00           N
ATOM   1002  C2    G    47      87.552  59.967  56.605  1.00  0.00           C
ATOM   1003  N2    G    47      87.296  59.535  55.405  1.00  0.00           N
ATOM   1004  N3    G    47      86.688  59.596  57.543  1.00  0.00           N
ATOM   1005  C4    G    47      87.052  60.002  58.789  1.00  0.00           C
ATOM   1006  C3'   G    47      85.321  57.144  61.361  1.00  0.00           C
ATOM   1007  C2'   G    47      85.237  57.534  59.884  1.00  0.00           C
ATOM   1008  O2'   G    47      84.089  56.994  59.241  1.00  0.00           O
ATOM   1009  O3'   G    47      85.080  55.766  61.620  1.00  0.00           O
ATOM   1010  P     C    48      86.288  54.728  61.637  1.00  0.00           P
ATOM   1011  O1P   C    48      85.721  53.442  62.098  1.00  0.00           O
ATOM   1012  O2P   C    48      87.370  55.336  62.433  1.00  0.00           O
ATOM   1013  O5'   C    48      86.753  54.595  60.110  1.00  0.00           O
ATOM   1014  C5'   C    48      85.947  53.930  59.145  1.00  0.00           C
ATOM   1015  C4'   C    48      86.453  54.100  57.702  1.00  0.00           C
ATOM   1016  O4'   C    48      86.622  55.478  57.366  1.00  0.00           O
ATOM   1017  C1'   C    48      87.727  55.620  56.478  1.00  0.00           C
ATOM   1018  N1    C    48      88.797  56.495  57.038  1.00  0.00           N
ATOM   1019  C6    C    48      88.893  56.792  58.378  1.00  0.00           C
ATOM   1020  C5    C    48      89.854  57.643  58.820  1.00  0.00           C
ATOM   1021  C4    C    48      90.743  58.183  57.851  1.00  0.00           C
ATOM   1022  N4    C    48      91.688  59.004  58.202  1.00  0.00           N
ATOM   1023  N3    C    48      90.670  57.897  56.570  1.00  0.00           N
ATOM   1024  C2    C    48      89.708  57.056  56.137  1.00  0.00           C
ATOM   1025  O2    C    48      89.669  56.782  54.939  1.00  0.00           O
ATOM   1026  C3'   C    48      87.796  53.421  57.428  1.00  0.00           C
ATOM   1027  C2'   C    48      88.258  54.211  56.189  1.00  0.00           C
ATOM   1028  O2'   C    48      87.671  53.810  54.950  1.00  0.00           O
ATOM   1029  O3'   C    48      87.678  52.018  57.203  1.00  0.00           O
ATOM   1030  P     C    49      88.913  51.034  57.443  1.00  0.00           P
ATOM   1031  O1P   C    49      88.504  49.693  56.975  1.00  0.00           O
ATOM   1032  O2P   C    49      89.341  51.154  58.849  1.00  0.00           O
ATOM   1033  O5'   C    49      90.116  51.558  56.530  1.00  0.00           O
ATOM   1034  C5'   C    49      90.156  51.310  55.134  1.00  0.00           C
ATOM   1035  C4'   C    49      91.440  51.832  54.471  1.00  0.00           C
ATOM   1036  O4'   C    49      91.574  53.236  54.622  1.00  0.00           O
ATOM   1037  C1'   C    49      92.940  53.566  54.413  1.00  0.00           C
ATOM   1038  N1    C    49      93.365  54.709  55.271  1.00  0.00           N
ATOM   1039  C6    C    49      92.859  54.871  56.536  1.00  0.00           C
ATOM   1040  C5    C    49      93.321  55.867  57.331  1.00  0.00           C
ATOM   1041  C4    C    49      94.322  56.723  56.798  1.00  0.00           C
ATOM   1042  N4    C    49      94.881  57.606  57.573  1.00  0.00           N
ATOM   1043  N3    C    49      94.822  56.588  55.582  1.00  0.00           N
ATOM   1044  C2    C    49      94.349  55.589  54.797  1.00  0.00           C
ATOM   1045  O2    C    49      94.824  55.480  53.664  1.00  0.00           O
ATOM   1046  C3'   C    49      92.719  51.208  55.039  1.00  0.00           C
ATOM   1047  C2'   C    49      93.760  52.298  54.713  1.00  0.00           C
ATOM   1048  O2'   C    49      94.527  51.993  53.560  1.00  0.00           O
ATOM   1049  O3'   C    49      92.950  49.930  54.432  1.00  0.00           O
ATOM   1050  P     G    50      94.044  48.903  54.980  1.00  0.00           P
ATOM   1051  O1P   G    50      93.786  47.609  54.316  1.00  0.00           O
ATOM   1052  O2P   G    50      94.045  48.942  56.448  1.00  0.00           O
ATOM   1053  O5'   G    50      95.441  49.456  54.431  1.00  0.00           O
ATOM   1054  C5'   G    50      95.928  49.083  53.150  1.00  0.00           C
ATOM   1055  C4'   G    50      97.299  49.705  52.866  1.00  0.00           C
ATOM   1056  O4'   G    50      97.230  51.119  52.881  1.00  0.00           O
ATOM   1057  C1'   G    50      98.441  51.634  53.407  1.00  0.00           C
ATOM   1058  N9    G    50      98.149  52.529  54.551  1.00  0.00           N
ATOM   1059  C8    G    50      97.302  52.348  55.617  1.00  0.00           C
ATOM   1060  N7    G    50      97.211  53.389  56.403  1.00  0.00           N
ATOM   1061  C5    G    50      98.111  54.308  55.853  1.00  0.00           C
ATOM   1062  C6    G    50      98.523  55.621  56.275  1.00  0.00           C
ATOM   1063  O6    G    50      98.161  56.289  57.239  1.00  0.00           O
ATOM   1064  N1    G    50      99.491  56.178  55.468  1.00  0.00           N
ATOM   1065  C2    G    50     100.000  55.572  54.374  1.00  0.00           C
ATOM   1066  N2    G    50     100.940  56.205  53.728  1.00  0.00           N
ATOM   1067  N3    G    50      99.640  54.371  53.927  1.00  0.00           N
ATOM   1068  C4    G    50      98.694  53.779  54.722  1.00  0.00           C
ATOM   1069  C3'   G    50      98.393  49.263  53.843  1.00  0.00           C
ATOM   1070  C2'   G    50      99.353  50.462  53.787  1.00  0.00           C
ATOM   1071  O2'   G    50     100.355  50.310  52.787  1.00  0.00           O
ATOM   1072  O3'   G    50      98.903  48.008  53.382  1.00  0.00           O
ATOM   1073  P     G    51     100.141  47.258  54.057  1.00  0.00           P
ATOM   1074  O1P   G    51     101.359  48.041  53.783  1.00  0.00           O
ATOM   1075  O2P   G    51     100.106  45.866  53.561  1.00  0.00           O
ATOM   1076  O5'   G    51      99.906  47.192  55.628  1.00  0.00           O
ATOM   1077  C5'   G    51      98.734  46.605  56.172  1.00  0.00           C
ATOM   1078  C4'   G    51      98.874  46.324  57.670  1.00  0.00           C
ATOM   1079  O4'   G    51      99.897  45.371  57.962  1.00  0.00           O
ATOM   1080  C1'   G    51     100.534  45.731  59.186  1.00  0.00           C
ATOM   1081  N9    G    51     101.964  46.061  58.976  1.00  0.00           N
ATOM   1082  C8    G    51     102.683  46.250  57.819  1.00  0.00           C
ATOM   1083  N7    G    51     103.963  46.458  58.015  1.00  0.00           N
ATOM   1084  C5    G    51     104.085  46.490  59.413  1.00  0.00           C
ATOM   1085  C6    G    51     105.207  46.732  60.286  1.00  0.00           C
ATOM   1086  O6    G    51     106.382  46.953  59.999  1.00  0.00           O
ATOM   1087  N1    G    51     104.885  46.699  61.631  1.00  0.00           N
ATOM   1088  C2    G    51     103.636  46.420  62.089  1.00  0.00           C
ATOM   1089  N2    G    51     103.385  46.519  63.364  1.00  0.00           N
ATOM   1090  N3    G    51     102.587  46.158  61.326  1.00  0.00           N
ATOM   1091  C4    G    51     102.868  46.223  59.995  1.00  0.00           C
ATOM   1092  C3'   G    51      99.168  47.566  58.508  1.00  0.00           C
ATOM   1093  C2'   G    51      99.805  46.951  59.754  1.00  0.00           C
ATOM   1094  O2'   G    51      98.795  46.561  60.675  1.00  0.00           O
ATOM   1095  O3'   G    51      97.965  48.220  58.866  1.00  0.00           O
ATOM   1096  P     A    52      97.878  49.799  58.903  1.00  0.00           P
ATOM   1097  O1P   A    52      96.481  50.104  59.275  1.00  0.00           O
ATOM   1098  O2P   A    52      98.466  50.305  57.651  1.00  0.00           O
ATOM   1099  O5'   A    52      98.865  50.115  60.131  1.00  0.00           O
ATOM   1100  C5'   A    52      98.405  50.096  61.473  1.00  0.00           C
ATOM   1101  C4'   A    52      99.540  50.228  62.500  1.00  0.00           C
ATOM   1102  O4'   A    52     100.531  49.199  62.401  1.00  0.00           O
ATOM   1103  C1'   A    52     101.797  49.752  62.772  1.00  0.00           C
ATOM   1104  N9    A    52     102.703  49.831  61.600  1.00  0.00           N
ATOM   1105  C8    A    52     102.380  49.785  60.263  1.00  0.00           C
ATOM   1106  N7    A    52     103.409  49.851  59.464  1.00  0.00           N
ATOM   1107  C5    A    52     104.486  50.016  60.338  1.00  0.00           C
ATOM   1108  C6    A    52     105.879  50.182  60.168  1.00  0.00           C
ATOM   1109  N6    A    52     106.480  50.204  58.996  1.00  0.00           N
ATOM   1110  N1    A    52     106.703  50.316  61.209  1.00  0.00           N
ATOM   1111  C2    A    52     106.153  50.299  62.417  1.00  0.00           C
ATOM   1112  N3    A    52     104.871  50.130  62.742  1.00  0.00           N
ATOM   1113  C4    A    52     104.072  50.007  61.640  1.00  0.00           C
ATOM   1114  C3'   A    52     100.298  51.553  62.450  1.00  0.00           C
ATOM   1115  C2'   A    52     101.527  51.166  63.276  1.00  0.00           C
ATOM   1116  O2'   A    52     101.240  51.112  64.670  1.00  0.00           O
ATOM   1117  O3'   A    52      99.628  52.649  63.053  1.00  0.00           O
ATOM   1118  P     A    53      99.877  54.118  62.485  1.00  0.00           P
ATOM   1119  O1P   A    53      99.179  55.058  63.383  1.00  0.00           O
ATOM   1120  O2P   A    53      99.547  54.112  61.054  1.00  0.00           O
ATOM   1121  O5'   A    53     101.446  54.333  62.661  1.00  0.00           O
ATOM   1122  C5'   A    53     102.020  54.553  63.939  1.00  0.00           C
ATOM   1123  C4'   A    53     103.537  54.719  63.851  1.00  0.00           C
ATOM   1124  O4'   A    53     104.174  53.601  63.242  1.00  0.00           O
ATOM   1125  C1'   A    53     105.293  54.061  62.500  1.00  0.00           C
ATOM   1126  N9    A    53     105.126  53.754  61.065  1.00  0.00           N
ATOM   1127  C8    A    53     103.980  53.486  60.353  1.00  0.00           C
ATOM   1128  N7    A    53     104.188  53.313  59.075  1.00  0.00           N
ATOM   1129  C5    A    53     105.567  53.489  58.937  1.00  0.00           C
ATOM   1130  C6    A    53     106.471  53.481  57.850  1.00  0.00           C
ATOM   1131  N6    A    53     106.125  53.248  56.600  1.00  0.00           N
ATOM   1132  N1    A    53     107.785  53.695  58.027  1.00  0.00           N
ATOM   1133  C2    A    53     108.190  53.919  59.274  1.00  0.00           C
ATOM   1134  N3    A    53     107.469  53.984  60.384  1.00  0.00           N
ATOM   1135  C4    A    53     106.146  53.753  60.144  1.00  0.00           C
ATOM   1136  C3'   A    53     103.946  55.956  63.053  1.00  0.00           C
ATOM   1137  C2'   A    53     105.381  55.576  62.680  1.00  0.00           C
ATOM   1138  O2'   A    53     106.264  55.888  63.745  1.00  0.00           O
ATOM   1139  O3'   A    53     103.931  57.142  63.837  1.00  0.00           O
ATOM   1140  P     A    54     103.576  58.546  63.165  1.00  0.00           P
ATOM   1141  O1P   A    54     103.771  59.593  64.183  1.00  0.00           O
ATOM   1142  O2P   A    54     102.262  58.413  62.514  1.00  0.00           O
ATOM   1143  O5'   A    54     104.721  58.703  62.053  1.00  0.00           O
ATOM   1144  C5'   A    54     106.013  59.154  62.423  1.00  0.00           C
ATOM   1145  C4'   A    54     107.030  59.070  61.281  1.00  0.00           C
ATOM   1146  O4'   A    54     107.168  57.755  60.746  1.00  0.00           O
ATOM   1147  C1'   A    54     107.403  57.841  59.345  1.00  0.00           C
ATOM   1148  N9    A    54     106.256  57.314  58.562  1.00  0.00           N
ATOM   1149  C8    A    54     104.979  57.014  58.978  1.00  0.00           C
ATOM   1150  N7    A    54     104.219  56.521  58.036  1.00  0.00           N
ATOM   1151  C5    A    54     105.045  56.525  56.904  1.00  0.00           C
ATOM   1152  C6    A    54     104.895  56.144  55.545  1.00  0.00           C
ATOM   1153  N6    A    54     103.810  55.623  55.017  1.00  0.00           N
ATOM   1154  N1    A    54     105.894  56.290  54.673  1.00  0.00           N
ATOM   1155  C2    A    54     107.030  56.797  55.120  1.00  0.00           C
ATOM   1156  N3    A    54     107.341  57.164  56.361  1.00  0.00           N
ATOM   1157  C4    A    54     106.284  57.015  57.215  1.00  0.00           C
ATOM   1158  C3'   A    54     106.704  59.963  60.087  1.00  0.00           C
ATOM   1159  C2'   A    54     107.603  59.323  59.026  1.00  0.00           C
ATOM   1160  O2'   A    54     108.966  59.723  59.202  1.00  0.00           O
ATOM   1161  O3'   A    54     107.096  61.308  60.273  1.00  0.00           O
ATOM   1162  P     C    55     106.103  62.491  59.931  1.00  0.00           P
ATOM   1163  O1P   C    55     106.924  63.716  59.991  1.00  0.00           O
ATOM   1164  O2P   C    55     104.928  62.372  60.808  1.00  0.00           O
ATOM   1165  O5'   C    55     105.649  62.210  58.441  1.00  0.00           O
ATOM   1166  C5'   C    55     106.528  62.346  57.341  1.00  0.00           C
ATOM   1167  C4'   C    55     105.943  61.632  56.116  1.00  0.00           C
ATOM   1168  O4'   C    55     105.633  60.264  56.380  1.00  0.00           O
ATOM   1169  C1'   C    55     104.504  59.884  55.598  1.00  0.00           C
ATOM   1170  N1    C    55     103.337  59.440  56.418  1.00  0.00           N
ATOM   1171  C6    C    55     103.193  59.762  57.746  1.00  0.00           C
ATOM   1172  C5    C    55     102.093  59.355  58.428  1.00  0.00           C
ATOM   1173  C4    C    55     101.123  58.592  57.721  1.00  0.00           C
ATOM   1174  N4    C    55     100.054  58.167  58.332  1.00  0.00           N
ATOM   1175  N3    C    55     101.242  58.277  56.443  1.00  0.00           N
ATOM   1176  C2    C    55     102.329  58.716  55.770  1.00  0.00           C
ATOM   1177  O2    C    55     102.399  58.476  54.560  1.00  0.00           O
ATOM   1178  C3'   C    55     104.640  62.261  55.640  1.00  0.00           C
ATOM   1179  C2'   C    55     104.084  61.115  54.795  1.00  0.00           C
ATOM   1180  O2'   C    55     104.630  61.033  53.484  1.00  0.00           O
ATOM   1181  O3'   C    55     104.852  63.451  54.902  1.00  0.00           O
ATOM   1182  P     G    56     103.686  64.521  54.739  1.00  0.00           P
ATOM   1183  O1P   G    56     104.303  65.615  53.958  1.00  0.00           O
ATOM   1184  O2P   G    56     103.115  64.796  56.066  1.00  0.00           O
ATOM   1185  O5'   G    56     102.618  63.735  53.844  1.00  0.00           O
ATOM   1186  C5'   G    56     102.711  63.755  52.439  1.00  0.00           C
ATOM   1187  C4'   G    56     101.885  62.671  51.737  1.00  0.00           C
ATOM   1188  O4'   G    56     102.047  61.391  52.359  1.00  0.00           O
ATOM   1189  C1'   G    56     100.797  60.701  52.352  1.00  0.00           C
ATOM   1190  N9    G    56     100.135  60.610  53.679  1.00  0.00           N
ATOM   1191  C8    G    56     100.316  61.361  54.817  1.00  0.00           C
ATOM   1192  N7    G    56      99.528  61.037  55.807  1.00  0.00           N
ATOM   1193  C5    G    56      98.712  60.034  55.264  1.00  0.00           C
ATOM   1194  C6    G    56      97.609  59.293  55.817  1.00  0.00           C
ATOM   1195  O6    G    56      97.117  59.346  56.943  1.00  0.00           O
ATOM   1196  N1    G    56      97.064  58.380  54.939  1.00  0.00           N
ATOM   1197  C2    G    56      97.506  58.190  53.677  1.00  0.00           C
ATOM   1198  N2    G    56      96.886  57.277  52.977  1.00  0.00           N
ATOM   1199  N3    G    56      98.540  58.826  53.120  1.00  0.00           N
ATOM   1200  C4    G    56      99.095  59.754  53.968  1.00  0.00           C
ATOM   1201  C3'   G    56     100.381  62.926  51.646  1.00  0.00           C
ATOM   1202  C2'   G    56      99.895  61.495  51.416  1.00  0.00           C
ATOM   1203  O2'   G    56     100.146  61.097  50.066  1.00  0.00           O
ATOM   1204  O3'   G    56     100.010  63.715  50.527  1.00  0.00           O
ATOM   1205  P     G    57      98.548  64.332  50.364  1.00  0.00           P
ATOM   1206  O1P   G    57      98.671  65.114  49.119  1.00  0.00           O
ATOM   1207  O2P   G    57      98.208  65.001  51.635  1.00  0.00           O
ATOM   1208  O5'   G    57      97.522  63.119  50.131  1.00  0.00           O
ATOM   1209  C5'   G    57      97.354  62.495  48.863  1.00  0.00           C
ATOM   1210  C4'   G    57      96.424  61.267  48.897  1.00  0.00           C
ATOM   1211  O4'   G    57      96.672  60.392  49.997  1.00  0.00           O
ATOM   1212  C1'   G    57      95.431  59.823  50.421  1.00  0.00           C
ATOM   1213  N9    G    57      95.094  60.205  51.808  1.00  0.00           N
ATOM   1214  C8    G    57      95.734  61.081  52.646  1.00  0.00           C
ATOM   1215  N7    G    57      95.273  61.081  53.868  1.00  0.00           N
ATOM   1216  C5    G    57      94.231  60.147  53.835  1.00  0.00           C
ATOM   1217  C6    G    57      93.329  59.680  54.855  1.00  0.00           C
ATOM   1218  O6    G    57      93.258  59.993  56.041  1.00  0.00           O
ATOM   1219  N1    G    57      92.426  58.743  54.397  1.00  0.00           N
ATOM   1220  C2    G    57      92.364  58.312  53.114  1.00  0.00           C
ATOM   1221  N2    G    57      91.370  57.521  52.801  1.00  0.00           N
ATOM   1222  N3    G    57      93.189  58.694  52.142  1.00  0.00           N
ATOM   1223  C4    G    57      94.106  59.619  52.567  1.00  0.00           C
ATOM   1224  C3'   G    57      94.934  61.610  48.924  1.00  0.00           C
ATOM   1225  C2'   G    57      94.348  60.297  49.454  1.00  0.00           C
ATOM   1226  O2'   G    57      94.219  59.332  48.413  1.00  0.00           O
ATOM   1227  O3'   G    57      94.467  61.861  47.607  1.00  0.00           O
ATOM   1228  P     C    58      93.246  62.831  47.311  1.00  0.00           P
ATOM   1229  O1P   C    58      93.026  62.707  45.854  1.00  0.00           O
ATOM   1230  O2P   C    58      93.532  64.153  47.894  1.00  0.00           O
ATOM   1231  O5'   C    58      91.999  62.206  48.093  1.00  0.00           O
ATOM   1232  C5'   C    58      91.192  61.179  47.535  1.00  0.00           C
ATOM   1233  C4'   C    58      90.190  60.605  48.549  1.00  0.00           C
ATOM   1234  O4'   C    58      90.852  60.185  49.735  1.00  0.00           O
ATOM   1235  C1'   C    58      89.941  60.270  50.824  1.00  0.00           C
ATOM   1236  N1    C    58      90.489  60.969  52.018  1.00  0.00           N
ATOM   1237  C6    C    58      91.396  61.994  51.924  1.00  0.00           C
ATOM   1238  C5    C    58      91.764  62.665  53.044  1.00  0.00           C
ATOM   1239  C4    C    58      91.183  62.267  54.279  1.00  0.00           C
ATOM   1240  N4    C    58      91.393  62.945  55.371  1.00  0.00           N
ATOM   1241  N3    C    58      90.301  61.296  54.386  1.00  0.00           N
ATOM   1242  C2    C    58      89.947  60.633  53.262  1.00  0.00           C
ATOM   1243  O2    C    58      89.129  59.723  53.369  1.00  0.00           O
ATOM   1244  C3'   C    58      89.082  61.571  48.970  1.00  0.00           C
ATOM   1245  C2'   C    58      88.692  61.011  50.344  1.00  0.00           C
ATOM   1246  O2'   C    58      87.613  60.083  50.294  1.00  0.00           O
ATOM   1247  O3'   C    58      88.003  61.525  48.043  1.00  0.00           O
ATOM   1248  P     G    59      86.807  62.569  48.079  1.00  0.00           P
ATOM   1249  O1P   G    59      86.053  62.293  46.838  1.00  0.00           O
ATOM   1250  O2P   G    59      87.371  63.908  48.290  1.00  0.00           O
ATOM   1251  O5'   G    59      85.901  62.159  49.345  1.00  0.00           O
ATOM   1252  C5'   G    59      84.781  61.296  49.202  1.00  0.00           C
ATOM   1253  C4'   G    59      83.966  61.087  50.481  1.00  0.00           C
ATOM   1254  O4'   G    59      84.712  60.469  51.525  1.00  0.00           O
ATOM   1255  C1'   G    59      84.205  60.963  52.767  1.00  0.00           C
ATOM   1256  N9    G    59      85.224  61.816  53.422  1.00  0.00           N
ATOM   1257  C8    G    59      86.331  62.409  52.869  1.00  0.00           C
ATOM   1258  N7    G    59      87.105  63.005  53.731  1.00  0.00           N
ATOM   1259  C5    G    59      86.424  62.856  54.943  1.00  0.00           C
ATOM   1260  C6    G    59      86.744  63.293  56.273  1.00  0.00           C
ATOM   1261  O6    G    59      87.741  63.881  56.682  1.00  0.00           O
ATOM   1262  N1    G    59      85.790  62.957  57.209  1.00  0.00           N
ATOM   1263  C2    G    59      84.657  62.279  56.911  1.00  0.00           C
ATOM   1264  N2    G    59      83.803  62.106  57.882  1.00  0.00           N
ATOM   1265  N3    G    59      84.333  61.812  55.709  1.00  0.00           N
ATOM   1266  C4    G    59      85.259  62.143  54.757  1.00  0.00           C
ATOM   1267  C3'   G    59      83.345  62.352  51.073  1.00  0.00           C
ATOM   1268  C2'   G    59      82.954  61.787  52.448  1.00  0.00           C
ATOM   1269  O2'   G    59      81.824  60.906  52.403  1.00  0.00           O
ATOM   1270  O3'   G    59      82.240  62.803  50.316  1.00  0.00           O
ATOM   1271  P     G    60      81.683  64.285  50.449  1.00  0.00           P
ATOM   1272  O1P   G    60      80.476  64.303  49.596  1.00  0.00           O
ATOM   1273  O2P   G    60      82.774  65.237  50.179  1.00  0.00           O
ATOM   1274  O5'   G    60      81.270  64.482  51.981  1.00  0.00           O
ATOM   1275  C5'   G    60      80.116  63.878  52.525  1.00  0.00           C
ATOM   1276  C4'   G    60      79.993  64.071  54.038  1.00  0.00           C
ATOM   1277  O4'   G    60      81.104  63.531  54.755  1.00  0.00           O
ATOM   1278  C1'   G    60      81.326  64.307  55.931  1.00  0.00           C
ATOM   1279  N9    G    60      82.648  64.986  55.887  1.00  0.00           N
ATOM   1280  C8    G    60      83.462  65.199  54.801  1.00  0.00           C
ATOM   1281  N7    G    60      84.621  65.719  55.097  1.00  0.00           N
ATOM   1282  C5    G    60      84.567  65.914  56.480  1.00  0.00           C
ATOM   1283  C6    G    60      85.531  66.448  57.410  1.00  0.00           C
ATOM   1284  O6    G    60      86.678  66.854  57.228  1.00  0.00           O
ATOM   1285  N1    G    60      85.076  66.491  58.706  1.00  0.00           N
ATOM   1286  C2    G    60      83.863  66.043  59.091  1.00  0.00           C
ATOM   1287  N2    G    60      83.549  66.223  60.348  1.00  0.00           N
ATOM   1288  N3    G    60      82.945  65.500  58.286  1.00  0.00           N
ATOM   1289  C4    G    60      83.354  65.472  56.974  1.00  0.00           C
ATOM   1290  C3'   G    60      79.838  65.525  54.503  1.00  0.00           C
ATOM   1291  C2'   G    60      80.176  65.313  55.988  1.00  0.00           C
ATOM   1292  O2'   G    60      79.095  64.700  56.695  1.00  0.00           O
ATOM   1293  O3'   G    60      78.518  66.043  54.316  1.00  0.00           O
ATOM   1294  P     C    61      78.207  67.620  54.382  1.00  0.00           P
ATOM   1295  O1P   C    61      76.741  67.769  54.286  1.00  0.00           O
ATOM   1296  O2P   C    61      79.044  68.349  53.420  1.00  0.00           O
ATOM   1297  O5'   C    61      78.638  68.068  55.847  1.00  0.00           O
ATOM   1298  C5'   C    61      77.823  67.832  56.980  1.00  0.00           C
ATOM   1299  C4'   C    61      78.514  68.225  58.287  1.00  0.00           C
ATOM   1300  O4'   C    61      79.780  67.583  58.459  1.00  0.00           O
ATOM   1301  C1'   C    61      80.654  68.472  59.158  1.00  0.00           C
ATOM   1302  N1    C    61      81.848  68.908  58.374  1.00  0.00           N
ATOM   1303  C6    C    61      81.936  68.781  57.010  1.00  0.00           C
ATOM   1304  C5    C    61      83.099  69.082  56.385  1.00  0.00           C
ATOM   1305  C4    C    61      84.186  69.535  57.171  1.00  0.00           C
ATOM   1306  N4    C    61      85.316  69.815  56.599  1.00  0.00           N
ATOM   1307  N3    C    61      84.122  69.668  58.485  1.00  0.00           N
ATOM   1308  C2    C    61      82.949  69.396  59.091  1.00  0.00           C
ATOM   1309  O2    C    61      82.884  69.580  60.310  1.00  0.00           O
ATOM   1310  C3'   C    61      78.794  69.718  58.404  1.00  0.00           C
ATOM   1311  C2'   C    61      79.804  69.675  59.555  1.00  0.00           C
ATOM   1312  O2'   C    61      79.218  69.346  60.814  1.00  0.00           O
ATOM   1313  O3'   C    61      77.641  70.491  58.695  1.00  0.00           O
ATOM   1314  P     G    62      77.598  72.048  58.390  1.00  0.00           P
ATOM   1315  O1P   G    62      76.335  72.549  58.978  1.00  0.00           O
ATOM   1316  O2P   G    62      77.878  72.265  56.955  1.00  0.00           O
ATOM   1317  O5'   G    62      78.796  72.669  59.241  1.00  0.00           O
ATOM   1318  C5'   G    62      78.688  72.810  60.647  1.00  0.00           C
ATOM   1319  C4'   G    62      79.946  73.374  61.299  1.00  0.00           C
ATOM   1320  O4'   G    62      81.062  72.507  61.142  1.00  0.00           O
ATOM   1321  C1'   G    62      82.211  73.311  60.928  1.00  0.00           C
ATOM   1322  N9    G    62      82.796  73.132  59.584  1.00  0.00           N
ATOM   1323  C8    G    62      82.244  72.728  58.394  1.00  0.00           C
ATOM   1324  N7    G    62      83.088  72.732  57.394  1.00  0.00           N
ATOM   1325  C5    G    62      84.288  73.194  57.960  1.00  0.00           C
ATOM   1326  C6    G    62      85.603  73.447  57.418  1.00  0.00           C
ATOM   1327  O6    G    62      86.039  73.267  56.280  1.00  0.00           O
ATOM   1328  N1    G    62      86.479  73.992  58.343  1.00  0.00           N
ATOM   1329  C2    G    62      86.149  74.239  59.632  1.00  0.00           C
ATOM   1330  N2    G    62      87.040  74.770  60.415  1.00  0.00           N
ATOM   1331  N3    G    62      84.976  73.991  60.188  1.00  0.00           N
ATOM   1332  C4    G    62      84.088  73.469  59.295  1.00  0.00           C
ATOM   1333  C3'   G    62      80.319  74.753  60.766  1.00  0.00           C
ATOM   1334  C2'   G    62      81.813  74.777  61.099  1.00  0.00           C
ATOM   1335  O2'   G    62      82.115  75.169  62.433  1.00  0.00           O
ATOM   1336  O3'   G    62      79.563  75.754  61.428  1.00  0.00           O
ATOM   1337  P     C    63      79.488  77.250  60.919  1.00  0.00           P
ATOM   1338  O1P   C    63      78.718  77.944  61.973  1.00  0.00           O
ATOM   1339  O2P   C    63      78.969  77.271  59.541  1.00  0.00           O
ATOM   1340  O5'   C    63      80.975  77.823  60.908  1.00  0.00           O
ATOM   1341  C5'   C    63      81.560  78.391  62.066  1.00  0.00           C
ATOM   1342  C4'   C    63      83.034  78.740  61.857  1.00  0.00           C
ATOM   1343  O4'   C    63      83.781  77.639  61.345  1.00  0.00           O
ATOM   1344  C1'   C    63      84.923  78.150  60.658  1.00  0.00           C
ATOM   1345  N1    C    63      85.082  77.648  59.260  1.00  0.00           N
ATOM   1346  C6    C    63      84.049  77.073  58.563  1.00  0.00           C
ATOM   1347  C5    C    63      84.250  76.641  57.295  1.00  0.00           C
ATOM   1348  C4    C    63      85.539  76.819  56.728  1.00  0.00           C
ATOM   1349  N4    C    63      85.788  76.397  55.525  1.00  0.00           N
ATOM   1350  N3    C    63      86.539  77.390  57.373  1.00  0.00           N
ATOM   1351  C2    C    63      86.325  77.821  58.632  1.00  0.00           C
ATOM   1352  O2    C    63      87.267  78.377  59.205  1.00  0.00           O
ATOM   1353  C3'   C    63      83.271  79.892  60.884  1.00  0.00           C
ATOM   1354  C2'   C    63      84.761  79.669  60.605  1.00  0.00           C
ATOM   1355  O2'   C    63      85.597  80.260  61.593  1.00  0.00           O
ATOM   1356  O3'   C    63      83.026  81.173  61.459  1.00  0.00           O
ATOM   1357  P     U    64      82.869  82.462  60.529  1.00  0.00           P
ATOM   1358  O1P   U    64      82.720  83.604  61.459  1.00  0.00           O
ATOM   1359  O2P   U    64      81.784  82.165  59.574  1.00  0.00           O
ATOM   1360  O5'   U    64      84.285  82.563  59.763  1.00  0.00           O
ATOM   1361  C5'   U    64      85.401  83.283  60.271  1.00  0.00           C
ATOM   1362  C4'   U    64      86.699  83.039  59.472  1.00  0.00           C
ATOM   1363  O4'   U    64      86.917  81.661  59.145  1.00  0.00           O
ATOM   1364  C1'   U    64      87.560  81.563  57.867  1.00  0.00           C
ATOM   1365  N1    U    64      86.739  80.900  56.809  1.00  0.00           N
ATOM   1366  C6    U    64      85.362  80.866  56.856  1.00  0.00           C
ATOM   1367  C5    U    64      84.653  80.240  55.880  1.00  0.00           C
ATOM   1368  C4    U    64      85.297  79.606  54.751  1.00  0.00           C
ATOM   1369  O4    U    64      84.714  79.041  53.831  1.00  0.00           O
ATOM   1370  N3    U    64      86.665  79.719  54.750  1.00  0.00           N
ATOM   1371  C2    U    64      87.419  80.384  55.695  1.00  0.00           C
ATOM   1372  O2    U    64      88.630  80.544  55.519  1.00  0.00           O
ATOM   1373  C3'   U    64      86.773  83.791  58.139  1.00  0.00           C
ATOM   1374  C2'   U    64      87.875  82.993  57.443  1.00  0.00           C
ATOM   1375  O2'   U    64      89.161  83.357  57.936  1.00  0.00           O
ATOM   1376  O3'   U    64      87.163  85.158  58.250  1.00  0.00           O
ATOM   1377  P     C    65      86.697  86.219  57.152  1.00  0.00           P
ATOM   1378  O1P   C    65      87.315  87.517  57.483  1.00  0.00           O
ATOM   1379  O2P   C    65      85.236  86.122  57.026  1.00  0.00           O
ATOM   1380  O5'   C    65      87.334  85.702  55.785  1.00  0.00           O
ATOM   1381  C5'   C    65      88.722  85.782  55.500  1.00  0.00           C
ATOM   1382  C4'   C    65      89.053  85.126  54.153  1.00  0.00           C
ATOM   1383  O4'   C    65      88.714  83.739  54.119  1.00  0.00           O
ATOM   1384  C1'   C    65      88.266  83.394  52.808  1.00  0.00           C
ATOM   1385  N1    C    65      86.839  82.943  52.800  1.00  0.00           N
ATOM   1386  C6    C    65      85.944  83.264  53.793  1.00  0.00           C
ATOM   1387  C5    C    65      84.665  82.820  53.727  1.00  0.00           C
ATOM   1388  C4    C    65      84.307  82.014  52.616  1.00  0.00           C
ATOM   1389  N4    C    65      83.119  81.510  52.496  1.00  0.00           N
ATOM   1390  N3    C    65      85.151  81.685  51.669  1.00  0.00           N
ATOM   1391  C2    C    65      86.412  82.150  51.729  1.00  0.00           C
ATOM   1392  O2    C    65      87.163  81.869  50.803  1.00  0.00           O
ATOM   1393  C3'   C    65      88.326  85.772  52.980  1.00  0.00           C
ATOM   1394  C2'   C    65      88.431  84.648  51.941  1.00  0.00           C
ATOM   1395  O2'   C    65      89.700  84.632  51.301  1.00  0.00           O
ATOM   1396  O3'   C    65      88.920  87.021  52.645  1.00  0.00           O
ATOM   1397  P     A    66      88.380  87.893  51.434  1.00  0.00           P
ATOM   1398  O1P   A    66      88.518  87.096  50.203  1.00  0.00           O
ATOM   1399  O2P   A    66      89.052  89.203  51.537  1.00  0.00           O
ATOM   1400  O5'   A    66      86.843  88.052  51.839  1.00  0.00           O
ATOM   1401  C5'   A    66      86.383  89.155  52.607  1.00  0.00           C
ATOM   1402  C4'   A    66      84.916  89.042  53.066  1.00  0.00           C
ATOM   1403  O4'   A    66      84.099  88.380  52.105  1.00  0.00           O
ATOM   1404  C1'   A    66      83.554  87.198  52.661  1.00  0.00           C
ATOM   1405  N9    A    66      83.590  86.105  51.662  1.00  0.00           N
ATOM   1406  C8    A    66      84.606  85.757  50.803  1.00  0.00           C
ATOM   1407  N7    A    66      84.347  84.725  50.044  1.00  0.00           N
ATOM   1408  C5    A    66      83.039  84.374  50.427  1.00  0.00           C
ATOM   1409  C6    A    66      82.108  83.372  50.049  1.00  0.00           C
ATOM   1410  N6    A    66      82.312  82.449  49.135  1.00  0.00           N
ATOM   1411  N1    A    66      80.905  83.296  50.616  1.00  0.00           N
ATOM   1412  C2    A    66      80.602  84.185  51.543  1.00  0.00           C
ATOM   1413  N3    A    66      81.362  85.163  52.031  1.00  0.00           N
ATOM   1414  C4    A    66      82.580  85.206  51.416  1.00  0.00           C
ATOM   1415  C3'   A    66      84.806  88.267  54.398  1.00  0.00           C
ATOM   1416  C2'   A    66      84.402  86.879  53.886  1.00  0.00           C
ATOM   1417  O2'   A    66      83.707  86.093  54.837  1.00  0.00           O
ATOM   1418  O3'   A    66      83.853  88.795  55.326  1.00  0.00           O
ATOM   1419  P     G    67      83.851  90.324  55.786  1.00  0.00           P
ATOM   1420  O1P   G    67      85.196  90.888  55.560  1.00  0.00           O
ATOM   1421  O2P   G    67      83.303  90.447  57.151  1.00  0.00           O
ATOM   1422  O5'   G    67      82.864  91.043  54.748  1.00  0.00           O
ATOM   1423  C5'   G    67      81.605  90.479  54.390  1.00  0.00           C
ATOM   1424  C4'   G    67      81.099  91.089  53.074  1.00  0.00           C
ATOM   1425  O4'   G    67      79.987  90.326  52.602  1.00  0.00           O
ATOM   1426  C1'   G    67      78.934  91.201  52.231  1.00  0.00           C
ATOM   1427  N9    G    67      77.585  90.562  52.252  1.00  0.00           N
ATOM   1428  C8    G    67      76.418  91.075  52.768  1.00  0.00           C
ATOM   1429  N7    G    67      75.365  90.318  52.609  1.00  0.00           N
ATOM   1430  C5    G    67      75.865  89.205  51.921  1.00  0.00           C
ATOM   1431  C6    G    67      75.207  88.011  51.456  1.00  0.00           C
ATOM   1432  O6    G    67      74.025  87.680  51.569  1.00  0.00           O
ATOM   1433  N1    G    67      76.053  87.119  50.831  1.00  0.00           N
ATOM   1434  C2    G    67      77.370  87.357  50.637  1.00  0.00           C
ATOM   1435  N2    G    67      78.027  86.413  50.026  1.00  0.00           N
ATOM   1436  N3    G    67      78.023  88.453  51.033  1.00  0.00           N
ATOM   1437  C4    G    67      77.219  89.349  51.690  1.00  0.00           C
ATOM   1438  C3'   G    67      80.629  92.544  53.229  1.00  0.00           C
ATOM   1439  C2'   G    67      79.112  92.308  53.275  1.00  0.00           C
ATOM   1440  O2'   G    67      78.351  93.485  53.039  1.00  0.00           O
ATOM   1441  O3'   G    67      80.945  93.370  52.107  1.00  0.00           O
ATOM   1442  P     U    68      82.337  94.120  51.934  1.00  0.00           P
ATOM   1443  O1P   U    68      82.930  94.408  53.260  1.00  0.00           O
ATOM   1444  O2P   U    68      82.121  95.241  51.006  1.00  0.00           O
ATOM   1445  O5'   U    68      83.247  93.077  51.162  1.00  0.00           O
ATOM   1446  C5'   U    68      84.655  93.261  51.084  1.00  0.00           C
ATOM   1447  C4'   U    68      85.351  92.161  50.273  1.00  0.00           C
ATOM   1448  O4'   U    68      84.823  90.895  50.613  1.00  0.00           O
ATOM   1449  C1'   U    68      84.984  89.993  49.524  1.00  0.00           C
ATOM   1450  N1    U    68      83.712  89.302  49.182  1.00  0.00           N
ATOM   1451  C6    U    68      82.503  89.705  49.713  1.00  0.00           C
ATOM   1452  C5    U    68      81.409  88.904  49.627  1.00  0.00           C
ATOM   1453  C4    U    68      81.466  87.622  48.963  1.00  0.00           C
ATOM   1454  O4    U    68      80.550  86.814  48.892  1.00  0.00           O
ATOM   1455  N3    U    68      82.679  87.328  48.398  1.00  0.00           N
ATOM   1456  C2    U    68      83.808  88.107  48.461  1.00  0.00           C
ATOM   1457  O2    U    68      84.841  87.730  47.903  1.00  0.00           O
ATOM   1458  C3'   U    68      85.177  92.244  48.763  1.00  0.00           C
ATOM   1459  C2'   U    68      85.534  90.807  48.353  1.00  0.00           C
ATOM   1460  O2'   U    68      86.938  90.557  48.293  1.00  0.00           O
ATOM   1461  O3'   U    68      86.045  93.200  48.182  1.00  0.00           O
ATOM   1462  P     A    69      85.716  93.820  46.762  1.00  0.00           P
ATOM   1463  O1P   A    69      86.899  94.603  46.352  1.00  0.00           O
ATOM   1464  O2P   A    69      84.412  94.507  46.911  1.00  0.00           O
ATOM   1465  O5'   A    69      85.566  92.557  45.768  1.00  0.00           O
ATOM   1466  C5'   A    69      86.724  91.949  45.202  1.00  0.00           C
ATOM   1467  C4'   A    69      86.488  90.787  44.222  1.00  0.00           C
ATOM   1468  O4'   A    69      85.943  89.589  44.771  1.00  0.00           O
ATOM   1469  C1'   A    69      85.178  88.927  43.754  1.00  0.00           C
ATOM   1470  N9    A    69      83.760  88.862  44.177  1.00  0.00           N
ATOM   1471  C8    A    69      83.159  89.503  45.232  1.00  0.00           C
ATOM   1472  N7    A    69      81.953  89.085  45.501  1.00  0.00           N
ATOM   1473  C5    A    69      81.709  88.147  44.489  1.00  0.00           C
ATOM   1474  C6    A    69      80.613  87.326  44.133  1.00  0.00           C
ATOM   1475  N6    A    69      79.463  87.271  44.778  1.00  0.00           N
ATOM   1476  N1    A    69      80.667  86.517  43.074  1.00  0.00           N
ATOM   1477  C2    A    69      81.791  86.510  42.368  1.00  0.00           C
ATOM   1478  N3    A    69      82.905  87.204  42.580  1.00  0.00           N
ATOM   1479  C4    A    69      82.796  88.021  43.666  1.00  0.00           C
ATOM   1480  C3'   A    69      85.583  91.147  43.053  1.00  0.00           C
ATOM   1481  C2'   A    69      85.335  89.752  42.476  1.00  0.00           C
ATOM   1482  O2'   A    69      86.479  89.298  41.754  1.00  0.00           O
ATOM   1483  O3'   A    69      86.258  91.979  42.137  1.00  0.00           O
ATOM   1484  P     G    70      85.487  93.062  41.286  1.00  0.00           P
ATOM   1485  O1P   G    70      86.532  93.737  40.497  1.00  0.00           O
ATOM   1486  O2P   G    70      84.631  93.850  42.195  1.00  0.00           O
ATOM   1487  O5'   G    70      84.566  92.181  40.330  1.00  0.00           O
ATOM   1488  C5'   G    70      85.102  91.511  39.202  1.00  0.00           C
ATOM   1489  C4'   G    70      84.076  90.589  38.538  1.00  0.00           C
ATOM   1490  O4'   G    70      83.664  89.532  39.405  1.00  0.00           O
ATOM   1491  C1'   G    70      82.298  89.229  39.137  1.00  0.00           C
ATOM   1492  N9    G    70      81.426  89.568  40.294  1.00  0.00           N
ATOM   1493  C8    G    70      81.623  90.468  41.315  1.00  0.00           C
ATOM   1494  N7    G    70      80.639  90.529  42.172  1.00  0.00           N
ATOM   1495  C5    G    70      79.707  89.611  41.683  1.00  0.00           C
ATOM   1496  C6    G    70      78.405  89.216  42.160  1.00  0.00           C
ATOM   1497  O6    G    70      77.763  89.598  43.137  1.00  0.00           O
ATOM   1498  N1    G    70      77.800  88.266  41.367  1.00  0.00           N
ATOM   1499  C2    G    70      78.360  87.756  40.246  1.00  0.00           C
ATOM   1500  N2    G    70      77.665  86.876  39.580  1.00  0.00           N
ATOM   1501  N3    G    70      79.552  88.084  39.757  1.00  0.00           N
ATOM   1502  C4    G    70      80.184  89.022  40.528  1.00  0.00           C
ATOM   1503  C3'   G    70      82.786  91.287  38.102  1.00  0.00           C
ATOM   1504  C2'   G    70      81.898  90.057  37.913  1.00  0.00           C
ATOM   1505  O2'   G    70      82.206  89.330  36.724  1.00  0.00           O
ATOM   1506  O3'   G    70      82.909  92.048  36.913  1.00  0.00           O
ATOM   1507  P     A    71      81.889  93.226  36.573  1.00  0.00           P
ATOM   1508  O1P   A    71      82.416  93.890  35.363  1.00  0.00           O
ATOM   1509  O2P   A    71      81.701  94.032  37.792  1.00  0.00           O
ATOM   1510  O5'   A    71      80.487  92.524  36.238  1.00  0.00           O
ATOM   1511  C5'   A    71      80.232  91.936  34.973  1.00  0.00           C
ATOM   1512  C4'   A    71      79.068  90.937  34.983  1.00  0.00           C
ATOM   1513  O4'   A    71      79.151  90.075  36.118  1.00  0.00           O
ATOM   1514  C1'   A    71      77.854  89.806  36.630  1.00  0.00           C
ATOM   1515  N9    A    71      77.586  90.507  37.911  1.00  0.00           N
ATOM   1516  C8    A    71      78.361  91.398  38.614  1.00  0.00           C
ATOM   1517  N7    A    71      77.801  91.849  39.705  1.00  0.00           N
ATOM   1518  C5    A    71      76.555  91.203  39.724  1.00  0.00           C
ATOM   1519  C6    A    71      75.405  91.229  40.556  1.00  0.00           C
ATOM   1520  N6    A    71      75.276  91.940  41.653  1.00  0.00           N
ATOM   1521  N1    A    71      74.313  90.505  40.259  1.00  0.00           N
ATOM   1522  C2    A    71      74.363  89.742  39.176  1.00  0.00           C
ATOM   1523  N3    A    71      75.376  89.566  38.346  1.00  0.00           N
ATOM   1524  C4    A    71      76.439  90.361  38.653  1.00  0.00           C
ATOM   1525  C3'   A    71      77.645  91.507  34.969  1.00  0.00           C
ATOM   1526  C2'   A    71      76.883  90.304  35.557  1.00  0.00           C
ATOM   1527  O2'   A    71      76.672  89.248  34.610  1.00  0.00           O
ATOM   1528  O3'   A    71      77.174  91.772  33.656  1.00  0.00           O
ATOM   1529  P     A    72      76.052  92.853  33.351  1.00  0.00           P
ATOM   1530  O1P   A    72      75.424  92.443  32.077  1.00  0.00           O
ATOM   1531  O2P   A    72      76.703  94.166  33.425  1.00  0.00           O
ATOM   1532  O5'   A    72      74.915  92.786  34.476  1.00  0.00           O
ATOM   1533  C5'   A    72      73.893  91.799  34.452  1.00  0.00           C
ATOM   1534  C4'   A    72      72.969  91.890  35.672  1.00  0.00           C
ATOM   1535  O4'   A    72      73.685  91.745  36.889  1.00  0.00           O
ATOM   1536  C1'   A    72      73.205  92.679  37.842  1.00  0.00           C
ATOM   1537  N9    A    72      74.241  93.677  38.169  1.00  0.00           N
ATOM   1538  C8    A    72      75.443  93.943  37.557  1.00  0.00           C
ATOM   1539  N7    A    72      76.120  94.912  38.110  1.00  0.00           N
ATOM   1540  C5    A    72      75.314  95.284  39.199  1.00  0.00           C
ATOM   1541  C6    A    72      75.377  96.266  40.217  1.00  0.00           C
ATOM   1542  N6    A    72      76.307  97.188  40.347  1.00  0.00           N
ATOM   1543  N1    A    72      74.421  96.385  41.132  1.00  0.00           N
ATOM   1544  C2    A    72      73.403  95.540  41.070  1.00  0.00           C
ATOM   1545  N3    A    72      73.181  94.581  40.174  1.00  0.00           N
ATOM   1546  C4    A    72      74.186  94.514  39.255  1.00  0.00           C
ATOM   1547  C3'   A    72      72.155  93.188  35.756  1.00  0.00           C
ATOM   1548  C2'   A    72      71.944  93.339  37.270  1.00  0.00           C
ATOM   1549  O2'   A    72      70.786  92.653  37.743  1.00  0.00           O
ATOM   1550  O3'   A    72      70.945  93.044  35.020  1.00  0.00           O
ATOM   1551  P     C    73      69.948  94.260  34.753  1.00  0.00           P
ATOM   1552  O1P   C    73      69.247  93.913  33.501  1.00  0.00           O
ATOM   1553  O2P   C    73      70.660  95.542  34.879  1.00  0.00           O
ATOM   1554  O5'   C    73      68.948  94.142  35.978  1.00  0.00           O
ATOM   1555  C5'   C    73      67.789  93.336  35.931  1.00  0.00           C
ATOM   1556  C4'   C    73      67.031  93.403  37.254  1.00  0.00           C
ATOM   1557  O4'   C    73      67.924  93.322  38.363  1.00  0.00           O
ATOM   1558  C1'   C    73      67.440  94.160  39.401  1.00  0.00           C
ATOM   1559  N1    C    73      68.430  95.215  39.778  1.00  0.00           N
ATOM   1560  C6    C    73      69.235  95.859  38.868  1.00  0.00           C
ATOM   1561  C5    C    73      70.170  96.744  39.294  1.00  0.00           C
ATOM   1562  C4    C    73      70.267  96.986  40.688  1.00  0.00           C
ATOM   1563  N4    C    73      71.162  97.807  41.160  1.00  0.00           N
ATOM   1564  N3    C    73      69.460  96.421  41.567  1.00  0.00           N
ATOM   1565  C2    C    73      68.525  95.550  41.129  1.00  0.00           C
ATOM   1566  O2    C    73      67.729  95.085  41.950  1.00  0.00           O
ATOM   1567  C3'   C    73      66.249  94.703  37.399  1.00  0.00           C
ATOM   1568  C2'   C    73      66.118  94.768  38.923  1.00  0.00           C
ATOM   1569  O2'   C    73      65.069  93.949  39.425  1.00  0.00           O
ATOM   1570  O3'   C    73      64.996  94.587  36.746  1.00  0.00           O
ATOM   1571  P     C    74      64.217  95.861  36.207  1.00  0.00           P
ATOM   1572  O1P   C    74      62.953  95.374  35.609  1.00  0.00           O
ATOM   1573  O2P   C    74      65.118  96.678  35.383  1.00  0.00           O
ATOM   1574  O5'   C    74      63.854  96.687  37.521  1.00  0.00           O
ATOM   1575  C5'   C    74      62.774  96.299  38.346  1.00  0.00           C
ATOM   1576  C4'   C    74      62.763  97.048  39.677  1.00  0.00           C
ATOM   1577  O4'   C    74      63.918  96.764  40.460  1.00  0.00           O
ATOM   1578  C1'   C    74      64.150  97.865  41.332  1.00  0.00           C
ATOM   1579  N1    C    74      65.472  98.514  41.096  1.00  0.00           N
ATOM   1580  C6    C    74      66.132  98.424  39.894  1.00  0.00           C
ATOM   1581  C5    C    74      67.357  98.982  39.753  1.00  0.00           C
ATOM   1582  C4    C    74      67.905  99.669  40.868  1.00  0.00           C
ATOM   1583  N4    C    74      69.078 100.218  40.765  1.00  0.00           N
ATOM   1584  N3    C    74      67.265  99.800  42.020  1.00  0.00           N
ATOM   1585  C2    C    74      66.035  99.254  42.144  1.00  0.00           C
ATOM   1586  O2    C    74      65.409  99.447  43.195  1.00  0.00           O
ATOM   1587  C3'   C    74      62.712  98.576  39.589  1.00  0.00           C
ATOM   1588  C2'   C    74      63.023  98.869  41.066  1.00  0.00           C
ATOM   1589  O2'   C    74      61.954  98.578  41.971  1.00  0.00           O
ATOM   1590  O3'   C    74      61.466  99.102  39.152  1.00  0.00           O
ATOM   1591  P     G    75      61.318 100.619  38.681  1.00  0.00           P
ATOM   1592  O1P   G    75      59.882 100.812  38.398  1.00  0.00           O
ATOM   1593  O2P   G    75      62.277 100.835  37.595  1.00  0.00           O
ATOM   1594  O5'   G    75      61.696 101.548  39.921  1.00  0.00           O
ATOM   1595  C5'   G    75      60.852 101.678  41.054  1.00  0.00           C
ATOM   1596  C4'   G    75      61.466 102.597  42.115  1.00  0.00           C
ATOM   1597  O4'   G    75      62.608 102.004  42.734  1.00  0.00           O
ATOM   1598  C1'   G    75      63.570 103.024  42.998  1.00  0.00           C
ATOM   1599  N9    G    75      64.731 102.923  42.077  1.00  0.00           N
ATOM   1600  C8    G    75      64.838 102.260  40.879  1.00  0.00           C
ATOM   1601  N7    G    75      66.008 102.350  40.316  1.00  0.00           N
ATOM   1602  C5    G    75      66.734 103.171  41.183  1.00  0.00           C
ATOM   1603  C6    G    75      68.073 103.692  41.110  1.00  0.00           C
ATOM   1604  O6    G    75      68.937 103.528  40.251  1.00  0.00           O
ATOM   1605  N1    G    75      68.393 104.522  42.162  1.00  0.00           N
ATOM   1606  C2    G    75      67.527 104.863  43.139  1.00  0.00           C
ATOM   1607  N2    G    75      67.949 105.720  44.028  1.00  0.00           N
ATOM   1608  N3    G    75      66.281 104.407  43.264  1.00  0.00           N
ATOM   1609  C4    G    75      65.943 103.551  42.249  1.00  0.00           C
ATOM   1610  C3'   G    75      61.897 103.984  41.629  1.00  0.00           C
ATOM   1611  C2'   G    75      62.852 104.354  42.769  1.00  0.00           C
ATOM   1612  O2'   G    75      62.129 104.727  43.935  1.00  0.00           O
ATOM   1613  O3'   G    75      60.823 104.910  41.530  1.00  0.00           O
ATOM   1614  P     A    76      60.918 106.168  40.557  1.00  0.00           P
ATOM   1615  O1P   A    76      59.634 106.888  40.648  1.00  0.00           O
ATOM   1616  O2P   A    76      61.363 105.682  39.238  1.00  0.00           O
ATOM   1617  O5'   A    76      62.049 107.092  41.200  1.00  0.00           O
ATOM   1618  C5'   A    76      61.773 107.854  42.366  1.00  0.00           C
ATOM   1619  C4'   A    76      62.972 108.657  42.880  1.00  0.00           C
ATOM   1620  O4'   A    76      64.061 107.814  43.252  1.00  0.00           O
ATOM   1621  C1'   A    76      65.274 108.453  42.864  1.00  0.00           C
ATOM   1622  N9    A    76      65.915 107.761  41.727  1.00  0.00           N
ATOM   1623  C8    A    76      65.447 106.732  40.948  1.00  0.00           C
ATOM   1624  N7    A    76      66.313 106.275  40.089  1.00  0.00           N
ATOM   1625  C5    A    76      67.436 107.085  40.302  1.00  0.00           C
ATOM   1626  C6    A    76      68.731 107.167  39.742  1.00  0.00           C
ATOM   1627  N6    A    76      69.197 106.359  38.814  1.00  0.00           N
ATOM   1628  N1    A    76      69.587 108.109  40.142  1.00  0.00           N
ATOM   1629  C2    A    76      69.207 108.926  41.109  1.00  0.00           C
ATOM   1630  N3    A    76      68.050 108.953  41.760  1.00  0.00           N
ATOM   1631  C4    A    76      67.197 107.999  41.291  1.00  0.00           C
ATOM   1632  C3'   A    76      63.509 109.686  41.881  1.00  0.00           C
ATOM   1633  C2'   A    76      64.914 109.889  42.469  1.00  0.00           C
ATOM   1634  O2'   A    76      64.949 110.672  43.662  1.00  0.00           O
ATOM   1635  O3'   A    76      62.724 110.872  41.848  1.00  0.00           O
ATOM   1636  P     A    77      62.664 111.803  40.557  1.00  0.00           P
ATOM   1637  O1P   A    77      61.869 112.994  40.933  1.00  0.00           O
ATOM   1638  O2P   A    77      62.243 110.988  39.400  1.00  0.00           O
ATOM   1639  O5'   A    77      64.152 112.308  40.268  1.00  0.00           O
ATOM   1640  C5'   A    77      64.780 113.245  41.131  1.00  0.00           C
ATOM   1641  C4'   A    77      66.256 113.496  40.818  1.00  0.00           C
ATOM   1642  O4'   A    77      66.980 112.285  40.964  1.00  0.00           O
ATOM   1643  C1'   A    77      68.022 112.260  40.006  1.00  0.00           C
ATOM   1644  N9    A    77      67.776 111.192  39.010  1.00  0.00           N
ATOM   1645  C8    A    77      66.618 110.538  38.658  1.00  0.00           C
ATOM   1646  N7    A    77      66.767 109.686  37.676  1.00  0.00           N
ATOM   1647  C5    A    77      68.150 109.715  37.425  1.00  0.00           C
ATOM   1648  C6    A    77      69.059 109.015  36.586  1.00  0.00           C
ATOM   1649  N6    A    77      68.770 108.058  35.729  1.00  0.00           N
ATOM   1650  N1    A    77      70.359 109.309  36.601  1.00  0.00           N
ATOM   1651  C2    A    77      70.784 110.253  37.420  1.00  0.00           C
ATOM   1652  N3    A    77      70.067 111.005  38.242  1.00  0.00           N
ATOM   1653  C4    A    77      68.753 110.656  38.216  1.00  0.00           C
ATOM   1654  C3'   A    77      66.578 114.042  39.420  1.00  0.00           C
ATOM   1655  C2'   A    77      68.046 113.623  39.306  1.00  0.00           C
ATOM   1656  O2'   A    77      68.939 114.503  39.988  1.00  0.00           O
ATOM   1657  O3'   A    77      66.414 115.452  39.274  1.00  0.00           O
TER
ENDMDL
