# Supplementary material for: Structural and dynamic mechanisms for coupled folding and tRNA recognition of a translational T-box riboswitch
Source: Nat Commun. 2023 Nov 15;14:7394. doi: 10.1038/s41467-023-43232-z (PMC10651847; doi:10.1038/s41467-023-43232-z)
Supplement: Supplementary file 4 — Supplementary Data 1 [file 41467_2023_43232_MOESM4_ESM.zip › Supplementary Data 1/T89.2.pdb]

REMARK    GENERATED BY TRJCONV
TITLE     t89 in water t= 10098.00000 step= 10098
REMARK    THIS IS A SIMULATION BOX
CRYST1  118.997  118.997  118.997  60.00  60.00  90.00 P 1           1
MODEL        1
ATOM      1  O5'   G     1     100.760  70.877  45.119  1.00  0.00           O
ATOM      2  C5'   G     1     100.671  72.290  45.137  1.00  0.00           C
ATOM      3  C4'   G     1     100.865  72.878  46.543  1.00  0.00           C
ATOM      4  O4'   G     1     100.535  74.272  46.577  1.00  0.00           O
ATOM      5  C1'   G     1      99.790  74.558  47.767  1.00  0.00           C
ATOM      6  N9    G     1      98.332  74.599  47.448  1.00  0.00           N
ATOM      7  C8    G     1      97.721  74.105  46.324  1.00  0.00           C
ATOM      8  N7    G     1      96.427  74.025  46.389  1.00  0.00           N
ATOM      9  C5    G     1      96.133  74.612  47.616  1.00  0.00           C
ATOM     10  C6    G     1      94.868  74.893  48.229  1.00  0.00           C
ATOM     11  O6    G     1      93.740  74.646  47.817  1.00  0.00           O
ATOM     12  N1    G     1      94.985  75.537  49.440  1.00  0.00           N
ATOM     13  C2    G     1      96.168  75.845  50.017  1.00  0.00           C
ATOM     14  N2    G     1      96.118  76.480  51.153  1.00  0.00           N
ATOM     15  N3    G     1      97.370  75.587  49.497  1.00  0.00           N
ATOM     16  C4    G     1      97.291  74.978  48.274  1.00  0.00           C
ATOM     17  C3'   G     1     100.025  72.236  47.652  1.00  0.00           C
ATOM     18  C2'   G     1     100.086  73.370  48.687  1.00  0.00           C
ATOM     19  O2'   G     1     101.359  73.542  49.300  1.00  0.00           O
ATOM     20  O3'   G     1     100.515  70.978  48.078  1.00  0.00           O
ATOM     21  P     G     2      99.626  69.658  47.949  1.00  0.00           P
ATOM     22  O1P   G     2     100.554  68.521  48.096  1.00  0.00           O
ATOM     23  O2P   G     2      98.809  69.758  46.715  1.00  0.00           O
ATOM     24  O5'   G     2      98.650  69.732  49.213  1.00  0.00           O
ATOM     25  C5'   G     2      99.200  69.762  50.524  1.00  0.00           C
ATOM     26  C4'   G     2      98.589  70.812  51.462  1.00  0.00           C
ATOM     27  O4'   G     2      98.025  71.933  50.795  1.00  0.00           O
ATOM     28  C1'   G     2      96.870  72.380  51.489  1.00  0.00           C
ATOM     29  N9    G     2      95.686  72.130  50.635  1.00  0.00           N
ATOM     30  C8    G     2      95.625  71.478  49.427  1.00  0.00           C
ATOM     31  N7    G     2      94.437  71.442  48.895  1.00  0.00           N
ATOM     32  C5    G     2      93.647  72.156  49.803  1.00  0.00           C
ATOM     33  C6    G     2      92.255  72.513  49.774  1.00  0.00           C
ATOM     34  O6    G     2      91.409  72.278  48.912  1.00  0.00           O
ATOM     35  N1    G     2      91.849  73.208  50.889  1.00  0.00           N
ATOM     36  C2    G     2      92.676  73.583  51.889  1.00  0.00           C
ATOM     37  N2    G     2      92.122  74.202  52.892  1.00  0.00           N
ATOM     38  N3    G     2      93.980  73.301  51.957  1.00  0.00           N
ATOM     39  C4    G     2      94.407  72.577  50.875  1.00  0.00           C
ATOM     40  C3'   G     2      97.515  70.268  52.397  1.00  0.00           C
ATOM     41  C2'   G     2      96.808  71.571  52.786  1.00  0.00           C
ATOM     42  O2'   G     2      97.534  72.255  53.801  1.00  0.00           O
ATOM     43  O3'   G     2      98.121  69.648  53.524  1.00  0.00           O
ATOM     44  P     C     3      97.405  68.482  54.319  1.00  0.00           P
ATOM     45  O1P   C     3      98.360  68.063  55.365  1.00  0.00           O
ATOM     46  O2P   C     3      96.949  67.493  53.332  1.00  0.00           O
ATOM     47  O5'   C     3      96.160  69.198  55.003  1.00  0.00           O
ATOM     48  C5'   C     3      96.288  69.946  56.202  1.00  0.00           C
ATOM     49  C4'   C     3      94.964  70.592  56.629  1.00  0.00           C
ATOM     50  O4'   C     3      94.453  71.515  55.668  1.00  0.00           O
ATOM     51  C1'   C     3      93.022  71.444  55.673  1.00  0.00           C
ATOM     52  N1    C     3      92.493  70.908  54.379  1.00  0.00           N
ATOM     53  C6    C     3      93.273  70.188  53.504  1.00  0.00           C
ATOM     54  C5    C     3      92.773  69.767  52.319  1.00  0.00           C
ATOM     55  C4    C     3      91.426  70.098  52.034  1.00  0.00           C
ATOM     56  N4    C     3      90.891  69.742  50.907  1.00  0.00           N
ATOM     57  N3    C     3      90.650  70.765  52.861  1.00  0.00           N
ATOM     58  C2    C     3      91.160  71.173  54.045  1.00  0.00           C
ATOM     59  O2    C     3      90.410  71.765  54.818  1.00  0.00           O
ATOM     60  C3'   C     3      93.841  69.590  56.871  1.00  0.00           C
ATOM     61  C2'   C     3      92.624  70.526  56.840  1.00  0.00           C
ATOM     62  O2'   C     3      92.454  71.316  58.024  1.00  0.00           O
ATOM     63  O3'   C     3      93.996  68.878  58.085  1.00  0.00           O
ATOM     64  P     G     4      93.490  67.382  58.207  1.00  0.00           P
ATOM     65  O1P   G     4      93.752  66.957  59.595  1.00  0.00           O
ATOM     66  O2P   G     4      94.094  66.598  57.115  1.00  0.00           O
ATOM     67  O5'   G     4      91.917  67.484  57.966  1.00  0.00           O
ATOM     68  C5'   G     4      91.074  68.117  58.919  1.00  0.00           C
ATOM     69  C4'   G     4      89.611  68.191  58.470  1.00  0.00           C
ATOM     70  O4'   G     4      89.430  69.008  57.316  1.00  0.00           O
ATOM     71  C1'   G     4      88.382  68.452  56.525  1.00  0.00           C
ATOM     72  N9    G     4      88.930  68.017  55.214  1.00  0.00           N
ATOM     73  C8    G     4      90.225  67.713  54.865  1.00  0.00           C
ATOM     74  N7    G     4      90.380  67.386  53.608  1.00  0.00           N
ATOM     75  C5    G     4      89.090  67.494  53.073  1.00  0.00           C
ATOM     76  C6    G     4      88.584  67.278  51.741  1.00  0.00           C
ATOM     77  O6    G     4      89.184  66.932  50.720  1.00  0.00           O
ATOM     78  N1    G     4      87.220  67.488  51.641  1.00  0.00           N
ATOM     79  C2    G     4      86.429  67.837  52.687  1.00  0.00           C
ATOM     80  N2    G     4      85.156  68.008  52.452  1.00  0.00           N
ATOM     81  N3    G     4      86.850  68.031  53.930  1.00  0.00           N
ATOM     82  C4    G     4      88.199  67.859  54.061  1.00  0.00           C
ATOM     83  C3'   G     4      89.037  66.827  58.106  1.00  0.00           C
ATOM     84  C2'   G     4      87.797  67.271  57.320  1.00  0.00           C
ATOM     85  O2'   G     4      86.759  67.742  58.179  1.00  0.00           O
ATOM     86  O3'   G     4      88.783  66.009  59.243  1.00  0.00           O
ATOM     87  P     A     5      88.995  64.436  59.195  1.00  0.00           P
ATOM     88  O1P   A     5      90.066  64.101  60.153  1.00  0.00           O
ATOM     89  O2P   A     5      89.147  63.987  57.794  1.00  0.00           O
ATOM     90  O5'   A     5      87.667  63.765  59.771  1.00  0.00           O
ATOM     91  C5'   A     5      86.383  64.091  59.270  1.00  0.00           C
ATOM     92  C4'   A     5      85.324  63.324  60.078  1.00  0.00           C
ATOM     93  O4'   A     5      84.029  63.784  59.717  1.00  0.00           O
ATOM     94  C1'   A     5      83.336  62.725  59.085  1.00  0.00           C
ATOM     95  N9    A     5      82.446  63.215  58.015  1.00  0.00           N
ATOM     96  C8    A     5      81.089  63.035  57.919  1.00  0.00           C
ATOM     97  N7    A     5      80.526  63.647  56.912  1.00  0.00           N
ATOM     98  C5    A     5      81.614  64.315  56.319  1.00  0.00           C
ATOM     99  C6    A     5      81.775  65.183  55.214  1.00  0.00           C
ATOM    100  N6    A     5      80.806  65.613  54.436  1.00  0.00           N
ATOM    101  N1    A     5      82.972  65.577  54.796  1.00  0.00           N
ATOM    102  C2    A     5      84.025  65.203  55.510  1.00  0.00           C
ATOM    103  N3    A     5      84.040  64.426  56.586  1.00  0.00           N
ATOM    104  C4    A     5      82.792  64.015  56.950  1.00  0.00           C
ATOM    105  C3'   A     5      85.347  61.809  59.808  1.00  0.00           C
ATOM    106  C2'   A     5      84.393  61.731  58.606  1.00  0.00           C
ATOM    107  O2'   A     5      83.843  60.437  58.353  1.00  0.00           O
ATOM    108  O3'   A     5      84.799  61.109  60.929  1.00  0.00           O
ATOM    109  P     C     6      85.513  59.838  61.537  1.00  0.00           P
ATOM    110  O1P   C     6      86.080  59.011  60.463  1.00  0.00           O
ATOM    111  O2P   C     6      84.562  59.210  62.479  1.00  0.00           O
ATOM    112  O5'   C     6      86.699  60.471  62.369  1.00  0.00           O
ATOM    113  C5'   C     6      86.470  61.181  63.577  1.00  0.00           C
ATOM    114  C4'   C     6      87.794  61.597  64.213  1.00  0.00           C
ATOM    115  O4'   C     6      88.636  60.450  64.293  1.00  0.00           O
ATOM    116  C1'   C     6      89.872  60.785  63.698  1.00  0.00           C
ATOM    117  N1    C     6      90.497  59.582  63.093  1.00  0.00           N
ATOM    118  C6    C     6      89.825  58.819  62.166  1.00  0.00           C
ATOM    119  C5    C     6      90.351  57.641  61.744  1.00  0.00           C
ATOM    120  C4    C     6      91.613  57.271  62.281  1.00  0.00           C
ATOM    121  N4    C     6      92.134  56.107  62.026  1.00  0.00           N
ATOM    122  N3    C     6      92.292  58.013  63.122  1.00  0.00           N
ATOM    123  C2    C     6      91.761  59.183  63.537  1.00  0.00           C
ATOM    124  O2    C     6      92.432  59.852  64.318  1.00  0.00           O
ATOM    125  C3'   C     6      88.494  62.693  63.384  1.00  0.00           C
ATOM    126  C2'   C     6      89.585  61.878  62.678  1.00  0.00           C
ATOM    127  O2'   C     6      90.777  62.571  62.352  1.00  0.00           O
ATOM    128  O3'   C     6      89.017  63.724  64.214  1.00  0.00           O
ATOM    129  P     G     7      88.084  64.835  64.878  1.00  0.00           P
ATOM    130  O1P   G     7      88.953  65.973  65.243  1.00  0.00           O
ATOM    131  O2P   G     7      87.278  64.200  65.946  1.00  0.00           O
ATOM    132  O5'   G     7      87.087  65.310  63.730  1.00  0.00           O
ATOM    133  C5'   G     7      87.533  66.048  62.595  1.00  0.00           C
ATOM    134  C4'   G     7      86.403  66.918  62.023  1.00  0.00           C
ATOM    135  O4'   G     7      85.327  66.112  61.559  1.00  0.00           O
ATOM    136  C1'   G     7      84.128  66.535  62.180  1.00  0.00           C
ATOM    137  N9    G     7      83.225  65.385  62.372  1.00  0.00           N
ATOM    138  C8    G     7      83.350  64.339  63.252  1.00  0.00           C
ATOM    139  N7    G     7      82.359  63.485  63.223  1.00  0.00           N
ATOM    140  C5    G     7      81.503  64.030  62.254  1.00  0.00           C
ATOM    141  C6    G     7      80.217  63.600  61.777  1.00  0.00           C
ATOM    142  O6    G     7      79.539  62.635  62.137  1.00  0.00           O
ATOM    143  N1    G     7      79.691  64.407  60.787  1.00  0.00           N
ATOM    144  C2    G     7      80.327  65.496  60.288  1.00  0.00           C
ATOM    145  N2    G     7      79.722  66.143  59.332  1.00  0.00           N
ATOM    146  N3    G     7      81.507  65.941  60.707  1.00  0.00           N
ATOM    147  C4    G     7      82.044  65.172  61.704  1.00  0.00           C
ATOM    148  C3'   G     7      85.840  67.847  63.109  1.00  0.00           C
ATOM    149  C2'   G     7      84.531  67.160  63.512  1.00  0.00           C
ATOM    150  O2'   G     7      83.511  68.008  64.034  1.00  0.00           O
ATOM    151  O3'   G     7      85.605  69.122  62.552  1.00  0.00           O
ATOM    152  P     A     8      85.451  70.407  63.459  1.00  0.00           P
ATOM    153  O1P   A     8      86.079  70.130  64.766  1.00  0.00           O
ATOM    154  O2P   A     8      84.010  70.733  63.399  1.00  0.00           O
ATOM    155  O5'   A     8      86.320  71.471  62.664  1.00  0.00           O
ATOM    156  C5'   A     8      87.738  71.325  62.570  1.00  0.00           C
ATOM    157  C4'   A     8      88.277  71.576  61.158  1.00  0.00           C
ATOM    158  O4'   A     8      87.734  70.657  60.212  1.00  0.00           O
ATOM    159  C1'   A     8      87.438  71.344  58.996  1.00  0.00           C
ATOM    160  N9    A     8      85.957  71.431  58.839  1.00  0.00           N
ATOM    161  C8    A     8      84.988  70.834  59.611  1.00  0.00           C
ATOM    162  N7    A     8      83.758  71.008  59.198  1.00  0.00           N
ATOM    163  C5    A     8      83.935  71.753  58.027  1.00  0.00           C
ATOM    164  C6    A     8      83.059  72.270  57.042  1.00  0.00           C
ATOM    165  N6    A     8      81.746  72.123  57.047  1.00  0.00           N
ATOM    166  N1    A     8      83.521  72.953  55.996  1.00  0.00           N
ATOM    167  C2    A     8      84.837  73.100  55.900  1.00  0.00           C
ATOM    168  N3    A     8      85.783  72.659  56.720  1.00  0.00           N
ATOM    169  C4    A     8      85.264  71.996  57.791  1.00  0.00           C
ATOM    170  C3'   A     8      87.988  72.974  60.623  1.00  0.00           C
ATOM    171  C2'   A     8      88.124  72.713  59.117  1.00  0.00           C
ATOM    172  O2'   A     8      89.469  72.534  58.669  1.00  0.00           O
ATOM    173  O3'   A     8      88.897  73.946  61.119  1.00  0.00           O
ATOM    174  P     U     9      88.369  75.245  61.878  1.00  0.00           P
ATOM    175  O1P   U     9      89.543  76.016  62.343  1.00  0.00           O
ATOM    176  O2P   U     9      87.327  74.855  62.848  1.00  0.00           O
ATOM    177  O5'   U     9      87.679  76.039  60.676  1.00  0.00           O
ATOM    178  C5'   U     9      88.455  76.589  59.620  1.00  0.00           C
ATOM    179  C4'   U     9      87.593  77.098  58.460  1.00  0.00           C
ATOM    180  O4'   U     9      86.815  76.055  57.882  1.00  0.00           O
ATOM    181  C1'   U     9      85.530  76.554  57.526  1.00  0.00           C
ATOM    182  N1    U     9      84.440  75.866  58.284  1.00  0.00           N
ATOM    183  C6    U     9      84.696  75.059  59.376  1.00  0.00           C
ATOM    184  C5    U     9      83.683  74.457  60.055  1.00  0.00           C
ATOM    185  C4    U     9      82.305  74.629  59.664  1.00  0.00           C
ATOM    186  O4    U     9      81.328  74.139  60.224  1.00  0.00           O
ATOM    187  N3    U     9      82.126  75.427  58.561  1.00  0.00           N
ATOM    188  C2    U     9      83.122  76.063  57.852  1.00  0.00           C
ATOM    189  O2    U     9      82.814  76.782  56.900  1.00  0.00           O
ATOM    190  C3'   U     9      86.614  78.182  58.900  1.00  0.00           C
ATOM    191  C2'   U     9      85.526  78.060  57.830  1.00  0.00           C
ATOM    192  O2'   U     9      85.846  78.833  56.673  1.00  0.00           O
ATOM    193  O3'   U     9      87.166  79.491  58.886  1.00  0.00           O
ATOM    194  P     C    10      86.966  80.482  60.113  1.00  0.00           P
ATOM    195  O1P   C    10      87.310  81.835  59.619  1.00  0.00           O
ATOM    196  O2P   C    10      87.697  79.920  61.259  1.00  0.00           O
ATOM    197  O5'   C    10      85.390  80.408  60.365  1.00  0.00           O
ATOM    198  C5'   C    10      84.465  81.009  59.475  1.00  0.00           C
ATOM    199  C4'   C    10      83.013  80.656  59.823  1.00  0.00           C
ATOM    200  O4'   C    10      82.698  79.266  59.684  1.00  0.00           O
ATOM    201  C1'   C    10      81.807  78.869  60.729  1.00  0.00           C
ATOM    202  N1    C    10      82.447  77.906  61.678  1.00  0.00           N
ATOM    203  C6    C    10      83.801  77.681  61.685  1.00  0.00           C
ATOM    204  C5    C    10      84.332  76.720  62.474  1.00  0.00           C
ATOM    205  C4    C    10      83.450  75.967  63.286  1.00  0.00           C
ATOM    206  N4    C    10      83.934  75.028  64.048  1.00  0.00           N
ATOM    207  N3    C    10      82.142  76.176  63.311  1.00  0.00           N
ATOM    208  C2    C    10      81.621  77.145  62.517  1.00  0.00           C
ATOM    209  O2    C    10      80.401  77.342  62.555  1.00  0.00           O
ATOM    210  C3'   C    10      82.613  81.074  61.238  1.00  0.00           C
ATOM    211  C2'   C    10      81.395  80.164  61.438  1.00  0.00           C
ATOM    212  O2'   C    10      80.265  80.721  60.774  1.00  0.00           O
ATOM    213  O3'   C    10      82.239  82.444  61.267  1.00  0.00           O
ATOM    214  P     C    11      82.403  83.344  62.569  1.00  0.00           P
ATOM    215  O1P   C    11      81.931  84.693  62.180  1.00  0.00           O
ATOM    216  O2P   C    11      83.751  83.187  63.141  1.00  0.00           O
ATOM    217  O5'   C    11      81.338  82.719  63.580  1.00  0.00           O
ATOM    218  C5'   C    11      79.974  83.100  63.549  1.00  0.00           C
ATOM    219  C4'   C    11      79.152  82.398  64.627  1.00  0.00           C
ATOM    220  O4'   C    11      79.144  80.985  64.449  1.00  0.00           O
ATOM    221  C1'   C    11      79.056  80.363  65.726  1.00  0.00           C
ATOM    222  N1    C    11      80.235  79.489  65.990  1.00  0.00           N
ATOM    223  C6    C    11      81.461  79.711  65.408  1.00  0.00           C
ATOM    224  C5    C    11      82.490  78.867  65.654  1.00  0.00           C
ATOM    225  C4    C    11      82.257  77.783  66.542  1.00  0.00           C
ATOM    226  N4    C    11      83.224  76.960  66.826  1.00  0.00           N
ATOM    227  N3    C    11      81.087  77.556  67.116  1.00  0.00           N
ATOM    228  C2    C    11      80.066  78.402  66.853  1.00  0.00           C
ATOM    229  O2    C    11      78.979  78.186  67.400  1.00  0.00           O
ATOM    230  C3'   C    11      79.621  82.672  66.059  1.00  0.00           C
ATOM    231  C2'   C    11      78.956  81.483  66.762  1.00  0.00           C
ATOM    232  O2'   C    11      77.578  81.743  67.000  1.00  0.00           O
ATOM    233  O3'   C    11      79.106  83.904  66.537  1.00  0.00           O
ATOM    234  P     G    12      79.769  84.692  67.754  1.00  0.00           P
ATOM    235  O1P   G    12      78.881  85.852  67.968  1.00  0.00           O
ATOM    236  O2P   G    12      81.196  84.917  67.467  1.00  0.00           O
ATOM    237  O5'   G    12      79.604  83.704  68.995  1.00  0.00           O
ATOM    238  C5'   G    12      78.380  83.661  69.703  1.00  0.00           C
ATOM    239  C4'   G    12      78.301  82.523  70.716  1.00  0.00           C
ATOM    240  O4'   G    12      78.583  81.268  70.112  1.00  0.00           O
ATOM    241  C1'   G    12      79.192  80.425  71.076  1.00  0.00           C
ATOM    242  N9    G    12      80.532  79.991  70.639  1.00  0.00           N
ATOM    243  C8    G    12      81.340  80.481  69.645  1.00  0.00           C
ATOM    244  N7    G    12      82.441  79.801  69.477  1.00  0.00           N
ATOM    245  C5    G    12      82.391  78.826  70.480  1.00  0.00           C
ATOM    246  C6    G    12      83.324  77.812  70.891  1.00  0.00           C
ATOM    247  O6    G    12      84.425  77.519  70.443  1.00  0.00           O
ATOM    248  N1    G    12      82.897  77.080  71.979  1.00  0.00           N
ATOM    249  C2    G    12      81.725  77.292  72.611  1.00  0.00           C
ATOM    250  N2    G    12      81.456  76.547  73.645  1.00  0.00           N
ATOM    251  N3    G    12      80.814  78.191  72.265  1.00  0.00           N
ATOM    252  C4    G    12      81.218  78.942  71.194  1.00  0.00           C
ATOM    253  C3'   G    12      79.233  82.677  71.920  1.00  0.00           C
ATOM    254  C2'   G    12      79.278  81.213  72.382  1.00  0.00           C
ATOM    255  O2'   G    12      78.129  80.896  73.156  1.00  0.00           O
ATOM    256  O3'   G    12      78.643  83.517  72.915  1.00  0.00           O
ATOM    257  P     G    13      79.522  84.194  74.057  1.00  0.00           P
ATOM    258  O1P   G    13      78.547  84.894  74.924  1.00  0.00           O
ATOM    259  O2P   G    13      80.587  84.975  73.425  1.00  0.00           O
ATOM    260  O5'   G    13      80.148  82.988  74.891  1.00  0.00           O
ATOM    261  C5'   G    13      79.395  82.289  75.869  1.00  0.00           C
ATOM    262  C4'   G    13      80.190  81.144  76.503  1.00  0.00           C
ATOM    263  O4'   G    13      80.588  80.159  75.560  1.00  0.00           O
ATOM    264  C1'   G    13      81.816  79.579  75.982  1.00  0.00           C
ATOM    265  N9    G    13      82.842  79.655  74.918  1.00  0.00           N
ATOM    266  C8    G    13      82.944  80.523  73.861  1.00  0.00           C
ATOM    267  N7    G    13      83.990  80.315  73.105  1.00  0.00           N
ATOM    268  C5    G    13      84.650  79.249  73.720  1.00  0.00           C
ATOM    269  C6    G    13      85.886  78.573  73.420  1.00  0.00           C
ATOM    270  O6    G    13      86.707  78.763  72.532  1.00  0.00           O
ATOM    271  N1    G    13      86.201  77.584  74.322  1.00  0.00           N
ATOM    272  C2    G    13      85.425  77.241  75.368  1.00  0.00           C
ATOM    273  N2    G    13      85.876  76.319  76.177  1.00  0.00           N
ATOM    274  N3    G    13      84.306  77.865  75.727  1.00  0.00           N
ATOM    275  C4    G    13      83.954  78.850  74.842  1.00  0.00           C
ATOM    276  C3'   G    13      81.461  81.637  77.186  1.00  0.00           C
ATOM    277  C2'   G    13      82.297  80.352  77.216  1.00  0.00           C
ATOM    278  O2'   G    13      82.040  79.617  78.407  1.00  0.00           O
ATOM    279  O3'   G    13      81.177  82.157  78.488  1.00  0.00           O
ATOM    280  P     C    14      82.253  83.000  79.300  1.00  0.00           P
ATOM    281  O1P   C    14      83.578  82.397  79.093  1.00  0.00           O
ATOM    282  O2P   C    14      81.747  83.076  80.684  1.00  0.00           O
ATOM    283  O5'   C    14      82.158  84.487  78.718  1.00  0.00           O
ATOM    284  C5'   C    14      82.803  84.916  77.518  1.00  0.00           C
ATOM    285  C4'   C    14      84.066  85.742  77.814  1.00  0.00           C
ATOM    286  O4'   C    14      84.905  85.083  78.767  1.00  0.00           O
ATOM    287  C1'   C    14      86.246  85.055  78.309  1.00  0.00           C
ATOM    288  N1    C    14      86.699  83.686  77.919  1.00  0.00           N
ATOM    289  C6    C    14      85.925  82.830  77.170  1.00  0.00           C
ATOM    290  C5    C    14      86.397  81.608  76.821  1.00  0.00           C
ATOM    291  C4    C    14      87.711  81.277  77.230  1.00  0.00           C
ATOM    292  N4    C    14      88.269  80.157  76.868  1.00  0.00           N
ATOM    293  N3    C    14      88.479  82.078  77.942  1.00  0.00           N
ATOM    294  C2    C    14      88.001  83.305  78.261  1.00  0.00           C
ATOM    295  O2    C    14      88.775  84.076  78.829  1.00  0.00           O
ATOM    296  C3'   C    14      84.904  86.044  76.562  1.00  0.00           C
ATOM    297  C2'   C    14      86.323  86.008  77.128  1.00  0.00           C
ATOM    298  O2'   C    14      86.778  87.262  77.597  1.00  0.00           O
ATOM    299  O3'   C    14      84.604  87.306  75.962  1.00  0.00           O
ATOM    300  P     C    15      84.025  87.428  74.465  1.00  0.00           P
ATOM    301  O1P   C    15      83.073  88.562  74.487  1.00  0.00           O
ATOM    302  O2P   C    15      83.531  86.107  74.063  1.00  0.00           O
ATOM    303  O5'   C    15      85.216  87.829  73.499  1.00  0.00           O
ATOM    304  C5'   C    15      85.917  89.056  73.584  1.00  0.00           C
ATOM    305  C4'   C    15      87.255  88.965  74.343  1.00  0.00           C
ATOM    306  O4'   C    15      87.455  87.692  74.953  1.00  0.00           O
ATOM    307  C1'   C    15      88.481  86.995  74.267  1.00  0.00           C
ATOM    308  N1    C    15      88.220  85.527  74.103  1.00  0.00           N
ATOM    309  C6    C    15      88.901  84.650  74.914  1.00  0.00           C
ATOM    310  C5    C    15      88.690  83.315  74.829  1.00  0.00           C
ATOM    311  C4    C    15      87.698  82.879  73.913  1.00  0.00           C
ATOM    312  N4    C    15      87.456  81.616  73.744  1.00  0.00           N
ATOM    313  N3    C    15      86.997  83.695  73.169  1.00  0.00           N
ATOM    314  C2    C    15      87.284  85.018  73.182  1.00  0.00           C
ATOM    315  O2    C    15      86.705  85.717  72.366  1.00  0.00           O
ATOM    316  C3'   C    15      88.477  89.222  73.449  1.00  0.00           C
ATOM    317  C2'   C    15      88.816  87.791  73.011  1.00  0.00           C
ATOM    318  O2'   C    15      90.179  87.578  72.700  1.00  0.00           O
ATOM    319  O3'   C    15      89.476  89.821  74.273  1.00  0.00           O
ATOM    320  P     A    16      90.346  91.060  73.765  1.00  0.00           P
ATOM    321  O1P   A    16      91.188  91.456  74.918  1.00  0.00           O
ATOM    322  O2P   A    16      89.435  92.066  73.189  1.00  0.00           O
ATOM    323  O5'   A    16      91.314  90.497  72.630  1.00  0.00           O
ATOM    324  C5'   A    16      91.025  90.600  71.243  1.00  0.00           C
ATOM    325  C4'   A    16      92.171  90.036  70.387  1.00  0.00           C
ATOM    326  O4'   A    16      93.458  90.363  70.928  1.00  0.00           O
ATOM    327  C1'   A    16      94.342  89.260  70.731  1.00  0.00           C
ATOM    328  N9    A    16      94.640  88.577  72.018  1.00  0.00           N
ATOM    329  C8    A    16      93.988  88.668  73.228  1.00  0.00           C
ATOM    330  N7    A    16      94.475  87.905  74.172  1.00  0.00           N
ATOM    331  C5    A    16      95.546  87.272  73.528  1.00  0.00           C
ATOM    332  C6    A    16      96.512  86.319  73.921  1.00  0.00           C
ATOM    333  N6    A    16      96.552  85.737  75.102  1.00  0.00           N
ATOM    334  N1    A    16      97.475  85.915  73.094  1.00  0.00           N
ATOM    335  C2    A    16      97.470  86.412  71.861  1.00  0.00           C
ATOM    336  N3    A    16      96.617  87.285  71.331  1.00  0.00           N
ATOM    337  C4    A    16      95.669  87.687  72.228  1.00  0.00           C
ATOM    338  C3'   A    16      92.166  88.513  70.224  1.00  0.00           C
ATOM    339  C2'   A    16      93.615  88.299  69.788  1.00  0.00           C
ATOM    340  O2'   A    16      93.809  88.682  68.432  1.00  0.00           O
ATOM    341  O3'   A    16      91.240  88.059  69.248  1.00  0.00           O
ATOM    342  P     U    17      90.748  86.540  69.181  1.00  0.00           P
ATOM    343  O1P   U    17      89.737  86.490  68.106  1.00  0.00           O
ATOM    344  O2P   U    17      90.404  86.104  70.551  1.00  0.00           O
ATOM    345  O5'   U    17      92.050  85.724  68.762  1.00  0.00           O
ATOM    346  C5'   U    17      92.587  85.701  67.450  1.00  0.00           C
ATOM    347  C4'   U    17      93.902  84.905  67.411  1.00  0.00           C
ATOM    348  O4'   U    17      94.879  85.372  68.353  1.00  0.00           O
ATOM    349  C1'   U    17      95.612  84.259  68.882  1.00  0.00           C
ATOM    350  N1    U    17      95.351  84.033  70.339  1.00  0.00           N
ATOM    351  C6    U    17      94.290  84.627  70.979  1.00  0.00           C
ATOM    352  C5    U    17      94.034  84.388  72.286  1.00  0.00           C
ATOM    353  C4    U    17      94.830  83.481  73.066  1.00  0.00           C
ATOM    354  O4    U    17      94.615  83.210  74.247  1.00  0.00           O
ATOM    355  N3    U    17      95.876  82.916  72.377  1.00  0.00           N
ATOM    356  C2    U    17      96.178  83.149  71.047  1.00  0.00           C
ATOM    357  O2    U    17      97.140  82.574  70.542  1.00  0.00           O
ATOM    358  C3'   U    17      93.713  83.426  67.728  1.00  0.00           C
ATOM    359  C2'   U    17      95.140  83.035  68.101  1.00  0.00           C
ATOM    360  O2'   U    17      95.941  82.817  66.946  1.00  0.00           O
ATOM    361  O3'   U    17      93.280  82.655  66.622  1.00  0.00           O
ATOM    362  P     C    18      91.824  82.020  66.590  1.00  0.00           P
ATOM    363  O1P   C    18      90.977  82.893  65.752  1.00  0.00           O
ATOM    364  O2P   C    18      91.402  81.704  67.966  1.00  0.00           O
ATOM    365  O5'   C    18      92.075  80.666  65.779  1.00  0.00           O
ATOM    366  C5'   C    18      92.353  79.414  66.399  1.00  0.00           C
ATOM    367  C4'   C    18      93.835  79.161  66.734  1.00  0.00           C
ATOM    368  O4'   C    18      94.405  80.065  67.675  1.00  0.00           O
ATOM    369  C1'   C    18      95.229  79.391  68.628  1.00  0.00           C
ATOM    370  N1    C    18      94.714  79.557  70.027  1.00  0.00           N
ATOM    371  C6    C    18      93.606  80.329  70.290  1.00  0.00           C
ATOM    372  C5    C    18      93.234  80.585  71.567  1.00  0.00           C
ATOM    373  C4    C    18      93.994  79.987  72.596  1.00  0.00           C
ATOM    374  N4    C    18      93.687  80.170  73.847  1.00  0.00           N
ATOM    375  N3    C    18      95.086  79.286  72.391  1.00  0.00           N
ATOM    376  C2    C    18      95.468  79.065  71.107  1.00  0.00           C
ATOM    377  O2    C    18      96.517  78.448  70.947  1.00  0.00           O
ATOM    378  C3'   C    18      93.977  77.795  67.388  1.00  0.00           C
ATOM    379  C2'   C    18      95.270  77.922  68.194  1.00  0.00           C
ATOM    380  O2'   C    18      96.430  77.706  67.399  1.00  0.00           O
ATOM    381  O3'   C    18      94.065  76.730  66.460  1.00  0.00           O
ATOM    382  P     A    19      93.266  75.400  66.747  1.00  0.00           P
ATOM    383  O1P   A    19      93.665  74.395  65.747  1.00  0.00           O
ATOM    384  O2P   A    19      91.848  75.735  66.948  1.00  0.00           O
ATOM    385  O5'   A    19      93.922  74.964  68.118  1.00  0.00           O
ATOM    386  C5'   A    19      93.233  74.161  69.049  1.00  0.00           C
ATOM    387  C4'   A    19      94.197  73.826  70.183  1.00  0.00           C
ATOM    388  O4'   A    19      94.864  74.991  70.670  1.00  0.00           O
ATOM    389  C1'   A    19      94.529  75.217  72.026  1.00  0.00           C
ATOM    390  N9    A    19      93.383  76.149  72.157  1.00  0.00           N
ATOM    391  C8    A    19      92.724  76.855  71.177  1.00  0.00           C
ATOM    392  N7    A    19      91.802  77.654  71.634  1.00  0.00           N
ATOM    393  C5    A    19      91.867  77.486  73.016  1.00  0.00           C
ATOM    394  C6    A    19      91.188  78.053  74.118  1.00  0.00           C
ATOM    395  N6    A    19      90.262  78.990  74.042  1.00  0.00           N
ATOM    396  N1    A    19      91.515  77.722  75.378  1.00  0.00           N
ATOM    397  C2    A    19      92.506  76.850  75.532  1.00  0.00           C
ATOM    398  N3    A    19      93.228  76.231  74.609  1.00  0.00           N
ATOM    399  C4    A    19      92.847  76.592  73.347  1.00  0.00           C
ATOM    400  C3'   A    19      93.507  73.156  71.370  1.00  0.00           C
ATOM    401  C2'   A    19      94.181  73.830  72.571  1.00  0.00           C
ATOM    402  O2'   A    19      95.386  73.174  72.965  1.00  0.00           O
ATOM    403  O3'   A    19      93.736  71.761  71.426  1.00  0.00           O
ATOM    404  P     C    20      92.594  70.724  71.089  1.00  0.00           P
ATOM    405  O1P   C    20      93.249  69.405  71.121  1.00  0.00           O
ATOM    406  O2P   C    20      91.906  71.170  69.868  1.00  0.00           O
ATOM    407  O5'   C    20      91.637  70.886  72.357  1.00  0.00           O
ATOM    408  C5'   C    20      92.059  70.485  73.647  1.00  0.00           C
ATOM    409  C4'   C    20      91.160  70.994  74.779  1.00  0.00           C
ATOM    410  O4'   C    20      91.334  72.385  75.034  1.00  0.00           O
ATOM    411  C1'   C    20      90.071  72.959  75.346  1.00  0.00           C
ATOM    412  N1    C    20      89.657  73.930  74.290  1.00  0.00           N
ATOM    413  C6    C    20      90.145  73.878  73.008  1.00  0.00           C
ATOM    414  C5    C    20      89.837  74.848  72.118  1.00  0.00           C
ATOM    415  C4    C    20      88.980  75.894  72.545  1.00  0.00           C
ATOM    416  N4    C    20      88.675  76.859  71.731  1.00  0.00           N
ATOM    417  N3    C    20      88.504  75.960  73.779  1.00  0.00           N
ATOM    418  C2    C    20      88.826  74.989  74.658  1.00  0.00           C
ATOM    419  O2    C    20      88.394  75.092  75.810  1.00  0.00           O
ATOM    420  C3'   C    20      89.667  70.722  74.590  1.00  0.00           C
ATOM    421  C2'   C    20      89.072  71.810  75.492  1.00  0.00           C
ATOM    422  O2'   C    20      89.048  71.395  76.856  1.00  0.00           O
ATOM    423  O3'   C    20      89.335  69.431  75.071  1.00  0.00           O
ATOM    424  P     C    21      88.056  68.648  74.563  1.00  0.00           P
ATOM    425  O1P   C    21      88.037  67.406  75.362  1.00  0.00           O
ATOM    426  O2P   C    21      88.119  68.577  73.093  1.00  0.00           O
ATOM    427  O5'   C    21      86.830  69.547  75.027  1.00  0.00           O
ATOM    428  C5'   C    21      86.260  69.410  76.318  1.00  0.00           C
ATOM    429  C4'   C    21      85.056  70.327  76.527  1.00  0.00           C
ATOM    430  O4'   C    21      85.438  71.693  76.451  1.00  0.00           O
ATOM    431  C1'   C    21      84.385  72.428  75.848  1.00  0.00           C
ATOM    432  N1    C    21      84.835  73.153  74.626  1.00  0.00           N
ATOM    433  C6    C    21      85.841  72.684  73.818  1.00  0.00           C
ATOM    434  C5    C    21      86.229  73.392  72.731  1.00  0.00           C
ATOM    435  C4    C    21      85.530  74.595  72.447  1.00  0.00           C
ATOM    436  N4    C    21      85.856  75.305  71.411  1.00  0.00           N
ATOM    437  N3    C    21      84.544  75.049  73.202  1.00  0.00           N
ATOM    438  C2    C    21      84.167  74.329  74.280  1.00  0.00           C
ATOM    439  O2    C    21      83.226  74.750  74.960  1.00  0.00           O
ATOM    440  C3'   C    21      83.938  70.075  75.512  1.00  0.00           C
ATOM    441  C2'   C    21      83.262  71.451  75.495  1.00  0.00           C
ATOM    442  O2'   C    21      82.199  71.599  76.434  1.00  0.00           O
ATOM    443  O3'   C    21      83.074  69.027  75.942  1.00  0.00           O
ATOM    444  P     G    22      82.083  68.292  74.933  1.00  0.00           P
ATOM    445  O1P   G    22      81.329  67.323  75.765  1.00  0.00           O
ATOM    446  O2P   G    22      82.849  67.775  73.791  1.00  0.00           O
ATOM    447  O5'   G    22      81.078  69.427  74.411  1.00  0.00           O
ATOM    448  C5'   G    22      79.877  69.729  75.097  1.00  0.00           C
ATOM    449  C4'   G    22      79.159  70.962  74.537  1.00  0.00           C
ATOM    450  O4'   G    22      79.979  72.126  74.512  1.00  0.00           O
ATOM    451  C1'   G    22      79.491  72.975  73.470  1.00  0.00           C
ATOM    452  N9    G    22      80.524  73.219  72.442  1.00  0.00           N
ATOM    453  C8    G    22      81.680  72.525  72.225  1.00  0.00           C
ATOM    454  N7    G    22      82.446  73.025  71.297  1.00  0.00           N
ATOM    455  C5    G    22      81.682  74.076  70.778  1.00  0.00           C
ATOM    456  C6    G    22      81.906  74.953  69.663  1.00  0.00           C
ATOM    457  O6    G    22      82.874  75.023  68.915  1.00  0.00           O
ATOM    458  N1    G    22      80.850  75.805  69.414  1.00  0.00           N
ATOM    459  C2    G    22      79.700  75.805  70.127  1.00  0.00           C
ATOM    460  N2    G    22      78.743  76.591  69.717  1.00  0.00           N
ATOM    461  N3    G    22      79.454  75.041  71.193  1.00  0.00           N
ATOM    462  C4    G    22      80.487  74.182  71.460  1.00  0.00           C
ATOM    463  C3'   G    22      78.612  70.808  73.117  1.00  0.00           C
ATOM    464  C2'   G    22      78.283  72.283  72.833  1.00  0.00           C
ATOM    465  O2'   G    22      77.109  72.752  73.504  1.00  0.00           O
ATOM    466  O3'   G    22      77.469  69.973  73.098  1.00  0.00           O
ATOM    467  P     G    23      76.886  69.344  71.762  1.00  0.00           P
ATOM    468  O1P   G    23      75.617  68.699  72.178  1.00  0.00           O
ATOM    469  O2P   G    23      77.947  68.526  71.160  1.00  0.00           O
ATOM    470  O5'   G    23      76.556  70.551  70.775  1.00  0.00           O
ATOM    471  C5'   G    23      75.399  71.361  70.923  1.00  0.00           C
ATOM    472  C4'   G    23      75.356  72.486  69.885  1.00  0.00           C
ATOM    473  O4'   G    23      76.539  73.269  69.910  1.00  0.00           O
ATOM    474  C1'   G    23      76.833  73.695  68.585  1.00  0.00           C
ATOM    475  N9    G    23      78.187  73.306  68.159  1.00  0.00           N
ATOM    476  C8    G    23      79.103  72.481  68.754  1.00  0.00           C
ATOM    477  N7    G    23      80.286  72.532  68.206  1.00  0.00           N
ATOM    478  C5    G    23      80.138  73.439  67.148  1.00  0.00           C
ATOM    479  C6    G    23      81.056  73.943  66.157  1.00  0.00           C
ATOM    480  O6    G    23      82.245  73.680  65.978  1.00  0.00           O
ATOM    481  N1    G    23      80.474  74.828  65.275  1.00  0.00           N
ATOM    482  C2    G    23      79.169  75.180  65.311  1.00  0.00           C
ATOM    483  N2    G    23      78.727  75.963  64.370  1.00  0.00           N
ATOM    484  N3    G    23      78.280  74.746  66.199  1.00  0.00           N
ATOM    485  C4    G    23      78.835  73.882  67.099  1.00  0.00           C
ATOM    486  C3'   G    23      75.206  71.965  68.461  1.00  0.00           C
ATOM    487  C2'   G    23      75.781  73.118  67.630  1.00  0.00           C
ATOM    488  O2'   G    23      74.863  74.163  67.319  1.00  0.00           O
ATOM    489  O3'   G    23      73.843  71.671  68.175  1.00  0.00           O
ATOM    490  P     G    24      73.468  70.493  67.189  1.00  0.00           P
ATOM    491  O1P   G    24      71.999  70.364  67.202  1.00  0.00           O
ATOM    492  O2P   G    24      74.261  69.311  67.561  1.00  0.00           O
ATOM    493  O5'   G    24      73.945  70.974  65.767  1.00  0.00           O
ATOM    494  C5'   G    24      73.285  71.947  64.981  1.00  0.00           C
ATOM    495  C4'   G    24      74.112  72.193  63.709  1.00  0.00           C
ATOM    496  O4'   G    24      75.383  72.782  64.008  1.00  0.00           O
ATOM    497  C1'   G    24      76.397  72.137  63.236  1.00  0.00           C
ATOM    498  N9    G    24      77.328  71.385  64.127  1.00  0.00           N
ATOM    499  C8    G    24      77.034  70.490  65.128  1.00  0.00           C
ATOM    500  N7    G    24      78.060  70.072  65.811  1.00  0.00           N
ATOM    501  C5    G    24      79.145  70.668  65.165  1.00  0.00           C
ATOM    502  C6    G    24      80.561  70.520  65.376  1.00  0.00           C
ATOM    503  O6    G    24      81.158  69.853  66.221  1.00  0.00           O
ATOM    504  N1    G    24      81.319  71.202  64.448  1.00  0.00           N
ATOM    505  C2    G    24      80.803  71.965  63.457  1.00  0.00           C
ATOM    506  N2    G    24      81.683  72.499  62.654  1.00  0.00           N
ATOM    507  N3    G    24      79.496  72.153  63.238  1.00  0.00           N
ATOM    508  C4    G    24      78.708  71.461  64.121  1.00  0.00           C
ATOM    509  C3'   G    24      74.351  70.908  62.899  1.00  0.00           C
ATOM    510  C2'   G    24      75.683  71.249  62.208  1.00  0.00           C
ATOM    511  O2'   G    24      75.538  72.019  61.021  1.00  0.00           O
ATOM    512  O3'   G    24      73.231  70.654  62.053  1.00  0.00           O
ATOM    513  P     G    25      72.935  69.232  61.390  1.00  0.00           P
ATOM    514  O1P   G    25      71.581  69.303  60.801  1.00  0.00           O
ATOM    515  O2P   G    25      73.193  68.162  62.380  1.00  0.00           O
ATOM    516  O5'   G    25      74.008  69.075  60.220  1.00  0.00           O
ATOM    517  C5'   G    25      74.003  69.914  59.071  1.00  0.00           C
ATOM    518  C4'   G    25      75.316  69.818  58.263  1.00  0.00           C
ATOM    519  O4'   G    25      76.434  69.981  59.144  1.00  0.00           O
ATOM    520  C1'   G    25      77.178  68.766  59.222  1.00  0.00           C
ATOM    521  N9    G    25      77.521  68.433  60.628  1.00  0.00           N
ATOM    522  C8    G    25      76.718  67.829  61.566  1.00  0.00           C
ATOM    523  N7    G    25      77.324  67.500  62.669  1.00  0.00           N
ATOM    524  C5    G    25      78.629  67.961  62.472  1.00  0.00           C
ATOM    525  C6    G    25      79.784  67.867  63.318  1.00  0.00           C
ATOM    526  O6    G    25      79.886  67.314  64.413  1.00  0.00           O
ATOM    527  N1    G    25      80.902  68.469  62.788  1.00  0.00           N
ATOM    528  C2    G    25      80.940  69.050  61.562  1.00  0.00           C
ATOM    529  N2    G    25      82.087  69.583  61.231  1.00  0.00           N
ATOM    530  N3    G    25      79.900  69.118  60.723  1.00  0.00           N
ATOM    531  C4    G    25      78.757  68.561  61.237  1.00  0.00           C
ATOM    532  C3'   G    25      75.478  68.458  57.555  1.00  0.00           C
ATOM    533  C2'   G    25      76.298  67.677  58.582  1.00  0.00           C
ATOM    534  O2'   G    25      77.030  66.588  58.028  1.00  0.00           O
ATOM    535  O3'   G    25      76.212  68.548  56.343  1.00  0.00           O
ATOM    536  P     A    26      75.503  68.875  54.957  1.00  0.00           P
ATOM    537  O1P   A    26      74.655  70.065  55.107  1.00  0.00           O
ATOM    538  O2P   A    26      74.909  67.646  54.388  1.00  0.00           O
ATOM    539  O5'   A    26      76.763  69.202  54.059  1.00  0.00           O
ATOM    540  C5'   A    26      77.102  70.516  53.647  1.00  0.00           C
ATOM    541  C4'   A    26      78.535  70.547  53.095  1.00  0.00           C
ATOM    542  O4'   A    26      79.447  70.554  54.187  1.00  0.00           O
ATOM    543  C1'   A    26      80.406  69.533  54.004  1.00  0.00           C
ATOM    544  N9    A    26      80.822  68.987  55.311  1.00  0.00           N
ATOM    545  C8    A    26      80.043  68.466  56.313  1.00  0.00           C
ATOM    546  N7    A    26      80.718  68.022  57.342  1.00  0.00           N
ATOM    547  C5    A    26      82.053  68.280  56.985  1.00  0.00           C
ATOM    548  C6    A    26      83.322  68.054  57.579  1.00  0.00           C
ATOM    549  N6    A    26      83.538  67.437  58.728  1.00  0.00           N
ATOM    550  N1    A    26      84.442  68.446  56.967  1.00  0.00           N
ATOM    551  C2    A    26      84.335  69.049  55.790  1.00  0.00           C
ATOM    552  N3    A    26      83.235  69.291  55.088  1.00  0.00           N
ATOM    553  C4    A    26      82.117  68.881  55.753  1.00  0.00           C
ATOM    554  C3'   A    26      78.862  69.332  52.198  1.00  0.00           C
ATOM    555  C2'   A    26      79.754  68.481  53.109  1.00  0.00           C
ATOM    556  O2'   A    26      80.712  67.752  52.352  1.00  0.00           O
ATOM    557  O3'   A    26      79.563  69.658  51.004  1.00  0.00           O
ATOM    558  P     G    27      78.837  70.352  49.772  1.00  0.00           P
ATOM    559  O1P   G    27      77.386  70.116  49.899  1.00  0.00           O
ATOM    560  O2P   G    27      79.500  69.875  48.545  1.00  0.00           O
ATOM    561  O5'   G    27      79.056  71.926  49.949  1.00  0.00           O
ATOM    562  C5'   G    27      80.331  72.548  49.880  1.00  0.00           C
ATOM    563  C4'   G    27      80.942  72.754  51.276  1.00  0.00           C
ATOM    564  O4'   G    27      81.583  71.587  51.782  1.00  0.00           O
ATOM    565  C1'   G    27      82.812  71.947  52.406  1.00  0.00           C
ATOM    566  N9    G    27      83.937  71.473  51.570  1.00  0.00           N
ATOM    567  C8    G    27      83.919  70.984  50.286  1.00  0.00           C
ATOM    568  N7    G    27      85.084  70.602  49.838  1.00  0.00           N
ATOM    569  C5    G    27      85.948  70.875  50.910  1.00  0.00           C
ATOM    570  C6    G    27      87.363  70.683  51.069  1.00  0.00           C
ATOM    571  O6    G    27      88.167  70.220  50.261  1.00  0.00           O
ATOM    572  N1    G    27      87.832  71.051  52.315  1.00  0.00           N
ATOM    573  C2    G    27      87.043  71.515  53.314  1.00  0.00           C
ATOM    574  N2    G    27      87.618  71.809  54.449  1.00  0.00           N
ATOM    575  N3    G    27      85.731  71.709  53.212  1.00  0.00           N
ATOM    576  C4    G    27      85.243  71.378  51.980  1.00  0.00           C
ATOM    577  C3'   G    27      82.001  73.850  51.274  1.00  0.00           C
ATOM    578  C2'   G    27      82.813  73.472  52.520  1.00  0.00           C
ATOM    579  O2'   G    27      82.176  73.818  53.747  1.00  0.00           O
ATOM    580  O3'   G    27      81.394  75.131  51.327  1.00  0.00           O
ATOM    581  P     C    28      82.121  76.396  50.715  1.00  0.00           P
ATOM    582  O1P   C    28      81.258  77.568  50.986  1.00  0.00           O
ATOM    583  O2P   C    28      82.456  76.070  49.318  1.00  0.00           O
ATOM    584  O5'   C    28      83.481  76.533  51.530  1.00  0.00           O
ATOM    585  C5'   C    28      83.497  76.921  52.893  1.00  0.00           C
ATOM    586  C4'   C    28      84.883  76.794  53.536  1.00  0.00           C
ATOM    587  O4'   C    28      85.377  75.460  53.559  1.00  0.00           O
ATOM    588  C1'   C    28      86.799  75.477  53.420  1.00  0.00           C
ATOM    589  N1    C    28      87.234  74.835  52.142  1.00  0.00           N
ATOM    590  C6    C    28      86.394  74.700  51.061  1.00  0.00           C
ATOM    591  C5    C    28      86.832  74.115  49.920  1.00  0.00           C
ATOM    592  C4    C    28      88.178  73.668  49.891  1.00  0.00           C
ATOM    593  N4    C    28      88.662  73.091  48.830  1.00  0.00           N
ATOM    594  N3    C    28      88.991  73.769  50.919  1.00  0.00           N
ATOM    595  C2    C    28      88.543  74.348  52.056  1.00  0.00           C
ATOM    596  O2    C    28      89.321  74.427  53.001  1.00  0.00           O
ATOM    597  C3'   C    28      85.968  77.625  52.861  1.00  0.00           C
ATOM    598  C2'   C    28      87.213  76.950  53.443  1.00  0.00           C
ATOM    599  O2'   C    28      87.471  77.325  54.788  1.00  0.00           O
ATOM    600  O3'   C    28      85.845  78.983  53.232  1.00  0.00           O
ATOM    601  P     C    29      86.176  80.163  52.225  1.00  0.00           P
ATOM    602  O1P   C    29      85.624  81.360  52.886  1.00  0.00           O
ATOM    603  O2P   C    29      85.706  79.805  50.868  1.00  0.00           O
ATOM    604  O5'   C    29      87.767  80.189  52.235  1.00  0.00           O
ATOM    605  C5'   C    29      88.488  80.896  53.230  1.00  0.00           C
ATOM    606  C4'   C    29      89.993  80.604  53.174  1.00  0.00           C
ATOM    607  O4'   C    29      90.298  79.248  53.502  1.00  0.00           O
ATOM    608  C1'   C    29      91.459  78.850  52.777  1.00  0.00           C
ATOM    609  N1    C    29      91.238  77.758  51.798  1.00  0.00           N
ATOM    610  C6    C    29      90.039  77.607  51.150  1.00  0.00           C
ATOM    611  C5    C    29      89.953  76.818  50.053  1.00  0.00           C
ATOM    612  C4    C    29      91.150  76.219  49.588  1.00  0.00           C
ATOM    613  N4    C    29      91.146  75.524  48.491  1.00  0.00           N
ATOM    614  N3    C    29      92.314  76.357  50.192  1.00  0.00           N
ATOM    615  C2    C    29      92.381  77.121  51.301  1.00  0.00           C
ATOM    616  O2    C    29      93.490  77.293  51.817  1.00  0.00           O
ATOM    617  C3'   C    29      90.627  80.884  51.817  1.00  0.00           C
ATOM    618  C2'   C    29      91.904  80.045  51.937  1.00  0.00           C
ATOM    619  O2'   C    29      92.961  80.710  52.603  1.00  0.00           O
ATOM    620  O3'   C    29      90.879  82.267  51.627  1.00  0.00           O
ATOM    621  P     U    30      91.338  82.837  50.224  1.00  0.00           P
ATOM    622  O1P   U    30      91.420  84.306  50.353  1.00  0.00           O
ATOM    623  O2P   U    30      90.531  82.234  49.151  1.00  0.00           O
ATOM    624  O5'   U    30      92.822  82.289  50.165  1.00  0.00           O
ATOM    625  C5'   U    30      93.541  82.202  48.957  1.00  0.00           C
ATOM    626  C4'   U    30      95.005  81.987  49.340  1.00  0.00           C
ATOM    627  O4'   U    30      95.289  80.703  49.894  1.00  0.00           O
ATOM    628  C1'   U    30      96.244  80.021  49.082  1.00  0.00           C
ATOM    629  N1    U    30      95.557  79.122  48.104  1.00  0.00           N
ATOM    630  C6    U    30      94.201  78.869  48.188  1.00  0.00           C
ATOM    631  C5    U    30      93.570  78.138  47.238  1.00  0.00           C
ATOM    632  C4    U    30      94.282  77.581  46.120  1.00  0.00           C
ATOM    633  O4    U    30      93.768  76.992  45.177  1.00  0.00           O
ATOM    634  N3    U    30      95.639  77.762  46.174  1.00  0.00           N
ATOM    635  C2    U    30      96.329  78.460  47.137  1.00  0.00           C
ATOM    636  O2    U    30      97.563  78.464  47.116  1.00  0.00           O
ATOM    637  C3'   U    30      95.967  82.234  48.183  1.00  0.00           C
ATOM    638  C2'   U    30      97.028  81.152  48.393  1.00  0.00           C
ATOM    639  O2'   U    30      98.067  81.622  49.243  1.00  0.00           O
ATOM    640  O3'   U    30      96.552  83.517  48.334  1.00  0.00           O
ATOM    641  P     U    31      96.154  84.749  47.424  1.00  0.00           P
ATOM    642  O1P   U    31      96.438  85.950  48.236  1.00  0.00           O
ATOM    643  O2P   U    31      94.802  84.534  46.878  1.00  0.00           O
ATOM    644  O5'   U    31      97.238  84.578  46.282  1.00  0.00           O
ATOM    645  C5'   U    31      98.620  84.729  46.565  1.00  0.00           C
ATOM    646  C4'   U    31      99.481  83.791  45.719  1.00  0.00           C
ATOM    647  O4'   U    31      99.068  82.435  45.848  1.00  0.00           O
ATOM    648  C1'   U    31      99.246  81.780  44.596  1.00  0.00           C
ATOM    649  N1    U    31      97.978  81.207  44.070  1.00  0.00           N
ATOM    650  C6    U    31      96.741  81.634  44.506  1.00  0.00           C
ATOM    651  C5    U    31      95.611  80.982  44.128  1.00  0.00           C
ATOM    652  C4    U    31      95.659  79.835  43.249  1.00  0.00           C
ATOM    653  O4    U    31      94.709  79.153  42.895  1.00  0.00           O
ATOM    654  N3    U    31      96.916  79.516  42.810  1.00  0.00           N
ATOM    655  C2    U    31      98.084  80.146  43.162  1.00  0.00           C
ATOM    656  O2    U    31      99.154  79.763  42.687  1.00  0.00           O
ATOM    657  C3'   U    31      99.435  84.135  44.235  1.00  0.00           C
ATOM    658  C2'   U    31      99.858  82.795  43.630  1.00  0.00           C
ATOM    659  O2'   U    31     101.268  82.618  43.672  1.00  0.00           O
ATOM    660  O3'   U    31     100.346  85.184  43.942  1.00  0.00           O
ATOM    661  P     C    32     100.252  85.983  42.583  1.00  0.00           P
ATOM    662  O1P   C    32     101.348  86.966  42.595  1.00  0.00           O
ATOM    663  O2P   C    32      98.871  86.473  42.457  1.00  0.00           O
ATOM    664  O5'   C    32     100.569  84.888  41.470  1.00  0.00           O
ATOM    665  C5'   C    32     100.025  84.956  40.165  1.00  0.00           C
ATOM    666  C4'   C    32     100.463  83.693  39.418  1.00  0.00           C
ATOM    667  O4'   C    32     100.095  82.501  40.119  1.00  0.00           O
ATOM    668  C1'   C    32      99.566  81.538  39.215  1.00  0.00           C
ATOM    669  N1    C    32      98.090  81.362  39.392  1.00  0.00           N
ATOM    670  C6    C    32      97.337  82.195  40.187  1.00  0.00           C
ATOM    671  C5    C    32      96.018  81.949  40.373  1.00  0.00           C
ATOM    672  C4    C    32      95.457  80.812  39.731  1.00  0.00           C
ATOM    673  N4    C    32      94.189  80.553  39.869  1.00  0.00           N
ATOM    674  N3    C    32      96.175  79.971  39.005  1.00  0.00           N
ATOM    675  C2    C    32      97.488  80.234  38.817  1.00  0.00           C
ATOM    676  O2    C    32      98.144  79.455  38.118  1.00  0.00           O
ATOM    677  C3'   C    32      99.917  83.585  37.996  1.00  0.00           C
ATOM    678  C2'   C    32      99.942  82.058  37.822  1.00  0.00           C
ATOM    679  O2'   C    32     101.261  81.612  37.530  1.00  0.00           O
ATOM    680  O3'   C    32     100.797  84.248  37.092  1.00  0.00           O
ATOM    681  P     G    33     100.280  84.968  35.772  1.00  0.00           P
ATOM    682  O1P   G    33     101.453  85.557  35.090  1.00  0.00           O
ATOM    683  O2P   G    33      99.140  85.844  36.095  1.00  0.00           O
ATOM    684  O5'   G    33      99.717  83.763  34.911  1.00  0.00           O
ATOM    685  C5'   G    33     100.569  82.833  34.262  1.00  0.00           C
ATOM    686  C4'   G    33      99.760  81.692  33.632  1.00  0.00           C
ATOM    687  O4'   G    33      99.077  80.912  34.608  1.00  0.00           O
ATOM    688  C1'   G    33      97.904  80.361  34.014  1.00  0.00           C
ATOM    689  N9    G    33      96.691  80.701  34.796  1.00  0.00           N
ATOM    690  C8    G    33      96.527  81.612  35.808  1.00  0.00           C
ATOM    691  N7    G    33      95.333  81.622  36.334  1.00  0.00           N
ATOM    692  C5    G    33      94.635  80.655  35.607  1.00  0.00           C
ATOM    693  C6    G    33      93.275  80.185  35.684  1.00  0.00           C
ATOM    694  O6    G    33      92.356  80.522  36.431  1.00  0.00           O
ATOM    695  N1    G    33      92.990  79.197  34.763  1.00  0.00           N
ATOM    696  C2    G    33      93.883  78.726  33.863  1.00  0.00           C
ATOM    697  N2    G    33      93.466  77.836  33.006  1.00  0.00           N
ATOM    698  N3    G    33      95.144  79.124  33.747  1.00  0.00           N
ATOM    699  C4    G    33      95.464  80.095  34.656  1.00  0.00           C
ATOM    700  C3'   G    33      98.680  82.186  32.671  1.00  0.00           C
ATOM    701  C2'   G    33      97.804  80.928  32.594  1.00  0.00           C
ATOM    702  O2'   G    33      98.336  79.997  31.653  1.00  0.00           O
ATOM    703  O3'   G    33      99.199  82.616  31.412  1.00  0.00           O
ATOM    704  P     G    34      98.279  83.403  30.373  1.00  0.00           P
ATOM    705  O1P   G    34      99.078  83.668  29.164  1.00  0.00           O
ATOM    706  O2P   G    34      97.615  84.535  31.049  1.00  0.00           O
ATOM    707  O5'   G    34      97.205  82.320  29.946  1.00  0.00           O
ATOM    708  C5'   G    34      95.862  82.687  29.695  1.00  0.00           C
ATOM    709  C4'   G    34      95.083  81.458  29.246  1.00  0.00           C
ATOM    710  O4'   G    34      94.885  80.529  30.310  1.00  0.00           O
ATOM    711  C1'   G    34      93.492  80.261  30.457  1.00  0.00           C
ATOM    712  N9    G    34      92.881  81.013  31.580  1.00  0.00           N
ATOM    713  C8    G    34      93.482  81.869  32.467  1.00  0.00           C
ATOM    714  N7    G    34      92.690  82.316  33.403  1.00  0.00           N
ATOM    715  C5    G    34      91.476  81.678  33.143  1.00  0.00           C
ATOM    716  C6    G    34      90.217  81.713  33.835  1.00  0.00           C
ATOM    717  O6    G    34      89.894  82.341  34.837  1.00  0.00           O
ATOM    718  N1    G    34      89.247  80.927  33.259  1.00  0.00           N
ATOM    719  C2    G    34      89.453  80.166  32.162  1.00  0.00           C
ATOM    720  N2    G    34      88.416  79.520  31.695  1.00  0.00           N
ATOM    721  N3    G    34      90.597  80.093  31.480  1.00  0.00           N
ATOM    722  C4    G    34      91.584  80.874  32.028  1.00  0.00           C
ATOM    723  C3'   G    34      93.728  81.819  28.647  1.00  0.00           C
ATOM    724  C2'   G    34      92.852  80.656  29.128  1.00  0.00           C
ATOM    725  O2'   G    34      92.930  79.551  28.241  1.00  0.00           O
ATOM    726  O3'   G    34      93.832  81.829  27.229  1.00  0.00           O
ATOM    727  P     A    35      93.301  83.034  26.350  1.00  0.00           P
ATOM    728  O1P   A    35      93.658  82.673  24.962  1.00  0.00           O
ATOM    729  O2P   A    35      93.769  84.312  26.900  1.00  0.00           O
ATOM    730  O5'   A    35      91.734  82.943  26.518  1.00  0.00           O
ATOM    731  C5'   A    35      91.003  81.906  25.891  1.00  0.00           C
ATOM    732  C4'   A    35      89.648  81.700  26.557  1.00  0.00           C
ATOM    733  O4'   A    35      89.800  81.324  27.916  1.00  0.00           O
ATOM    734  C1'   A    35      88.708  81.846  28.657  1.00  0.00           C
ATOM    735  N9    A    35      89.172  82.790  29.698  1.00  0.00           N
ATOM    736  C8    A    35      90.397  83.389  29.869  1.00  0.00           C
ATOM    737  N7    A    35      90.499  84.099  30.962  1.00  0.00           N
ATOM    738  C5    A    35      89.224  83.988  31.538  1.00  0.00           C
ATOM    739  C6    A    35      88.605  84.467  32.720  1.00  0.00           C
ATOM    740  N6    A    35      89.203  85.187  33.649  1.00  0.00           N
ATOM    741  N1    A    35      87.329  84.171  32.982  1.00  0.00           N
ATOM    742  C2    A    35      86.677  83.393  32.129  1.00  0.00           C
ATOM    743  N3    A    35      87.114  82.862  30.993  1.00  0.00           N
ATOM    744  C4    A    35      88.412  83.204  30.761  1.00  0.00           C
ATOM    745  C3'   A    35      88.760  82.939  26.549  1.00  0.00           C
ATOM    746  C2'   A    35      87.793  82.577  27.673  1.00  0.00           C
ATOM    747  O2'   A    35      86.788  81.692  27.197  1.00  0.00           O
ATOM    748  O3'   A    35      88.069  83.088  25.319  1.00  0.00           O
ATOM    749  P     A    36      87.776  84.530  24.738  1.00  0.00           P
ATOM    750  O1P   A    36      86.930  84.289  23.546  1.00  0.00           O
ATOM    751  O2P   A    36      89.071  85.208  24.588  1.00  0.00           O
ATOM    752  O5'   A    36      86.913  85.229  25.886  1.00  0.00           O
ATOM    753  C5'   A    36      85.546  84.909  26.080  1.00  0.00           C
ATOM    754  C4'   A    36      84.936  85.579  27.316  1.00  0.00           C
ATOM    755  O4'   A    36      85.541  85.158  28.541  1.00  0.00           O
ATOM    756  C1'   A    36      85.571  86.266  29.442  1.00  0.00           C
ATOM    757  N9    A    36      86.966  86.690  29.714  1.00  0.00           N
ATOM    758  C8    A    36      88.079  86.546  28.924  1.00  0.00           C
ATOM    759  N7    A    36      89.178  87.008  29.456  1.00  0.00           N
ATOM    760  C5    A    36      88.751  87.524  30.691  1.00  0.00           C
ATOM    761  C6    A    36      89.377  88.181  31.784  1.00  0.00           C
ATOM    762  N6    A    36      90.659  88.478  31.870  1.00  0.00           N
ATOM    763  N1    A    36      88.673  88.576  32.845  1.00  0.00           N
ATOM    764  C2    A    36      87.371  88.331  32.847  1.00  0.00           C
ATOM    765  N3    A    36      86.644  87.709  31.920  1.00  0.00           N
ATOM    766  C4    A    36      87.404  87.337  30.850  1.00  0.00           C
ATOM    767  C3'   A    36      84.968  87.105  27.283  1.00  0.00           C
ATOM    768  C2'   A    36      84.780  87.389  28.775  1.00  0.00           C
ATOM    769  O2'   A    36      83.420  87.242  29.160  1.00  0.00           O
ATOM    770  O3'   A    36      83.906  87.648  26.503  1.00  0.00           O
ATOM    771  P     G    37      84.033  89.103  25.867  1.00  0.00           P
ATOM    772  O1P   G    37      82.795  89.388  25.120  1.00  0.00           O
ATOM    773  O2P   G    37      85.298  89.133  25.117  1.00  0.00           O
ATOM    774  O5'   G    37      84.114  90.096  27.105  1.00  0.00           O
ATOM    775  C5'   G    37      82.966  90.430  27.868  1.00  0.00           C
ATOM    776  C4'   G    37      83.332  91.145  29.176  1.00  0.00           C
ATOM    777  O4'   G    37      84.231  90.376  29.980  1.00  0.00           O
ATOM    778  C1'   G    37      85.177  91.249  30.604  1.00  0.00           C
ATOM    779  N9    G    37      86.546  91.101  30.048  1.00  0.00           N
ATOM    780  C8    G    37      86.934  90.670  28.803  1.00  0.00           C
ATOM    781  N7    G    37      88.221  90.641  28.616  1.00  0.00           N
ATOM    782  C5    G    37      88.740  91.106  29.828  1.00  0.00           C
ATOM    783  C6    G    37      90.098  91.301  30.261  1.00  0.00           C
ATOM    784  O6    G    37      91.146  91.102  29.651  1.00  0.00           O
ATOM    785  N1    G    37      90.202  91.756  31.556  1.00  0.00           N
ATOM    786  C2    G    37      89.134  92.014  32.350  1.00  0.00           C
ATOM    787  N2    G    37      89.420  92.399  33.561  1.00  0.00           N
ATOM    788  N3    G    37      87.851  91.865  31.995  1.00  0.00           N
ATOM    789  C4    G    37      87.720  91.397  30.711  1.00  0.00           C
ATOM    790  C3'   G    37      83.991  92.513  28.990  1.00  0.00           C
ATOM    791  C2'   G    37      84.656  92.665  30.365  1.00  0.00           C
ATOM    792  O2'   G    37      83.724  92.929  31.409  1.00  0.00           O
ATOM    793  O3'   G    37      83.058  93.553  28.713  1.00  0.00           O
ATOM    794  P     A    38      83.409  94.738  27.695  1.00  0.00           P
ATOM    795  O1P   A    38      82.518  94.594  26.533  1.00  0.00           O
ATOM    796  O2P   A    38      84.861  94.795  27.464  1.00  0.00           O
ATOM    797  O5'   A    38      83.000  96.101  28.420  1.00  0.00           O
ATOM    798  C5'   A    38      83.474  96.432  29.716  1.00  0.00           C
ATOM    799  C4'   A    38      82.341  96.222  30.728  1.00  0.00           C
ATOM    800  O4'   A    38      82.711  95.319  31.756  1.00  0.00           O
ATOM    801  C1'   A    38      82.277  95.818  33.013  1.00  0.00           C
ATOM    802  N9    A    38      83.453  96.331  33.758  1.00  0.00           N
ATOM    803  C8    A    38      84.775  96.381  33.377  1.00  0.00           C
ATOM    804  N7    A    38      85.583  96.814  34.308  1.00  0.00           N
ATOM    805  C5    A    38      84.727  97.077  35.386  1.00  0.00           C
ATOM    806  C6    A    38      84.881  97.571  36.706  1.00  0.00           C
ATOM    807  N6    A    38      86.009  97.984  37.247  1.00  0.00           N
ATOM    808  N1    A    38      83.833  97.696  37.522  1.00  0.00           N
ATOM    809  C2    A    38      82.648  97.322  37.059  1.00  0.00           C
ATOM    810  N3    A    38      82.341  96.842  35.865  1.00  0.00           N
ATOM    811  C4    A    38      83.435  96.760  35.061  1.00  0.00           C
ATOM    812  C3'   A    38      81.880  97.503  31.421  1.00  0.00           C
ATOM    813  C2'   A    38      81.276  96.934  32.702  1.00  0.00           C
ATOM    814  O2'   A    38      79.989  96.366  32.483  1.00  0.00           O
ATOM    815  O3'   A    38      80.923  98.211  30.659  1.00  0.00           O
ATOM    816  P     A    39      81.151  99.735  30.301  1.00  0.00           P
ATOM    817  O1P   A    39      80.140 100.085  29.277  1.00  0.00           O
ATOM    818  O2P   A    39      82.586  99.898  29.986  1.00  0.00           O
ATOM    819  O5'   A    39      80.819 100.479  31.681  1.00  0.00           O
ATOM    820  C5'   A    39      79.505 100.490  32.226  1.00  0.00           C
ATOM    821  C4'   A    39      79.463 100.655  33.758  1.00  0.00           C
ATOM    822  O4'   A    39      80.284  99.688  34.416  1.00  0.00           O
ATOM    823  C1'   A    39      80.961 100.284  35.518  1.00  0.00           C
ATOM    824  N9    A    39      82.409 100.443  35.248  1.00  0.00           N
ATOM    825  C8    A    39      83.090 100.312  34.063  1.00  0.00           C
ATOM    826  N7    A    39      84.365 100.573  34.142  1.00  0.00           N
ATOM    827  C5    A    39      84.540 100.887  35.492  1.00  0.00           C
ATOM    828  C6    A    39      85.636 101.311  36.274  1.00  0.00           C
ATOM    829  N6    A    39      86.820 101.595  35.776  1.00  0.00           N
ATOM    830  N1    A    39      85.516 101.505  37.591  1.00  0.00           N
ATOM    831  C2    A    39      84.315 101.323  38.122  1.00  0.00           C
ATOM    832  N3    A    39      83.186 100.966  37.522  1.00  0.00           N
ATOM    833  C4    A    39      83.367 100.767  36.184  1.00  0.00           C
ATOM    834  C3'   A    39      79.856 102.030  34.312  1.00  0.00           C
ATOM    835  C2'   A    39      80.296 101.642  35.735  1.00  0.00           C
ATOM    836  O2'   A    39      79.201 101.418  36.623  1.00  0.00           O
ATOM    837  O3'   A    39      78.741 102.909  34.370  1.00  0.00           O
ATOM    838  P     C    40      78.899 104.493  34.311  1.00  0.00           P
ATOM    839  O1P   C    40      77.524 104.994  34.540  1.00  0.00           O
ATOM    840  O2P   C    40      79.600 104.843  33.068  1.00  0.00           O
ATOM    841  O5'   C    40      79.817 104.882  35.574  1.00  0.00           O
ATOM    842  C5'   C    40      79.272 105.005  36.882  1.00  0.00           C
ATOM    843  C4'   C    40      80.317 105.308  37.964  1.00  0.00           C
ATOM    844  O4'   C    40      81.325 104.305  38.009  1.00  0.00           O
ATOM    845  C1'   C    40      82.532 104.880  38.489  1.00  0.00           C
ATOM    846  N1    C    40      83.679 104.674  37.566  1.00  0.00           N
ATOM    847  C6    C    40      83.518 104.463  36.220  1.00  0.00           C
ATOM    848  C5    C    40      84.609 104.455  35.417  1.00  0.00           C
ATOM    849  C4    C    40      85.874 104.697  36.016  1.00  0.00           C
ATOM    850  N4    C    40      86.941 104.756  35.289  1.00  0.00           N
ATOM    851  N3    C    40      86.054 104.892  37.305  1.00  0.00           N
ATOM    852  C2    C    40      84.963 104.841  38.094  1.00  0.00           C
ATOM    853  O2    C    40      85.151 104.957  39.303  1.00  0.00           O
ATOM    854  C3'   C    40      81.055 106.633  37.789  1.00  0.00           C
ATOM    855  C2'   C    40      82.308 106.388  38.640  1.00  0.00           C
ATOM    856  O2'   C    40      82.156 106.678  40.029  1.00  0.00           O
ATOM    857  O3'   C    40      80.344 107.751  38.292  1.00  0.00           O
ATOM    858  P     G    41      80.414 109.149  37.554  1.00  0.00           P
ATOM    859  O1P   G    41      79.884 110.148  38.504  1.00  0.00           O
ATOM    860  O2P   G    41      79.730 108.971  36.260  1.00  0.00           O
ATOM    861  O5'   G    41      81.978 109.443  37.342  1.00  0.00           O
ATOM    862  C5'   G    41      82.744 109.980  38.408  1.00  0.00           C
ATOM    863  C4'   G    41      84.255 110.034  38.176  1.00  0.00           C
ATOM    864  O4'   G    41      84.809 108.745  37.933  1.00  0.00           O
ATOM    865  C1'   G    41      85.887 108.882  37.016  1.00  0.00           C
ATOM    866  N9    G    41      85.578 108.257  35.711  1.00  0.00           N
ATOM    867  C8    G    41      84.365 107.877  35.191  1.00  0.00           C
ATOM    868  N7    G    41      84.435 107.407  33.978  1.00  0.00           N
ATOM    869  C5    G    41      85.787 107.507  33.650  1.00  0.00           C
ATOM    870  C6    G    41      86.498 107.209  32.436  1.00  0.00           C
ATOM    871  O6    G    41      86.091 106.764  31.365  1.00  0.00           O
ATOM    872  N1    G    41      87.843 107.496  32.514  1.00  0.00           N
ATOM    873  C2    G    41      88.447 107.999  33.612  1.00  0.00           C
ATOM    874  N2    G    41      89.728 108.229  33.512  1.00  0.00           N
ATOM    875  N3    G    41      87.848 108.263  34.775  1.00  0.00           N
ATOM    876  C4    G    41      86.500 108.013  34.718  1.00  0.00           C
ATOM    877  C3'   G    41      84.722 110.969  37.060  1.00  0.00           C
ATOM    878  C2'   G    41      86.120 110.381  36.817  1.00  0.00           C
ATOM    879  O2'   G    41      87.042 110.836  37.802  1.00  0.00           O
ATOM    880  O3'   G    41      84.816 112.310  37.527  1.00  0.00           O
ATOM    881  P     G    42      84.690 113.555  36.537  1.00  0.00           P
ATOM    882  O1P   G    42      84.953 114.746  37.374  1.00  0.00           O
ATOM    883  O2P   G    42      83.412 113.455  35.810  1.00  0.00           O
ATOM    884  O5'   G    42      85.913 113.367  35.528  1.00  0.00           O
ATOM    885  C5'   G    42      87.224 113.729  35.919  1.00  0.00           C
ATOM    886  C4'   G    42      88.307 113.388  34.899  1.00  0.00           C
ATOM    887  O4'   G    42      88.349 112.003  34.573  1.00  0.00           O
ATOM    888  C1'   G    42      88.713 111.868  33.203  1.00  0.00           C
ATOM    889  N9    G    42      87.612 111.276  32.410  1.00  0.00           N
ATOM    890  C8    G    42      86.312 111.031  32.774  1.00  0.00           C
ATOM    891  N7    G    42      85.622 110.391  31.872  1.00  0.00           N
ATOM    892  C5    G    42      86.514 110.237  30.807  1.00  0.00           C
ATOM    893  C6    G    42      86.357 109.650  29.503  1.00  0.00           C
ATOM    894  O6    G    42      85.386 109.100  28.993  1.00  0.00           O
ATOM    895  N1    G    42      87.482 109.755  28.718  1.00  0.00           N
ATOM    896  C2    G    42      88.640 110.312  29.136  1.00  0.00           C
ATOM    897  N2    G    42      89.603 110.399  28.257  1.00  0.00           N
ATOM    898  N3    G    42      88.856 110.844  30.336  1.00  0.00           N
ATOM    899  C4    G    42      87.738 110.784  31.130  1.00  0.00           C
ATOM    900  C3'   G    42      88.189 114.172  33.593  1.00  0.00           C
ATOM    901  C2'   G    42      89.050 113.272  32.697  1.00  0.00           C
ATOM    902  O2'   G    42      90.431 113.519  32.938  1.00  0.00           O
ATOM    903  O3'   G    42      88.743 115.484  33.722  1.00  0.00           O
ATOM    904  P     C    43      88.278 116.677  32.770  1.00  0.00           P
ATOM    905  O1P   C    43      89.043 117.890  33.124  1.00  0.00           O
ATOM    906  O2P   C    43      86.812 116.760  32.762  1.00  0.00           O
ATOM    907  O5'   C    43      88.766 116.198  31.336  1.00  0.00           O
ATOM    908  C5'   C    43      90.131 116.261  30.955  1.00  0.00           C
ATOM    909  C4'   C    43      90.337 115.720  29.538  1.00  0.00           C
ATOM    910  O4'   C    43      89.936 114.366  29.398  1.00  0.00           O
ATOM    911  C1'   C    43      89.464 114.166  28.068  1.00  0.00           C
ATOM    912  N1    C    43      88.096 113.577  28.021  1.00  0.00           N
ATOM    913  C6    C    43      87.200 113.706  29.052  1.00  0.00           C
ATOM    914  C5    C    43      85.964 113.164  28.936  1.00  0.00           C
ATOM    915  C4    C    43      85.647 112.466  27.740  1.00  0.00           C
ATOM    916  N4    C    43      84.467 111.937  27.604  1.00  0.00           N
ATOM    917  N3    C    43      86.509 112.314  26.745  1.00  0.00           N
ATOM    918  C2    C    43      87.724 112.897  26.855  1.00  0.00           C
ATOM    919  O2    C    43      88.491 112.828  25.889  1.00  0.00           O
ATOM    920  C3'   C    43      89.520 116.516  28.528  1.00  0.00           C
ATOM    921  C2'   C    43      89.449 115.527  27.364  1.00  0.00           C
ATOM    922  O2'   C    43      90.542 115.598  26.460  1.00  0.00           O
ATOM    923  O3'   C    43      90.134 117.763  28.221  1.00  0.00           O
ATOM    924  P     G    44      89.254 118.975  27.686  1.00  0.00           P
ATOM    925  O1P   G    44      90.191 120.111  27.507  1.00  0.00           O
ATOM    926  O2P   G    44      88.101 119.123  28.590  1.00  0.00           O
ATOM    927  O5'   G    44      88.806 118.462  26.250  1.00  0.00           O
ATOM    928  C5'   G    44      89.723 118.480  25.167  1.00  0.00           C
ATOM    929  C4'   G    44      89.206 117.696  23.960  1.00  0.00           C
ATOM    930  O4'   G    44      88.897 116.338  24.265  1.00  0.00           O
ATOM    931  C1'   G    44      87.785 115.945  23.462  1.00  0.00           C
ATOM    932  N9    G    44      86.608 115.524  24.249  1.00  0.00           N
ATOM    933  C8    G    44      86.214 115.881  25.513  1.00  0.00           C
ATOM    934  N7    G    44      85.138 115.271  25.920  1.00  0.00           N
ATOM    935  C5    G    44      84.744 114.495  24.820  1.00  0.00           C
ATOM    936  C6    G    44      83.613 113.630  24.595  1.00  0.00           C
ATOM    937  O6    G    44      82.701 113.303  25.345  1.00  0.00           O
ATOM    938  N1    G    44      83.557 113.127  23.312  1.00  0.00           N
ATOM    939  C2    G    44      84.440 113.435  22.342  1.00  0.00           C
ATOM    940  N2    G    44      84.184 112.981  21.148  1.00  0.00           N
ATOM    941  N3    G    44      85.524 114.195  22.501  1.00  0.00           N
ATOM    942  C4    G    44      85.619 114.694  23.774  1.00  0.00           C
ATOM    943  C3'   G    44      87.944 118.312  23.374  1.00  0.00           C
ATOM    944  C2'   G    44      87.412 117.123  22.571  1.00  0.00           C
ATOM    945  O2'   G    44      88.048 116.919  21.316  1.00  0.00           O
ATOM    946  O3'   G    44      88.275 119.448  22.598  1.00  0.00           O
ATOM    947  P     C    45      87.163 120.482  22.138  1.00  0.00           P
ATOM    948  O1P   C    45      87.903 121.616  21.555  1.00  0.00           O
ATOM    949  O2P   C    45      86.217 120.723  23.240  1.00  0.00           O
ATOM    950  O5'   C    45      86.377 119.703  21.003  1.00  0.00           O
ATOM    951  C5'   C    45      86.909 119.430  19.723  1.00  0.00           C
ATOM    952  C4'   C    45      85.962 118.470  18.981  1.00  0.00           C
ATOM    953  O4'   C    45      85.714 117.257  19.694  1.00  0.00           O
ATOM    954  C1'   C    45      84.365 116.837  19.452  1.00  0.00           C
ATOM    955  N1    C    45      83.566 116.740  20.713  1.00  0.00           N
ATOM    956  C6    C    45      83.855 117.499  21.820  1.00  0.00           C
ATOM    957  C5    C    45      83.213 117.278  22.990  1.00  0.00           C
ATOM    958  C4    C    45      82.215 116.272  23.011  1.00  0.00           C
ATOM    959  N4    C    45      81.588 116.025  24.120  1.00  0.00           N
ATOM    960  N3    C    45      81.858 115.589  21.936  1.00  0.00           N
ATOM    961  C2    C    45      82.504 115.827  20.769  1.00  0.00           C
ATOM    962  O2    C    45      82.117 115.233  19.760  1.00  0.00           O
ATOM    963  C3'   C    45      84.595 119.108  18.758  1.00  0.00           C
ATOM    964  C2'   C    45      83.739 117.864  18.501  1.00  0.00           C
ATOM    965  O2'   C    45      83.833 117.414  17.157  1.00  0.00           O
ATOM    966  O3'   C    45      84.612 120.060  17.698  1.00  0.00           O
ATOM    967  P     C    46      83.376 121.043  17.498  1.00  0.00           P
ATOM    968  O1P   C    46      83.787 122.094  16.543  1.00  0.00           O
ATOM    969  O2P   C    46      82.860 121.433  18.818  1.00  0.00           O
ATOM    970  O5'   C    46      82.317 120.092  16.777  1.00  0.00           O
ATOM    971  C5'   C    46      80.926 120.348  16.873  1.00  0.00           C
ATOM    972  C4'   C    46      80.127 119.080  16.566  1.00  0.00           C
ATOM    973  O4'   C    46      80.512 117.997  17.404  1.00  0.00           O
ATOM    974  C1'   C    46      79.371 117.364  17.973  1.00  0.00           C
ATOM    975  N1    C    46      79.296 117.589  19.453  1.00  0.00           N
ATOM    976  C6    C    46      80.196 118.385  20.122  1.00  0.00           C
ATOM    977  C5    C    46      80.159 118.467  21.473  1.00  0.00           C
ATOM    978  C4    C    46      79.158 117.727  22.156  1.00  0.00           C
ATOM    979  N4    C    46      79.063 117.807  23.452  1.00  0.00           N
ATOM    980  N3    C    46      78.290 116.950  21.537  1.00  0.00           N
ATOM    981  C2    C    46      78.354 116.858  20.190  1.00  0.00           C
ATOM    982  O2    C    46      77.531 116.133  19.628  1.00  0.00           O
ATOM    983  C3'   C    46      78.628 119.306  16.760  1.00  0.00           C
ATOM    984  C2'   C    46      78.151 117.932  17.234  1.00  0.00           C
ATOM    985  O2'   C    46      77.796 117.095  16.140  1.00  0.00           O
ATOM    986  O3'   C    46      77.998 119.641  15.533  1.00  0.00           O
ATOM    987  P     G    47      77.561 121.115  15.159  1.00  0.00           P
ATOM    988  O1P   G    47      77.753 121.252  13.701  1.00  0.00           O
ATOM    989  O2P   G    47      78.143 122.094  16.094  1.00  0.00           O
ATOM    990  O5'   G    47      76.002 120.940  15.391  1.00  0.00           O
ATOM    991  C5'   G    47      75.353 121.192  16.623  1.00  0.00           C
ATOM    992  C4'   G    47      74.325 120.077  16.835  1.00  0.00           C
ATOM    993  O4'   G    47      74.929 118.901  17.371  1.00  0.00           O
ATOM    994  C1'   G    47      74.199 118.470  18.517  1.00  0.00           C
ATOM    995  N9    G    47      74.913 118.850  19.757  1.00  0.00           N
ATOM    996  C8    G    47      76.114 119.499  19.884  1.00  0.00           C
ATOM    997  N7    G    47      76.502 119.685  21.113  1.00  0.00           N
ATOM    998  C5    G    47      75.479 119.098  21.869  1.00  0.00           C
ATOM    999  C6    G    47      75.294 118.981  23.291  1.00  0.00           C
ATOM   1000  O6    G    47      76.032 119.345  24.203  1.00  0.00           O
ATOM   1001  N1    G    47      74.095 118.394  23.640  1.00  0.00           N
ATOM   1002  C2    G    47      73.183 117.946  22.747  1.00  0.00           C
ATOM   1003  N2    G    47      72.051 117.500  23.222  1.00  0.00           N
ATOM   1004  N3    G    47      73.324 117.991  21.423  1.00  0.00           N
ATOM   1005  C4    G    47      74.497 118.591  21.044  1.00  0.00           C
ATOM   1006  C3'   G    47      73.188 120.493  17.763  1.00  0.00           C
ATOM   1007  C2'   G    47      72.838 119.163  18.443  1.00  0.00           C
ATOM   1008  O2'   G    47      71.980 118.343  17.672  1.00  0.00           O
ATOM   1009  O3'   G    47      72.116 121.010  16.989  1.00  0.00           O
ATOM   1010  P     C    48      71.281 122.278  17.447  1.00  0.00           P
ATOM   1011  O1P   C    48      70.328 122.594  16.364  1.00  0.00           O
ATOM   1012  O2P   C    48      72.185 123.342  17.936  1.00  0.00           O
ATOM   1013  O5'   C    48      70.472 121.717  18.690  1.00  0.00           O
ATOM   1014  C5'   C    48      69.347 120.869  18.529  1.00  0.00           C
ATOM   1015  C4'   C    48      68.699 120.510  19.869  1.00  0.00           C
ATOM   1016  O4'   C    48      69.497 119.645  20.673  1.00  0.00           O
ATOM   1017  C1'   C    48      69.355 120.015  22.046  1.00  0.00           C
ATOM   1018  N1    C    48      70.636 120.555  22.600  1.00  0.00           N
ATOM   1019  C6    C    48      71.678 120.946  21.795  1.00  0.00           C
ATOM   1020  C5    C    48      72.839 121.380  22.339  1.00  0.00           C
ATOM   1021  C4    C    48      72.923 121.429  23.751  1.00  0.00           C
ATOM   1022  N4    C    48      74.015 121.851  24.315  1.00  0.00           N
ATOM   1023  N3    C    48      71.943 121.045  24.545  1.00  0.00           N
ATOM   1024  C2    C    48      70.793 120.599  23.990  1.00  0.00           C
ATOM   1025  O2    C    48      69.886 120.244  24.745  1.00  0.00           O
ATOM   1026  C3'   C    48      68.379 121.736  20.724  1.00  0.00           C
ATOM   1027  C2'   C    48      68.249 121.078  22.098  1.00  0.00           C
ATOM   1028  O2'   C    48      66.975 120.459  22.222  1.00  0.00           O
ATOM   1029  O3'   C    48      67.180 122.381  20.310  1.00  0.00           O
ATOM   1030  P     C    49      67.024 123.952  20.489  1.00  0.00           P
ATOM   1031  O1P   C    49      65.705 124.358  19.964  1.00  0.00           O
ATOM   1032  O2P   C    49      68.224 124.618  19.959  1.00  0.00           O
ATOM   1033  O5'   C    49      66.943 124.121  22.063  1.00  0.00           O
ATOM   1034  C5'   C    49      65.800 123.670  22.779  1.00  0.00           C
ATOM   1035  C4'   C    49      65.984 123.785  24.288  1.00  0.00           C
ATOM   1036  O4'   C    49      67.049 122.959  24.746  1.00  0.00           O
ATOM   1037  C1'   C    49      67.661 123.579  25.872  1.00  0.00           C
ATOM   1038  N1    C    49      69.102 123.897  25.644  1.00  0.00           N
ATOM   1039  C6    C    49      69.648 124.009  24.388  1.00  0.00           C
ATOM   1040  C5    C    49      70.966 124.290  24.240  1.00  0.00           C
ATOM   1041  C4    C    49      71.736 124.462  25.422  1.00  0.00           C
ATOM   1042  N4    C    49      72.998 124.769  25.331  1.00  0.00           N
ATOM   1043  N3    C    49      71.236 124.336  26.640  1.00  0.00           N
ATOM   1044  C2    C    49      69.912 124.080  26.771  1.00  0.00           C
ATOM   1045  O2    C    49      69.439 124.016  27.912  1.00  0.00           O
ATOM   1046  C3'   C    49      66.296 125.205  24.757  1.00  0.00           C
ATOM   1047  C2'   C    49      66.865 124.862  26.136  1.00  0.00           C
ATOM   1048  O2'   C    49      65.802 124.574  27.033  1.00  0.00           O
ATOM   1049  O3'   C    49      65.147 126.050  24.822  1.00  0.00           O
ATOM   1050  P     G    50      65.275 127.641  24.826  1.00  0.00           P
ATOM   1051  O1P   G    50      63.906 128.207  24.809  1.00  0.00           O
ATOM   1052  O2P   G    50      66.240 128.045  23.784  1.00  0.00           O
ATOM   1053  O5'   G    50      65.878 127.975  26.261  1.00  0.00           O
ATOM   1054  C5'   G    50      65.116 127.810  27.454  1.00  0.00           C
ATOM   1055  C4'   G    50      65.850 128.275  28.709  1.00  0.00           C
ATOM   1056  O4'   G    50      66.823 127.339  29.142  1.00  0.00           O
ATOM   1057  C1'   G    50      67.926 128.064  29.670  1.00  0.00           C
ATOM   1058  N9    G    50      69.080 127.866  28.762  1.00  0.00           N
ATOM   1059  C8    G    50      69.084 127.671  27.405  1.00  0.00           C
ATOM   1060  N7    G    50      70.265 127.553  26.871  1.00  0.00           N
ATOM   1061  C5    G    50      71.124 127.696  27.965  1.00  0.00           C
ATOM   1062  C6    G    50      72.556 127.702  28.051  1.00  0.00           C
ATOM   1063  O6    G    50      73.387 127.548  27.162  1.00  0.00           O
ATOM   1064  N1    G    50      73.023 127.921  29.333  1.00  0.00           N
ATOM   1065  C2    G    50      72.222 128.103  30.409  1.00  0.00           C
ATOM   1066  N2    G    50      72.791 128.375  31.552  1.00  0.00           N
ATOM   1067  N3    G    50      70.894 128.109  30.383  1.00  0.00           N
ATOM   1068  C4    G    50      70.402 127.893  29.124  1.00  0.00           C
ATOM   1069  C3'   G    50      66.529 129.638  28.562  1.00  0.00           C
ATOM   1070  C2'   G    50      67.517 129.544  29.733  1.00  0.00           C
ATOM   1071  O2'   G    50      66.906 129.861  30.975  1.00  0.00           O
ATOM   1072  O3'   G    50      65.553 130.684  28.580  1.00  0.00           O
ATOM   1073  P     G    51      65.953 132.218  28.470  1.00  0.00           P
ATOM   1074  O1P   G    51      66.697 132.547  29.702  1.00  0.00           O
ATOM   1075  O2P   G    51      64.700 132.959  28.214  1.00  0.00           O
ATOM   1076  O5'   G    51      66.861 132.340  27.162  1.00  0.00           O
ATOM   1077  C5'   G    51      66.381 131.887  25.897  1.00  0.00           C
ATOM   1078  C4'   G    51      66.890 132.690  24.700  1.00  0.00           C
ATOM   1079  O4'   G    51      66.417 134.033  24.735  1.00  0.00           O
ATOM   1080  C1'   G    51      67.481 134.899  24.364  1.00  0.00           C
ATOM   1081  N9    G    51      67.924 135.672  25.543  1.00  0.00           N
ATOM   1082  C8    G    51      67.510 135.589  26.848  1.00  0.00           C
ATOM   1083  N7    G    51      67.932 136.565  27.607  1.00  0.00           N
ATOM   1084  C5    G    51      68.720 137.339  26.743  1.00  0.00           C
ATOM   1085  C6    G    51      69.435 138.578  26.929  1.00  0.00           C
ATOM   1086  O6    G    51      69.484 139.324  27.908  1.00  0.00           O
ATOM   1087  N1    G    51      70.142 138.980  25.811  1.00  0.00           N
ATOM   1088  C2    G    51      70.073 138.337  24.620  1.00  0.00           C
ATOM   1089  N2    G    51      70.786 138.786  23.628  1.00  0.00           N
ATOM   1090  N3    G    51      69.351 137.260  24.370  1.00  0.00           N
ATOM   1091  C4    G    51      68.723 136.783  25.483  1.00  0.00           C
ATOM   1092  C3'   G    51      68.410 132.717  24.548  1.00  0.00           C
ATOM   1093  C2'   G    51      68.607 134.038  23.803  1.00  0.00           C
ATOM   1094  O2'   G    51      68.394 133.867  22.407  1.00  0.00           O
ATOM   1095  O3'   G    51      68.819 131.625  23.747  1.00  0.00           O
ATOM   1096  P     A    52      70.301 131.079  23.758  1.00  0.00           P
ATOM   1097  O1P   A    52      70.274 129.911  22.866  1.00  0.00           O
ATOM   1098  O2P   A    52      70.699 130.950  25.166  1.00  0.00           O
ATOM   1099  O5'   A    52      71.140 132.251  23.086  1.00  0.00           O
ATOM   1100  C5'   A    52      71.435 132.310  21.701  1.00  0.00           C
ATOM   1101  C4'   A    52      72.559 133.325  21.453  1.00  0.00           C
ATOM   1102  O4'   A    52      72.234 134.639  21.914  1.00  0.00           O
ATOM   1103  C1'   A    52      73.359 135.213  22.574  1.00  0.00           C
ATOM   1104  N9    A    52      73.035 135.477  24.001  1.00  0.00           N
ATOM   1105  C8    A    52      72.288 134.727  24.880  1.00  0.00           C
ATOM   1106  N7    A    52      72.043 135.310  26.024  1.00  0.00           N
ATOM   1107  C5    A    52      72.739 136.516  25.916  1.00  0.00           C
ATOM   1108  C6    A    52      72.933 137.628  26.767  1.00  0.00           C
ATOM   1109  N6    A    52      72.416 137.771  27.968  1.00  0.00           N
ATOM   1110  N1    A    52      73.645 138.688  26.374  1.00  0.00           N
ATOM   1111  C2    A    52      74.212 138.626  25.178  1.00  0.00           C
ATOM   1112  N3    A    52      74.147 137.654  24.277  1.00  0.00           N
ATOM   1113  C4    A    52      73.371 136.613  24.704  1.00  0.00           C
ATOM   1114  C3'   A    52      73.863 132.898  22.135  1.00  0.00           C
ATOM   1115  C2'   A    52      74.534 134.250  22.400  1.00  0.00           C
ATOM   1116  O2'   A    52      75.304 134.659  21.280  1.00  0.00           O
ATOM   1117  O3'   A    52      74.650 132.082  21.271  1.00  0.00           O
ATOM   1118  P     A    53      75.539 130.895  21.866  1.00  0.00           P
ATOM   1119  O1P   A    53      76.229 130.280  20.710  1.00  0.00           O
ATOM   1120  O2P   A    53      74.700 130.082  22.755  1.00  0.00           O
ATOM   1121  O5'   A    53      76.607 131.739  22.708  1.00  0.00           O
ATOM   1122  C5'   A    53      77.742 132.286  22.071  1.00  0.00           C
ATOM   1123  C4'   A    53      78.532 133.253  22.950  1.00  0.00           C
ATOM   1124  O4'   A    53      77.769 134.387  23.359  1.00  0.00           O
ATOM   1125  C1'   A    53      78.137 134.747  24.684  1.00  0.00           C
ATOM   1126  N9    A    53      76.999 134.554  25.608  1.00  0.00           N
ATOM   1127  C8    A    53      76.035 133.569  25.630  1.00  0.00           C
ATOM   1128  N7    A    53      75.153 133.721  26.579  1.00  0.00           N
ATOM   1129  C5    A    53      75.605 134.842  27.274  1.00  0.00           C
ATOM   1130  C6    A    53      75.203 135.507  28.452  1.00  0.00           C
ATOM   1131  N6    A    53      74.211 135.129  29.222  1.00  0.00           N
ATOM   1132  N1    A    53      75.867 136.571  28.907  1.00  0.00           N
ATOM   1133  C2    A    53      76.904 136.993  28.199  1.00  0.00           C
ATOM   1134  N3    A    53      77.421 136.466  27.093  1.00  0.00           N
ATOM   1135  C4    A    53      76.718 135.370  26.681  1.00  0.00           C
ATOM   1136  C3'   A    53      79.095 132.611  24.215  1.00  0.00           C
ATOM   1137  C2'   A    53      79.324 133.862  25.068  1.00  0.00           C
ATOM   1138  O2'   A    53      80.542 134.488  24.664  1.00  0.00           O
ATOM   1139  O3'   A    53      80.335 131.967  23.970  1.00  0.00           O
ATOM   1140  P     A    54      80.700 130.613  24.722  1.00  0.00           P
ATOM   1141  O1P   A    54      82.063 130.253  24.312  1.00  0.00           O
ATOM   1142  O2P   A    54      79.609 129.656  24.521  1.00  0.00           O
ATOM   1143  O5'   A    54      80.740 131.024  26.265  1.00  0.00           O
ATOM   1144  C5'   A    54      81.910 131.541  26.871  1.00  0.00           C
ATOM   1145  C4'   A    54      81.633 132.017  28.305  1.00  0.00           C
ATOM   1146  O4'   A    54      80.563 132.967  28.370  1.00  0.00           O
ATOM   1147  C1'   A    54      79.728 132.684  29.494  1.00  0.00           C
ATOM   1148  N9    A    54      78.354 132.269  29.121  1.00  0.00           N
ATOM   1149  C8    A    54      77.934 131.569  28.016  1.00  0.00           C
ATOM   1150  N7    A    54      76.681 131.224  28.054  1.00  0.00           N
ATOM   1151  C5    A    54      76.231 131.708  29.285  1.00  0.00           C
ATOM   1152  C6    A    54      75.010 131.647  30.002  1.00  0.00           C
ATOM   1153  N6    A    54      73.895 131.082  29.598  1.00  0.00           N
ATOM   1154  N1    A    54      74.904 132.175  31.220  1.00  0.00           N
ATOM   1155  C2    A    54      75.970 132.754  31.733  1.00  0.00           C
ATOM   1156  N3    A    54      77.184 132.903  31.193  1.00  0.00           N
ATOM   1157  C4    A    54      77.248 132.341  29.947  1.00  0.00           C
ATOM   1158  C3'   A    54      81.302 130.867  29.256  1.00  0.00           C
ATOM   1159  C2'   A    54      80.365 131.536  30.267  1.00  0.00           C
ATOM   1160  O2'   A    54      81.023 132.060  31.410  1.00  0.00           O
ATOM   1161  O3'   A    54      82.485 130.403  29.888  1.00  0.00           O
ATOM   1162  P     C    55      82.774 128.856  30.095  1.00  0.00           P
ATOM   1163  O1P   C    55      84.140 128.764  30.654  1.00  0.00           O
ATOM   1164  O2P   C    55      82.424 128.176  28.841  1.00  0.00           O
ATOM   1165  O5'   C    55      81.711 128.512  31.225  1.00  0.00           O
ATOM   1166  C5'   C    55      81.848 128.897  32.579  1.00  0.00           C
ATOM   1167  C4'   C    55      80.480 128.847  33.280  1.00  0.00           C
ATOM   1168  O4'   C    55      79.503 129.705  32.679  1.00  0.00           O
ATOM   1169  C1'   C    55      78.222 129.063  32.696  1.00  0.00           C
ATOM   1170  N1    C    55      77.711 128.693  31.337  1.00  0.00           N
ATOM   1171  C6    C    55      78.540 128.443  30.272  1.00  0.00           C
ATOM   1172  C5    C    55      78.037 128.143  29.055  1.00  0.00           C
ATOM   1173  C4    C    55      76.629 128.057  28.936  1.00  0.00           C
ATOM   1174  N4    C    55      76.096 127.796  27.782  1.00  0.00           N
ATOM   1175  N3    C    55      75.807 128.264  29.951  1.00  0.00           N
ATOM   1176  C2    C    55      76.328 128.570  31.161  1.00  0.00           C
ATOM   1177  O2    C    55      75.550 128.746  32.097  1.00  0.00           O
ATOM   1178  C3'   C    55      79.858 127.453  33.282  1.00  0.00           C
ATOM   1179  C2'   C    55      78.392 127.802  33.536  1.00  0.00           C
ATOM   1180  O2'   C    55      78.153 128.137  34.896  1.00  0.00           O
ATOM   1181  O3'   C    55      80.392 126.643  34.311  1.00  0.00           O
ATOM   1182  P     G    56      80.343 125.063  34.201  1.00  0.00           P
ATOM   1183  O1P   G    56      81.023 124.578  35.417  1.00  0.00           O
ATOM   1184  O2P   G    56      80.846 124.685  32.871  1.00  0.00           O
ATOM   1185  O5'   G    56      78.791 124.738  34.265  1.00  0.00           O
ATOM   1186  C5'   G    56      78.073 124.724  35.482  1.00  0.00           C
ATOM   1187  C4'   G    56      76.570 124.580  35.229  1.00  0.00           C
ATOM   1188  O4'   G    56      76.050 125.592  34.361  1.00  0.00           O
ATOM   1189  C1'   G    56      75.021 125.029  33.549  1.00  0.00           C
ATOM   1190  N9    G    56      75.380 124.982  32.108  1.00  0.00           N
ATOM   1191  C8    G    56      76.614 124.987  31.506  1.00  0.00           C
ATOM   1192  N7    G    56      76.573 124.930  30.202  1.00  0.00           N
ATOM   1193  C5    G    56      75.207 124.829  29.907  1.00  0.00           C
ATOM   1194  C6    G    56      74.494 124.687  28.660  1.00  0.00           C
ATOM   1195  O6    G    56      74.915 124.656  27.504  1.00  0.00           O
ATOM   1196  N1    G    56      73.128 124.566  28.828  1.00  0.00           N
ATOM   1197  C2    G    56      72.511 124.591  30.029  1.00  0.00           C
ATOM   1198  N2    G    56      71.213 124.461  30.042  1.00  0.00           N
ATOM   1199  N3    G    56      73.117 124.742  31.204  1.00  0.00           N
ATOM   1200  C4    G    56      74.476 124.851  31.077  1.00  0.00           C
ATOM   1201  C3'   G    56      76.182 123.240  34.610  1.00  0.00           C
ATOM   1202  C2'   G    56      74.796 123.609  34.066  1.00  0.00           C
ATOM   1203  O2'   G    56      73.810 123.622  35.093  1.00  0.00           O
ATOM   1204  O3'   G    56      76.137 122.214  35.593  1.00  0.00           O
ATOM   1205  P     G    57      76.263 120.676  35.194  1.00  0.00           P
ATOM   1206  O1P   G    57      76.420 119.888  36.433  1.00  0.00           O
ATOM   1207  O2P   G    57      77.244 120.523  34.108  1.00  0.00           O
ATOM   1208  O5'   G    57      74.828 120.359  34.601  1.00  0.00           O
ATOM   1209  C5'   G    57      73.682 120.228  35.421  1.00  0.00           C
ATOM   1210  C4'   G    57      72.430 120.211  34.543  1.00  0.00           C
ATOM   1211  O4'   G    57      72.365 121.366  33.701  1.00  0.00           O
ATOM   1212  C1'   G    57      71.873 120.978  32.421  1.00  0.00           C
ATOM   1213  N9    G    57      72.882 121.086  31.337  1.00  0.00           N
ATOM   1214  C8    G    57      74.253 121.186  31.384  1.00  0.00           C
ATOM   1215  N7    G    57      74.814 121.389  30.224  1.00  0.00           N
ATOM   1216  C5    G    57      73.750 121.320  29.323  1.00  0.00           C
ATOM   1217  C6    G    57      73.707 121.389  27.887  1.00  0.00           C
ATOM   1218  O6    G    57      74.618 121.571  27.083  1.00  0.00           O
ATOM   1219  N1    G    57      72.439 121.208  27.376  1.00  0.00           N
ATOM   1220  C2    G    57      71.338 121.005  28.131  1.00  0.00           C
ATOM   1221  N2    G    57      70.228 120.721  27.506  1.00  0.00           N
ATOM   1222  N3    G    57      71.317 120.964  29.462  1.00  0.00           N
ATOM   1223  C4    G    57      72.566 121.120  30.000  1.00  0.00           C
ATOM   1224  C3'   G    57      72.352 118.989  33.624  1.00  0.00           C
ATOM   1225  C2'   G    57      71.399 119.534  32.558  1.00  0.00           C
ATOM   1226  O2'   G    57      70.049 119.552  33.014  1.00  0.00           O
ATOM   1227  O3'   G    57      71.800 117.857  34.278  1.00  0.00           O
ATOM   1228  P     C    58      72.161 116.379  33.804  1.00  0.00           P
ATOM   1229  O1P   C    58      71.323 115.474  34.625  1.00  0.00           O
ATOM   1230  O2P   C    58      73.628 116.232  33.832  1.00  0.00           O
ATOM   1231  O5'   C    58      71.626 116.334  32.290  1.00  0.00           O
ATOM   1232  C5'   C    58      70.243 116.166  32.005  1.00  0.00           C
ATOM   1233  C4'   C    58      69.883 116.297  30.517  1.00  0.00           C
ATOM   1234  O4'   C    58      70.352 117.508  29.932  1.00  0.00           O
ATOM   1235  C1'   C    58      70.637 117.281  28.551  1.00  0.00           C
ATOM   1236  N1    C    58      72.053 117.564  28.197  1.00  0.00           N
ATOM   1237  C6    C    58      73.050 117.625  29.139  1.00  0.00           C
ATOM   1238  C5    C    58      74.307 117.962  28.766  1.00  0.00           C
ATOM   1239  C4    C    58      74.540 118.221  27.389  1.00  0.00           C
ATOM   1240  N4    C    58      75.733 118.515  26.968  1.00  0.00           N
ATOM   1241  N3    C    58      73.589 118.184  26.473  1.00  0.00           N
ATOM   1242  C2    C    58      72.343 117.831  26.853  1.00  0.00           C
ATOM   1243  O2    C    58      71.473 117.758  25.983  1.00  0.00           O
ATOM   1244  C3'   C    58      70.420 115.175  29.641  1.00  0.00           C
ATOM   1245  C2'   C    58      70.292 115.823  28.255  1.00  0.00           C
ATOM   1246  O2'   C    58      68.968 115.849  27.739  1.00  0.00           O
ATOM   1247  O3'   C    58      69.618 114.014  29.766  1.00  0.00           O
ATOM   1248  P     G    59      70.257 112.570  29.648  1.00  0.00           P
ATOM   1249  O1P   G    59      69.151 111.613  29.872  1.00  0.00           O
ATOM   1250  O2P   G    59      71.462 112.499  30.493  1.00  0.00           O
ATOM   1251  O5'   G    59      70.698 112.495  28.123  1.00  0.00           O
ATOM   1252  C5'   G    59      69.771 112.116  27.124  1.00  0.00           C
ATOM   1253  C4'   G    59      70.309 112.313  25.707  1.00  0.00           C
ATOM   1254  O4'   G    59      70.703 113.659  25.455  1.00  0.00           O
ATOM   1255  C1'   G    59      71.772 113.643  24.513  1.00  0.00           C
ATOM   1256  N9    G    59      73.003 114.274  25.044  1.00  0.00           N
ATOM   1257  C8    G    59      73.413 114.468  26.339  1.00  0.00           C
ATOM   1258  N7    G    59      74.549 115.107  26.442  1.00  0.00           N
ATOM   1259  C5    G    59      74.965 115.282  25.117  1.00  0.00           C
ATOM   1260  C6    G    59      76.143 115.887  24.540  1.00  0.00           C
ATOM   1261  O6    G    59      77.081 116.478  25.074  1.00  0.00           O
ATOM   1262  N1    G    59      76.176 115.801  23.163  1.00  0.00           N
ATOM   1263  C2    G    59      75.208 115.223  22.421  1.00  0.00           C
ATOM   1264  N2    G    59      75.381 115.183  21.129  1.00  0.00           N
ATOM   1265  N3    G    59      74.080 114.702  22.892  1.00  0.00           N
ATOM   1266  C4    G    59      74.025 114.752  24.260  1.00  0.00           C
ATOM   1267  C3'   G    59      71.531 111.456  25.407  1.00  0.00           C
ATOM   1268  C2'   G    59      72.070 112.183  24.177  1.00  0.00           C
ATOM   1269  O2'   G    59      71.357 111.775  23.016  1.00  0.00           O
ATOM   1270  O3'   G    59      71.195 110.105  25.123  1.00  0.00           O
ATOM   1271  P     G    60      72.289 108.956  25.239  1.00  0.00           P
ATOM   1272  O1P   G    60      71.577 107.693  24.959  1.00  0.00           O
ATOM   1273  O2P   G    60      73.012 109.135  26.509  1.00  0.00           O
ATOM   1274  O5'   G    60      73.242 109.273  24.000  1.00  0.00           O
ATOM   1275  C5'   G    60      72.875 108.882  22.688  1.00  0.00           C
ATOM   1276  C4'   G    60      73.806 109.433  21.610  1.00  0.00           C
ATOM   1277  O4'   G    60      73.994 110.844  21.674  1.00  0.00           O
ATOM   1278  C1'   G    60      75.332 111.138  21.278  1.00  0.00           C
ATOM   1279  N9    G    60      76.122 111.762  22.363  1.00  0.00           N
ATOM   1280  C8    G    60      75.926 111.755  23.722  1.00  0.00           C
ATOM   1281  N7    G    60      76.785 112.481  24.383  1.00  0.00           N
ATOM   1282  C5    G    60      77.670 112.938  23.404  1.00  0.00           C
ATOM   1283  C6    G    60      78.861 113.741  23.487  1.00  0.00           C
ATOM   1284  O6    G    60      79.406 114.246  24.466  1.00  0.00           O
ATOM   1285  N1    G    60      79.457 113.955  22.263  1.00  0.00           N
ATOM   1286  C2    G    60      78.996 113.444  21.101  1.00  0.00           C
ATOM   1287  N2    G    60      79.739 113.632  20.048  1.00  0.00           N
ATOM   1288  N3    G    60      77.891 112.716  20.963  1.00  0.00           N
ATOM   1289  C4    G    60      77.270 112.492  22.163  1.00  0.00           C
ATOM   1290  C3'   G    60      75.183 108.781  21.613  1.00  0.00           C
ATOM   1291  C2'   G    60      75.994 109.832  20.844  1.00  0.00           C
ATOM   1292  O2'   G    60      75.911 109.745  19.423  1.00  0.00           O
ATOM   1293  O3'   G    60      75.128 107.511  20.977  1.00  0.00           O
ATOM   1294  P     C    61      76.289 106.441  21.179  1.00  0.00           P
ATOM   1295  O1P   C    61      75.885 105.177  20.532  1.00  0.00           O
ATOM   1296  O2P   C    61      76.691 106.413  22.598  1.00  0.00           O
ATOM   1297  O5'   C    61      77.515 107.040  20.375  1.00  0.00           O
ATOM   1298  C5'   C    61      77.600 107.017  18.965  1.00  0.00           C
ATOM   1299  C4'   C    61      78.811 107.848  18.517  1.00  0.00           C
ATOM   1300  O4'   C    61      78.785 109.172  19.046  1.00  0.00           O
ATOM   1301  C1'   C    61      80.124 109.592  19.318  1.00  0.00           C
ATOM   1302  N1    C    61      80.338 109.944  20.754  1.00  0.00           N
ATOM   1303  C6    C    61      79.556 109.435  21.759  1.00  0.00           C
ATOM   1304  C5    C    61      79.694 109.882  23.027  1.00  0.00           C
ATOM   1305  C4    C    61      80.698 110.851  23.279  1.00  0.00           C
ATOM   1306  N4    C    61      80.834 111.319  24.484  1.00  0.00           N
ATOM   1307  N3    C    61      81.491 111.335  22.334  1.00  0.00           N
ATOM   1308  C2    C    61      81.346 110.862  21.072  1.00  0.00           C
ATOM   1309  O2    C    61      82.137 111.261  20.211  1.00  0.00           O
ATOM   1310  C3'   C    61      80.142 107.224  18.944  1.00  0.00           C
ATOM   1311  C2'   C    61      81.060 108.453  18.901  1.00  0.00           C
ATOM   1312  O2'   C    61      81.595 108.730  17.609  1.00  0.00           O
ATOM   1313  O3'   C    61      80.534 106.197  18.042  1.00  0.00           O
ATOM   1314  P     G    62      81.512 105.025  18.489  1.00  0.00           P
ATOM   1315  O1P   G    62      81.657 104.176  17.282  1.00  0.00           O
ATOM   1316  O2P   G    62      81.002 104.410  19.725  1.00  0.00           O
ATOM   1317  O5'   G    62      82.891 105.754  18.812  1.00  0.00           O
ATOM   1318  C5'   G    62      83.841 106.030  17.803  1.00  0.00           C
ATOM   1319  C4'   G    62      84.977 106.913  18.324  1.00  0.00           C
ATOM   1320  O4'   G    62      84.495 108.146  18.841  1.00  0.00           O
ATOM   1321  C1'   G    62      85.389 108.604  19.848  1.00  0.00           C
ATOM   1322  N9    G    62      84.691 108.756  21.142  1.00  0.00           N
ATOM   1323  C8    G    62      83.560 108.128  21.593  1.00  0.00           C
ATOM   1324  N7    G    62      83.196 108.480  22.794  1.00  0.00           N
ATOM   1325  C5    G    62      84.180 109.396  23.188  1.00  0.00           C
ATOM   1326  C6    G    62      84.381 110.131  24.411  1.00  0.00           C
ATOM   1327  O6    G    62      83.685 110.211  25.416  1.00  0.00           O
ATOM   1328  N1    G    62      85.567 110.829  24.436  1.00  0.00           N
ATOM   1329  C2    G    62      86.448 110.856  23.416  1.00  0.00           C
ATOM   1330  N2    G    62      87.573 111.477  23.630  1.00  0.00           N
ATOM   1331  N3    G    62      86.294 110.249  22.242  1.00  0.00           N
ATOM   1332  C4    G    62      85.129 109.526  22.193  1.00  0.00           C
ATOM   1333  C3'   G    62      85.826 106.288  19.432  1.00  0.00           C
ATOM   1334  C2'   G    62      86.492 107.554  19.988  1.00  0.00           C
ATOM   1335  O2'   G    62      87.631 107.913  19.207  1.00  0.00           O
ATOM   1336  O3'   G    62      86.793 105.376  18.918  1.00  0.00           O
ATOM   1337  P     C    63      87.483 104.297  19.864  1.00  0.00           P
ATOM   1338  O1P   C    63      88.413 103.539  19.000  1.00  0.00           O
ATOM   1339  O2P   C    63      86.442 103.566  20.600  1.00  0.00           O
ATOM   1340  O5'   C    63      88.373 105.168  20.873  1.00  0.00           O
ATOM   1341  C5'   C    63      89.675 105.603  20.513  1.00  0.00           C
ATOM   1342  C4'   C    63      90.327 106.541  21.533  1.00  0.00           C
ATOM   1343  O4'   C    63      89.532 107.685  21.847  1.00  0.00           O
ATOM   1344  C1'   C    63      89.751 108.047  23.212  1.00  0.00           C
ATOM   1345  N1    C    63      88.534 107.905  24.062  1.00  0.00           N
ATOM   1346  C6    C    63      87.481 107.096  23.713  1.00  0.00           C
ATOM   1347  C5    C    63      86.380 107.043  24.497  1.00  0.00           C
ATOM   1348  C4    C    63      86.375 107.822  25.684  1.00  0.00           C
ATOM   1349  N4    C    63      85.334 107.818  26.458  1.00  0.00           N
ATOM   1350  N3    C    63      87.396 108.573  26.057  1.00  0.00           N
ATOM   1351  C2    C    63      88.483 108.628  25.261  1.00  0.00           C
ATOM   1352  O2    C    63      89.433 109.325  25.630  1.00  0.00           O
ATOM   1353  C3'   C    63      90.711 105.884  22.853  1.00  0.00           C
ATOM   1354  C2'   C    63      90.848 107.125  23.740  1.00  0.00           C
ATOM   1355  O2'   C    63      92.111 107.768  23.571  1.00  0.00           O
ATOM   1356  O3'   C    63      91.965 105.235  22.746  1.00  0.00           O
ATOM   1357  P     U    64      92.340 104.008  23.670  1.00  0.00           P
ATOM   1358  O1P   U    64      93.756 103.740  23.343  1.00  0.00           O
ATOM   1359  O2P   U    64      91.340 102.960  23.445  1.00  0.00           O
ATOM   1360  O5'   U    64      92.227 104.544  25.173  1.00  0.00           O
ATOM   1361  C5'   U    64      93.308 105.215  25.796  1.00  0.00           C
ATOM   1362  C4'   U    64      92.930 105.992  27.062  1.00  0.00           C
ATOM   1363  O4'   U    64      91.774 106.812  26.874  1.00  0.00           O
ATOM   1364  C1'   U    64      91.048 106.914  28.099  1.00  0.00           C
ATOM   1365  N1    U    64      89.677 106.325  28.055  1.00  0.00           N
ATOM   1366  C6    U    64      89.247 105.521  27.023  1.00  0.00           C
ATOM   1367  C5    U    64      87.958 105.094  26.967  1.00  0.00           C
ATOM   1368  C4    U    64      86.991 105.460  27.977  1.00  0.00           C
ATOM   1369  O4    U    64      85.809 105.147  27.966  1.00  0.00           O
ATOM   1370  N3    U    64      87.497 106.235  28.990  1.00  0.00           N
ATOM   1371  C2    U    64      88.798 106.681  29.087  1.00  0.00           C
ATOM   1372  O2    U    64      89.148 107.369  30.047  1.00  0.00           O
ATOM   1373  C3'   U    64      92.719 105.194  28.345  1.00  0.00           C
ATOM   1374  C2'   U    64      91.918 106.228  29.148  1.00  0.00           C
ATOM   1375  O2'   U    64      92.779 107.223  29.698  1.00  0.00           O
ATOM   1376  O3'   U    64      93.955 104.925  29.004  1.00  0.00           O
ATOM   1377  P     C    65      94.141 103.609  29.880  1.00  0.00           P
ATOM   1378  O1P   C    65      95.428 103.724  30.609  1.00  0.00           O
ATOM   1379  O2P   C    65      93.929 102.459  28.986  1.00  0.00           O
ATOM   1380  O5'   C    65      92.948 103.698  30.941  1.00  0.00           O
ATOM   1381  C5'   C    65      93.008 104.604  32.032  1.00  0.00           C
ATOM   1382  C4'   C    65      91.733 104.620  32.883  1.00  0.00           C
ATOM   1383  O4'   C    65      90.574 105.018  32.168  1.00  0.00           O
ATOM   1384  C1'   C    65      89.447 104.350  32.731  1.00  0.00           C
ATOM   1385  N1    C    65      88.723 103.580  31.668  1.00  0.00           N
ATOM   1386  C6    C    65      89.373 102.975  30.616  1.00  0.00           C
ATOM   1387  C5    C    65      88.659 102.373  29.631  1.00  0.00           C
ATOM   1388  C4    C    65      87.241 102.418  29.722  1.00  0.00           C
ATOM   1389  N4    C    65      86.476 101.891  28.810  1.00  0.00           N
ATOM   1390  N3    C    65      86.605 102.988  30.717  1.00  0.00           N
ATOM   1391  C2    C    65      87.323 103.553  31.712  1.00  0.00           C
ATOM   1392  O2    C    65      86.728 104.042  32.665  1.00  0.00           O
ATOM   1393  C3'   C    65      91.415 103.263  33.497  1.00  0.00           C
ATOM   1394  C2'   C    65      89.951 103.469  33.890  1.00  0.00           C
ATOM   1395  O2'   C    65      89.829 104.191  35.115  1.00  0.00           O
ATOM   1396  O3'   C    65      92.318 102.990  34.563  1.00  0.00           O
ATOM   1397  P     A    66      92.705 101.502  34.968  1.00  0.00           P
ATOM   1398  O1P   A    66      91.567 100.840  35.626  1.00  0.00           O
ATOM   1399  O2P   A    66      93.999 101.573  35.678  1.00  0.00           O
ATOM   1400  O5'   A    66      92.961 100.796  33.560  1.00  0.00           O
ATOM   1401  C5'   A    66      93.739  99.619  33.423  1.00  0.00           C
ATOM   1402  C4'   A    66      93.471  98.883  32.093  1.00  0.00           C
ATOM   1403  O4'   A    66      92.152  98.338  32.092  1.00  0.00           O
ATOM   1404  C1'   A    66      91.373  98.908  31.049  1.00  0.00           C
ATOM   1405  N9    A    66      89.991  99.172  31.532  1.00  0.00           N
ATOM   1406  C8    A    66      89.601  99.787  32.697  1.00  0.00           C
ATOM   1407  N7    A    66      88.304  99.893  32.856  1.00  0.00           N
ATOM   1408  C5    A    66      87.793  99.283  31.691  1.00  0.00           C
ATOM   1409  C6    A    66      86.497  99.048  31.148  1.00  0.00           C
ATOM   1410  N6    A    66      85.341  99.445  31.636  1.00  0.00           N
ATOM   1411  N1    A    66      86.333  98.358  30.024  1.00  0.00           N
ATOM   1412  C2    A    66      87.415  97.934  29.401  1.00  0.00           C
ATOM   1413  N3    A    66      88.692  98.148  29.712  1.00  0.00           N
ATOM   1414  C4    A    66      88.816  98.824  30.894  1.00  0.00           C
ATOM   1415  C3'   A    66      93.602  99.792  30.858  1.00  0.00           C
ATOM   1416  C2'   A    66      92.127 100.166  30.614  1.00  0.00           C
ATOM   1417  O2'   A    66      91.841 100.542  29.275  1.00  0.00           O
ATOM   1418  O3'   A    66      94.152  99.120  29.725  1.00  0.00           O
ATOM   1419  P     G    67      95.689  98.741  29.566  1.00  0.00           P
ATOM   1420  O1P   G    67      96.498  99.271  30.685  1.00  0.00           O
ATOM   1421  O2P   G    67      96.119  99.024  28.179  1.00  0.00           O
ATOM   1422  O5'   G    67      95.665  97.162  29.693  1.00  0.00           O
ATOM   1423  C5'   G    67      94.858  96.405  28.801  1.00  0.00           C
ATOM   1424  C4'   G    67      93.765  95.692  29.592  1.00  0.00           C
ATOM   1425  O4'   G    67      92.686  95.335  28.736  1.00  0.00           O
ATOM   1426  C1'   G    67      92.487  93.934  28.858  1.00  0.00           C
ATOM   1427  N9    G    67      91.819  93.429  27.645  1.00  0.00           N
ATOM   1428  C8    G    67      92.323  92.844  26.510  1.00  0.00           C
ATOM   1429  N7    G    67      91.431  92.622  25.578  1.00  0.00           N
ATOM   1430  C5    G    67      90.230  93.040  26.176  1.00  0.00           C
ATOM   1431  C6    G    67      88.869  93.055  25.705  1.00  0.00           C
ATOM   1432  O6    G    67      88.420  92.684  24.620  1.00  0.00           O
ATOM   1433  N1    G    67      87.972  93.581  26.618  1.00  0.00           N
ATOM   1434  C2    G    67      88.331  94.041  27.844  1.00  0.00           C
ATOM   1435  N2    G    67      87.399  94.536  28.607  1.00  0.00           N
ATOM   1436  N3    G    67      89.571  94.067  28.312  1.00  0.00           N
ATOM   1437  C4    G    67      90.472  93.535  27.436  1.00  0.00           C
ATOM   1438  C3'   G    67      94.312  94.407  30.216  1.00  0.00           C
ATOM   1439  C2'   G    67      93.881  93.392  29.147  1.00  0.00           C
ATOM   1440  O2'   G    67      93.925  92.032  29.537  1.00  0.00           O
ATOM   1441  O3'   G    67      93.667  94.300  31.466  1.00  0.00           O
ATOM   1442  P     U    68      93.990  93.147  32.488  1.00  0.00           P
ATOM   1443  O1P   U    68      95.458  92.955  32.529  1.00  0.00           O
ATOM   1444  O2P   U    68      93.092  92.029  32.145  1.00  0.00           O
ATOM   1445  O5'   U    68      93.514  93.853  33.817  1.00  0.00           O
ATOM   1446  C5'   U    68      94.352  94.771  34.493  1.00  0.00           C
ATOM   1447  C4'   U    68      93.541  95.755  35.329  1.00  0.00           C
ATOM   1448  O4'   U    68      92.798  96.653  34.516  1.00  0.00           O
ATOM   1449  C1'   U    68      91.457  96.765  34.992  1.00  0.00           C
ATOM   1450  N1    U    68      90.480  96.081  34.075  1.00  0.00           N
ATOM   1451  C6    U    68      90.837  95.701  32.795  1.00  0.00           C
ATOM   1452  C5    U    68      89.899  95.387  31.859  1.00  0.00           C
ATOM   1453  C4    U    68      88.486  95.437  32.156  1.00  0.00           C
ATOM   1454  O4    U    68      87.570  95.206  31.374  1.00  0.00           O
ATOM   1455  N3    U    68      88.203  95.805  33.444  1.00  0.00           N
ATOM   1456  C2    U    68      89.121  96.125  34.413  1.00  0.00           C
ATOM   1457  O2    U    68      88.703  96.490  35.507  1.00  0.00           O
ATOM   1458  C3'   U    68      92.559  95.079  36.279  1.00  0.00           C
ATOM   1459  C2'   U    68      91.519  96.189  36.416  1.00  0.00           C
ATOM   1460  O2'   U    68      91.974  97.212  37.298  1.00  0.00           O
ATOM   1461  O3'   U    68      93.184  94.765  37.513  1.00  0.00           O
ATOM   1462  P     A    69      92.735  93.503  38.360  1.00  0.00           P
ATOM   1463  O1P   A    69      93.659  93.464  39.512  1.00  0.00           O
ATOM   1464  O2P   A    69      92.627  92.328  37.478  1.00  0.00           O
ATOM   1465  O5'   A    69      91.266  93.897  38.830  1.00  0.00           O
ATOM   1466  C5'   A    69      91.036  94.804  39.889  1.00  0.00           C
ATOM   1467  C4'   A    69      89.541  94.930  40.207  1.00  0.00           C
ATOM   1468  O4'   A    69      88.769  95.485  39.147  1.00  0.00           O
ATOM   1469  C1'   A    69      87.483  94.868  39.127  1.00  0.00           C
ATOM   1470  N9    A    69      87.296  94.179  37.826  1.00  0.00           N
ATOM   1471  C8    A    69      88.261  93.735  36.954  1.00  0.00           C
ATOM   1472  N7    A    69      87.798  93.327  35.802  1.00  0.00           N
ATOM   1473  C5    A    69      86.416  93.489  35.937  1.00  0.00           C
ATOM   1474  C6    A    69      85.310  93.263  35.085  1.00  0.00           C
ATOM   1475  N6    A    69      85.403  92.840  33.837  1.00  0.00           N
ATOM   1476  N1    A    69      84.056  93.464  35.512  1.00  0.00           N
ATOM   1477  C2    A    69      83.906  93.925  36.751  1.00  0.00           C
ATOM   1478  N3    A    69      84.836  94.218  37.655  1.00  0.00           N
ATOM   1479  C4    A    69      86.095  93.973  37.178  1.00  0.00           C
ATOM   1480  C3'   A    69      88.903  93.592  40.582  1.00  0.00           C
ATOM   1481  C2'   A    69      87.425  93.897  40.312  1.00  0.00           C
ATOM   1482  O2'   A    69      86.844  94.542  41.439  1.00  0.00           O
ATOM   1483  O3'   A    69      89.142  93.335  41.958  1.00  0.00           O
ATOM   1484  P     G    70      90.003  92.094  42.470  1.00  0.00           P
ATOM   1485  O1P   G    70      90.651  92.497  43.734  1.00  0.00           O
ATOM   1486  O2P   G    70      90.804  91.515  41.378  1.00  0.00           O
ATOM   1487  O5'   G    70      88.821  91.082  42.771  1.00  0.00           O
ATOM   1488  C5'   G    70      87.935  91.265  43.857  1.00  0.00           C
ATOM   1489  C4'   G    70      86.566  90.655  43.540  1.00  0.00           C
ATOM   1490  O4'   G    70      85.920  91.342  42.460  1.00  0.00           O
ATOM   1491  C1'   G    70      85.236  90.395  41.640  1.00  0.00           C
ATOM   1492  N9    G    70      85.858  90.321  40.288  1.00  0.00           N
ATOM   1493  C8    G    70      87.193  90.257  39.962  1.00  0.00           C
ATOM   1494  N7    G    70      87.434  90.229  38.683  1.00  0.00           N
ATOM   1495  C5    G    70      86.169  90.250  38.101  1.00  0.00           C
ATOM   1496  C6    G    70      85.771  90.212  36.721  1.00  0.00           C
ATOM   1497  O6    G    70      86.456  90.141  35.705  1.00  0.00           O
ATOM   1498  N1    G    70      84.409  90.255  36.542  1.00  0.00           N
ATOM   1499  C2    G    70      83.522  90.271  37.562  1.00  0.00           C
ATOM   1500  N2    G    70      82.264  90.266  37.214  1.00  0.00           N
ATOM   1501  N3    G    70      83.834  90.306  38.863  1.00  0.00           N
ATOM   1502  C4    G    70      85.191  90.295  39.075  1.00  0.00           C
ATOM   1503  C3'   G    70      86.627  89.172  43.164  1.00  0.00           C
ATOM   1504  C2'   G    70      85.318  89.057  42.372  1.00  0.00           C
ATOM   1505  O2'   G    70      84.177  88.922  43.213  1.00  0.00           O
ATOM   1506  O3'   G    70      86.723  88.324  44.304  1.00  0.00           O
ATOM   1507  P     A    71      86.777  86.739  44.159  1.00  0.00           P
ATOM   1508  O1P   A    71      87.284  86.181  45.425  1.00  0.00           O
ATOM   1509  O2P   A    71      87.410  86.374  42.876  1.00  0.00           O
ATOM   1510  O5'   A    71      85.223  86.417  44.070  1.00  0.00           O
ATOM   1511  C5'   A    71      84.759  85.180  43.568  1.00  0.00           C
ATOM   1512  C4'   A    71      83.254  85.279  43.297  1.00  0.00           C
ATOM   1513  O4'   A    71      82.898  86.431  42.536  1.00  0.00           O
ATOM   1514  C1'   A    71      82.179  86.056  41.369  1.00  0.00           C
ATOM   1515  N9    A    71      83.035  86.158  40.157  1.00  0.00           N
ATOM   1516  C8    A    71      84.388  86.399  40.064  1.00  0.00           C
ATOM   1517  N7    A    71      84.812  86.677  38.857  1.00  0.00           N
ATOM   1518  C5    A    71      83.655  86.523  38.080  1.00  0.00           C
ATOM   1519  C6    A    71      83.370  86.591  36.695  1.00  0.00           C
ATOM   1520  N6    A    71      84.268  86.862  35.770  1.00  0.00           N
ATOM   1521  N1    A    71      82.139  86.351  36.227  1.00  0.00           N
ATOM   1522  C2    A    71      81.190  86.093  37.114  1.00  0.00           C
ATOM   1523  N3    A    71      81.286  86.009  38.437  1.00  0.00           N
ATOM   1524  C4    A    71      82.572  86.211  38.861  1.00  0.00           C
ATOM   1525  C3'   A    71      82.754  84.064  42.525  1.00  0.00           C
ATOM   1526  C2'   A    71      81.653  84.643  41.625  1.00  0.00           C
ATOM   1527  O2'   A    71      80.369  84.742  42.241  1.00  0.00           O
ATOM   1528  O3'   A    71      82.289  83.057  43.406  1.00  0.00           O
ATOM   1529  P     A    72      83.020  81.647  43.436  1.00  0.00           P
ATOM   1530  O1P   A    72      82.358  80.807  44.451  1.00  0.00           O
ATOM   1531  O2P   A    72      84.475  81.861  43.503  1.00  0.00           O
ATOM   1532  O5'   A    72      82.594  81.115  41.988  1.00  0.00           O
ATOM   1533  C5'   A    72      81.226  80.847  41.724  1.00  0.00           C
ATOM   1534  C4'   A    72      80.865  80.738  40.252  1.00  0.00           C
ATOM   1535  O4'   A    72      80.900  81.987  39.581  1.00  0.00           O
ATOM   1536  C1'   A    72      81.250  81.751  38.227  1.00  0.00           C
ATOM   1537  N9    A    72      82.566  82.359  37.952  1.00  0.00           N
ATOM   1538  C8    A    72      83.552  82.727  38.836  1.00  0.00           C
ATOM   1539  N7    A    72      84.588  83.276  38.269  1.00  0.00           N
ATOM   1540  C5    A    72      84.276  83.236  36.904  1.00  0.00           C
ATOM   1541  C6    A    72      84.939  83.611  35.713  1.00  0.00           C
ATOM   1542  N6    A    72      86.138  84.142  35.633  1.00  0.00           N
ATOM   1543  N1    A    72      84.358  83.439  34.524  1.00  0.00           N
ATOM   1544  C2    A    72      83.158  82.889  34.491  1.00  0.00           C
ATOM   1545  N3    A    72      82.421  82.445  35.507  1.00  0.00           N
ATOM   1546  C4    A    72      83.047  82.667  36.703  1.00  0.00           C
ATOM   1547  C3'   A    72      81.706  79.761  39.449  1.00  0.00           C
ATOM   1548  C2'   A    72      81.327  80.233  38.040  1.00  0.00           C
ATOM   1549  O2'   A    72      80.043  79.735  37.669  1.00  0.00           O
ATOM   1550  O3'   A    72      81.277  78.435  39.690  1.00  0.00           O
ATOM   1551  P     C    73      82.271  77.215  39.538  1.00  0.00           P
ATOM   1552  O1P   C    73      81.440  76.027  39.803  1.00  0.00           O
ATOM   1553  O2P   C    73      83.474  77.467  40.348  1.00  0.00           O
ATOM   1554  O5'   C    73      82.624  77.290  37.989  1.00  0.00           O
ATOM   1555  C5'   C    73      81.745  76.808  36.988  1.00  0.00           C
ATOM   1556  C4'   C    73      82.343  76.963  35.586  1.00  0.00           C
ATOM   1557  O4'   C    73      82.607  78.316  35.226  1.00  0.00           O
ATOM   1558  C1'   C    73      83.811  78.371  34.460  1.00  0.00           C
ATOM   1559  N1    C    73      84.826  79.267  35.086  1.00  0.00           N
ATOM   1560  C6    C    73      84.890  79.450  36.444  1.00  0.00           C
ATOM   1561  C5    C    73      85.851  80.237  36.974  1.00  0.00           C
ATOM   1562  C4    C    73      86.805  80.808  36.095  1.00  0.00           C
ATOM   1563  N4    C    73      87.781  81.513  36.581  1.00  0.00           N
ATOM   1564  N3    C    73      86.759  80.650  34.783  1.00  0.00           N
ATOM   1565  C2    C    73      85.763  79.902  34.259  1.00  0.00           C
ATOM   1566  O2    C    73      85.692  79.805  33.031  1.00  0.00           O
ATOM   1567  C3'   C    73      83.650  76.187  35.476  1.00  0.00           C
ATOM   1568  C2'   C    73      84.366  76.947  34.354  1.00  0.00           C
ATOM   1569  O2'   C    73      84.078  76.424  33.067  1.00  0.00           O
ATOM   1570  O3'   C    73      83.369  74.818  35.192  1.00  0.00           O
ATOM   1571  P     C    74      84.388  73.682  35.638  1.00  0.00           P
ATOM   1572  O1P   C    74      83.768  72.375  35.339  1.00  0.00           O
ATOM   1573  O2P   C    74      84.841  73.960  37.004  1.00  0.00           O
ATOM   1574  O5'   C    74      85.572  73.939  34.614  1.00  0.00           O
ATOM   1575  C5'   C    74      85.536  73.443  33.292  1.00  0.00           C
ATOM   1576  C4'   C    74      86.864  73.751  32.603  1.00  0.00           C
ATOM   1577  O4'   C    74      87.140  75.149  32.548  1.00  0.00           O
ATOM   1578  C1'   C    74      88.542  75.346  32.713  1.00  0.00           C
ATOM   1579  N1    C    74      88.872  76.293  33.816  1.00  0.00           N
ATOM   1580  C6    C    74      88.092  76.419  34.939  1.00  0.00           C
ATOM   1581  C5    C    74      88.398  77.351  35.873  1.00  0.00           C
ATOM   1582  C4    C    74      89.564  78.137  35.667  1.00  0.00           C
ATOM   1583  N4    C    74      89.892  79.049  36.535  1.00  0.00           N
ATOM   1584  N3    C    74      90.357  77.990  34.617  1.00  0.00           N
ATOM   1585  C2    C    74      90.047  77.044  33.701  1.00  0.00           C
ATOM   1586  O2    C    74      90.836  76.843  32.770  1.00  0.00           O
ATOM   1587  C3'   C    74      88.027  73.049  33.312  1.00  0.00           C
ATOM   1588  C2'   C    74      89.193  73.988  32.979  1.00  0.00           C
ATOM   1589  O2'   C    74      89.901  73.594  31.814  1.00  0.00           O
ATOM   1590  O3'   C    74      88.138  71.740  32.764  1.00  0.00           O
ATOM   1591  P     G    75      89.113  70.627  33.355  1.00  0.00           P
ATOM   1592  O1P   G    75      89.076  69.529  32.374  1.00  0.00           O
ATOM   1593  O2P   G    75      88.754  70.331  34.752  1.00  0.00           O
ATOM   1594  O5'   G    75      90.571  71.256  33.266  1.00  0.00           O
ATOM   1595  C5'   G    75      91.448  71.279  34.379  1.00  0.00           C
ATOM   1596  C4'   G    75      92.733  71.990  33.955  1.00  0.00           C
ATOM   1597  O4'   G    75      92.499  73.370  33.680  1.00  0.00           O
ATOM   1598  C1'   G    75      93.552  74.146  34.242  1.00  0.00           C
ATOM   1599  N9    G    75      93.073  74.955  35.393  1.00  0.00           N
ATOM   1600  C8    G    75      91.836  74.990  35.994  1.00  0.00           C
ATOM   1601  N7    G    75      91.722  75.894  36.927  1.00  0.00           N
ATOM   1602  C5    G    75      92.983  76.495  36.972  1.00  0.00           C
ATOM   1603  C6    G    75      93.515  77.546  37.798  1.00  0.00           C
ATOM   1604  O6    G    75      92.975  78.191  38.691  1.00  0.00           O
ATOM   1605  N1    G    75      94.829  77.849  37.521  1.00  0.00           N
ATOM   1606  C2    G    75      95.563  77.214  36.581  1.00  0.00           C
ATOM   1607  N2    G    75      96.811  77.572  36.480  1.00  0.00           N
ATOM   1608  N3    G    75      95.123  76.240  35.787  1.00  0.00           N
ATOM   1609  C4    G    75      93.814  75.922  36.033  1.00  0.00           C
ATOM   1610  C3'   G    75      93.830  71.899  35.016  1.00  0.00           C
ATOM   1611  C2'   G    75      94.638  73.158  34.679  1.00  0.00           C
ATOM   1612  O2'   G    75      95.550  72.932  33.608  1.00  0.00           O
ATOM   1613  O3'   G    75      94.587  70.695  34.871  1.00  0.00           O
ATOM   1614  P     A    76      95.327  70.029  36.111  1.00  0.00           P
ATOM   1615  O1P   A    76      95.930  68.766  35.628  1.00  0.00           O
ATOM   1616  O2P   A    76      94.391  69.995  37.244  1.00  0.00           O
ATOM   1617  O5'   A    76      96.509  71.031  36.463  1.00  0.00           O
ATOM   1618  C5'   A    76      97.753  70.965  35.793  1.00  0.00           C
ATOM   1619  C4'   A    76      98.743  72.005  36.309  1.00  0.00           C
ATOM   1620  O4'   A    76      98.213  73.322  36.174  1.00  0.00           O
ATOM   1621  C1'   A    76      98.619  74.086  37.305  1.00  0.00           C
ATOM   1622  N9    A    76      97.466  74.461  38.166  1.00  0.00           N
ATOM   1623  C8    A    76      96.165  74.013  38.150  1.00  0.00           C
ATOM   1624  N7    A    76      95.347  74.677  38.927  1.00  0.00           N
ATOM   1625  C5    A    76      96.192  75.625  39.528  1.00  0.00           C
ATOM   1626  C6    A    76      96.019  76.684  40.452  1.00  0.00           C
ATOM   1627  N6    A    76      94.865  77.057  40.967  1.00  0.00           N
ATOM   1628  N1    A    76      97.063  77.403  40.867  1.00  0.00           N
ATOM   1629  C2    A    76      98.256  77.128  40.370  1.00  0.00           C
ATOM   1630  N3    A    76      98.574  76.199  39.474  1.00  0.00           N
ATOM   1631  C4    A    76      97.483  75.475  39.094  1.00  0.00           C
ATOM   1632  C3'   A    76      99.192  71.790  37.758  1.00  0.00           C
ATOM   1633  C2'   A    76      99.630  73.229  38.072  1.00  0.00           C
ATOM   1634  O2'   A    76     100.930  73.532  37.579  1.00  0.00           O
ATOM   1635  O3'   A    76     100.217  70.788  37.799  1.00  0.00           O
ATOM   1636  P     A    77     101.035  70.391  39.113  1.00  0.00           P
ATOM   1637  O1P   A    77     101.827  69.186  38.798  1.00  0.00           O
ATOM   1638  O2P   A    77     100.140  70.361  40.287  1.00  0.00           O
ATOM   1639  O5'   A    77     102.104  71.567  39.258  1.00  0.00           O
ATOM   1640  C5'   A    77     102.820  71.818  40.466  1.00  0.00           C
ATOM   1641  C4'   A    77     102.814  73.330  40.731  1.00  0.00           C
ATOM   1642  O4'   A    77     101.464  73.741  40.605  1.00  0.00           O
ATOM   1643  C1'   A    77     100.990  73.758  41.930  1.00  0.00           C
ATOM   1644  N9    A    77      99.541  74.020  42.024  1.00  0.00           N
ATOM   1645  C8    A    77      98.564  73.163  41.574  1.00  0.00           C
ATOM   1646  N7    A    77      97.355  73.447  41.965  1.00  0.00           N
ATOM   1647  C5    A    77      97.553  74.598  42.739  1.00  0.00           C
ATOM   1648  C6    A    77      96.702  75.451  43.478  1.00  0.00           C
ATOM   1649  N6    A    77      95.398  75.293  43.578  1.00  0.00           N
ATOM   1650  N1    A    77      97.195  76.484  44.162  1.00  0.00           N
ATOM   1651  C2    A    77      98.504  76.680  44.144  1.00  0.00           C
ATOM   1652  N3    A    77      99.421  75.954  43.527  1.00  0.00           N
ATOM   1653  C4    A    77      98.880  74.938  42.805  1.00  0.00           C
ATOM   1654  C3'   A    77     103.232  73.722  42.166  1.00  0.00           C
ATOM   1655  C2'   A    77     102.065  74.622  42.607  1.00  0.00           C
ATOM   1656  O2'   A    77     102.136  75.931  42.052  1.00  0.00           O
ATOM   1657  O3'   A    77     104.521  74.300  42.293  1.00  0.00           O
ATOM   1658  P     C    78     105.588  73.631  43.278  1.00  0.00           P
ATOM   1659  O1P   C    78     105.713  72.198  42.916  1.00  0.00           O
ATOM   1660  O2P   C    78     105.193  73.965  44.657  1.00  0.00           O
ATOM   1661  O5'   C    78     106.986  74.366  43.010  1.00  0.00           O
ATOM   1662  C5'   C    78     107.572  74.406  41.723  1.00  0.00           C
ATOM   1663  C4'   C    78     109.033  74.893  41.783  1.00  0.00           C
ATOM   1664  O4'   C    78     109.866  73.942  42.473  1.00  0.00           O
ATOM   1665  C1'   C    78     110.491  73.216  41.428  1.00  0.00           C
ATOM   1666  N1    C    78     111.412  72.067  41.685  1.00  0.00           N
ATOM   1667  C6    C    78     110.985  70.843  41.227  1.00  0.00           C
ATOM   1668  C5    C    78     111.875  69.878  40.910  1.00  0.00           C
ATOM   1669  C4    C    78     113.245  70.188  41.075  1.00  0.00           C
ATOM   1670  N4    C    78     114.136  69.390  40.566  1.00  0.00           N
ATOM   1671  N3    C    78     113.675  71.271  41.695  1.00  0.00           N
ATOM   1672  C2    C    78     112.765  72.219  42.041  1.00  0.00           C
ATOM   1673  O2    C    78     113.180  73.157  42.720  1.00  0.00           O
ATOM   1674  C3'   C    78     109.599  75.004  40.346  1.00  0.00           C
ATOM   1675  C2'   C    78     110.955  74.298  40.456  1.00  0.00           C
ATOM   1676  O2'   C    78     111.957  75.178  40.967  1.00  0.00           O
ATOM   1677  O3'   C    78     109.703  76.314  39.812  1.00  0.00           O
ATOM   1678  P     G    79     110.123  76.534  38.287  1.00  0.00           P
ATOM   1679  O1P   G    79     109.518  77.801  37.832  1.00  0.00           O
ATOM   1680  O2P   G    79     109.842  75.309  37.518  1.00  0.00           O
ATOM   1681  O5'   G    79     111.712  76.679  38.330  1.00  0.00           O
ATOM   1682  C5'   G    79     112.339  77.918  38.060  1.00  0.00           C
ATOM   1683  C4'   G    79     113.861  77.820  37.995  1.00  0.00           C
ATOM   1684  O4'   G    79     114.405  77.228  39.171  1.00  0.00           O
ATOM   1685  C1'   G    79     115.561  76.486  38.798  1.00  0.00           C
ATOM   1686  N9    G    79     115.380  75.032  39.009  1.00  0.00           N
ATOM   1687  C8    G    79     114.262  74.245  38.861  1.00  0.00           C
ATOM   1688  N7    G    79     114.485  72.967  39.016  1.00  0.00           N
ATOM   1689  C5    G    79     115.859  72.895  39.264  1.00  0.00           C
ATOM   1690  C6    G    79     116.738  71.779  39.493  1.00  0.00           C
ATOM   1691  O6    G    79     116.496  70.580  39.589  1.00  0.00           O
ATOM   1692  N1    G    79     118.057  72.143  39.637  1.00  0.00           N
ATOM   1693  C2    G    79     118.494  73.418  39.594  1.00  0.00           C
ATOM   1694  N2    G    79     119.773  73.611  39.727  1.00  0.00           N
ATOM   1695  N3    G    79     117.727  74.492  39.439  1.00  0.00           N
ATOM   1696  C4    G    79     116.409  74.159  39.262  1.00  0.00           C
ATOM   1697  C3'   G    79     114.388  76.993  36.816  1.00  0.00           C
ATOM   1698  C2'   G    79     115.816  76.745  37.313  1.00  0.00           C
ATOM   1699  O2'   G    79     116.661  77.888  37.190  1.00  0.00           O
ATOM   1700  O3'   G    79     114.363  77.668  35.564  1.00  0.00           O
ATOM   1701  P     G    80     114.343  76.870  34.174  1.00  0.00           P
ATOM   1702  O1P   G    80     114.260  77.899  33.113  1.00  0.00           O
ATOM   1703  O2P   G    80     113.322  75.805  34.223  1.00  0.00           O
ATOM   1704  O5'   G    80     115.780  76.179  34.077  1.00  0.00           O
ATOM   1705  C5'   G    80     116.941  76.955  33.834  1.00  0.00           C
ATOM   1706  C4'   G    80     118.246  76.192  34.044  1.00  0.00           C
ATOM   1707  O4'   G    80     118.312  75.699  35.373  1.00  0.00           O
ATOM   1708  C1'   G    80     118.950  74.438  35.352  1.00  0.00           C
ATOM   1709  N9    G    80     118.064  73.330  35.767  1.00  0.00           N
ATOM   1710  C8    G    80     116.705  73.152  35.657  1.00  0.00           C
ATOM   1711  N7    G    80     116.313  71.939  35.946  1.00  0.00           N
ATOM   1712  C5    G    80     117.492  71.255  36.260  1.00  0.00           C
ATOM   1713  C6    G    80     117.778  69.881  36.601  1.00  0.00           C
ATOM   1714  O6    G    80     117.040  68.913  36.743  1.00  0.00           O
ATOM   1715  N1    G    80     119.125  69.627  36.750  1.00  0.00           N
ATOM   1716  C2    G    80     120.082  70.574  36.667  1.00  0.00           C
ATOM   1717  N2    G    80     121.329  70.195  36.711  1.00  0.00           N
ATOM   1718  N3    G    80     119.885  71.843  36.354  1.00  0.00           N
ATOM   1719  C4    G    80     118.560  72.121  36.169  1.00  0.00           C
ATOM   1720  C3'   G    80     118.452  75.009  33.100  1.00  0.00           C
ATOM   1721  C2'   G    80     119.429  74.161  33.923  1.00  0.00           C
ATOM   1722  O2'   G    80     120.797  74.545  33.791  1.00  0.00           O
ATOM   1723  O3'   G    80     118.965  75.423  31.838  1.00  0.00           O
ATOM   1724  P     G    81     119.060  74.418  30.610  1.00  0.00           P
ATOM   1725  O1P   G    81     120.082  73.397  30.934  1.00  0.00           O
ATOM   1726  O2P   G    81     119.292  75.246  29.412  1.00  0.00           O
ATOM   1727  O5'   G    81     117.622  73.730  30.527  1.00  0.00           O
ATOM   1728  C5'   G    81     116.732  73.930  29.440  1.00  0.00           C
ATOM   1729  C4'   G    81     115.323  73.360  29.685  1.00  0.00           C
ATOM   1730  O4'   G    81     115.346  71.987  30.082  1.00  0.00           O
ATOM   1731  C1'   G    81     114.517  71.842  31.233  1.00  0.00           C
ATOM   1732  N9    G    81     114.931  70.727  32.133  1.00  0.00           N
ATOM   1733  C8    G    81     114.125  69.758  32.686  1.00  0.00           C
ATOM   1734  N7    G    81     114.766  68.798  33.300  1.00  0.00           N
ATOM   1735  C5    G    81     116.111  69.152  33.155  1.00  0.00           C
ATOM   1736  C6    G    81     117.327  68.487  33.556  1.00  0.00           C
ATOM   1737  O6    G    81     117.515  67.399  34.099  1.00  0.00           O
ATOM   1738  N1    G    81     118.471  69.194  33.253  1.00  0.00           N
ATOM   1739  C2    G    81     118.466  70.368  32.584  1.00  0.00           C
ATOM   1740  N2    G    81     119.630  70.912  32.343  1.00  0.00           N
ATOM   1741  N3    G    81     117.385  70.989  32.136  1.00  0.00           N
ATOM   1742  C4    G    81     116.219  70.346  32.465  1.00  0.00           C
ATOM   1743  C3'   G    81     114.524  74.171  30.729  1.00  0.00           C
ATOM   1744  C2'   G    81     114.490  73.203  31.926  1.00  0.00           C
ATOM   1745  O2'   G    81     113.335  73.336  32.753  1.00  0.00           O
ATOM   1746  O3'   G    81     113.212  74.489  30.253  1.00  0.00           O
ATOM   1747  P     U    82     112.935  75.447  29.003  1.00  0.00           P
ATOM   1748  O1P   U    82     114.209  75.993  28.487  1.00  0.00           O
ATOM   1749  O2P   U    82     111.843  76.388  29.303  1.00  0.00           O
ATOM   1750  O5'   U    82     112.408  74.434  27.873  1.00  0.00           O
ATOM   1751  C5'   U    82     111.126  73.822  27.970  1.00  0.00           C
ATOM   1752  C4'   U    82     111.073  72.433  27.308  1.00  0.00           C
ATOM   1753  O4'   U    82     111.442  72.465  25.921  1.00  0.00           O
ATOM   1754  C1'   U    82     112.515  71.549  25.704  1.00  0.00           C
ATOM   1755  N1    U    82     113.403  71.997  24.596  1.00  0.00           N
ATOM   1756  C6    U    82     113.854  73.298  24.539  1.00  0.00           C
ATOM   1757  C5    U    82     114.591  73.732  23.482  1.00  0.00           C
ATOM   1758  C4    U    82     114.960  72.846  22.403  1.00  0.00           C
ATOM   1759  O4    U    82     115.611  73.159  21.413  1.00  0.00           O
ATOM   1760  N3    U    82     114.522  71.556  22.553  1.00  0.00           N
ATOM   1761  C2    U    82     113.732  71.087  23.579  1.00  0.00           C
ATOM   1762  O2    U    82     113.332  69.925  23.530  1.00  0.00           O
ATOM   1763  C3'   U    82     112.035  71.466  28.004  1.00  0.00           C
ATOM   1764  C2'   U    82     113.232  71.492  27.047  1.00  0.00           C
ATOM   1765  O2'   U    82     114.139  70.411  27.166  1.00  0.00           O
ATOM   1766  O3'   U    82     111.387  70.204  28.064  1.00  0.00           O
ATOM   1767  P     G    83     111.784  69.156  29.185  1.00  0.00           P
ATOM   1768  O1P   G    83     111.866  69.883  30.462  1.00  0.00           O
ATOM   1769  O2P   G    83     112.970  68.463  28.635  1.00  0.00           O
ATOM   1770  O5'   G    83     110.540  68.165  29.182  1.00  0.00           O
ATOM   1771  C5'   G    83     109.283  68.565  29.707  1.00  0.00           C
ATOM   1772  C4'   G    83     108.201  67.487  29.527  1.00  0.00           C
ATOM   1773  O4'   G    83     108.164  66.981  28.184  1.00  0.00           O
ATOM   1774  C1'   G    83     108.245  65.551  28.199  1.00  0.00           C
ATOM   1775  N9    G    83     109.602  65.044  27.854  1.00  0.00           N
ATOM   1776  C8    G    83     110.651  65.722  27.284  1.00  0.00           C
ATOM   1777  N7    G    83     111.645  64.967  26.889  1.00  0.00           N
ATOM   1778  C5    G    83     111.245  63.684  27.270  1.00  0.00           C
ATOM   1779  C6    G    83     111.904  62.410  27.151  1.00  0.00           C
ATOM   1780  O6    G    83     113.027  62.149  26.721  1.00  0.00           O
ATOM   1781  N1    G    83     111.143  61.344  27.590  1.00  0.00           N
ATOM   1782  C2    G    83     109.891  61.482  28.090  1.00  0.00           C
ATOM   1783  N2    G    83     109.289  60.410  28.535  1.00  0.00           N
ATOM   1784  N3    G    83     109.262  62.638  28.251  1.00  0.00           N
ATOM   1785  C4    G    83     109.985  63.717  27.825  1.00  0.00           C
ATOM   1786  C3'   G    83     108.401  66.283  30.441  1.00  0.00           C
ATOM   1787  C2'   G    83     107.833  65.132  29.610  1.00  0.00           C
ATOM   1788  O2'   G    83     106.412  65.013  29.618  1.00  0.00           O
ATOM   1789  O3'   G    83     107.698  66.378  31.664  1.00  0.00           O
ATOM   1790  P     A    84     108.453  66.143  33.037  1.00  0.00           P
ATOM   1791  O1P   A    84     107.448  66.174  34.117  1.00  0.00           O
ATOM   1792  O2P   A    84     109.621  67.030  33.092  1.00  0.00           O
ATOM   1793  O5'   A    84     109.035  64.675  32.897  1.00  0.00           O
ATOM   1794  C5'   A    84     108.265  63.531  33.167  1.00  0.00           C
ATOM   1795  C4'   A    84     109.111  62.290  32.884  1.00  0.00           C
ATOM   1796  O4'   A    84     109.499  62.217  31.512  1.00  0.00           O
ATOM   1797  C1'   A    84     110.798  61.645  31.425  1.00  0.00           C
ATOM   1798  N9    A    84     111.788  62.610  30.887  1.00  0.00           N
ATOM   1799  C8    A    84     111.699  63.980  30.806  1.00  0.00           C
ATOM   1800  N7    A    84     112.711  64.540  30.205  1.00  0.00           N
ATOM   1801  C5    A    84     113.557  63.468  29.913  1.00  0.00           C
ATOM   1802  C6    A    84     114.821  63.350  29.292  1.00  0.00           C
ATOM   1803  N6    A    84     115.522  64.365  28.825  1.00  0.00           N
ATOM   1804  N1    A    84     115.401  62.154  29.144  1.00  0.00           N
ATOM   1805  C2    A    84     114.735  61.096  29.580  1.00  0.00           C
ATOM   1806  N3    A    84     113.549  61.032  30.183  1.00  0.00           N
ATOM   1807  C4    A    84     113.007  62.284  30.327  1.00  0.00           C
ATOM   1808  C3'   A    84     110.410  62.221  33.694  1.00  0.00           C
ATOM   1809  C2'   A    84     111.200  61.228  32.840  1.00  0.00           C
ATOM   1810  O2'   A    84     110.767  59.893  33.091  1.00  0.00           O
ATOM   1811  O3'   A    84     110.232  61.714  35.005  1.00  0.00           O
ATOM   1812  P     G    85     111.273  62.080  36.161  1.00  0.00           P
ATOM   1813  O1P   G    85     110.860  61.339  37.372  1.00  0.00           O
ATOM   1814  O2P   G    85     111.441  63.543  36.205  1.00  0.00           O
ATOM   1815  O5'   G    85     112.645  61.447  35.637  1.00  0.00           O
ATOM   1816  C5'   G    85     112.920  60.069  35.792  1.00  0.00           C
ATOM   1817  C4'   G    85     114.297  59.689  35.247  1.00  0.00           C
ATOM   1818  O4'   G    85     114.414  59.993  33.858  1.00  0.00           O
ATOM   1819  C1'   G    85     115.732  60.445  33.598  1.00  0.00           C
ATOM   1820  N9    G    85     115.804  61.807  33.035  1.00  0.00           N
ATOM   1821  C8    G    85     114.942  62.863  33.187  1.00  0.00           C
ATOM   1822  N7    G    85     115.375  63.967  32.645  1.00  0.00           N
ATOM   1823  C5    G    85     116.639  63.641  32.147  1.00  0.00           C
ATOM   1824  C6    G    85     117.656  64.435  31.507  1.00  0.00           C
ATOM   1825  O6    G    85     117.667  65.623  31.200  1.00  0.00           O
ATOM   1826  N1    G    85     118.802  63.728  31.217  1.00  0.00           N
ATOM   1827  C2    G    85     118.974  62.422  31.512  1.00  0.00           C
ATOM   1828  N2    G    85     120.170  61.941  31.294  1.00  0.00           N
ATOM   1829  N3    G    85     118.063  61.627  32.074  1.00  0.00           N
ATOM   1830  C4    G    85     116.906  62.308  32.377  1.00  0.00           C
ATOM   1831  C3'   G    85     115.455  60.363  35.996  1.00  0.00           C
ATOM   1832  C2'   G    85     116.523  60.427  34.901  1.00  0.00           C
ATOM   1833  O2'   G    85     117.397  59.303  34.884  1.00  0.00           O
ATOM   1834  O3'   G    85     115.882  59.571  37.103  1.00  0.00           O
ATOM   1835  P     C    86     116.877  60.139  38.213  1.00  0.00           P
ATOM   1836  O1P   C    86     116.938  59.075  39.238  1.00  0.00           O
ATOM   1837  O2P   C    86     116.422  61.475  38.598  1.00  0.00           O
ATOM   1838  O5'   C    86     118.299  60.220  37.469  1.00  0.00           O
ATOM   1839  C5'   C    86     119.195  59.118  37.449  1.00  0.00           C
ATOM   1840  C4'   C    86     120.457  59.420  36.632  1.00  0.00           C
ATOM   1841  O4'   C    86     120.178  59.985  35.350  1.00  0.00           O
ATOM   1842  C1'   C    86     121.257  60.847  34.977  1.00  0.00           C
ATOM   1843  N1    C    86     120.838  62.250  34.694  1.00  0.00           N
ATOM   1844  C6    C    86     119.631  62.758  35.106  1.00  0.00           C
ATOM   1845  C5    C    86     119.273  64.014  34.746  1.00  0.00           C
ATOM   1846  C4    C    86     120.200  64.780  33.999  1.00  0.00           C
ATOM   1847  N4    C    86     119.915  65.987  33.615  1.00  0.00           N
ATOM   1848  N3    C    86     121.357  64.309  33.579  1.00  0.00           N
ATOM   1849  C2    C    86     121.686  63.035  33.900  1.00  0.00           C
ATOM   1850  O2    C    86     122.719  62.565  33.427  1.00  0.00           O
ATOM   1851  C3'   C    86     121.386  60.413  37.319  1.00  0.00           C
ATOM   1852  C2'   C    86     122.257  60.834  36.135  1.00  0.00           C
ATOM   1853  O2'   C    86     123.276  59.867  35.883  1.00  0.00           O
ATOM   1854  O3'   C    86     122.196  59.778  38.285  1.00  0.00           O
ATOM   1855  P     C    87     122.615  60.511  39.619  1.00  0.00           P
ATOM   1856  O1P   C    87     123.670  59.641  40.180  1.00  0.00           O
ATOM   1857  O2P   C    87     121.396  60.773  40.395  1.00  0.00           O
ATOM   1858  O5'   C    87     123.235  61.904  39.134  1.00  0.00           O
ATOM   1859  C5'   C    87     124.542  62.022  38.598  1.00  0.00           C
ATOM   1860  C4'   C    87     124.819  63.433  38.061  1.00  0.00           C
ATOM   1861  O4'   C    87     123.899  63.814  37.039  1.00  0.00           O
ATOM   1862  C1'   C    87     123.618  65.209  37.148  1.00  0.00           C
ATOM   1863  N1    C    87     122.164  65.478  37.376  1.00  0.00           N
ATOM   1864  C6    C    87     121.286  64.513  37.803  1.00  0.00           C
ATOM   1865  C5    C    87     119.951  64.756  37.793  1.00  0.00           C
ATOM   1866  C4    C    87     119.506  66.030  37.340  1.00  0.00           C
ATOM   1867  N4    C    87     118.230  66.273  37.223  1.00  0.00           N
ATOM   1868  N3    C    87     120.343  66.994  36.996  1.00  0.00           N
ATOM   1869  C2    C    87     121.670  66.736  37.017  1.00  0.00           C
ATOM   1870  O2    C    87     122.433  67.648  36.700  1.00  0.00           O
ATOM   1871  C3'   C    87     124.766  64.516  39.137  1.00  0.00           C
ATOM   1872  C2'   C    87     124.482  65.760  38.288  1.00  0.00           C
ATOM   1873  O2'   C    87     125.679  66.277  37.722  1.00  0.00           O
ATOM   1874  O3'   C    87     126.018  64.624  39.795  1.00  0.00           O
ATOM   1875  P     C    88     126.114  64.906  41.351  1.00  0.00           P
ATOM   1876  O1P   C    88     127.554  64.923  41.678  1.00  0.00           O
ATOM   1877  O2P   C    88     125.232  63.955  42.050  1.00  0.00           O
ATOM   1878  O5'   C    88     125.511  66.368  41.507  1.00  0.00           O
ATOM   1879  C5'   C    88     126.297  67.524  41.276  1.00  0.00           C
ATOM   1880  C4'   C    88     125.453  68.798  41.370  1.00  0.00           C
ATOM   1881  O4'   C    88     124.422  68.800  40.394  1.00  0.00           O
ATOM   1882  C1'   C    88     123.439  69.725  40.820  1.00  0.00           C
ATOM   1883  N1    C    88     122.055  69.260  40.542  1.00  0.00           N
ATOM   1884  C6    C    88     121.684  67.944  40.658  1.00  0.00           C
ATOM   1885  C5    C    88     120.401  67.580  40.408  1.00  0.00           C
ATOM   1886  C4    C    88     119.480  68.604  40.054  1.00  0.00           C
ATOM   1887  N4    C    88     118.240  68.326  39.786  1.00  0.00           N
ATOM   1888  N3    C    88     119.827  69.870  39.939  1.00  0.00           N
ATOM   1889  C2    C    88     121.107  70.220  40.182  1.00  0.00           C
ATOM   1890  O2    C    88     121.416  71.403  40.058  1.00  0.00           O
ATOM   1891  C3'   C    88     124.752  68.978  42.717  1.00  0.00           C
ATOM   1892  C2'   C    88     123.645  69.966  42.319  1.00  0.00           C
ATOM   1893  O2'   C    88     124.007  71.329  42.468  1.00  0.00           O
ATOM   1894  O3'   C    88     125.643  69.465  43.717  1.00  0.00           O
ATOM   1895  P     G    89     125.297  69.383  45.269  1.00  0.00           P
ATOM   1896  O1P   G    89     126.498  69.896  45.967  1.00  0.00           O
ATOM   1897  O2P   G    89     124.856  68.007  45.551  1.00  0.00           O
ATOM   1898  O5'   G    89     124.048  70.352  45.511  1.00  0.00           O
ATOM   1899  C5'   G    89     124.219  71.729  45.791  1.00  0.00           C
ATOM   1900  C4'   G    89     122.907  72.512  45.641  1.00  0.00           C
ATOM   1901  O4'   G    89     122.344  72.331  44.343  1.00  0.00           O
ATOM   1902  C1'   G    89     120.929  72.506  44.417  1.00  0.00           C
ATOM   1903  N9    G    89     120.166  71.321  43.954  1.00  0.00           N
ATOM   1904  C8    G    89     120.450  69.986  44.108  1.00  0.00           C
ATOM   1905  N7    G    89     119.490  69.185  43.730  1.00  0.00           N
ATOM   1906  C5    G    89     118.468  70.057  43.330  1.00  0.00           C
ATOM   1907  C6    G    89     117.109  69.812  42.918  1.00  0.00           C
ATOM   1908  O6    G    89     116.515  68.741  42.796  1.00  0.00           O
ATOM   1909  N1    G    89     116.388  70.968  42.708  1.00  0.00           N
ATOM   1910  C2    G    89     116.901  72.213  42.829  1.00  0.00           C
ATOM   1911  N2    G    89     116.063  73.201  42.652  1.00  0.00           N
ATOM   1912  N3    G    89     118.148  72.493  43.204  1.00  0.00           N
ATOM   1913  C4    G    89     118.885  71.366  43.451  1.00  0.00           C
ATOM   1914  C3'   G    89     121.787  72.121  46.606  1.00  0.00           C
ATOM   1915  C2'   G    89     120.600  72.787  45.885  1.00  0.00           C
ATOM   1916  O2'   G    89     120.550  74.204  46.022  1.00  0.00           O
ATOM   1917  O3'   G    89     121.998  72.580  47.937  1.00  0.00           O
TER
ENDMDL
