# Supplementary material for: Structural and dynamic mechanisms for coupled folding and tRNA recognition of a translational T-box riboswitch
Source: Nat Commun. 2023 Nov 15;14:7394. doi: 10.1038/s41467-023-43232-z (PMC10651847; doi:10.1038/s41467-023-43232-z)
Supplement: Supplementary file 4 — Supplementary Data 1 [file 41467_2023_43232_MOESM4_ESM.zip › Supplementary Data 1/T99.1.pdb]

ATOM      1  O5' G   B   1      29.764   8.968  -7.447  1.00165.75           O
ATOM      2  C5' G   B   1      31.155   9.228  -7.292  1.00162.33           C
ATOM      3  C4' G   B   1      31.472   9.770  -5.917  1.00160.23           C
ATOM      4  O4' G   B   1      31.028  11.150  -5.821  1.00161.16           O
ATOM      5  C3' G   B   1      30.785   9.071  -4.751  1.00153.30           C
ATOM      6  O3' G   B   1      31.466   7.902  -4.330  1.00150.20           O
ATOM      7  C2' G   B   1      30.730  10.159  -3.687  1.00152.46           C
ATOM      8  O2' G   B   1      31.992  10.307  -3.052  1.00151.78           O
ATOM      9  C1' G   B   1      30.482  11.398  -4.542  1.00153.95           C
ATOM     10  N9  G   B   1      29.045  11.689  -4.711  1.00142.10           N
ATOM     11  C8  G   B   1      28.350  11.624  -5.898  1.00139.02           C
ATOM     12  N7  G   B   1      27.091  11.938  -5.783  1.00136.04           N
ATOM     13  C5  G   B   1      26.943  12.238  -4.437  1.00134.94           C
ATOM     14  C6  G   B   1      25.789  12.649  -3.728  1.00124.24           C
ATOM     15  O6  G   B   1      24.653  12.830  -4.173  1.00121.72           O
ATOM     16  N1  G   B   1      26.060  12.845  -2.382  1.00124.18           N
ATOM     17  C2  G   B   1      27.291  12.675  -1.791  1.00129.82           C
ATOM     18  N2  G   B   1      27.362  12.915  -0.476  1.00135.75           N
ATOM     19  N3  G   B   1      28.383  12.293  -2.441  1.00132.23           N
ATOM     20  C4  G   B   1      28.138  12.093  -3.756  1.00136.89           C
ATOM     21  P   G   B   2      30.636   6.604  -3.877  1.00146.37           P
ATOM     22  OP1 G   B   2      31.620   5.509  -3.676  1.00146.01           O
ATOM     23  OP2 G   B   2      29.495   6.425  -4.814  1.00141.06           O
ATOM     24  O5' G   B   2      30.038   7.002  -2.452  1.00146.83           O
ATOM     25  C5' G   B   2      30.895   7.205  -1.337  1.00144.90           C
ATOM     26  C4' G   B   2      30.166   7.813  -0.163  1.00138.95           C
ATOM     27  O4' G   B   2      29.582   9.086  -0.539  1.00137.87           O
ATOM     28  C3' G   B   2      28.991   7.024   0.395  1.00132.62           C
ATOM     29  O3' G   B   2      29.396   5.968   1.248  1.00133.66           O
ATOM     30  C2' G   B   2      28.189   8.100   1.113  1.00128.42           C
ATOM     31  O2' G   B   2      28.786   8.404   2.365  1.00130.27           O
ATOM     32  C1' G   B   2      28.385   9.297   0.181  1.00130.14           C
ATOM     33  N9  G   B   2      27.277   9.452  -0.780  1.00122.24           N
ATOM     34  C8  G   B   2      27.324   9.219  -2.135  1.00120.94           C
ATOM     35  N7  G   B   2      26.191   9.445  -2.742  1.00118.62           N
ATOM     36  C5  G   B   2      25.344   9.856  -1.727  1.00119.45           C
ATOM     37  C6  G   B   2      23.981  10.243  -1.788  1.00122.15           C
ATOM     38  O6  G   B   2      23.244  10.293  -2.781  1.00122.88           O
ATOM     39  N1  G   B   2      23.502  10.594  -0.532  1.00120.84           N
ATOM     40  C2  G   B   2      24.232  10.574   0.633  1.00119.02           C
ATOM     41  N2  G   B   2      23.590  10.946   1.746  1.00120.25           N
ATOM     42  N3  G   B   2      25.508  10.217   0.701  1.00116.61           N
ATOM     43  C4  G   B   2      25.996   9.874  -0.510  1.00118.86           C
ATOM     44  P   C   B   3      28.436   4.700   1.496  1.00128.46           P
ATOM     45  OP1 C   B   3      29.182   3.783   2.396  1.00127.50           O
ATOM     46  OP2 C   B   3      27.911   4.215   0.191  1.00123.65           O
ATOM     47  O5' C   B   3      27.215   5.288   2.334  1.00121.42           O
ATOM     48  C5' C   B   3      27.393   5.705   3.678  1.00115.66           C
ATOM     49  C4' C   B   3      26.104   6.202   4.278  1.00110.40           C
ATOM     50  O4' C   B   3      25.661   7.389   3.575  1.00107.86           O
ATOM     51  C3' C   B   3      24.917   5.266   4.171  1.00113.95           C
ATOM     52  O3' C   B   3      24.923   4.228   5.128  1.00118.50           O
ATOM     53  C2' C   B   3      23.746   6.216   4.319  1.00109.09           C
ATOM     54  O2' C   B   3      23.607   6.601   5.678  1.00110.15           O
ATOM     55  C1' C   B   3      24.251   7.417   3.526  1.00105.67           C
ATOM     56  N1  C   B   3      23.835   7.370   2.104  1.00103.49           N
ATOM     57  C2  C   B   3      22.510   7.664   1.755  1.00105.46           C
ATOM     58  O2  C   B   3      21.710   7.951   2.654  1.00107.72           O
ATOM     59  N3  C   B   3      22.142   7.627   0.453  1.00105.13           N
ATOM     60  C4  C   B   3      23.039   7.317  -0.484  1.00109.47           C
ATOM     61  N4  C   B   3      22.639   7.290  -1.758  1.00117.27           N
ATOM     62  C5  C   B   3      24.395   7.018  -0.161  1.00101.83           C
ATOM     63  C6  C   B   3      24.743   7.058   1.130  1.00100.35           C
ATOM     64  P   G   B   4      24.325   2.796   4.731  1.00112.29           P
ATOM     65  OP1 G   B   4      24.329   2.006   5.987  1.00115.14           O
ATOM     66  OP2 G   B   4      25.040   2.308   3.517  1.00 94.24           O
ATOM     67  O5' G   B   4      22.803   3.107   4.369  1.00 99.81           O
ATOM     68  C5' G   B   4      21.889   3.456   5.397  1.00100.65           C
ATOM     69  C4' G   B   4      20.504   3.755   4.875  1.00105.69           C
ATOM     70  O4' G   B   4      20.528   4.869   3.950  1.00105.88           O
ATOM     71  C3' G   B   4      19.817   2.664   4.086  1.00 95.46           C
ATOM     72  O3' G   B   4      19.319   1.623   4.896  1.00103.95           O
ATOM     73  C2' G   B   4      18.736   3.438   3.352  1.00 95.91           C
ATOM     74  O2' G   B   4      17.672   3.767   4.229  1.00109.54           O
ATOM     75  C1' G   B   4      19.481   4.722   3.010  1.00102.88           C
ATOM     76  N9  G   B   4      20.058   4.635   1.666  1.00 99.49           N
ATOM     77  C8  G   B   4      21.347   4.323   1.326  1.00100.00           C
ATOM     78  N7  G   B   4      21.531   4.320   0.035  1.00100.31           N
ATOM     79  C5  G   B   4      20.288   4.643  -0.490  1.00 99.44           C
ATOM     80  C6  G   B   4      19.872   4.794  -1.833  1.00104.08           C
ATOM     81  O6  G   B   4      20.550   4.660  -2.856  1.00114.27           O
ATOM     82  N1  G   B   4      18.531   5.141  -1.923  1.00100.57           N
ATOM     83  C2  G   B   4      17.701   5.308  -0.851  1.00101.66           C
ATOM     84  N2  G   B   4      16.437   5.625  -1.145  1.00107.32           N
ATOM     85  N3  G   B   4      18.070   5.169   0.408  1.00 95.38           N
ATOM     86  C4  G   B   4      19.368   4.837   0.507  1.00 94.34           C
ATOM     87  P   A   B   5      19.675   0.098   4.535  1.00 99.03           P
ATOM     88  OP1 A   B   5      20.746  -0.293   5.491  1.00 99.99           O
ATOM     89  OP2 A   B   5      19.877  -0.065   3.065  1.00 93.05           O
ATOM     90  O5' A   B   5      18.343  -0.686   4.903  1.00100.76           O
ATOM     91  C5' A   B   5      17.081  -0.233   4.430  1.00 97.07           C
ATOM     92  C4' A   B   5      15.984  -1.186   4.826  1.00100.36           C
ATOM     93  O4' A   B   5      14.688  -0.594   4.539  1.00100.57           O
ATOM     94  C3' A   B   5      16.003  -2.519   4.099  1.00102.80           C
ATOM     95  O3' A   B   5      15.411  -3.479   4.961  1.00108.70           O
ATOM     96  C2' A   B   5      15.060  -2.260   2.933  1.00104.37           C
ATOM     97  O2' A   B   5      14.523  -3.427   2.342  1.00109.37           O
ATOM     98  C1' A   B   5      13.993  -1.402   3.611  1.00100.70           C
ATOM     99  N9  A   B   5      13.250  -0.514   2.716  1.00101.50           N
ATOM    100  C8  A   B   5      11.891  -0.471   2.539  1.00105.91           C
ATOM    101  N7  A   B   5      11.494   0.437   1.681  1.00106.50           N
ATOM    102  C5  A   B   5      12.673   1.039   1.270  1.00102.93           C
ATOM    103  C6  A   B   5      12.930   2.080   0.363  1.00100.51           C
ATOM    104  N6  A   B   5      11.978   2.720  -0.317  1.00100.91           N
ATOM    105  N1  A   B   5      14.214   2.449   0.178  1.00 97.92           N
ATOM    106  C2  A   B   5      15.163   1.799   0.861  1.00101.02           C
ATOM    107  N3  A   B   5      15.048   0.800   1.737  1.00101.82           N
ATOM    108  C4  A   B   5      13.761   0.462   1.899  1.00100.55           C
ATOM    109  P   C   B   6      16.048  -4.931   5.128  1.00106.48           P
ATOM    110  OP1 C   B   6      16.708  -5.302   3.848  1.00103.95           O
ATOM    111  OP2 C   B   6      14.954  -5.765   5.687  1.00109.64           O
ATOM    112  O5' C   B   6      17.153  -4.743   6.259  1.00102.20           O
ATOM    113  C5' C   B   6      16.776  -4.490   7.608  1.00107.84           C
ATOM    114  C4' C   B   6      17.965  -4.133   8.468  1.00113.85           C
ATOM    115  O4' C   B   6      18.937  -5.212   8.411  1.00119.25           O
ATOM    116  C3' C   B   6      18.716  -2.871   8.050  1.00115.69           C
ATOM    117  O3' C   B   6      19.278  -2.258   9.208  1.00122.44           O
ATOM    118  C2' C   B   6      19.842  -3.429   7.192  1.00113.92           C
ATOM    119  O2' C   B   6      20.968  -2.588   7.069  1.00114.26           O
ATOM    120  C1' C   B   6      20.176  -4.712   7.944  1.00117.34           C
ATOM    121  N1  C   B   6      20.820  -5.739   7.116  1.00116.14           N
ATOM    122  C2  C   B   6      22.027  -6.269   7.569  1.00114.81           C
ATOM    123  O2  C   B   6      22.487  -5.863   8.646  1.00110.00           O
ATOM    124  N3  C   B   6      22.652  -7.214   6.832  1.00117.38           N
ATOM    125  C4  C   B   6      22.114  -7.622   5.682  1.00118.25           C
ATOM    126  N4  C   B   6      22.775  -8.557   4.993  1.00121.73           N
ATOM    127  C5  C   B   6      20.885  -7.089   5.189  1.00113.60           C
ATOM    128  C6  C   B   6      20.275  -6.158   5.932  1.00112.51           C
ATOM    129  P   G   B   7      18.505  -1.060   9.947  1.00126.73           P
ATOM    130  OP1 G   B   7      19.512  -0.044  10.351  1.00121.88           O
ATOM    131  OP2 G   B   7      17.600  -1.677  10.954  1.00132.91           O
ATOM    132  O5' G   B   7      17.587  -0.429   8.808  1.00124.44           O
ATOM    133  C5' G   B   7      18.072   0.607   7.962  1.00120.25           C
ATOM    134  C4' G   B   7      17.010   1.644   7.709  1.00119.64           C
ATOM    135  O4' G   B   7      15.899   1.021   7.000  1.00122.64           O
ATOM    136  C3' G   B   7      16.412   2.279   8.971  1.00119.33           C
ATOM    137  O3' G   B   7      16.149   3.665   8.756  1.00120.04           O
ATOM    138  C2' G   B   7      15.093   1.537   9.124  1.00122.54           C
ATOM    139  O2' G   B   7      14.091   2.229   9.836  1.00129.67           O
ATOM    140  C1' G   B   7      14.700   1.323   7.670  1.00124.24           C
ATOM    141  N9  G   B   7      13.694   0.269   7.519  1.00127.20           N
ATOM    142  C8  G   B   7      13.617  -0.894   8.247  1.00126.07           C
ATOM    143  N7  G   B   7      12.557  -1.598   7.969  1.00126.66           N
ATOM    144  C5  G   B   7      11.874  -0.842   7.026  1.00129.59           C
ATOM    145  C6  G   B   7      10.649  -1.093   6.353  1.00136.03           C
ATOM    146  O6  G   B   7       9.896  -2.070   6.456  1.00144.71           O
ATOM    147  N1  G   B   7      10.322  -0.064   5.478  1.00131.02           N
ATOM    148  C2  G   B   7      11.071   1.067   5.279  1.00128.77           C
ATOM    149  N2  G   B   7      10.581   1.946   4.393  1.00127.87           N
ATOM    150  N3  G   B   7      12.211   1.314   5.901  1.00128.54           N
ATOM    151  C4  G   B   7      12.552   0.325   6.753  1.00128.54           C
ATOM    152  P   A   B   8      15.932   4.656  10.009  1.00122.47           P
ATOM    153  OP1 A   B   8      16.397   3.987  11.250  1.00111.97           O
ATOM    154  OP2 A   B   8      14.546   5.187   9.951  1.00113.04           O
ATOM    155  O5' A   B   8      16.957   5.836   9.718  1.00125.00           O
ATOM    156  C5' A   B   8      18.355   5.591   9.764  1.00123.52           C
ATOM    157  C4' A   B   8      19.065   6.241   8.607  1.00115.33           C
ATOM    158  O4' A   B   8      18.600   5.660   7.360  1.00112.11           O
ATOM    159  C3' A   B   8      18.805   7.725   8.450  1.00115.70           C
ATOM    160  O3' A   B   8      19.626   8.512   9.292  1.00122.02           O
ATOM    161  C2' A   B   8      19.041   7.950   6.965  1.00110.97           C
ATOM    162  O2' A   B   8      20.432   7.991   6.679  1.00104.63           O
ATOM    163  C1' A   B   8      18.460   6.664   6.382  1.00107.02           C
ATOM    164  N9  A   B   8      17.019   6.794   6.092  1.00106.31           N
ATOM    165  C8  A   B   8      16.011   6.038   6.635  1.00107.99           C
ATOM    166  N7  A   B   8      14.814   6.356   6.213  1.00106.88           N
ATOM    167  C5  A   B   8      15.050   7.394   5.329  1.00106.48           C
ATOM    168  C6  A   B   8      14.183   8.167   4.548  1.00115.36           C
ATOM    169  N6  A   B   8      12.856   8.006   4.534  1.00124.13           N
ATOM    170  N1  A   B   8      14.729   9.122   3.772  1.00110.60           N
ATOM    171  C2  A   B   8      16.056   9.285   3.788  1.00107.79           C
ATOM    172  N3  A   B   8      16.974   8.621   4.481  1.00104.87           N
ATOM    173  C4  A   B   8      16.400   7.676   5.241  1.00105.52           C
ATOM    174  P   U   B   9      18.956   9.529  10.337  1.00125.76           P
ATOM    175  OP1 U   B   9      20.044   9.991  11.236  1.00127.51           O
ATOM    176  OP2 U   B   9      17.742   8.884  10.907  1.00133.77           O
ATOM    177  O5' U   B   9      18.468  10.740   9.428  1.00120.28           O
ATOM    178  C5' U   B   9      19.376  11.380   8.545  1.00120.09           C
ATOM    179  C4' U   B   9      18.658  12.189   7.499  1.00124.02           C
ATOM    180  O4' U   B   9      17.888  11.316   6.630  1.00122.48           O
ATOM    181  C3' U   B   9      17.630  13.178   8.012  1.00128.38           C
ATOM    182  O3' U   B   9      18.203  14.368   8.528  1.00135.67           O
ATOM    183  C2' U   B   9      16.761  13.395   6.781  1.00124.85           C
ATOM    184  O2' U   B   9      17.422  14.228   5.845  1.00126.82           O
ATOM    185  C1' U   B   9      16.720  11.984   6.197  1.00120.95           C
ATOM    186  N1  U   B   9      15.539  11.228   6.667  1.00123.22           N
ATOM    187  C2  U   B   9      14.282  11.675   6.297  1.00129.93           C
ATOM    188  O2  U   B   9      14.102  12.663   5.605  1.00144.21           O
ATOM    189  N3  U   B   9      13.231  10.931   6.772  1.00122.15           N
ATOM    190  C4  U   B   9      13.314   9.805   7.557  1.00125.99           C
ATOM    191  O4  U   B   9      12.284   9.234   7.909  1.00137.84           O
ATOM    192  C5  U   B   9      14.642   9.400   7.889  1.00122.15           C
ATOM    193  C6  U   B   9      15.685  10.108   7.447  1.00121.80           C
ATOM    194  P   C   B  10      17.916  14.833  10.045  1.00137.53           P
ATOM    195  OP1 C   B  10      18.402  16.230  10.172  1.00134.11           O
ATOM    196  OP2 C   B  10      18.453  13.792  10.962  1.00130.36           O
ATOM    197  O5' C   B  10      16.326  14.853  10.163  1.00128.17           O
ATOM    198  C5' C   B  10      15.541  15.680   9.319  1.00129.51           C
ATOM    199  C4' C   B  10      14.080  15.317   9.394  1.00134.91           C
ATOM    200  O4' C   B  10      13.870  13.973   8.887  1.00134.92           O
ATOM    201  C3' C   B  10      13.475  15.275  10.787  1.00142.49           C
ATOM    202  O3' C   B  10      13.158  16.556  11.300  1.00148.65           O
ATOM    203  C2' C   B  10      12.260  14.382  10.588  1.00145.71           C
ATOM    204  O2' C   B  10      11.203  15.106   9.974  1.00151.50           O
ATOM    205  C1' C   B  10      12.802  13.359   9.584  1.00140.99           C
ATOM    206  N1  C   B  10      13.302  12.137  10.261  1.00140.58           N
ATOM    207  C2  C   B  10      12.382  11.268  10.868  1.00141.32           C
ATOM    208  O2  C   B  10      11.176  11.552  10.812  1.00152.06           O
ATOM    209  N3  C   B  10      12.826  10.158  11.499  1.00133.67           N
ATOM    210  C4  C   B  10      14.130   9.896  11.535  1.00134.34           C
ATOM    211  N4  C   B  10      14.532   8.790  12.163  1.00135.11           N
ATOM    212  C5  C   B  10      15.090  10.756  10.926  1.00136.18           C
ATOM    213  C6  C   B  10      14.638  11.854  10.306  1.00139.13           C
ATOM    214  P   C   B  11      13.473  16.902  12.838  1.00152.17           P
ATOM    215  OP1 C   B  11      13.421  18.381  12.989  1.00162.58           O
ATOM    216  OP2 C   B  11      14.705  16.176  13.242  1.00146.56           O
ATOM    217  O5' C   B  11      12.244  16.276  13.634  1.00156.41           O
ATOM    218  C5' C   B  11      10.931  16.783  13.453  1.00166.11           C
ATOM    219  C4' C   B  11       9.911  15.970  14.209  1.00178.59           C
ATOM    220  O4' C   B  11       9.778  14.650  13.609  1.00178.64           O
ATOM    221  C3' C   B  11      10.232  15.675  15.666  1.00180.84           C
ATOM    222  O3' C   B  11       9.978  16.762  16.540  1.00184.55           O
ATOM    223  C2' C   B  11       9.379  14.444  15.940  1.00185.05           C
ATOM    224  O2' C   B  11       8.016  14.802  16.107  1.00192.19           O
ATOM    225  C1' C   B  11       9.523  13.690  14.616  1.00180.28           C
ATOM    226  N1  C   B  11      10.660  12.743  14.666  1.00173.66           N
ATOM    227  C2  C   B  11      10.510  11.557  15.392  1.00179.98           C
ATOM    228  O2  C   B  11       9.423  11.337  15.948  1.00189.62           O
ATOM    229  N3  C   B  11      11.546  10.690  15.464  1.00175.99           N
ATOM    230  C4  C   B  11      12.698  10.976  14.850  1.00169.13           C
ATOM    231  N4  C   B  11      13.696  10.092  14.944  1.00165.73           N
ATOM    232  C5  C   B  11      12.881  12.180  14.110  1.00163.63           C
ATOM    233  C6  C   B  11      11.846  13.026  14.046  1.00165.44           C
ATOM    234  P   G   B  12      10.870  16.959  17.866  1.00185.57           P
ATOM    235  OP1 G   B  12      10.430  18.221  18.516  1.00197.32           O
ATOM    236  OP2 G   B  12      12.302  16.760  17.523  1.00162.56           O
ATOM    237  O5' G   B  12      10.404  15.777  18.828  1.00188.23           O
ATOM    238  C5' G   B  12       9.143  15.831  19.478  1.00192.13           C
ATOM    239  C4' G   B  12       8.798  14.523  20.145  1.00194.81           C
ATOM    240  O4' G   B  12       9.007  13.425  19.222  1.00188.34           O
ATOM    241  C3' G   B  12       9.628  14.137  21.360  1.00198.84           C
ATOM    242  O3' G   B  12       9.218  14.804  22.543  1.00212.44           O
ATOM    243  C2' G   B  12       9.434  12.627  21.423  1.00196.06           C
ATOM    244  O2' G   B  12       8.187  12.308  22.023  1.00204.49           O
ATOM    245  C1' G   B  12       9.360  12.260  19.940  1.00188.62           C
ATOM    246  N9  G   B  12      10.636  11.732  19.423  1.00177.70           N
ATOM    247  C8  G   B  12      11.485  12.330  18.526  1.00169.67           C
ATOM    248  N7  G   B  12      12.537  11.602  18.260  1.00162.45           N
ATOM    249  C5  G   B  12      12.366  10.455  19.024  1.00167.64           C
ATOM    250  C6  G   B  12      13.187   9.304  19.151  1.00168.29           C
ATOM    251  O6  G   B  12      14.262   9.068  18.584  1.00168.05           O
ATOM    252  N1  G   B  12      12.641   8.374  20.032  1.00168.55           N
ATOM    253  C2  G   B  12      11.457   8.531  20.711  1.00176.04           C
ATOM    254  N2  G   B  12      11.084   7.531  21.524  1.00183.82           N
ATOM    255  N3  G   B  12      10.686   9.601  20.599  1.00178.32           N
ATOM    256  C4  G   B  12      11.196  10.517  19.746  1.00174.60           C
ATOM    257  P   G   B  13      10.282  15.139  23.701  1.00211.93           P
ATOM    258  OP1 G   B  13       9.621  16.006  24.710  1.00215.55           O
ATOM    259  OP2 G   B  13      11.533  15.593  23.041  1.00205.29           O
ATOM    260  O5' G   B  13      10.583  13.728  24.377  1.00214.00           O
ATOM    261  C5' G   B  13       9.538  12.943  24.931  1.00227.41           C
ATOM    262  C4' G   B  13      10.012  11.549  25.259  1.00235.55           C
ATOM    263  O4' G   B  13      10.442  10.874  24.054  1.00225.10           O
ATOM    264  C3' G   B  13      11.212  11.462  26.186  1.00246.41           C
ATOM    265  O3' G   B  13      10.829  11.577  27.545  1.00275.62           O
ATOM    266  C2' G   B  13      11.827  10.107  25.839  1.00227.59           C
ATOM    267  O2' G   B  13      11.181   9.063  26.553  1.00229.40           O
ATOM    268  C1' G   B  13      11.476   9.964  24.354  1.00218.07           C
ATOM    269  N9  G   B  13      12.609  10.201  23.437  1.00204.00           N
ATOM    270  C8  G   B  13      12.787  11.276  22.601  1.00198.48           C
ATOM    271  N7  G   B  13      13.872  11.190  21.880  1.00190.05           N
ATOM    272  C5  G   B  13      14.441   9.978  22.249  1.00189.10           C
ATOM    273  C6  G   B  13      15.632   9.340  21.805  1.00181.35           C
ATOM    274  O6  G   B  13      16.450   9.737  20.965  1.00175.82           O
ATOM    275  N1  G   B  13      15.831   8.120  22.445  1.00181.75           N
ATOM    276  C2  G   B  13      14.992   7.580  23.391  1.00192.55           C
ATOM    277  N2  G   B  13      15.334   6.391  23.907  1.00196.51           N
ATOM    278  N3  G   B  13      13.881   8.165  23.809  1.00199.53           N
ATOM    279  C4  G   B  13      13.667   9.351  23.203  1.00197.46           C
ATOM    280  P   C   B  14      11.770  12.333  28.601  1.00277.41           P
ATOM    281  OP1 C   B  14      13.155  11.894  28.301  1.00267.28           O
ATOM    282  OP2 C   B  14      11.216  12.092  29.960  1.00287.80           O
ATOM    283  O5' C   B  14      11.568  13.887  28.284  1.00283.30           O
ATOM    284  C5' C   B  14      12.365  14.569  27.323  1.00280.04           C
ATOM    285  C4' C   B  14      13.578  15.191  27.966  1.00284.69           C
ATOM    286  O4' C   B  14      14.261  14.175  28.750  1.00284.80           O
ATOM    287  C3' C   B  14      14.648  15.713  27.014  1.00281.13           C
ATOM    288  O3' C   B  14      14.385  17.021  26.518  1.00285.95           O
ATOM    289  C2' C   B  14      15.917  15.608  27.855  1.00276.62           C
ATOM    290  O2' C   B  14      16.000  16.685  28.779  1.00280.31           O
ATOM    291  C1' C   B  14      15.657  14.323  28.635  1.00279.45           C
ATOM    292  N1  C   B  14      16.212  13.126  27.951  1.00275.26           N
ATOM    293  C2  C   B  14      17.383  12.561  28.460  1.00271.88           C
ATOM    294  O2  C   B  14      17.900  13.072  29.465  1.00272.90           O
ATOM    295  N3  C   B  14      17.914  11.470  27.853  1.00267.39           N
ATOM    296  C4  C   B  14      17.331  10.940  26.774  1.00264.47           C
ATOM    297  N4  C   B  14      17.891   9.866  26.210  1.00256.76           N
ATOM    298  C5  C   B  14      16.140  11.493  26.226  1.00269.13           C
ATOM    299  C6  C   B  14      15.632  12.570  26.838  1.00274.66           C
ATOM    300  P   C   B  15      14.044  17.255  24.958  1.00280.06           P
ATOM    301  OP1 C   B  15      12.785  18.039  24.879  1.00286.64           O
ATOM    302  OP2 C   B  15      14.149  15.947  24.257  1.00274.92           O
ATOM    303  O5' C   B  15      15.223  18.182  24.414  1.00270.86           O
ATOM    304  C5' C   B  15      15.703  19.292  25.165  1.00273.75           C
ATOM    305  C4' C   B  15      16.987  18.952  25.881  1.00268.90           C
ATOM    306  O4' C   B  15      17.099  17.508  25.969  1.00269.96           O
ATOM    307  C3' C   B  15      18.275  19.433  25.217  1.00257.04           C
ATOM    308  O3' C   B  15      19.227  19.720  26.238  1.00246.81           O
ATOM    309  C2' C   B  15      18.729  18.202  24.437  1.00255.20           C
ATOM    310  O2' C   B  15      20.111  18.158  24.151  1.00249.32           O
ATOM    311  C1' C   B  15      18.313  17.083  25.384  1.00263.60           C
ATOM    312  N1  C   B  15      18.096  15.758  24.769  1.00266.63           N
ATOM    313  C2  C   B  15      17.302  15.539  23.623  1.00268.33           C
ATOM    314  O2  C   B  15      16.732  16.473  23.040  1.00271.00           O
ATOM    315  N3  C   B  15      17.161  14.276  23.150  1.00266.07           N
ATOM    316  C4  C   B  15      17.761  13.252  23.756  1.00264.45           C
ATOM    317  N4  C   B  15      17.588  12.031  23.247  1.00262.25           N
ATOM    318  C5  C   B  15      18.565  13.438  24.914  1.00265.52           C
ATOM    319  C6  C   B  15      18.694  14.687  25.376  1.00267.18           C
ATOM    320  P   A   B  16      20.317  20.875  26.023  1.00218.42           P
ATOM    321  OP1 A   B  16      21.254  20.842  27.174  1.00216.89           O
ATOM    322  OP2 A   B  16      19.605  22.130  25.670  1.00220.24           O
ATOM    323  O5' A   B  16      21.114  20.399  24.734  1.00198.45           O
ATOM    324  C5' A   B  16      21.150  21.209  23.573  1.00182.24           C
ATOM    325  C4' A   B  16      22.366  20.909  22.742  1.00162.82           C
ATOM    326  O4' A   B  16      23.550  20.948  23.582  1.00157.46           O
ATOM    327  C3' A   B  16      22.422  19.528  22.113  1.00153.72           C
ATOM    328  O3' A   B  16      21.628  19.408  20.946  1.00151.58           O
ATOM    329  C2' A   B  16      23.913  19.353  21.874  1.00146.11           C
ATOM    330  O2' A   B  16      24.334  20.149  20.775  1.00144.58           O
ATOM    331  C1' A   B  16      24.480  19.982  23.141  1.00146.38           C
ATOM    332  N9  A   B  16      24.681  18.990  24.215  1.00145.45           N
ATOM    333  C8  A   B  16      23.996  18.843  25.399  1.00150.79           C
ATOM    334  N7  A   B  16      24.437  17.857  26.147  1.00147.82           N
ATOM    335  C5  A   B  16      25.481  17.320  25.402  1.00142.37           C
ATOM    336  C6  A   B  16      26.372  16.254  25.630  1.00132.06           C
ATOM    337  N6  A   B  16      26.344  15.502  26.729  1.00135.88           N
ATOM    338  N1  A   B  16      27.302  15.980  24.688  1.00125.70           N
ATOM    339  C2  A   B  16      27.324  16.741  23.593  1.00137.69           C
ATOM    340  N3  A   B  16      26.553  17.771  23.262  1.00141.53           N
ATOM    341  C4  A   B  16      25.643  18.012  24.219  1.00142.93           C
ATOM    342  P   U   B  17      21.014  17.980  20.529  1.00146.60           P
ATOM    343  OP1 U   B  17      20.163  18.173  19.329  1.00149.15           O
ATOM    344  OP2 U   B  17      20.454  17.321  21.738  1.00150.68           O
ATOM    345  O5' U   B  17      22.281  17.156  20.045  1.00136.41           O
ATOM    346  C5' U   B  17      23.049  17.611  18.945  1.00132.86           C
ATOM    347  C4' U   B  17      24.278  16.765  18.758  1.00130.29           C
ATOM    348  O4' U   B  17      25.079  16.785  19.963  1.00129.68           O
ATOM    349  C3' U   B  17      24.026  15.291  18.512  1.00134.77           C
ATOM    350  O3' U   B  17      23.688  15.025  17.165  1.00139.15           O
ATOM    351  C2' U   B  17      25.336  14.653  18.951  1.00131.13           C
ATOM    352  O2' U   B  17      26.324  14.789  17.940  1.00130.43           O
ATOM    353  C1' U   B  17      25.733  15.547  20.122  1.00128.74           C
ATOM    354  N1  U   B  17      25.377  14.979  21.443  1.00132.88           N
ATOM    355  C2  U   B  17      26.190  13.972  21.927  1.00135.96           C
ATOM    356  O2  U   B  17      27.143  13.528  21.304  1.00137.03           O
ATOM    357  N3  U   B  17      25.852  13.489  23.165  1.00134.32           N
ATOM    358  C4  U   B  17      24.800  13.907  23.953  1.00133.61           C
ATOM    359  O4  U   B  17      24.619  13.371  25.049  1.00134.39           O
ATOM    360  C5  U   B  17      24.009  14.958  23.387  1.00135.70           C
ATOM    361  C6  U   B  17      24.318  15.449  22.182  1.00134.50           C
ATOM    362  P   C   B  18      22.279  14.347  16.796  1.00146.54           P
ATOM    363  OP1 C   B  18      21.503  15.312  15.973  1.00154.62           O
ATOM    364  OP2 C   B  18      21.679  13.751  18.021  1.00140.88           O
ATOM    365  O5' C   B  18      22.702  13.125  15.879  1.00136.85           O
ATOM    366  C5' C   B  18      22.806  11.837  16.444  1.00132.79           C
ATOM    367  C4' C   B  18      24.232  11.363  16.548  1.00124.95           C
ATOM    368  O4' C   B  18      24.867  11.935  17.719  1.00125.90           O
ATOM    369  C3' C   B  18      24.340   9.869  16.755  1.00124.05           C
ATOM    370  O3' C   B  18      24.271   9.171  15.536  1.00121.12           O
ATOM    371  C2' C   B  18      25.645   9.700  17.518  1.00121.33           C
ATOM    372  O2' C   B  18      26.754   9.734  16.633  1.00116.76           O
ATOM    373  C1' C   B  18      25.654  10.962  18.378  1.00123.19           C
ATOM    374  N1  C   B  18      25.075  10.759  19.730  1.00124.27           N
ATOM    375  C2  C   B  18      25.626   9.909  20.710  1.00121.66           C
ATOM    376  O2  C   B  18      26.638   9.233  20.466  1.00116.05           O
ATOM    377  N3  C   B  18      25.012   9.833  21.921  1.00126.13           N
ATOM    378  C4  C   B  18      23.924  10.563  22.181  1.00131.42           C
ATOM    379  N4  C   B  18      23.338  10.469  23.377  1.00135.29           N
ATOM    380  C5  C   B  18      23.365  11.439  21.214  1.00133.62           C
ATOM    381  C6  C   B  18      23.968  11.503  20.028  1.00127.96           C
ATOM    382  P   A   B  19      23.239   7.963  15.426  1.00131.55           P
ATOM    383  OP1 A   B  19      23.090   7.567  14.001  1.00130.00           O
ATOM    384  OP2 A   B  19      22.031   8.348  16.205  1.00115.04           O
ATOM    385  O5' A   B  19      24.024   6.813  16.190  1.00125.94           O
ATOM    386  C5' A   B  19      23.327   5.790  16.862  1.00131.65           C
ATOM    387  C4' A   B  19      24.045   5.372  18.114  1.00128.31           C
ATOM    388  O4' A   B  19      24.387   6.542  18.900  1.00121.34           O
ATOM    389  C3' A   B  19      23.217   4.507  19.048  1.00137.54           C
ATOM    390  O3' A   B  19      23.268   3.143  18.684  1.00138.63           O
ATOM    391  C2' A   B  19      23.810   4.805  20.418  1.00138.88           C
ATOM    392  O2' A   B  19      24.990   4.045  20.629  1.00138.40           O
ATOM    393  C1' A   B  19      24.188   6.282  20.273  1.00131.12           C
ATOM    394  N9  A   B  19      23.129   7.194  20.760  1.00136.94           N
ATOM    395  C8  A   B  19      22.658   8.310  20.112  1.00137.83           C
ATOM    396  N7  A   B  19      21.715   8.955  20.751  1.00129.47           N
ATOM    397  C5  A   B  19      21.569   8.228  21.913  1.00133.98           C
ATOM    398  C6  A   B  19      20.719   8.405  23.007  1.00147.14           C
ATOM    399  N6  A   B  19      19.849   9.410  23.095  1.00149.46           N
ATOM    400  N1  A   B  19      20.793   7.509  24.012  1.00153.19           N
ATOM    401  C2  A   B  19      21.669   6.502  23.904  1.00149.06           C
ATOM    402  N3  A   B  19      22.522   6.230  22.922  1.00140.64           N
ATOM    403  C4  A   B  19      22.427   7.143  21.942  1.00140.45           C
ATOM    404  P   C   B  20      22.025   2.472  17.923  1.00146.97           P
ATOM    405  OP1 C   B  20      22.526   1.272  17.204  1.00145.13           O
ATOM    406  OP2 C   B  20      21.298   3.521  17.165  1.00142.89           O
ATOM    407  O5' C   B  20      21.077   1.998  19.114  1.00155.29           O
ATOM    408  C5' C   B  20      21.617   1.365  20.268  1.00155.05           C
ATOM    409  C4' C   B  20      20.696   1.496  21.454  1.00160.07           C
ATOM    410  O4' C   B  20      20.897   2.781  22.098  1.00158.40           O
ATOM    411  C3' C   B  20      19.213   1.470  21.127  1.00166.38           C
ATOM    412  O3' C   B  20      18.706   0.161  20.968  1.00171.71           O
ATOM    413  C2' C   B  20      18.594   2.229  22.291  1.00169.53           C
ATOM    414  O2' C   B  20      18.481   1.393  23.434  1.00174.90           O
ATOM    415  C1' C   B  20      19.663   3.288  22.563  1.00162.27           C
ATOM    416  N1  C   B  20      19.399   4.567  21.863  1.00156.68           N
ATOM    417  C2  C   B  20      18.380   5.420  22.299  1.00160.45           C
ATOM    418  O2  C   B  20      17.694   5.076  23.267  1.00173.69           O
ATOM    419  N3  C   B  20      18.164   6.588  21.651  1.00156.46           N
ATOM    420  C4  C   B  20      18.930   6.919  20.611  1.00157.94           C
ATOM    421  N4  C   B  20      18.701   8.084  19.996  1.00161.27           N
ATOM    422  C5  C   B  20      19.977   6.072  20.150  1.00154.76           C
ATOM    423  C6  C   B  20      20.178   4.924  20.802  1.00153.26           C
ATOM    424  P   C   B  21      17.455  -0.083  19.997  1.00168.89           P
ATOM    425  OP1 C   B  21      17.190  -1.546  19.962  1.00179.42           O
ATOM    426  OP2 C   B  21      17.699   0.664  18.734  1.00157.08           O
ATOM    427  O5' C   B  21      16.237   0.591  20.769  1.00173.51           O
ATOM    428  C5' C   B  21      15.593  -0.096  21.831  1.00185.71           C
ATOM    429  C4' C   B  21      14.365   0.638  22.300  1.00193.16           C
ATOM    430  O4' C   B  21      14.752   1.937  22.826  1.00193.73           O
ATOM    431  C3' C   B  21      13.335   0.969  21.230  1.00188.69           C
ATOM    432  O3' C   B  21      12.487  -0.121  20.906  1.00189.59           O
ATOM    433  C2' C   B  21      12.610   2.163  21.835  1.00192.93           C
ATOM    434  O2' C   B  21      11.702   1.740  22.841  1.00200.85           O
ATOM    435  C1' C   B  21      13.766   2.897  22.511  1.00192.93           C
ATOM    436  N1  C   B  21      14.369   3.909  21.615  1.00183.77           N
ATOM    437  C2  C   B  21      13.780   5.173  21.527  1.00185.87           C
ATOM    438  O2  C   B  21      12.770   5.415  22.204  1.00193.09           O
ATOM    439  N3  C   B  21      14.327   6.101  20.706  1.00181.99           N
ATOM    440  C4  C   B  21      15.418   5.802  19.992  1.00175.92           C
ATOM    441  N4  C   B  21      15.937   6.741  19.192  1.00168.90           N
ATOM    442  C5  C   B  21      16.034   4.519  20.063  1.00173.61           C
ATOM    443  C6  C   B  21      15.483   3.616  20.879  1.00176.51           C
ATOM    444  P   G   B  22      11.813  -0.220  19.447  1.00184.04           P
ATOM    445  OP1 G   B  22      11.056  -1.501  19.385  1.00190.31           O
ATOM    446  OP2 G   B  22      12.848   0.062  18.420  1.00166.41           O
ATOM    447  O5' G   B  22      10.755   0.973  19.429  1.00188.88           O
ATOM    448  C5' G   B  22       9.672   0.996  20.349  1.00197.80           C
ATOM    449  C4' G   B  22       8.908   2.296  20.290  1.00198.73           C
ATOM    450  O4' G   B  22       9.756   3.406  20.689  1.00195.25           O
ATOM    451  C3' G   B  22       8.396   2.711  18.923  1.00194.87           C
ATOM    452  O3' G   B  22       7.229   2.015  18.530  1.00203.44           O
ATOM    453  C2' G   B  22       8.186   4.209  19.094  1.00193.65           C
ATOM    454  O2' G   B  22       6.987   4.469  19.809  1.00200.06           O
ATOM    455  C1' G   B  22       9.371   4.575  19.990  1.00192.28           C
ATOM    456  N9  G   B  22      10.520   5.081  19.211  1.00181.40           N
ATOM    457  C8  G   B  22      11.787   4.554  19.138  1.00174.01           C
ATOM    458  N7  G   B  22      12.586   5.236  18.362  1.00164.26           N
ATOM    459  C5  G   B  22      11.801   6.279  17.888  1.00167.91           C
ATOM    460  C6  G   B  22      12.114   7.348  17.004  1.00163.80           C
ATOM    461  O6  G   B  22      13.189   7.599  16.445  1.00160.32           O
ATOM    462  N1  G   B  22      11.024   8.186  16.793  1.00166.01           N
ATOM    463  C2  G   B  22       9.787   8.017  17.360  1.00178.60           C
ATOM    464  N2  G   B  22       8.847   8.917  17.040  1.00184.30           N
ATOM    465  N3  G   B  22       9.480   7.027  18.184  1.00183.97           N
ATOM    466  C4  G   B  22      10.526   6.200  18.406  1.00177.91           C
ATOM    467  P   G   B  23       7.022   1.625  16.986  1.00199.28           P
ATOM    468  OP1 G   B  23       5.883   0.672  16.893  1.00204.17           O
ATOM    469  OP2 G   B  23       8.352   1.260  16.431  1.00188.71           O
ATOM    470  O5' G   B  23       6.584   2.993  16.303  1.00194.76           O
ATOM    471  C5' G   B  23       5.426   3.687  16.736  1.00201.67           C
ATOM    472  C4' G   B  23       5.317   5.019  16.045  1.00197.32           C
ATOM    473  O4' G   B  23       6.488   5.808  16.348  1.00191.49           O
ATOM    474  C3' G   B  23       5.278   4.960  14.526  1.00191.48           C
ATOM    475  O3' G   B  23       3.961   4.746  14.050  1.00197.14           O
ATOM    476  C2' G   B  23       5.856   6.308  14.103  1.00188.84           C
ATOM    477  O2' G   B  23       4.841   7.300  14.084  1.00196.64           O
ATOM    478  C1' G   B  23       6.814   6.629  15.252  1.00188.01           C
ATOM    479  N9  G   B  23       8.251   6.476  14.938  1.00181.83           N
ATOM    480  C8  G   B  23       9.121   5.560  15.482  1.00179.33           C
ATOM    481  N7  G   B  23      10.351   5.695  15.064  1.00169.21           N
ATOM    482  C5  G   B  23      10.295   6.777  14.199  1.00168.91           C
ATOM    483  C6  G   B  23      11.324   7.392  13.440  1.00165.01           C
ATOM    484  O6  G   B  23      12.522   7.088  13.378  1.00159.32           O
ATOM    485  N1  G   B  23      10.836   8.462  12.697  1.00166.40           N
ATOM    486  C2  G   B  23       9.530   8.888  12.689  1.00171.85           C
ATOM    487  N2  G   B  23       9.245   9.938  11.909  1.00170.86           N
ATOM    488  N3  G   B  23       8.562   8.323  13.393  1.00177.00           N
ATOM    489  C4  G   B  23       9.012   7.281  14.122  1.00175.64           C
ATOM    490  P   G   B  24       3.702   4.008  12.649  1.00194.49           P
ATOM    491  OP1 G   B  24       2.237   4.007  12.404  1.00198.33           O
ATOM    492  OP2 G   B  24       4.456   2.727  12.648  1.00195.13           O
ATOM    493  O5' G   B  24       4.387   4.963  11.577  1.00184.54           O
ATOM    494  C5' G   B  24       3.779   6.178  11.163  1.00183.22           C
ATOM    495  C4' G   B  24       4.563   6.774  10.028  1.00171.55           C
ATOM    496  O4' G   B  24       5.845   7.220  10.531  1.00167.17           O
ATOM    497  C3' G   B  24       4.887   5.785   8.918  1.00167.32           C
ATOM    498  O3' G   B  24       3.886   5.803   7.916  1.00173.05           O
ATOM    499  C2' G   B  24       6.257   6.227   8.417  1.00165.00           C
ATOM    500  O2' G   B  24       6.121   7.272   7.470  1.00173.37           O
ATOM    501  C1' G   B  24       6.885   6.821   9.673  1.00161.65           C
ATOM    502  N9  G   B  24       7.741   5.899  10.442  1.00159.39           N
ATOM    503  C8  G   B  24       7.309   4.947  11.331  1.00164.73           C
ATOM    504  N7  G   B  24       8.278   4.313  11.927  1.00163.06           N
ATOM    505  C5  G   B  24       9.424   4.898  11.418  1.00154.70           C
ATOM    506  C6  G   B  24      10.780   4.614  11.701  1.00151.81           C
ATOM    507  O6  G   B  24      11.233   3.765  12.479  1.00152.86           O
ATOM    508  N1  G   B  24      11.629   5.438  10.969  1.00147.21           N
ATOM    509  C2  G   B  24      11.218   6.408  10.083  1.00146.81           C
ATOM    510  N2  G   B  24      12.186   7.102   9.471  1.00143.35           N
ATOM    511  N3  G   B  24       9.952   6.679   9.811  1.00149.04           N
ATOM    512  C4  G   B  24       9.114   5.888  10.510  1.00153.20           C
ATOM    513  P   G   B  25       3.640   4.533   6.967  1.00180.22           P
ATOM    514  OP1 G   B  25       2.301   4.677   6.334  1.00180.50           O
ATOM    515  OP2 G   B  25       3.926   3.299   7.743  1.00188.08           O
ATOM    516  O5' G   B  25       4.752   4.698   5.839  1.00166.87           O
ATOM    517  C5' G   B  25       4.856   5.906   5.094  1.00158.59           C
ATOM    518  C4' G   B  25       6.215   6.047   4.458  1.00150.41           C
ATOM    519  O4' G   B  25       7.238   5.769   5.452  1.00145.77           O
ATOM    520  C3' G   B  25       6.479   5.098   3.299  1.00154.17           C
ATOM    521  O3' G   B  25       7.317   5.747   2.346  1.00153.79           O
ATOM    522  C2' G   B  25       7.224   3.943   3.966  1.00151.95           C
ATOM    523  O2' G   B  25       8.057   3.198   3.100  1.00151.10           O
ATOM    524  C1' G   B  25       8.029   4.665   5.043  1.00143.43           C
ATOM    525  N9  G   B  25       8.286   3.844   6.232  1.00137.64           N
ATOM    526  C8  G   B  25       7.382   3.035   6.882  1.00139.65           C
ATOM    527  N7  G   B  25       7.887   2.430   7.923  1.00139.60           N
ATOM    528  C5  G   B  25       9.205   2.867   7.967  1.00134.21           C
ATOM    529  C6  G   B  25      10.252   2.558   8.875  1.00133.10           C
ATOM    530  O6  G   B  25      10.236   1.812   9.858  1.00139.25           O
ATOM    531  N1  G   B  25      11.426   3.219   8.554  1.00129.34           N
ATOM    532  C2  G   B  25      11.582   4.075   7.496  1.00128.42           C
ATOM    533  N2  G   B  25      12.800   4.622   7.354  1.00123.76           N
ATOM    534  N3  G   B  25      10.617   4.373   6.640  1.00129.51           N
ATOM    535  C4  G   B  25       9.465   3.740   6.933  1.00131.83           C
ATOM    536  P   A   B  26       6.753   6.047   0.871  1.00154.58           P
ATOM    537  OP1 A   B  26       5.765   7.156   0.972  1.00149.95           O
ATOM    538  OP2 A   B  26       6.337   4.745   0.267  1.00152.18           O
ATOM    539  O5' A   B  26       8.029   6.586   0.086  1.00143.73           O
ATOM    540  C5' A   B  26       8.518   7.900   0.313  1.00139.04           C
ATOM    541  C4' A   B  26       9.953   8.036  -0.118  1.00133.66           C
ATOM    542  O4' A   B  26      10.824   7.644   0.978  1.00134.22           O
ATOM    543  C3' A   B  26      10.360   7.181  -1.318  1.00130.32           C
ATOM    544  O3' A   B  26      11.293   7.902  -2.117  1.00131.57           O
ATOM    545  C2' A   B  26      11.072   5.996  -0.672  1.00123.91           C
ATOM    546  O2' A   B  26      12.031   5.376  -1.500  1.00119.55           O
ATOM    547  C1' A   B  26      11.731   6.655   0.534  1.00125.38           C
ATOM    548  N9  A   B  26      12.006   5.736   1.639  1.00120.76           N
ATOM    549  C8  A   B  26      11.112   5.018   2.389  1.00124.40           C
ATOM    550  N7  A   B  26      11.681   4.279   3.313  1.00124.44           N
ATOM    551  C5  A   B  26      13.040   4.527   3.162  1.00118.32           C
ATOM    552  C6  A   B  26      14.182   4.048   3.835  1.00112.54           C
ATOM    553  N6  A   B  26      14.152   3.180   4.848  1.00112.14           N
ATOM    554  N1  A   B  26      15.386   4.496   3.428  1.00108.25           N
ATOM    555  C2  A   B  26      15.429   5.367   2.414  1.00111.34           C
ATOM    556  N3  A   B  26      14.430   5.890   1.705  1.00116.57           N
ATOM    557  C4  A   B  26      13.248   5.426   2.134  1.00117.16           C
ATOM    558  P   G   B  27      10.777   8.849  -3.303  1.00135.21           P
ATOM    559  OP1 G   B  27       9.344   8.530  -3.531  1.00134.70           O
ATOM    560  OP2 G   B  27      11.734   8.748  -4.432  1.00141.86           O
ATOM    561  O5' G   B  27      10.939  10.319  -2.709  1.00131.28           O
ATOM    562  C5' G   B  27      12.225  10.903  -2.546  1.00127.27           C
ATOM    563  C4' G   B  27      12.756  10.708  -1.146  1.00128.45           C
ATOM    564  O4' G   B  27      13.354   9.389  -1.036  1.00121.20           O
ATOM    565  C3' G   B  27      13.870  11.656  -0.710  1.00130.15           C
ATOM    566  O3' G   B  27      13.396  12.909  -0.249  1.00136.92           O
ATOM    567  C2' G   B  27      14.583  10.856   0.369  1.00123.52           C
ATOM    568  O2' G   B  27      13.854  10.909   1.588  1.00130.42           O
ATOM    569  C1' G   B  27      14.493   9.441  -0.202  1.00114.64           C
ATOM    570  N9  G   B  27      15.672   9.121  -1.020  1.00106.34           N
ATOM    571  C8  G   B  27      15.744   9.063  -2.390  1.00108.78           C
ATOM    572  N7  G   B  27      16.942   8.767  -2.826  1.00109.38           N
ATOM    573  C5  G   B  27      17.698   8.624  -1.672  1.00102.42           C
ATOM    574  C6  G   B  27      19.066   8.301  -1.501  1.00102.33           C
ATOM    575  O6  G   B  27      19.914   8.072  -2.368  1.00107.36           O
ATOM    576  N1  G   B  27      19.423   8.262  -0.159  1.00 99.10           N
ATOM    577  C2  G   B  27      18.572   8.499   0.889  1.00 98.89           C
ATOM    578  N2  G   B  27      19.080   8.419   2.126  1.00 94.50           N
ATOM    579  N3  G   B  27      17.293   8.795   0.741  1.00103.31           N
ATOM    580  C4  G   B  27      16.929   8.841  -0.553  1.00103.11           C
ATOM    581  P   C   B  28      14.281  14.238  -0.460  1.00136.98           P
ATOM    582  OP1 C   B  28      13.443  15.375  -0.001  1.00141.27           O
ATOM    583  OP2 C   B  28      14.839  14.203  -1.839  1.00138.29           O
ATOM    584  O5' C   B  28      15.521  14.084   0.536  1.00123.02           O
ATOM    585  C5' C   B  28      15.336  14.060   1.943  1.00121.90           C
ATOM    586  C4' C   B  28      16.600  13.659   2.663  1.00117.10           C
ATOM    587  O4' C   B  28      17.032  12.348   2.218  1.00119.67           O
ATOM    588  C3' C   B  28      17.812  14.544   2.428  1.00113.54           C
ATOM    589  O3' C   B  28      17.791  15.714   3.224  1.00120.20           O
ATOM    590  C2' C   B  28      18.979  13.613   2.743  1.00106.69           C
ATOM    591  O2' C   B  28      19.205  13.509   4.141  1.00100.81           O
ATOM    592  C1' C   B  28      18.444  12.273   2.242  1.00113.14           C
ATOM    593  N1  C   B  28      18.937  11.963   0.886  1.00114.02           N
ATOM    594  C2  C   B  28      20.243  11.496   0.781  1.00116.73           C
ATOM    595  O2  C   B  28      20.907  11.359   1.821  1.00117.47           O
ATOM    596  N3  C   B  28      20.735  11.204  -0.441  1.00120.36           N
ATOM    597  C4  C   B  28      19.968  11.373  -1.521  1.00125.04           C
ATOM    598  N4  C   B  28      20.487  11.070  -2.711  1.00133.54           N
ATOM    599  C5  C   B  28      18.631  11.849  -1.438  1.00120.65           C
ATOM    600  C6  C   B  28      18.159  12.133  -0.221  1.00119.77           C
ATOM    601  P   C   B  29      18.427  17.087   2.685  1.00115.11           P
ATOM    602  OP1 C   B  29      17.914  18.115   3.627  1.00127.73           O
ATOM    603  OP2 C   B  29      18.168  17.240   1.227  1.00108.93           O
ATOM    604  O5' C   B  29      19.999  16.896   2.886  1.00 94.93           O
ATOM    605  C5' C   B  29      20.533  16.589   4.164  1.00 94.89           C
ATOM    606  C4' C   B  29      21.994  16.219   4.086  1.00 98.08           C
ATOM    607  O4' C   B  29      22.160  14.966   3.380  1.00102.40           O
ATOM    608  C3' C   B  29      22.892  17.184   3.333  1.00104.15           C
ATOM    609  O3' C   B  29      23.258  18.310   4.112  1.00106.98           O
ATOM    610  C2' C   B  29      24.077  16.305   2.959  1.00102.56           C
ATOM    611  O2' C   B  29      24.936  16.135   4.076  1.00105.70           O
ATOM    612  C1' C   B  29      23.389  14.970   2.681  1.00103.31           C
ATOM    613  N1  C   B  29      23.129  14.765   1.237  1.00103.62           N
ATOM    614  C2  C   B  29      24.146  14.210   0.451  1.00 97.64           C
ATOM    615  O2  C   B  29      25.224  13.918   0.998  1.00 94.51           O
ATOM    616  N3  C   B  29      23.917  14.013  -0.870  1.00 92.73           N
ATOM    617  C4  C   B  29      22.738  14.354  -1.398  1.00 96.72           C
ATOM    618  N4  C   B  29      22.539  14.156  -2.701  1.00100.79           N
ATOM    619  C5  C   B  29      21.691  14.916  -0.619  1.00101.27           C
ATOM    620  C6  C   B  29      21.927  15.103   0.683  1.00104.39           C
ATOM    621  P   U   B  30      23.044  19.794   3.543  1.00109.18           P
ATOM    622  OP1 U   B  30      23.152  20.715   4.701  1.00125.30           O
ATOM    623  OP2 U   B  30      21.825  19.847   2.692  1.00112.98           O
ATOM    624  O5' U   B  30      24.299  20.018   2.599  1.00 97.98           O
ATOM    625  C5' U   B  30      25.607  19.792   3.085  1.00 96.09           C
ATOM    626  C4' U   B  30      26.620  20.054   2.009  1.00104.50           C
ATOM    627  O4' U   B  30      26.813  21.489   1.845  1.00109.79           O
ATOM    628  C3' U   B  30      28.019  19.525   2.267  1.00107.97           C
ATOM    629  O3' U   B  30      28.139  18.138   2.004  1.00112.71           O
ATOM    630  C2' U   B  30      28.858  20.400   1.349  1.00107.07           C
ATOM    631  O2' U   B  30      28.710  19.980  -0.001  1.00110.06           O
ATOM    632  C1' U   B  30      28.161  21.753   1.517  1.00103.75           C
ATOM    633  N1  U   B  30      28.765  22.519   2.626  1.00 91.69           N
ATOM    634  C2  U   B  30      30.039  23.018   2.447  1.00 88.77           C
ATOM    635  O2  U   B  30      30.668  22.877   1.419  1.00 91.65           O
ATOM    636  N3  U   B  30      30.566  23.698   3.513  1.00 86.53           N
ATOM    637  C4  U   B  30      29.943  23.914   4.722  1.00 88.34           C
ATOM    638  O4  U   B  30      30.529  24.544   5.594  1.00 99.87           O
ATOM    639  C5  U   B  30      28.628  23.371   4.837  1.00 89.99           C
ATOM    640  C6  U   B  30      28.095  22.702   3.810  1.00 91.60           C
ATOM    641  P   U   B  31      29.208  17.226   2.796  1.00113.89           P
ATOM    642  OP1 U   B  31      28.841  15.811   2.524  1.00123.49           O
ATOM    643  OP2 U   B  31      29.327  17.673   4.206  1.00112.35           O
ATOM    644  O5' U   B  31      30.582  17.519   2.054  1.00106.08           O
ATOM    645  C5' U   B  31      30.636  17.569   0.637  1.00109.40           C
ATOM    646  C4' U   B  31      31.989  18.025   0.166  1.00116.59           C
ATOM    647  O4' U   B  31      32.124  19.469   0.292  1.00116.45           O
ATOM    648  C3' U   B  31      33.153  17.482   0.966  1.00116.46           C
ATOM    649  O3' U   B  31      33.464  16.145   0.636  1.00119.22           O
ATOM    650  C2' U   B  31      34.255  18.488   0.668  1.00115.23           C
ATOM    651  O2' U   B  31      34.799  18.274  -0.625  1.00119.76           O
ATOM    652  C1' U   B  31      33.458  19.793   0.639  1.00111.57           C
ATOM    653  N1  U   B  31      33.452  20.467   1.957  1.00104.10           N
ATOM    654  C2  U   B  31      34.609  21.106   2.361  1.00101.45           C
ATOM    655  O2  U   B  31      35.622  21.136   1.685  1.00102.50           O
ATOM    656  N3  U   B  31      34.554  21.717   3.588  1.00 99.67           N
ATOM    657  C4  U   B  31      33.466  21.749   4.438  1.00101.63           C
ATOM    658  O4  U   B  31      33.554  22.339   5.516  1.00103.42           O
ATOM    659  C5  U   B  31      32.308  21.062   3.952  1.00102.62           C
ATOM    660  C6  U   B  31      32.336  20.462   2.758  1.00103.21           C
ATOM    661  P   C   B  32      34.286  15.253   1.683  1.00123.25           P
ATOM    662  OP1 C   B  32      34.151  13.809   1.341  1.00130.98           O
ATOM    663  OP2 C   B  32      33.961  15.690   3.067  1.00115.30           O
ATOM    664  O5' C   B  32      35.772  15.695   1.379  1.00115.11           O
ATOM    665  C5' C   B  32      36.758  15.547   2.366  1.00110.42           C
ATOM    666  C4' C   B  32      37.811  16.599   2.230  1.00110.56           C
ATOM    667  O4' C   B  32      37.218  17.920   2.289  1.00113.40           O
ATOM    668  C3' C   B  32      38.811  16.595   3.354  1.00110.20           C
ATOM    669  O3' C   B  32      39.780  15.592   3.169  1.00114.59           O
ATOM    670  C2' C   B  32      39.342  18.017   3.342  1.00107.96           C
ATOM    671  O2' C   B  32      40.277  18.194   2.289  1.00109.09           O
ATOM    672  C1' C   B  32      38.074  18.796   2.991  1.00108.86           C
ATOM    673  N1  C   B  32      37.340  19.288   4.180  1.00101.62           N
ATOM    674  C2  C   B  32      37.915  20.214   5.053  1.00101.31           C
ATOM    675  O2  C   B  32      39.067  20.599   4.830  1.00102.86           O
ATOM    676  N3  C   B  32      37.205  20.651   6.116  1.00 99.84           N
ATOM    677  C4  C   B  32      35.960  20.219   6.318  1.00 98.76           C
ATOM    678  N4  C   B  32      35.292  20.683   7.376  1.00 97.49           N
ATOM    679  C5  C   B  32      35.348  19.287   5.437  1.00100.82           C
ATOM    680  C6  C   B  32      36.063  18.861   4.389  1.00 99.08           C
ATOM    681  P   G   B  33      39.980  14.500   4.316  1.00114.45           P
ATOM    682  OP1 G   B  33      40.512  13.267   3.680  1.00118.23           O
ATOM    683  OP2 G   B  33      38.738  14.444   5.134  1.00107.67           O
ATOM    684  O5' G   B  33      41.137  15.162   5.180  1.00118.73           O
ATOM    685  C5' G   B  33      42.099  15.980   4.530  1.00116.68           C
ATOM    686  C4' G   B  33      42.705  16.981   5.471  1.00112.18           C
ATOM    687  O4' G   B  33      41.846  18.136   5.623  1.00108.89           O
ATOM    688  C3' G   B  33      42.907  16.507   6.892  1.00110.03           C
ATOM    689  O3' G   B  33      44.013  15.640   7.026  1.00114.47           O
ATOM    690  C2' G   B  33      43.050  17.819   7.649  1.00108.73           C
ATOM    691  O2' G   B  33      44.346  18.366   7.450  1.00115.13           O
ATOM    692  C1' G   B  33      42.047  18.702   6.903  1.00102.65           C
ATOM    693  N9  G   B  33      40.755  18.829   7.607  1.00 91.98           N
ATOM    694  C8  G   B  33      39.524  18.310   7.286  1.00 89.82           C
ATOM    695  N7  G   B  33      38.586  18.656   8.137  1.00 88.97           N
ATOM    696  C5  G   B  33      39.237  19.453   9.070  1.00 89.49           C
ATOM    697  C6  G   B  33      38.762  20.129  10.229  1.00 87.69           C
ATOM    698  O6  G   B  33      37.626  20.162  10.706  1.00 89.36           O
ATOM    699  N1  G   B  33      39.772  20.827  10.873  1.00 85.54           N
ATOM    700  C2  G   B  33      41.076  20.874  10.453  1.00 94.75           C
ATOM    701  N2  G   B  33      41.934  21.594  11.187  1.00105.13           N
ATOM    702  N3  G   B  33      41.530  20.253   9.380  1.00 91.66           N
ATOM    703  C4  G   B  33      40.568  19.569   8.744  1.00 89.66           C
ATOM    704  P   G   B  34      44.128  14.707   8.324  1.00117.52           P
ATOM    705  OP1 G   B  34      45.113  13.629   8.032  1.00119.20           O
ATOM    706  OP2 G   B  34      42.753  14.387   8.805  1.00106.62           O
ATOM    707  O5' G   B  34      44.778  15.678   9.398  1.00114.06           O
ATOM    708  C5' G   B  34      44.519  15.490  10.773  1.00108.79           C
ATOM    709  C4' G   B  34      44.675  16.772  11.536  1.00103.11           C
ATOM    710  O4' G   B  34      43.701  17.741  11.077  1.00 99.68           O
ATOM    711  C3' G   B  34      44.415  16.659  13.023  1.00104.70           C
ATOM    712  O3' G   B  34      45.545  16.175  13.711  1.00104.59           O
ATOM    713  C2' G   B  34      44.020  18.074  13.405  1.00110.08           C
ATOM    714  O2' G   B  34      45.171  18.900  13.516  1.00121.44           O
ATOM    715  C1' G   B  34      43.241  18.508  12.165  1.00 99.67           C
ATOM    716  N9  G   B  34      41.786  18.303  12.286  1.00 92.65           N
ATOM    717  C8  G   B  34      41.010  17.579  11.414  1.00 90.20           C
ATOM    718  N7  G   B  34      39.746  17.576  11.727  1.00 88.41           N
ATOM    719  C5  G   B  34      39.680  18.354  12.870  1.00 90.36           C
ATOM    720  C6  G   B  34      38.561  18.711  13.654  1.00 91.16           C
ATOM    721  O6  G   B  34      37.378  18.399  13.493  1.00 89.19           O
ATOM    722  N1  G   B  34      38.930  19.522  14.720  1.00 96.66           N
ATOM    723  C2  G   B  34      40.210  19.941  14.999  1.00 99.18           C
ATOM    724  N2  G   B  34      40.368  20.718  16.079  1.00 99.65           N
ATOM    725  N3  G   B  34      41.265  19.614  14.269  1.00 97.54           N
ATOM    726  C4  G   B  34      40.928  18.823  13.226  1.00 92.62           C
ATOM    727  P   A   B  35      45.484  14.743  14.425  1.00112.47           P
ATOM    728  OP1 A   B  35      46.892  14.305  14.613  1.00118.01           O
ATOM    729  OP2 A   B  35      44.526  13.851  13.709  1.00104.22           O
ATOM    730  O5' A   B  35      44.887  15.099  15.855  1.00110.36           O
ATOM    731  C5' A   B  35      45.514  16.092  16.648  1.00106.02           C
ATOM    732  C4' A   B  35      44.533  16.781  17.555  1.00101.63           C
ATOM    733  O4' A   B  35      43.569  17.531  16.775  1.00 96.92           O
ATOM    734  C3' A   B  35      43.667  15.880  18.408  1.00106.28           C
ATOM    735  O3' A   B  35      44.345  15.323  19.519  1.00113.33           O
ATOM    736  C2' A   B  35      42.513  16.802  18.770  1.00105.75           C
ATOM    737  O2' A   B  35      42.910  17.730  19.767  1.00108.83           O
ATOM    738  C1' A   B  35      42.331  17.563  17.459  1.00 98.04           C
ATOM    739  N9  A   B  35      41.302  16.950  16.601  1.00 98.24           N
ATOM    740  C8  A   B  35      41.472  16.290  15.411  1.00 99.93           C
ATOM    741  N7  A   B  35      40.350  15.863  14.878  1.00101.81           N
ATOM    742  C5  A   B  35      39.378  16.272  15.778  1.00 98.24           C
ATOM    743  C6  A   B  35      37.981  16.129  15.795  1.00 99.95           C
ATOM    744  N6  A   B  35      37.279  15.506  14.845  1.00105.45           N
ATOM    745  N1  A   B  35      37.310  16.659  16.836  1.00 95.84           N
ATOM    746  C2  A   B  35      38.011  17.278  17.789  1.00 98.26           C
ATOM    747  N3  A   B  35      39.323  17.475  17.883  1.00 98.07           N
ATOM    748  C4  A   B  35      39.954  16.941  16.836  1.00 96.10           C
ATOM    749  P   A   B  36      44.195  13.749  19.820  1.00124.65           P
ATOM    750  OP1 A   B  36      45.136  13.404  20.915  1.00139.54           O
ATOM    751  OP2 A   B  36      44.286  12.983  18.548  1.00113.74           O
ATOM    752  O5' A   B  36      42.705  13.629  20.370  1.00123.47           O
ATOM    753  C5' A   B  36      42.266  14.456  21.439  1.00122.22           C
ATOM    754  C4' A   B  36      40.777  14.365  21.633  1.00118.18           C
ATOM    755  O4' A   B  36      40.094  14.959  20.501  1.00109.53           O
ATOM    756  C3' A   B  36      40.216  12.958  21.703  1.00122.19           C
ATOM    757  O3' A   B  36      40.366  12.377  22.983  1.00128.41           O
ATOM    758  C2' A   B  36      38.769  13.163  21.282  1.00120.48           C
ATOM    759  O2' A   B  36      38.019  13.734  22.344  1.00127.89           O
ATOM    760  C1' A   B  36      38.932  14.222  20.199  1.00110.29           C
ATOM    761  N9  A   B  36      39.118  13.627  18.866  1.00110.33           N
ATOM    762  C8  A   B  36      40.307  13.411  18.214  1.00109.87           C
ATOM    763  N7  A   B  36      40.171  12.876  17.025  1.00107.82           N
ATOM    764  C5  A   B  36      38.798  12.730  16.888  1.00108.72           C
ATOM    765  C6  A   B  36      38.004  12.215  15.851  1.00112.21           C
ATOM    766  N6  A   B  36      38.511  11.736  14.713  1.00114.06           N
ATOM    767  N1  A   B  36      36.661  12.207  16.026  1.00112.71           N
ATOM    768  C2  A   B  36      36.163  12.691  17.171  1.00115.88           C
ATOM    769  N3  A   B  36      36.808  13.201  18.222  1.00116.43           N
ATOM    770  C4  A   B  36      38.136  13.191  18.013  1.00111.58           C
ATOM    771  P   G   B  37      40.606  10.799  23.127  1.00126.39           P
ATOM    772  OP1 G   B  37      40.750  10.506  24.577  1.00123.56           O
ATOM    773  OP2 G   B  37      41.663  10.389  22.163  1.00120.30           O
ATOM    774  O5' G   B  37      39.235  10.166  22.626  1.00128.11           O
ATOM    775  C5' G   B  37      38.036  10.350  23.362  1.00127.32           C
ATOM    776  C4' G   B  37      36.838   9.878  22.580  1.00121.48           C
ATOM    777  O4' G   B  37      36.763  10.595  21.320  1.00113.38           O
ATOM    778  C3' G   B  37      36.838   8.418  22.160  1.00123.84           C
ATOM    779  O3' G   B  37      36.463   7.528  23.193  1.00132.06           O
ATOM    780  C2' G   B  37      35.880   8.430  20.980  1.00120.06           C
ATOM    781  O2' G   B  37      34.537   8.558  21.427  1.00127.19           O
ATOM    782  C1' G   B  37      36.285   9.735  20.307  1.00110.29           C
ATOM    783  N9  G   B  37      37.376   9.502  19.347  1.00109.03           N
ATOM    784  C8  G   B  37      38.729   9.524  19.598  1.00111.06           C
ATOM    785  N7  G   B  37      39.452   9.263  18.543  1.00108.59           N
ATOM    786  C5  G   B  37      38.515   9.052  17.540  1.00105.45           C
ATOM    787  C6  G   B  37      38.699   8.730  16.175  1.00104.56           C
ATOM    788  O6  G   B  37      39.766   8.565  15.573  1.00105.22           O
ATOM    789  N1  G   B  37      37.483   8.603  15.509  1.00100.95           N
ATOM    790  C2  G   B  37      36.248   8.761  16.089  1.00 99.94           C
ATOM    791  N2  G   B  37      35.189   8.594  15.285  1.00 94.42           N
ATOM    792  N3  G   B  37      36.062   9.057  17.364  1.00104.94           N
ATOM    793  C4  G   B  37      37.232   9.188  18.022  1.00106.17           C
ATOM    794  P   A   B  38      36.948   5.996  23.150  1.00133.11           P
ATOM    795  OP1 A   B  38      37.890   5.757  24.274  1.00142.35           O
ATOM    796  OP2 A   B  38      37.327   5.654  21.757  1.00118.18           O
ATOM    797  O5' A   B  38      35.629   5.184  23.484  1.00142.00           O
ATOM    798  C5' A   B  38      34.618   5.043  22.504  1.00139.20           C
ATOM    799  C4' A   B  38      33.294   5.555  23.001  1.00135.73           C
ATOM    800  O4' A   B  38      32.809   6.569  22.088  1.00126.24           O
ATOM    801  C3' A   B  38      32.171   4.528  23.061  1.00135.35           C
ATOM    802  O3' A   B  38      32.188   3.759  24.254  1.00142.02           O
ATOM    803  C2' A   B  38      30.925   5.385  22.910  1.00128.65           C
ATOM    804  O2' A   B  38      30.599   6.006  24.145  1.00131.19           O
ATOM    805  C1' A   B  38      31.412   6.461  21.942  1.00123.68           C
ATOM    806  N9  A   B  38      31.136   6.131  20.534  1.00118.82           N
ATOM    807  C8  A   B  38      32.074   5.908  19.559  1.00115.66           C
ATOM    808  N7  A   B  38      31.569   5.651  18.379  1.00113.67           N
ATOM    809  C5  A   B  38      30.202   5.719  18.595  1.00116.06           C
ATOM    810  C6  A   B  38      29.110   5.539  17.732  1.00116.47           C
ATOM    811  N6  A   B  38      29.257   5.245  16.438  1.00111.88           N
ATOM    812  N1  A   B  38      27.867   5.671  18.255  1.00119.46           N
ATOM    813  C2  A   B  38      27.748   5.966  19.557  1.00121.10           C
ATOM    814  N3  A   B  38      28.702   6.159  20.469  1.00120.53           N
ATOM    815  C4  A   B  38      29.918   6.019  19.916  1.00118.61           C
ATOM    816  P   A   B  39      32.076   2.155  24.194  1.00142.36           P
ATOM    817  OP1 A   B  39      32.485   1.616  25.517  1.00140.63           O
ATOM    818  OP2 A   B  39      32.768   1.708  22.956  1.00141.81           O
ATOM    819  O5' A   B  39      30.522   1.874  23.985  1.00138.65           O
ATOM    820  C5' A   B  39      29.561   2.298  24.940  1.00139.00           C
ATOM    821  C4' A   B  39      28.237   2.593  24.282  1.00138.17           C
ATOM    822  O4' A   B  39      28.454   3.490  23.164  1.00129.11           O
ATOM    823  C3' A   B  39      27.517   1.406  23.659  1.00142.62           C
ATOM    824  O3' A   B  39      26.794   0.627  24.598  1.00152.96           O
ATOM    825  C2' A   B  39      26.644   2.072  22.606  1.00134.86           C
ATOM    826  O2' A   B  39      25.527   2.709  23.211  1.00136.15           O
ATOM    827  C1' A   B  39      27.580   3.164  22.106  1.00127.28           C
ATOM    828  N9  A   B  39      28.386   2.732  20.948  1.00124.86           N
ATOM    829  C8  A   B  39      29.743   2.531  20.908  1.00126.79           C
ATOM    830  N7  A   B  39      30.191   2.166  19.731  1.00124.23           N
ATOM    831  C5  A   B  39      29.055   2.128  18.938  1.00119.84           C
ATOM    832  C6  A   B  39      28.863   1.808  17.583  1.00113.47           C
ATOM    833  N6  A   B  39      29.846   1.451  16.756  1.00106.37           N
ATOM    834  N1  A   B  39      27.606   1.868  17.098  1.00113.05           N
ATOM    835  C2  A   B  39      26.620   2.223  17.934  1.00118.66           C
ATOM    836  N3  A   B  39      26.674   2.547  19.226  1.00122.91           N
ATOM    837  C4  A   B  39      27.937   2.479  19.675  1.00122.13           C
ATOM    838  P   C   B  40      26.715  -0.969  24.424  1.00153.99           P
ATOM    839  OP1 C   B  40      25.963  -1.512  25.586  1.00158.07           O
ATOM    840  OP2 C   B  40      28.084  -1.469  24.138  1.00151.07           O
ATOM    841  O5' C   B  40      25.844  -1.167  23.102  1.00144.63           O
ATOM    842  C5' C   B  40      24.492  -0.740  23.064  1.00146.04           C
ATOM    843  C4' C   B  40      23.837  -1.017  21.733  1.00145.28           C
ATOM    844  O4' C   B  40      24.434  -0.203  20.689  1.00136.68           O
ATOM    845  C3' C   B  40      23.935  -2.433  21.186  1.00150.01           C
ATOM    846  O3' C   B  40      23.051  -3.353  21.823  1.00157.47           O
ATOM    847  C2' C   B  40      23.638  -2.219  19.703  1.00142.57           C
ATOM    848  O2' C   B  40      22.241  -2.088  19.476  1.00144.71           O
ATOM    849  C1' C   B  40      24.310  -0.861  19.444  1.00134.07           C
ATOM    850  N1  C   B  40      25.650  -1.043  18.844  1.00133.27           N
ATOM    851  C2  C   B  40      25.714  -1.420  17.498  1.00138.45           C
ATOM    852  O2  C   B  40      24.663  -1.547  16.855  1.00150.89           O
ATOM    853  N3  C   B  40      26.912  -1.637  16.914  1.00131.77           N
ATOM    854  C4  C   B  40      28.023  -1.496  17.628  1.00134.45           C
ATOM    855  N4  C   B  40      29.182  -1.720  17.007  1.00135.18           N
ATOM    856  C5  C   B  40      27.991  -1.120  19.003  1.00137.71           C
ATOM    857  C6  C   B  40      26.795  -0.911  19.570  1.00136.95           C
ATOM    858  P   G   B  41      23.497  -4.881  22.105  1.00176.88           P
ATOM    859  OP1 G   B  41      22.277  -5.645  22.459  1.00181.31           O
ATOM    860  OP2 G   B  41      24.648  -4.905  23.040  1.00173.15           O
ATOM    861  O5' G   B  41      23.984  -5.426  20.687  1.00172.81           O
ATOM    862  C5' G   B  41      23.046  -5.699  19.656  1.00174.84           C
ATOM    863  C4' G   B  41      23.721  -6.048  18.351  1.00171.48           C
ATOM    864  O4' G   B  41      24.607  -4.971  17.930  1.00168.64           O
ATOM    865  C3' G   B  41      24.618  -7.277  18.368  1.00166.77           C
ATOM    866  O3' G   B  41      23.901  -8.496  18.288  1.00163.70           O
ATOM    867  C2' G   B  41      25.533  -7.026  17.179  1.00167.81           C
ATOM    868  O2' G   B  41      24.863  -7.315  15.961  1.00172.30           O
ATOM    869  C1' G   B  41      25.742  -5.513  17.283  1.00165.75           C
ATOM    870  N9  G   B  41      26.931  -5.212  18.100  1.00160.77           N
ATOM    871  C8  G   B  41      26.957  -4.642  19.349  1.00162.33           C
ATOM    872  N7  G   B  41      28.163  -4.521  19.832  1.00160.75           N
ATOM    873  C5  G   B  41      28.979  -5.061  18.848  1.00158.01           C
ATOM    874  C6  G   B  41      30.385  -5.211  18.806  1.00156.64           C
ATOM    875  O6  G   B  41      31.212  -4.883  19.661  1.00159.08           O
ATOM    876  N1  G   B  41      30.810  -5.805  17.625  1.00149.06           N
ATOM    877  C2  G   B  41      29.989  -6.205  16.606  1.00148.35           C
ATOM    878  N2  G   B  41      30.596  -6.757  15.546  1.00146.69           N
ATOM    879  N3  G   B  41      28.673  -6.072  16.630  1.00152.72           N
ATOM    880  C4  G   B  41      28.238  -5.496  17.773  1.00156.20           C
ATOM    881  P   G   B  42      24.416  -9.788  19.097  1.00168.12           P
ATOM    882  OP1 G   B  42      23.457 -10.900  18.857  1.00168.95           O
ATOM    883  OP2 G   B  42      24.722  -9.373  20.489  1.00166.47           O
ATOM    884  O5' G   B  42      25.794 -10.168  18.390  1.00171.03           O
ATOM    885  C5' G   B  42      25.828 -10.564  17.026  1.00170.52           C
ATOM    886  C4' G   B  42      27.240 -10.774  16.531  1.00162.72           C
ATOM    887  O4' G   B  42      28.001  -9.543  16.646  1.00155.80           O
ATOM    888  C3' G   B  42      28.077 -11.795  17.289  1.00160.98           C
ATOM    889  O3' G   B  42      27.785 -13.132  16.916  1.00167.41           O
ATOM    890  C2' G   B  42      29.504 -11.363  16.959  1.00152.68           C
ATOM    891  O2' G   B  42      29.886 -11.816  15.669  1.00150.12           O
ATOM    892  C1' G   B  42      29.360  -9.844  16.896  1.00152.21           C
ATOM    893  N9  G   B  42      29.797  -9.175  18.137  1.00150.74           N
ATOM    894  C8  G   B  42      29.020  -8.489  19.038  1.00151.20           C
ATOM    895  N7  G   B  42      29.707  -7.995  20.032  1.00151.56           N
ATOM    896  C5  G   B  42      31.020  -8.369  19.773  1.00150.97           C
ATOM    897  C6  G   B  42      32.216  -8.116  20.503  1.00150.99           C
ATOM    898  O6  G   B  42      32.360  -7.487  21.560  1.00152.03           O
ATOM    899  N1  G   B  42      33.324  -8.682  19.879  1.00148.51           N
ATOM    900  C2  G   B  42      33.289  -9.395  18.705  1.00146.66           C
ATOM    901  N2  G   B  42      34.453  -9.867  18.240  1.00146.63           N
ATOM    902  N3  G   B  42      32.181  -9.635  18.019  1.00145.68           N
ATOM    903  C4  G   B  42      31.091  -9.097  18.604  1.00149.17           C
ATOM    904  P   C   B  43      28.010 -14.339  17.957  1.00171.92           P
ATOM    905  OP1 C   B  43      27.525 -15.595  17.329  1.00174.25           O
ATOM    906  OP2 C   B  43      27.456 -13.942  19.276  1.00173.46           O
ATOM    907  O5' C   B  43      29.594 -14.436  18.094  1.00168.52           O
ATOM    908  C5' C   B  43      30.410 -14.754  16.975  1.00165.35           C
ATOM    909  C4' C   B  43      31.869 -14.801  17.353  1.00164.45           C
ATOM    910  O4' C   B  43      32.356 -13.461  17.633  1.00166.49           O
ATOM    911  C3' C   B  43      32.205 -15.581  18.613  1.00161.72           C
ATOM    912  O3' C   B  43      32.245 -16.983  18.410  1.00162.82           O
ATOM    913  C2' C   B  43      33.543 -14.983  19.023  1.00161.11           C
ATOM    914  O2' C   B  43      34.595 -15.526  18.238  1.00159.01           O
ATOM    915  C1' C   B  43      33.353 -13.514  18.635  1.00162.86           C
ATOM    916  N1  C   B  43      32.933 -12.681  19.788  1.00156.54           N
ATOM    917  C2  C   B  43      33.918 -12.234  20.677  1.00152.92           C
ATOM    918  O2  C   B  43      35.095 -12.556  20.454  1.00153.66           O
ATOM    919  N3  C   B  43      33.562 -11.474  21.742  1.00155.20           N
ATOM    920  C4  C   B  43      32.278 -11.157  21.935  1.00156.06           C
ATOM    921  N4  C   B  43      31.964 -10.406  22.995  1.00158.32           N
ATOM    922  C5  C   B  43      31.255 -11.598  21.045  1.00155.30           C
ATOM    923  C6  C   B  43      31.622 -12.350  19.998  1.00154.50           C
ATOM    924  P   G   B  44      31.825 -17.983  19.597  1.00167.90           P
ATOM    925  OP1 G   B  44      31.692 -19.336  19.001  1.00176.53           O
ATOM    926  OP2 G   B  44      30.680 -17.393  20.336  1.00167.12           O
ATOM    927  O5' G   B  44      33.085 -17.986  20.575  1.00168.09           O
ATOM    928  C5' G   B  44      34.369 -18.361  20.098  1.00168.18           C
ATOM    929  C4' G   B  44      35.483 -17.835  20.972  1.00167.05           C
ATOM    930  O4' G   B  44      35.462 -16.385  21.018  1.00160.15           O
ATOM    931  C3' G   B  44      35.453 -18.241  22.435  1.00169.91           C
ATOM    932  O3' G   B  44      35.916 -19.563  22.646  1.00174.79           O
ATOM    933  C2' G   B  44      36.329 -17.177  23.089  1.00170.46           C
ATOM    934  O2' G   B  44      37.705 -17.478  22.912  1.00177.69           O
ATOM    935  C1' G   B  44      35.996 -15.942  22.249  1.00161.90           C
ATOM    936  N9  G   B  44      35.036 -15.037  22.913  1.00160.48           N
ATOM    937  C8  G   B  44      33.724 -14.802  22.573  1.00157.46           C
ATOM    938  N7  G   B  44      33.146 -13.926  23.354  1.00158.50           N
ATOM    939  C5  G   B  44      34.133 -13.553  24.263  1.00160.63           C
ATOM    940  C6  G   B  44      34.100 -12.636  25.353  1.00159.29           C
ATOM    941  O6  G   B  44      33.154 -11.942  25.748  1.00158.98           O
ATOM    942  N1  G   B  44      35.324 -12.569  26.016  1.00161.32           N
ATOM    943  C2  G   B  44      36.441 -13.290  25.672  1.00163.32           C
ATOM    944  N2  G   B  44      37.542 -13.106  26.416  1.00169.52           N
ATOM    945  N3  G   B  44      36.484 -14.145  24.661  1.00163.14           N
ATOM    946  C4  G   B  44      35.306 -14.230  24.001  1.00162.74           C
ATOM    947  P   C   B  45      35.298 -20.456  23.831  1.00180.72           P
ATOM    948  OP1 C   B  45      35.479 -21.889  23.486  1.00179.13           O
ATOM    949  OP2 C   B  45      33.935 -19.944  24.123  1.00182.22           O
ATOM    950  O5' C   B  45      36.216 -20.115  25.087  1.00183.12           O
ATOM    951  C5' C   B  45      37.612 -19.899  24.937  1.00185.65           C
ATOM    952  C4' C   B  45      38.165 -19.101  26.089  1.00189.73           C
ATOM    953  O4' C   B  45      37.832 -17.696  25.942  1.00191.66           O
ATOM    954  C3' C   B  45      37.616 -19.471  27.454  1.00188.75           C
ATOM    955  O3' C   B  45      38.247 -20.621  27.985  1.00192.11           O
ATOM    956  C2' C   B  45      37.846 -18.203  28.271  1.00194.28           C
ATOM    957  O2' C   B  45      39.188 -18.140  28.730  1.00202.67           O
ATOM    958  C1' C   B  45      37.642 -17.109  27.215  1.00190.28           C
ATOM    959  N1  C   B  45      36.295 -16.484  27.262  1.00178.63           N
ATOM    960  C2  C   B  45      35.976 -15.530  28.241  1.00174.47           C
ATOM    961  O2  C   B  45      36.829 -15.228  29.090  1.00177.56           O
ATOM    962  N3  C   B  45      34.735 -14.974  28.238  1.00171.56           N
ATOM    963  C4  C   B  45      33.838 -15.320  27.312  1.00167.51           C
ATOM    964  N4  C   B  45      32.628 -14.757  27.334  1.00164.61           N
ATOM    965  C5  C   B  45      34.140 -16.276  26.304  1.00167.18           C
ATOM    966  C6  C   B  45      35.362 -16.818  26.320  1.00171.97           C
ATOM    967  P   C   B  46      37.622 -21.369  29.259  1.00196.74           P
ATOM    968  OP1 C   B  46      38.265 -22.704  29.381  1.00196.16           O
ATOM    969  OP2 C   B  46      36.141 -21.280  29.167  1.00195.89           O
ATOM    970  O5' C   B  46      38.104 -20.471  30.481  1.00200.09           O
ATOM    971  C5' C   B  46      37.401 -20.484  31.710  1.00197.27           C
ATOM    972  C4' C   B  46      37.538 -19.173  32.439  1.00195.69           C
ATOM    973  O4' C   B  46      37.184 -18.075  31.560  1.00188.87           O
ATOM    974  C3' C   B  46      36.624 -19.000  33.639  1.00196.83           C
ATOM    975  O3' C   B  46      37.134 -19.628  34.799  1.00204.98           O
ATOM    976  C2' C   B  46      36.512 -17.488  33.763  1.00194.04           C
ATOM    977  O2' C   B  46      37.659 -16.950  34.406  1.00199.43           O
ATOM    978  C1' C   B  46      36.537 -17.057  32.295  1.00186.99           C
ATOM    979  N1  C   B  46      35.187 -16.850  31.714  1.00175.71           N
ATOM    980  C2  C   B  46      34.286 -15.907  32.237  1.00173.77           C
ATOM    981  O2  C   B  46      34.606 -15.248  33.236  1.00177.95           O
ATOM    982  N3  C   B  46      33.075 -15.756  31.648  1.00169.41           N
ATOM    983  C4  C   B  46      32.751 -16.481  30.576  1.00168.50           C
ATOM    984  N4  C   B  46      31.547 -16.302  30.022  1.00169.76           N
ATOM    985  C5  C   B  46      33.650 -17.431  30.016  1.00167.28           C
ATOM    986  C6  C   B  46      34.841 -17.574  30.606  1.00170.78           C
ATOM    987  P   G   B  47      36.641 -21.103  35.203  1.00203.24           P
ATOM    988  OP1 G   B  47      37.842 -21.970  35.310  1.00206.19           O
ATOM    989  OP2 G   B  47      35.530 -21.504  34.298  1.00191.95           O
ATOM    990  O5' G   B  47      36.044 -20.901  36.665  1.00209.09           O
ATOM    991  C5' G   B  47      34.687 -20.529  36.847  1.00204.25           C
ATOM    992  C4' G   B  47      34.551 -19.183  37.517  1.00203.04           C
ATOM    993  O4' G   B  47      34.717 -18.125  36.533  1.00196.95           O
ATOM    994  C3' G   B  47      33.187 -18.914  38.135  1.00200.91           C
ATOM    995  O3' G   B  47      33.060 -19.459  39.436  1.00204.78           O
ATOM    996  C2' G   B  47      33.082 -17.397  38.083  1.00200.35           C
ATOM    997  O2' G   B  47      33.848 -16.803  39.121  1.00206.96           O
ATOM    998  C1' G   B  47      33.767 -17.104  36.752  1.00194.49           C
ATOM    999  N9  G   B  47      32.825 -17.138  35.617  1.00183.00           N
ATOM   1000  C8  G   B  47      33.091 -17.808  34.451  1.00179.24           C
ATOM   1001  N7  G   B  47      32.139 -17.722  33.571  1.00175.61           N
ATOM   1002  C5  G   B  47      31.178 -16.940  34.188  1.00174.54           C
ATOM   1003  C6  G   B  47      29.920 -16.518  33.692  1.00167.64           C
ATOM   1004  O6  G   B  47      29.414 -16.766  32.590  1.00162.69           O
ATOM   1005  N1  G   B  47      29.243 -15.745  34.622  1.00170.10           N
ATOM   1006  C2  G   B  47      29.714 -15.415  35.869  1.00176.49           C
ATOM   1007  N2  G   B  47      28.910 -14.659  36.630  1.00180.27           N
ATOM   1008  N3  G   B  47      30.890 -15.807  36.344  1.00179.61           N
ATOM   1009  C4  G   B  47      31.576 -16.563  35.456  1.00178.71           C
ATOM   1010  P   C   B  48      31.940 -20.571  39.734  1.00200.12           P
ATOM   1011  OP1 C   B  48      32.329 -21.308  40.963  1.00206.34           O
ATOM   1012  OP2 C   B  48      31.698 -21.328  38.479  1.00189.46           O
ATOM   1013  O5' C   B  48      30.639 -19.711  40.059  1.00198.98           O
ATOM   1014  C5' C   B  48      30.691 -18.625  40.976  1.00201.10           C
ATOM   1015  C4' C   B  48      29.375 -17.890  41.025  1.00195.81           C
ATOM   1016  O4' C   B  48      29.273 -16.990  39.891  1.00188.64           O
ATOM   1017  C3' C   B  48      28.140 -18.766  40.904  1.00190.50           C
ATOM   1018  O3' C   B  48      27.775 -19.405  42.110  1.00193.48           O
ATOM   1019  C2' C   B  48      27.096 -17.799  40.368  1.00187.00           C
ATOM   1020  O2' C   B  48      26.613 -16.952  41.401  1.00182.28           O
ATOM   1021  C1' C   B  48      27.941 -16.961  39.416  1.00180.23           C
ATOM   1022  N1  C   B  48      27.929 -17.490  38.032  1.00171.37           N
ATOM   1023  C2  C   B  48      26.792 -17.305  37.238  1.00169.98           C
ATOM   1024  O2  C   B  48      25.819 -16.715  37.730  1.00172.88           O
ATOM   1025  N3  C   B  48      26.787 -17.776  35.968  1.00162.15           N
ATOM   1026  C4  C   B  48      27.860 -18.405  35.488  1.00162.45           C
ATOM   1027  N4  C   B  48      27.818 -18.854  34.231  1.00157.47           N
ATOM   1028  C5  C   B  48      29.033 -18.604  36.274  1.00164.14           C
ATOM   1029  C6  C   B  48      29.025 -18.134  37.527  1.00168.91           C
ATOM   1030  P   C   B  49      27.170 -20.886  42.038  1.00188.77           P
ATOM   1031  OP1 C   B  49      27.191 -21.482  43.400  1.00194.56           O
ATOM   1032  OP2 C   B  49      27.855 -21.568  40.908  1.00184.27           O
ATOM   1033  O5' C   B  49      25.656 -20.654  41.603  1.00181.90           O
ATOM   1034  C5' C   B  49      24.839 -19.717  42.288  1.00182.42           C
ATOM   1035  C4' C   B  49      23.579 -19.420  41.517  1.00178.35           C
ATOM   1036  O4' C   B  49      23.892 -18.671  40.313  1.00177.85           O
ATOM   1037  C3' C   B  49      22.825 -20.627  40.997  1.00171.51           C
ATOM   1038  O3' C   B  49      22.064 -21.287  41.988  1.00171.85           O
ATOM   1039  C2' C   B  49      21.999 -20.031  39.867  1.00168.49           C
ATOM   1040  O2' C   B  49      20.893 -19.304  40.381  1.00171.86           O
ATOM   1041  C1' C   B  49      22.995 -19.032  39.281  1.00169.63           C
ATOM   1042  N1  C   B  49      23.763 -19.621  38.161  1.00162.34           N
ATOM   1043  C2  C   B  49      23.124 -19.716  36.923  1.00158.78           C
ATOM   1044  O2  C   B  49      21.959 -19.295  36.844  1.00159.08           O
ATOM   1045  N3  C   B  49      23.787 -20.256  35.871  1.00155.49           N
ATOM   1046  C4  C   B  49      25.041 -20.690  36.027  1.00154.82           C
ATOM   1047  N4  C   B  49      25.660 -21.211  34.966  1.00151.69           N
ATOM   1048  C5  C   B  49      25.717 -20.604  37.280  1.00158.55           C
ATOM   1049  C6  C   B  49      25.048 -20.069  38.313  1.00161.66           C
ATOM   1050  P   G   B  50      21.941 -22.883  41.938  1.00167.73           P
ATOM   1051  OP1 G   B  50      21.522 -23.357  43.282  1.00177.00           O
ATOM   1052  OP2 G   B  50      23.192 -23.401  41.324  1.00163.24           O
ATOM   1053  O5' G   B  50      20.742 -23.135  40.919  1.00163.85           O
ATOM   1054  C5' G   B  50      19.472 -22.545  41.152  1.00165.05           C
ATOM   1055  C4' G   B  50      18.602 -22.558  39.920  1.00161.63           C
ATOM   1056  O4' G   B  50      19.147 -21.678  38.901  1.00156.81           O
ATOM   1057  C3' G   B  50      18.460 -23.890  39.207  1.00151.54           C
ATOM   1058  O3' G   B  50      17.559 -24.774  39.852  1.00160.69           O
ATOM   1059  C2' G   B  50      18.019 -23.466  37.812  1.00157.69           C
ATOM   1060  O2' G   B  50      16.639 -23.137  37.799  1.00160.58           O
ATOM   1061  C1' G   B  50      18.836 -22.183  37.618  1.00152.98           C
ATOM   1062  N9  G   B  50      20.092 -22.464  36.902  1.00150.59           N
ATOM   1063  C8  G   B  50      21.357 -22.578  37.426  1.00151.30           C
ATOM   1064  N7  G   B  50      22.259 -22.862  36.527  1.00149.25           N
ATOM   1065  C5  G   B  50      21.539 -22.950  35.344  1.00146.96           C
ATOM   1066  C6  G   B  50      21.971 -23.239  34.029  1.00144.70           C
ATOM   1067  O6  G   B  50      23.121 -23.479  33.652  1.00144.17           O
ATOM   1068  N1  G   B  50      20.916 -23.230  33.121  1.00143.77           N
ATOM   1069  C2  G   B  50      19.602 -22.980  33.436  1.00145.28           C
ATOM   1070  N2  G   B  50      18.714 -23.014  32.430  1.00144.74           N
ATOM   1071  N3  G   B  50      19.188 -22.710  34.665  1.00147.09           N
ATOM   1072  C4  G   B  50      20.202 -22.712  35.558  1.00147.86           C
ATOM   1073  P   G   B  51      17.674 -26.362  39.621  1.00155.86           P
ATOM   1074  OP1 G   B  51      17.212 -26.647  38.239  1.00143.73           O
ATOM   1075  OP2 G   B  51      17.033 -27.036  40.781  1.00146.48           O
ATOM   1076  O5' G   B  51      19.240 -26.657  39.664  1.00153.94           O
ATOM   1077  C5' G   B  51      19.983 -26.552  40.872  1.00154.05           C
ATOM   1078  C4' G   B  51      20.948 -27.700  41.013  1.00152.48           C
ATOM   1079  O4' G   B  51      20.222 -28.893  41.406  1.00151.83           O
ATOM   1080  C3' G   B  51      21.681 -28.103  39.740  1.00148.88           C
ATOM   1081  O3' G   B  51      22.836 -27.317  39.508  1.00146.52           O
ATOM   1082  C2' G   B  51      21.990 -29.577  39.973  1.00149.16           C
ATOM   1083  O2' G   B  51      23.142 -29.724  40.792  1.00153.26           O
ATOM   1084  C1' G   B  51      20.767 -30.026  40.769  1.00141.61           C
ATOM   1085  N9  G   B  51      19.718 -30.626  39.924  1.00142.87           N
ATOM   1086  C8  G   B  51      18.484 -30.096  39.621  1.00143.35           C
ATOM   1087  N7  G   B  51      17.755 -30.872  38.862  1.00136.10           N
ATOM   1088  C5  G   B  51      18.558 -31.984  38.666  1.00134.54           C
ATOM   1089  C6  G   B  51      18.315 -33.167  37.939  1.00132.56           C
ATOM   1090  O6  G   B  51      17.311 -33.475  37.294  1.00162.50           O
ATOM   1091  N1  G   B  51      19.395 -34.038  37.989  1.00132.39           N
ATOM   1092  C2  G   B  51      20.559 -33.807  38.669  1.00134.08           C
ATOM   1093  N2  G   B  51      21.484 -34.770  38.602  1.00136.28           N
ATOM   1094  N3  G   B  51      20.802 -32.712  39.360  1.00136.02           N
ATOM   1095  C4  G   B  51      19.766 -31.852  39.313  1.00142.28           C
ATOM   1096  P   A   B  52      23.486 -27.239  38.042  1.00157.71           P
ATOM   1097  OP1 A   B  52      24.619 -26.280  38.102  1.00155.04           O
ATOM   1098  OP2 A   B  52      22.399 -27.042  37.045  1.00142.63           O
ATOM   1099  O5' A   B  52      24.086 -28.694  37.809  1.00151.42           O
ATOM   1100  C5' A   B  52      25.425 -29.018  38.154  1.00150.64           C
ATOM   1101  C4' A   B  52      25.893 -30.208  37.357  1.00147.39           C
ATOM   1102  O4' A   B  52      25.005 -31.323  37.615  1.00144.58           O
ATOM   1103  C3' A   B  52      25.857 -30.018  35.848  1.00142.82           C
ATOM   1104  O3' A   B  52      27.070 -29.477  35.363  1.00145.57           O
ATOM   1105  C2' A   B  52      25.574 -31.416  35.315  1.00141.18           C
ATOM   1106  O2' A   B  52      26.774 -32.172  35.251  1.00147.03           O
ATOM   1107  C1' A   B  52      24.710 -32.006  36.422  1.00140.09           C
ATOM   1108  N9  A   B  52      23.258 -31.887  36.194  1.00137.62           N
ATOM   1109  C8  A   B  52      22.431 -30.906  36.674  1.00138.27           C
ATOM   1110  N7  A   B  52      21.169 -31.064  36.371  1.00135.96           N
ATOM   1111  C5  A   B  52      21.157 -32.248  35.657  1.00137.12           C
ATOM   1112  C6  A   B  52      20.114 -32.970  35.054  1.00142.37           C
ATOM   1113  N6  A   B  52      18.838 -32.577  35.073  1.00139.23           N
ATOM   1114  N1  A   B  52      20.433 -34.119  34.419  1.00151.06           N
ATOM   1115  C2  A   B  52      21.716 -34.505  34.398  1.00156.10           C
ATOM   1116  N3  A   B  52      22.784 -33.915  34.930  1.00154.37           N
ATOM   1117  C4  A   B  52      22.434 -32.774  35.551  1.00141.35           C
ATOM   1118  P   A   B  53      27.066 -28.232  34.356  1.00144.63           P
ATOM   1119  OP1 A   B  53      28.414 -27.627  34.443  1.00148.14           O
ATOM   1120  OP2 A   B  53      25.862 -27.401  34.618  1.00143.39           O
ATOM   1121  O5' A   B  53      26.908 -28.905  32.919  1.00150.51           O
ATOM   1122  C5' A   B  53      27.824 -29.895  32.468  1.00152.98           C
ATOM   1123  C4' A   B  53      27.212 -30.783  31.411  1.00142.87           C
ATOM   1124  O4' A   B  53      26.181 -31.609  32.009  1.00141.16           O
ATOM   1125  C3' A   B  53      26.496 -30.075  30.273  1.00141.43           C
ATOM   1126  O3' A   B  53      27.369 -29.588  29.270  1.00142.83           O
ATOM   1127  C2' A   B  53      25.527 -31.136  29.779  1.00140.39           C
ATOM   1128  O2' A   B  53      26.207 -32.094  28.986  1.00148.72           O
ATOM   1129  C1' A   B  53      25.124 -31.802  31.092  1.00139.56           C
ATOM   1130  N9  A   B  53      23.897 -31.209  31.658  1.00137.75           N
ATOM   1131  C8  A   B  53      23.794 -30.101  32.459  1.00140.82           C
ATOM   1132  N7  A   B  53      22.565 -29.808  32.807  1.00136.81           N
ATOM   1133  C5  A   B  53      21.805 -30.787  32.195  1.00135.83           C
ATOM   1134  C6  A   B  53      20.424 -31.030  32.178  1.00135.05           C
ATOM   1135  N6  A   B  53      19.527 -30.279  32.813  1.00138.32           N
ATOM   1136  N1  A   B  53      19.983 -32.088  31.476  1.00134.87           N
ATOM   1137  C2  A   B  53      20.884 -32.840  30.834  1.00139.32           C
ATOM   1138  N3  A   B  53      22.207 -32.714  30.772  1.00137.68           N
ATOM   1139  C4  A   B  53      22.611 -31.654  31.484  1.00136.45           C
ATOM   1140  P   A   B  54      27.213 -28.072  28.762  1.00144.48           P
ATOM   1141  OP1 A   B  54      28.337 -27.751  27.847  1.00145.98           O
ATOM   1142  OP2 A   B  54      26.993 -27.225  29.962  1.00144.49           O
ATOM   1143  O5' A   B  54      25.851 -28.079  27.936  1.00145.60           O
ATOM   1144  C5' A   B  54      25.736 -28.780  26.705  1.00146.08           C
ATOM   1145  C4' A   B  54      24.306 -28.808  26.227  1.00143.38           C
ATOM   1146  O4' A   B  54      23.481 -29.427  27.247  1.00139.44           O
ATOM   1147  C3' A   B  54      23.657 -27.450  25.989  1.00140.14           C
ATOM   1148  O3' A   B  54      23.944 -26.913  24.707  1.00141.24           O
ATOM   1149  C2' A   B  54      22.176 -27.733  26.208  1.00139.88           C
ATOM   1150  O2' A   B  54      21.599 -28.307  25.045  1.00141.20           O
ATOM   1151  C1' A   B  54      22.219 -28.799  27.302  1.00140.37           C
ATOM   1152  N9  A   B  54      22.025 -28.261  28.665  1.00137.94           N
ATOM   1153  C8  A   B  54      22.994 -28.041  29.613  1.00141.63           C
ATOM   1154  N7  A   B  54      22.536 -27.583  30.752  1.00137.85           N
ATOM   1155  C5  A   B  54      21.168 -27.505  30.549  1.00137.59           C
ATOM   1156  C6  A   B  54      20.118 -27.089  31.384  1.00137.97           C
ATOM   1157  N6  A   B  54      20.293 -26.660  32.636  1.00138.63           N
ATOM   1158  N1  A   B  54      18.866 -27.130  30.883  1.00138.41           N
ATOM   1159  C2  A   B  54      18.696 -27.562  29.627  1.00138.56           C
ATOM   1160  N3  A   B  54      19.602 -27.978  28.744  1.00138.31           N
ATOM   1161  C4  A   B  54      20.837 -27.924  29.272  1.00137.71           C
ATOM   1162  P   C   B  55      24.195 -25.332  24.526  1.00153.13           P
ATOM   1163  OP1 C   B  55      24.444 -25.025  23.093  1.00157.22           O
ATOM   1164  OP2 C   B  55      25.207 -24.925  25.536  1.00154.86           O
ATOM   1165  O5' C   B  55      22.804 -24.660  24.923  1.00151.80           O
ATOM   1166  C5' C   B  55      21.634 -24.846  24.137  1.00142.14           C
ATOM   1167  C4' C   B  55      20.400 -24.416  24.890  1.00142.49           C
ATOM   1168  O4' C   B  55      20.267 -25.226  26.090  1.00145.07           O
ATOM   1169  C3' C   B  55      20.409 -22.990  25.420  1.00144.61           C
ATOM   1170  O3' C   B  55      20.091 -22.007  24.452  1.00149.86           O
ATOM   1171  C2' C   B  55      19.432 -23.070  26.583  1.00144.30           C
ATOM   1172  O2' C   B  55      18.093 -23.134  26.109  1.00145.40           O
ATOM   1173  C1' C   B  55      19.794 -24.433  27.161  1.00141.46           C
ATOM   1174  N1  C   B  55      20.873 -24.335  28.173  1.00140.47           N
ATOM   1175  C2  C   B  55      20.571 -24.018  29.497  1.00140.88           C
ATOM   1176  O2  C   B  55      19.387 -23.825  29.806  1.00147.33           O
ATOM   1177  N3  C   B  55      21.583 -23.935  30.400  1.00140.83           N
ATOM   1178  C4  C   B  55      22.844 -24.158  30.031  1.00140.40           C
ATOM   1179  N4  C   B  55      23.819 -24.076  30.934  1.00141.20           N
ATOM   1180  C5  C   B  55      23.181 -24.480  28.695  1.00139.87           C
ATOM   1181  C6  C   B  55      22.175 -24.556  27.824  1.00139.89           C
ATOM   1182  P   G   B  56      20.834 -20.584  24.506  1.00158.58           P
ATOM   1183  OP1 G   B  56      20.378 -19.779  23.345  1.00170.57           O
ATOM   1184  OP2 G   B  56      22.287 -20.820  24.701  1.00157.16           O
ATOM   1185  O5' G   B  56      20.273 -19.915  25.839  1.00155.32           O
ATOM   1186  C5' G   B  56      18.900 -19.575  25.950  1.00154.57           C
ATOM   1187  C4' G   B  56      18.509 -19.248  27.369  1.00156.58           C
ATOM   1188  O4' G   B  56      18.836 -20.354  28.255  1.00153.39           O
ATOM   1189  C3' G   B  56      19.202 -18.059  28.016  1.00162.02           C
ATOM   1190  O3' G   B  56      18.701 -16.807  27.583  1.00168.74           O
ATOM   1191  C2' G   B  56      18.974 -18.332  29.496  1.00167.51           C
ATOM   1192  O2' G   B  56      17.638 -18.017  29.862  1.00178.11           O
ATOM   1193  C1' G   B  56      19.139 -19.854  29.544  1.00159.12           C
ATOM   1194  N9  G   B  56      20.520 -20.231  29.910  1.00158.26           N
ATOM   1195  C8  G   B  56      21.524 -20.729  29.113  1.00156.92           C
ATOM   1196  N7  G   B  56      22.642 -20.935  29.763  1.00144.06           N
ATOM   1197  C5  G   B  56      22.360 -20.545  31.064  1.00145.88           C
ATOM   1198  C6  G   B  56      23.174 -20.537  32.225  1.00147.16           C
ATOM   1199  O6  G   B  56      24.352 -20.891  32.342  1.00146.96           O
ATOM   1200  N1  G   B  56      22.479 -20.054  33.331  1.00149.69           N
ATOM   1201  C2  G   B  56      21.172 -19.634  33.323  1.00150.94           C
ATOM   1202  N2  G   B  56      20.652 -19.194  34.474  1.00154.11           N
ATOM   1203  N3  G   B  56      20.407 -19.639  32.249  1.00149.93           N
ATOM   1204  C4  G   B  56      21.059 -20.104  31.166  1.00147.34           C
ATOM   1205  P   G   B  57      19.709 -15.587  27.281  1.00177.04           P
ATOM   1206  OP1 G   B  57      19.056 -14.716  26.272  1.00176.25           O
ATOM   1207  OP2 G   B  57      21.068 -16.121  27.001  1.00173.17           O
ATOM   1208  O5' G   B  57      19.779 -14.798  28.665  1.00181.54           O
ATOM   1209  C5' G   B  57      18.589 -14.478  29.370  1.00184.86           C
ATOM   1210  C4' G   B  57      18.789 -14.498  30.866  1.00181.65           C
ATOM   1211  O4' G   B  57      19.170 -15.827  31.309  1.00176.00           O
ATOM   1212  C3' G   B  57      19.887 -13.604  31.418  1.00179.40           C
ATOM   1213  O3' G   B  57      19.509 -12.241  31.499  1.00181.38           O
ATOM   1214  C2' G   B  57      20.171 -14.246  32.771  1.00182.08           C
ATOM   1215  O2' G   B  57      19.162 -13.909  33.713  1.00189.43           O
ATOM   1216  C1' G   B  57      20.021 -15.728  32.434  1.00176.69           C
ATOM   1217  N9  G   B  57      21.322 -16.353  32.124  1.00171.02           N
ATOM   1218  C8  G   B  57      21.770 -16.854  30.923  1.00165.49           C
ATOM   1219  N7  G   B  57      22.983 -17.338  30.995  1.00162.66           N
ATOM   1220  C5  G   B  57      23.358 -17.150  32.321  1.00165.22           C
ATOM   1221  C6  G   B  57      24.563 -17.475  33.003  1.00159.57           C
ATOM   1222  O6  G   B  57      25.583 -18.011  32.553  1.00156.27           O
ATOM   1223  N1  G   B  57      24.515 -17.099  34.343  1.00163.41           N
ATOM   1224  C2  G   B  57      23.445 -16.492  34.954  1.00167.10           C
ATOM   1225  N2  G   B  57      23.564 -16.199  36.255  1.00171.34           N
ATOM   1226  N3  G   B  57      22.320 -16.185  34.331  1.00170.02           N
ATOM   1227  C4  G   B  57      22.344 -16.539  33.028  1.00169.98           C
ATOM   1228  P   C   B  58      20.608 -11.080  31.314  1.00183.06           P
ATOM   1229  OP1 C   B  58      19.910  -9.778  31.484  1.00192.09           O
ATOM   1230  OP2 C   B  58      21.381 -11.330  30.070  1.00173.92           O
ATOM   1231  O5' C   B  58      21.589 -11.279  32.555  1.00184.20           O
ATOM   1232  C5' C   B  58      21.137 -11.039  33.879  1.00186.04           C
ATOM   1233  C4' C   B  58      22.213 -11.292  34.907  1.00184.34           C
ATOM   1234  O4' C   B  58      22.595 -12.692  34.916  1.00178.61           O
ATOM   1235  C3' C   B  58      23.534 -10.567  34.713  1.00185.66           C
ATOM   1236  O3' C   B  58      23.488  -9.198  35.082  1.00191.19           O
ATOM   1237  C2' C   B  58      24.483 -11.400  35.566  1.00185.56           C
ATOM   1238  O2' C   B  58      24.317 -11.107  36.946  1.00194.89           O
ATOM   1239  C1' C   B  58      23.946 -12.811  35.321  1.00177.72           C
ATOM   1240  N1  C   B  58      24.721 -13.528  34.282  1.00170.87           N
ATOM   1241  C2  C   B  58      25.987 -14.012  34.637  1.00170.09           C
ATOM   1242  O2  C   B  58      26.393 -13.818  35.796  1.00175.64           O
ATOM   1243  N3  C   B  58      26.724 -14.672  33.717  1.00164.28           N
ATOM   1244  C4  C   B  58      26.238 -14.850  32.489  1.00159.64           C
ATOM   1245  N4  C   B  58      26.994 -15.506  31.610  1.00156.47           N
ATOM   1246  C5  C   B  58      24.955 -14.365  32.101  1.00159.80           C
ATOM   1247  C6  C   B  58      24.231 -13.718  33.021  1.00166.28           C
ATOM   1248  P   G   B  59      24.321  -8.106  34.245  1.00189.60           P
ATOM   1249  OP1 G   B  59      23.917  -6.772  34.754  1.00199.08           O
ATOM   1250  OP2 G   B  59      24.181  -8.410  32.798  1.00179.77           O
ATOM   1251  O5' G   B  59      25.840  -8.363  34.664  1.00185.41           O
ATOM   1252  C5' G   B  59      26.308  -7.986  35.951  1.00191.67           C
ATOM   1253  C4' G   B  59      27.640  -8.613  36.287  1.00190.89           C
ATOM   1254  O4' G   B  59      27.567 -10.055  36.152  1.00191.15           O
ATOM   1255  C3' G   B  59      28.827  -8.234  35.414  1.00196.21           C
ATOM   1256  O3' G   B  59      29.365  -6.956  35.718  1.00206.19           O
ATOM   1257  C2' G   B  59      29.797  -9.380  35.677  1.00189.34           C
ATOM   1258  O2' G   B  59      30.448  -9.212  36.927  1.00193.61           O
ATOM   1259  C1' G   B  59      28.837 -10.565  35.798  1.00186.68           C
ATOM   1260  N9  G   B  59      28.738 -11.325  34.536  1.00176.05           N
ATOM   1261  C8  G   B  59      27.715 -11.371  33.618  1.00172.27           C
ATOM   1262  N7  G   B  59      27.978 -12.153  32.601  1.00167.15           N
ATOM   1263  C5  G   B  59      29.249 -12.653  32.864  1.00167.52           C
ATOM   1264  C6  G   B  59      30.074 -13.551  32.133  1.00164.16           C
ATOM   1265  O6  G   B  59      29.845 -14.114  31.058  1.00159.94           O
ATOM   1266  N1  G   B  59      31.287 -13.783  32.777  1.00167.09           N
ATOM   1267  C2  G   B  59      31.660 -13.218  33.972  1.00172.66           C
ATOM   1268  N2  G   B  59      32.864 -13.542  34.459  1.00175.86           N
ATOM   1269  N3  G   B  59      30.904 -12.381  34.660  1.00175.91           N
ATOM   1270  C4  G   B  59      29.724 -12.147  34.053  1.00173.01           C
ATOM   1271  P   G   B  60      30.117  -6.098  34.581  1.00208.88           P
ATOM   1272  OP1 G   B  60      30.322  -4.727  35.111  1.00201.25           O
ATOM   1273  OP2 G   B  60      29.390  -6.291  33.300  1.00201.63           O
ATOM   1274  O5' G   B  60      31.540  -6.803  34.432  1.00205.29           O
ATOM   1275  C5' G   B  60      32.462  -6.816  35.512  1.00207.90           C
ATOM   1276  C4' G   B  60      33.603  -7.780  35.282  1.00201.12           C
ATOM   1277  O4' G   B  60      33.102  -9.129  35.090  1.00190.77           O
ATOM   1278  C3' G   B  60      34.467  -7.543  34.054  1.00197.48           C
ATOM   1279  O3' G   B  60      35.399  -6.489  34.217  1.00202.71           O
ATOM   1280  C2' G   B  60      35.121  -8.904  33.850  1.00193.10           C
ATOM   1281  O2' G   B  60      36.194  -9.087  34.762  1.00198.20           O
ATOM   1282  C1' G   B  60      33.984  -9.848  34.250  1.00185.78           C
ATOM   1283  N9  G   B  60      33.245 -10.355  33.078  1.00178.70           N
ATOM   1284  C8  G   B  60      31.963 -10.048  32.688  1.00177.16           C
ATOM   1285  N7  G   B  60      31.600 -10.674  31.600  1.00170.87           N
ATOM   1286  C5  G   B  60      32.706 -11.437  31.251  1.00169.23           C
ATOM   1287  C6  G   B  60      32.910 -12.321  30.162  1.00164.62           C
ATOM   1288  O6  G   B  60      32.119 -12.611  29.259  1.00160.62           O
ATOM   1289  N1  G   B  60      34.182 -12.887  30.185  1.00165.91           N
ATOM   1290  C2  G   B  60      35.138 -12.637  31.138  1.00171.10           C
ATOM   1291  N2  G   B  60      36.314 -13.270  31.011  1.00172.51           N
ATOM   1292  N3  G   B  60      34.957 -11.814  32.159  1.00175.52           N
ATOM   1293  C4  G   B  60      33.729 -11.253  32.154  1.00174.23           C
ATOM   1294  P   C   B  61      35.774  -5.554  32.965  1.00200.20           P
ATOM   1295  OP1 C   B  61      36.354  -4.291  33.492  1.00202.34           O
ATOM   1296  OP2 C   B  61      34.585  -5.512  32.072  1.00192.11           O
ATOM   1297  O5' C   B  61      36.916  -6.361  32.199  1.00198.38           O
ATOM   1298  C5' C   B  61      38.050  -6.861  32.892  1.00203.89           C
ATOM   1299  C4' C   B  61      38.764  -7.927  32.095  1.00201.50           C
ATOM   1300  O4' C   B  61      37.928  -9.110  31.978  1.00194.46           O
ATOM   1301  C3' C   B  61      39.100  -7.569  30.656  1.00198.56           C
ATOM   1302  O3' C   B  61      40.268  -6.776  30.546  1.00205.76           O
ATOM   1303  C2' C   B  61      39.226  -8.934  29.993  1.00193.39           C
ATOM   1304  O2' C   B  61      40.490  -9.516  30.278  1.00199.76           O
ATOM   1305  C1' C   B  61      38.146  -9.733  30.729  1.00187.34           C
ATOM   1306  N1  C   B  61      36.866  -9.764  29.984  1.00177.84           N
ATOM   1307  C2  C   B  61      36.734 -10.606  28.872  1.00175.20           C
ATOM   1308  O2  C   B  61      37.703 -11.305  28.540  1.00175.71           O
ATOM   1309  N3  C   B  61      35.560 -10.630  28.193  1.00172.55           N
ATOM   1310  C4  C   B  61      34.545  -9.856  28.589  1.00170.99           C
ATOM   1311  N4  C   B  61      33.402  -9.905  27.899  1.00168.12           N
ATOM   1312  C5  C   B  61      34.652  -8.993  29.717  1.00174.11           C
ATOM   1313  C6  C   B  61      35.817  -8.981  30.376  1.00178.35           C
ATOM   1314  P   G   B  62      40.365  -5.634  29.419  1.00209.87           P
ATOM   1315  OP1 G   B  62      41.585  -4.829  29.689  1.00211.00           O
ATOM   1316  OP2 G   B  62      39.047  -4.955  29.334  1.00211.08           O
ATOM   1317  O5' G   B  62      40.592  -6.446  28.067  1.00206.40           O
ATOM   1318  C5' G   B  62      41.823  -7.108  27.821  1.00206.24           C
ATOM   1319  C4' G   B  62      41.730  -8.077  26.668  1.00196.25           C
ATOM   1320  O4' G   B  62      40.719  -9.084  26.936  1.00190.12           O
ATOM   1321  C3' G   B  62      41.317  -7.504  25.321  1.00188.82           C
ATOM   1322  O3' G   B  62      42.368  -6.826  24.653  1.00188.80           O
ATOM   1323  C2' G   B  62      40.824  -8.743  24.585  1.00183.74           C
ATOM   1324  O2' G   B  62      41.920  -9.518  24.121  1.00185.18           O
ATOM   1325  C1' G   B  62      40.140  -9.510  25.718  1.00181.73           C
ATOM   1326  N9  G   B  62      38.685  -9.261  25.756  1.00173.43           N
ATOM   1327  C8  G   B  62      37.965  -8.492  26.640  1.00174.55           C
ATOM   1328  N7  G   B  62      36.682  -8.483  26.384  1.00171.32           N
ATOM   1329  C5  G   B  62      36.545  -9.292  25.262  1.00166.35           C
ATOM   1330  C6  G   B  62      35.395  -9.666  24.515  1.00161.15           C
ATOM   1331  O6  G   B  62      34.213  -9.345  24.697  1.00159.74           O
ATOM   1332  N1  G   B  62      35.724 -10.504  23.449  1.00160.06           N
ATOM   1333  C2  G   B  62      36.996 -10.927  23.143  1.00159.60           C
ATOM   1334  N2  G   B  62      37.148 -11.736  22.083  1.00156.67           N
ATOM   1335  N3  G   B  62      38.069 -10.584  23.832  1.00162.84           N
ATOM   1336  C4  G   B  62      37.773  -9.775  24.867  1.00167.10           C
ATOM   1337  P   C   B  63      42.038  -5.694  23.557  1.00184.21           P
ATOM   1338  OP1 C   B  63      43.327  -5.098  23.125  1.00181.54           O
ATOM   1339  OP2 C   B  63      40.969  -4.817  24.098  1.00183.70           O
ATOM   1340  O5' C   B  63      41.450  -6.510  22.318  1.00180.95           O
ATOM   1341  C5' C   B  63      42.305  -7.293  21.497  1.00179.03           C
ATOM   1342  C4' C   B  63      41.542  -8.047  20.433  1.00171.26           C
ATOM   1343  O4' C   B  63      40.546  -8.904  21.050  1.00167.76           O
ATOM   1344  C3' C   B  63      40.734  -7.212  19.452  1.00166.85           C
ATOM   1345  O3' C   B  63      41.509  -6.604  18.434  1.00165.75           O
ATOM   1346  C2' C   B  63      39.718  -8.220  18.936  1.00160.74           C
ATOM   1347  O2' C   B  63      40.323  -9.119  18.016  1.00157.56           O
ATOM   1348  C1' C   B  63      39.410  -8.996  20.212  1.00161.68           C
ATOM   1349  N1  C   B  63      38.239  -8.446  20.933  1.00159.64           N
ATOM   1350  C2  C   B  63      36.958  -8.758  20.467  1.00152.64           C
ATOM   1351  O2  C   B  63      36.855  -9.473  19.463  1.00150.62           O
ATOM   1352  N3  C   B  63      35.880  -8.273  21.121  1.00152.77           N
ATOM   1353  C4  C   B  63      36.048  -7.506  22.198  1.00159.66           C
ATOM   1354  N4  C   B  63      34.961  -7.045  22.818  1.00161.57           N
ATOM   1355  C5  C   B  63      37.341  -7.175  22.697  1.00159.04           C
ATOM   1356  C6  C   B  63      38.399  -7.662  22.041  1.00158.80           C
ATOM   1357  P   U   B  64      41.096  -5.149  17.887  1.00165.39           P
ATOM   1358  OP1 U   B  64      42.034  -4.779  16.796  1.00168.73           O
ATOM   1359  OP2 U   B  64      40.938  -4.251  19.061  1.00167.89           O
ATOM   1360  O5' U   B  64      39.659  -5.370  17.235  1.00156.72           O
ATOM   1361  C5' U   B  64      39.524  -6.048  15.997  1.00153.40           C
ATOM   1362  C4' U   B  64      38.105  -6.495  15.749  1.00154.16           C
ATOM   1363  O4' U   B  64      37.507  -6.975  16.976  1.00151.60           O
ATOM   1364  C3' U   B  64      37.129  -5.434  15.265  1.00158.28           C
ATOM   1365  O3' U   B  64      37.249  -5.174  13.880  1.00159.55           O
ATOM   1366  C2' U   B  64      35.779  -6.033  15.639  1.00155.02           C
ATOM   1367  O2' U   B  64      35.376  -6.998  14.678  1.00152.08           O
ATOM   1368  C1' U   B  64      36.111  -6.767  16.936  1.00153.55           C
ATOM   1369  N1  U   B  64      35.675  -6.049  18.155  1.00149.42           N
ATOM   1370  C2  U   B  64      34.318  -6.003  18.404  1.00149.20           C
ATOM   1371  O2  U   B  64      33.483  -6.486  17.657  1.00147.64           O
ATOM   1372  N3  U   B  64      33.964  -5.359  19.559  1.00151.64           N
ATOM   1373  C4  U   B  64      34.805  -4.777  20.479  1.00156.11           C
ATOM   1374  O4  U   B  64      34.322  -4.234  21.472  1.00158.54           O
ATOM   1375  C5  U   B  64      36.195  -4.878  20.155  1.00156.42           C
ATOM   1376  C6  U   B  64      36.574  -5.501  19.034  1.00153.48           C
ATOM   1377  P   C   B  65      36.822  -3.748  13.285  1.00160.28           P
ATOM   1378  OP1 C   B  65      36.704  -3.902  11.814  1.00164.80           O
ATOM   1379  OP2 C   B  65      37.745  -2.732  13.848  1.00159.70           O
ATOM   1380  O5' C   B  65      35.358  -3.493  13.864  1.00158.84           O
ATOM   1381  C5' C   B  65      34.215  -4.096  13.269  1.00155.53           C
ATOM   1382  C4' C   B  65      32.931  -3.599  13.893  1.00152.98           C
ATOM   1383  O4' C   B  65      32.908  -3.915  15.303  1.00148.92           O
ATOM   1384  C3' C   B  65      32.695  -2.097  13.840  1.00153.78           C
ATOM   1385  O3' C   B  65      32.139  -1.706  12.601  1.00153.72           O
ATOM   1386  C2' C   B  65      31.753  -1.849  15.015  1.00154.26           C
ATOM   1387  O2' C   B  65      30.407  -2.088  14.635  1.00151.28           O
ATOM   1388  C1' C   B  65      32.173  -2.938  16.006  1.00150.87           C
ATOM   1389  N1  C   B  65      32.998  -2.454  17.133  1.00153.61           N
ATOM   1390  C2  C   B  65      32.371  -2.193  18.351  1.00157.91           C
ATOM   1391  O2  C   B  65      31.145  -2.336  18.431  1.00157.06           O
ATOM   1392  N3  C   B  65      33.114  -1.785  19.404  1.00167.23           N
ATOM   1393  C4  C   B  65      34.434  -1.639  19.272  1.00168.94           C
ATOM   1394  N4  C   B  65      35.133  -1.230  20.336  1.00170.10           N
ATOM   1395  C5  C   B  65      35.101  -1.910  18.043  1.00166.35           C
ATOM   1396  C6  C   B  65      34.350  -2.320  17.013  1.00159.32           C
ATOM   1397  P   A   B  66      32.502  -0.291  11.939  1.00137.00           P
ATOM   1398  OP1 A   B  66      31.663   0.760  12.578  1.00124.57           O
ATOM   1399  OP2 A   B  66      32.453  -0.506  10.469  1.00140.69           O
ATOM   1400  O5' A   B  66      34.023  -0.035  12.349  1.00139.73           O
ATOM   1401  C5' A   B  66      34.829   0.886  11.615  1.00132.31           C
ATOM   1402  C4' A   B  66      35.993   1.413  12.423  1.00121.38           C
ATOM   1403  O4' A   B  66      35.488   2.154  13.562  1.00115.16           O
ATOM   1404  C3' A   B  66      36.950   0.365  12.988  1.00126.13           C
ATOM   1405  O3' A   B  66      38.270   0.904  12.995  1.00127.04           O
ATOM   1406  C2' A   B  66      36.462   0.214  14.426  1.00126.68           C
ATOM   1407  O2' A   B  66      37.426  -0.287  15.332  1.00127.36           O
ATOM   1408  C1' A   B  66      36.055   1.647  14.750  1.00116.92           C
ATOM   1409  N9  A   B  66      35.059   1.782  15.812  1.00114.88           N
ATOM   1410  C8  A   B  66      33.694   1.775  15.684  1.00117.85           C
ATOM   1411  N7  A   B  66      33.058   1.936  16.821  1.00115.19           N
ATOM   1412  C5  A   B  66      34.072   2.069  17.757  1.00112.65           C
ATOM   1413  C6  A   B  66      34.059   2.264  19.150  1.00114.70           C
ATOM   1414  N6  A   B  66      32.947   2.365  19.878  1.00111.51           N
ATOM   1415  N1  A   B  66      35.247   2.352  19.782  1.00119.77           N
ATOM   1416  C2  A   B  66      36.367   2.256  19.053  1.00122.13           C
ATOM   1417  N3  A   B  66      36.510   2.075  17.742  1.00122.14           N
ATOM   1418  C4  A   B  66      35.310   1.990  17.145  1.00119.95           C
ATOM   1419  P   G   B  67      39.227   0.714  11.717  1.00139.34           P
ATOM   1420  OP1 G   B  67      38.370   0.531  10.519  1.00144.87           O
ATOM   1421  OP2 G   B  67      40.248  -0.309  12.067  1.00145.95           O
ATOM   1422  O5' G   B  67      39.945   2.128  11.544  1.00136.09           O
ATOM   1423  C5' G   B  67      40.398   2.868  12.672  1.00135.04           C
ATOM   1424  C4' G   B  67      39.358   3.853  13.150  1.00129.65           C
ATOM   1425  O4' G   B  67      39.571   4.128  14.561  1.00130.86           O
ATOM   1426  C3' G   B  67      39.360   5.210  12.459  1.00119.03           C
ATOM   1427  O3' G   B  67      38.027   5.720  12.498  1.00113.35           O
ATOM   1428  C2' G   B  67      40.244   6.034  13.387  1.00117.19           C
ATOM   1429  O2' G   B  67      40.078   7.430  13.286  1.00114.15           O
ATOM   1430  C1' G   B  67      39.799   5.512  14.744  1.00120.76           C
ATOM   1431  N9  G   B  67      40.777   5.664  15.818  1.00117.69           N
ATOM   1432  C8  G   B  67      42.143   5.776  15.748  1.00119.88           C
ATOM   1433  N7  G   B  67      42.696   5.873  16.930  1.00122.03           N
ATOM   1434  C5  G   B  67      41.631   5.814  17.820  1.00120.00           C
ATOM   1435  C6  G   B  67      41.594   5.867  19.237  1.00126.70           C
ATOM   1436  O6  G   B  67      42.537   5.981  20.028  1.00132.00           O
ATOM   1437  N1  G   B  67      40.289   5.769  19.720  1.00128.11           N
ATOM   1438  C2  G   B  67      39.160   5.635  18.943  1.00124.80           C
ATOM   1439  N2  G   B  67      37.986   5.548  19.589  1.00127.76           N
ATOM   1440  N3  G   B  67      39.183   5.585  17.623  1.00117.19           N
ATOM   1441  C4  G   B  67      40.442   5.680  17.143  1.00116.64           C
ATOM   1442  P   U   B  68      37.601   6.979  11.597  1.00114.35           P
ATOM   1443  OP1 U   B  68      38.430   6.964  10.361  1.00114.25           O
ATOM   1444  OP2 U   B  68      37.562   8.174  12.482  1.00105.99           O
ATOM   1445  O5' U   B  68      36.087   6.686  11.208  1.00117.94           O
ATOM   1446  C5' U   B  68      35.728   5.560  10.419  1.00124.46           C
ATOM   1447  C4' U   B  68      34.365   5.059  10.814  1.00124.24           C
ATOM   1448  O4' U   B  68      34.490   4.212  11.976  1.00118.87           O
ATOM   1449  C3' U   B  68      33.387   6.145  11.235  1.00127.08           C
ATOM   1450  O3' U   B  68      32.709   6.706  10.128  1.00132.34           O
ATOM   1451  C2' U   B  68      32.463   5.432  12.213  1.00123.34           C
ATOM   1452  O2' U   B  68      31.451   4.721  11.515  1.00129.23           O
ATOM   1453  C1' U   B  68      33.405   4.414  12.850  1.00115.92           C
ATOM   1454  N1  U   B  68      33.942   4.808  14.173  1.00107.52           N
ATOM   1455  C2  U   B  68      33.099   4.879  15.268  1.00107.75           C
ATOM   1456  O2  U   B  68      31.894   4.686  15.209  1.00113.28           O
ATOM   1457  N3  U   B  68      33.722   5.204  16.450  1.00103.84           N
ATOM   1458  C4  U   B  68      35.065   5.436  16.647  1.00103.22           C
ATOM   1459  O4  U   B  68      35.472   5.714  17.772  1.00104.19           O
ATOM   1460  C5  U   B  68      35.870   5.322  15.474  1.00103.44           C
ATOM   1461  C6  U   B  68      35.292   5.016  14.311  1.00103.82           C
ATOM   1462  P   A   B  69      32.236   8.235  10.169  1.00127.28           P
ATOM   1463  OP1 A   B  69      31.641   8.527   8.837  1.00132.66           O
ATOM   1464  OP2 A   B  69      33.355   9.057  10.706  1.00116.55           O
ATOM   1465  O5' A   B  69      31.063   8.237  11.245  1.00120.87           O
ATOM   1466  C5' A   B  69      29.833   7.580  10.983  1.00120.14           C
ATOM   1467  C4' A   B  69      28.812   7.953  12.019  1.00118.07           C
ATOM   1468  O4' A   B  69      29.166   7.346  13.279  1.00115.24           O
ATOM   1469  C3' A   B  69      28.733   9.435  12.321  1.00116.87           C
ATOM   1470  O3' A   B  69      27.880  10.092  11.406  1.00123.29           O
ATOM   1471  C2' A   B  69      28.248   9.484  13.767  1.00110.41           C
ATOM   1472  O2' A   B  69      26.835   9.361  13.825  1.00113.87           O
ATOM   1473  C1' A   B  69      28.848   8.208  14.345  1.00107.50           C
ATOM   1474  N9  A   B  69      30.069   8.377  15.144  1.00103.48           N
ATOM   1475  C8  A   B  69      31.347   8.134  14.706  1.00103.13           C
ATOM   1476  N7  A   B  69      32.267   8.280  15.627  1.00 99.76           N
ATOM   1477  C5  A   B  69      31.536   8.611  16.755  1.00100.11           C
ATOM   1478  C6  A   B  69      31.938   8.886  18.064  1.00 97.47           C
ATOM   1479  N6  A   B  69      33.217   8.866  18.445  1.00 97.05           N
ATOM   1480  N1  A   B  69      30.972   9.182  18.962  1.00100.05           N
ATOM   1481  C2  A   B  69      29.694   9.190  18.557  1.00105.68           C
ATOM   1482  N3  A   B  69      29.191   8.941  17.349  1.00110.30           N
ATOM   1483  C4  A   B  69      30.178   8.657  16.483  1.00105.46           C
ATOM   1484  P   G   B  70      28.423  11.338  10.562  1.00122.54           P
ATOM   1485  OP1 G   B  70      27.741  11.333   9.240  1.00120.76           O
ATOM   1486  OP2 G   B  70      29.911  11.332  10.639  1.00117.69           O
ATOM   1487  O5' G   B  70      27.847  12.576  11.375  1.00121.96           O
ATOM   1488  C5' G   B  70      26.465  12.621  11.691  1.00124.39           C
ATOM   1489  C4' G   B  70      26.223  13.399  12.951  1.00118.07           C
ATOM   1490  O4' G   B  70      26.621  12.611  14.104  1.00113.30           O
ATOM   1491  C3' G   B  70      27.026  14.675  13.076  1.00116.50           C
ATOM   1492  O3' G   B  70      26.441  15.742  12.350  1.00125.43           O
ATOM   1493  C2' G   B  70      27.084  14.880  14.583  1.00111.04           C
ATOM   1494  O2' G   B  70      25.844  15.380  15.060  1.00117.59           O
ATOM   1495  C1' G   B  70      27.228  13.439  15.069  1.00107.14           C
ATOM   1496  N9  G   B  70      28.635  13.015  15.180  1.00102.27           N
ATOM   1497  C8  G   B  70      29.416  12.623  14.120  1.00106.16           C
ATOM   1498  N7  G   B  70      30.619  12.263  14.465  1.00108.40           N
ATOM   1499  C5  G   B  70      30.638  12.418  15.843  1.00103.58           C
ATOM   1500  C6  G   B  70      31.697  12.172  16.757  1.00105.05           C
ATOM   1501  O6  G   B  70      32.848  11.771  16.514  1.00104.20           O
ATOM   1502  N1  G   B  70      31.303  12.449  18.063  1.00103.29           N
ATOM   1503  C2  G   B  70      30.059  12.899  18.429  1.00100.68           C
ATOM   1504  N2  G   B  70      29.895  13.105  19.742  1.00103.39           N
ATOM   1505  N3  G   B  70      29.061  13.131  17.584  1.00 97.81           N
ATOM   1506  C4  G   B  70      29.418  12.876  16.308  1.00 98.17           C
ATOM   1507  P   A   B  71      27.121  17.197  12.340  1.00125.71           P
ATOM   1508  OP1 A   B  71      26.712  17.861  11.077  1.00129.02           O
ATOM   1509  OP2 A   B  71      28.566  17.094  12.680  1.00112.76           O
ATOM   1510  O5' A   B  71      26.384  17.935  13.539  1.00126.21           O
ATOM   1511  C5' A   B  71      26.975  19.053  14.165  1.00121.88           C
ATOM   1512  C4' A   B  71      26.674  19.097  15.639  1.00117.63           C
ATOM   1513  O4' A   B  71      26.877  17.793  16.241  1.00111.17           O
ATOM   1514  C3' A   B  71      27.585  20.023  16.418  1.00116.02           C
ATOM   1515  O3' A   B  71      27.138  21.358  16.350  1.00121.83           O
ATOM   1516  C2' A   B  71      27.582  19.427  17.817  1.00111.91           C
ATOM   1517  O2' A   B  71      26.423  19.831  18.531  1.00112.28           O
ATOM   1518  C1' A   B  71      27.480  17.932  17.509  1.00109.54           C
ATOM   1519  N9  A   B  71      28.797  17.267  17.449  1.00105.46           N
ATOM   1520  C8  A   B  71      29.338  16.681  16.335  1.00106.87           C
ATOM   1521  N7  A   B  71      30.512  16.136  16.521  1.00105.29           N
ATOM   1522  C5  A   B  71      30.761  16.373  17.856  1.00103.73           C
ATOM   1523  C6  A   B  71      31.857  16.037  18.658  1.00107.73           C
ATOM   1524  N6  A   B  71      32.919  15.369  18.198  1.00104.46           N
ATOM   1525  N1  A   B  71      31.818  16.418  19.953  1.00113.95           N
ATOM   1526  C2  A   B  71      30.739  17.084  20.390  1.00114.09           C
ATOM   1527  N3  A   B  71      29.645  17.454  19.726  1.00112.17           N
ATOM   1528  C4  A   B  71      29.717  17.063  18.446  1.00105.84           C
ATOM   1529  P   A   B  72      27.989  22.436  15.526  1.00128.94           P
ATOM   1530  OP1 A   B  72      27.032  23.459  15.027  1.00139.22           O
ATOM   1531  OP2 A   B  72      28.887  21.738  14.566  1.00116.54           O
ATOM   1532  O5' A   B  72      28.876  23.104  16.663  1.00129.24           O
ATOM   1533  C5' A   B  72      28.329  23.278  17.961  1.00127.96           C
ATOM   1534  C4' A   B  72      29.365  23.081  19.032  1.00122.62           C
ATOM   1535  O4' A   B  72      29.540  21.671  19.331  1.00120.03           O
ATOM   1536  C3' A   B  72      30.762  23.543  18.687  1.00121.23           C
ATOM   1537  O3' A   B  72      30.905  24.952  18.740  1.00125.72           O
ATOM   1538  C2' A   B  72      31.603  22.780  19.700  1.00122.44           C
ATOM   1539  O2' A   B  72      31.494  23.371  20.985  1.00133.94           O
ATOM   1540  C1' A   B  72      30.876  21.434  19.729  1.00116.43           C
ATOM   1541  N9  A   B  72      31.497  20.482  18.789  1.00109.93           N
ATOM   1542  C8  A   B  72      31.007  19.994  17.607  1.00109.37           C
ATOM   1543  N7  A   B  72      31.829  19.176  16.991  1.00106.92           N
ATOM   1544  C5  A   B  72      32.934  19.122  17.824  1.00104.21           C
ATOM   1545  C6  A   B  72      34.155  18.433  17.734  1.00102.10           C
ATOM   1546  N6  A   B  72      34.486  17.625  16.727  1.00104.60           N
ATOM   1547  N1  A   B  72      35.046  18.600  18.729  1.00104.47           N
ATOM   1548  C2  A   B  72      34.720  19.414  19.739  1.00111.63           C
ATOM   1549  N3  A   B  72      33.607  20.117  19.937  1.00114.22           N
ATOM   1550  C4  A   B  72      32.743  19.926  18.929  1.00108.74           C
ATOM   1551  P   C   B  73      31.778  25.718  17.627  1.00125.18           P
ATOM   1552  OP1 C   B  73      31.638  27.177  17.874  1.00135.95           O
ATOM   1553  OP2 C   B  73      31.445  25.186  16.282  1.00112.13           O
ATOM   1554  O5' C   B  73      33.272  25.322  18.012  1.00126.24           O
ATOM   1555  C5' C   B  73      33.732  25.533  19.340  1.00128.61           C
ATOM   1556  C4' C   B  73      35.112  24.975  19.565  1.00118.21           C
ATOM   1557  O4' C   B  73      35.090  23.522  19.555  1.00111.45           O
ATOM   1558  C3' C   B  73      36.145  25.328  18.516  1.00109.56           C
ATOM   1559  O3' C   B  73      36.638  26.646  18.659  1.00114.12           O
ATOM   1560  C2' C   B  73      37.195  24.245  18.720  1.00105.49           C
ATOM   1561  O2' C   B  73      37.996  24.531  19.857  1.00109.57           O
ATOM   1562  C1' C   B  73      36.313  23.032  19.042  1.00103.87           C
ATOM   1563  N1  C   B  73      36.021  22.219  17.840  1.00 96.68           N
ATOM   1564  C2  C   B  73      37.044  21.532  17.167  1.00 96.41           C
ATOM   1565  O2  C   B  73      38.205  21.604  17.591  1.00105.71           O
ATOM   1566  N3  C   B  73      36.747  20.810  16.066  1.00 92.12           N
ATOM   1567  C4  C   B  73      35.489  20.750  15.636  1.00 99.23           C
ATOM   1568  N4  C   B  73      35.225  20.022  14.550  1.00101.77           N
ATOM   1569  C5  C   B  73      34.435  21.435  16.302  1.00102.35           C
ATOM   1570  C6  C   B  73      34.739  22.147  17.391  1.00 97.93           C
ATOM   1571  P   C   B  74      36.828  27.579  17.364  1.00116.61           P
ATOM   1572  OP1 C   B  74      36.935  28.995  17.818  1.00125.55           O
ATOM   1573  OP2 C   B  74      35.796  27.198  16.368  1.00106.80           O
ATOM   1574  O5' C   B  74      38.254  27.154  16.798  1.00112.94           O
ATOM   1575  C5' C   B  74      39.380  27.069  17.660  1.00116.49           C
ATOM   1576  C4' C   B  74      40.539  26.403  16.968  1.00116.26           C
ATOM   1577  O4' C   B  74      40.287  24.981  16.844  1.00113.44           O
ATOM   1578  C3' C   B  74      40.781  26.857  15.542  1.00117.94           C
ATOM   1579  O3' C   B  74      41.497  28.072  15.469  1.00123.74           O
ATOM   1580  C2' C   B  74      41.508  25.669  14.927  1.00113.86           C
ATOM   1581  O2' C   B  74      42.875  25.663  15.308  1.00120.94           O
ATOM   1582  C1' C   B  74      40.817  24.501  15.626  1.00106.61           C
ATOM   1583  N1  C   B  74      39.715  23.916  14.830  1.00 98.29           N
ATOM   1584  C2  C   B  74      40.024  23.114  13.733  1.00 94.90           C
ATOM   1585  O2  C   B  74      41.213  22.946  13.449  1.00 98.77           O
ATOM   1586  N3  C   B  74      39.027  22.550  13.014  1.00 92.66           N
ATOM   1587  C4  C   B  74      37.759  22.758  13.358  1.00 96.28           C
ATOM   1588  N4  C   B  74      36.805  22.188  12.617  1.00 95.39           N
ATOM   1589  C5  C   B  74      37.414  23.568  14.479  1.00 99.83           C
ATOM   1590  C6  C   B  74      38.413  24.117  15.184  1.00 99.42           C
ATOM   1591  P   G   B  75      41.118  29.144  14.340  1.00123.81           P
ATOM   1592  OP1 G   B  75      41.488  30.490  14.857  1.00135.21           O
ATOM   1593  OP2 G   B  75      39.743  28.840  13.850  1.00111.66           O
ATOM   1594  O5' G   B  75      42.107  28.801  13.146  1.00117.80           O
ATOM   1595  C5' G   B  75      41.610  28.647  11.831  1.00115.51           C
ATOM   1596  C4' G   B  75      42.334  27.548  11.101  1.00117.66           C
ATOM   1597  O4' G   B  75      41.876  26.251  11.572  1.00116.72           O
ATOM   1598  C3' G   B  75      42.102  27.512   9.602  1.00114.13           C
ATOM   1599  O3' G   B  75      42.952  28.410   8.914  1.00108.25           O
ATOM   1600  C2' G   B  75      42.347  26.052   9.250  1.00112.73           C
ATOM   1601  O2' G   B  75      43.738  25.792   9.132  1.00116.79           O
ATOM   1602  C1' G   B  75      41.819  25.338  10.498  1.00108.59           C
ATOM   1603  N9  G   B  75      40.421  24.884  10.345  1.00 98.28           N
ATOM   1604  C8  G   B  75      39.359  25.202  11.160  1.00 96.18           C
ATOM   1605  N7  G   B  75      38.234  24.660  10.787  1.00 93.95           N
ATOM   1606  C5  G   B  75      38.572  23.928   9.657  1.00 94.79           C
ATOM   1607  C6  G   B  75      37.770  23.121   8.811  1.00 97.09           C
ATOM   1608  O6  G   B  75      36.562  22.874   8.889  1.00100.99           O
ATOM   1609  N1  G   B  75      38.516  22.568   7.784  1.00 94.68           N
ATOM   1610  C2  G   B  75      39.857  22.757   7.591  1.00 92.14           C
ATOM   1611  N2  G   B  75      40.417  22.145   6.543  1.00 92.12           N
ATOM   1612  N3  G   B  75      40.617  23.501   8.370  1.00 91.81           N
ATOM   1613  C4  G   B  75      39.915  24.053   9.376  1.00 93.55           C
ATOM   1614  P   A   B  76      42.343  29.374   7.788  1.00107.92           P
ATOM   1615  OP1 A   B  76      43.291  30.504   7.569  1.00110.60           O
ATOM   1616  OP2 A   B  76      40.914  29.620   8.116  1.00 99.50           O
ATOM   1617  O5' A   B  76      42.336  28.462   6.491  1.00108.09           O
ATOM   1618  C5' A   B  76      43.476  27.702   6.136  1.00107.44           C
ATOM   1619  C4' A   B  76      43.171  26.839   4.947  1.00109.09           C
ATOM   1620  O4' A   B  76      42.459  25.657   5.378  1.00106.62           O
ATOM   1621  C3' A   B  76      42.243  27.462   3.923  1.00110.63           C
ATOM   1622  O3' A   B  76      42.906  28.363   3.056  1.00112.95           O
ATOM   1623  C2' A   B  76      41.660  26.245   3.226  1.00109.82           C
ATOM   1624  O2' A   B  76      42.604  25.703   2.313  1.00117.62           O
ATOM   1625  C1' A   B  76      41.525  25.273   4.394  1.00101.76           C
ATOM   1626  N9  A   B  76      40.183  25.270   5.006  1.00 94.90           N
ATOM   1627  C8  A   B  76      39.794  25.853   6.187  1.00 92.45           C
ATOM   1628  N7  A   B  76      38.531  25.648   6.487  1.00 90.43           N
ATOM   1629  C5  A   B  76      38.062  24.864   5.442  1.00 89.89           C
ATOM   1630  C6  A   B  76      36.800  24.301   5.163  1.00 88.41           C
ATOM   1631  N6  A   B  76      35.726  24.447   5.938  1.00 87.11           N
ATOM   1632  N1  A   B  76      36.663  23.575   4.035  1.00 91.46           N
ATOM   1633  C2  A   B  76      37.738  23.426   3.250  1.00101.88           C
ATOM   1634  N3  A   B  76      38.977  23.900   3.398  1.00103.35           N
ATOM   1635  C4  A   B  76      39.072  24.620   4.528  1.00 94.76           C
ATOM   1636  P   A   B  77      42.065  29.497   2.295  1.00110.28           P
ATOM   1637  OP1 A   B  77      43.042  30.365   1.587  1.00113.99           O
ATOM   1638  OP2 A   B  77      41.081  30.081   3.246  1.00102.72           O
ATOM   1639  O5' A   B  77      41.258  28.677   1.195  1.00105.84           O
ATOM   1640  C5' A   B  77      39.921  29.013   0.870  1.00102.92           C
ATOM   1641  C4' A   B  77      39.194  27.824   0.303  1.00101.11           C
ATOM   1642  O4' A   B  77      38.882  26.888   1.363  1.00 96.41           O
ATOM   1643  C3' A   B  77      37.848  28.113  -0.334  1.00108.24           C
ATOM   1644  O3' A   B  77      37.975  28.610  -1.653  1.00116.15           O
ATOM   1645  C2' A   B  77      37.147  26.764  -0.258  1.00105.18           C
ATOM   1646  O2' A   B  77      37.603  25.911  -1.297  1.00108.88           O
ATOM   1647  C1' A   B  77      37.674  26.219   1.070  1.00 98.49           C
ATOM   1648  N9  A   B  77      36.731  26.401   2.192  1.00 98.60           N
ATOM   1649  C8  A   B  77      36.921  27.116   3.353  1.00 97.91           C
ATOM   1650  N7  A   B  77      35.895  27.081   4.175  1.00 97.05           N
ATOM   1651  C5  A   B  77      34.968  26.274   3.517  1.00 93.03           C
ATOM   1652  C6  A   B  77      33.673  25.839   3.856  1.00 83.64           C
ATOM   1653  N6  A   B  77      33.049  26.162   4.988  1.00 83.12           N
ATOM   1654  N1  A   B  77      33.016  25.056   2.981  1.00 81.32           N
ATOM   1655  C2  A   B  77      33.637  24.734   1.843  1.00 87.78           C
ATOM   1656  N3  A   B  77      34.849  25.072   1.408  1.00 90.66           N
ATOM   1657  C4  A   B  77      35.474  25.849   2.301  1.00 93.84           C
ATOM   1658  P   C   B  78      37.090  29.860  -2.135  1.00115.61           P
ATOM   1659  OP1 C   B  78      37.585  30.248  -3.481  1.00115.20           O
ATOM   1660  OP2 C   B  78      37.039  30.860  -1.035  1.00107.76           O
ATOM   1661  O5' C   B  78      35.632  29.242  -2.311  1.00114.31           O
ATOM   1662  C5' C   B  78      35.407  28.108  -3.141  1.00106.39           C
ATOM   1663  C4' C   B  78      34.059  27.499  -2.860  1.00 97.84           C
ATOM   1664  O4' C   B  78      34.075  26.888  -1.548  1.00 94.10           O
ATOM   1665  C3' C   B  78      32.906  28.483  -2.791  1.00101.42           C
ATOM   1666  O3' C   B  78      32.386  28.822  -4.060  1.00111.72           O
ATOM   1667  C2' C   B  78      31.898  27.778  -1.897  1.00 96.93           C
ATOM   1668  O2' C   B  78      31.135  26.844  -2.640  1.00100.69           O
ATOM   1669  C1' C   B  78      32.809  27.019  -0.937  1.00 93.61           C
ATOM   1670  N1  C   B  78      32.975  27.716   0.353  1.00 94.21           N
ATOM   1671  C2  C   B  78      31.966  27.595   1.307  1.00 91.75           C
ATOM   1672  O2  C   B  78      30.968  26.925   1.016  1.00 93.29           O
ATOM   1673  N3  C   B  78      32.107  28.209   2.503  1.00 86.72           N
ATOM   1674  C4  C   B  78      33.211  28.914   2.745  1.00 87.60           C
ATOM   1675  N4  C   B  78      33.329  29.515   3.928  1.00 91.70           N
ATOM   1676  C5  C   B  78      34.258  29.044   1.791  1.00 89.58           C
ATOM   1677  C6  C   B  78      34.103  28.435   0.615  1.00 93.68           C
ATOM   1678  P   G   B  79      31.720  30.267  -4.267  1.00123.04           P
ATOM   1679  OP1 G   B  79      30.999  30.262  -5.569  1.00128.72           O
ATOM   1680  OP2 G   B  79      32.773  31.292  -4.031  1.00123.76           O
ATOM   1681  O5' G   B  79      30.673  30.374  -3.065  1.00110.41           O
ATOM   1682  C5' G   B  79      29.278  30.414  -3.318  1.00105.91           C
ATOM   1683  C4' G   B  79      28.474  29.757  -2.225  1.00 99.48           C
ATOM   1684  O4' G   B  79      29.335  29.297  -1.154  1.00 94.52           O
ATOM   1685  C3' G   B  79      27.480  30.646  -1.509  1.00106.28           C
ATOM   1686  O3' G   B  79      26.316  30.909  -2.263  1.00112.63           O
ATOM   1687  C2' G   B  79      27.230  29.885  -0.214  1.00100.50           C
ATOM   1688  O2' G   B  79      26.339  28.800  -0.431  1.00 97.64           O
ATOM   1689  C1' G   B  79      28.619  29.313   0.066  1.00 90.52           C
ATOM   1690  N9  G   B  79      29.383  30.070   1.079  1.00 89.55           N
ATOM   1691  C8  G   B  79      30.671  30.530   0.947  1.00 90.90           C
ATOM   1692  N7  G   B  79      31.122  31.133   2.012  1.00 88.64           N
ATOM   1693  C5  G   B  79      30.076  31.055   2.917  1.00 86.84           C
ATOM   1694  C6  G   B  79      29.984  31.536   4.250  1.00 89.25           C
ATOM   1695  O6  G   B  79      30.824  32.137   4.934  1.00 90.32           O
ATOM   1696  N1  G   B  79      28.749  31.252   4.806  1.00 88.75           N
ATOM   1697  C2  G   B  79      27.733  30.586   4.175  1.00 93.59           C
ATOM   1698  N2  G   B  79      26.612  30.410   4.886  1.00 96.42           N
ATOM   1699  N3  G   B  79      27.807  30.129   2.936  1.00 93.49           N
ATOM   1700  C4  G   B  79      28.999  30.397   2.364  1.00 88.29           C
ATOM   1701  P   G   B  80      25.767  32.415  -2.330  1.00113.92           P
ATOM   1702  OP1 G   B  80      24.780  32.512  -3.440  1.00110.97           O
ATOM   1703  OP2 G   B  80      26.954  33.309  -2.316  1.00107.84           O
ATOM   1704  O5' G   B  80      25.013  32.584  -0.938  1.00108.88           O
ATOM   1705  C5' G   B  80      24.040  31.634  -0.533  1.00104.48           C
ATOM   1706  C4' G   B  80      23.537  31.912   0.859  1.00103.91           C
ATOM   1707  O4' G   B  80      24.534  31.526   1.839  1.00 93.79           O
ATOM   1708  C3' G   B  80      23.247  33.367   1.192  1.00106.87           C
ATOM   1709  O3' G   B  80      22.001  33.816   0.695  1.00110.42           O
ATOM   1710  C2' G   B  80      23.319  33.373   2.709  1.00102.92           C
ATOM   1711  O2' G   B  80      22.126  32.830   3.251  1.00112.12           O
ATOM   1712  C1' G   B  80      24.450  32.377   2.963  1.00 90.82           C
ATOM   1713  N9  G   B  80      25.755  33.033   3.160  1.00 86.25           N
ATOM   1714  C8  G   B  80      26.742  33.204   2.221  1.00 88.21           C
ATOM   1715  N7  G   B  80      27.799  33.809   2.692  1.00 87.46           N
ATOM   1716  C5  G   B  80      27.490  34.049   4.020  1.00 86.48           C
ATOM   1717  C6  G   B  80      28.254  34.680   5.033  1.00 92.01           C
ATOM   1718  O6  G   B  80      29.397  35.160   4.966  1.00 87.86           O
ATOM   1719  N1  G   B  80      27.555  34.709   6.243  1.00 93.53           N
ATOM   1720  C2  G   B  80      26.290  34.202   6.453  1.00 88.36           C
ATOM   1721  N2  G   B  80      25.793  34.323   7.693  1.00 84.31           N
ATOM   1722  N3  G   B  80      25.571  33.619   5.506  1.00 87.82           N
ATOM   1723  C4  G   B  80      26.231  33.575   4.328  1.00 83.72           C
ATOM   1724  P   G   B  81      21.684  35.388   0.666  1.00120.69           P
ATOM   1725  OP1 G   B  81      21.444  35.795   2.079  1.00114.37           O
ATOM   1726  OP2 G   B  81      20.666  35.673  -0.386  1.00112.02           O
ATOM   1727  O5' G   B  81      23.067  36.032   0.199  1.00125.08           O
ATOM   1728  C5' G   B  81      23.090  37.158  -0.673  1.00123.16           C
ATOM   1729  C4' G   B  81      24.483  37.492  -1.161  1.00119.79           C
ATOM   1730  O4' G   B  81      25.212  38.247  -0.153  1.00123.64           O
ATOM   1731  C3' G   B  81      25.385  36.314  -1.545  1.00117.08           C
ATOM   1732  O3' G   B  81      26.164  36.627  -2.708  1.00122.98           O
ATOM   1733  C2' G   B  81      26.336  36.218  -0.351  1.00114.31           C
ATOM   1734  O2' G   B  81      27.577  35.616  -0.645  1.00111.02           O
ATOM   1735  C1' G   B  81      26.501  37.689  -0.002  1.00121.03           C
ATOM   1736  N9  G   B  81      27.020  38.002   1.340  1.00118.41           N
ATOM   1737  C8  G   B  81      28.149  38.753   1.627  1.00116.78           C
ATOM   1738  N7  G   B  81      28.393  38.912   2.900  1.00110.43           N
ATOM   1739  C5  G   B  81      27.347  38.223   3.488  1.00112.04           C
ATOM   1740  C6  G   B  81      27.067  38.039   4.855  1.00113.66           C
ATOM   1741  O6  G   B  81      27.700  38.457   5.826  1.00115.56           O
ATOM   1742  N1  G   B  81      25.917  37.283   5.031  1.00117.58           N
ATOM   1743  C2  G   B  81      25.133  36.772   4.021  1.00117.61           C
ATOM   1744  N2  G   B  81      24.061  36.072   4.418  1.00128.94           N
ATOM   1745  N3  G   B  81      25.373  36.934   2.731  1.00108.09           N
ATOM   1746  C4  G   B  81      26.491  37.660   2.551  1.00113.69           C
ATOM   1747  P   U   B  82      25.824  37.853  -3.703  1.00132.38           P
ATOM   1748  OP1 U   B  82      24.389  37.936  -4.085  1.00133.68           O
ATOM   1749  OP2 U   B  82      26.825  37.729  -4.791  1.00132.98           O
ATOM   1750  O5' U   B  82      26.218  39.154  -2.875  1.00138.15           O
ATOM   1751  C5' U   B  82      25.802  40.447  -3.295  1.00141.28           C
ATOM   1752  C4' U   B  82      26.757  41.511  -2.813  1.00140.11           C
ATOM   1753  O4' U   B  82      26.280  42.064  -1.555  1.00138.94           O
ATOM   1754  C3' U   B  82      28.189  41.037  -2.562  1.00134.72           C
ATOM   1755  O3' U   B  82      29.102  42.053  -2.964  1.00137.67           O
ATOM   1756  C2' U   B  82      28.239  40.877  -1.045  1.00130.39           C
ATOM   1757  O2' U   B  82      29.528  41.016  -0.486  1.00129.23           O
ATOM   1758  C1' U   B  82      27.304  41.990  -0.583  1.00136.33           C
ATOM   1759  N1  U   B  82      26.678  41.736   0.721  1.00140.16           N
ATOM   1760  C2  U   B  82      27.281  42.238   1.860  1.00140.07           C
ATOM   1761  O2  U   B  82      28.317  42.878   1.840  1.00137.03           O
ATOM   1762  N3  U   B  82      26.626  41.949   3.033  1.00144.29           N
ATOM   1763  C4  U   B  82      25.456  41.227   3.179  1.00147.14           C
ATOM   1764  O4  U   B  82      24.985  41.048   4.304  1.00150.61           O
ATOM   1765  C5  U   B  82      24.893  40.748   1.955  1.00143.97           C
ATOM   1766  C6  U   B  82      25.508  41.020   0.801  1.00142.95           C
ATOM   1767  P   G   B  83      29.770  42.002  -4.424  1.00141.11           P
ATOM   1768  OP1 G   B  83      29.547  43.320  -5.081  1.00137.04           O
ATOM   1769  OP2 G   B  83      29.301  40.769  -5.106  1.00146.09           O
ATOM   1770  O5' G   B  83      31.322  41.821  -4.119  1.00124.01           O
ATOM   1771  C5' G   B  83      32.296  42.248  -5.057  1.00127.95           C
ATOM   1772  C4' G   B  83      33.536  42.725  -4.356  1.00128.05           C
ATOM   1773  O4' G   B  83      33.389  44.117  -3.962  1.00137.87           O
ATOM   1774  C3' G   B  83      33.851  41.998  -3.064  1.00114.62           C
ATOM   1775  O3' G   B  83      34.510  40.774  -3.307  1.00128.20           O
ATOM   1776  C2' G   B  83      34.688  43.018  -2.305  1.00134.30           C
ATOM   1777  O2' G   B  83      36.022  43.032  -2.792  1.00135.13           O
ATOM   1778  C1' G   B  83      34.000  44.329  -2.707  1.00140.64           C
ATOM   1779  N9  G   B  83      32.944  44.697  -1.746  1.00120.04           N
ATOM   1780  C8  G   B  83      31.586  44.687  -1.956  1.00121.07           C
ATOM   1781  N7  G   B  83      30.901  45.040  -0.907  1.00120.64           N
ATOM   1782  C5  G   B  83      31.869  45.290   0.052  1.00119.18           C
ATOM   1783  C6  G   B  83      31.736  45.705   1.394  1.00118.45           C
ATOM   1784  O6  G   B  83      30.696  45.941   2.017  1.00124.46           O
ATOM   1785  N1  G   B  83      32.973  45.847   2.015  1.00117.49           N
ATOM   1786  C2  G   B  83      34.185  45.619   1.415  1.00117.33           C
ATOM   1787  N2  G   B  83      35.284  45.808   2.159  1.00116.82           N
ATOM   1788  N3  G   B  83      34.320  45.224   0.165  1.00117.98           N
ATOM   1789  C4  G   B  83      33.132  45.085  -0.448  1.00118.85           C
ATOM   1790  P   A   B  84      34.467  39.573  -2.236  1.00124.54           P
ATOM   1791  OP1 A   B  84      34.393  38.308  -3.009  1.00123.20           O
ATOM   1792  OP2 A   B  84      33.448  39.795  -1.175  1.00114.72           O
ATOM   1793  O5' A   B  84      35.894  39.677  -1.550  1.00119.92           O
ATOM   1794  C5' A   B  84      36.072  39.274  -0.210  1.00115.60           C
ATOM   1795  C4' A   B  84      36.700  40.364   0.614  1.00122.28           C
ATOM   1796  O4' A   B  84      35.971  41.604   0.434  1.00127.26           O
ATOM   1797  C3' A   B  84      36.665  40.122   2.111  1.00123.06           C
ATOM   1798  O3' A   B  84      37.730  39.304   2.531  1.00126.17           O
ATOM   1799  C2' A   B  84      36.703  41.528   2.692  1.00122.08           C
ATOM   1800  O2' A   B  84      38.026  42.041   2.687  1.00125.69           O
ATOM   1801  C1' A   B  84      35.890  42.300   1.659  1.00120.89           C
ATOM   1802  N9  A   B  84      34.468  42.437   2.024  1.00110.62           N
ATOM   1803  C8  A   B  84      33.401  42.197   1.195  1.00111.85           C
ATOM   1804  N7  A   B  84      32.238  42.429   1.748  1.00115.40           N
ATOM   1805  C5  A   B  84      32.561  42.863   3.023  1.00110.05           C
ATOM   1806  C6  A   B  84      31.759  43.268   4.098  1.00107.39           C
ATOM   1807  N6  A   B  84      30.428  43.300   4.059  1.00108.11           N
ATOM   1808  N1  A   B  84      32.385  43.638   5.231  1.00111.29           N
ATOM   1809  C2  A   B  84      33.723  43.602   5.260  1.00110.02           C
ATOM   1810  N3  A   B  84      34.587  43.244   4.315  1.00106.72           N
ATOM   1811  C4  A   B  84      33.932  42.878   3.206  1.00107.39           C
ATOM   1812  P   G   B  85      37.484  37.736   2.718  1.00126.05           P
ATOM   1813  OP1 G   B  85      38.711  37.047   2.245  1.00134.44           O
ATOM   1814  OP2 G   B  85      36.160  37.373   2.137  1.00114.77           O
ATOM   1815  O5' G   B  85      37.350  37.588   4.295  1.00123.41           O
ATOM   1816  C5' G   B  85      36.089  37.776   4.913  1.00116.97           C
ATOM   1817  C4' G   B  85      36.175  38.640   6.141  1.00109.04           C
ATOM   1818  O4' G   B  85      35.622  39.950   5.848  1.00111.05           O
ATOM   1819  C3' G   B  85      35.350  38.146   7.316  1.00108.19           C
ATOM   1820  O3' G   B  85      36.010  37.152   8.073  1.00114.71           O
ATOM   1821  C2' G   B  85      35.075  39.419   8.088  1.00105.10           C
ATOM   1822  O2' G   B  85      36.234  39.801   8.811  1.00105.41           O
ATOM   1823  C1' G   B  85      34.856  40.406   6.942  1.00108.47           C
ATOM   1824  N9  G   B  85      33.442  40.435   6.517  1.00104.16           N
ATOM   1825  C8  G   B  85      32.944  39.975   5.323  1.00104.27           C
ATOM   1826  N7  G   B  85      31.653  40.109   5.202  1.00102.49           N
ATOM   1827  C5  G   B  85      31.276  40.693   6.396  1.00 97.67           C
ATOM   1828  C6  G   B  85      29.996  41.077   6.845  1.00 98.79           C
ATOM   1829  O6  G   B  85      28.924  40.962   6.252  1.00104.56           O
ATOM   1830  N1  G   B  85      30.040  41.639   8.113  1.00 99.41           N
ATOM   1831  C2  G   B  85      31.179  41.810   8.856  1.00 99.07           C
ATOM   1832  N2  G   B  85      31.040  42.353  10.066  1.00100.10           N
ATOM   1833  N3  G   B  85      32.383  41.453   8.447  1.00105.40           N
ATOM   1834  C4  G   B  85      32.358  40.905   7.215  1.00 97.42           C
ATOM   1835  P   C   B  86      35.160  35.961   8.727  1.00 93.99           P
ATOM   1836  OP1 C   B  86      36.137  35.040   9.371  1.00 96.62           O
ATOM   1837  OP2 C   B  86      34.176  35.505   7.701  1.00 83.32           O
ATOM   1838  O5' C   B  86      34.402  36.660   9.943  1.00 98.28           O
ATOM   1839  C5' C   B  86      35.154  37.209  11.016  1.00 96.92           C
ATOM   1840  C4' C   B  86      34.305  38.010  11.968  1.00 95.34           C
ATOM   1841  O4' C   B  86      33.570  39.034  11.255  1.00 95.19           O
ATOM   1842  C3' C   B  86      33.221  37.258  12.714  1.00 98.66           C
ATOM   1843  O3' C   B  86      33.721  36.493  13.796  1.00110.12           O
ATOM   1844  C2' C   B  86      32.299  38.386  13.155  1.00 90.63           C
ATOM   1845  O2' C   B  86      32.849  39.066  14.272  1.00 93.09           O
ATOM   1846  C1' C   B  86      32.375  39.328  11.953  1.00 88.51           C
ATOM   1847  N1  C   B  86      31.228  39.178  11.033  1.00 80.66           N
ATOM   1848  C2  C   B  86      29.930  39.485  11.471  1.00 80.82           C
ATOM   1849  O2  C   B  86      29.728  39.867  12.638  1.00 78.24           O
ATOM   1850  N3  C   B  86      28.904  39.343  10.604  1.00 84.65           N
ATOM   1851  C4  C   B  86      29.141  38.924   9.357  1.00 88.20           C
ATOM   1852  N4  C   B  86      28.099  38.807   8.530  1.00 99.45           N
ATOM   1853  C5  C   B  86      30.452  38.618   8.891  1.00 79.00           C
ATOM   1854  C6  C   B  86      31.459  38.763   9.756  1.00 78.07           C
ATOM   1855  P   C   B  87      33.434  34.913  13.890  1.00102.12           P
ATOM   1856  OP1 C   B  87      33.851  34.499  15.257  1.00 99.24           O
ATOM   1857  OP2 C   B  87      34.037  34.281  12.682  1.00 96.21           O
ATOM   1858  O5' C   B  87      31.846  34.780  13.781  1.00100.36           O
ATOM   1859  C5' C   B  87      30.982  35.365  14.750  1.00 98.26           C
ATOM   1860  C4' C   B  87      29.566  35.463  14.234  1.00 99.07           C
ATOM   1861  O4' C   B  87      29.502  36.391  13.117  1.00 99.61           O
ATOM   1862  C3' C   B  87      28.983  34.178  13.675  1.00100.12           C
ATOM   1863  O3' C   B  87      28.495  33.317  14.685  1.00103.20           O
ATOM   1864  C2' C   B  87      27.903  34.677  12.725  1.00 97.93           C
ATOM   1865  O2' C   B  87      26.735  35.041  13.447  1.00101.53           O
ATOM   1866  C1' C   B  87      28.548  35.947  12.172  1.00 94.60           C
ATOM   1867  N1  C   B  87      29.233  35.729  10.875  1.00 88.78           N
ATOM   1868  C2  C   B  87      28.499  35.597   9.689  1.00 86.84           C
ATOM   1869  O2  C   B  87      27.265  35.636   9.726  1.00 91.03           O
ATOM   1870  N3  C   B  87      29.149  35.406   8.511  1.00 81.02           N
ATOM   1871  C4  C   B  87      30.482  35.357   8.480  1.00 80.85           C
ATOM   1872  N4  C   B  87      31.087  35.188   7.305  1.00 74.38           N
ATOM   1873  C5  C   B  87      31.260  35.493   9.664  1.00 87.11           C
ATOM   1874  C6  C   B  87      30.600  35.681  10.821  1.00 91.86           C
ATOM   1875  P   C   B  88      28.683  31.730  14.534  1.00 94.58           P
ATOM   1876  OP1 C   B  88      28.310  31.126  15.839  1.00 95.88           O
ATOM   1877  OP2 C   B  88      30.023  31.467  13.940  1.00 89.56           O
ATOM   1878  O5' C   B  88      27.609  31.334  13.430  1.00 93.35           O
ATOM   1879  C5' C   B  88      26.228  31.585  13.631  1.00 96.46           C
ATOM   1880  C4' C   B  88      25.452  31.328  12.368  1.00 99.33           C
ATOM   1881  O4' C   B  88      25.844  32.292  11.359  1.00 97.30           O
ATOM   1882  C3' C   B  88      25.707  29.985  11.704  1.00100.17           C
ATOM   1883  O3' C   B  88      24.970  28.924  12.291  1.00106.06           O
ATOM   1884  C2' C   B  88      25.341  30.260  10.255  1.00 97.22           C
ATOM   1885  O2' C   B  88      23.934  30.272  10.090  1.00106.85           O
ATOM   1886  C1' C   B  88      25.836  31.690  10.085  1.00 91.31           C
ATOM   1887  N1  C   B  88      27.201  31.754   9.522  1.00 85.56           N
ATOM   1888  C2  C   B  88      27.370  31.539   8.153  1.00 86.41           C
ATOM   1889  O2  C   B  88      26.372  31.290   7.465  1.00 88.31           O
ATOM   1890  N3  C   B  88      28.609  31.599   7.618  1.00 86.29           N
ATOM   1891  C4  C   B  88      29.656  31.873   8.400  1.00 84.49           C
ATOM   1892  N4  C   B  88      30.861  31.928   7.823  1.00 76.86           N
ATOM   1893  C5  C   B  88      29.507  32.104   9.798  1.00 86.47           C
ATOM   1894  C6  C   B  88      28.273  32.034  10.316  1.00 84.26           C
ATOM   1895  P   G   B  89      25.548  27.425  12.250  1.00111.40           P
ATOM   1896  OP1 G   B  89      24.660  26.553  13.067  1.00118.74           O
ATOM   1897  OP2 G   B  89      27.009  27.492  12.529  1.00105.02           O
ATOM   1898  O5' G   B  89      25.358  26.986  10.735  1.00105.07           O
ATOM   1899  C5' G   B  89      24.068  26.994  10.139  1.00105.60           C
ATOM   1900  C4' G   B  89      24.110  26.505   8.713  1.00107.23           C
ATOM   1901  O4' G   B  89      25.038  27.321   7.935  1.00110.57           O
ATOM   1902  C3' G   B  89      24.563  25.064   8.531  1.00104.88           C
ATOM   1903  O3' G   B  89      23.856  24.519   7.422  1.00110.29           O
ATOM   1904  C2' G   B  89      26.041  25.230   8.183  1.00 99.79           C
ATOM   1905  O2' G   B  89      26.639  24.139   7.520  1.00101.06           O
ATOM   1906  C1' G   B  89      25.998  26.483   7.321  1.00101.33           C
ATOM   1907  N9  G   B  89      27.270  27.210   7.237  1.00 98.90           N
ATOM   1908  C8  G   B  89      27.868  27.931   8.244  1.00 99.62           C
ATOM   1909  N7  G   B  89      28.997  28.490   7.896  1.00 97.49           N
ATOM   1910  C5  G   B  89      29.153  28.110   6.571  1.00 96.37           C
ATOM   1911  C6  G   B  89      30.198  28.413   5.665  1.00 95.83           C
ATOM   1912  O6  G   B  89      31.209  29.091   5.883  1.00102.34           O
ATOM   1913  N1  G   B  89      29.984  27.846   4.418  1.00 91.44           N
ATOM   1914  C2  G   B  89      28.897  27.078   4.088  1.00100.27           C
ATOM   1915  N2  G   B  89      28.856  26.601   2.834  1.00105.82           N
ATOM   1916  N3  G   B  89      27.913  26.790   4.929  1.00102.73           N
ATOM   1917  C4  G   B  89      28.100  27.333   6.146  1.00 98.36           C
ATOM   1918  P   U   B  90      22.637  23.491   7.660  1.00128.51           P
ATOM   1919  OP1 U   B  90      21.885  23.877   8.883  1.00125.76           O
ATOM   1920  OP2 U   B  90      23.203  22.122   7.565  1.00118.73           O
ATOM   1921  O5' U   B  90      21.693  23.711   6.391  1.00124.27           O
ATOM   1922  C5' U   B  90      20.889  24.879   6.259  1.00116.94           C
ATOM   1923  C4' U   B  90      20.347  25.034   4.857  1.00114.41           C
ATOM   1924  O4' U   B  90      21.381  25.585   3.999  1.00110.10           O
ATOM   1925  C3' U   B  90      19.874  23.746   4.181  1.00122.05           C
ATOM   1926  O3' U   B  90      18.753  24.025   3.350  1.00131.56           O
ATOM   1927  C2' U   B  90      21.052  23.382   3.287  1.00122.41           C
ATOM   1928  O2' U   B  90      20.707  22.599   2.162  1.00133.52           O
ATOM   1929  C1' U   B  90      21.553  24.757   2.869  1.00114.27           C
ATOM   1930  N1  U   B  90      22.970  24.776   2.487  1.00110.70           N
ATOM   1931  C2  U   B  90      23.278  24.752   1.139  1.00112.16           C
ATOM   1932  O2  U   B  90      22.438  24.721   0.254  1.00116.05           O
ATOM   1933  N3  U   B  90      24.619  24.762   0.857  1.00108.92           N
ATOM   1934  C4  U   B  90      25.651  24.799   1.770  1.00114.27           C
ATOM   1935  O4  U   B  90      26.814  24.808   1.367  1.00114.84           O
ATOM   1936  C5  U   B  90      25.247  24.825   3.139  1.00103.93           C
ATOM   1937  C6  U   B  90      23.950  24.811   3.443  1.00106.76           C
ATOM   1938  P   C   B  91      17.260  23.857   3.910  1.00141.43           P
ATOM   1939  OP1 C   B  91      17.256  22.782   4.933  1.00141.68           O
ATOM   1940  OP2 C   B  91      16.354  23.731   2.740  1.00143.82           O
ATOM   1941  O5' C   B  91      16.988  25.251   4.641  1.00136.46           O
ATOM   1942  C5' C   B  91      15.662  25.719   4.860  1.00140.76           C
ATOM   1943  C4' C   B  91      15.605  26.750   5.962  1.00140.45           C
ATOM   1944  O4' C   B  91      14.709  26.286   7.009  1.00149.18           O
ATOM   1945  C3' C   B  91      16.940  27.049   6.653  1.00134.81           C
ATOM   1946  O3' C   B  91      16.949  28.404   7.111  1.00121.84           O
ATOM   1947  C2' C   B  91      16.879  26.134   7.869  1.00145.43           C
ATOM   1948  O2' C   B  91      17.723  26.522   8.934  1.00145.77           O
ATOM   1949  C1' C   B  91      15.406  26.256   8.241  1.00149.42           C
ATOM   1950  N1  C   B  91      14.875  25.178   9.091  1.00154.90           N
ATOM   1951  C2  C   B  91      14.426  23.956   8.565  1.00162.98           C
ATOM   1952  O2  C   B  91      14.494  23.740   7.345  1.00163.55           O
ATOM   1953  N3  C   B  91      13.935  23.017   9.412  1.00170.37           N
ATOM   1954  C4  C   B  91      13.869  23.256  10.724  1.00168.23           C
ATOM   1955  N4  C   B  91      13.378  22.298  11.514  1.00173.02           N
ATOM   1956  C5  C   B  91      14.306  24.493  11.281  1.00160.99           C
ATOM   1957  C6  C   B  91      14.790  25.411  10.436  1.00153.33           C
ATOM   1958  P   A   B  92      17.478  29.593   6.168  1.00116.73           P
ATOM   1959  OP1 A   B  92      17.115  30.875   6.823  1.00112.55           O
ATOM   1960  OP2 A   B  92      17.017  29.325   4.782  1.00117.12           O
ATOM   1961  O5' A   B  92      19.068  29.455   6.205  1.00112.78           O
ATOM   1962  C5' A   B  92      19.755  29.310   7.437  1.00105.08           C
ATOM   1963  C4' A   B  92      21.253  29.473   7.294  1.00100.28           C
ATOM   1964  O4' A   B  92      21.817  28.485   6.403  1.00 99.88           O
ATOM   1965  C3' A   B  92      21.772  30.780   6.729  1.00102.96           C
ATOM   1966  O3' A   B  92      21.693  31.845   7.652  1.00101.56           O
ATOM   1967  C2' A   B  92      23.214  30.421   6.351  1.00102.41           C
ATOM   1968  O2' A   B  92      24.075  30.530   7.473  1.00103.86           O
ATOM   1969  C1' A   B  92      23.090  28.938   5.991  1.00 96.61           C
ATOM   1970  N9  A   B  92      23.343  28.654   4.563  1.00 98.63           N
ATOM   1971  C8  A   B  92      24.590  28.378   4.054  1.00101.01           C
ATOM   1972  N7  A   B  92      24.637  28.156   2.765  1.00102.17           N
ATOM   1973  C5  A   B  92      23.319  28.306   2.398  1.00102.42           C
ATOM   1974  C6  A   B  92      22.727  28.192   1.142  1.00107.02           C
ATOM   1975  N6  A   B  92      23.424  27.902   0.040  1.00102.48           N
ATOM   1976  N1  A   B  92      21.391  28.392   1.080  1.00117.83           N
ATOM   1977  C2  A   B  92      20.730  28.689   2.215  1.00112.26           C
ATOM   1978  N3  A   B  92      21.184  28.825   3.463  1.00102.20           N
ATOM   1979  C4  A   B  92      22.506  28.620   3.483  1.00100.86           C
ATOM   1980  P   C   B  93      21.685  33.370   7.143  1.00 97.85           P
ATOM   1981  OP1 C   B  93      21.291  33.438   5.711  1.00 88.16           O
ATOM   1982  OP2 C   B  93      22.968  33.969   7.604  1.00 87.95           O
ATOM   1983  O5' C   B  93      20.458  33.995   7.937  1.00 93.25           O
ATOM   1984  C5' C   B  93      19.140  33.534   7.681  1.00 98.58           C
ATOM   1985  C4' C   B  93      18.330  33.450   8.947  1.00105.56           C
ATOM   1986  O4' C   B  93      19.033  32.647   9.926  1.00107.11           O
ATOM   1987  C3' C   B  93      18.080  34.770   9.652  1.00105.40           C
ATOM   1988  O3' C   B  93      16.982  35.467   9.089  1.00110.29           O
ATOM   1989  C2' C   B  93      17.863  34.348  11.102  1.00105.53           C
ATOM   1990  O2' C   B  93      16.538  33.876  11.304  1.00110.08           O
ATOM   1991  C1' C   B  93      18.813  33.157  11.222  1.00102.89           C
ATOM   1992  N1  C   B  93      20.126  33.507  11.806  1.00 98.41           N
ATOM   1993  C2  C   B  93      20.238  33.865  13.150  1.00106.28           C
ATOM   1994  O2  C   B  93      19.217  33.921  13.850  1.00118.32           O
ATOM   1995  N3  C   B  93      21.456  34.164  13.660  1.00104.48           N
ATOM   1996  C4  C   B  93      22.538  34.098  12.890  1.00100.26           C
ATOM   1997  N4  C   B  93      23.721  34.397  13.433  1.00 92.08           N
ATOM   1998  C5  C   B  93      22.449  33.718  11.522  1.00102.59           C
ATOM   1999  C6  C   B  93      21.241  33.432  11.027  1.00 97.58           C
ATOM   2000  P   A   B  94      17.145  36.986   8.596  1.00107.53           P
ATOM   2001  OP1 A   B  94      15.825  37.412   8.054  1.00101.83           O
ATOM   2002  OP2 A   B  94      18.368  37.106   7.756  1.00100.56           O
ATOM   2003  O5' A   B  94      17.392  37.775   9.953  1.00110.01           O
ATOM   2004  C5' A   B  94      16.470  37.656  11.025  1.00114.68           C
ATOM   2005  C4' A   B  94      17.078  38.111  12.325  1.00113.79           C
ATOM   2006  O4' A   B  94      18.072  37.155  12.778  1.00105.48           O
ATOM   2007  C3' A   B  94      17.835  39.424  12.276  1.00112.49           C
ATOM   2008  O3' A   B  94      16.982  40.558  12.288  1.00110.74           O
ATOM   2009  C2' A   B  94      18.752  39.310  13.490  1.00109.91           C
ATOM   2010  O2' A   B  94      18.030  39.550  14.690  1.00114.66           O
ATOM   2011  C1' A   B  94      19.115  37.830  13.450  1.00101.44           C
ATOM   2012  N9  A   B  94      20.370  37.575  12.725  1.00 97.22           N
ATOM   2013  C8  A   B  94      20.485  37.149  11.431  1.00100.97           C
ATOM   2014  N7  A   B  94      21.722  36.972  11.035  1.00101.60           N
ATOM   2015  C5  A   B  94      22.474  37.305  12.145  1.00 97.68           C
ATOM   2016  C6  A   B  94      23.862  37.320  12.350  1.00 97.99           C
ATOM   2017  N6  A   B  94      24.746  36.975  11.406  1.00 93.64           N
ATOM   2018  N1  A   B  94      24.305  37.706  13.568  1.00100.58           N
ATOM   2019  C2  A   B  94      23.393  38.040  14.497  1.00101.66           C
ATOM   2020  N3  A   B  94      22.059  38.062  14.422  1.00101.67           N
ATOM   2021  C4  A   B  94      21.656  37.679  13.198  1.00 99.08           C
ATOM   2022  P   G   B  95      17.420  41.919  11.550  1.00106.61           P
ATOM   2023  OP1 G   B  95      16.414  42.950  11.917  1.00107.69           O
ATOM   2024  OP2 G   B  95      17.693  41.657  10.116  1.00100.67           O
ATOM   2025  O5' G   B  95      18.769  42.322  12.288  1.00100.89           O
ATOM   2026  C5' G   B  95      18.730  42.701  13.654  1.00102.27           C
ATOM   2027  C4' G   B  95      20.109  42.890  14.224  1.00104.92           C
ATOM   2028  O4' G   B  95      20.854  41.646  14.195  1.00103.40           O
ATOM   2029  C3' G   B  95      21.011  43.862  13.491  1.00107.23           C
ATOM   2030  O3' G   B  95      20.679  45.219  13.742  1.00111.45           O
ATOM   2031  C2' G   B  95      22.387  43.451  13.994  1.00104.44           C
ATOM   2032  O2' G   B  95      22.605  43.944  15.308  1.00109.02           O
ATOM   2033  C1' G   B  95      22.235  41.926  14.059  1.00100.17           C
ATOM   2034  N9  G   B  95      22.733  41.293  12.824  1.00 93.42           N
ATOM   2035  C8  G   B  95      22.001  40.971  11.710  1.00 93.51           C
ATOM   2036  N7  G   B  95      22.720  40.443  10.754  1.00 92.09           N
ATOM   2037  C5  G   B  95      24.008  40.428  11.266  1.00 90.69           C
ATOM   2038  C6  G   B  95      25.217  39.970  10.677  1.00 92.48           C
ATOM   2039  O6  G   B  95      25.390  39.468   9.555  1.00 94.20           O
ATOM   2040  N1  G   B  95      26.295  40.138  11.540  1.00 91.56           N
ATOM   2041  C2  G   B  95      26.214  40.674  12.803  1.00 94.14           C
ATOM   2042  N2  G   B  95      27.373  40.740  13.477  1.00 98.57           N
ATOM   2043  N3  G   B  95      25.092  41.107  13.364  1.00 90.22           N
ATOM   2044  C4  G   B  95      24.034  40.952  12.542  1.00 90.57           C
ATOM   2045  P   C   B  96      21.303  46.391  12.837  1.00104.91           P
ATOM   2046  OP1 C   B  96      20.694  47.658  13.309  1.00106.06           O
ATOM   2047  OP2 C   B  96      21.196  46.018  11.399  1.00 99.87           O
ATOM   2048  O5' C   B  96      22.837  46.395  13.268  1.00105.09           O
ATOM   2049  C5' C   B  96      23.864  46.806  12.381  1.00104.85           C
ATOM   2050  C4' C   B  96      25.191  46.247  12.821  1.00104.57           C
ATOM   2051  O4' C   B  96      25.200  44.813  12.614  1.00105.28           O
ATOM   2052  C3' C   B  96      26.419  46.742  12.071  1.00106.86           C
ATOM   2053  O3' C   B  96      26.884  47.990  12.559  1.00112.83           O
ATOM   2054  C2' C   B  96      27.414  45.614  12.290  1.00107.87           C
ATOM   2055  O2' C   B  96      27.990  45.714  13.583  1.00112.31           O
ATOM   2056  C1' C   B  96      26.498  44.385  12.259  1.00105.06           C
ATOM   2057  N1  C   B  96      26.437  43.765  10.915  1.00101.26           N
ATOM   2058  C2  C   B  96      27.573  43.137  10.398  1.00 99.86           C
ATOM   2059  O2  C   B  96      28.597  43.114  11.095  1.00108.19           O
ATOM   2060  N3  C   B  96      27.525  42.580   9.165  1.00 92.82           N
ATOM   2061  C4  C   B  96      26.392  42.632   8.459  1.00 91.39           C
ATOM   2062  N4  C   B  96      26.375  42.077   7.249  1.00 90.58           N
ATOM   2063  C5  C   B  96      25.217  43.255   8.959  1.00 96.06           C
ATOM   2064  C6  C   B  96      25.285  43.803  10.180  1.00102.16           C
ATOM   2065  P   U   B  97      27.672  49.025  11.607  1.00115.04           P
ATOM   2066  OP1 U   B  97      27.798  50.287  12.384  1.00123.49           O
ATOM   2067  OP2 U   B  97      27.029  49.077  10.265  1.00101.77           O
ATOM   2068  O5' U   B  97      29.140  48.412  11.485  1.00103.79           O
ATOM   2069  C5' U   B  97      30.018  48.400  12.603  1.00 98.94           C
ATOM   2070  C4' U   B  97      31.353  47.789  12.262  1.00 96.99           C
ATOM   2071  O4' U   B  97      31.169  46.410  11.848  1.00 97.91           O
ATOM   2072  C3' U   B  97      32.099  48.427  11.103  1.00 99.99           C
ATOM   2073  O3' U   B  97      32.816  49.586  11.479  1.00109.00           O
ATOM   2074  C2' U   B  97      32.989  47.294  10.608  1.00101.30           C
ATOM   2075  O2' U   B  97      34.127  47.138  11.444  1.00104.06           O
ATOM   2076  C1' U   B  97      32.085  46.084  10.824  1.00 97.27           C
ATOM   2077  N1  U   B  97      31.315  45.709   9.619  1.00 93.52           N
ATOM   2078  C2  U   B  97      31.971  45.159   8.540  1.00 90.97           C
ATOM   2079  O2  U   B  97      33.176  44.989   8.525  1.00 93.91           O
ATOM   2080  N3  U   B  97      31.157  44.828   7.481  1.00 90.17           N
ATOM   2081  C4  U   B  97      29.787  44.973   7.401  1.00 95.05           C
ATOM   2082  O4  U   B  97      29.172  44.628   6.389  1.00 96.37           O
ATOM   2083  C5  U   B  97      29.190  45.543   8.566  1.00 98.84           C
ATOM   2084  C6  U   B  97      29.954  45.876   9.606  1.00 97.39           C
ATOM   2085  P   C   B  98      32.753  50.892  10.548  1.00117.20           P
ATOM   2086  OP1 C   B  98      33.098  52.093  11.357  1.00117.44           O
ATOM   2087  OP2 C   B  98      31.443  50.828   9.840  1.00113.31           O
ATOM   2088  O5' C   B  98      33.904  50.650   9.471  1.00115.89           O
ATOM   2089  C5' C   B  98      35.246  50.421   9.868  1.00110.76           C
ATOM   2090  C4' C   B  98      36.025  49.715   8.787  1.00110.82           C
ATOM   2091  O4' C   B  98      35.422  48.425   8.509  1.00107.49           O
ATOM   2092  C3' C   B  98      36.062  50.389   7.425  1.00119.72           C
ATOM   2093  O3' C   B  98      36.981  51.467   7.354  1.00129.80           O
ATOM   2094  C2' C   B  98      36.401  49.225   6.500  1.00115.01           C
ATOM   2095  O2' C   B  98      37.777  48.887   6.602  1.00114.31           O
ATOM   2096  C1' C   B  98      35.603  48.095   7.145  1.00107.92           C
ATOM   2097  N1  C   B  98      34.278  47.893   6.510  1.00105.79           N
ATOM   2098  C2  C   B  98      34.197  47.180   5.303  1.00101.13           C
ATOM   2099  O2  C   B  98      35.242  46.750   4.791  1.00 99.25           O
ATOM   2100  N3  C   B  98      32.986  46.984   4.727  1.00 98.67           N
ATOM   2101  C4  C   B  98      31.884  47.461   5.313  1.00 99.84           C
ATOM   2102  N4  C   B  98      30.702  47.253   4.727  1.00 94.97           N
ATOM   2103  C5  C   B  98      31.941  48.183   6.539  1.00107.27           C
ATOM   2104  C6  C   B  98      33.142  48.374   7.099  1.00107.99           C
END
