# Supplementary material for: Structural and dynamic mechanisms for coupled folding and tRNA recognition of a translational T-box riboswitch
Source: Nat Commun. 2023 Nov 15;14:7394. doi: 10.1038/s41467-023-43232-z (PMC10651847; doi:10.1038/s41467-023-43232-z)
Supplement: Supplementary file 4 — Supplementary Data 1 [file 41467_2023_43232_MOESM4_ESM.zip › Supplementary Data 1/T99.2.pdb]

ATOM      1  O5'   G     1      90.727  82.213  22.544  1.00  0.00           O
ATOM      3  C5'   G     1      90.592  83.670  22.403  1.00  0.00           C
ATOM      6  C4'   G     1      90.950  84.396  23.711  1.00  0.00           C
ATOM      8  O4'   G     1      90.396  85.656  23.622  1.00  0.00           O
ATOM      9  C1'   G     1      89.919  86.089  24.922  1.00  0.00           C
ATOM     11  N9    G     1      88.466  86.309  24.846  1.00  0.00           N
ATOM     12  C8    G     1      87.630  85.975  23.834  1.00  0.00           C
ATOM     14  N7    G     1      86.385  86.359  23.949  1.00  0.00           N
ATOM     15  C5    G     1      86.406  87.021  25.224  1.00  0.00           C
ATOM     16  C6    G     1      85.297  87.508  25.985  1.00  0.00           C
ATOM     17  O6    G     1      84.115  87.599  25.690  1.00  0.00           O
ATOM     18  N1    G     1      85.701  87.988  27.245  1.00  0.00           N
ATOM     20  C2    G     1      87.017  87.976  27.678  1.00  0.00           C
ATOM     21  N2    G     1      87.080  88.553  28.815  1.00  0.00           N
ATOM     24  N3    G     1      88.056  87.423  27.035  1.00  0.00           N
ATOM     25  C4    G     1      87.625  87.014  25.784  1.00  0.00           C
ATOM     26  C3'   G     1      90.303  83.847  24.967  1.00  0.00           C
ATOM     28  C2'   G     1      90.313  85.019  25.919  1.00  0.00           C
ATOM     30  O2'   G     1      91.639  85.223  26.415  1.00  0.00           O
ATOM     32  O3'   G     1      90.859  82.681  25.615  1.00  0.00           O
ATOM     33  P     G     2      89.891  81.674  26.475  1.00  0.00           P
ATOM     34  O1P   G     2      90.608  80.476  26.975  1.00  0.00           O
ATOM     35  O2P   G     2      88.640  81.487  25.777  1.00  0.00           O
ATOM     36  O5'   G     2      89.524  82.530  27.715  1.00  0.00           O
ATOM     37  C5'   G     2      90.420  82.830  28.766  1.00  0.00           C
ATOM     40  C4'   G     2      89.841  83.486  30.024  1.00  0.00           C
ATOM     42  O4'   G     2      89.148  84.740  29.736  1.00  0.00           O
ATOM     43  C1'   G     2      87.988  84.808  30.468  1.00  0.00           C
ATOM     45  N9    G     2      86.816  84.620  29.531  1.00  0.00           N
ATOM     46  C8    G     2      86.821  84.298  28.183  1.00  0.00           C
ATOM     48  N7    G     2      85.653  84.222  27.626  1.00  0.00           N
ATOM     49  C5    G     2      84.797  84.524  28.670  1.00  0.00           C
ATOM     50  C6    G     2      83.324  84.614  28.687  1.00  0.00           C
ATOM     51  O6    G     2      82.506  84.441  27.697  1.00  0.00           O
ATOM     52  N1    G     2      82.833  84.890  29.923  1.00  0.00           N
ATOM     54  C2    G     2      83.610  85.099  31.029  1.00  0.00           C
ATOM     55  N2    G     2      83.007  85.499  32.123  1.00  0.00           N
ATOM     58  N3    G     2      84.924  85.162  31.051  1.00  0.00           N
ATOM     59  C4    G     2      85.487  84.795  29.890  1.00  0.00           C
ATOM     60  C3'   G     2      88.835  82.588  30.714  1.00  0.00           C
ATOM     62  C2'   G     2      88.107  83.668  31.489  1.00  0.00           C
ATOM     64  O2'   G     2      88.933  84.093  32.613  1.00  0.00           O
ATOM     66  O3'   G     2      89.389  81.642  31.644  1.00  0.00           O
ATOM     67  P     C     3      88.652  80.239  31.947  1.00  0.00           P
ATOM     68  O1P   C     3      89.531  79.449  32.868  1.00  0.00           O
ATOM     69  O2P   C     3      88.276  79.559  30.670  1.00  0.00           O
ATOM     70  O5'   C     3      87.288  80.561  32.626  1.00  0.00           O
ATOM     71  C5'   C     3      87.162  80.805  33.944  1.00  0.00           C
ATOM     74  C4'   C     3      85.722  81.092  34.373  1.00  0.00           C
ATOM     76  O4'   C     3      85.217  82.200  33.695  1.00  0.00           O
ATOM     77  C1'   C     3      83.831  82.008  33.547  1.00  0.00           C
ATOM     79  N1    C     3      83.376  81.893  32.174  1.00  0.00           N
ATOM     80  C6    C     3      84.293  81.722  31.099  1.00  0.00           C
ATOM     82  C5    C     3      83.906  81.580  29.851  1.00  0.00           C
ATOM     84  C4    C     3      82.474  81.597  29.602  1.00  0.00           C
ATOM     85  N4    C     3      82.017  81.502  28.380  1.00  0.00           N
ATOM     88  N3    C     3      81.617  81.895  30.557  1.00  0.00           N
ATOM     89  C2    C     3      82.046  82.071  31.832  1.00  0.00           C
ATOM     90  O2    C     3      81.196  82.353  32.706  1.00  0.00           O
ATOM     91  C3'   C     3      84.816  79.980  33.930  1.00  0.00           C
ATOM     93  C2'   C     3      83.493  80.692  34.025  1.00  0.00           C
ATOM     95  O2'   C     3      82.927  80.964  35.332  1.00  0.00           O
ATOM     97  O3'   C     3      84.770  78.856  34.744  1.00  0.00           O
ATOM     98  P     G     4      84.297  77.421  34.296  1.00  0.00           P
ATOM     99  O1P   G     4      84.704  76.551  35.398  1.00  0.00           O
ATOM    100  O2P   G     4      84.803  77.113  32.911  1.00  0.00           O
ATOM    101  O5'   G     4      82.674  77.529  34.235  1.00  0.00           O
ATOM    102  C5'   G     4      81.917  77.828  35.370  1.00  0.00           C
ATOM    105  C4'   G     4      80.560  78.093  34.914  1.00  0.00           C
ATOM    107  O4'   G     4      80.313  79.264  34.040  1.00  0.00           O
ATOM    108  C1'   G     4      79.235  79.031  33.109  1.00  0.00           C
ATOM    110  N9    G     4      79.638  79.082  31.645  1.00  0.00           N
ATOM    111  C8    G     4      80.851  78.738  31.137  1.00  0.00           C
ATOM    113  N7    G     4      80.803  78.599  29.813  1.00  0.00           N
ATOM    114  C5    G     4      79.497  78.963  29.441  1.00  0.00           C
ATOM    115  C6    G     4      78.797  79.009  28.194  1.00  0.00           C
ATOM    116  O6    G     4      79.259  78.807  27.070  1.00  0.00           O
ATOM    117  N1    G     4      77.475  79.347  28.285  1.00  0.00           N
ATOM    119  C2    G     4      76.835  79.462  29.484  1.00  0.00           C
ATOM    120  N2    G     4      75.587  79.757  29.435  1.00  0.00           N
ATOM    123  N3    G     4      77.407  79.389  30.699  1.00  0.00           N
ATOM    124  C4    G     4      78.786  79.153  30.575  1.00  0.00           C
ATOM    125  C3'   G     4      79.966  76.982  34.040  1.00  0.00           C
ATOM    127  C2'   G     4      78.710  77.632  33.463  1.00  0.00           C
ATOM    129  O2'   G     4      77.628  77.763  34.362  1.00  0.00           O
ATOM    131  O3'   G     4      79.778  75.794  34.789  1.00  0.00           O
ATOM    132  P     A     5      79.869  74.393  34.106  1.00  0.00           P
ATOM    133  O1P   A     5      80.964  73.683  34.816  1.00  0.00           O
ATOM    134  O2P   A     5      79.873  74.507  32.654  1.00  0.00           O
ATOM    135  O5'   A     5      78.567  73.487  34.334  1.00  0.00           O
ATOM    136  C5'   A     5      77.258  73.977  34.229  1.00  0.00           C
ATOM    139  C4'   A     5      76.185  72.901  34.371  1.00  0.00           C
ATOM    141  O4'   A     5      74.849  73.359  34.347  1.00  0.00           O
ATOM    142  C1'   A     5      74.167  72.784  33.184  1.00  0.00           C
ATOM    144  N9    A     5      73.373  73.854  32.535  1.00  0.00           N
ATOM    145  C8    A     5      72.076  73.702  32.153  1.00  0.00           C
ATOM    147  N7    A     5      71.566  74.633  31.398  1.00  0.00           N
ATOM    148  C5    A     5      72.578  75.628  31.485  1.00  0.00           C
ATOM    149  C6    A     5      72.780  76.924  30.957  1.00  0.00           C
ATOM    150  N6    A     5      71.805  77.503  30.280  1.00  0.00           N
ATOM    153  N1    A     5      74.004  77.503  31.024  1.00  0.00           N
ATOM    154  C2    A     5      74.992  76.876  31.584  1.00  0.00           C
ATOM    156  N3    A     5      74.967  75.766  32.282  1.00  0.00           N
ATOM    157  C4    A     5      73.699  75.137  32.104  1.00  0.00           C
ATOM    158  C3'   A     5      76.201  71.762  33.367  1.00  0.00           C
ATOM    160  C2'   A     5      75.235  72.242  32.280  1.00  0.00           C
ATOM    162  O2'   A     5      74.940  71.109  31.493  1.00  0.00           O
ATOM    164  O3'   A     5      75.577  70.544  33.912  1.00  0.00           O
ATOM    165  P     C     6      76.443  69.335  34.374  1.00  0.00           P
ATOM    166  O1P   C     6      77.323  68.891  33.292  1.00  0.00           O
ATOM    167  O2P   C     6      75.435  68.395  34.948  1.00  0.00           O
ATOM    168  O5'   C     6      77.329  69.966  35.553  1.00  0.00           O
ATOM    169  C5'   C     6      76.869  70.219  36.883  1.00  0.00           C
ATOM    172  C4'   C     6      78.039  70.421  37.802  1.00  0.00           C
ATOM    174  O4'   C     6      78.865  69.332  37.991  1.00  0.00           O
ATOM    175  C1'   C     6      80.150  69.808  37.615  1.00  0.00           C
ATOM    177  N1    C     6      80.768  68.745  36.783  1.00  0.00           N
ATOM    178  C6    C     6      80.031  68.008  35.898  1.00  0.00           C
ATOM    180  C5    C     6      80.559  66.827  35.425  1.00  0.00           C
ATOM    182  C4    C     6      81.822  66.501  35.869  1.00  0.00           C
ATOM    183  N4    C     6      82.136  65.271  35.696  1.00  0.00           N
ATOM    186  N3    C     6      82.542  67.149  36.730  1.00  0.00           N
ATOM    187  C2    C     6      82.061  68.360  37.127  1.00  0.00           C
ATOM    188  O2    C     6      82.815  69.127  37.711  1.00  0.00           O
ATOM    189  C3'   C     6      78.847  71.712  37.535  1.00  0.00           C
ATOM    191  C2'   C     6      80.069  71.098  36.801  1.00  0.00           C
ATOM    193  O2'   C     6      81.281  71.839  36.857  1.00  0.00           O
ATOM    195  O3'   C     6      79.299  72.561  38.670  1.00  0.00           O
ATOM    196  P     G     7      78.298  73.450  39.533  1.00  0.00           P
ATOM    197  O1P   G     7      79.197  74.364  40.293  1.00  0.00           O
ATOM    198  O2P   G     7      77.380  72.624  40.223  1.00  0.00           O
ATOM    199  O5'   G     7      77.578  74.282  38.438  1.00  0.00           O
ATOM    200  C5'   G     7      78.009  75.355  37.698  1.00  0.00           C
ATOM    203  C4'   G     7      76.873  76.403  37.662  1.00  0.00           C
ATOM    205  O4'   G     7      75.750  75.983  36.837  1.00  0.00           O
ATOM    206  C1'   G     7      74.593  75.921  37.567  1.00  0.00           C
ATOM    208  N9    G     7      73.763  74.816  37.069  1.00  0.00           N
ATOM    209  C8    G     7      73.941  73.526  37.408  1.00  0.00           C
ATOM    211  N7    G     7      73.069  72.658  37.047  1.00  0.00           N
ATOM    212  C5    G     7      72.211  73.527  36.287  1.00  0.00           C
ATOM    213  C6    G     7      71.109  73.140  35.468  1.00  0.00           C
ATOM    214  O6    G     7      70.753  72.030  35.139  1.00  0.00           O
ATOM    215  N1    G     7      70.396  74.275  35.024  1.00  0.00           N
ATOM    217  C2    G     7      70.874  75.542  35.089  1.00  0.00           C
ATOM    218  N2    G     7      70.163  76.472  34.474  1.00  0.00           N
ATOM    221  N3    G     7      71.938  75.881  35.795  1.00  0.00           N
ATOM    222  C4    G     7      72.584  74.852  36.421  1.00  0.00           C
ATOM    223  C3'   G     7      76.237  76.754  38.988  1.00  0.00           C
ATOM    225  C2'   G     7      74.979  75.966  39.061  1.00  0.00           C
ATOM    227  O2'   G     7      74.031  76.346  40.021  1.00  0.00           O
ATOM    229  O3'   G     7      75.928  78.132  39.023  1.00  0.00           O
ATOM    230  P     A     8      76.457  78.948  40.289  1.00  0.00           P
ATOM    231  O1P   A     8      77.342  78.152  41.099  1.00  0.00           O
ATOM    232  O2P   A     8      75.276  79.619  40.856  1.00  0.00           O
ATOM    233  O5'   A     8      77.297  80.076  39.503  1.00  0.00           O
ATOM    234  C5'   A     8      78.709  79.899  39.098  1.00  0.00           C
ATOM    237  C4'   A     8      79.098  80.572  37.770  1.00  0.00           C
ATOM    239  O4'   A     8      78.204  79.890  36.812  1.00  0.00           O
ATOM    240  C1'   A     8      77.715  81.026  35.992  1.00  0.00           C
ATOM    242  N9    A     8      76.230  81.269  36.119  1.00  0.00           N
ATOM    243  C8    A     8      75.304  80.626  36.838  1.00  0.00           C
ATOM    245  N7    A     8      74.040  80.965  36.564  1.00  0.00           N
ATOM    246  C5    A     8      74.192  81.981  35.644  1.00  0.00           C
ATOM    247  C6    A     8      73.412  82.753  34.789  1.00  0.00           C
ATOM    248  N6    A     8      72.086  82.718  34.764  1.00  0.00           N
ATOM    251  N1    A     8      73.898  83.734  33.991  1.00  0.00           N
ATOM    252  C2    A     8      75.168  83.885  33.902  1.00  0.00           C
ATOM    254  N3    A     8      76.081  83.092  34.544  1.00  0.00           N
ATOM    255  C4    A     8      75.528  82.189  35.375  1.00  0.00           C
ATOM    256  C3'   A     8      78.848  82.084  37.828  1.00  0.00           C
ATOM    258  C2'   A     8      78.532  82.240  36.352  1.00  0.00           C
ATOM    260  O2'   A     8      79.715  82.250  35.554  1.00  0.00           O
ATOM    262  O3'   A     8      80.081  82.630  38.280  1.00  0.00           O
ATOM    263  P     U     9      80.039  83.829  39.263  1.00  0.00           P
ATOM    264  O1P   U     9      81.427  84.373  39.492  1.00  0.00           O
ATOM    265  O2P   U     9      79.207  83.410  40.470  1.00  0.00           O
ATOM    266  O5'   U     9      79.233  84.943  38.564  1.00  0.00           O
ATOM    267  C5'   U     9      79.893  85.837  37.671  1.00  0.00           C
ATOM    270  C4'   U     9      78.797  86.826  37.290  1.00  0.00           C
ATOM    272  O4'   U     9      77.860  86.136  36.393  1.00  0.00           O
ATOM    273  C1'   U     9      76.602  86.700  36.546  1.00  0.00           C
ATOM    275  N1    U     9      75.531  85.763  37.088  1.00  0.00           N
ATOM    276  C6    U     9      75.909  84.734  37.926  1.00  0.00           C
ATOM    278  C5    U     9      74.981  83.862  38.433  1.00  0.00           C
ATOM    280  C4    U     9      73.579  84.194  38.395  1.00  0.00           C
ATOM    281  O4    U     9      72.653  83.648  38.928  1.00  0.00           O
ATOM    282  N3    U     9      73.260  85.143  37.507  1.00  0.00           N
ATOM    284  C2    U     9      74.141  86.010  36.896  1.00  0.00           C
ATOM    285  O2    U     9      73.640  86.870  36.135  1.00  0.00           O
ATOM    286  C3'   U     9      77.970  87.422  38.421  1.00  0.00           C
ATOM    288  C2'   U     9      76.789  87.897  37.555  1.00  0.00           C
ATOM    290  O2'   U     9      76.987  89.040  36.711  1.00  0.00           O
ATOM    292  O3'   U     9      78.533  88.556  39.052  1.00  0.00           O
ATOM    293  P     C    10      78.140  88.978  40.506  1.00  0.00           P
ATOM    294  O1P   C    10      78.686  90.287  40.700  1.00  0.00           O
ATOM    295  O2P   C    10      78.685  88.008  41.551  1.00  0.00           O
ATOM    296  O5'   C    10      76.538  89.087  40.678  1.00  0.00           O
ATOM    297  C5'   C    10      75.799  90.237  40.229  1.00  0.00           C
ATOM    300  C4'   C    10      74.338  89.857  40.239  1.00  0.00           C
ATOM    302  O4'   C    10      73.926  88.603  39.582  1.00  0.00           O
ATOM    303  C1'   C    10      72.932  87.947  40.404  1.00  0.00           C
ATOM    305  N1    C    10      73.453  86.706  40.929  1.00  0.00           N
ATOM    306  C6    C    10      74.771  86.226  40.667  1.00  0.00           C
ATOM    308  C5    C    10      75.197  85.027  41.128  1.00  0.00           C
ATOM    310  C4    C    10      74.262  84.232  41.820  1.00  0.00           C
ATOM    311  N4    C    10      74.514  83.071  42.390  1.00  0.00           N
ATOM    314  N3    C    10      72.988  84.622  42.030  1.00  0.00           N
ATOM    315  C2    C    10      72.549  85.821  41.559  1.00  0.00           C
ATOM    316  O2    C    10      71.389  86.239  41.805  1.00  0.00           O
ATOM    317  C3'   C    10      73.809  89.762  41.693  1.00  0.00           C
ATOM    319  C2'   C    10      72.477  88.980  41.501  1.00  0.00           C
ATOM    321  O2'   C    10      71.405  89.734  41.039  1.00  0.00           O
ATOM    323  O3'   C    10      73.528  91.009  42.256  1.00  0.00           O
ATOM    324  P     C    11      73.568  91.346  43.809  1.00  0.00           P
ATOM    325  O1P   C    11      73.243  92.768  43.942  1.00  0.00           O
ATOM    326  O2P   C    11      74.779  90.821  44.444  1.00  0.00           O
ATOM    327  O5'   C    11      72.362  90.533  44.372  1.00  0.00           O
ATOM    328  C5'   C    11      71.026  90.961  44.119  1.00  0.00           C
ATOM    331  C4'   C    11      69.966  90.059  44.781  1.00  0.00           C
ATOM    333  O4'   C    11      69.878  88.773  44.148  1.00  0.00           O
ATOM    334  C1'   C    11      69.625  87.849  45.111  1.00  0.00           C
ATOM    336  N1    C    11      70.757  86.929  45.309  1.00  0.00           N
ATOM    337  C6    C    11      72.044  87.242  45.053  1.00  0.00           C
ATOM    339  C5    C    11      73.082  86.331  45.092  1.00  0.00           C
ATOM    341  C4    C    11      72.675  85.037  45.588  1.00  0.00           C
ATOM    342  N4    C    11      73.608  84.148  45.576  1.00  0.00           N
ATOM    345  N3    C    11      71.501  84.733  46.013  1.00  0.00           N
ATOM    346  C2    C    11      70.539  85.686  45.971  1.00  0.00           C
ATOM    347  O2    C    11      69.434  85.424  46.495  1.00  0.00           O
ATOM    348  C3'   C    11      70.127  89.803  46.236  1.00  0.00           C
ATOM    350  C2'   C    11      69.217  88.524  46.405  1.00  0.00           C
ATOM    352  O2'   C    11      67.847  88.838  46.433  1.00  0.00           O
ATOM    354  O3'   C    11      69.584  90.894  47.007  1.00  0.00           O
ATOM    355  P     G    12      70.189  91.325  48.436  1.00  0.00           P
ATOM    356  O1P   G    12      69.545  92.618  48.811  1.00  0.00           O
ATOM    357  O2P   G    12      71.654  91.376  48.349  1.00  0.00           O
ATOM    358  O5'   G    12      69.847  90.221  49.458  1.00  0.00           O
ATOM    359  C5'   G    12      68.483  90.021  49.825  1.00  0.00           C
ATOM    362  C4'   G    12      68.222  88.580  50.416  1.00  0.00           C
ATOM    364  O4'   G    12      68.472  87.546  49.466  1.00  0.00           O
ATOM    365  C1'   G    12      68.934  86.362  50.196  1.00  0.00           C
ATOM    367  N9    G    12      70.413  86.079  49.783  1.00  0.00           N
ATOM    368  C8    G    12      71.299  86.904  49.167  1.00  0.00           C
ATOM    370  N7    G    12      72.479  86.328  48.861  1.00  0.00           N
ATOM    371  C5    G    12      72.392  85.091  49.445  1.00  0.00           C
ATOM    372  C6    G    12      73.373  83.995  49.589  1.00  0.00           C
ATOM    373  O6    G    12      74.506  83.894  49.140  1.00  0.00           O
ATOM    374  N1    G    12      72.855  82.953  50.283  1.00  0.00           N
ATOM    376  C2    G    12      71.670  83.004  50.960  1.00  0.00           C
ATOM    377  N2    G    12      71.379  81.978  51.702  1.00  0.00           N
ATOM    380  N3    G    12      70.773  83.957  50.891  1.00  0.00           N
ATOM    381  C4    G    12      71.183  84.981  50.104  1.00  0.00           C
ATOM    382  C3'   G    12      69.164  88.257  51.539  1.00  0.00           C
ATOM    384  C2'   G    12      68.840  86.787  51.659  1.00  0.00           C
ATOM    386  O2'   G    12      67.531  86.442  52.130  1.00  0.00           O
ATOM    388  O3'   G    12      68.815  89.027  52.730  1.00  0.00           O
ATOM    389  P     G    13      69.801  89.017  53.960  1.00  0.00           P
ATOM    390  O1P   G    13      69.273  90.002  54.934  1.00  0.00           O
ATOM    391  O2P   G    13      71.156  89.180  53.439  1.00  0.00           O
ATOM    392  O5'   G    13      69.895  87.540  54.581  1.00  0.00           O
ATOM    393  C5'   G    13      68.926  86.916  55.334  1.00  0.00           C
ATOM    396  C4'   G    13      69.503  85.556  55.804  1.00  0.00           C
ATOM    398  O4'   G    13      69.912  84.773  54.695  1.00  0.00           O
ATOM    399  C1'   G    13      71.026  83.961  55.070  1.00  0.00           C
ATOM    401  N9    G    13      72.230  84.303  54.309  1.00  0.00           N
ATOM    402  C8    G    13      72.501  85.410  53.582  1.00  0.00           C
ATOM    404  N7    G    13      73.577  85.408  52.871  1.00  0.00           N
ATOM    405  C5    G    13      74.030  84.151  53.176  1.00  0.00           C
ATOM    406  C6    G    13      75.232  83.470  52.754  1.00  0.00           C
ATOM    407  O6    G    13      76.152  83.896  52.044  1.00  0.00           O
ATOM    408  N1    G    13      75.334  82.181  53.209  1.00  0.00           N
ATOM    410  C2    G    13      74.500  81.606  54.098  1.00  0.00           C
ATOM    411  N2    G    13      74.923  80.570  54.807  1.00  0.00           N
ATOM    414  N3    G    13      73.427  82.258  54.570  1.00  0.00           N
ATOM    415  C4    G    13      73.236  83.465  54.028  1.00  0.00           C
ATOM    416  C3'   G    13      70.723  85.617  56.806  1.00  0.00           C
ATOM    418  C2'   G    13      71.269  84.245  56.567  1.00  0.00           C
ATOM    420  O2'   G    13      70.603  83.228  57.354  1.00  0.00           O
ATOM    422  O3'   G    13      70.335  85.847  58.161  1.00  0.00           O
ATOM    423  P     C    14      71.417  86.083  59.321  1.00  0.00           P
ATOM    424  O1P   C    14      72.447  85.067  59.235  1.00  0.00           O
ATOM    425  O2P   C    14      70.589  86.052  60.478  1.00  0.00           O
ATOM    426  O5'   C    14      72.072  87.534  59.307  1.00  0.00           O
ATOM    427  C5'   C    14      72.975  87.844  58.326  1.00  0.00           C
ATOM    430  C4'   C    14      74.163  88.673  58.903  1.00  0.00           C
ATOM    432  O4'   C    14      74.928  87.796  59.769  1.00  0.00           O
ATOM    433  C1'   C    14      76.004  87.210  59.094  1.00  0.00           C
ATOM    435  N1    C    14      75.776  85.821  58.675  1.00  0.00           N
ATOM    436  C6    C    14      75.409  85.531  57.397  1.00  0.00           C
ATOM    438  C5    C    14      75.384  84.300  56.892  1.00  0.00           C
ATOM    440  C4    C    14      75.683  83.271  57.827  1.00  0.00           C
ATOM    441  N4    C    14      75.706  81.996  57.579  1.00  0.00           N
ATOM    444  N3    C    14      76.022  83.474  59.047  1.00  0.00           N
ATOM    445  C2    C    14      76.023  84.750  59.523  1.00  0.00           C
ATOM    446  O2    C    14      76.392  85.033  60.712  1.00  0.00           O
ATOM    447  C3'   C    14      75.140  89.009  57.756  1.00  0.00           C
ATOM    449  C2'   C    14      76.411  88.167  57.941  1.00  0.00           C
ATOM    451  O2'   C    14      77.424  88.872  58.462  1.00  0.00           O
ATOM    453  O3'   C    14      75.497  90.400  57.933  1.00  0.00           O
ATOM    454  P     C    15      74.811  91.585  57.129  1.00  0.00           P
ATOM    455  O1P   C    15      75.290  92.862  57.740  1.00  0.00           O
ATOM    456  O2P   C    15      73.348  91.330  57.160  1.00  0.00           O
ATOM    457  O5'   C    15      75.358  91.430  55.542  1.00  0.00           O
ATOM    458  C5'   C    15      76.509  92.104  55.112  1.00  0.00           C
ATOM    461  C4'   C    15      77.748  91.616  55.771  1.00  0.00           C
ATOM    463  O4'   C    15      77.707  90.182  55.752  1.00  0.00           O
ATOM    464  C1'   C    15      79.017  89.786  55.344  1.00  0.00           C
ATOM    466  N1    C    15      78.775  88.405  54.963  1.00  0.00           N
ATOM    467  C6    C    15      79.166  87.418  55.842  1.00  0.00           C
ATOM    469  C5    C    15      78.751  86.146  55.702  1.00  0.00           C
ATOM    471  C4    C    15      77.760  85.897  54.665  1.00  0.00           C
ATOM    472  N4    C    15      77.565  84.658  54.244  1.00  0.00           N
ATOM    475  N3    C    15      77.438  86.836  53.780  1.00  0.00           N
ATOM    476  C2    C    15      77.879  88.120  53.927  1.00  0.00           C
ATOM    477  O2    C    15      77.473  88.954  53.067  1.00  0.00           O
ATOM    478  C3'   C    15      78.992  92.130  55.043  1.00  0.00           C
ATOM    480  C2'   C    15      79.487  90.815  54.311  1.00  0.00           C
ATOM    482  O2'   C    15      80.950  90.762  53.941  1.00  0.00           O
ATOM    484  O3'   C    15      80.000  92.472  56.049  1.00  0.00           O
ATOM    485  P     A    16      80.450  93.949  56.384  1.00  0.00           P
ATOM    486  O1P   A    16      81.193  93.905  57.667  1.00  0.00           O
ATOM    487  O2P   A    16      79.301  94.799  56.295  1.00  0.00           O
ATOM    488  O5'   A    16      81.554  94.361  55.316  1.00  0.00           O
ATOM    489  C5'   A    16      81.142  94.899  54.099  1.00  0.00           C
ATOM    492  C4'   A    16      82.224  95.134  53.010  1.00  0.00           C
ATOM    494  O4'   A    16      83.463  95.329  53.714  1.00  0.00           O
ATOM    495  C1'   A    16      84.447  94.809  52.889  1.00  0.00           C
ATOM    497  N9    A    16      85.189  93.720  53.561  1.00  0.00           N
ATOM    498  C8    A    16      84.907  93.108  54.767  1.00  0.00           C
ATOM    500  N7    A    16      85.886  92.287  55.163  1.00  0.00           N
ATOM    501  C5    A    16      86.785  92.406  54.097  1.00  0.00           C
ATOM    502  C6    A    16      88.077  91.866  53.899  1.00  0.00           C
ATOM    503  N6    A    16      88.645  90.991  54.715  1.00  0.00           N
ATOM    506  N1    A    16      88.791  92.083  52.806  1.00  0.00           N
ATOM    507  C2    A    16      88.205  92.901  51.935  1.00  0.00           C
ATOM    509  N3    A    16      86.987  93.456  51.948  1.00  0.00           N
ATOM    510  C4    A    16      86.388  93.227  53.125  1.00  0.00           C
ATOM    511  C3'   A    16      82.398  93.910  52.143  1.00  0.00           C
ATOM    513  C2'   A    16      83.819  94.163  51.654  1.00  0.00           C
ATOM    515  O2'   A    16      83.931  95.079  50.555  1.00  0.00           O
ATOM    517  O3'   A    16      81.505  93.766  51.081  1.00  0.00           O
ATOM    518  P     U    17      81.239  92.399  50.381  1.00  0.00           P
ATOM    519  O1P   U    17      80.375  92.591  49.217  1.00  0.00           O
ATOM    520  O2P   U    17      80.708  91.450  51.428  1.00  0.00           O
ATOM    521  O5'   U    17      82.566  91.602  49.860  1.00  0.00           O
ATOM    522  C5'   U    17      83.225  91.952  48.663  1.00  0.00           C
ATOM    525  C4'   U    17      84.562  91.181  48.565  1.00  0.00           C
ATOM    527  O4'   U    17      85.347  91.401  49.666  1.00  0.00           O
ATOM    528  C1'   U    17      86.168  90.351  49.939  1.00  0.00           C
ATOM    530  N1    U    17      85.839  89.753  51.254  1.00  0.00           N
ATOM    531  C6    U    17      84.932  90.197  52.181  1.00  0.00           C
ATOM    533  C5    U    17      84.805  89.647  53.449  1.00  0.00           C
ATOM    535  C4    U    17      85.691  88.521  53.855  1.00  0.00           C
ATOM    536  O4    U    17      85.662  87.869  54.905  1.00  0.00           O
ATOM    537  N3    U    17      86.567  88.095  52.828  1.00  0.00           N
ATOM    539  C2    U    17      86.731  88.746  51.620  1.00  0.00           C
ATOM    540  O2    U    17      87.716  88.414  51.015  1.00  0.00           O
ATOM    541  C3'   U    17      84.423  89.697  48.391  1.00  0.00           C
ATOM    543  C2'   U    17      85.840  89.311  48.847  1.00  0.00           C
ATOM    545  O2'   U    17      86.892  89.505  47.919  1.00  0.00           O
ATOM    547  O3'   U    17      84.144  89.161  47.096  1.00  0.00           O
ATOM    548  P     C    18      83.411  87.828  46.897  1.00  0.00           P
ATOM    549  O1P   C    18      83.233  87.758  45.410  1.00  0.00           O
ATOM    550  O2P   C    18      82.242  87.807  47.766  1.00  0.00           O
ATOM    551  O5'   C    18      84.338  86.631  47.332  1.00  0.00           O
ATOM    552  C5'   C    18      85.523  86.375  46.570  1.00  0.00           C
ATOM    555  C4'   C    18      86.400  85.365  47.384  1.00  0.00           C
ATOM    557  O4'   C    18      86.771  85.927  48.621  1.00  0.00           O
ATOM    558  C1'   C    18      86.775  84.894  49.618  1.00  0.00           C
ATOM    560  N1    C    18      85.639  84.956  50.600  1.00  0.00           N
ATOM    561  C6    C    18      84.679  85.886  50.506  1.00  0.00           C
ATOM    563  C5    C    18      83.909  86.146  51.628  1.00  0.00           C
ATOM    565  C4    C    18      84.141  85.357  52.767  1.00  0.00           C
ATOM    566  N4    C    18      83.469  85.702  53.855  1.00  0.00           N
ATOM    569  N3    C    18      85.134  84.548  52.910  1.00  0.00           N
ATOM    570  C2    C    18      85.851  84.310  51.809  1.00  0.00           C
ATOM    571  O2    C    18      86.654  83.455  51.876  1.00  0.00           O
ATOM    572  C3'   C    18      85.752  84.029  47.689  1.00  0.00           C
ATOM    574  C2'   C    18      86.647  83.568  48.802  1.00  0.00           C
ATOM    576  O2'   C    18      87.935  83.052  48.408  1.00  0.00           O
ATOM    578  O3'   C    18      85.884  83.189  46.502  1.00  0.00           O
ATOM    579  P     A    19      84.902  81.896  46.262  1.00  0.00           P
ATOM    580  O1P   A    19      85.643  81.074  45.284  1.00  0.00           O
ATOM    581  O2P   A    19      83.554  82.378  46.007  1.00  0.00           O
ATOM    582  O5'   A    19      84.887  80.961  47.588  1.00  0.00           O
ATOM    583  C5'   A    19      85.942  80.028  47.922  1.00  0.00           C
ATOM    586  C4'   A    19      85.646  79.551  49.354  1.00  0.00           C
ATOM    588  O4'   A    19      85.841  80.712  50.237  1.00  0.00           O
ATOM    589  C1'   A    19      84.970  80.466  51.364  1.00  0.00           C
ATOM    591  N9    A    19      83.824  81.403  51.445  1.00  0.00           N
ATOM    592  C8    A    19      83.526  82.404  50.601  1.00  0.00           C
ATOM    594  N7    A    19      82.510  83.138  50.863  1.00  0.00           N
ATOM    595  C5    A    19      82.033  82.486  52.020  1.00  0.00           C
ATOM    596  C6    A    19      81.021  82.875  52.904  1.00  0.00           C
ATOM    597  N6    A    19      80.232  83.905  52.789  1.00  0.00           N
ATOM    600  N1    A    19      80.901  82.215  54.098  1.00  0.00           N
ATOM    601  C2    A    19      81.695  81.172  54.348  1.00  0.00           C
ATOM    603  N3    A    19      82.679  80.698  53.552  1.00  0.00           N
ATOM    604  C4    A    19      82.841  81.471  52.431  1.00  0.00           C
ATOM    605  C3'   A    19      84.291  78.975  49.620  1.00  0.00           C
ATOM    607  C2'   A    19      84.330  79.067  51.155  1.00  0.00           C
ATOM    609  O2'   A    19      85.158  78.191  51.806  1.00  0.00           O
ATOM    611  O3'   A    19      84.091  77.643  49.180  1.00  0.00           O
ATOM    612  P     C    20      82.748  77.285  48.539  1.00  0.00           P
ATOM    613  O1P   C    20      82.864  75.946  47.949  1.00  0.00           O
ATOM    614  O2P   C    20      82.211  78.414  47.673  1.00  0.00           O
ATOM    615  O5'   C    20      81.755  77.121  49.756  1.00  0.00           O
ATOM    616  C5'   C    20      82.029  76.315  50.941  1.00  0.00           C
ATOM    619  C4'   C    20      80.970  76.252  51.997  1.00  0.00           C
ATOM    621  O4'   C    20      81.010  77.472  52.805  1.00  0.00           O
ATOM    622  C1'   C    20      79.677  77.823  53.053  1.00  0.00           C
ATOM    624  N1    C    20      79.199  79.058  52.293  1.00  0.00           N
ATOM    625  C6    C    20      79.988  79.544  51.275  1.00  0.00           C
ATOM    627  C5    C    20      79.539  80.588  50.550  1.00  0.00           C
ATOM    629  C4    C    20      78.312  81.231  50.951  1.00  0.00           C
ATOM    630  N4    C    20      77.914  82.336  50.407  1.00  0.00           N
ATOM    633  N3    C    20      77.571  80.786  51.956  1.00  0.00           N
ATOM    634  C2    C    20      77.940  79.670  52.585  1.00  0.00           C
ATOM    635  O2    C    20      77.195  79.226  53.495  1.00  0.00           O
ATOM    636  C3'   C    20      79.508  75.956  51.539  1.00  0.00           C
ATOM    638  C2'   C    20      78.819  76.634  52.773  1.00  0.00           C
ATOM    640  O2'   C    20      78.715  75.962  54.049  1.00  0.00           O
ATOM    642  O3'   C    20      79.210  74.583  51.532  1.00  0.00           O
ATOM    643  P     C    21      78.060  73.966  50.652  1.00  0.00           P
ATOM    644  O1P   C    21      77.935  72.584  51.063  1.00  0.00           O
ATOM    645  O2P   C    21      78.262  74.281  49.231  1.00  0.00           O
ATOM    646  O5'   C    21      76.688  74.627  51.135  1.00  0.00           O
ATOM    647  C5'   C    21      76.101  74.264  52.404  1.00  0.00           C
ATOM    650  C4'   C    21      74.948  75.261  52.671  1.00  0.00           C
ATOM    652  O4'   C    21      75.325  76.565  52.763  1.00  0.00           O
ATOM    653  C1'   C    21      74.220  77.404  52.418  1.00  0.00           C
ATOM    655  N1    C    21      74.641  78.385  51.376  1.00  0.00           N
ATOM    656  C6    C    21      75.760  78.131  50.593  1.00  0.00           C
ATOM    658  C5    C    21      76.143  79.075  49.699  1.00  0.00           C
ATOM    660  C4    C    21      75.507  80.343  49.649  1.00  0.00           C
ATOM    661  N4    C    21      75.717  81.230  48.693  1.00  0.00           N
ATOM    664  N3    C    21      74.515  80.598  50.495  1.00  0.00           N
ATOM    665  C2    C    21      74.064  79.628  51.371  1.00  0.00           C
ATOM    666  O2    C    21      73.201  79.958  52.147  1.00  0.00           O
ATOM    667  C3'   C    21      73.904  75.280  51.589  1.00  0.00           C
ATOM    669  C2'   C    21      73.073  76.508  51.894  1.00  0.00           C
ATOM    671  O2'   C    21      72.175  76.345  52.977  1.00  0.00           O
ATOM    673  O3'   C    21      73.174  74.065  51.621  1.00  0.00           O
ATOM    674  P     G    22      72.324  73.595  50.386  1.00  0.00           P
ATOM    675  O1P   G    22      71.622  72.372  50.743  1.00  0.00           O
ATOM    676  O2P   G    22      73.263  73.642  49.246  1.00  0.00           O
ATOM    677  O5'   G    22      71.170  74.649  50.011  1.00  0.00           O
ATOM    678  C5'   G    22      69.934  74.683  50.796  1.00  0.00           C
ATOM    681  C4'   G    22      69.116  76.024  50.505  1.00  0.00           C
ATOM    683  O4'   G    22      70.050  77.063  50.867  1.00  0.00           O
ATOM    684  C1'   G    22      69.682  78.202  50.184  1.00  0.00           C
ATOM    686  N9    G    22      70.766  78.639  49.331  1.00  0.00           N
ATOM    687  C8    G    22      71.795  77.942  48.874  1.00  0.00           C
ATOM    689  N7    G    22      72.586  78.664  48.096  1.00  0.00           N
ATOM    690  C5    G    22      72.000  79.891  47.978  1.00  0.00           C
ATOM    691  C6    G    22      72.342  81.150  47.280  1.00  0.00           C
ATOM    692  O6    G    22      73.360  81.488  46.648  1.00  0.00           O
ATOM    693  N1    G    22      71.381  82.147  47.536  1.00  0.00           N
ATOM    695  C2    G    22      70.174  81.879  48.055  1.00  0.00           C
ATOM    696  N2    G    22      69.359  82.873  48.070  1.00  0.00           N
ATOM    699  N3    G    22      69.751  80.762  48.657  1.00  0.00           N
ATOM    700  C4    G    22      70.775  79.823  48.617  1.00  0.00           C
ATOM    701  C3'   G    22      68.569  76.378  49.172  1.00  0.00           C
ATOM    703  C2'   G    22      68.428  77.904  49.384  1.00  0.00           C
ATOM    705  O2'   G    22      67.270  78.342  50.021  1.00  0.00           O
ATOM    707  O3'   G    22      67.289  75.797  48.865  1.00  0.00           O
ATOM    708  P     G    23      66.904  75.526  47.370  1.00  0.00           P
ATOM    709  O1P   G    23      65.587  74.812  47.376  1.00  0.00           O
ATOM    710  O2P   G    23      68.016  74.783  46.738  1.00  0.00           O
ATOM    711  O5'   G    23      66.751  77.019  46.682  1.00  0.00           O
ATOM    712  C5'   G    23      65.621  77.736  47.049  1.00  0.00           C
ATOM    715  C4'   G    23      65.719  79.150  46.604  1.00  0.00           C
ATOM    717  O4'   G    23      66.865  79.842  47.060  1.00  0.00           O
ATOM    718  C1'   G    23      67.216  80.747  46.079  1.00  0.00           C
ATOM    720  N9    G    23      68.502  80.350  45.424  1.00  0.00           N
ATOM    721  C8    G    23      69.224  79.258  45.701  1.00  0.00           C
ATOM    723  N7    G    23      70.380  79.307  45.104  1.00  0.00           N
ATOM    724  C5    G    23      70.390  80.601  44.500  1.00  0.00           C
ATOM    725  C6    G    23      71.399  81.322  43.768  1.00  0.00           C
ATOM    726  O6    G    23      72.548  81.004  43.381  1.00  0.00           O
ATOM    727  N1    G    23      71.008  82.596  43.300  1.00  0.00           N
ATOM    729  C2    G    23      69.754  83.137  43.519  1.00  0.00           C
ATOM    730  N2    G    23      69.658  84.394  43.284  1.00  0.00           N
ATOM    733  N3    G    23      68.783  82.444  44.204  1.00  0.00           N
ATOM    734  C4    G    23      69.226  81.250  44.691  1.00  0.00           C
ATOM    735  C3'   G    23      65.555  79.422  45.083  1.00  0.00           C
ATOM    737  C2'   G    23      66.093  80.872  45.010  1.00  0.00           C
ATOM    739  O2'   G    23      65.065  81.908  45.158  1.00  0.00           O
ATOM    741  O3'   G    23      64.161  79.278  44.780  1.00  0.00           O
ATOM    742  P     G    24      63.637  78.373  43.464  1.00  0.00           P
ATOM    743  O1P   G    24      62.173  78.363  43.389  1.00  0.00           O
ATOM    744  O2P   G    24      64.320  77.071  43.582  1.00  0.00           O
ATOM    745  O5'   G    24      64.238  79.107  42.249  1.00  0.00           O
ATOM    746  C5'   G    24      63.845  80.460  41.996  1.00  0.00           C
ATOM    749  C4'   G    24      64.888  81.050  40.971  1.00  0.00           C
ATOM    751  O4'   G    24      66.183  81.141  41.539  1.00  0.00           O
ATOM    752  C1'   G    24      67.244  81.025  40.567  1.00  0.00           C
ATOM    754  N9    G    24      68.066  79.859  40.954  1.00  0.00           N
ATOM    755  C8    G    24      67.638  78.837  41.741  1.00  0.00           C
ATOM    757  N7    G    24      68.645  78.056  42.183  1.00  0.00           N
ATOM    758  C5    G    24      69.772  78.652  41.645  1.00  0.00           C
ATOM    759  C6    G    24      71.186  78.276  41.772  1.00  0.00           C
ATOM    760  O6    G    24      71.743  77.323  42.323  1.00  0.00           O
ATOM    761  N1    G    24      72.004  79.196  41.221  1.00  0.00           N
ATOM    763  C2    G    24      71.591  80.317  40.638  1.00  0.00           C
ATOM    764  N2    G    24      72.570  81.054  40.126  1.00  0.00           N
ATOM    767  N3    G    24      70.299  80.710  40.443  1.00  0.00           N
ATOM    768  C4    G    24      69.430  79.792  40.928  1.00  0.00           C
ATOM    769  C3'   G    24      65.119  80.247  39.681  1.00  0.00           C
ATOM    771  C2'   G    24      66.466  80.847  39.248  1.00  0.00           C
ATOM    773  O2'   G    24      66.325  82.155  38.792  1.00  0.00           O
ATOM    775  O3'   G    24      64.037  80.282  38.814  1.00  0.00           O
ATOM    776  P     G    25      63.893  79.256  37.619  1.00  0.00           P
ATOM    777  O1P   G    25      62.562  79.581  37.066  1.00  0.00           O
ATOM    778  O2P   G    25      63.930  77.930  38.127  1.00  0.00           O
ATOM    779  O5'   G    25      64.959  79.496  36.557  1.00  0.00           O
ATOM    780  C5'   G    25      65.148  80.645  35.773  1.00  0.00           C
ATOM    783  C4'   G    25      66.463  80.727  34.994  1.00  0.00           C
ATOM    785  O4'   G    25      67.523  80.336  35.866  1.00  0.00           O
ATOM    786  C1'   G    25      68.130  79.096  35.428  1.00  0.00           C
ATOM    788  N9    G    25      68.292  78.119  36.524  1.00  0.00           N
ATOM    789  C8    G    25      67.337  77.310  37.035  1.00  0.00           C
ATOM    791  N7    G    25      67.829  76.457  37.950  1.00  0.00           N
ATOM    792  C5    G    25      69.121  76.902  38.199  1.00  0.00           C
ATOM    793  C6    G    25      70.235  76.373  39.020  1.00  0.00           C
ATOM    794  O6    G    25      70.261  75.424  39.726  1.00  0.00           O
ATOM    795  N1    G    25      71.400  77.097  38.914  1.00  0.00           N
ATOM    797  C2    G    25      71.609  78.159  38.001  1.00  0.00           C
ATOM    798  N2    G    25      72.830  78.648  37.898  1.00  0.00           N
ATOM    801  N3    G    25      70.689  78.557  37.122  1.00  0.00           N
ATOM    802  C4    G    25      69.414  77.930  37.373  1.00  0.00           C
ATOM    803  C3'   G    25      66.503  79.804  33.749  1.00  0.00           C
ATOM    805  C2'   G    25      67.262  78.533  34.261  1.00  0.00           C
ATOM    807  O2'   G    25      68.023  77.944  33.289  1.00  0.00           O
ATOM    809  O3'   G    25      67.076  80.420  32.647  1.00  0.00           O
ATOM    810  P     A    26      66.710  80.085  31.131  1.00  0.00           P
ATOM    811  O1P   A    26      65.365  80.600  30.807  1.00  0.00           O
ATOM    812  O2P   A    26      66.889  78.659  30.949  1.00  0.00           O
ATOM    813  O5'   A    26      67.901  80.704  30.257  1.00  0.00           O
ATOM    814  C5'   A    26      67.978  82.059  29.998  1.00  0.00           C
ATOM    817  C4'   A    26      69.426  82.443  29.705  1.00  0.00           C
ATOM    819  O4'   A    26      70.191  82.248  30.921  1.00  0.00           O
ATOM    820  C1'   A    26      71.271  81.343  30.582  1.00  0.00           C
ATOM    822  N9    A    26      71.645  80.505  31.779  1.00  0.00           N
ATOM    823  C8    A    26      70.773  79.734  32.493  1.00  0.00           C
ATOM    825  N7    A    26      71.274  79.133  33.543  1.00  0.00           N
ATOM    826  C5    A    26      72.671  79.386  33.416  1.00  0.00           C
ATOM    827  C6    A    26      73.845  78.918  34.067  1.00  0.00           C
ATOM    828  N6    A    26      73.767  77.956  34.912  1.00  0.00           N
ATOM    831  N1    A    26      75.079  79.404  33.804  1.00  0.00           N
ATOM    832  C2    A    26      75.226  80.331  32.829  1.00  0.00           C
ATOM    834  N3    A    26      74.219  80.781  32.086  1.00  0.00           N
ATOM    835  C4    A    26      72.914  80.302  32.376  1.00  0.00           C
ATOM    836  C3'   A    26      70.010  81.512  28.635  1.00  0.00           C
ATOM    838  C2'   A    26      70.851  80.484  29.380  1.00  0.00           C
ATOM    840  O2'   A    26      71.908  79.977  28.621  1.00  0.00           O
ATOM    842  O3'   A    26      70.901  82.202  27.715  1.00  0.00           O
ATOM    843  P     G    27      70.468  83.303  26.619  1.00  0.00           P
ATOM    844  O1P   G    27      69.059  82.975  26.217  1.00  0.00           O
ATOM    845  O2P   G    27      71.476  83.140  25.573  1.00  0.00           O
ATOM    846  O5'   G    27      70.536  84.636  27.529  1.00  0.00           O
ATOM    847  C5'   G    27      71.697  85.381  27.684  1.00  0.00           C
ATOM    850  C4'   G    27      72.247  85.180  29.067  1.00  0.00           C
ATOM    852  O4'   G    27      72.814  83.852  29.242  1.00  0.00           O
ATOM    853  C1'   G    27      73.915  84.017  30.072  1.00  0.00           C
ATOM    855  N9    G    27      75.140  83.725  29.333  1.00  0.00           N
ATOM    856  C8    G    27      75.244  83.637  27.970  1.00  0.00           C
ATOM    858  N7    G    27      76.377  83.031  27.570  1.00  0.00           N
ATOM    859  C5    G    27      77.130  82.918  28.786  1.00  0.00           C
ATOM    860  C6    G    27      78.392  82.355  29.062  1.00  0.00           C
ATOM    861  O6    G    27      79.274  81.909  28.311  1.00  0.00           O
ATOM    862  N1    G    27      78.727  82.410  30.427  1.00  0.00           N
ATOM    864  C2    G    27      77.903  82.868  31.360  1.00  0.00           C
ATOM    865  N2    G    27      78.260  82.787  32.625  1.00  0.00           N
ATOM    868  N3    G    27      76.658  83.324  31.183  1.00  0.00           N
ATOM    869  C4    G    27      76.369  83.361  29.858  1.00  0.00           C
ATOM    870  C3'   G    27      73.346  86.111  29.498  1.00  0.00           C
ATOM    872  C2'   G    27      73.926  85.409  30.696  1.00  0.00           C
ATOM    874  O2'   G    27      73.053  85.267  31.715  1.00  0.00           O
ATOM    876  O3'   G    27      72.670  87.369  29.797  1.00  0.00           O
ATOM    877  P     C    28      73.487  88.692  29.795  1.00  0.00           P
ATOM    878  O1P   C    28      72.554  89.654  30.486  1.00  0.00           O
ATOM    879  O2P   C    28      73.878  88.980  28.391  1.00  0.00           O
ATOM    880  O5'   C    28      74.685  88.475  30.779  1.00  0.00           O
ATOM    881  C5'   C    28      74.618  88.640  32.205  1.00  0.00           C
ATOM    884  C4'   C    28      75.905  88.348  32.912  1.00  0.00           C
ATOM    886  O4'   C    28      76.148  86.971  32.694  1.00  0.00           O
ATOM    887  C1'   C    28      77.634  86.865  32.639  1.00  0.00           C
ATOM    889  N1    C    28      78.148  86.422  31.322  1.00  0.00           N
ATOM    890  C6    C    28      77.462  86.535  30.141  1.00  0.00           C
ATOM    892  C5    C    28      77.969  86.196  28.951  1.00  0.00           C
ATOM    894  C4    C    28      79.320  85.695  28.923  1.00  0.00           C
ATOM    895  N4    C    28      79.797  85.303  27.786  1.00  0.00           N
ATOM    898  N3    C    28      79.987  85.563  30.061  1.00  0.00           N
ATOM    899  C2    C    28      79.463  85.932  31.275  1.00  0.00           C
ATOM    900  O2    C    28      80.177  85.908  32.263  1.00  0.00           O
ATOM    901  C3'   C    28      77.130  89.198  32.490  1.00  0.00           C
ATOM    903  C2'   C    28      78.212  88.248  32.907  1.00  0.00           C
ATOM    905  O2'   C    28      78.450  88.326  34.306  1.00  0.00           O
ATOM    907  O3'   C    28      77.482  90.460  33.125  1.00  0.00           O
ATOM    908  P     C    29      78.400  91.615  32.464  1.00  0.00           P
ATOM    909  O1P   C    29      78.274  92.843  33.306  1.00  0.00           O
ATOM    910  O2P   C    29      78.162  91.680  31.039  1.00  0.00           O
ATOM    911  O5'   C    29      79.926  91.138  32.587  1.00  0.00           O
ATOM    912  C5'   C    29      80.522  91.223  33.886  1.00  0.00           C
ATOM    915  C4'   C    29      81.985  90.857  33.888  1.00  0.00           C
ATOM    917  O4'   C    29      82.207  89.476  33.644  1.00  0.00           O
ATOM    918  C1'   C    29      83.358  89.229  32.825  1.00  0.00           C
ATOM    920  N1    C    29      83.045  89.001  31.398  1.00  0.00           N
ATOM    921  C6    C    29      81.753  89.009  31.057  1.00  0.00           C
ATOM    923  C5    C    29      81.473  88.686  29.837  1.00  0.00           C
ATOM    925  C4    C    29      82.452  88.340  28.909  1.00  0.00           C
ATOM    926  N4    C    29      82.173  88.075  27.662  1.00  0.00           N
ATOM    929  N3    C    29      83.693  88.257  29.298  1.00  0.00           N
ATOM    930  C2    C    29      84.067  88.584  30.526  1.00  0.00           C
ATOM    931  O2    C    29      85.270  88.542  30.826  1.00  0.00           O
ATOM    932  C3'   C    29      82.960  91.640  32.952  1.00  0.00           C
ATOM    934  C2'   C    29      84.073  90.590  32.820  1.00  0.00           C
ATOM    936  O2'   C    29      84.924  90.676  34.020  1.00  0.00           O
ATOM    938  O3'   C    29      83.455  92.775  33.520  1.00  0.00           O
ATOM    939  P     U    30      83.924  94.101  32.728  1.00  0.00           P
ATOM    940  O1P   U    30      84.323  95.058  33.765  1.00  0.00           O
ATOM    941  O2P   U    30      82.873  94.467  31.829  1.00  0.00           O
ATOM    942  O5'   U    30      85.207  93.591  31.982  1.00  0.00           O
ATOM    943  C5'   U    30      86.442  93.350  32.679  1.00  0.00           C
ATOM    946  C4'   U    30      87.244  92.592  31.613  1.00  0.00           C
ATOM    948  O4'   U    30      87.622  93.306  30.427  1.00  0.00           O
ATOM    949  C1'   U    30      88.696  92.549  29.832  1.00  0.00           C
ATOM    951  N1    U    30      89.906  93.371  29.289  1.00  0.00           N
ATOM    952  C6    U    30      90.111  94.661  29.722  1.00  0.00           C
ATOM    954  C5    U    30      91.102  95.384  29.235  1.00  0.00           C
ATOM    956  C4    U    30      91.901  94.954  28.077  1.00  0.00           C
ATOM    957  O4    U    30      92.896  95.511  27.613  1.00  0.00           O
ATOM    958  N3    U    30      91.539  93.714  27.658  1.00  0.00           N
ATOM    960  C2    U    30      90.540  92.894  28.126  1.00  0.00           C
ATOM    961  O2    U    30      90.276  91.757  27.689  1.00  0.00           O
ATOM    962  C3'   U    30      88.563  92.057  32.175  1.00  0.00           C
ATOM    964  C2'   U    30      89.223  91.578  30.878  1.00  0.00           C
ATOM    966  O2'   U    30      88.907  90.235  30.480  1.00  0.00           O
ATOM    968  O3'   U    30      88.448  91.158  33.150  1.00  0.00           O
ATOM    969  P     U    31      89.739  90.461  33.882  1.00  0.00           P
ATOM    970  O1P   U    31      89.197  89.754  35.091  1.00  0.00           O
ATOM    971  O2P   U    31      90.793  91.472  34.043  1.00  0.00           O
ATOM    972  O5'   U    31      90.214  89.367  32.767  1.00  0.00           O
ATOM    973  C5'   U    31      89.735  88.024  32.604  1.00  0.00           C
ATOM    976  C4'   U    31      90.492  87.264  31.524  1.00  0.00           C
ATOM    978  O4'   U    31      90.455  88.000  30.288  1.00  0.00           O
ATOM    979  C1'   U    31      91.785  87.909  29.725  1.00  0.00           C
ATOM    981  N1    U    31      92.556  89.152  29.478  1.00  0.00           N
ATOM    982  C6    U    31      92.364  90.295  30.216  1.00  0.00           C
ATOM    984  C5    U    31      92.953  91.518  29.912  1.00  0.00           C
ATOM    986  C4    U    31      93.980  91.635  28.908  1.00  0.00           C
ATOM    987  O4    U    31      94.634  92.674  28.790  1.00  0.00           O
ATOM    988  N3    U    31      94.213  90.479  28.212  1.00  0.00           N
ATOM    990  C2    U    31      93.582  89.227  28.474  1.00  0.00           C
ATOM    991  O2    U    31      93.903  88.281  27.724  1.00  0.00           O
ATOM    992  C3'   U    31      91.940  87.232  32.007  1.00  0.00           C
ATOM    994  C2'   U    31      92.643  87.079  30.641  1.00  0.00           C
ATOM    996  O2'   U    31      92.474  85.652  30.205  1.00  0.00           O
ATOM    998  O3'   U    31      92.256  86.174  32.889  1.00  0.00           O
ATOM    999  P     C    32      93.459  86.357  33.994  1.00  0.00           P
ATOM   1000  O1P   C    32      93.528  85.185  34.881  1.00  0.00           O
ATOM   1001  O2P   C    32      93.314  87.738  34.563  1.00  0.00           O
ATOM   1002  O5'   C    32      94.737  86.352  33.043  1.00  0.00           O
ATOM   1003  C5'   C    32      95.216  85.094  32.563  1.00  0.00           C
ATOM   1006  C4'   C    32      96.319  85.167  31.473  1.00  0.00           C
ATOM   1008  O4'   C    32      96.010  86.152  30.487  1.00  0.00           O
ATOM   1009  C1'   C    32      97.246  86.622  29.860  1.00  0.00           C
ATOM   1011  N1    C    32      97.197  88.129  29.744  1.00  0.00           N
ATOM   1012  C6    C    32      96.536  88.820  30.703  1.00  0.00           C
ATOM   1014  C5    C    32      96.808  90.099  30.861  1.00  0.00           C
ATOM   1016  C4    C    32      97.881  90.647  30.094  1.00  0.00           C
ATOM   1017  N4    C    32      98.071  91.949  30.180  1.00  0.00           N
ATOM   1020  N3    C    32      98.483  90.041  29.066  1.00  0.00           N
ATOM   1021  C2    C    32      98.107  88.774  28.923  1.00  0.00           C
ATOM   1022  O2    C    32      98.634  88.202  27.972  1.00  0.00           O
ATOM   1023  C3'   C    32      97.633  85.790  31.990  1.00  0.00           C
ATOM   1025  C2'   C    32      98.426  86.115  30.730  1.00  0.00           C
ATOM   1027  O2'   C    32      98.806  84.908  30.082  1.00  0.00           O
ATOM   1029  O3'   C    32      98.454  84.978  32.840  1.00  0.00           O
ATOM   1030  P     G    33      99.648  85.519  33.818  1.00  0.00           P
ATOM   1031  O1P   G    33      99.980  84.511  34.782  1.00  0.00           O
ATOM   1032  O2P   G    33      99.218  86.806  34.301  1.00  0.00           O
ATOM   1033  O5'   G    33     100.873  85.774  32.943  1.00  0.00           O
ATOM   1034  C5'   G    33     101.566  84.731  32.373  1.00  0.00           C
ATOM   1037  C4'   G    33     102.429  85.229  31.283  1.00  0.00           C
ATOM   1039  O4'   G    33     101.763  86.035  30.304  1.00  0.00           O
ATOM   1040  C1'   G    33     102.583  87.200  29.977  1.00  0.00           C
ATOM   1042  N9    G    33     102.019  88.486  30.480  1.00  0.00           N
ATOM   1043  C8    G    33     101.085  88.701  31.486  1.00  0.00           C
ATOM   1045  N7    G    33     100.896  89.949  31.733  1.00  0.00           N
ATOM   1046  C5    G    33     101.763  90.612  30.866  1.00  0.00           C
ATOM   1047  C6    G    33     101.981  91.968  30.719  1.00  0.00           C
ATOM   1048  O6    G    33     101.514  92.921  31.366  1.00  0.00           O
ATOM   1049  N1    G    33     103.001  92.236  29.854  1.00  0.00           N
ATOM   1051  C2    G    33     103.736  91.272  29.230  1.00  0.00           C
ATOM   1052  N2    G    33     104.646  91.754  28.457  1.00  0.00           N
ATOM   1055  N3    G    33     103.633  89.994  29.397  1.00  0.00           N
ATOM   1056  C4    G    33     102.546  89.708  30.202  1.00  0.00           C
ATOM   1057  C3'   G    33     103.576  86.056  31.822  1.00  0.00           C
ATOM   1059  C2'   G    33     103.996  86.913  30.532  1.00  0.00           C
ATOM   1061  O2'   G    33     104.679  86.225  29.554  1.00  0.00           O
ATOM   1063  O3'   G    33     104.712  85.356  32.280  1.00  0.00           O
ATOM   1064  P     G    34     105.584  85.854  33.438  1.00  0.00           P
ATOM   1065  O1P   G    34     106.505  84.724  33.787  1.00  0.00           O
ATOM   1066  O2P   G    34     104.716  86.365  34.541  1.00  0.00           O
ATOM   1067  O5'   G    34     106.480  87.106  32.987  1.00  0.00           O
ATOM   1068  C5'   G    34     107.560  86.868  32.133  1.00  0.00           C
ATOM   1071  C4'   G    34     108.094  88.256  31.707  1.00  0.00           C
ATOM   1073  O4'   G    34     107.079  88.855  30.885  1.00  0.00           O
ATOM   1074  C1'   G    34     107.330  90.324  30.966  1.00  0.00           C
ATOM   1076  N9    G    34     106.196  91.039  31.636  1.00  0.00           N
ATOM   1077  C8    G    34     105.112  90.509  32.373  1.00  0.00           C
ATOM   1079  N7    G    34     104.322  91.439  32.853  1.00  0.00           N
ATOM   1080  C5    G    34     104.918  92.657  32.485  1.00  0.00           C
ATOM   1081  C6    G    34     104.617  94.007  32.783  1.00  0.00           C
ATOM   1082  O6    G    34     103.709  94.525  33.424  1.00  0.00           O
ATOM   1083  N1    G    34     105.504  94.908  32.275  1.00  0.00           N
ATOM   1085  C2    G    34     106.604  94.569  31.617  1.00  0.00           C
ATOM   1086  N2    G    34     107.536  95.474  31.514  1.00  0.00           N
ATOM   1089  N3    G    34     107.037  93.321  31.449  1.00  0.00           N
ATOM   1090  C4    G    34     106.146  92.384  31.884  1.00  0.00           C
ATOM   1091  C3'   G    34     108.507  89.373  32.700  1.00  0.00           C
ATOM   1093  C2'   G    34     108.640  90.571  31.730  1.00  0.00           C
ATOM   1095  O2'   G    34     109.717  90.436  30.826  1.00  0.00           O
ATOM   1097  O3'   G    34     109.729  89.115  33.308  1.00  0.00           O
ATOM   1098  P     A    35     109.884  88.826  34.862  1.00  0.00           P
ATOM   1099  O1P   A    35     110.970  87.885  34.950  1.00  0.00           O
ATOM   1100  O2P   A    35     108.591  88.500  35.478  1.00  0.00           O
ATOM   1101  O5'   A    35     110.363  90.198  35.467  1.00  0.00           O
ATOM   1102  C5'   A    35     111.495  90.824  34.911  1.00  0.00           C
ATOM   1105  C4'   A    35     111.238  92.289  34.633  1.00  0.00           C
ATOM   1107  O4'   A    35     110.084  92.664  33.833  1.00  0.00           O
ATOM   1108  C1'   A    35     109.363  93.754  34.313  1.00  0.00           C
ATOM   1110  N9    A    35     108.127  93.306  34.940  1.00  0.00           N
ATOM   1111  C8    A    35     107.580  92.080  35.164  1.00  0.00           C
ATOM   1113  N7    A    35     106.363  92.146  35.680  1.00  0.00           N
ATOM   1114  C5    A    35     106.059  93.519  35.806  1.00  0.00           C
ATOM   1115  C6    A    35     104.998  94.376  36.138  1.00  0.00           C
ATOM   1116  N6    A    35     103.830  93.875  36.561  1.00  0.00           N
ATOM   1119  N1    A    35     105.147  95.671  36.272  1.00  0.00           N
ATOM   1120  C2    A    35     106.284  96.208  35.844  1.00  0.00           C
ATOM   1122  N3    A    35     107.360  95.553  35.373  1.00  0.00           N
ATOM   1123  C4    A    35     107.151  94.212  35.312  1.00  0.00           C
ATOM   1124  C3'   A    35     111.030  93.188  35.895  1.00  0.00           C
ATOM   1126  C2'   A    35     110.334  94.408  35.318  1.00  0.00           C
ATOM   1128  O2'   A    35     111.124  95.431  34.685  1.00  0.00           O
ATOM   1130  O3'   A    35     112.253  93.560  36.445  1.00  0.00           O
ATOM   1131  P     A    36     112.557  93.264  38.011  1.00  0.00           P
ATOM   1132  O1P   A    36     114.010  93.591  38.195  1.00  0.00           O
ATOM   1133  O2P   A    36     111.933  91.979  38.297  1.00  0.00           O
ATOM   1134  O5'   A    36     111.612  94.393  38.505  1.00  0.00           O
ATOM   1135  C5'   A    36     112.061  95.753  38.518  1.00  0.00           C
ATOM   1138  C4'   A    36     110.919  96.733  38.868  1.00  0.00           C
ATOM   1140  O4'   A    36     109.786  96.411  38.104  1.00  0.00           O
ATOM   1141  C1'   A    36     108.612  96.459  38.908  1.00  0.00           C
ATOM   1143  N9    A    36     107.948  95.140  38.987  1.00  0.00           N
ATOM   1144  C8    A    36     108.283  93.857  38.508  1.00  0.00           C
ATOM   1146  N7    A    36     107.308  93.016  38.760  1.00  0.00           N
ATOM   1147  C5    A    36     106.198  93.770  39.253  1.00  0.00           C
ATOM   1148  C6    A    36     104.833  93.639  39.508  1.00  0.00           C
ATOM   1149  N6    A    36     104.116  92.522  39.412  1.00  0.00           N
ATOM   1152  N1    A    36     104.101  94.614  39.939  1.00  0.00           N
ATOM   1153  C2    A    36     104.658  95.836  39.966  1.00  0.00           C
ATOM   1155  N3    A    36     105.878  96.206  39.661  1.00  0.00           N
ATOM   1156  C4    A    36     106.582  95.114  39.280  1.00  0.00           C
ATOM   1157  C3'   A    36     110.496  96.704  40.373  1.00  0.00           C
ATOM   1159  C2'   A    36     109.012  97.036  40.296  1.00  0.00           C
ATOM   1161  O2'   A    36     108.783  98.433  40.298  1.00  0.00           O
ATOM   1163  O3'   A    36     111.331  97.613  41.107  1.00  0.00           O
ATOM   1164  P     G    37     111.652  97.399  42.634  1.00  0.00           P
ATOM   1165  O1P   G    37     112.340  98.608  42.991  1.00  0.00           O
ATOM   1166  O2P   G    37     112.411  96.166  42.745  1.00  0.00           O
ATOM   1167  O5'   G    37     110.268  97.370  43.461  1.00  0.00           O
ATOM   1168  C5'   G    37     109.480  98.548  43.751  1.00  0.00           C
ATOM   1171  C4'   G    37     108.070  98.173  44.275  1.00  0.00           C
ATOM   1173  O4'   G    37     107.246  97.728  43.169  1.00  0.00           O
ATOM   1174  C1'   G    37     106.425  96.701  43.683  1.00  0.00           C
ATOM   1176  N9    G    37     106.729  95.292  43.201  1.00  0.00           N
ATOM   1177  C8    G    37     107.969  94.750  42.834  1.00  0.00           C
ATOM   1179  N7    G    37     107.953  93.511  42.530  1.00  0.00           N
ATOM   1180  C5    G    37     106.616  93.159  42.593  1.00  0.00           C
ATOM   1181  C6    G    37     105.935  91.943  42.157  1.00  0.00           C
ATOM   1182  O6    G    37     106.411  91.018  41.501  1.00  0.00           O
ATOM   1183  N1    G    37     104.551  91.975  42.257  1.00  0.00           N
ATOM   1185  C2    G    37     103.926  92.987  42.845  1.00  0.00           C
ATOM   1186  N2    G    37     102.671  92.797  43.020  1.00  0.00           N
ATOM   1189  N3    G    37     104.414  94.147  43.206  1.00  0.00           N
ATOM   1190  C4    G    37     105.856  94.220  43.026  1.00  0.00           C
ATOM   1191  C3'   G    37     108.069  97.074  45.354  1.00  0.00           C
ATOM   1193  C2'   G    37     106.596  96.719  45.219  1.00  0.00           C
ATOM   1195  O2'   G    37     105.649  97.655  45.769  1.00  0.00           O
ATOM   1197  O3'   G    37     108.259  97.686  46.635  1.00  0.00           O
ATOM   1198  P     A    38     109.141  96.956  47.744  1.00  0.00           P
ATOM   1199  O1P   A    38     110.525  97.362  47.506  1.00  0.00           O
ATOM   1200  O2P   A    38     108.887  95.523  47.761  1.00  0.00           O
ATOM   1201  O5'   A    38     108.652  97.535  49.236  1.00  0.00           O
ATOM   1202  C5'   A    38     107.404  97.178  49.828  1.00  0.00           C
ATOM   1205  C4'   A    38     106.453  98.396  49.832  1.00  0.00           C
ATOM   1207  O4'   A    38     105.608  98.210  48.747  1.00  0.00           O
ATOM   1208  C1'   A    38     104.339  98.683  49.133  1.00  0.00           C
ATOM   1210  N9    A    38     103.313  97.589  49.163  1.00  0.00           N
ATOM   1211  C8    A    38     103.471  96.286  48.691  1.00  0.00           C
ATOM   1213  N7    A    38     102.399  95.579  48.818  1.00  0.00           N
ATOM   1214  C5    A    38     101.487  96.440  49.356  1.00  0.00           C
ATOM   1215  C6    A    38     100.105  96.296  49.704  1.00  0.00           C
ATOM   1216  N6    A    38      99.404  95.147  49.648  1.00  0.00           N
ATOM   1219  N1    A    38      99.453  97.307  50.333  1.00  0.00           N
ATOM   1220  C2    A    38     100.090  98.457  50.531  1.00  0.00           C
ATOM   1222  N3    A    38     101.326  98.737  50.213  1.00  0.00           N
ATOM   1223  C4    A    38     102.020  97.704  49.600  1.00  0.00           C
ATOM   1224  C3'   A    38     105.602  98.421  51.059  1.00  0.00           C
ATOM   1226  C2'   A    38     104.514  99.307  50.489  1.00  0.00           C
ATOM   1228  O2'   A    38     104.932 100.628  50.242  1.00  0.00           O
ATOM   1230  O3'   A    38     106.085  99.075  52.231  1.00  0.00           O
ATOM   1231  P     A    39     105.550  98.528  53.667  1.00  0.00           P
ATOM   1232  O1P   A    39     106.406  99.186  54.731  1.00  0.00           O
ATOM   1233  O2P   A    39     105.428  97.043  53.576  1.00  0.00           O
ATOM   1234  O5'   A    39     104.092  99.016  53.938  1.00  0.00           O
ATOM   1235  C5'   A    39     103.598 100.400  54.031  1.00  0.00           C
ATOM   1238  C4'   A    39     102.069 100.335  54.159  1.00  0.00           C
ATOM   1240  O4'   A    39     101.536  99.415  53.244  1.00  0.00           O
ATOM   1241  C1'   A    39     100.310  98.830  53.718  1.00  0.00           C
ATOM   1243  N9    A    39     100.256  97.365  53.604  1.00  0.00           N
ATOM   1244  C8    A    39     101.344  96.568  53.655  1.00  0.00           C
ATOM   1246  N7    A    39     101.069  95.339  53.598  1.00  0.00           N
ATOM   1247  C5    A    39      99.706  95.294  53.295  1.00  0.00           C
ATOM   1248  C6    A    39      98.765  94.303  52.913  1.00  0.00           C
ATOM   1249  N6    A    39      99.029  93.041  52.704  1.00  0.00           N
ATOM   1252  N1    A    39      97.465  94.544  52.794  1.00  0.00           N
ATOM   1253  C2    A    39      97.012  95.790  53.066  1.00  0.00           C
ATOM   1255  N3    A    39      97.807  96.865  53.309  1.00  0.00           N
ATOM   1256  C4    A    39      99.139  96.569  53.404  1.00  0.00           C
ATOM   1257  C3'   A    39     101.588  99.763  55.488  1.00  0.00           C
ATOM   1259  C2'   A    39     100.186  99.353  55.149  1.00  0.00           C
ATOM   1261  O2'   A    39      99.318 100.425  55.053  1.00  0.00           O
ATOM   1263  O3'   A    39     101.830 100.761  56.483  1.00  0.00           O
ATOM   1264  P     C    40     101.669 100.421  57.990  1.00  0.00           P
ATOM   1265  O1P   C    40     102.064 101.676  58.623  1.00  0.00           O
ATOM   1266  O2P   C    40     102.404  99.182  58.249  1.00  0.00           O
ATOM   1267  O5'   C    40     100.204  99.988  58.355  1.00  0.00           O
ATOM   1268  C5'   C    40      99.094 100.881  58.353  1.00  0.00           C
ATOM   1271  C4'   C    40      97.755 100.175  58.444  1.00  0.00           C
ATOM   1273  O4'   C    40      97.466  99.460  57.238  1.00  0.00           O
ATOM   1274  C1'   C    40      96.619  98.397  57.506  1.00  0.00           C
ATOM   1276  N1    C    40      97.258  97.057  57.015  1.00  0.00           N
ATOM   1277  C6    C    40      98.486  96.589  57.450  1.00  0.00           C
ATOM   1279  C5    C    40      98.982  95.417  57.064  1.00  0.00           C
ATOM   1281  C4    C    40      98.113  94.535  56.395  1.00  0.00           C
ATOM   1282  N4    C    40      98.536  93.359  56.098  1.00  0.00           N
ATOM   1285  N3    C    40      96.921  94.889  56.015  1.00  0.00           N
ATOM   1286  C2    C    40      96.454  96.136  56.350  1.00  0.00           C
ATOM   1287  O2    C    40      95.321  96.440  55.927  1.00  0.00           O
ATOM   1288  C3'   C    40      97.504  99.083  59.543  1.00  0.00           C
ATOM   1290  C2'   C    40      96.285  98.316  58.987  1.00  0.00           C
ATOM   1292  O2'   C    40      95.096  99.049  59.284  1.00  0.00           O
ATOM   1294  O3'   C    40      97.208  99.517  60.878  1.00  0.00           O
ATOM   1295  P     G    41      97.844  98.784  62.180  1.00  0.00           P
ATOM   1296  O1P   G    41      97.072  99.232  63.314  1.00  0.00           O
ATOM   1297  O2P   G    41      99.313  99.046  62.162  1.00  0.00           O
ATOM   1298  O5'   G    41      97.637  97.205  61.929  1.00  0.00           O
ATOM   1299  C5'   G    41      96.288  96.657  62.062  1.00  0.00           C
ATOM   1302  C4'   G    41      96.253  95.278  61.573  1.00  0.00           C
ATOM   1304  O4'   G    41      96.758  94.999  60.249  1.00  0.00           O
ATOM   1305  C1'   G    41      97.182  93.623  60.177  1.00  0.00           C
ATOM   1307  N9    G    41      98.679  93.602  60.002  1.00  0.00           N
ATOM   1308  C8    G    41      99.592  94.617  60.054  1.00  0.00           C
ATOM   1310  N7    G    41     100.877  94.225  59.746  1.00  0.00           N
ATOM   1311  C5    G    41     100.728  92.874  59.496  1.00  0.00           C
ATOM   1312  C6    G    41     101.704  91.893  59.151  1.00  0.00           C
ATOM   1313  O6    G    41     102.923  92.043  58.900  1.00  0.00           O
ATOM   1314  N1    G    41     101.192  90.604  59.199  1.00  0.00           N
ATOM   1316  C2    G    41      99.914  90.348  59.378  1.00  0.00           C
ATOM   1317  N2    G    41      99.527  89.130  59.307  1.00  0.00           N
ATOM   1320  N3    G    41      98.927  91.171  59.620  1.00  0.00           N
ATOM   1321  C4    G    41      99.418  92.452  59.735  1.00  0.00           C
ATOM   1322  C3'   G    41      96.924  94.151  62.421  1.00  0.00           C
ATOM   1324  C2'   G    41      96.949  92.951  61.485  1.00  0.00           C
ATOM   1326  O2'   G    41      95.684  92.290  61.633  1.00  0.00           O
ATOM   1328  O3'   G    41      96.266  93.788  63.586  1.00  0.00           O
ATOM   1329  P     G    42      96.932  93.271  64.931  1.00  0.00           P
ATOM   1330  O1P   G    42      95.803  93.179  65.871  1.00  0.00           O
ATOM   1331  O2P   G    42      98.101  94.121  65.251  1.00  0.00           O
ATOM   1332  O5'   G    42      97.459  91.795  64.645  1.00  0.00           O
ATOM   1333  C5'   G    42      96.641  90.609  64.658  1.00  0.00           C
ATOM   1336  C4'   G    42      97.497  89.393  64.254  1.00  0.00           C
ATOM   1338  O4'   G    42      98.126  89.704  62.950  1.00  0.00           O
ATOM   1339  C1'   G    42      99.371  89.029  62.982  1.00  0.00           C
ATOM   1341  N9    G    42     100.503  90.043  62.809  1.00  0.00           N
ATOM   1342  C8    G    42     100.487  91.428  62.925  1.00  0.00           C
ATOM   1344  N7    G    42     101.607  91.957  62.646  1.00  0.00           N
ATOM   1345  C5    G    42     102.494  90.865  62.423  1.00  0.00           C
ATOM   1346  C6    G    42     103.880  90.843  61.959  1.00  0.00           C
ATOM   1347  O6    G    42     104.652  91.819  61.660  1.00  0.00           O
ATOM   1348  N1    G    42     104.355  89.575  61.782  1.00  0.00           N
ATOM   1350  C2    G    42     103.632  88.464  61.800  1.00  0.00           C
ATOM   1351  N2    G    42     104.314  87.364  61.806  1.00  0.00           N
ATOM   1354  N3    G    42     102.352  88.478  62.139  1.00  0.00           N
ATOM   1355  C4    G    42     101.825  89.686  62.474  1.00  0.00           C
ATOM   1356  C3'   G    42      98.551  89.023  65.253  1.00  0.00           C
ATOM   1358  C2'   G    42      99.417  88.142  64.245  1.00  0.00           C
ATOM   1360  O2'   G    42      98.803  86.861  63.948  1.00  0.00           O
ATOM   1362  O3'   G    42      98.171  88.108  66.306  1.00  0.00           O
ATOM   1363  P     C    43      99.020  87.974  67.658  1.00  0.00           P
ATOM   1364  O1P   C    43      98.324  86.997  68.430  1.00  0.00           O
ATOM   1365  O2P   C    43      99.264  89.318  68.254  1.00  0.00           O
ATOM   1366  O5'   C    43     100.416  87.460  67.190  1.00  0.00           O
ATOM   1367  C5'   C    43     100.630  86.030  66.932  1.00  0.00           C
ATOM   1370  C4'   C    43     102.002  85.641  66.453  1.00  0.00           C
ATOM   1372  O4'   C    43     102.389  86.357  65.292  1.00  0.00           O
ATOM   1373  C1'   C    43     103.809  86.547  65.304  1.00  0.00           C
ATOM   1375  N1    C    43     104.244  88.016  65.258  1.00  0.00           N
ATOM   1376  C6    C    43     103.418  89.032  65.684  1.00  0.00           C
ATOM   1378  C5    C    43     103.720  90.379  65.507  1.00  0.00           C
ATOM   1380  C4    C    43     105.046  90.620  65.045  1.00  0.00           C
ATOM   1381  N4    C    43     105.543  91.850  65.001  1.00  0.00           N
ATOM   1384  N3    C    43     105.905  89.653  64.686  1.00  0.00           N
ATOM   1385  C2    C    43     105.511  88.341  64.684  1.00  0.00           C
ATOM   1386  O2    C    43     106.314  87.508  64.235  1.00  0.00           O
ATOM   1387  C3'   C    43     103.100  86.064  67.382  1.00  0.00           C
ATOM   1389  C2'   C    43     104.325  85.842  66.565  1.00  0.00           C
ATOM   1391  O2'   C    43     104.587  84.406  66.267  1.00  0.00           O
ATOM   1393  O3'   C    43     103.101  85.128  68.480  1.00  0.00           O
ATOM   1394  P     G    44     103.856  85.517  69.805  1.00  0.00           P
ATOM   1395  O1P   G    44     103.830  84.395  70.792  1.00  0.00           O
ATOM   1396  O2P   G    44     103.395  86.848  70.236  1.00  0.00           O
ATOM   1397  O5'   G    44     105.328  85.676  69.354  1.00  0.00           O
ATOM   1398  C5'   G    44     106.288  84.631  69.151  1.00  0.00           C
ATOM   1401  C4'   G    44     107.695  85.168  68.815  1.00  0.00           C
ATOM   1403  O4'   G    44     107.801  85.995  67.708  1.00  0.00           O
ATOM   1404  C1'   G    44     108.841  86.910  67.801  1.00  0.00           C
ATOM   1406  N9    G    44     108.262  88.306  67.841  1.00  0.00           N
ATOM   1407  C8    G    44     107.037  88.746  68.092  1.00  0.00           C
ATOM   1409  N7    G    44     106.936  90.019  67.817  1.00  0.00           N
ATOM   1410  C5    G    44     108.219  90.467  67.399  1.00  0.00           C
ATOM   1411  C6    G    44     108.694  91.772  66.920  1.00  0.00           C
ATOM   1412  O6    G    44     108.080  92.787  66.635  1.00  0.00           O
ATOM   1413  N1    G    44     110.078  91.720  66.710  1.00  0.00           N
ATOM   1415  C2    G    44     110.828  90.628  66.782  1.00  0.00           C
ATOM   1416  N2    G    44     112.015  90.941  66.622  1.00  0.00           N
ATOM   1419  N3    G    44     110.409  89.475  67.184  1.00  0.00           N
ATOM   1420  C4    G    44     109.075  89.413  67.481  1.00  0.00           C
ATOM   1421  C3'   G    44     108.268  85.961  69.928  1.00  0.00           C
ATOM   1423  C2'   G    44     109.491  86.589  69.156  1.00  0.00           C
ATOM   1425  O2'   G    44     110.704  85.733  68.943  1.00  0.00           O
ATOM   1427  O3'   G    44     108.825  85.098  70.935  1.00  0.00           O
ATOM   1428  P     C    45     109.345  85.662  72.271  1.00  0.00           P
ATOM   1429  O1P   C    45     109.633  84.463  73.038  1.00  0.00           O
ATOM   1430  O2P   C    45     108.354  86.586  72.836  1.00  0.00           O
ATOM   1431  O5'   C    45     110.611  86.575  72.111  1.00  0.00           O
ATOM   1432  C5'   C    45     111.951  85.970  72.102  1.00  0.00           C
ATOM   1435  C4'   C    45     112.910  87.088  71.704  1.00  0.00           C
ATOM   1437  O4'   C    45     112.543  87.784  70.510  1.00  0.00           O
ATOM   1438  C1'   C    45     113.046  89.061  70.609  1.00  0.00           C
ATOM   1440  N1    C    45     111.993  90.135  70.575  1.00  0.00           N
ATOM   1441  C6    C    45     110.783  89.914  71.133  1.00  0.00           C
ATOM   1443  C5    C    45     109.789  90.801  71.021  1.00  0.00           C
ATOM   1445  C4    C    45     110.029  91.933  70.225  1.00  0.00           C
ATOM   1446  N4    C    45     109.083  92.758  69.936  1.00  0.00           N
ATOM   1449  N3    C    45     111.227  92.202  69.736  1.00  0.00           N
ATOM   1450  C2    C    45     112.275  91.360  69.984  1.00  0.00           C
ATOM   1451  O2    C    45     113.391  91.682  69.676  1.00  0.00           O
ATOM   1452  C3'   C    45     113.269  88.118  72.762  1.00  0.00           C
ATOM   1454  C2'   C    45     113.969  89.198  71.818  1.00  0.00           C
ATOM   1456  O2'   C    45     115.202  88.706  71.372  1.00  0.00           O
ATOM   1458  O3'   C    45     114.225  87.779  73.764  1.00  0.00           O
ATOM   1459  P     C    46     114.582  88.689  75.013  1.00  0.00           P
ATOM   1460  O1P   C    46     115.685  87.961  75.577  1.00  0.00           O
ATOM   1461  O2P   C    46     113.343  88.784  75.841  1.00  0.00           O
ATOM   1462  O5'   C    46     115.107  90.160  74.600  1.00  0.00           O
ATOM   1463  C5'   C    46     116.365  90.416  74.151  1.00  0.00           C
ATOM   1466  C4'   C    46     116.466  91.855  73.698  1.00  0.00           C
ATOM   1468  O4'   C    46     115.797  92.156  72.533  1.00  0.00           O
ATOM   1469  C1'   C    46     115.462  93.552  72.588  1.00  0.00           C
ATOM   1471  N1    C    46     113.974  93.745  72.540  1.00  0.00           N
ATOM   1472  C6    C    46     113.102  92.837  73.083  1.00  0.00           C
ATOM   1474  C5    C    46     111.786  93.129  73.023  1.00  0.00           C
ATOM   1476  C4    C    46     111.272  94.310  72.365  1.00  0.00           C
ATOM   1477  N4    C    46     110.071  94.775  72.472  1.00  0.00           N
ATOM   1480  N3    C    46     112.146  95.204  71.923  1.00  0.00           N
ATOM   1481  C2    C    46     113.468  94.902  71.934  1.00  0.00           C
ATOM   1482  O2    C    46     114.246  95.752  71.625  1.00  0.00           O
ATOM   1483  C3'   C    46     116.140  92.880  74.695  1.00  0.00           C
ATOM   1485  C2'   C    46     115.893  94.162  73.935  1.00  0.00           C
ATOM   1487  O2'   C    46     117.065  94.916  73.755  1.00  0.00           O
ATOM   1489  O3'   C    46     117.040  92.994  75.808  1.00  0.00           O
ATOM   1490  P     G    47     116.815  93.717  77.136  1.00  0.00           P
ATOM   1491  O1P   G    47     118.062  93.514  77.901  1.00  0.00           O
ATOM   1492  O2P   G    47     115.546  93.209  77.716  1.00  0.00           O
ATOM   1493  O5'   G    47     116.631  95.279  76.957  1.00  0.00           O
ATOM   1494  C5'   G    47     117.719  96.105  76.652  1.00  0.00           C
ATOM   1497  C4'   G    47     117.293  97.427  76.089  1.00  0.00           C
ATOM   1499  O4'   G    47     116.473  97.378  74.893  1.00  0.00           O
ATOM   1500  C1'   G    47     115.610  98.499  74.801  1.00  0.00           C
ATOM   1502  N9    G    47     114.226  97.955  74.956  1.00  0.00           N
ATOM   1503  C8    G    47     113.715  96.688  75.326  1.00  0.00           C
ATOM   1505  N7    G    47     112.457  96.564  75.055  1.00  0.00           N
ATOM   1506  C5    G    47     112.005  97.774  74.548  1.00  0.00           C
ATOM   1507  C6    G    47     110.678  98.291  74.110  1.00  0.00           C
ATOM   1508  O6    G    47     109.687  97.630  73.898  1.00  0.00           O
ATOM   1509  N1    G    47     110.664  99.660  73.945  1.00  0.00           N
ATOM   1511  C2    G    47     111.754 100.452  74.022  1.00  0.00           C
ATOM   1512  N2    G    47     111.579 101.702  73.833  1.00  0.00           N
ATOM   1515  N3    G    47     112.960 100.034  74.309  1.00  0.00           N
ATOM   1516  C4    G    47     113.071  98.679  74.576  1.00  0.00           C
ATOM   1517  C3'   G    47     116.365  98.334  76.962  1.00  0.00           C
ATOM   1519  C2'   G    47     115.954  99.411  75.937  1.00  0.00           C
ATOM   1521  O2'   G    47     117.012 100.272  75.554  1.00  0.00           O
ATOM   1523  O3'   G    47     117.014  99.050  78.012  1.00  0.00           O
ATOM   1524  P     C    48     116.147  99.436  79.289  1.00  0.00           P
ATOM   1525  O1P   C    48     117.157  99.900  80.314  1.00  0.00           O
ATOM   1526  O2P   C    48     115.283  98.265  79.661  1.00  0.00           O
ATOM   1527  O5'   C    48     115.219 100.608  78.952  1.00  0.00           O
ATOM   1528  C5'   C    48     115.677 101.835  78.329  1.00  0.00           C
ATOM   1531  C4'   C    48     114.621 102.793  77.793  1.00  0.00           C
ATOM   1533  O4'   C    48     113.744 102.209  76.854  1.00  0.00           O
ATOM   1534  C1'   C    48     112.415 102.691  77.030  1.00  0.00           C
ATOM   1536  N1    C    48     111.459 101.565  77.407  1.00  0.00           N
ATOM   1537  C6    C    48     111.942 100.291  77.558  1.00  0.00           C
ATOM   1539  C5    C    48     111.069  99.226  77.594  1.00  0.00           C
ATOM   1541  C4    C    48     109.712  99.521  77.332  1.00  0.00           C
ATOM   1542  N4    C    48     108.813  98.572  77.241  1.00  0.00           N
ATOM   1545  N3    C    48     109.260 100.712  77.172  1.00  0.00           N
ATOM   1546  C2    C    48     110.077 101.741  77.348  1.00  0.00           C
ATOM   1547  O2    C    48     109.497 102.843  77.207  1.00  0.00           O
ATOM   1548  C3'   C    48     113.709 103.337  78.913  1.00  0.00           C
ATOM   1550  C2'   C    48     112.545 103.837  77.951  1.00  0.00           C
ATOM   1552  O2'   C    48     112.913 104.975  77.181  1.00  0.00           O
ATOM   1554  O3'   C    48     114.304 104.342  79.699  1.00  0.00           O
ATOM   1555  P     C    49     114.073 104.449  81.240  1.00  0.00           P
ATOM   1556  O1P   C    49     114.858 105.563  81.789  1.00  0.00           O
ATOM   1557  O2P   C    49     114.445 103.183  81.768  1.00  0.00           O
ATOM   1558  O5'   C    49     112.565 104.829  81.391  1.00  0.00           O
ATOM   1559  C5'   C    49     111.941 105.939  80.813  1.00  0.00           C
ATOM   1562  C4'   C    49     110.439 105.913  80.875  1.00  0.00           C
ATOM   1564  O4'   C    49     109.738 105.048  79.985  1.00  0.00           O
ATOM   1565  C1'   C    49     108.440 104.706  80.542  1.00  0.00           C
ATOM   1567  N1    C    49     108.229 103.186  80.734  1.00  0.00           N
ATOM   1568  C6    C    49     109.290 102.418  80.645  1.00  0.00           C
ATOM   1570  C5    C    49     109.158 101.065  80.563  1.00  0.00           C
ATOM   1572  C4    C    49     107.800 100.513  80.602  1.00  0.00           C
ATOM   1573  N4    C    49     107.590  99.260  80.471  1.00  0.00           N
ATOM   1576  N3    C    49     106.766 101.329  80.532  1.00  0.00           N
ATOM   1577  C2    C    49     106.955 102.652  80.567  1.00  0.00           C
ATOM   1578  O2    C    49     106.041 103.387  80.469  1.00  0.00           O
ATOM   1579  C3'   C    49     109.876 105.594  82.234  1.00  0.00           C
ATOM   1581  C2'   C    49     108.418 105.445  81.862  1.00  0.00           C
ATOM   1583  O2'   C    49     107.784 106.704  81.654  1.00  0.00           O
ATOM   1585  O3'   C    49     110.154 106.599  83.214  1.00  0.00           O
ATOM   1586  P     G    50     110.053 106.179  84.713  1.00  0.00           P
ATOM   1587  O1P   G    50     110.190 107.315  85.628  1.00  0.00           O
ATOM   1588  O2P   G    50     110.901 104.944  84.883  1.00  0.00           O
ATOM   1589  O5'   G    50     108.564 105.675  84.917  1.00  0.00           O
ATOM   1590  C5'   G    50     107.390 106.457  84.974  1.00  0.00           C
ATOM   1593  C4'   G    50     106.064 105.864  85.108  1.00  0.00           C
ATOM   1595  O4'   G    50     105.596 105.195  83.951  1.00  0.00           O
ATOM   1596  C1'   G    50     104.762 104.124  84.354  1.00  0.00           C
ATOM   1598  N9    G    50     105.376 102.844  83.934  1.00  0.00           N
ATOM   1599  C8    G    50     106.671 102.366  84.006  1.00  0.00           C
ATOM   1601  N7    G    50     106.827 101.097  83.665  1.00  0.00           N
ATOM   1602  C5    G    50     105.523 100.699  83.431  1.00  0.00           C
ATOM   1603  C6    G    50     105.000  99.395  83.120  1.00  0.00           C
ATOM   1604  O6    G    50     105.658  98.428  82.902  1.00  0.00           O
ATOM   1605  N1    G    50     103.601  99.340  83.018  1.00  0.00           N
ATOM   1607  C2    G    50     102.856 100.454  83.199  1.00  0.00           C
ATOM   1608  N2    G    50     101.538 100.232  83.074  1.00  0.00           N
ATOM   1611  N3    G    50     103.260 101.712  83.439  1.00  0.00           N
ATOM   1612  C4    G    50     104.636 101.751  83.620  1.00  0.00           C
ATOM   1613  C3'   G    50     105.944 104.916  86.325  1.00  0.00           C
ATOM   1615  C2'   G    50     104.680 104.153  85.870  1.00  0.00           C
ATOM   1617  O2'   G    50     103.550 104.825  86.301  1.00  0.00           O
ATOM   1619  O3'   G    50     105.822 105.653  87.544  1.00  0.00           O
ATOM   1620  P     G    51     105.744 104.956  88.895  1.00  0.00           P
ATOM   1621  O1P   G    51     104.552 104.037  88.936  1.00  0.00           O
ATOM   1622  O2P   G    51     105.889 106.040  89.967  1.00  0.00           O
ATOM   1623  O5'   G    51     107.031 103.919  88.915  1.00  0.00           O
ATOM   1624  C5'   G    51     108.354 104.408  88.887  1.00  0.00           C
ATOM   1627  C4'   G    51     109.288 103.561  89.685  1.00  0.00           C
ATOM   1629  O4'   G    51     108.858 103.519  91.089  1.00  0.00           O
ATOM   1630  C1'   G    51     108.961 102.214  91.680  1.00  0.00           C
ATOM   1632  N9    G    51     107.592 101.745  91.977  1.00  0.00           N
ATOM   1633  C8    G    51     106.336 102.356  91.793  1.00  0.00           C
ATOM   1635  N7    G    51     105.308 101.722  92.201  1.00  0.00           N
ATOM   1636  C5    G    51     105.813 100.541  92.771  1.00  0.00           C
ATOM   1637  C6    G    51     105.197  99.495  93.537  1.00  0.00           C
ATOM   1638  O6    G    51     103.997  99.382  93.862  1.00  0.00           O
ATOM   1639  N1    G    51     106.126  98.505  93.911  1.00  0.00           N
ATOM   1641  C2    G    51     107.373  98.551  93.450  1.00  0.00           C
ATOM   1642  N2    G    51     108.071  97.558  93.852  1.00  0.00           N
ATOM   1645  N3    G    51     108.020  99.528  92.799  1.00  0.00           N
ATOM   1646  C4    G    51     107.187 100.497  92.490  1.00  0.00           C
ATOM   1647  C3'   G    51     109.190 102.099  89.259  1.00  0.00           C
ATOM   1649  C2'   G    51     109.644 101.401  90.586  1.00  0.00           C
ATOM   1651  O2'   G    51     111.045 101.356  90.780  1.00  0.00           O
ATOM   1653  O3'   G    51     110.095 101.640  88.161  1.00  0.00           O
ATOM   1654  P     A    52     109.495 100.714  87.065  1.00  0.00           P
ATOM   1655  O1P   A    52     110.532 100.496  86.058  1.00  0.00           O
ATOM   1656  O2P   A    52     108.147 101.172  86.707  1.00  0.00           O
ATOM   1657  O5'   A    52     109.338  99.339  87.795  1.00  0.00           O
ATOM   1658  C5'   A    52     110.472  98.467  87.933  1.00  0.00           C
ATOM   1661  C4'   A    52     110.235  97.218  88.784  1.00  0.00           C
ATOM   1663  O4'   A    52     109.838  97.376  90.072  1.00  0.00           O
ATOM   1664  C1'   A    52     109.120  96.279  90.491  1.00  0.00           C
ATOM   1666  N9    A    52     107.645  96.575  90.677  1.00  0.00           N
ATOM   1667  C8    A    52     106.973  97.759  90.474  1.00  0.00           C
ATOM   1669  N7    A    52     105.704  97.763  90.711  1.00  0.00           N
ATOM   1670  C5    A    52     105.473  96.438  91.198  1.00  0.00           C
ATOM   1671  C6    A    52     104.329  95.847  91.735  1.00  0.00           C
ATOM   1672  N6    A    52     103.134  96.352  91.554  1.00  0.00           N
ATOM   1675  N1    A    52     104.427  94.577  92.240  1.00  0.00           N
ATOM   1676  C2    A    52     105.628  93.974  92.224  1.00  0.00           C
ATOM   1678  N3    A    52     106.802  94.448  91.756  1.00  0.00           N
ATOM   1679  C4    A    52     106.684  95.723  91.257  1.00  0.00           C
ATOM   1680  C3'   A    52     109.526  96.024  88.093  1.00  0.00           C
ATOM   1682  C2'   A    52     109.204  95.207  89.339  1.00  0.00           C
ATOM   1684  O2'   A    52     110.330  94.286  89.610  1.00  0.00           O
ATOM   1686  O3'   A    52     110.292  95.372  87.051  1.00  0.00           O
ATOM   1687  P     A    53     109.526  94.711  85.799  1.00  0.00           P
ATOM   1688  O1P   A    53     110.487  93.869  85.033  1.00  0.00           O
ATOM   1689  O2P   A    53     108.902  95.812  85.044  1.00  0.00           O
ATOM   1690  O5'   A    53     108.297  93.922  86.357  1.00  0.00           O
ATOM   1691  C5'   A    53     108.390  92.628  86.809  1.00  0.00           C
ATOM   1694  C4'   A    53     107.093  92.086  87.321  1.00  0.00           C
ATOM   1696  O4'   A    53     106.557  92.779  88.497  1.00  0.00           O
ATOM   1697  C1'   A    53     105.078  92.745  88.531  1.00  0.00           C
ATOM   1699  N9    A    53     104.589  94.101  88.319  1.00  0.00           N
ATOM   1700  C8    A    53     105.349  95.226  88.086  1.00  0.00           C
ATOM   1702  N7    A    53     104.608  96.336  87.999  1.00  0.00           N
ATOM   1703  C5    A    53     103.332  95.876  88.403  1.00  0.00           C
ATOM   1704  C6    A    53     102.054  96.482  88.648  1.00  0.00           C
ATOM   1705  N6    A    53     101.747  97.790  88.691  1.00  0.00           N
ATOM   1708  N1    A    53     100.974  95.769  88.937  1.00  0.00           N
ATOM   1709  C2    A    53     101.143  94.459  89.007  1.00  0.00           C
ATOM   1711  N3    A    53     102.228  93.757  88.859  1.00  0.00           N
ATOM   1712  C4    A    53     103.291  94.521  88.501  1.00  0.00           C
ATOM   1713  C3'   A    53     105.834  92.113  86.356  1.00  0.00           C
ATOM   1715  C2'   A    53     104.717  91.883  87.393  1.00  0.00           C
ATOM   1717  O2'   A    53     104.730  90.491  87.870  1.00  0.00           O
ATOM   1719  O3'   A    53     106.055  91.165  85.305  1.00  0.00           O
ATOM   1720  P     A    54     105.429  91.299  83.879  1.00  0.00           P
ATOM   1721  O1P   A    54     105.898  90.190  83.003  1.00  0.00           O
ATOM   1722  O2P   A    54     105.662  92.713  83.448  1.00  0.00           O
ATOM   1723  O5'   A    54     103.834  91.267  83.961  1.00  0.00           O
ATOM   1724  C5'   A    54     103.137  90.193  84.460  1.00  0.00           C
ATOM   1727  C4'   A    54     101.686  90.409  84.818  1.00  0.00           C
ATOM   1729  O4'   A    54     101.747  91.371  85.877  1.00  0.00           O
ATOM   1730  C1'   A    54     100.680  92.271  85.747  1.00  0.00           C
ATOM   1732  N9    A    54     101.035  93.655  85.440  1.00  0.00           N
ATOM   1733  C8    A    54     102.222  94.064  85.032  1.00  0.00           C
ATOM   1735  N7    A    54     102.346  95.361  85.034  1.00  0.00           N
ATOM   1736  C5    A    54     101.080  95.840  85.498  1.00  0.00           C
ATOM   1737  C6    A    54     100.403  97.152  85.603  1.00  0.00           C
ATOM   1738  N6    A    54     101.118  98.259  85.437  1.00  0.00           N
ATOM   1741  N1    A    54      99.115  97.262  85.881  1.00  0.00           N
ATOM   1742  C2    A    54      98.538  96.074  86.137  1.00  0.00           C
ATOM   1744  N3    A    54      98.994  94.817  86.145  1.00  0.00           N
ATOM   1745  C4    A    54     100.273  94.750  85.745  1.00  0.00           C
ATOM   1746  C3'   A    54     100.748  90.931  83.707  1.00  0.00           C
ATOM   1748  C2'   A    54      99.805  91.744  84.585  1.00  0.00           C
ATOM   1750  O2'   A    54      98.762  90.903  85.214  1.00  0.00           O
ATOM   1752  O3'   A    54      99.941  90.004  82.971  1.00  0.00           O
ATOM   1753  P     C    55      99.513  90.154  81.444  1.00  0.00           P
ATOM   1754  O1P   C    55      98.372  89.225  81.297  1.00  0.00           O
ATOM   1755  O2P   C    55     100.704  89.852  80.616  1.00  0.00           O
ATOM   1756  O5'   C    55      99.102  91.688  81.291  1.00  0.00           O
ATOM   1757  C5'   C    55      97.846  92.025  81.627  1.00  0.00           C
ATOM   1760  C4'   C    55      97.654  93.525  81.597  1.00  0.00           C
ATOM   1762  O4'   C    55      98.535  94.145  82.522  1.00  0.00           O
ATOM   1763  C1'   C    55      98.927  95.419  82.115  1.00  0.00           C
ATOM   1765  N1    C    55     100.421  95.439  81.846  1.00  0.00           N
ATOM   1766  C6    C    55     101.169  94.326  81.865  1.00  0.00           C
ATOM   1768  C5    C    55     102.533  94.496  81.823  1.00  0.00           C
ATOM   1770  C4    C    55     103.089  95.848  81.746  1.00  0.00           C
ATOM   1771  N4    C    55     104.328  96.042  81.439  1.00  0.00           N
ATOM   1774  N3    C    55     102.338  96.857  81.955  1.00  0.00           N
ATOM   1775  C2    C    55     101.034  96.704  82.081  1.00  0.00           C
ATOM   1776  O2    C    55     100.401  97.712  82.209  1.00  0.00           O
ATOM   1777  C3'   C    55      97.906  94.149  80.260  1.00  0.00           C
ATOM   1779  C2'   C    55      98.150  95.620  80.841  1.00  0.00           C
ATOM   1781  O2'   C    55      96.873  96.103  81.191  1.00  0.00           O
ATOM   1783  O3'   C    55      96.959  94.062  79.237  1.00  0.00           O
ATOM   1784  P     G    56      97.332  94.425  77.735  1.00  0.00           P
ATOM   1785  O1P   G    56      96.115  94.363  76.930  1.00  0.00           O
ATOM   1786  O2P   G    56      98.493  93.642  77.285  1.00  0.00           O
ATOM   1787  O5'   G    56      97.725  95.980  77.824  1.00  0.00           O
ATOM   1788  C5'   G    56      96.696  96.957  77.971  1.00  0.00           C
ATOM   1791  C4'   G    56      97.173  98.417  78.002  1.00  0.00           C
ATOM   1793  O4'   G    56      98.091  98.564  79.093  1.00  0.00           O
ATOM   1794  C1'   G    56      99.155  99.541  78.814  1.00  0.00           C
ATOM   1796  N9    G    56     100.522  98.850  78.662  1.00  0.00           N
ATOM   1797  C8    G    56     100.807  97.548  78.411  1.00  0.00           C
ATOM   1799  N7    G    56     102.096  97.333  78.662  1.00  0.00           N
ATOM   1800  C5    G    56     102.612  98.495  79.115  1.00  0.00           C
ATOM   1801  C6    G    56     103.955  98.952  79.490  1.00  0.00           C
ATOM   1802  O6    G    56     105.020  98.358  79.497  1.00  0.00           O
ATOM   1803  N1    G    56     104.082 100.334  79.597  1.00  0.00           N
ATOM   1805  C2    G    56     103.002 101.121  79.705  1.00  0.00           C
ATOM   1806  N2    G    56     103.239 102.360  79.956  1.00  0.00           N
ATOM   1809  N3    G    56     101.754 100.801  79.493  1.00  0.00           N
ATOM   1810  C4    G    56     101.661  99.520  79.103  1.00  0.00           C
ATOM   1811  C3'   G    56      97.963  98.922  76.825  1.00  0.00           C
ATOM   1813  C2'   G    56      98.627 100.164  77.511  1.00  0.00           C
ATOM   1815  O2'   G    56      97.694 101.150  77.803  1.00  0.00           O
ATOM   1817  O3'   G    56      97.186  99.278  75.645  1.00  0.00           O
ATOM   1818  P     G    57      97.957  99.514  74.214  1.00  0.00           P
ATOM   1819  O1P   G    57      96.979  99.998  73.297  1.00  0.00           O
ATOM   1820  O2P   G    57      98.755  98.330  73.843  1.00  0.00           O
ATOM   1821  O5'   G    57      98.993 100.721  74.475  1.00  0.00           O
ATOM   1822  C5'   G    57      98.497 102.078  74.639  1.00  0.00           C
ATOM   1825  C4'   G    57      99.620 103.102  74.965  1.00  0.00           C
ATOM   1827  O4'   G    57     100.175 102.929  76.217  1.00  0.00           O
ATOM   1828  C1'   G    57     101.580 103.160  76.327  1.00  0.00           C
ATOM   1830  N9    G    57     102.404 101.904  76.232  1.00  0.00           N
ATOM   1831  C8    G    57     102.065 100.648  75.784  1.00  0.00           C
ATOM   1833  N7    G    57     103.014  99.726  75.646  1.00  0.00           N
ATOM   1834  C5    G    57     104.152 100.423  76.144  1.00  0.00           C
ATOM   1835  C6    G    57     105.574 100.136  76.210  1.00  0.00           C
ATOM   1836  O6    G    57     106.226  99.105  76.046  1.00  0.00           O
ATOM   1837  N1    G    57     106.353 101.261  76.486  1.00  0.00           N
ATOM   1839  C2    G    57     105.866 102.519  76.713  1.00  0.00           C
ATOM   1840  N2    G    57     106.776 103.345  76.926  1.00  0.00           N
ATOM   1843  N3    G    57     104.617 102.812  76.714  1.00  0.00           N
ATOM   1844  C4    G    57     103.756 101.761  76.463  1.00  0.00           C
ATOM   1845  C3'   G    57     100.848 103.284  74.071  1.00  0.00           C
ATOM   1847  C2'   G    57     101.796 103.996  75.037  1.00  0.00           C
ATOM   1849  O2'   G    57     101.343 105.318  75.286  1.00  0.00           O
ATOM   1851  O3'   G    57     100.540 103.989  72.877  1.00  0.00           O
ATOM   1852  P     C    58     101.366 103.626  71.523  1.00  0.00           P
ATOM   1853  O1P   C    58     100.840 104.564  70.550  1.00  0.00           O
ATOM   1854  O2P   C    58     101.337 102.211  71.214  1.00  0.00           O
ATOM   1855  O5'   C    58     102.835 103.970  71.924  1.00  0.00           O
ATOM   1856  C5'   C    58     103.378 105.301  71.940  1.00  0.00           C
ATOM   1859  C4'   C    58     104.854 105.406  72.279  1.00  0.00           C
ATOM   1861  O4'   C    58     105.166 104.576  73.389  1.00  0.00           O
ATOM   1862  C1'   C    58     106.502 104.161  73.395  1.00  0.00           C
ATOM   1864  N1    C    58     106.493 102.607  73.236  1.00  0.00           N
ATOM   1865  C6    C    58     105.392 101.817  73.130  1.00  0.00           C
ATOM   1867  C5    C    58     105.509 100.482  72.980  1.00  0.00           C
ATOM   1869  C4    C    58     106.781  99.892  73.089  1.00  0.00           C
ATOM   1870  N4    C    58     106.981  98.636  72.966  1.00  0.00           N
ATOM   1873  N3    C    58     107.916 100.648  73.200  1.00  0.00           N
ATOM   1874  C2    C    58     107.778 101.977  73.270  1.00  0.00           C
ATOM   1875  O2    C    58     108.832 102.568  73.386  1.00  0.00           O
ATOM   1876  C3'   C    58     105.832 104.877  71.231  1.00  0.00           C
ATOM   1878  C2'   C    58     107.081 104.845  72.124  1.00  0.00           C
ATOM   1880  O2'   C    58     107.626 106.149  72.439  1.00  0.00           O
ATOM   1882  O3'   C    58     105.952 105.750  70.090  1.00  0.00           O
ATOM   1883  P     G    59     106.178 105.152  68.630  1.00  0.00           P
ATOM   1884  O1P   G    59     106.183 106.265  67.622  1.00  0.00           O
ATOM   1885  O2P   G    59     105.182 104.025  68.359  1.00  0.00           O
ATOM   1886  O5'   G    59     107.675 104.573  68.586  1.00  0.00           O
ATOM   1887  C5'   G    59     108.772 105.477  68.744  1.00  0.00           C
ATOM   1890  C4'   G    59     109.971 104.683  69.132  1.00  0.00           C
ATOM   1892  O4'   G    59     109.807 103.810  70.209  1.00  0.00           O
ATOM   1893  C1'   G    59     110.781 102.756  70.156  1.00  0.00           C
ATOM   1895  N9    G    59     110.033 101.488  70.069  1.00  0.00           N
ATOM   1896  C8    G    59     108.765 101.232  69.722  1.00  0.00           C
ATOM   1898  N7    G    59     108.414 100.003  69.769  1.00  0.00           N
ATOM   1899  C5    G    59     109.587  99.375  70.222  1.00  0.00           C
ATOM   1900  C6    G    59     109.875  98.003  70.522  1.00  0.00           C
ATOM   1901  O6    G    59     109.158  97.033  70.486  1.00  0.00           O
ATOM   1902  N1    G    59     111.214  97.699  70.729  1.00  0.00           N
ATOM   1904  C2    G    59     112.159  98.665  70.827  1.00  0.00           C
ATOM   1905  N2    G    59     113.228  98.303  71.413  1.00  0.00           N
ATOM   1908  N3    G    59     111.965  99.961  70.684  1.00  0.00           N
ATOM   1909  C4    G    59     110.636 100.229  70.351  1.00  0.00           C
ATOM   1910  C3'   G    59     110.408 103.705  68.013  1.00  0.00           C
ATOM   1912  C2'   G    59     111.461 103.007  68.802  1.00  0.00           C
ATOM   1914  O2'   G    59     112.682 103.602  69.117  1.00  0.00           O
ATOM   1916  O3'   G    59     110.849 104.305  66.852  1.00  0.00           O
ATOM   1917  P     G    60     110.841 103.588  65.387  1.00  0.00           P
ATOM   1918  O1P   G    60     111.421 104.585  64.490  1.00  0.00           O
ATOM   1919  O2P   G    60     109.531 103.029  65.121  1.00  0.00           O
ATOM   1920  O5'   G    60     111.809 102.316  65.411  1.00  0.00           O
ATOM   1921  C5'   G    60     113.169 102.528  65.681  1.00  0.00           C
ATOM   1924  C4'   G    60     113.997 101.207  65.886  1.00  0.00           C
ATOM   1926  O4'   G    60     113.453 100.574  67.003  1.00  0.00           O
ATOM   1927  C1'   G    60     113.865  99.200  66.984  1.00  0.00           C
ATOM   1929  N9    G    60     112.647  98.439  67.133  1.00  0.00           N
ATOM   1930  C8    G    60     111.350  98.928  67.147  1.00  0.00           C
ATOM   1932  N7    G    60     110.458  97.996  67.418  1.00  0.00           N
ATOM   1933  C5    G    60     111.205  96.850  67.754  1.00  0.00           C
ATOM   1934  C6    G    60     110.836  95.544  68.234  1.00  0.00           C
ATOM   1935  O6    G    60     109.688  95.042  68.448  1.00  0.00           O
ATOM   1936  N1    G    60     111.921  94.704  68.401  1.00  0.00           N
ATOM   1938  C2    G    60     113.148  94.967  68.015  1.00  0.00           C
ATOM   1939  N2    G    60     113.970  93.961  68.034  1.00  0.00           N
ATOM   1942  N3    G    60     113.563  96.178  67.602  1.00  0.00           N
ATOM   1943  C4    G    60     112.541  97.108  67.507  1.00  0.00           C
ATOM   1944  C3'   G    60     113.981 100.092  64.773  1.00  0.00           C
ATOM   1946  C2'   G    60     114.609  98.887  65.636  1.00  0.00           C
ATOM   1948  O2'   G    60     116.067  98.891  65.652  1.00  0.00           O
ATOM   1950  O3'   G    60     114.886 100.402  63.687  1.00  0.00           O
ATOM   1951  P     C    61     114.702  99.689  62.277  1.00  0.00           P
ATOM   1952  O1P   C    61     115.720 100.333  61.476  1.00  0.00           O
ATOM   1953  O2P   C    61     113.303  99.798  61.812  1.00  0.00           O
ATOM   1954  O5'   C    61     114.999  98.169  62.474  1.00  0.00           O
ATOM   1955  C5'   C    61     116.283  97.565  62.558  1.00  0.00           C
ATOM   1958  C4'   C    61     116.248  96.048  62.858  1.00  0.00           C
ATOM   1960  O4'   C    61     115.700  95.830  64.195  1.00  0.00           O
ATOM   1961  C1'   C    61     114.927  94.703  64.136  1.00  0.00           C
ATOM   1963  N1    C    61     113.453  94.946  64.381  1.00  0.00           N
ATOM   1964  C6    C    61     112.777  96.148  64.276  1.00  0.00           C
ATOM   1966  C5    C    61     111.452  96.220  64.529  1.00  0.00           C
ATOM   1968  C4    C    61     110.744  94.979  64.835  1.00  0.00           C
ATOM   1969  N4    C    61     109.513  95.068  65.178  1.00  0.00           N
ATOM   1972  N3    C    61     111.414  93.813  65.090  1.00  0.00           N
ATOM   1973  C2    C    61     112.737  93.785  64.795  1.00  0.00           C
ATOM   1974  O2    C    61     113.270  92.653  64.818  1.00  0.00           O
ATOM   1975  C3'   C    61     115.381  95.191  61.918  1.00  0.00           C
ATOM   1977  C2'   C    61     115.085  93.960  62.795  1.00  0.00           C
ATOM   1979  O2'   C    61     116.173  93.068  63.024  1.00  0.00           O
ATOM   1981  O3'   C    61     116.105  94.811  60.703  1.00  0.00           O
ATOM   1982  P     G    62     115.463  94.038  59.453  1.00  0.00           P
ATOM   1983  O1P   G    62     116.387  93.838  58.410  1.00  0.00           O
ATOM   1984  O2P   G    62     114.175  94.730  59.180  1.00  0.00           O
ATOM   1985  O5'   G    62     114.989  92.549  59.984  1.00  0.00           O
ATOM   1986  C5'   G    62     115.883  91.575  60.130  1.00  0.00           C
ATOM   1989  C4'   G    62     115.147  90.374  60.725  1.00  0.00           C
ATOM   1991  O4'   G    62     114.522  90.752  61.954  1.00  0.00           O
ATOM   1992  C1'   G    62     113.412  89.924  62.055  1.00  0.00           C
ATOM   1994  N9    G    62     112.187  90.641  62.173  1.00  0.00           N
ATOM   1995  C8    G    62     111.994  92.004  61.770  1.00  0.00           C
ATOM   1997  N7    G    62     110.847  92.582  62.051  1.00  0.00           N
ATOM   1998  C5    G    62     110.275  91.513  62.882  1.00  0.00           C
ATOM   1999  C6    G    62     108.976  91.452  63.468  1.00  0.00           C
ATOM   2000  O6    G    62     108.121  92.334  63.501  1.00  0.00           O
ATOM   2001  N1    G    62     108.685  90.210  64.018  1.00  0.00           N
ATOM   2003  C2    G    62     109.542  89.154  64.047  1.00  0.00           C
ATOM   2004  N2    G    62     108.999  88.012  64.397  1.00  0.00           N
ATOM   2007  N3    G    62     110.757  89.114  63.465  1.00  0.00           N
ATOM   2008  C4    G    62     111.057  90.328  62.897  1.00  0.00           C
ATOM   2009  C3'   G    62     114.039  89.782  59.774  1.00  0.00           C
ATOM   2011  C2'   G    62     113.277  88.984  60.852  1.00  0.00           C
ATOM   2013  O2'   G    62     113.890  87.762  61.130  1.00  0.00           O
ATOM   2015  O3'   G    62     114.607  88.957  58.779  1.00  0.00           O
ATOM   2016  P     C    63     113.705  88.287  57.614  1.00  0.00           P
ATOM   2017  O1P   C    63     114.633  87.388  56.940  1.00  0.00           O
ATOM   2018  O2P   C    63     113.137  89.462  56.915  1.00  0.00           O
ATOM   2019  O5'   C    63     112.399  87.515  58.183  1.00  0.00           O
ATOM   2020  C5'   C    63     112.504  86.110  58.413  1.00  0.00           C
ATOM   2023  C4'   C    63     111.153  85.722  59.106  1.00  0.00           C
ATOM   2025  O4'   C    63     110.861  86.460  60.224  1.00  0.00           O
ATOM   2026  C1'   C    63     109.430  86.452  60.354  1.00  0.00           C
ATOM   2028  N1    C    63     109.047  87.871  60.356  1.00  0.00           N
ATOM   2029  C6    C    63     109.662  88.929  59.774  1.00  0.00           C
ATOM   2031  C5    C    63     109.073  90.175  59.776  1.00  0.00           C
ATOM   2033  C4    C    63     107.755  90.327  60.377  1.00  0.00           C
ATOM   2034  N4    C    63     107.284  91.556  60.374  1.00  0.00           N
ATOM   2037  N3    C    63     107.076  89.308  60.771  1.00  0.00           N
ATOM   2038  C2    C    63     107.715  88.115  60.868  1.00  0.00           C
ATOM   2039  O2    C    63     107.124  87.291  61.502  1.00  0.00           O
ATOM   2040  C3'   C    63     110.036  85.885  58.159  1.00  0.00           C
ATOM   2042  C2'   C    63     108.851  85.776  59.119  1.00  0.00           C
ATOM   2044  O2'   C    63     108.508  84.408  59.435  1.00  0.00           O
ATOM   2046  O3'   C    63     110.020  84.965  57.079  1.00  0.00           O
ATOM   2047  P     U    64     109.443  85.378  55.646  1.00  0.00           P
ATOM   2048  O1P   U    64     109.788  84.226  54.894  1.00  0.00           O
ATOM   2049  O2P   U    64     110.072  86.668  55.352  1.00  0.00           O
ATOM   2050  O5'   U    64     107.898  85.499  55.790  1.00  0.00           O
ATOM   2051  C5'   U    64     107.072  84.336  55.978  1.00  0.00           C
ATOM   2054  C4'   U    64     105.677  84.662  56.528  1.00  0.00           C
ATOM   2056  O4'   U    64     105.824  85.553  57.657  1.00  0.00           O
ATOM   2057  C1'   U    64     104.836  86.516  57.741  1.00  0.00           C
ATOM   2059  N1    U    64     105.250  87.957  57.638  1.00  0.00           N
ATOM   2060  C6    U    64     106.559  88.232  57.382  1.00  0.00           C
ATOM   2062  C5    U    64     107.009  89.491  57.246  1.00  0.00           C
ATOM   2064  C4    U    64     106.169  90.595  57.555  1.00  0.00           C
ATOM   2065  O4    U    64     106.466  91.757  57.458  1.00  0.00           O
ATOM   2066  N3    U    64     104.833  90.258  57.811  1.00  0.00           N
ATOM   2068  C2    U    64     104.330  89.004  57.705  1.00  0.00           C
ATOM   2069  O2    U    64     103.125  88.940  57.950  1.00  0.00           O
ATOM   2070  C3'   U    64     104.701  85.430  55.670  1.00  0.00           C
ATOM   2072  C2'   U    64     103.776  86.071  56.718  1.00  0.00           C
ATOM   2074  O2'   U    64     102.915  85.085  57.240  1.00  0.00           O
ATOM   2076  O3'   U    64     103.982  84.654  54.731  1.00  0.00           O
ATOM   2077  P     C    65     103.685  85.308  53.362  1.00  0.00           P
ATOM   2078  O1P   C    65     103.060  84.187  52.613  1.00  0.00           O
ATOM   2079  O2P   C    65     104.828  86.048  52.835  1.00  0.00           O
ATOM   2080  O5'   C    65     102.542  86.348  53.691  1.00  0.00           O
ATOM   2081  C5'   C    65     101.387  85.951  54.316  1.00  0.00           C
ATOM   2084  C4'   C    65     100.410  87.153  54.678  1.00  0.00           C
ATOM   2086  O4'   C    65     101.147  88.100  55.462  1.00  0.00           O
ATOM   2087  C1'   C    65     100.808  89.467  55.179  1.00  0.00           C
ATOM   2089  N1    C    65     102.085  90.212  54.945  1.00  0.00           N
ATOM   2090  C6    C    65     103.245  89.645  54.386  1.00  0.00           C
ATOM   2092  C5    C    65     104.349  90.383  54.355  1.00  0.00           C
ATOM   2094  C4    C    65     104.247  91.733  54.701  1.00  0.00           C
ATOM   2095  N4    C    65     105.258  92.507  54.385  1.00  0.00           N
ATOM   2098  N3    C    65     103.236  92.305  55.241  1.00  0.00           N
ATOM   2099  C2    C    65     102.117  91.559  55.308  1.00  0.00           C
ATOM   2100  O2    C    65     101.193  92.090  55.867  1.00  0.00           O
ATOM   2101  C3'   C    65     100.015  87.897  53.432  1.00  0.00           C
ATOM   2103  C2'   C    65      99.857  89.340  53.949  1.00  0.00           C
ATOM   2105  O2'   C    65      98.612  89.566  54.435  1.00  0.00           O
ATOM   2107  O3'   C    65      98.881  87.452  52.666  1.00  0.00           O
ATOM   2108  P     A    66      98.729  87.703  51.167  1.00  0.00           P
ATOM   2109  O1P   A    66      98.880  89.105  50.762  1.00  0.00           O
ATOM   2110  O2P   A    66      97.500  86.992  50.790  1.00  0.00           O
ATOM   2111  O5'   A    66      99.925  86.756  50.590  1.00  0.00           O
ATOM   2112  C5'   A    66     100.427  86.942  49.262  1.00  0.00           C
ATOM   2115  C4'   A    66     101.784  87.584  49.090  1.00  0.00           C
ATOM   2117  O4'   A    66     101.781  89.014  49.219  1.00  0.00           O
ATOM   2118  C1'   A    66     102.953  89.421  49.830  1.00  0.00           C
ATOM   2120  N9    A    66     102.762  90.676  50.527  1.00  0.00           N
ATOM   2121  C8    A    66     101.645  91.159  51.147  1.00  0.00           C
ATOM   2123  N7    A    66     101.702  92.368  51.601  1.00  0.00           N
ATOM   2124  C5    A    66     103.064  92.615  51.376  1.00  0.00           C
ATOM   2125  C6    A    66     103.893  93.747  51.465  1.00  0.00           C
ATOM   2126  N6    A    66     103.511  94.951  51.912  1.00  0.00           N
ATOM   2129  N1    A    66     105.172  93.798  51.063  1.00  0.00           N
ATOM   2130  C2    A    66     105.701  92.661  50.571  1.00  0.00           C
ATOM   2132  N3    A    66     105.054  91.528  50.265  1.00  0.00           N
ATOM   2133  C4    A    66     103.744  91.654  50.690  1.00  0.00           C
ATOM   2134  C3'   A    66     102.820  87.002  50.019  1.00  0.00           C
ATOM   2136  C2'   A    66     103.107  88.312  50.858  1.00  0.00           C
ATOM   2138  O2'   A    66     104.346  88.385  51.504  1.00  0.00           O
ATOM   2140  O3'   A    66     103.934  86.444  49.397  1.00  0.00           O
ATOM   2141  P     G    67     103.801  85.205  48.329  1.00  0.00           P
ATOM   2142  O1P   G    67     102.582  84.437  48.523  1.00  0.00           O
ATOM   2143  O2P   G    67     105.047  84.508  48.436  1.00  0.00           O
ATOM   2144  O5'   G    67     103.759  85.983  46.993  1.00  0.00           O
ATOM   2145  C5'   G    67     104.747  86.831  46.598  1.00  0.00           C
ATOM   2148  C4'   G    67     104.285  87.686  45.422  1.00  0.00           C
ATOM   2150  O4'   G    67     105.153  88.794  45.333  1.00  0.00           O
ATOM   2151  C1'   G    67     105.887  88.786  44.194  1.00  0.00           C
ATOM   2153  N9    G    67     107.310  89.213  44.340  1.00  0.00           N
ATOM   2154  C8    G    67     108.421  88.708  43.752  1.00  0.00           C
ATOM   2156  N7    G    67     109.461  89.453  43.630  1.00  0.00           N
ATOM   2157  C5    G    67     109.025  90.558  44.397  1.00  0.00           C
ATOM   2158  C6    G    67     109.700  91.824  44.513  1.00  0.00           C
ATOM   2159  O6    G    67     110.783  92.059  44.106  1.00  0.00           O
ATOM   2160  N1    G    67     109.062  92.688  45.393  1.00  0.00           N
ATOM   2162  C2    G    67     107.799  92.457  45.846  1.00  0.00           C
ATOM   2163  N2    G    67     107.248  93.463  46.567  1.00  0.00           N
ATOM   2166  N3    G    67     107.049  91.361  45.630  1.00  0.00           N
ATOM   2167  C4    G    67     107.709  90.446  44.839  1.00  0.00           C
ATOM   2168  C3'   G    67     104.278  86.969  44.022  1.00  0.00           C
ATOM   2170  C2'   G    67     105.719  87.275  43.648  1.00  0.00           C
ATOM   2172  O2'   G    67     106.065  86.940  42.300  1.00  0.00           O
ATOM   2174  O3'   G    67     103.472  87.559  43.068  1.00  0.00           O
ATOM   2175  P     U    68     101.899  87.178  42.988  1.00  0.00           P
ATOM   2176  O1P   U    68     101.832  85.730  43.351  1.00  0.00           O
ATOM   2177  O2P   U    68     101.280  87.580  41.757  1.00  0.00           O
ATOM   2178  O5'   U    68     101.183  87.953  44.175  1.00  0.00           O
ATOM   2179  C5'   U    68     100.033  87.358  44.838  1.00  0.00           C
ATOM   2182  C4'   U    68      99.422  88.470  45.753  1.00  0.00           C
ATOM   2184  O4'   U    68     100.389  88.844  46.715  1.00  0.00           O
ATOM   2185  C1'   U    68     100.086  90.175  47.144  1.00  0.00           C
ATOM   2187  N1    U    68     101.250  91.093  47.018  1.00  0.00           N
ATOM   2188  C6    U    68     102.341  90.740  46.330  1.00  0.00           C
ATOM   2190  C5    U    68     103.507  91.442  46.414  1.00  0.00           C
ATOM   2192  C4    U    68     103.619  92.671  47.274  1.00  0.00           C
ATOM   2193  O4    U    68     104.600  93.340  47.606  1.00  0.00           O
ATOM   2194  N3    U    68     102.427  92.972  47.944  1.00  0.00           N
ATOM   2196  C2    U    68     101.248  92.219  47.902  1.00  0.00           C
ATOM   2197  O2    U    68     100.332  92.675  48.590  1.00  0.00           O
ATOM   2198  C3'   U    68      99.009  89.808  45.053  1.00  0.00           C
ATOM   2200  C2'   U    68      98.919  90.669  46.280  1.00  0.00           C
ATOM   2202  O2'   U    68      97.760  90.424  46.999  1.00  0.00           O
ATOM   2204  O3'   U    68      97.872  89.577  44.235  1.00  0.00           O
ATOM   2205  P     A    69      97.363  90.686  43.210  1.00  0.00           P
ATOM   2206  O1P   A    69      96.089  90.161  42.583  1.00  0.00           O
ATOM   2207  O2P   A    69      98.499  90.949  42.296  1.00  0.00           O
ATOM   2208  O5'   A    69      96.960  92.081  43.940  1.00  0.00           O
ATOM   2209  C5'   A    69      95.833  92.124  44.774  1.00  0.00           C
ATOM   2212  C4'   A    69      95.851  93.529  45.338  1.00  0.00           C
ATOM   2214  O4'   A    69      96.925  93.797  46.236  1.00  0.00           O
ATOM   2215  C1'   A    69      97.423  95.169  46.065  1.00  0.00           C
ATOM   2217  N9    A    69      98.763  95.163  45.342  1.00  0.00           N
ATOM   2218  C8    A    69      99.419  94.248  44.585  1.00  0.00           C
ATOM   2220  N7    A    69     100.710  94.444  44.484  1.00  0.00           N
ATOM   2221  C5    A    69     100.941  95.687  45.167  1.00  0.00           C
ATOM   2222  C6    A    69     102.049  96.487  45.458  1.00  0.00           C
ATOM   2223  N6    A    69     103.265  96.149  45.188  1.00  0.00           N
ATOM   2226  N1    A    69     101.931  97.663  46.102  1.00  0.00           N
ATOM   2227  C2    A    69     100.711  97.954  46.524  1.00  0.00           C
ATOM   2229  N3    A    69      99.597  97.234  46.460  1.00  0.00           N
ATOM   2230  C4    A    69      99.705  96.111  45.633  1.00  0.00           C
ATOM   2231  C3'   A    69      95.773  94.694  44.399  1.00  0.00           C
ATOM   2233  C2'   A    69      96.329  95.894  45.219  1.00  0.00           C
ATOM   2235  O2'   A    69      95.331  96.428  46.077  1.00  0.00           O
ATOM   2237  O3'   A    69      94.460  94.833  43.813  1.00  0.00           O
ATOM   2238  P     G    70      94.254  95.131  42.261  1.00  0.00           P
ATOM   2239  O1P   G    70      92.780  94.954  42.030  1.00  0.00           O
ATOM   2240  O2P   G    70      95.217  94.247  41.566  1.00  0.00           O
ATOM   2241  O5'   G    70      94.677  96.672  42.087  1.00  0.00           O
ATOM   2242  C5'   G    70      93.931  97.741  42.688  1.00  0.00           C
ATOM   2245  C4'   G    70      94.678  99.081  42.641  1.00  0.00           C
ATOM   2247  O4'   G    70      95.716  99.122  43.555  1.00  0.00           O
ATOM   2248  C1'   G    70      96.877  99.822  43.051  1.00  0.00           C
ATOM   2250  N9    G    70      97.958  98.908  42.874  1.00  0.00           N
ATOM   2251  C8    G    70      98.011  97.568  42.505  1.00  0.00           C
ATOM   2253  N7    G    70      99.217  97.074  42.395  1.00  0.00           N
ATOM   2254  C5    G    70     100.070  98.161  42.606  1.00  0.00           C
ATOM   2255  C6    G    70     101.495  98.346  42.523  1.00  0.00           C
ATOM   2256  O6    G    70     102.397  97.627  42.084  1.00  0.00           O
ATOM   2257  N1    G    70     101.878  99.636  42.790  1.00  0.00           N
ATOM   2259  C2    G    70     101.074 100.598  43.231  1.00  0.00           C
ATOM   2260  N2    G    70     101.557 101.786  43.384  1.00  0.00           N
ATOM   2263  N3    G    70      99.790 100.484  43.279  1.00  0.00           N
ATOM   2264  C4    G    70      99.294  99.247  42.965  1.00  0.00           C
ATOM   2265  C3'   G    70      95.456  99.268  41.294  1.00  0.00           C
ATOM   2267  C2'   G    70      96.465 100.386  41.691  1.00  0.00           C
ATOM   2269  O2'   G    70      95.825 101.647  41.853  1.00  0.00           O
ATOM   2271  O3'   G    70      94.595  99.701  40.232  1.00  0.00           O
ATOM   2272  P     A    71      95.044  99.518  38.715  1.00  0.00           P
ATOM   2273  O1P   A    71      93.849  99.531  37.896  1.00  0.00           O
ATOM   2274  O2P   A    71      96.055  98.388  38.496  1.00  0.00           O
ATOM   2275  O5'   A    71      95.837 100.852  38.360  1.00  0.00           O
ATOM   2276  C5'   A    71      95.248 102.111  38.407  1.00  0.00           C
ATOM   2279  C4'   A    71      96.174 103.324  38.480  1.00  0.00           C
ATOM   2281  O4'   A    71      97.007 103.150  39.619  1.00  0.00           O
ATOM   2282  C1'   A    71      98.416 103.429  39.304  1.00  0.00           C
ATOM   2284  N9    A    71      99.248 102.219  39.335  1.00  0.00           N
ATOM   2285  C8    A    71      98.935 100.842  39.336  1.00  0.00           C
ATOM   2287  N7    A    71      99.906 100.033  39.499  1.00  0.00           N
ATOM   2288  C5    A    71     101.027 100.864  39.612  1.00  0.00           C
ATOM   2289  C6    A    71     102.418 100.625  39.683  1.00  0.00           C
ATOM   2290  N6    A    71     102.874  99.384  39.626  1.00  0.00           N
ATOM   2293  N1    A    71     103.287 101.608  39.694  1.00  0.00           N
ATOM   2294  C2    A    71     102.859 102.818  39.639  1.00  0.00           C
ATOM   2296  N3    A    71     101.539 103.179  39.571  1.00  0.00           N
ATOM   2297  C4    A    71     100.628 102.155  39.569  1.00  0.00           C
ATOM   2298  C3'   A    71      97.132 103.487  37.299  1.00  0.00           C
ATOM   2300  C2'   A    71      98.334 104.161  37.964  1.00  0.00           C
ATOM   2302  O2'   A    71      98.084 105.542  38.099  1.00  0.00           O
ATOM   2304  O3'   A    71      96.674 104.200  36.174  1.00  0.00           O
ATOM   2305  P     A    72      97.267 103.866  34.663  1.00  0.00           P
ATOM   2306  O1P   A    72      96.696 104.803  33.711  1.00  0.00           O
ATOM   2307  O2P   A    72      97.071 102.417  34.385  1.00  0.00           O
ATOM   2308  O5'   A    72      98.840 104.095  34.879  1.00  0.00           O
ATOM   2309  C5'   A    72      99.437 105.397  34.662  1.00  0.00           C
ATOM   2312  C4'   A    72     100.951 105.212  34.764  1.00  0.00           C
ATOM   2314  O4'   A    72     101.356 104.621  35.988  1.00  0.00           O
ATOM   2315  C1'   A    72     102.588 103.927  35.825  1.00  0.00           C
ATOM   2317  N9    A    72     102.251 102.516  36.079  1.00  0.00           N
ATOM   2318  C8    A    72     101.091 101.845  36.021  1.00  0.00           C
ATOM   2320  N7    A    72     101.144 100.520  36.094  1.00  0.00           N
ATOM   2321  C5    A    72     102.515 100.347  36.194  1.00  0.00           C
ATOM   2322  C6    A    72     103.354  99.234  36.240  1.00  0.00           C
ATOM   2323  N6    A    72     102.979  97.985  36.233  1.00  0.00           N
ATOM   2326  N1    A    72     104.659  99.412  36.275  1.00  0.00           N
ATOM   2327  C2    A    72     105.193 100.583  36.233  1.00  0.00           C
ATOM   2329  N3    A    72     104.511 101.710  36.046  1.00  0.00           N
ATOM   2330  C4    A    72     103.170 101.506  36.007  1.00  0.00           C
ATOM   2331  C3'   A    72     101.594 104.315  33.691  1.00  0.00           C
ATOM   2333  C2'   A    72     102.974 104.164  34.386  1.00  0.00           C
ATOM   2335  O2'   A    72     103.657 105.427  34.255  1.00  0.00           O
ATOM   2337  O3'   A    72     101.568 104.928  32.379  1.00  0.00           O
ATOM   2338  P     C    73     101.350 104.112  31.068  1.00  0.00           P
ATOM   2339  O1P   C    73     101.316 105.008  29.924  1.00  0.00           O
ATOM   2340  O2P   C    73     100.254 103.181  31.222  1.00  0.00           O
ATOM   2341  O5'   C    73     102.775 103.296  30.967  1.00  0.00           O
ATOM   2342  C5'   C    73     104.038 103.961  30.859  1.00  0.00           C
ATOM   2345  C4'   C    73     105.224 102.946  31.020  1.00  0.00           C
ATOM   2347  O4'   C    73     105.294 102.197  32.292  1.00  0.00           O
ATOM   2348  C1'   C    73     105.770 100.859  31.979  1.00  0.00           C
ATOM   2350  N1    C    73     104.671  99.843  32.200  1.00  0.00           N
ATOM   2351  C6    C    73     103.417 100.156  32.476  1.00  0.00           C
ATOM   2353  C5    C    73     102.532  99.216  32.798  1.00  0.00           C
ATOM   2355  C4    C    73     102.984  97.876  32.923  1.00  0.00           C
ATOM   2356  N4    C    73     102.265  96.930  33.308  1.00  0.00           N
ATOM   2359  N3    C    73     104.277  97.555  32.774  1.00  0.00           N
ATOM   2360  C2    C    73     105.168  98.563  32.422  1.00  0.00           C
ATOM   2361  O2    C    73     106.348  98.224  32.287  1.00  0.00           O
ATOM   2362  C3'   C    73     105.221 101.939  29.873  1.00  0.00           C
ATOM   2364  C2'   C    73     106.141 100.878  30.419  1.00  0.00           C
ATOM   2366  O2'   C    73     107.541 101.177  30.238  1.00  0.00           O
ATOM   2368  O3'   C    73     105.694 102.459  28.638  1.00  0.00           O
ATOM   2369  P     C    74     105.039 102.033  27.263  1.00  0.00           P
ATOM   2370  O1P   C    74     105.421 102.937  26.160  1.00  0.00           O
ATOM   2371  O2P   C    74     103.594 101.857  27.516  1.00  0.00           O
ATOM   2372  O5'   C    74     105.564 100.583  26.910  1.00  0.00           O
ATOM   2373  C5'   C    74     106.832 100.338  26.306  1.00  0.00           C
ATOM   2376  C4'   C    74     107.155  98.877  26.271  1.00  0.00           C
ATOM   2378  O4'   C    74     107.104  98.355  27.666  1.00  0.00           O
ATOM   2379  C1'   C    74     106.657  96.970  27.608  1.00  0.00           C
ATOM   2381  N1    C    74     105.340  96.714  28.235  1.00  0.00           N
ATOM   2382  C6    C    74     104.520  97.702  28.761  1.00  0.00           C
ATOM   2384  C5    C    74     103.436  97.430  29.579  1.00  0.00           C
ATOM   2386  C4    C    74     103.160  96.053  29.800  1.00  0.00           C
ATOM   2387  N4    C    74     102.251  95.672  30.618  1.00  0.00           N
ATOM   2390  N3    C    74     103.975  95.120  29.350  1.00  0.00           N
ATOM   2391  C2    C    74     105.074  95.385  28.582  1.00  0.00           C
ATOM   2392  O2    C    74     105.826  94.439  28.427  1.00  0.00           O
ATOM   2393  C3'   C    74     106.315  97.916  25.440  1.00  0.00           C
ATOM   2395  C2'   C    74     106.697  96.653  26.154  1.00  0.00           C
ATOM   2397  O2'   C    74     107.877  96.050  25.875  1.00  0.00           O
ATOM   2399  O3'   C    74     106.702  97.898  24.075  1.00  0.00           O
ATOM   2400  P     G    75     105.666  97.434  22.934  1.00  0.00           P
ATOM   2401  O1P   G    75     106.374  97.559  21.646  1.00  0.00           O
ATOM   2402  O2P   G    75     104.456  98.232  23.138  1.00  0.00           O
ATOM   2403  O5'   G    75     105.304  95.821  23.078  1.00  0.00           O
ATOM   2404  C5'   G    75     106.285  94.826  22.826  1.00  0.00           C
ATOM   2407  C4'   G    75     105.958  93.395  23.322  1.00  0.00           C
ATOM   2409  O4'   G    75     105.581  93.411  24.716  1.00  0.00           O
ATOM   2410  C1'   G    75     104.483  92.529  24.942  1.00  0.00           C
ATOM   2412  N9    G    75     103.295  93.207  25.617  1.00  0.00           N
ATOM   2413  C8    G    75     103.087  94.508  25.888  1.00  0.00           C
ATOM   2415  N7    G    75     102.070  94.668  26.733  1.00  0.00           N
ATOM   2416  C5    G    75     101.572  93.401  26.953  1.00  0.00           C
ATOM   2417  C6    G    75     100.479  92.861  27.726  1.00  0.00           C
ATOM   2418  O6    G    75      99.683  93.459  28.502  1.00  0.00           O
ATOM   2419  N1    G    75     100.327  91.552  27.598  1.00  0.00           N
ATOM   2421  C2    G    75     101.199  90.789  27.005  1.00  0.00           C
ATOM   2422  N2    G    75     101.036  89.510  27.072  1.00  0.00           N
ATOM   2425  N3    G    75     102.204  91.162  26.238  1.00  0.00           N
ATOM   2426  C4    G    75     102.383  92.500  26.277  1.00  0.00           C
ATOM   2427  C3'   G    75     104.660  92.986  22.654  1.00  0.00           C
ATOM   2429  C2'   G    75     104.180  91.874  23.539  1.00  0.00           C
ATOM   2431  O2'   G    75     104.995  90.710  23.405  1.00  0.00           O
ATOM   2433  O3'   G    75     104.849  92.719  21.297  1.00  0.00           O
ATOM   2434  P     A    76     103.590  92.683  20.249  1.00  0.00           P
ATOM   2435  O1P   A    76     104.032  92.131  18.938  1.00  0.00           O
ATOM   2436  O2P   A    76     103.041  94.058  20.229  1.00  0.00           O
ATOM   2437  O5'   A    76     102.483  91.733  20.839  1.00  0.00           O
ATOM   2438  C5'   A    76     102.656  90.247  20.780  1.00  0.00           C
ATOM   2441  C4'   A    76     101.501  89.479  21.393  1.00  0.00           C
ATOM   2443  O4'   A    76     101.465  89.911  22.670  1.00  0.00           O
ATOM   2444  C1'   A    76     100.272  89.389  23.112  1.00  0.00           C
ATOM   2446  N9    A    76      99.563  90.504  23.880  1.00  0.00           N
ATOM   2447  C8    A    76      99.829  91.819  23.833  1.00  0.00           C
ATOM   2449  N7    A    76      99.082  92.532  24.683  1.00  0.00           N
ATOM   2450  C5    A    76      98.176  91.594  25.215  1.00  0.00           C
ATOM   2451  C6    A    76      97.124  91.672  26.084  1.00  0.00           C
ATOM   2452  N6    A    76      96.827  92.740  26.749  1.00  0.00           N
ATOM   2455  N1    A    76      96.359  90.623  26.359  1.00  0.00           N
ATOM   2456  C2    A    76      96.630  89.511  25.776  1.00  0.00           C
ATOM   2458  N3    A    76      97.629  89.261  24.890  1.00  0.00           N
ATOM   2459  C4    A    76      98.442  90.368  24.701  1.00  0.00           C
ATOM   2460  C3'   A    76     100.055  89.752  20.847  1.00  0.00           C
ATOM   2462  C2'   A    76      99.370  88.972  21.954  1.00  0.00           C
ATOM   2464  O2'   A    76      99.381  87.564  21.791  1.00  0.00           O
ATOM   2466  O3'   A    76      99.790  89.114  19.624  1.00  0.00           O
ATOM   2467  P     A    77      98.476  89.473  18.774  1.00  0.00           P
ATOM   2468  O1P   A    77      98.469  88.587  17.598  1.00  0.00           O
ATOM   2469  O2P   A    77      98.465  90.920  18.516  1.00  0.00           O
ATOM   2470  O5'   A    77      97.285  89.076  19.715  1.00  0.00           O
ATOM   2471  C5'   A    77      96.853  87.707  19.835  1.00  0.00           C
ATOM   2474  C4'   A    77      95.756  87.555  20.903  1.00  0.00           C
ATOM   2476  O4'   A    77      96.133  87.977  22.200  1.00  0.00           O
ATOM   2477  C1'   A    77      94.989  88.612  22.767  1.00  0.00           C
ATOM   2479  N9    A    77      95.012  90.064  22.878  1.00  0.00           N
ATOM   2480  C8    A    77      95.909  90.959  22.338  1.00  0.00           C
ATOM   2482  N7    A    77      95.975  92.106  22.973  1.00  0.00           N
ATOM   2483  C5    A    77      94.920  92.067  23.880  1.00  0.00           C
ATOM   2484  C6    A    77      94.246  92.900  24.789  1.00  0.00           C
ATOM   2485  N6    A    77      94.514  94.176  24.997  1.00  0.00           N
ATOM   2488  N1    A    77      93.167  92.452  25.504  1.00  0.00           N
ATOM   2489  C2    A    77      92.654  91.278  25.244  1.00  0.00           C
ATOM   2491  N3    A    77      93.126  90.397  24.360  1.00  0.00           N
ATOM   2492  C4    A    77      94.257  90.841  23.699  1.00  0.00           C
ATOM   2493  C3'   A    77      94.428  88.208  20.521  1.00  0.00           C
ATOM   2495  C2'   A    77      93.744  88.239  21.903  1.00  0.00           C
ATOM   2497  O2'   A    77      93.324  87.008  22.482  1.00  0.00           O
ATOM   2499  O3'   A    77      93.782  87.364  19.573  1.00  0.00           O
ATOM   2500  P     C    78      92.587  87.992  18.713  1.00  0.00           P
ATOM   2501  O1P   C    78      91.995  86.958  17.894  1.00  0.00           O
ATOM   2502  O2P   C    78      93.083  89.199  18.026  1.00  0.00           O
ATOM   2503  O5'   C    78      91.553  88.422  19.772  1.00  0.00           O
ATOM   2504  C5'   C    78      90.714  87.513  20.418  1.00  0.00           C
ATOM   2507  C4'   C    78      89.891  88.101  21.555  1.00  0.00           C
ATOM   2509  O4'   C    78      90.680  88.744  22.529  1.00  0.00           O
ATOM   2510  C1'   C    78      90.060  89.981  22.940  1.00  0.00           C
ATOM   2512  N1    C    78      90.710  91.255  22.614  1.00  0.00           N
ATOM   2513  C6    C    78      91.712  91.363  21.653  1.00  0.00           C
ATOM   2515  C5    C    78      92.455  92.505  21.491  1.00  0.00           C
ATOM   2517  C4    C    78      92.102  93.634  22.300  1.00  0.00           C
ATOM   2518  N4    C    78      92.870  94.703  22.385  1.00  0.00           N
ATOM   2521  N3    C    78      91.045  93.538  23.133  1.00  0.00           N
ATOM   2522  C2    C    78      90.385  92.334  23.333  1.00  0.00           C
ATOM   2523  O2    C    78      89.562  92.297  24.257  1.00  0.00           O
ATOM   2524  C3'   C    78      88.927  89.179  21.005  1.00  0.00           C
ATOM   2526  C2'   C    78      88.735  90.035  22.224  1.00  0.00           C
ATOM   2528  O2'   C    78      87.822  89.404  23.104  1.00  0.00           O
ATOM   2530  O3'   C    78      87.804  88.593  20.404  1.00  0.00           O
ATOM   2531  P     G    79      86.908  89.426  19.369  1.00  0.00           P
ATOM   2532  O1P   G    79      85.862  88.539  18.907  1.00  0.00           O
ATOM   2533  O2P   G    79      87.904  89.929  18.397  1.00  0.00           O
ATOM   2534  O5'   G    79      86.208  90.752  19.998  1.00  0.00           O
ATOM   2535  C5'   G    79      85.010  90.610  20.779  1.00  0.00           C
ATOM   2538  C4'   G    79      84.802  91.878  21.580  1.00  0.00           C
ATOM   2540  O4'   G    79      85.887  92.223  22.496  1.00  0.00           O
ATOM   2541  C1'   G    79      86.089  93.589  22.490  1.00  0.00           C
ATOM   2543  N9    G    79      87.408  94.110  22.000  1.00  0.00           N
ATOM   2544  C8    G    79      88.160  93.641  20.964  1.00  0.00           C
ATOM   2546  N7    G    79      89.127  94.442  20.602  1.00  0.00           N
ATOM   2547  C5    G    79      88.971  95.545  21.490  1.00  0.00           C
ATOM   2548  C6    G    79      89.677  96.776  21.617  1.00  0.00           C
ATOM   2549  O6    G    79      90.577  97.263  20.948  1.00  0.00           O
ATOM   2550  N1    G    79      89.235  97.651  22.595  1.00  0.00           N
ATOM   2552  C2    G    79      88.085  97.381  23.278  1.00  0.00           C
ATOM   2553  N2    G    79      87.583  98.467  23.836  1.00  0.00           N
ATOM   2556  N3    G    79      87.364  96.261  23.096  1.00  0.00           N
ATOM   2557  C4    G    79      87.939  95.311  22.332  1.00  0.00           C
ATOM   2558  C3'   G    79      84.450  93.072  20.720  1.00  0.00           C
ATOM   2560  C2'   G    79      84.932  94.141  21.644  1.00  0.00           C
ATOM   2562  O2'   G    79      84.066  94.711  22.563  1.00  0.00           O
ATOM   2564  O3'   G    79      83.044  93.183  20.458  1.00  0.00           O
ATOM   2565  P     G    80      82.490  94.243  19.443  1.00  0.00           P
ATOM   2566  O1P   G    80      80.970  94.184  19.429  1.00  0.00           O
ATOM   2567  O2P   G    80      83.284  93.961  18.228  1.00  0.00           O
ATOM   2568  O5'   G    80      82.951  95.764  19.882  1.00  0.00           O
ATOM   2569  C5'   G    80      82.102  96.642  20.722  1.00  0.00           C
ATOM   2572  C4'   G    80      82.721  97.964  21.150  1.00  0.00           C
ATOM   2574  O4'   G    80      83.991  97.741  21.764  1.00  0.00           O
ATOM   2575  C1'   G    80      84.719  98.957  21.751  1.00  0.00           C
ATOM   2577  N9    G    80      85.915  98.695  20.904  1.00  0.00           N
ATOM   2578  C8    G    80      86.225  97.662  20.027  1.00  0.00           C
ATOM   2580  N7    G    80      87.380  97.716  19.400  1.00  0.00           N
ATOM   2581  C5    G    80      87.891  98.994  19.853  1.00  0.00           C
ATOM   2582  C6    G    80      89.140  99.707  19.598  1.00  0.00           C
ATOM   2583  O6    G    80      90.110  99.321  18.951  1.00  0.00           O
ATOM   2584  N1    G    80      89.086 101.034  20.086  1.00  0.00           N
ATOM   2586  C2    G    80      88.192 101.480  20.946  1.00  0.00           C
ATOM   2587  N2    G    80      88.232 102.750  21.269  1.00  0.00           N
ATOM   2590  N3    G    80      87.154 100.770  21.357  1.00  0.00           N
ATOM   2591  C4    G    80      87.024  99.564  20.707  1.00  0.00           C
ATOM   2592  C3'   G    80      82.890  99.125  20.217  1.00  0.00           C
ATOM   2594  C2'   G    80      83.809 100.043  21.068  1.00  0.00           C
ATOM   2596  O2'   G    80      83.082 100.706  22.137  1.00  0.00           O
ATOM   2598  O3'   G    80      81.587  99.646  19.956  1.00  0.00           O
ATOM   2599  P     G    81      81.310 100.611  18.702  1.00  0.00           P
ATOM   2600  O1P   G    81      82.304 101.718  18.657  1.00  0.00           O
ATOM   2601  O2P   G    81      79.902 101.050  18.820  1.00  0.00           O
ATOM   2602  O5'   G    81      81.577  99.695  17.314  1.00  0.00           O
ATOM   2603  C5'   G    81      82.738  99.815  16.536  1.00  0.00           C
ATOM   2606  C4'   G    81      82.936  98.541  15.686  1.00  0.00           C
ATOM   2608  O4'   G    81      84.148  98.661  15.020  1.00  0.00           O
ATOM   2609  C1'   G    81      85.150  97.931  15.809  1.00  0.00           C
ATOM   2611  N9    G    81      86.401  98.702  16.179  1.00  0.00           N
ATOM   2612  C8    G    81      87.650  98.483  15.578  1.00  0.00           C
ATOM   2614  N7    G    81      88.544  99.466  15.738  1.00  0.00           N
ATOM   2615  C5    G    81      87.859 100.388  16.534  1.00  0.00           C
ATOM   2616  C6    G    81      88.266 101.683  16.990  1.00  0.00           C
ATOM   2617  O6    G    81      89.313 102.301  16.850  1.00  0.00           O
ATOM   2618  N1    G    81      87.293 102.245  17.826  1.00  0.00           N
ATOM   2620  C2    G    81      86.047 101.714  18.076  1.00  0.00           C
ATOM   2621  N2    G    81      85.096 102.468  18.663  1.00  0.00           N
ATOM   2624  N3    G    81      85.705 100.573  17.548  1.00  0.00           N
ATOM   2625  C4    G    81      86.596  99.942  16.807  1.00  0.00           C
ATOM   2626  C3'   G    81      83.045  97.151  16.447  1.00  0.00           C
ATOM   2628  C2'   G    81      84.458  97.313  17.050  1.00  0.00           C
ATOM   2630  O2'   G    81      84.968  96.067  17.437  1.00  0.00           O
ATOM   2632  O3'   G    81      82.942  95.969  15.654  1.00  0.00           O
ATOM   2633  P     U    82      81.770  95.601  14.717  1.00  0.00           P
ATOM   2634  O1P   U    82      80.623  96.459  15.120  1.00  0.00           O
ATOM   2635  O2P   U    82      81.569  94.173  14.944  1.00  0.00           O
ATOM   2636  O5'   U    82      82.271  95.888  13.158  1.00  0.00           O
ATOM   2637  C5'   U    82      82.401  97.103  12.534  1.00  0.00           C
ATOM   2640  C4'   U    82      82.714  97.118  11.024  1.00  0.00           C
ATOM   2642  O4'   U    82      83.160  98.380  10.629  1.00  0.00           O
ATOM   2643  C1'   U    82      84.580  98.550  10.788  1.00  0.00           C
ATOM   2645  N1    U    82      84.891  99.636  11.859  1.00  0.00           N
ATOM   2646  C6    U    82      83.976 100.550  12.195  1.00  0.00           C
ATOM   2648  C5    U    82      84.204 101.539  13.071  1.00  0.00           C
ATOM   2650  C4    U    82      85.497 101.638  13.780  1.00  0.00           C
ATOM   2651  O4    U    82      85.847 102.501  14.553  1.00  0.00           O
ATOM   2652  N3    U    82      86.339 100.670  13.311  1.00  0.00           N
ATOM   2654  C2    U    82      86.135  99.672  12.381  1.00  0.00           C
ATOM   2655  O2    U    82      87.082  98.892  12.089  1.00  0.00           O
ATOM   2656  C3'   U    82      83.881  96.285  10.636  1.00  0.00           C
ATOM   2658  C2'   U    82      85.091  97.147  11.133  1.00  0.00           C
ATOM   2660  O2'   U    82      86.341  96.696  10.576  1.00  0.00           O
ATOM   2662  O3'   U    82      83.891  96.143   9.217  1.00  0.00           O
ATOM   2663  P     G    83      84.130  94.771   8.468  1.00  0.00           P
ATOM   2664  O1P   G    83      83.459  94.705   7.166  1.00  0.00           O
ATOM   2665  O2P   G    83      83.960  93.635   9.422  1.00  0.00           O
ATOM   2666  O5'   G    83      85.699  94.825   8.188  1.00  0.00           O
ATOM   2667  C5'   G    83      86.372  93.734   7.484  1.00  0.00           C
ATOM   2670  C4'   G    83      87.757  94.013   6.857  1.00  0.00           C
ATOM   2672  O4'   G    83      87.833  95.079   5.921  1.00  0.00           O
ATOM   2673  C1'   G    83      88.992  95.923   6.157  1.00  0.00           C
ATOM   2675  N9    G    83      88.610  97.304   6.720  1.00  0.00           N
ATOM   2676  C8    G    83      87.490  97.689   7.338  1.00  0.00           C
ATOM   2678  N7    G    83      87.431  98.933   7.648  1.00  0.00           N
ATOM   2679  C5    G    83      88.658  99.425   7.277  1.00  0.00           C
ATOM   2680  C6    G    83      89.235 100.735   7.187  1.00  0.00           C
ATOM   2681  O6    G    83      88.760 101.846   7.508  1.00  0.00           O
ATOM   2682  N1    G    83      90.521 100.713   6.880  1.00  0.00           N
ATOM   2684  C2    G    83      91.263  99.554   6.693  1.00  0.00           C
ATOM   2685  N2    G    83      92.550  99.797   6.610  1.00  0.00           N
ATOM   2688  N3    G    83      90.746  98.330   6.618  1.00  0.00           N
ATOM   2689  C4    G    83      89.437  98.345   6.945  1.00  0.00           C
ATOM   2690  C3'   G    83      88.760  94.405   7.914  1.00  0.00           C
ATOM   2692  C2'   G    83      89.898  95.164   7.050  1.00  0.00           C
ATOM   2694  O2'   G    83      90.721  94.326   6.320  1.00  0.00           O
ATOM   2696  O3'   G    83      89.316  93.315   8.628  1.00  0.00           O
ATOM   2697  P     A    84      89.717  93.422  10.151  1.00  0.00           P
ATOM   2698  O1P   A    84      90.143  92.079  10.586  1.00  0.00           O
ATOM   2699  O2P   A    84      88.569  94.037  10.877  1.00  0.00           O
ATOM   2700  O5'   A    84      90.972  94.342  10.431  1.00  0.00           O
ATOM   2701  C5'   A    84      92.250  94.051   9.792  1.00  0.00           C
ATOM   2704  C4'   A    84      93.135  95.234   9.766  1.00  0.00           C
ATOM   2706  O4'   A    84      92.667  96.193   8.824  1.00  0.00           O
ATOM   2707  C1'   A    84      93.191  97.474   9.304  1.00  0.00           C
ATOM   2709  N9    A    84      92.121  98.517   9.482  1.00  0.00           N
ATOM   2710  C8    A    84      90.832  98.306   9.976  1.00  0.00           C
ATOM   2712  N7    A    84      90.178  99.443  10.174  1.00  0.00           N
ATOM   2713  C5    A    84      91.182 100.366  10.037  1.00  0.00           C
ATOM   2714  C6    A    84      91.218 101.776  10.123  1.00  0.00           C
ATOM   2715  N6    A    84      90.177 102.468  10.446  1.00  0.00           N
ATOM   2718  N1    A    84      92.387 102.442   9.985  1.00  0.00           N
ATOM   2719  C2    A    84      93.432 101.797   9.594  1.00  0.00           C
ATOM   2721  N3    A    84      93.591 100.502   9.400  1.00  0.00           N
ATOM   2722  C4    A    84      92.369  99.818   9.577  1.00  0.00           C
ATOM   2723  C3'   A    84      93.388  95.813  11.135  1.00  0.00           C
ATOM   2725  C2'   A    84      93.932  97.244  10.656  1.00  0.00           C
ATOM   2727  O2'   A    84      95.300  97.162  10.393  1.00  0.00           O
ATOM   2729  O3'   A    84      94.198  94.975  11.829  1.00  0.00           O
ATOM   2730  P     G    85      94.601  95.215  13.332  1.00  0.00           P
ATOM   2731  O1P   G    85      95.358  94.041  13.762  1.00  0.00           O
ATOM   2732  O2P   G    85      93.288  95.442  13.967  1.00  0.00           O
ATOM   2733  O5'   G    85      95.609  96.480  13.251  1.00  0.00           O
ATOM   2734  C5'   G    85      95.437  97.579  14.159  1.00  0.00           C
ATOM   2737  C4'   G    85      96.275  98.827  13.733  1.00  0.00           C
ATOM   2739  O4'   G    85      95.628  99.350  12.531  1.00  0.00           O
ATOM   2740  C1'   G    85      95.637 100.785  12.550  1.00  0.00           C
ATOM   2742  N9    G    85      94.315 101.311  12.995  1.00  0.00           N
ATOM   2743  C8    G    85      93.152 100.675  13.280  1.00  0.00           C
ATOM   2745  N7    G    85      92.108 101.382  13.549  1.00  0.00           N
ATOM   2746  C5    G    85      92.482 102.646  13.267  1.00  0.00           C
ATOM   2747  C6    G    85      91.888 103.960  13.410  1.00  0.00           C
ATOM   2748  O6    G    85      90.748 104.314  13.730  1.00  0.00           O
ATOM   2749  N1    G    85      92.766 104.966  13.121  1.00  0.00           N
ATOM   2751  C2    G    85      94.101 104.896  12.820  1.00  0.00           C
ATOM   2752  N2    G    85      94.707 106.033  12.899  1.00  0.00           N
ATOM   2755  N3    G    85      94.726 103.714  12.762  1.00  0.00           N
ATOM   2756  C4    G    85      93.828 102.625  12.931  1.00  0.00           C
ATOM   2757  C3'   G    85      96.304 100.063  14.661  1.00  0.00           C
ATOM   2759  C2'   G    85      96.570 101.180  13.632  1.00  0.00           C
ATOM   2761  O2'   G    85      97.891 101.265  13.097  1.00  0.00           O
ATOM   2763  O3'   G    85      97.400 100.013  15.565  1.00  0.00           O
ATOM   2764  P     C    86      97.228 100.535  17.138  1.00  0.00           P
ATOM   2765  O1P   C    86      98.380 100.036  17.912  1.00  0.00           O
ATOM   2766  O2P   C    86      95.883 100.043  17.531  1.00  0.00           O
ATOM   2767  O5'   C    86      97.477 102.075  17.056  1.00  0.00           O
ATOM   2768  C5'   C    86      98.700 102.676  16.749  1.00  0.00           C
ATOM   2771  C4'   C    86      98.392 104.169  16.685  1.00  0.00           C
ATOM   2773  O4'   C    86      97.344 104.378  15.714  1.00  0.00           O
ATOM   2774  C1'   C    86      96.597 105.565  16.114  1.00  0.00           C
ATOM   2776  N1    C    86      95.113 105.366  16.185  1.00  0.00           N
ATOM   2777  C6    C    86      94.610 104.142  16.337  1.00  0.00           C
ATOM   2779  C5    C    86      93.270 103.980  16.538  1.00  0.00           C
ATOM   2781  C4    C    86      92.414 105.112  16.446  1.00  0.00           C
ATOM   2782  N4    C    86      91.129 104.926  16.599  1.00  0.00           N
ATOM   2785  N3    C    86      92.897 106.294  16.237  1.00  0.00           N
ATOM   2786  C2    C    86      94.243 106.440  16.084  1.00  0.00           C
ATOM   2787  O2    C    86      94.610 107.582  15.826  1.00  0.00           O
ATOM   2788  C3'   C    86      97.835 104.794  17.956  1.00  0.00           C
ATOM   2790  C2'   C    86      97.067 106.038  17.496  1.00  0.00           C
ATOM   2792  O2'   C    86      97.969 107.194  17.416  1.00  0.00           O
ATOM   2794  O3'   C    86      98.731 104.982  18.997  1.00  0.00           O
ATOM   2795  P     C    87      98.440 104.422  20.485  1.00  0.00           P
ATOM   2796  O1P   C    87      99.621 104.833  21.283  1.00  0.00           O
ATOM   2797  O2P   C    87      98.201 102.977  20.367  1.00  0.00           O
ATOM   2798  O5'   C    87      97.118 104.996  20.954  1.00  0.00           O
ATOM   2799  C5'   C    87      96.883 106.423  21.015  1.00  0.00           C
ATOM   2802  C4'   C    87      95.391 106.764  21.174  1.00  0.00           C
ATOM   2804  O4'   C    87      94.630 106.514  19.994  1.00  0.00           O
ATOM   2805  C1'   C    87      93.335 105.917  20.318  1.00  0.00           C
ATOM   2807  N1    C    87      93.178 104.433  19.933  1.00  0.00           N
ATOM   2808  C6    C    87      94.267 103.599  19.653  1.00  0.00           C
ATOM   2810  C5    C    87      94.142 102.269  19.475  1.00  0.00           C
ATOM   2812  C4    C    87      92.800 101.790  19.487  1.00  0.00           C
ATOM   2813  N4    C    87      92.629 100.475  19.445  1.00  0.00           N
ATOM   2816  N3    C    87      91.730 102.523  19.598  1.00  0.00           N
ATOM   2817  C2    C    87      91.901 103.820  19.889  1.00  0.00           C
ATOM   2818  O2    C    87      90.883 104.489  20.172  1.00  0.00           O
ATOM   2819  C3'   C    87      94.666 106.091  22.414  1.00  0.00           C
ATOM   2821  C2'   C    87      93.268 106.100  21.865  1.00  0.00           C
ATOM   2823  O2'   C    87      92.634 107.343  22.174  1.00  0.00           O
ATOM   2825  O3'   C    87      94.707 106.732  23.629  1.00  0.00           O
ATOM   2826  P     C    88      94.823 105.925  25.022  1.00  0.00           P
ATOM   2827  O1P   C    88      95.035 106.834  26.159  1.00  0.00           O
ATOM   2828  O2P   C    88      95.832 104.849  24.901  1.00  0.00           O
ATOM   2829  O5'   C    88      93.358 105.233  25.226  1.00  0.00           O
ATOM   2830  C5'   C    88      92.188 106.000  25.358  1.00  0.00           C
ATOM   2833  C4'   C    88      90.906 105.092  25.262  1.00  0.00           C
ATOM   2835  O4'   C    88      91.003 104.386  24.055  1.00  0.00           O
ATOM   2836  C1'   C    88      90.377 103.055  24.022  1.00  0.00           C
ATOM   2838  N1    C    88      91.315 101.928  23.604  1.00  0.00           N
ATOM   2839  C6    C    88      92.687 102.055  23.542  1.00  0.00           C
ATOM   2841  C5    C    88      93.432 101.018  23.100  1.00  0.00           C
ATOM   2843  C4    C    88      92.805  99.851  22.734  1.00  0.00           C
ATOM   2844  N4    C    88      93.635  98.887  22.527  1.00  0.00           N
ATOM   2847  N3    C    88      91.513  99.654  22.934  1.00  0.00           N
ATOM   2848  C2    C    88      90.785 100.690  23.461  1.00  0.00           C
ATOM   2849  O2    C    88      89.628 100.430  23.731  1.00  0.00           O
ATOM   2850  C3'   C    88      90.819 103.864  26.192  1.00  0.00           C
ATOM   2852  C2'   C    88      89.866 102.889  25.474  1.00  0.00           C
ATOM   2854  O2'   C    88      88.520 103.380  25.537  1.00  0.00           O
ATOM   2856  O3'   C    88      90.490 104.250  27.513  1.00  0.00           O
ATOM   2857  P     G    89      90.985 103.371  28.707  1.00  0.00           P
ATOM   2858  O1P   G    89      90.754 104.016  30.014  1.00  0.00           O
ATOM   2859  O2P   G    89      92.338 102.822  28.327  1.00  0.00           O
ATOM   2860  O5'   G    89      90.049 102.129  28.721  1.00  0.00           O
ATOM   2861  C5'   G    89      88.676 102.296  29.007  1.00  0.00           C
ATOM   2864  C4'   G    89      87.895 100.955  29.381  1.00  0.00           C
ATOM   2866  O4'   G    89      88.049  99.969  28.264  1.00  0.00           O
ATOM   2867  C1'   G    89      88.830  98.889  28.694  1.00  0.00           C
ATOM   2869  N9    G    89      89.872  98.658  27.624  1.00  0.00           N
ATOM   2870  C8    G    89      90.964  99.462  27.224  1.00  0.00           C
ATOM   2872  N7    G    89      91.582  98.987  26.198  1.00  0.00           N
ATOM   2873  C5    G    89      90.957  97.750  25.934  1.00  0.00           C
ATOM   2874  C6    G    89      91.270  96.660  25.056  1.00  0.00           C
ATOM   2875  O6    G    89      92.158  96.594  24.234  1.00  0.00           O
ATOM   2876  N1    G    89      90.430  95.572  25.181  1.00  0.00           N
ATOM   2878  C2    G    89      89.335  95.559  25.989  1.00  0.00           C
ATOM   2879  N2    G    89      88.619  94.449  26.043  1.00  0.00           N
ATOM   2882  N3    G    89      89.059  96.437  26.943  1.00  0.00           N
ATOM   2883  C4    G    89      89.905  97.531  26.801  1.00  0.00           C
ATOM   2884  C3'   G    89      88.488 100.306  30.590  1.00  0.00           C
ATOM   2886  C2'   G    89      89.460  99.244  30.039  1.00  0.00           C
ATOM   2888  O2'   G    89      89.528  98.129  30.847  1.00  0.00           O
ATOM   2890  O3'   G    89      87.462  99.701  31.249  1.00  0.00           O
ATOM   2891  P     U    90      86.688 100.514  32.358  1.00  0.00           P
ATOM   2892  O1P   U    90      87.100 101.969  32.351  1.00  0.00           O
ATOM   2893  O2P   U    90      86.884  99.729  33.591  1.00  0.00           O
ATOM   2894  O5'   U    90      85.147 100.200  32.031  1.00  0.00           O
ATOM   2895  C5'   U    90      84.338 101.004  31.156  1.00  0.00           C
ATOM   2898  C4'   U    90      83.192 100.181  30.503  1.00  0.00           C
ATOM   2900  O4'   U    90      83.652  99.312  29.424  1.00  0.00           O
ATOM   2901  C1'   U    90      83.123  98.033  29.701  1.00  0.00           C
ATOM   2903  N1    U    90      84.091  96.917  29.389  1.00  0.00           N
ATOM   2904  C6    U    90      85.494  97.062  29.658  1.00  0.00           C
ATOM   2906  C5    U    90      86.354  96.112  29.162  1.00  0.00           C
ATOM   2908  C4    U    90      85.852  95.033  28.306  1.00  0.00           C
ATOM   2909  O4    U    90      86.584  94.163  27.803  1.00  0.00           O
ATOM   2910  N3    U    90      84.431  94.866  28.271  1.00  0.00           N
ATOM   2912  C2    U    90      83.554  95.818  28.707  1.00  0.00           C
ATOM   2913  O2    U    90      82.377  95.693  28.471  1.00  0.00           O
ATOM   2914  C3'   U    90      82.379  99.393  31.513  1.00  0.00           C
ATOM   2916  C2'   U    90      82.823  98.023  31.202  1.00  0.00           C
ATOM   2918  O2'   U    90      81.874  96.959  31.582  1.00  0.00           O
ATOM   2920  O3'   U    90      80.995  99.514  31.181  1.00  0.00           O
ATOM   2921  P     C    91      80.020 100.407  32.103  1.00  0.00           P
ATOM   2922  O1P   C    91      80.314 100.091  33.492  1.00  0.00           O
ATOM   2923  O2P   C    91      78.620 100.190  31.718  1.00  0.00           O
ATOM   2924  O5'   C    91      80.422 101.950  31.867  1.00  0.00           O
ATOM   2925  C5'   C    91      79.687 102.742  30.911  1.00  0.00           C
ATOM   2928  C4'   C    91      80.125 104.179  30.820  1.00  0.00           C
ATOM   2930  O4'   C    91      80.032 104.887  32.103  1.00  0.00           O
ATOM   2931  C1'   C    91      81.265 105.576  32.241  1.00  0.00           C
ATOM   2933  N1    C    91      81.467 106.136  33.523  1.00  0.00           N
ATOM   2934  C6    C    91      81.274 107.507  33.701  1.00  0.00           C
ATOM   2936  C5    C    91      81.429 108.032  34.919  1.00  0.00           C
ATOM   2938  C4    C    91      81.922 107.209  36.013  1.00  0.00           C
ATOM   2939  N4    C    91      82.090 107.681  37.187  1.00  0.00           N
ATOM   2942  N3    C    91      82.097 105.887  35.894  1.00  0.00           N
ATOM   2943  C2    C    91      81.840 105.364  34.666  1.00  0.00           C
ATOM   2944  O2    C    91      81.898 104.159  34.589  1.00  0.00           O
ATOM   2945  C3'   C    91      81.591 104.217  30.374  1.00  0.00           C
ATOM   2947  C2'   C    91      82.281 104.641  31.712  1.00  0.00           C
ATOM   2949  O2'   C    91      83.569 105.182  31.476  1.00  0.00           O
ATOM   2951  O3'   C    91      81.793 105.033  29.236  1.00  0.00           O
ATOM   2952  P     A    92      81.582 104.483  27.718  1.00  0.00           P
ATOM   2953  O1P   A    92      81.498 105.653  26.862  1.00  0.00           O
ATOM   2954  O2P   A    92      80.504 103.439  27.732  1.00  0.00           O
ATOM   2955  O5'   A    92      82.865 103.613  27.386  1.00  0.00           O
ATOM   2956  C5'   A    92      84.218 104.037  27.502  1.00  0.00           C
ATOM   2959  C4'   A    92      85.214 103.114  26.826  1.00  0.00           C
ATOM   2961  O4'   A    92      85.251 101.853  27.343  1.00  0.00           O
ATOM   2962  C1'   A    92      85.606 100.910  26.256  1.00  0.00           C
ATOM   2964  N9    A    92      85.009  99.598  26.417  1.00  0.00           N
ATOM   2965  C8    A    92      85.720  98.439  26.601  1.00  0.00           C
ATOM   2967  N7    A    92      85.089  97.365  26.184  1.00  0.00           N
ATOM   2968  C5    A    92      83.824  97.867  25.854  1.00  0.00           C
ATOM   2969  C6    A    92      82.690  97.353  25.196  1.00  0.00           C
ATOM   2970  N6    A    92      82.311  96.084  25.098  1.00  0.00           N
ATOM   2973  N1    A    92      81.644  98.197  24.811  1.00  0.00           N
ATOM   2974  C2    A    92      81.756  99.445  25.128  1.00  0.00           C
ATOM   2976  N3    A    92      82.807 100.089  25.700  1.00  0.00           N
ATOM   2977  C4    A    92      83.797  99.241  26.050  1.00  0.00           C
ATOM   2978  C3'   A    92      84.923 102.962  25.273  1.00  0.00           C
ATOM   2980  C2'   A    92      85.438 101.580  24.939  1.00  0.00           C
ATOM   2982  O2'   A    92      86.720 101.622  24.276  1.00  0.00           O
ATOM   2984  O3'   A    92      85.482 104.036  24.537  1.00  0.00           O
ATOM   2985  P     C    93      85.044 104.251  23.001  1.00  0.00           P
ATOM   2986  O1P   C    93      84.062 103.178  22.670  1.00  0.00           O
ATOM   2987  O2P   C    93      86.223 104.385  22.182  1.00  0.00           O
ATOM   2988  O5'   C    93      84.250 105.648  23.036  1.00  0.00           O
ATOM   2989  C5'   C    93      83.050 105.805  23.748  1.00  0.00           C
ATOM   2992  C4'   C    93      82.818 107.267  24.251  1.00  0.00           C
ATOM   2994  O4'   C    93      83.751 107.463  25.255  1.00  0.00           O
ATOM   2995  C1'   C    93      84.406 108.717  25.109  1.00  0.00           C
ATOM   2997  N1    C    93      85.882 108.642  24.746  1.00  0.00           N
ATOM   2998  C6    C    93      86.533 107.483  24.470  1.00  0.00           C
ATOM   3000  C5    C    93      87.863 107.538  24.098  1.00  0.00           C
ATOM   3002  C4    C    93      88.441 108.874  23.985  1.00  0.00           C
ATOM   3003  N4    C    93      89.734 108.950  23.593  1.00  0.00           N
ATOM   3006  N3    C    93      87.769 109.990  24.244  1.00  0.00           N
ATOM   3007  C2    C    93      86.475 109.873  24.539  1.00  0.00           C
ATOM   3008  O2    C    93      85.998 110.988  24.582  1.00  0.00           O
ATOM   3009  C3'   C    93      82.950 108.393  23.188  1.00  0.00           C
ATOM   3011  C2'   C    93      83.524 109.488  24.057  1.00  0.00           C
ATOM   3013  O2'   C    93      82.449 110.044  24.835  1.00  0.00           O
ATOM   3015  O3'   C    93      81.679 108.757  22.699  1.00  0.00           O
ATOM   3016  P     A    94      81.575 109.442  21.276  1.00  0.00           P
ATOM   3017  O1P   A    94      80.265 110.053  21.352  1.00  0.00           O
ATOM   3018  O2P   A    94      81.785 108.459  20.210  1.00  0.00           O
ATOM   3019  O5'   A    94      82.712 110.598  21.100  1.00  0.00           O
ATOM   3020  C5'   A    94      82.593 111.889  21.712  1.00  0.00           C
ATOM   3023  C4'   A    94      83.832 112.814  21.451  1.00  0.00           C
ATOM   3025  O4'   A    94      84.859 112.239  22.236  1.00  0.00           O
ATOM   3026  C1'   A    94      86.127 112.497  21.563  1.00  0.00           C
ATOM   3028  N9    A    94      86.755 111.197  21.130  1.00  0.00           N
ATOM   3029  C8    A    94      86.249 109.921  20.942  1.00  0.00           C
ATOM   3031  N7    A    94      87.102 109.033  20.489  1.00  0.00           N
ATOM   3032  C5    A    94      88.314 109.697  20.693  1.00  0.00           C
ATOM   3033  C6    A    94      89.619 109.321  20.473  1.00  0.00           C
ATOM   3034  N6    A    94      89.958 108.115  20.033  1.00  0.00           N
ATOM   3037  N1    A    94      90.623 110.237  20.516  1.00  0.00           N
ATOM   3038  C2    A    94      90.324 111.468  20.869  1.00  0.00           C
ATOM   3040  N3    A    94      89.121 112.022  21.117  1.00  0.00           N
ATOM   3041  C4    A    94      88.135 111.012  21.040  1.00  0.00           C
ATOM   3042  C3'   A    94      84.308 112.985  19.975  1.00  0.00           C
ATOM   3044  C2'   A    94      85.729 113.383  20.408  1.00  0.00           C
ATOM   3046  O2'   A    94      85.852 114.790  20.747  1.00  0.00           O
ATOM   3048  O3'   A    94      83.706 113.976  19.113  1.00  0.00           O
ATOM   3049  P     G    95      83.904 113.856  17.539  1.00  0.00           P
ATOM   3050  O1P   G    95      83.378 115.116  16.939  1.00  0.00           O
ATOM   3051  O2P   G    95      83.340 112.525  17.162  1.00  0.00           O
ATOM   3052  O5'   G    95      85.538 113.881  17.253  1.00  0.00           O
ATOM   3053  C5'   G    95      86.121 115.193  17.108  1.00  0.00           C
ATOM   3056  C4'   G    95      87.673 115.006  16.949  1.00  0.00           C
ATOM   3058  O4'   G    95      88.238 114.171  18.021  1.00  0.00           O
ATOM   3059  C1'   G    95      89.363 113.442  17.621  1.00  0.00           C
ATOM   3061  N9    G    95      88.966 111.946  17.453  1.00  0.00           N
ATOM   3062  C8    G    95      87.745 111.416  17.272  1.00  0.00           C
ATOM   3064  N7    G    95      87.751 110.088  17.326  1.00  0.00           N
ATOM   3065  C5    G    95      89.089 109.783  17.292  1.00  0.00           C
ATOM   3066  C6    G    95      89.736 108.513  17.010  1.00  0.00           C
ATOM   3067  O6    G    95      89.255 107.364  16.872  1.00  0.00           O
ATOM   3068  N1    G    95      91.105 108.611  16.800  1.00  0.00           N
ATOM   3070  C2    G    95      91.743 109.844  16.781  1.00  0.00           C
ATOM   3071  N2    G    95      93.047 109.832  16.611  1.00  0.00           N
ATOM   3074  N3    G    95      91.244 110.996  17.170  1.00  0.00           N
ATOM   3075  C4    G    95      89.871 110.913  17.397  1.00  0.00           C
ATOM   3076  C3'   G    95      88.224 114.329  15.687  1.00  0.00           C
ATOM   3078  C2'   G    95      89.618 113.880  16.168  1.00  0.00           C
ATOM   3080  O2'   G    95      90.518 114.914  16.288  1.00  0.00           O
ATOM   3082  O3'   G    95      88.331 115.138  14.500  1.00  0.00           O
ATOM   3083  P     C    96      88.459 114.339  13.041  1.00  0.00           P
ATOM   3084  O1P   C    96      88.544 115.450  12.106  1.00  0.00           O
ATOM   3085  O2P   C    96      87.331 113.425  12.936  1.00  0.00           O
ATOM   3086  O5'   C    96      89.804 113.557  13.031  1.00  0.00           O
ATOM   3087  C5'   C    96      91.041 114.184  13.110  1.00  0.00           C
ATOM   3090  C4'   C    96      92.162 113.183  13.000  1.00  0.00           C
ATOM   3092  O4'   C    96      92.214 112.267  14.047  1.00  0.00           O
ATOM   3093  C1'   C    96      92.771 111.073  13.536  1.00  0.00           C
ATOM   3095  N1    C    96      91.740 109.977  13.505  1.00  0.00           N
ATOM   3096  C6    C    96      90.398 110.258  13.664  1.00  0.00           C
ATOM   3098  C5    C    96      89.506 109.219  13.700  1.00  0.00           C
ATOM   3100  C4    C    96      89.980 107.908  13.549  1.00  0.00           C
ATOM   3101  N4    C    96      89.112 106.897  13.484  1.00  0.00           N
ATOM   3104  N3    C    96      91.297 107.672  13.407  1.00  0.00           N
ATOM   3105  C2    C    96      92.202 108.683  13.400  1.00  0.00           C
ATOM   3106  O2    C    96      93.391 108.368  13.290  1.00  0.00           O
ATOM   3107  C3'   C    96      92.182 112.421  11.688  1.00  0.00           C
ATOM   3109  C2'   C    96      93.232 111.390  12.116  1.00  0.00           C
ATOM   3111  O2'   C    96      94.569 111.762  12.202  1.00  0.00           O
ATOM   3113  O3'   C    96      92.588 113.348  10.667  1.00  0.00           O
ATOM   3114  P     U    97      92.211 113.016   9.082  1.00  0.00           P
ATOM   3115  O1P   U    97      92.868 114.151   8.363  1.00  0.00           O
ATOM   3116  O2P   U    97      90.753 112.871   9.094  1.00  0.00           O
ATOM   3117  O5'   U    97      92.962 111.707   8.716  1.00  0.00           O
ATOM   3118  C5'   U    97      94.323 111.685   8.599  1.00  0.00           C
ATOM   3121  C4'   U    97      95.054 110.346   8.671  1.00  0.00           C
ATOM   3123  O4'   U    97      94.541 109.502   9.718  1.00  0.00           O
ATOM   3124  C1'   U    97      94.730 108.124   9.236  1.00  0.00           C
ATOM   3126  N1    U    97      93.485 107.378   9.317  1.00  0.00           N
ATOM   3127  C6    U    97      92.312 108.089   9.314  1.00  0.00           C
ATOM   3129  C5    U    97      91.160 107.520   9.829  1.00  0.00           C
ATOM   3131  C4    U    97      91.092 106.128  10.232  1.00  0.00           C
ATOM   3132  O4    U    97      90.114 105.426  10.623  1.00  0.00           O
ATOM   3133  N3    U    97      92.296 105.499  10.014  1.00  0.00           N
ATOM   3135  C2    U    97      93.505 106.022   9.668  1.00  0.00           C
ATOM   3136  O2    U    97      94.506 105.355   9.556  1.00  0.00           O
ATOM   3137  C3'   U    97      94.803 109.585   7.384  1.00  0.00           C
ATOM   3139  C2'   U    97      95.362 108.242   7.841  1.00  0.00           C
ATOM   3141  O2'   U    97      96.791 108.232   7.886  1.00  0.00           O
ATOM   3143  O3'   U    97      95.419 110.201   6.269  1.00  0.00           O
ATOM   3144  P     C    98      94.803 110.096   4.793  1.00  0.00           P
ATOM   3145  O1P   C    98      95.577 110.955   3.867  1.00  0.00           O
ATOM   3146  O2P   C    98      93.355 110.428   4.905  1.00  0.00           O
ATOM   3147  O5'   C    98      94.870 108.518   4.351  1.00  0.00           O
ATOM   3148  C5'   C    98      96.147 107.914   4.076  1.00  0.00           C
ATOM   3151  C4'   C    98      96.044 106.320   4.143  1.00  0.00           C
ATOM   3153  O4'   C    98      95.522 105.948   5.427  1.00  0.00           O
ATOM   3154  C1'   C    98      94.849 104.695   5.255  1.00  0.00           C
ATOM   3156  N1    C    98      93.456 104.733   5.789  1.00  0.00           N
ATOM   3157  C6    C    98      92.666 105.835   5.912  1.00  0.00           C
ATOM   3159  C5    C    98      91.538 105.815   6.676  1.00  0.00           C
ATOM   3161  C4    C    98      91.018 104.535   7.073  1.00  0.00           C
ATOM   3162  N4    C    98      89.845 104.410   7.650  1.00  0.00           N
ATOM   3165  N3    C    98      91.638 103.466   6.760  1.00  0.00           N
ATOM   3166  C2    C    98      92.925 103.561   6.293  1.00  0.00           C
ATOM   3167  O2    C    98      93.550 102.472   6.237  1.00  0.00           O
ATOM   3168  C3'   C    98      95.104 105.736   3.173  1.00  0.00           C
ATOM   3170  C2'   C    98      94.844 104.354   3.769  1.00  0.00           C
ATOM   3172  O2'   C    98      95.941 103.482   3.474  1.00  0.00           O
ATOM   3174  O3'   C    98      95.632 105.700   1.849  1.00  0.00           O
END
