# Supplementary material for: Structural and dynamic mechanisms for coupled folding and tRNA recognition of a translational T-box riboswitch
Source: Nat Commun. 2023 Nov 15;14:7394. doi: 10.1038/s41467-023-43232-z (PMC10651847; doi:10.1038/s41467-023-43232-z)
Supplement: Supplementary file 4 — Supplementary Data 1 [file 41467_2023_43232_MOESM4_ESM.zip › Supplementary Data 1/T99.3.pdb]

CRYST1    0.000    0.000    0.000  90.00  90.00  90.00 P 1           1
ATOM      1  O5' G   X   1      87.480  82.800  19.680  1.00  0.00           O
ATOM      2  C5' G   X   1      88.870  83.060  19.830  1.00  0.00           C
ATOM      3  C4' G   X   1      89.190  83.600  21.200  1.00  0.00           C
ATOM      4  O4' G   X   1      88.750  84.980  21.300  1.00  0.00           O
ATOM      5  C3' G   X   1      88.510  82.900  22.370  1.00  0.00           C
ATOM      6  O3' G   X   1      89.190  81.730  22.790  1.00  0.00           O
ATOM      7  C1' G   X   1      88.200  85.230  22.580  1.00  0.00           C
ATOM      8  C2' G   X   1      88.450  83.990  23.430  1.00  0.00           C
ATOM      9  O2' G   X   1      89.710  84.140  24.070  1.00  0.00           O
ATOM     10  N1  G   X   1      83.780  86.680  24.740  1.00  0.00           N
ATOM     11  C2  G   X   1      85.010  86.510  25.330  1.00  0.00           C
ATOM     12  N2  G   X   1      85.080  86.740  26.640  1.00  0.00           N
ATOM     13  N3  G   X   1      86.100  86.120  24.680  1.00  0.00           N
ATOM     14  C4  G   X   1      85.860  85.920  23.360  1.00  0.00           C
ATOM     15  C5  G   X   1      84.660  86.070  22.680  1.00  0.00           C
ATOM     16  C6  G   X   1      83.510  86.480  23.390  1.00  0.00           C
ATOM     17  O6  G   X   1      82.370  86.660  22.950  1.00  0.00           O
ATOM     18  N7  G   X   1      84.810  85.770  21.340  1.00  0.00           N
ATOM     19  C8  G   X   1      86.070  85.450  21.220  1.00  0.00           C
ATOM     20  N9  G   X   1      86.770  85.520  22.410  1.00  0.00           N
ATOM     21  P   G   X   2      88.360  80.430  23.240  1.00  0.00           P
ATOM     22  O1P G   X   2      89.340  79.340  23.440  1.00  0.00           O
ATOM     23  O2P G   X   2      87.220  80.250  22.310  1.00  0.00           O
ATOM     24  O5' G   X   2      87.760  80.830  24.670  1.00  0.00           O
ATOM     25  C5' G   X   2      88.610  81.030  25.780  1.00  0.00           C
ATOM     26  C4' G   X   2      87.890  81.640  26.960  1.00  0.00           C
ATOM     27  O4' G   X   2      87.300  82.920  26.580  1.00  0.00           O
ATOM     28  C3' G   X   2      86.710  80.850  27.520  1.00  0.00           C
ATOM     29  O3' G   X   2      87.120  79.800  28.370  1.00  0.00           O
ATOM     30  C1' G   X   2      86.110  83.130  27.300  1.00  0.00           C
ATOM     31  C2' G   X   2      85.910  81.930  28.230  1.00  0.00           C
ATOM     32  O2' G   X   2      86.510  82.230  29.480  1.00  0.00           O
ATOM     33  N1  G   X   2      81.220  84.420  26.590  1.00  0.00           N
ATOM     34  C2  G   X   2      81.950  84.400  27.750  1.00  0.00           C
ATOM     35  N2  G   X   2      81.310  84.780  28.870  1.00  0.00           N
ATOM     36  N3  G   X   2      83.230  84.050  27.820  1.00  0.00           N
ATOM     37  C4  G   X   2      83.720  83.700  26.610  1.00  0.00           C
ATOM     38  C5  G   X   2      83.060  83.690  25.390  1.00  0.00           C
ATOM     39  C6  G   X   2      81.700  84.070  25.330  1.00  0.00           C
ATOM     40  O6  G   X   2      80.960  84.120  24.340  1.00  0.00           O
ATOM     41  N7  G   X   2      83.910  83.280  24.380  1.00  0.00           N
ATOM     42  C8  G   X   2      85.040  83.050  24.990  1.00  0.00           C
ATOM     43  N9  G   X   2      85.000  83.280  26.340  1.00  0.00           N
ATOM     44  P   C   X   3      86.160  78.530  28.620  1.00  0.00           P
ATOM     45  OP2 C   X   3      85.630  78.040  27.310  1.00  0.00           O
ATOM     46  OP1 C   X   3      86.900  77.610  29.520  1.00  0.00           O
ATOM     47  O5' C   X   3      84.930  79.120  29.450  1.00  0.00           O
ATOM     48  C5' C   X   3      85.110  79.540  30.800  1.00  0.00           C
ATOM     49  C4' C   X   3      83.820  80.030  31.400  1.00  0.00           C
ATOM     50  O4' C   X   3      83.380  81.220  30.690  1.00  0.00           O
ATOM     51  C3' C   X   3      82.640  79.100  31.290  1.00  0.00           C
ATOM     52  O3' C   X   3      82.640  78.060  32.250  1.00  0.00           O
ATOM     53  C1' C   X   3      81.970  81.250  30.650  1.00  0.00           C
ATOM     54  C2' C   X   3      81.470  80.050  31.440  1.00  0.00           C
ATOM     55  O2' C   X   3      81.330  80.430  32.800  1.00  0.00           O
ATOM     56  N1  C   X   3      81.560  81.200  29.220  1.00  0.00           N
ATOM     57  C2  C   X   3      80.230  81.490  28.880  1.00  0.00           C
ATOM     58  O2  C   X   3      79.430  81.780  29.770  1.00  0.00           O
ATOM     59  N3  C   X   3      79.860  81.460  27.570  1.00  0.00           N
ATOM     60  C4  C   X   3      80.760  81.150  26.640  1.00  0.00           C
ATOM     61  N4  C   X   3      80.360  81.120  25.360  1.00  0.00           N
ATOM     62  C5  C   X   3      82.120  80.850  26.960  1.00  0.00           C
ATOM     63  C6  C   X   3      82.460  80.890  28.250  1.00  0.00           C
ATOM     64  P   G   X   4      82.040  76.630  31.850  1.00  0.00           P
ATOM     65  OP2 G   X   4      82.760  76.140  30.640  1.00  0.00           O
ATOM     66  OP1 G   X   4      82.050  75.840  33.110  1.00  0.00           O
ATOM     67  O5' G   X   4      80.520  76.940  31.490  1.00  0.00           O
ATOM     68  C5' G   X   4      79.610  77.290  32.520  1.00  0.00           C
ATOM     69  C4' G   X   4      78.220  77.580  32.000  1.00  0.00           C
ATOM     70  O4' G   X   4      78.250  78.700  31.070  1.00  0.00           O
ATOM     71  C3' G   X   4      77.540  76.490  31.210  1.00  0.00           C
ATOM     72  O3' G   X   4      77.040  75.450  32.020  1.00  0.00           O
ATOM     73  C1' G   X   4      77.200  78.550  30.130  1.00  0.00           C
ATOM     74  C2' G   X   4      76.460  77.270  30.470  1.00  0.00           C
ATOM     75  O2' G   X   4      75.390  77.600  31.350  1.00  0.00           O
ATOM     76  N1  G   X   4      76.250  78.970  25.200  1.00  0.00           N
ATOM     77  C2  G   X   4      75.420  79.140  26.270  1.00  0.00           C
ATOM     78  N2  G   X   4      74.160  79.450  25.970  1.00  0.00           N
ATOM     79  N3  G   X   4      75.790  79.000  27.530  1.00  0.00           N
ATOM     80  C4  G   X   4      77.090  78.670  27.630  1.00  0.00           C
ATOM     81  C5  G   X   4      78.010  78.470  26.630  1.00  0.00           C
ATOM     82  C6  G   X   4      77.590  78.620  25.290  1.00  0.00           C
ATOM     83  O6  G   X   4      78.270  78.490  24.260  1.00  0.00           O
ATOM     84  N7  G   X   4      79.250  78.150  27.160  1.00  0.00           N
ATOM     85  C8  G   X   4      79.070  78.150  28.450  1.00  0.00           C
ATOM     86  N9  G   X   4      77.780  78.460  28.790  1.00  0.00           N
ATOM     87  P   A   X   5      77.390  73.930  31.660  1.00  0.00           P
ATOM     88  OP2 A   X   5      77.600  73.760  30.180  1.00  0.00           O
ATOM     89  OP1 A   X   5      78.470  73.540  32.610  1.00  0.00           O
ATOM     90  O5' A   X   5      76.060  73.140  32.020  1.00  0.00           O
ATOM     91  C5' A   X   5      74.800  73.600  31.550  1.00  0.00           C
ATOM     92  C4' A   X   5      73.700  72.640  31.950  1.00  0.00           C
ATOM     93  O4' A   X   5      72.410  73.240  31.660  1.00  0.00           O
ATOM     94  C3' A   X   5      73.720  71.310  31.220  1.00  0.00           C
ATOM     95  O3' A   X   5      73.130  70.350  32.080  1.00  0.00           O
ATOM     96  C1' A   X   5      71.710  72.430  30.730  1.00  0.00           C
ATOM     97  C2' A   X   5      72.780  71.570  30.050  1.00  0.00           C
ATOM     98  O2' A   X   5      72.240  70.400  29.460  1.00  0.00           O
ATOM     99  N1  A   X   5      71.930  76.280  27.300  1.00  0.00           N
ATOM    100  C2  A   X   5      72.880  75.630  27.980  1.00  0.00           C
ATOM    101  N3  A   X   5      72.770  74.630  28.860  1.00  0.00           N
ATOM    102  C4  A   X   5      71.480  74.290  29.020  1.00  0.00           C
ATOM    103  C5  A   X   5      70.390  74.870  28.390  1.00  0.00           C
ATOM    104  C6  A   X   5      70.650  75.910  27.480  1.00  0.00           C
ATOM    105  N6  A   X   5      69.700  76.550  26.800  1.00  0.00           N
ATOM    106  N7  A   X   5      69.210  74.270  28.800  1.00  0.00           N
ATOM    107  C8  A   X   5      69.610  73.360  29.660  1.00  0.00           C
ATOM    108  N9  A   X   5      70.970  73.320  29.840  1.00  0.00           N
ATOM    109  P   C   X   6      73.770  68.900  32.250  1.00  0.00           P
ATOM    110  OP2 C   X   6      72.670  68.070  32.810  1.00  0.00           O
ATOM    111  OP1 C   X   6      74.430  68.530  30.970  1.00  0.00           O
ATOM    112  O5' C   X   6      74.870  69.090  33.380  1.00  0.00           O
ATOM    113  C5' C   X   6      74.500  69.340  34.730  1.00  0.00           C
ATOM    114  C4' C   X   6      75.680  69.700  35.590  1.00  0.00           C
ATOM    115  O4' C   X   6      76.660  68.620  35.530  1.00  0.00           O
ATOM    116  C3' C   X   6      76.440  70.960  35.170  1.00  0.00           C
ATOM    117  O3' C   X   6      77.000  71.570  36.330  1.00  0.00           O
ATOM    118  C1' C   X   6      77.900  69.120  35.060  1.00  0.00           C
ATOM    119  C2' C   X   6      77.560  70.400  34.310  1.00  0.00           C
ATOM    120  O2' C   X   6      78.690  71.240  34.190  1.00  0.00           O
ATOM    121  N1  C   X   6      78.540  68.090  34.240  1.00  0.00           N
ATOM    122  C2  C   X   6      79.750  67.560  34.690  1.00  0.00           C
ATOM    123  O2  C   X   6      80.210  67.970  35.770  1.00  0.00           O
ATOM    124  N3  C   X   6      80.370  66.620  33.950  1.00  0.00           N
ATOM    125  C4  C   X   6      79.830  66.210  32.800  1.00  0.00           C
ATOM    126  N4  C   X   6      80.490  65.270  32.110  1.00  0.00           N
ATOM    127  C5  C   X   6      78.610  66.740  32.310  1.00  0.00           C
ATOM    128  C6  C   X   6      77.990  67.670  33.050  1.00  0.00           C
ATOM    129  P   G   X   7      76.220  72.770  37.070  1.00  0.00           P
ATOM    130  OP2 G   X   7      75.320  72.150  38.070  1.00  0.00           O
ATOM    131  OP1 G   X   7      77.230  73.790  37.470  1.00  0.00           O
ATOM    132  O5' G   X   7      75.310  73.400  35.930  1.00  0.00           O
ATOM    133  C5' G   X   7      75.790  74.440  35.080  1.00  0.00           C
ATOM    134  C4' G   X   7      74.730  75.470  34.830  1.00  0.00           C
ATOM    135  O4' G   X   7      73.620  74.850  34.120  1.00  0.00           O
ATOM    136  C3' G   X   7      74.130  76.110  36.090  1.00  0.00           C
ATOM    137  O3' G   X   7      73.870  77.490  35.880  1.00  0.00           O
ATOM    138  C1' G   X   7      72.420  75.150  34.790  1.00  0.00           C
ATOM    139  C2' G   X   7      72.810  75.370  36.240  1.00  0.00           C
ATOM    140  O2' G   X   7      71.810  76.060  36.960  1.00  0.00           O
ATOM    141  N1  G   X   7      68.040  73.770  32.600  1.00  0.00           N
ATOM    142  C2  G   X   7      68.790  74.900  32.400  1.00  0.00           C
ATOM    143  N2  G   X   7      68.300  75.780  31.510  1.00  0.00           N
ATOM    144  N3  G   X   7      69.930  75.140  33.020  1.00  0.00           N
ATOM    145  C4  G   X   7      70.270  74.150  33.870  1.00  0.00           C
ATOM    146  C5  G   X   7      69.590  72.990  34.150  1.00  0.00           C
ATOM    147  C6  G   X   7      68.370  72.740  33.470  1.00  0.00           C
ATOM    148  O6  G   X   7      67.620  71.760  33.580  1.00  0.00           O
ATOM    149  N7  G   X   7      70.280  72.230  35.090  1.00  0.00           N
ATOM    150  C8  G   X   7      71.340  72.940  35.370  1.00  0.00           C
ATOM    151  N9  G   X   7      71.410  74.100  34.640  1.00  0.00           N
ATOM    152  P   A   X   8      73.650  78.490  37.130  1.00  0.00           P
ATOM    153  OP2 A   X   8      72.270  79.020  37.070  1.00  0.00           O
ATOM    154  OP1 A   X   8      74.120  77.820  38.370  1.00  0.00           O
ATOM    155  O5' A   X   8      74.680  79.670  36.840  1.00  0.00           O
ATOM    156  C5' A   X   8      76.080  79.420  36.880  1.00  0.00           C
ATOM    157  C4' A   X   8      76.780  80.070  35.730  1.00  0.00           C
ATOM    158  O4' A   X   8      76.320  79.490  34.480  1.00  0.00           O
ATOM    159  C3' A   X   8      76.520  81.550  35.570  1.00  0.00           C
ATOM    160  O3' A   X   8      77.350  82.340  36.410  1.00  0.00           O
ATOM    161  C1' A   X   8      76.180  80.490  33.500  1.00  0.00           C
ATOM    162  C2' A   X   8      76.760  81.780  34.090  1.00  0.00           C
ATOM    163  O2' A   X   8      78.150  81.820  33.800  1.00  0.00           O
ATOM    164  N1  A   X   8      72.450  82.950  30.890  1.00  0.00           N
ATOM    165  C2  A   X   8      73.780  83.110  30.910  1.00  0.00           C
ATOM    166  N3  A   X   8      74.690  82.450  31.600  1.00  0.00           N
ATOM    167  C4  A   X   8      74.120  81.510  32.360  1.00  0.00           C
ATOM    168  C5  A   X   8      72.770  81.220  32.450  1.00  0.00           C
ATOM    169  C6  A   X   8      71.900  82.000  31.670  1.00  0.00           C
ATOM    170  N6  A   X   8      70.580  81.840  31.650  1.00  0.00           N
ATOM    171  N7  A   X   8      72.530  80.190  33.330  1.00  0.00           N
ATOM    172  C8  A   X   8      73.730  79.870  33.760  1.00  0.00           C
ATOM    173  N9  A   X   8      74.740  80.620  33.210  1.00  0.00           N
ATOM    174  P   U   X   9      76.680  83.360  37.460  1.00  0.00           P
ATOM    175  OP2 U   X   9      75.460  82.710  38.030  1.00  0.00           O
ATOM    176  OP1 U   X   9      77.760  83.820  38.360  1.00  0.00           O
ATOM    177  O5' U   X   9      76.190  84.570  36.550  1.00  0.00           O
ATOM    178  C5' U   X   9      77.100  85.210  35.660  1.00  0.00           C
ATOM    179  C4' U   X   9      76.380  86.020  34.620  1.00  0.00           C
ATOM    180  O4' U   X   9      75.610  85.150  33.750  1.00  0.00           O
ATOM    181  C3' U   X   9      75.350  87.010  35.130  1.00  0.00           C
ATOM    182  O3' U   X   9      75.920  88.200  35.650  1.00  0.00           O
ATOM    183  C1' U   X   9      74.440  85.810  33.320  1.00  0.00           C
ATOM    184  C2' U   X   9      74.480  87.220  33.900  1.00  0.00           C
ATOM    185  O2' U   X   9      75.140  88.060  32.970  1.00  0.00           O
ATOM    186  N1  U   X   9      73.260  85.060  33.790  1.00  0.00           N
ATOM    187  C2  U   X   9      72.000  85.510  33.420  1.00  0.00           C
ATOM    188  O2  U   X   9      71.820  86.490  32.730  1.00  0.00           O
ATOM    189  N3  U   X   9      70.950  84.760  33.890  1.00  0.00           N
ATOM    190  C4  U   X   9      71.030  83.630  34.680  1.00  0.00           C
ATOM    191  O4  U   X   9      70.000  83.060  35.030  1.00  0.00           O
ATOM    192  C5  U   X   9      72.360  83.230  35.010  1.00  0.00           C
ATOM    193  C6  U   X   9      73.410  83.940  34.570  1.00  0.00           C
ATOM    194  P   C   X  10      75.640  88.660  37.170  1.00  0.00           P
ATOM    195  OP2 C   X  10      76.170  87.620  38.080  1.00  0.00           O
ATOM    196  OP1 C   X  10      76.120  90.060  37.290  1.00  0.00           O
ATOM    197  O5' C   X  10      74.050  88.680  37.280  1.00  0.00           O
ATOM    198  C5' C   X  10      73.260  89.510  36.440  1.00  0.00           C
ATOM    199  C4' C   X  10      71.800  89.150  36.510  1.00  0.00           C
ATOM    200  O4' C   X  10      71.590  87.800  36.010  1.00  0.00           O
ATOM    201  C3' C   X  10      71.190  89.110  37.910  1.00  0.00           C
ATOM    202  O3' C   X  10      70.880  90.390  38.420  1.00  0.00           O
ATOM    203  C1' C   X  10      70.520  87.190  36.700  1.00  0.00           C
ATOM    204  C2' C   X  10      69.980  88.210  37.710  1.00  0.00           C
ATOM    205  O2' C   X  10      68.920  88.940  37.090  1.00  0.00           O
ATOM    206  N1  C   X  10      71.020  85.970  37.380  1.00  0.00           N
ATOM    207  C2  C   X  10      70.100  85.100  37.990  1.00  0.00           C
ATOM    208  O2  C   X  10      68.900  85.380  37.930  1.00  0.00           O
ATOM    209  N3  C   X  10      70.550  83.990  38.620  1.00  0.00           N
ATOM    210  C4  C   X  10      71.850  83.730  38.650  1.00  0.00           C
ATOM    211  N4  C   X  10      72.250  82.620  39.280  1.00  0.00           N
ATOM    212  C5  C   X  10      72.810  84.590  38.050  1.00  0.00           C
ATOM    213  C6  C   X  10      72.360  85.680  37.430  1.00  0.00           C
ATOM    214  P   C   X  11      71.190  90.730  39.960  1.00  0.00           P
ATOM    215  OP2 C   X  11      72.420  90.010  40.360  1.00  0.00           O
ATOM    216  OP1 C   X  11      71.140  92.210  40.110  1.00  0.00           O
ATOM    217  O5' C   X  11      69.960  90.110  40.750  1.00  0.00           O
ATOM    218  C5' C   X  11      68.650  90.610  40.570  1.00  0.00           C
ATOM    219  C4' C   X  11      67.630  89.800  41.330  1.00  0.00           C
ATOM    220  O4' C   X  11      67.500  88.480  40.730  1.00  0.00           O
ATOM    221  C3' C   X  11      67.950  89.500  42.790  1.00  0.00           C
ATOM    222  O3' C   X  11      67.700  90.590  43.660  1.00  0.00           O
ATOM    223  C1' C   X  11      67.240  87.520  41.740  1.00  0.00           C
ATOM    224  C2' C   X  11      67.100  88.270  43.060  1.00  0.00           C
ATOM    225  O2' C   X  11      65.740  88.630  43.230  1.00  0.00           O
ATOM    226  N1  C   X  11      68.380  86.570  41.790  1.00  0.00           N
ATOM    227  C2  C   X  11      68.230  85.390  42.510  1.00  0.00           C
ATOM    228  O2  C   X  11      67.140  85.170  43.070  1.00  0.00           O
ATOM    229  N3  C   X  11      69.270  84.520  42.580  1.00  0.00           N
ATOM    230  C4  C   X  11      70.420  84.810  41.970  1.00  0.00           C
ATOM    231  N4  C   X  11      71.420  83.920  42.060  1.00  0.00           N
ATOM    232  C5  C   X  11      70.600  86.010  41.230  1.00  0.00           C
ATOM    233  C6  C   X  11      69.570  86.860  41.170  1.00  0.00           C
ATOM    234  P   G   X  12      68.590  90.790  44.990  1.00  0.00           P
ATOM    235  OP2 G   X  12      70.020  90.590  44.640  1.00  0.00           O
ATOM    236  OP1 G   X  12      68.150  92.050  45.640  1.00  0.00           O
ATOM    237  O5' G   X  12      68.120  89.610  45.950  1.00  0.00           O
ATOM    238  C5' G   X  12      66.860  89.660  46.600  1.00  0.00           C
ATOM    239  C4' G   X  12      66.520  88.350  47.260  1.00  0.00           C
ATOM    240  O4' G   X  12      66.730  87.250  46.340  1.00  0.00           O
ATOM    241  C3' G   X  12      67.350  87.970  48.480  1.00  0.00           C
ATOM    242  O3' G   X  12      66.940  88.630  49.660  1.00  0.00           O
ATOM    243  C1' G   X  12      67.080  86.090  47.060  1.00  0.00           C
ATOM    244  C2' G   X  12      67.150  86.460  48.540  1.00  0.00           C
ATOM    245  O2' G   X  12      65.910  86.140  49.140  1.00  0.00           O
ATOM    246  N1  G   X  12      70.360  82.200  47.150  1.00  0.00           N
ATOM    247  C2  G   X  12      69.180  82.360  47.830  1.00  0.00           C
ATOM    248  N2  G   X  12      68.800  81.360  48.640  1.00  0.00           N
ATOM    249  N3  G   X  12      68.410  83.430  47.720  1.00  0.00           N
ATOM    250  C4  G   X  12      68.920  84.350  46.870  1.00  0.00           C
ATOM    251  C5  G   X  12      70.090  84.290  46.140  1.00  0.00           C
ATOM    252  C6  G   X  12      70.910  83.130  46.270  1.00  0.00           C
ATOM    253  O6  G   X  12      71.980  82.900  45.700  1.00  0.00           O
ATOM    254  N7  G   X  12      70.260  85.430  45.380  1.00  0.00           N
ATOM    255  C8  G   X  12      69.200  86.160  45.650  1.00  0.00           C
ATOM    256  N9  G   X  12      68.360  85.560  46.540  1.00  0.00           N
ATOM    257  P   G   X  13      68.000  88.970  50.820  1.00  0.00           P
ATOM    258  OP2 G   X  13      69.250  89.420  50.160  1.00  0.00           O
ATOM    259  OP1 G   X  13      67.340  89.840  51.830  1.00  0.00           O
ATOM    260  O5' G   X  13      68.300  87.560  51.500  1.00  0.00           O
ATOM    261  C5' G   X  13      67.260  86.770  52.050  1.00  0.00           C
ATOM    262  C4' G   X  13      67.730  85.380  52.380  1.00  0.00           C
ATOM    263  O4' G   X  13      68.160  84.700  51.170  1.00  0.00           O
ATOM    264  C3' G   X  13      68.930  85.290  53.310  1.00  0.00           C
ATOM    265  O3' G   X  13      68.550  85.410  54.660  1.00  0.00           O
ATOM    266  C1' G   X  13      69.200  83.790  51.470  1.00  0.00           C
ATOM    267  C2' G   X  13      69.550  83.940  52.960  1.00  0.00           C
ATOM    268  O2' G   X  13      68.900  82.890  53.670  1.00  0.00           O
ATOM    269  N1  G   X  13      73.550  81.950  49.560  1.00  0.00           N
ATOM    270  C2  G   X  13      72.710  81.410  50.510  1.00  0.00           C
ATOM    271  N2  G   X  13      73.050  80.220  51.030  1.00  0.00           N
ATOM    272  N3  G   X  13      71.600  82.000  50.930  1.00  0.00           N
ATOM    273  C4  G   X  13      71.390  83.180  50.320  1.00  0.00           C
ATOM    274  C5  G   X  13      72.160  83.810  49.370  1.00  0.00           C
ATOM    275  C6  G   X  13      73.350  83.170  48.930  1.00  0.00           C
ATOM    276  O6  G   X  13      74.170  83.570  48.080  1.00  0.00           O
ATOM    277  N7  G   X  13      71.590  85.020  49.000  1.00  0.00           N
ATOM    278  C8  G   X  13      70.510  85.110  49.720  1.00  0.00           C
ATOM    279  N9  G   X  13      70.330  84.030  50.560  1.00  0.00           N
ATOM    280  P   C   X  14      69.490  86.160  55.720  1.00  0.00           P
ATOM    281  OP2 C   X  14      68.940  85.920  57.080  1.00  0.00           O
ATOM    282  OP1 C   X  14      70.880  85.720  55.420  1.00  0.00           O
ATOM    283  O5' C   X  14      69.290  87.720  55.400  1.00  0.00           O
ATOM    284  C5' C   X  14      70.090  88.400  54.440  1.00  0.00           C
ATOM    285  C4' C   X  14      71.300  89.020  55.090  1.00  0.00           C
ATOM    286  O4' C   X  14      71.980  88.010  55.870  1.00  0.00           O
ATOM    287  C3' C   X  14      72.370  89.540  54.130  1.00  0.00           C
ATOM    288  O3' C   X  14      72.110  90.850  53.640  1.00  0.00           O
ATOM    289  C1' C   X  14      73.380  88.150  55.760  1.00  0.00           C
ATOM    290  C2' C   X  14      73.640  89.440  54.980  1.00  0.00           C
ATOM    291  O2' C   X  14      73.720  90.510  55.900  1.00  0.00           O
ATOM    292  N1  C   X  14      73.930  86.960  55.070  1.00  0.00           N
ATOM    293  C2  C   X  14      75.100  86.390  55.580  1.00  0.00           C
ATOM    294  O2  C   X  14      75.620  86.900  56.590  1.00  0.00           O
ATOM    295  N3  C   X  14      75.630  85.300  54.970  1.00  0.00           N
ATOM    296  C4  C   X  14      75.050  84.770  53.890  1.00  0.00           C
ATOM    297  N4  C   X  14      75.610  83.700  53.330  1.00  0.00           N
ATOM    298  C5  C   X  14      73.860  85.320  53.350  1.00  0.00           C
ATOM    299  C6  C   X  14      73.350  86.400  53.960  1.00  0.00           C
ATOM    300  P   C   X  15      71.760  91.080  52.080  1.00  0.00           P
ATOM    301  OP2 C   X  15      71.870  89.780  51.380  1.00  0.00           O
ATOM    302  OP1 C   X  15      70.500  91.870  52.000  1.00  0.00           O
ATOM    303  O5' C   X  15      72.940  92.010  51.530  1.00  0.00           O
ATOM    304  C5' C   X  15      73.420  93.120  52.280  1.00  0.00           C
ATOM    305  C4' C   X  15      74.710  92.780  53.000  1.00  0.00           C
ATOM    306  O4' C   X  15      74.820  91.340  53.090  1.00  0.00           O
ATOM    307  C3' C   X  15      75.990  93.260  52.340  1.00  0.00           C
ATOM    308  O3' C   X  15      76.950  93.550  53.360  1.00  0.00           O
ATOM    309  C1' C   X  15      76.030  90.910  52.500  1.00  0.00           C
ATOM    310  C2' C   X  15      76.450  92.030  51.560  1.00  0.00           C
ATOM    311  O2' C   X  15      77.830  91.990  51.270  1.00  0.00           O
ATOM    312  N1  C   X  15      75.820  89.590  51.890  1.00  0.00           N
ATOM    313  C2  C   X  15      75.020  89.370  50.740  1.00  0.00           C
ATOM    314  O2  C   X  15      74.450  90.300  50.160  1.00  0.00           O
ATOM    315  N3  C   X  15      74.880  88.110  50.270  1.00  0.00           N
ATOM    316  C4  C   X  15      75.480  87.080  50.880  1.00  0.00           C
ATOM    317  N4  C   X  15      75.310  85.860  50.370  1.00  0.00           N
ATOM    318  C5  C   X  15      76.290  87.270  52.030  1.00  0.00           C
ATOM    319  C6  C   X  15      76.410  88.520  52.500  1.00  0.00           C
ATOM    320  P   A   X  16      78.040  94.710  53.140  1.00  0.00           P
ATOM    321  OP2 A   X  16      77.330  95.960  52.790  1.00  0.00           O
ATOM    322  OP1 A   X  16      78.970  94.670  54.290  1.00  0.00           O
ATOM    323  O5' A   X  16      78.830  94.230  51.850  1.00  0.00           O
ATOM    324  C5' A   X  16      78.870  95.040  50.690  1.00  0.00           C
ATOM    325  C4' A   X  16      80.090  94.740  49.860  1.00  0.00           C
ATOM    326  O4' A   X  16      81.270  94.780  50.700  1.00  0.00           O
ATOM    327  C3' A   X  16      80.140  93.360  49.230  1.00  0.00           C
ATOM    328  O3' A   X  16      79.350  93.240  48.070  1.00  0.00           O
ATOM    329  C1' A   X  16      82.200  93.810  50.260  1.00  0.00           C
ATOM    330  C2' A   X  16      81.630  93.180  48.990  1.00  0.00           C
ATOM    331  O2' A   X  16      82.050  93.980  47.900  1.00  0.00           O
ATOM    332  N1  A   X  16      85.020  89.810  51.810  1.00  0.00           N
ATOM    333  C2  A   X  16      85.040  90.570  50.710  1.00  0.00           C
ATOM    334  N3  A   X  16      84.270  91.600  50.380  1.00  0.00           N
ATOM    335  C4  A   X  16      83.360  91.840  51.340  1.00  0.00           C
ATOM    336  C5  A   X  16      83.200  91.150  52.520  1.00  0.00           C
ATOM    337  C6  A   X  16      84.090  90.080  52.750  1.00  0.00           C
ATOM    338  N6  A   X  16      84.060  89.330  53.850  1.00  0.00           N
ATOM    339  N7  A   X  16      82.160  91.690  53.270  1.00  0.00           N
ATOM    340  C8  A   X  16      81.720  92.670  52.520  1.00  0.00           C
ATOM    341  N9  A   X  16      82.400  92.820  51.330  1.00  0.00           N
ATOM    342  P   U   X  17      78.730  91.810  47.650  1.00  0.00           P
ATOM    343  OP2 U   X  17      78.170  91.150  48.860  1.00  0.00           O
ATOM    344  OP1 U   X  17      77.880  92.000  46.450  1.00  0.00           O
ATOM    345  O5' U   X  17      80.000  90.990  47.160  1.00  0.00           O
ATOM    346  C5' U   X  17      80.770  91.440  46.070  1.00  0.00           C
ATOM    347  C4' U   X  17      82.000  90.590  45.880  1.00  0.00           C
ATOM    348  O4' U   X  17      82.800  90.620  47.080  1.00  0.00           O
ATOM    349  C3' U   X  17      81.750  89.120  45.630  1.00  0.00           C
ATOM    350  O3' U   X  17      81.410  88.860  44.290  1.00  0.00           O
ATOM    351  C1' U   X  17      83.450  89.380  47.240  1.00  0.00           C
ATOM    352  C2' U   X  17      83.060  88.480  46.070  1.00  0.00           C
ATOM    353  O2' U   X  17      84.040  88.620  45.060  1.00  0.00           O
ATOM    354  N1  U   X  17      83.100  88.810  48.560  1.00  0.00           N
ATOM    355  C2  U   X  17      83.910  87.800  49.050  1.00  0.00           C
ATOM    356  O2  U   X  17      84.860  87.360  48.420  1.00  0.00           O
ATOM    357  N3  U   X  17      83.570  87.320  50.280  1.00  0.00           N
ATOM    358  C4  U   X  17      82.520  87.740  51.070  1.00  0.00           C
ATOM    359  O4  U   X  17      82.340  87.200  52.170  1.00  0.00           O
ATOM    360  C5  U   X  17      81.730  88.790  50.510  1.00  0.00           C
ATOM    361  C6  U   X  17      82.040  89.280  49.300  1.00  0.00           C
ATOM    362  P   C   X  18      80.000  88.180  43.920  1.00  0.00           P
ATOM    363  OP2 C   X  18      79.400  87.580  45.140  1.00  0.00           O
ATOM    364  OP1 C   X  18      79.220  89.140  43.090  1.00  0.00           O
ATOM    365  O5' C   X  18      80.420  86.950  43.000  1.00  0.00           O
ATOM    366  C5' C   X  18      80.530  85.670  43.560  1.00  0.00           C
ATOM    367  C4' C   X  18      81.950  85.190  43.670  1.00  0.00           C
ATOM    368  O4' C   X  18      82.590  85.770  44.840  1.00  0.00           O
ATOM    369  C3' C   X  18      82.060  83.700  43.880  1.00  0.00           C
ATOM    370  O3' C   X  18      81.990  83.000  42.660  1.00  0.00           O
ATOM    371  C1' C   X  18      83.370  84.790  45.500  1.00  0.00           C
ATOM    372  C2' C   X  18      83.370  83.530  44.640  1.00  0.00           C
ATOM    373  O2' C   X  18      84.470  83.560  43.750  1.00  0.00           O
ATOM    374  N1  C   X  18      82.790  84.590  46.850  1.00  0.00           N
ATOM    375  C2  C   X  18      83.350  83.740  47.830  1.00  0.00           C
ATOM    376  O2  C   X  18      84.360  83.060  47.590  1.00  0.00           O
ATOM    377  N3  C   X  18      82.730  83.660  49.040  1.00  0.00           N
ATOM    378  C4  C   X  18      81.640  84.390  49.300  1.00  0.00           C
ATOM    379  N4  C   X  18      81.060  84.300  50.500  1.00  0.00           N
ATOM    380  C5  C   X  18      81.080  85.270  48.330  1.00  0.00           C
ATOM    381  C6  C   X  18      81.690  85.330  47.150  1.00  0.00           C
ATOM    382  P   A   X  19      80.960  81.790  42.550  1.00  0.00           P
ATOM    383  OP2 A   X  19      79.750  82.180  43.320  1.00  0.00           O
ATOM    384  OP1 A   X  19      80.810  81.400  41.120  1.00  0.00           O
ATOM    385  O5' A   X  19      81.740  80.640  43.310  1.00  0.00           O
ATOM    386  C5' A   X  19      81.050  79.620  43.980  1.00  0.00           C
ATOM    387  C4' A   X  19      81.770  79.200  45.230  1.00  0.00           C
ATOM    388  O4' A   X  19      82.110  80.370  46.020  1.00  0.00           O
ATOM    389  C3' A   X  19      80.940  78.340  46.170  1.00  0.00           C
ATOM    390  O3' A   X  19      80.990  76.970  45.800  1.00  0.00           O
ATOM    391  C1' A   X  19      81.910  80.110  47.390  1.00  0.00           C
ATOM    392  C2' A   X  19      81.530  78.640  47.540  1.00  0.00           C
ATOM    393  O2' A   X  19      82.710  77.880  47.750  1.00  0.00           O
ATOM    394  N1  A   X  19      78.510  81.340  51.130  1.00  0.00           N
ATOM    395  C2  A   X  19      79.390  80.330  51.020  1.00  0.00           C
ATOM    396  N3  A   X  19      80.240  80.060  50.040  1.00  0.00           N
ATOM    397  C4  A   X  19      80.150  80.970  49.060  1.00  0.00           C
ATOM    398  C5  A   X  19      79.290  82.060  49.030  1.00  0.00           C
ATOM    399  C6  A   X  19      78.440  82.230  50.130  1.00  0.00           C
ATOM    400  N6  A   X  19      77.570  83.240  50.210  1.00  0.00           N
ATOM    401  N7  A   X  19      79.430  82.790  47.870  1.00  0.00           N
ATOM    402  C8  A   X  19      80.380  82.140  47.230  1.00  0.00           C
ATOM    403  N9  A   X  19      80.850  81.020  47.880  1.00  0.00           N
ATOM    404  P   C   X  20      79.750  76.300  45.040  1.00  0.00           P
ATOM    405  OP2 C   X  20      79.020  77.350  44.290  1.00  0.00           O
ATOM    406  OP1 C   X  20      80.250  75.100  44.320  1.00  0.00           O
ATOM    407  O5' C   X  20      78.800  75.830  46.230  1.00  0.00           O
ATOM    408  C5' C   X  20      79.340  75.200  47.390  1.00  0.00           C
ATOM    409  C4' C   X  20      78.420  75.330  48.570  1.00  0.00           C
ATOM    410  O4' C   X  20      78.620  76.610  49.220  1.00  0.00           O
ATOM    411  C3' C   X  20      76.930  75.300  48.250  1.00  0.00           C
ATOM    412  O3' C   X  20      76.430  73.990  48.090  1.00  0.00           O
ATOM    413  C1' C   X  20      77.380  77.120  49.680  1.00  0.00           C
ATOM    414  C2' C   X  20      76.310  76.060  49.410  1.00  0.00           C
ATOM    415  O2' C   X  20      76.200  75.220  50.550  1.00  0.00           O
ATOM    416  N1  C   X  20      77.120  78.400  48.980  1.00  0.00           N
ATOM    417  C2  C   X  20      76.100  79.250  49.420  1.00  0.00           C
ATOM    418  O2  C   X  20      75.410  78.910  50.390  1.00  0.00           O
ATOM    419  N3  C   X  20      75.880  80.420  48.770  1.00  0.00           N
ATOM    420  C4  C   X  20      76.650  80.750  47.730  1.00  0.00           C
ATOM    421  N4  C   X  20      76.420  81.910  47.120  1.00  0.00           N
ATOM    422  C5  C   X  20      77.700  79.900  47.270  1.00  0.00           C
ATOM    423  C6  C   X  20      77.900  78.750  47.920  1.00  0.00           C
ATOM    424  P   C   X  21      75.170  73.750  47.120  1.00  0.00           P
ATOM    425  OP2 C   X  21      75.420  74.490  45.850  1.00  0.00           O
ATOM    426  OP1 C   X  21      74.910  72.280  47.080  1.00  0.00           O
ATOM    427  O5' C   X  21      73.960  74.420  47.890  1.00  0.00           O
ATOM    428  C5' C   X  21      73.310  73.730  48.950  1.00  0.00           C
ATOM    429  C4' C   X  21      72.080  74.470  49.420  1.00  0.00           C
ATOM    430  O4' C   X  21      72.470  75.770  49.950  1.00  0.00           O
ATOM    431  C3' C   X  21      71.060  74.800  48.350  1.00  0.00           C
ATOM    432  O3' C   X  21      70.210  73.710  48.030  1.00  0.00           O
ATOM    433  C1' C   X  21      71.490  76.730  49.630  1.00  0.00           C
ATOM    434  C2' C   X  21      70.330  75.990  48.960  1.00  0.00           C
ATOM    435  O2' C   X  21      69.420  75.570  49.960  1.00  0.00           O
ATOM    436  N1  C   X  21      72.090  77.740  48.730  1.00  0.00           N
ATOM    437  C2  C   X  21      71.500  79.000  48.650  1.00  0.00           C
ATOM    438  O2  C   X  21      70.490  79.240  49.320  1.00  0.00           O
ATOM    439  N3  C   X  21      72.050  79.930  47.830  1.00  0.00           N
ATOM    440  C4  C   X  21      73.140  79.630  47.110  1.00  0.00           C
ATOM    441  N4  C   X  21      73.660  80.570  46.310  1.00  0.00           N
ATOM    442  C5  C   X  21      73.750  78.350  47.180  1.00  0.00           C
ATOM    443  C6  C   X  21      73.200  77.450  48.000  1.00  0.00           C
ATOM    444  P   G   X  22      69.530  73.610  46.570  1.00  0.00           P
ATOM    445  OP2 G   X  22      70.570  73.890  45.540  1.00  0.00           O
ATOM    446  OP1 G   X  22      68.780  72.330  46.510  1.00  0.00           O
ATOM    447  O5' G   X  22      68.480  74.800  46.550  1.00  0.00           O
ATOM    448  C5' G   X  22      67.390  74.830  47.470  1.00  0.00           C
ATOM    449  C4' G   X  22      66.630  76.130  47.410  1.00  0.00           C
ATOM    450  O4' G   X  22      67.480  77.240  47.810  1.00  0.00           O
ATOM    451  C3' G   X  22      66.120  76.540  46.040  1.00  0.00           C
ATOM    452  O3' G   X  22      64.950  75.840  45.650  1.00  0.00           O
ATOM    453  C1' G   X  22      67.090  78.410  47.110  1.00  0.00           C
ATOM    454  C2' G   X  22      65.910  78.040  46.210  1.00  0.00           C
ATOM    455  O2' G   X  22      64.710  78.300  46.930  1.00  0.00           O
ATOM    456  N1  G   X  22      68.740  82.020  43.910  1.00  0.00           N
ATOM    457  C2  G   X  22      67.510  81.850  44.480  1.00  0.00           C
ATOM    458  N2  G   X  22      66.570  82.750  44.160  1.00  0.00           N
ATOM    459  N3  G   X  22      67.200  80.860  45.300  1.00  0.00           N
ATOM    460  C4  G   X  22      68.250  80.030  45.530  1.00  0.00           C
ATOM    461  C5  G   X  22      69.520  80.110  45.010  1.00  0.00           C
ATOM    462  C6  G   X  22      69.830  81.180  44.120  1.00  0.00           C
ATOM    463  O6  G   X  22      70.910  81.430  43.570  1.00  0.00           O
ATOM    464  N7  G   X  22      70.310  79.070  45.480  1.00  0.00           N
ATOM    465  C8  G   X  22      69.510  78.380  46.260  1.00  0.00           C
ATOM    466  N9  G   X  22      68.240  78.910  46.330  1.00  0.00           N
ATOM    467  P   G   X  23      64.740  75.450  44.110  1.00  0.00           P
ATOM    468  OP2 G   X  23      66.070  75.090  43.550  1.00  0.00           O
ATOM    469  OP1 G   X  23      63.600  74.500  44.010  1.00  0.00           O
ATOM    470  O5' G   X  23      64.300  76.820  43.420  1.00  0.00           O
ATOM    471  C5' G   X  23      63.150  77.520  43.860  1.00  0.00           C
ATOM    472  C4' G   X  23      63.040  78.850  43.170  1.00  0.00           C
ATOM    473  O4' G   X  23      64.210  79.640  43.470  1.00  0.00           O
ATOM    474  C3' G   X  23      63.000  78.790  41.650  1.00  0.00           C
ATOM    475  O3' G   X  23      61.680  78.580  41.170  1.00  0.00           O
ATOM    476  C1' G   X  23      64.530  80.460  42.370  1.00  0.00           C
ATOM    477  C2' G   X  23      63.580  80.140  41.220  1.00  0.00           C
ATOM    478  O2' G   X  23      62.560  81.130  41.200  1.00  0.00           O
ATOM    479  N1  G   X  23      68.560  82.290  39.820  1.00  0.00           N
ATOM    480  C2  G   X  23      67.250  82.720  39.810  1.00  0.00           C
ATOM    481  N2  G   X  23      66.960  83.770  39.030  1.00  0.00           N
ATOM    482  N3  G   X  23      66.280  82.150  40.510  1.00  0.00           N
ATOM    483  C4  G   X  23      66.730  81.110  41.240  1.00  0.00           C
ATOM    484  C5  G   X  23      68.020  80.610  41.320  1.00  0.00           C
ATOM    485  C6  G   X  23      69.040  81.220  40.560  1.00  0.00           C
ATOM    486  O6  G   X  23      70.240  80.920  40.500  1.00  0.00           O
ATOM    487  N7  G   X  23      68.070  79.530  42.180  1.00  0.00           N
ATOM    488  C8  G   X  23      66.840  79.390  42.600  1.00  0.00           C
ATOM    489  N9  G   X  23      65.970  80.310  42.060  1.00  0.00           N
ATOM    490  P   G   X  24      61.420  77.840  39.770  1.00  0.00           P
ATOM    491  OP2 G   X  24      62.180  76.560  39.770  1.00  0.00           O
ATOM    492  OP1 G   X  24      59.960  77.840  39.520  1.00  0.00           O
ATOM    493  O5' G   X  24      62.110  78.790  38.700  1.00  0.00           O
ATOM    494  C5' G   X  24      61.500  80.010  38.280  1.00  0.00           C
ATOM    495  C4' G   X  24      62.280  80.600  37.150  1.00  0.00           C
ATOM    496  O4' G   X  24      63.570  81.050  37.650  1.00  0.00           O
ATOM    497  C3' G   X  24      62.610  79.610  36.040  1.00  0.00           C
ATOM    498  O3' G   X  24      61.610  79.630  35.040  1.00  0.00           O
ATOM    499  C1' G   X  24      64.600  80.650  36.790  1.00  0.00           C
ATOM    500  C2' G   X  24      63.980  80.060  35.540  1.00  0.00           C
ATOM    501  O2' G   X  24      63.840  81.100  34.590  1.00  0.00           O
ATOM    502  N1  G   X  24      69.350  79.270  38.090  1.00  0.00           N
ATOM    503  C2  G   X  24      68.940  80.240  37.200  1.00  0.00           C
ATOM    504  N2  G   X  24      69.910  80.930  36.590  1.00  0.00           N
ATOM    505  N3  G   X  24      67.670  80.510  36.930  1.00  0.00           N
ATOM    506  C4  G   X  24      66.830  79.720  37.630  1.00  0.00           C
ATOM    507  C5  G   X  24      67.140  78.730  38.540  1.00  0.00           C
ATOM    508  C6  G   X  24      68.500  78.440  38.820  1.00  0.00           C
ATOM    509  O6  G   X  24      68.950  77.600  39.600  1.00  0.00           O
ATOM    510  N7  G   X  24      66.000  78.140  39.050  1.00  0.00           N
ATOM    511  C8  G   X  24      65.030  78.780  38.450  1.00  0.00           C
ATOM    512  N9  G   X  24      65.460  79.730  37.560  1.00  0.00           N
ATOM    513  P   G   X  25      61.360  78.360  34.090  1.00  0.00           P
ATOM    514  OP2 G   X  25      61.650  77.130  34.860  1.00  0.00           O
ATOM    515  OP1 G   X  25      60.020  78.510  33.450  1.00  0.00           O
ATOM    516  O5' G   X  25      62.470  78.530  32.960  1.00  0.00           O
ATOM    517  C5' G   X  25      62.580  79.740  32.210  1.00  0.00           C
ATOM    518  C4' G   X  25      63.940  79.880  31.580  1.00  0.00           C
ATOM    519  O4' G   X  25      64.960  79.600  32.570  1.00  0.00           O
ATOM    520  C3' G   X  25      64.200  78.930  30.420  1.00  0.00           C
ATOM    521  O3' G   X  25      65.040  79.580  29.470  1.00  0.00           O
ATOM    522  C1' G   X  25      65.750  78.500  32.160  1.00  0.00           C
ATOM    523  C2' G   X  25      64.940  77.770  31.090  1.00  0.00           C
ATOM    524  O2' G   X  25      65.780  77.030  30.220  1.00  0.00           O
ATOM    525  N1  G   X  25      69.150  77.050  35.670  1.00  0.00           N
ATOM    526  C2  G   X  25      69.300  77.900  34.620  1.00  0.00           C
ATOM    527  N2  G   X  25      70.520  78.450  34.470  1.00  0.00           N
ATOM    528  N3  G   X  25      68.340  78.200  33.760  1.00  0.00           N
ATOM    529  C4  G   X  25      67.190  77.570  34.050  1.00  0.00           C
ATOM    530  C5  G   X  25      66.920  76.700  35.090  1.00  0.00           C
ATOM    531  C6  G   X  25      67.970  76.390  35.990  1.00  0.00           C
ATOM    532  O6  G   X  25      67.960  75.640  36.980  1.00  0.00           O
ATOM    533  N7  G   X  25      65.610  76.260  35.040  1.00  0.00           N
ATOM    534  C8  G   X  25      65.100  76.860  34.000  1.00  0.00           C
ATOM    535  N9  G   X  25      66.010  77.670  33.350  1.00  0.00           N
ATOM    536  P   A   X  26      64.470  79.880  27.990  1.00  0.00           P
ATOM    537  OP2 A   X  26      64.060  78.580  27.390  1.00  0.00           O
ATOM    538  OP1 A   X  26      63.480  80.990  28.090  1.00  0.00           O
ATOM    539  O5' A   X  26      65.750  80.420  27.210  1.00  0.00           O
ATOM    540  C5' A   X  26      66.240  81.730  27.430  1.00  0.00           C
ATOM    541  C4' A   X  26      67.670  81.870  27.000  1.00  0.00           C
ATOM    542  O4' A   X  26      68.540  81.470  28.100  1.00  0.00           O
ATOM    543  C3' A   X  26      68.080  81.010  25.800  1.00  0.00           C
ATOM    544  O3' A   X  26      69.010  81.730  25.000  1.00  0.00           O
ATOM    545  C1' A   X  26      69.450  80.480  27.650  1.00  0.00           C
ATOM    546  C2' A   X  26      68.790  79.830  26.450  1.00  0.00           C
ATOM    547  O2' A   X  26      69.750  79.210  25.620  1.00  0.00           O
ATOM    548  N1  A   X  26      73.110  78.330  30.550  1.00  0.00           N
ATOM    549  C2  A   X  26      73.150  79.200  29.530  1.00  0.00           C
ATOM    550  N3  A   X  26      72.150  79.720  28.820  1.00  0.00           N
ATOM    551  C4  A   X  26      70.970  79.260  29.250  1.00  0.00           C
ATOM    552  C5  A   X  26      70.760  78.360  30.280  1.00  0.00           C
ATOM    553  C6  A   X  26      71.900  77.880  30.960  1.00  0.00           C
ATOM    554  N6  A   X  26      71.870  77.010  31.970  1.00  0.00           N
ATOM    555  N7  A   X  26      69.400  78.110  30.430  1.00  0.00           N
ATOM    556  C8  A   X  26      68.830  78.850  29.510  1.00  0.00           C
ATOM    557  N9  A   X  26      69.730  79.570  28.760  1.00  0.00           N
ATOM    558  P   G   X  27      68.500  82.680  23.820  1.00  0.00           P
ATOM    559  OP2 G   X  27      69.450  82.580  22.690  1.00  0.00           O
ATOM    560  OP1 G   X  27      67.060  82.360  23.590  1.00  0.00           O
ATOM    561  O5' G   X  27      68.660  84.150  24.410  1.00  0.00           O
ATOM    562  C5' G   X  27      69.940  84.730  24.570  1.00  0.00           C
ATOM    563  C4' G   X  27      70.480  84.540  25.970  1.00  0.00           C
ATOM    564  O4' G   X  27      71.070  83.220  26.080  1.00  0.00           O
ATOM    565  C3' G   X  27      71.590  85.490  26.410  1.00  0.00           C
ATOM    566  O3' G   X  27      71.120  86.740  26.870  1.00  0.00           O
ATOM    567  C1' G   X  27      72.210  83.270  26.920  1.00  0.00           C
ATOM    568  C2' G   X  27      72.300  84.690  27.490  1.00  0.00           C
ATOM    569  O2' G   X  27      71.570  84.740  28.710  1.00  0.00           O
ATOM    570  N1  G   X  27      77.140  82.090  26.960  1.00  0.00           N
ATOM    571  C2  G   X  27      76.290  82.330  28.010  1.00  0.00           C
ATOM    572  N2  G   X  27      76.800  82.250  29.250  1.00  0.00           N
ATOM    573  N3  G   X  27      75.010  82.620  27.860  1.00  0.00           N
ATOM    574  C4  G   X  27      74.650  82.670  26.570  1.00  0.00           C
ATOM    575  C5  G   X  27      75.420  82.450  25.450  1.00  0.00           C
ATOM    576  C6  G   X  27      76.790  82.130  25.620  1.00  0.00           C
ATOM    577  O6  G   X  27      77.630  81.900  24.750  1.00  0.00           O
ATOM    578  N7  G   X  27      74.660  82.600  24.290  1.00  0.00           N
ATOM    579  C8  G   X  27      73.460  82.890  24.730  1.00  0.00           C
ATOM    580  N9  G   X  27      73.390  82.950  26.100  1.00  0.00           N
ATOM    581  P   C   X  28      71.960  88.080  26.590  1.00  0.00           P
ATOM    582  OP2 C   X  28      72.500  88.000  25.210  1.00  0.00           O
ATOM    583  OP1 C   X  28      71.110  89.210  27.020  1.00  0.00           O
ATOM    584  O5' C   X  28      73.220  88.000  27.570  1.00  0.00           O
ATOM    585  C5' C   X  28      73.050  87.990  28.980  1.00  0.00           C
ATOM    586  C4' C   X  28      74.350  87.670  29.690  1.00  0.00           C
ATOM    587  O4' C   X  28      74.800  86.340  29.340  1.00  0.00           O
ATOM    588  C3' C   X  28      75.530  88.570  29.350  1.00  0.00           C
ATOM    589  O3' C   X  28      75.500  89.800  30.050  1.00  0.00           O
ATOM    590  C1' C   X  28      76.230  86.310  29.320  1.00  0.00           C
ATOM    591  C2' C   X  28      76.730  87.700  29.710  1.00  0.00           C
ATOM    592  O2' C   X  28      76.980  87.700  31.110  1.00  0.00           O
ATOM    593  N1  C   X  28      76.690  85.920  27.970  1.00  0.00           N
ATOM    594  C2  C   X  28      77.950  85.350  27.880  1.00  0.00           C
ATOM    595  O2  C   X  28      78.610  85.180  28.930  1.00  0.00           O
ATOM    596  N3  C   X  28      78.420  84.980  26.670  1.00  0.00           N
ATOM    597  C4  C   X  28      77.670  85.180  25.580  1.00  0.00           C
ATOM    598  N4  C   X  28      78.160  84.810  24.400  1.00  0.00           N
ATOM    599  C5  C   X  28      76.370  85.770  25.650  1.00  0.00           C
ATOM    600  C6  C   X  28      75.930  86.130  26.860  1.00  0.00           C
ATOM    601  P   C   X  29      76.250  91.070  29.440  1.00  0.00           P
ATOM    602  OP2 C   X  29      75.990  91.040  27.980  1.00  0.00           O
ATOM    603  OP1 C   X  29      75.780  92.240  30.240  1.00  0.00           O
ATOM    604  O5' C   X  29      77.810  90.920  29.680  1.00  0.00           O
ATOM    605  C5' C   X  29      78.360  90.920  30.990  1.00  0.00           C
ATOM    606  C4' C   X  29      79.800  90.460  30.990  1.00  0.00           C
ATOM    607  O4' C   X  29      79.870  89.100  30.470  1.00  0.00           O
ATOM    608  C3' C   X  29      80.760  91.250  30.120  1.00  0.00           C
ATOM    609  O3' C   X  29      81.200  92.450  30.730  1.00  0.00           O
ATOM    610  C1' C   X  29      81.090  88.930  29.770  1.00  0.00           C
ATOM    611  C2' C   X  29      81.880  90.240  29.860  1.00  0.00           C
ATOM    612  O2' C   X  29      82.770  90.170  30.960  1.00  0.00           O
ATOM    613  N1  C   X  29      80.810  88.540  28.360  1.00  0.00           N
ATOM    614  C2  C   X  29      81.780  87.810  27.660  1.00  0.00           C
ATOM    615  O2  C   X  29      82.840  87.510  28.240  1.00  0.00           O
ATOM    616  N3  C   X  29      81.540  87.450  26.380  1.00  0.00           N
ATOM    617  C4  C   X  29      80.400  87.780  25.790  1.00  0.00           C
ATOM    618  N4  C   X  29      80.210  87.400  24.520  1.00  0.00           N
ATOM    619  C5  C   X  29      79.400  88.530  26.470  1.00  0.00           C
ATOM    620  C6  C   X  29      79.640  88.880  27.740  1.00  0.00           C
ATOM    621  P   U   X  30      81.980  93.550  29.870  1.00  0.00           P
ATOM    622  OP2 U   X  30      82.060  93.080  28.470  1.00  0.00           O
ATOM    623  OP1 U   X  30      81.380  94.880  30.170  1.00  0.00           O
ATOM    624  O5' U   X  30      83.460  93.540  30.470  1.00  0.00           O
ATOM    625  C5' U   X  30      84.590  93.710  29.630  1.00  0.00           C
ATOM    626  C4' U   X  30      84.710  92.590  28.630  1.00  0.00           C
ATOM    627  O4' U   X  30      84.760  93.140  27.280  1.00  0.00           O
ATOM    628  C3' U   X  30      85.960  91.740  28.730  1.00  0.00           C
ATOM    629  O3' U   X  30      85.910  90.810  29.790  1.00  0.00           O
ATOM    630  C1' U   X  30      85.550  92.270  26.470  1.00  0.00           C
ATOM    631  C2' U   X  30      86.020  91.110  27.350  1.00  0.00           C
ATOM    632  O2' U   X  30      85.060  90.060  27.260  1.00  0.00           O
ATOM    633  N1  U   X  30      86.710  93.020  25.940  1.00  0.00           N
ATOM    634  C2  U   X  30      87.390  92.480  24.870  1.00  0.00           C
ATOM    635  O2  U   X  30      87.080  91.440  24.340  1.00  0.00           O
ATOM    636  N3  U   X  30      88.480  93.200  24.440  1.00  0.00           N
ATOM    637  C4  U   X  30      88.930  94.390  24.970  1.00  0.00           C
ATOM    638  O4  U   X  30      89.910  94.930  24.480  1.00  0.00           O
ATOM    639  C5  U   X  30      88.170  94.890  26.070  1.00  0.00           C
ATOM    640  C6  U   X  30      87.110  94.200  26.520  1.00  0.00           C
ATOM    641  P   U   X  31      87.250  90.350  30.570  1.00  0.00           P
ATOM    642  OP2 U   X  31      88.190  91.490  30.700  1.00  0.00           O
ATOM    643  OP1 U   X  31      86.800  89.650  31.800  1.00  0.00           O
ATOM    644  O5' U   X  31      87.900  89.260  29.600  1.00  0.00           O
ATOM    645  C5' U   X  31      87.210  88.060  29.310  1.00  0.00           C
ATOM    646  C4' U   X  31      87.980  87.220  28.340  1.00  0.00           C
ATOM    647  O4' U   X  31      88.090  87.880  27.050  1.00  0.00           O
ATOM    648  C3' U   X  31      89.420  86.960  28.730  1.00  0.00           C
ATOM    649  O3' U   X  31      89.550  85.970  29.730  1.00  0.00           O
ATOM    650  C1' U   X  31      89.340  87.590  26.460  1.00  0.00           C
ATOM    651  C2' U   X  31      90.070  86.620  27.400  1.00  0.00           C
ATOM    652  O2' U   X  31      89.750  85.290  27.000  1.00  0.00           O
ATOM    653  N1  U   X  31      90.090  88.850  26.290  1.00  0.00           N
ATOM    654  C2  U   X  31      91.220  88.830  25.500  1.00  0.00           C
ATOM    655  O2  U   X  31      91.630  87.830  24.940  1.00  0.00           O
ATOM    656  N3  U   X  31      91.880  90.030  25.360  1.00  0.00           N
ATOM    657  C4  U   X  31      91.510  91.230  25.940  1.00  0.00           C
ATOM    658  O4  U   X  31      92.190  92.240  25.740  1.00  0.00           O
ATOM    659  C5  U   X  31      90.330  91.170  26.750  1.00  0.00           C
ATOM    660  C6  U   X  31      89.670  90.010  26.890  1.00  0.00           C
ATOM    661  P   C   X  32      90.880  85.920  30.620  1.00  0.00           P
ATOM    662  OP2 C   X  32      91.420  87.300  30.770  1.00  0.00           O
ATOM    663  OP1 C   X  32      90.650  85.100  31.840  1.00  0.00           O
ATOM    664  O5' C   X  32      91.860  85.120  29.670  1.00  0.00           O
ATOM    665  C5' C   X  32      93.250  85.270  29.820  1.00  0.00           C
ATOM    666  C4' C   X  32      93.960  85.090  28.520  1.00  0.00           C
ATOM    667  O4' C   X  32      93.440  86.030  27.530  1.00  0.00           O
ATOM    668  C3' C   X  32      95.430  85.400  28.580  1.00  0.00           C
ATOM    669  O3' C   X  32      96.150  84.320  29.130  1.00  0.00           O
ATOM    670  C1' C   X  32      94.500  86.490  26.720  1.00  0.00           C
ATOM    671  C2' C   X  32      95.770  85.740  27.140  1.00  0.00           C
ATOM    672  O2' C   X  32      95.880  84.570  26.360  1.00  0.00           O
ATOM    673  N1  C   X  32      94.590  87.960  26.890  1.00  0.00           N
ATOM    674  C2  C   X  32      95.520  88.710  26.170  1.00  0.00           C
ATOM    675  O2  C   X  32      96.290  88.120  25.400  1.00  0.00           O
ATOM    676  N3  C   X  32      95.570  90.050  26.330  1.00  0.00           N
ATOM    677  C4  C   X  32      94.710  90.650  27.170  1.00  0.00           C
ATOM    678  N4  C   X  32      94.790  91.970  27.300  1.00  0.00           N
ATOM    679  C5  C   X  32      93.750  89.910  27.900  1.00  0.00           C
ATOM    680  C6  C   X  32      93.720  88.580  27.720  1.00  0.00           C
ATOM    681  P   G   X  33      97.050  84.580  30.410  1.00  0.00           P
ATOM    682  OP2 G   X  33      96.550  85.790  31.110  1.00  0.00           O
ATOM    683  OP1 G   X  33      97.170  83.290  31.150  1.00  0.00           O
ATOM    684  O5' G   X  33      98.460  84.910  29.750  1.00  0.00           O
ATOM    685  C5' G   X  33      98.790  84.290  28.520  1.00  0.00           C
ATOM    686  C4' G   X  33      99.790  85.110  27.740  1.00  0.00           C
ATOM    687  O4' G   X  33      99.130  86.180  27.020  1.00  0.00           O
ATOM    688  C3' G   X  33     100.820  85.840  28.570  1.00  0.00           C
ATOM    689  O3' G   X  33     101.830  84.990  29.050  1.00  0.00           O
ATOM    690  C1' G   X  33     100.020  87.260  26.870  1.00  0.00           C
ATOM    691  C2' G   X  33     101.320  86.900  27.590  1.00  0.00           C
ATOM    692  O2' G   X  33     102.200  86.330  26.640  1.00  0.00           O
ATOM    693  N1  G   X  33     100.450  92.290  26.940  1.00  0.00           N
ATOM    694  C2  G   X  33     101.240  91.330  26.370  1.00  0.00           C
ATOM    695  N2  G   X  33     102.330  91.740  25.700  1.00  0.00           N
ATOM    696  N3  G   X  33     101.000  90.030  26.440  1.00  0.00           N
ATOM    697  C4  G   X  33      99.890  89.760  27.140  1.00  0.00           C
ATOM    698  C5  G   X  33      99.020  90.640  27.750  1.00  0.00           C
ATOM    699  C6  G   X  33      99.300  92.030  27.670  1.00  0.00           C
ATOM    700  O6  G   X  33      98.670  92.980  28.140  1.00  0.00           O
ATOM    701  N7  G   X  33      97.990  89.940  28.360  1.00  0.00           N
ATOM    702  C8  G   X  33      98.250  88.670  28.110  1.00  0.00           C
ATOM    703  N9  G   X  33      99.400  88.500  27.370  1.00  0.00           N
ATOM    704  P   G   X  34     102.750  85.470  30.270  1.00  0.00           P
ATOM    705  OP2 G   X  34     101.960  86.390  31.130  1.00  0.00           O
ATOM    706  OP1 G   X  34     103.430  84.270  30.840  1.00  0.00           O
ATOM    707  O5' G   X  34     103.860  86.350  29.550  1.00  0.00           O
ATOM    708  C5' G   X  34     104.480  87.410  30.250  1.00  0.00           C
ATOM    709  C4' G   X  34     104.990  88.450  29.300  1.00  0.00           C
ATOM    710  O4' G   X  34     103.890  89.050  28.580  1.00  0.00           O
ATOM    711  C3' G   X  34     105.680  89.630  29.960  1.00  0.00           C
ATOM    712  O3' G   X  34     107.020  89.340  30.280  1.00  0.00           O
ATOM    713  C1' G   X  34     104.130  90.420  28.380  1.00  0.00           C
ATOM    714  C2' G   X  34     105.510  90.740  28.940  1.00  0.00           C
ATOM    715  O2' G   X  34     106.460  90.590  27.890  1.00  0.00           O
ATOM    716  N1  G   X  34     102.140  94.970  29.620  1.00  0.00           N
ATOM    717  C2  G   X  34     103.310  94.700  28.940  1.00  0.00           C
ATOM    718  N2  G   X  34     104.040  95.750  28.550  1.00  0.00           N
ATOM    719  N3  G   X  34     103.740  93.470  28.680  1.00  0.00           N
ATOM    720  C4  G   X  34     102.890  92.530  29.150  1.00  0.00           C
ATOM    721  C5  G   X  34     101.700  92.710  29.830  1.00  0.00           C
ATOM    722  C6  G   X  34     101.260  94.020  30.110  1.00  0.00           C
ATOM    723  O6  G   X  34     100.230  94.380  30.700  1.00  0.00           O
ATOM    724  N7  G   X  34     101.120  91.490  30.140  1.00  0.00           N
ATOM    725  C8  G   X  34     101.940  90.610  29.650  1.00  0.00           C
ATOM    726  N9  G   X  34     103.040  91.170  29.050  1.00  0.00           N
ATOM    727  P   A   X  35     107.480  89.260  31.810  1.00  0.00           P
ATOM    728  OP2 A   X  35     106.330  88.830  32.670  1.00  0.00           O
ATOM    729  OP1 A   X  35     108.740  88.470  31.840  1.00  0.00           O
ATOM    730  O5' A   X  35     107.830  90.770  32.140  1.00  0.00           O
ATOM    731  C5' A   X  35     108.750  91.470  31.310  1.00  0.00           C
ATOM    732  C4' A   X  35     108.470  92.940  31.290  1.00  0.00           C
ATOM    733  O4' A   X  35     107.190  93.200  30.660  1.00  0.00           O
ATOM    734  C3' A   X  35     108.340  93.620  32.640  1.00  0.00           C
ATOM    735  O3' A   X  35     109.570  93.840  33.290  1.00  0.00           O
ATOM    736  C1' A   X  35     106.610  94.360  31.230  1.00  0.00           C
ATOM    737  C2' A   X  35     107.580  94.890  32.280  1.00  0.00           C
ATOM    738  O2' A   X  35     108.440  95.830  31.650  1.00  0.00           O
ATOM    739  N1  A   X  35     102.270  96.100  33.360  1.00  0.00           N
ATOM    740  C2  A   X  35     103.360  96.700  32.900  1.00  0.00           C
ATOM    741  N3  A   X  35     104.460  96.180  32.360  1.00  0.00           N
ATOM    742  C4  A   X  35     104.370  94.850  32.300  1.00  0.00           C
ATOM    743  C5  A   X  35     103.310  94.080  32.740  1.00  0.00           C
ATOM    744  C6  A   X  35     102.210  94.750  33.290  1.00  0.00           C
ATOM    745  N6  A   X  35     101.120  94.140  33.760  1.00  0.00           N
ATOM    746  N7  A   X  35     103.580  92.740  32.510  1.00  0.00           N
ATOM    747  C8  A   X  35     104.770  92.740  31.960  1.00  0.00           C
ATOM    748  N9  A   X  35     105.310  93.990  31.810  1.00  0.00           N
ATOM    749  P   A   X  36     109.720  93.440  34.840  1.00  0.00           P
ATOM    750  OP2 A   X  36     109.080  92.120  35.090  1.00  0.00           O
ATOM    751  OP1 A   X  36     111.150  93.610  35.220  1.00  0.00           O
ATOM    752  O5' A   X  36     108.860  94.560  35.580  1.00  0.00           O
ATOM    753  C5' A   X  36     109.100  95.940  35.320  1.00  0.00           C
ATOM    754  C4' A   X  36     108.030  96.810  35.920  1.00  0.00           C
ATOM    755  O4' A   X  36     106.780  96.590  35.230  1.00  0.00           O
ATOM    756  C3' A   X  36     107.700  96.530  37.370  1.00  0.00           C
ATOM    757  O3' A   X  36     108.620  97.140  38.260  1.00  0.00           O
ATOM    758  C1' A   X  36     105.710  96.650  36.140  1.00  0.00           C
ATOM    759  C2' A   X  36     106.280  97.060  37.490  1.00  0.00           C
ATOM    760  O2' A   X  36     106.280  98.480  37.550  1.00  0.00           O
ATOM    761  N1  A   X  36     101.510  93.870  37.280  1.00  0.00           N
ATOM    762  C2  A   X  36     101.770  95.180  37.370  1.00  0.00           C
ATOM    763  N3  A   X  36     102.880  95.840  37.060  1.00  0.00           N
ATOM    764  C4  A   X  36     103.820  95.000  36.600  1.00  0.00           C
ATOM    765  C5  A   X  36     103.710  93.630  36.450  1.00  0.00           C
ATOM    766  C6  A   X  36     102.480  93.050  36.810  1.00  0.00           C
ATOM    767  N6  A   X  36     102.230  91.740  36.720  1.00  0.00           N
ATOM    768  N7  A   X  36     104.880  93.090  35.940  1.00  0.00           N
ATOM    769  C8  A   X  36     105.670  94.120  35.810  1.00  0.00           C
ATOM    770  N9  A   X  36     105.090  95.310  36.190  1.00  0.00           N
ATOM    771  P   G   X  37     108.980  96.420  39.650  1.00  0.00           P
ATOM    772  OP2 G   X  37     109.280  94.990  39.380  1.00  0.00           O
ATOM    773  OP1 G   X  37     109.980  97.280  40.340  1.00  0.00           O
ATOM    774  O5' G   X  37     107.620  96.480  40.470  1.00  0.00           O
ATOM    775  C5' G   X  37     107.090  97.720  40.910  1.00  0.00           C
ATOM    776  C4' G   X  37     105.690  97.560  41.440  1.00  0.00           C
ATOM    777  O4' G   X  37     104.840  96.990  40.410  1.00  0.00           O
ATOM    778  C3' G   X  37     105.520  96.610  42.610  1.00  0.00           C
ATOM    779  O3' G   X  37     105.890  97.160  43.860  1.00  0.00           O
ATOM    780  C1' G   X  37     103.900  96.110  41.000  1.00  0.00           C
ATOM    781  C2' G   X  37     104.050  96.240  42.510  1.00  0.00           C
ATOM    782  O2' G   X  37     103.230  97.320  42.950  1.00  0.00           O
ATOM    783  N1  G   X  37     102.060  91.480  40.090  1.00  0.00           N
ATOM    784  C2  G   X  37     101.410  92.610  40.510  1.00  0.00           C
ATOM    785  N2  G   X  37     100.090  92.490  40.720  1.00  0.00           N
ATOM    786  N3  G   X  37     102.000  93.770  40.720  1.00  0.00           N
ATOM    787  C4  G   X  37     103.330  93.710  40.460  1.00  0.00           C
ATOM    788  C5  G   X  37     104.070  92.630  40.040  1.00  0.00           C
ATOM    789  C6  G   X  37     103.420  91.390  39.820  1.00  0.00           C
ATOM    790  O6  G   X  37     103.930  90.330  39.450  1.00  0.00           O
ATOM    791  N7  G   X  37     105.410  92.980  39.890  1.00  0.00           N
ATOM    792  C8  G   X  37     105.450  94.240  40.220  1.00  0.00           C
ATOM    793  N9  G   X  37     104.210  94.740  40.570  1.00  0.00           N
ATOM    794  P   A   X  38     106.330  96.210  45.070  1.00  0.00           P
ATOM    795  OP2 A   X  38     105.830  94.840  44.810  1.00  0.00           O
ATOM    796  OP1 A   X  38     107.770  96.440  45.360  1.00  0.00           O
ATOM    797  O5' A   X  38     105.520  96.780  46.310  1.00  0.00           O
ATOM    798  C5' A   X  38     104.140  96.520  46.420  1.00  0.00           C
ATOM    799  C4' A   X  38     103.340  97.790  46.530  1.00  0.00           C
ATOM    800  O4' A   X  38     102.360  97.820  45.470  1.00  0.00           O
ATOM    801  C3' A   X  38     102.540  97.960  47.810  1.00  0.00           C
ATOM    802  O3' A   X  38     103.310  98.490  48.880  1.00  0.00           O
ATOM    803  C1' A   X  38     101.160  98.390  45.950  1.00  0.00           C
ATOM    804  C2' A   X  38     101.400  98.870  47.370  1.00  0.00           C
ATOM    805  O2' A   X  38     101.850 100.220  47.320  1.00  0.00           O
ATOM    806  N1  A   X  38      96.160  97.160  46.530  1.00  0.00           N
ATOM    807  C2  A   X  38      96.830  98.310  46.730  1.00  0.00           C
ATOM    808  N3  A   X  38      98.130  98.570  46.560  1.00  0.00           N
ATOM    809  C4  A   X  38      98.780  97.480  46.140  1.00  0.00           C
ATOM    810  C5  A   X  38      98.230  96.230  45.890  1.00  0.00           C
ATOM    811  C6  A   X  38      96.850  96.080  46.100  1.00  0.00           C
ATOM    812  N6  A   X  38      96.210  94.920  45.900  1.00  0.00           N
ATOM    813  N7  A   X  38      99.200  95.330  45.470  1.00  0.00           N
ATOM    814  C8  A   X  38     100.300  96.050  45.470  1.00  0.00           C
ATOM    815  N9  A   X  38     100.110  97.350  45.870  1.00  0.00           N
ATOM    816  P   A   X  39     103.270  97.790  50.330  1.00  0.00           P
ATOM    817  OP2 A   X  39     103.110  96.330  50.120  1.00  0.00           O
ATOM    818  OP1 A   X  39     104.420  98.310  51.120  1.00  0.00           O
ATOM    819  O5' A   X  39     101.920  98.320  50.990  1.00  0.00           O
ATOM    820  C5' A   X  39     101.690  99.700  51.210  1.00  0.00           C
ATOM    821  C4' A   X  39     100.230 100.040  51.130  1.00  0.00           C
ATOM    822  O4' A   X  39      99.680  99.500  49.900  1.00  0.00           O
ATOM    823  C3' A   X  39      99.340  99.430  52.220  1.00  0.00           C
ATOM    824  O3' A   X  39      99.370 100.140  53.440  1.00  0.00           O
ATOM    825  C1' A   X  39      98.370  99.030  50.120  1.00  0.00           C
ATOM    826  C2' A   X  39      97.980  99.400  51.540  1.00  0.00           C
ATOM    827  O2' A   X  39      97.410 100.700  51.510  1.00  0.00           O
ATOM    828  N1  A   X  39      95.470  94.770  49.640  1.00  0.00           N
ATOM    829  C2  A   X  39      95.160  96.050  49.900  1.00  0.00           C
ATOM    830  N3  A   X  39      95.960  97.110  50.010  1.00  0.00           N
ATOM    831  C4  A   X  39      97.240  96.760  49.830  1.00  0.00           C
ATOM    832  C5  A   X  39      97.720  95.490  49.570  1.00  0.00           C
ATOM    833  C6  A   X  39      96.770  94.450  49.470  1.00  0.00           C
ATOM    834  N6  A   X  39      97.080  93.180  49.220  1.00  0.00           N
ATOM    835  N7  A   X  39      99.100  95.500  49.450  1.00  0.00           N
ATOM    836  C8  A   X  39      99.420  96.750  49.640  1.00  0.00           C
ATOM    837  N9  A   X  39      98.350  97.570  49.880  1.00  0.00           N
ATOM    838  P   C   X  40      99.290  99.350  54.830  1.00  0.00           P
ATOM    839  OP2 C   X  40     100.240  98.210  54.770  1.00  0.00           O
ATOM    840  OP1 C   X  40      99.410 100.350  55.930  1.00  0.00           O
ATOM    841  O5' C   X  40      97.810  98.750  54.850  1.00  0.00           O
ATOM    842  C5' C   X  40      96.680  99.610  54.860  1.00  0.00           C
ATOM    843  C4' C   X  40      95.380  98.840  54.880  1.00  0.00           C
ATOM    844  O4' C   X  40      95.190  98.130  53.630  1.00  0.00           O
ATOM    845  C3' C   X  40      95.210  97.770  55.940  1.00  0.00           C
ATOM    846  O3' C   X  40      94.930  98.280  57.240  1.00  0.00           O
ATOM    847  C1' C   X  40      94.390  96.990  53.850  1.00  0.00           C
ATOM    848  C2' C   X  40      94.080  96.930  55.350  1.00  0.00           C
ATOM    849  O2' C   X  40      92.820  97.540  55.590  1.00  0.00           O
ATOM    850  N1  C   X  40      95.110  95.780  53.410  1.00  0.00           N
ATOM    851  C2  C   X  40      94.380  94.590  53.290  1.00  0.00           C
ATOM    852  O2  C   X  40      93.160  94.610  53.520  1.00  0.00           O
ATOM    853  N3  C   X  40      95.000  93.450  52.930  1.00  0.00           N
ATOM    854  C4  C   X  40      96.310  93.460  52.700  1.00  0.00           C
ATOM    855  N4  C   X  40      96.880  92.310  52.350  1.00  0.00           N
ATOM    856  C5  C   X  40      97.080  94.650  52.820  1.00  0.00           C
ATOM    857  C6  C   X  40      96.450  95.780  53.180  1.00  0.00           C
ATOM    858  P   G   X  41      95.540  97.590  58.560  1.00  0.00           P
ATOM    859  OP2 G   X  41      97.020  97.670  58.540  1.00  0.00           O
ATOM    860  OP1 G   X  41      94.820  98.140  59.730  1.00  0.00           O
ATOM    861  O5' G   X  41      95.120  96.060  58.440  1.00  0.00           O
ATOM    862  C5' G   X  41      93.770  95.660  58.640  1.00  0.00           C
ATOM    863  C4' G   X  41      93.550  94.200  58.320  1.00  0.00           C
ATOM    864  O4' G   X  41      93.940  93.910  56.950  1.00  0.00           O
ATOM    865  C3' G   X  41      94.340  93.210  59.150  1.00  0.00           C
ATOM    866  O3' G   X  41      93.790  92.980  60.440  1.00  0.00           O
ATOM    867  C1' G   X  41      94.500  92.610  56.880  1.00  0.00           C
ATOM    868  C2' G   X  41      94.350  91.970  58.260  1.00  0.00           C
ATOM    869  O2' G   X  41      93.100  91.300  58.330  1.00  0.00           O
ATOM    870  N1  G   X  41      98.780  90.110  55.710  1.00  0.00           N
ATOM    871  C2  G   X  41      97.530  89.620  55.990  1.00  0.00           C
ATOM    872  N2  G   X  41      97.420  88.280  55.950  1.00  0.00           N
ATOM    873  N3  G   X  41      96.480  90.370  56.280  1.00  0.00           N
ATOM    874  C4  G   X  41      96.790  91.690  56.260  1.00  0.00           C
ATOM    875  C5  G   X  41      98.000  92.290  56.000  1.00  0.00           C
ATOM    876  C6  G   X  41      99.110  91.460  55.690  1.00  0.00           C
ATOM    877  O6  G   X  41     100.260  91.810  55.420  1.00  0.00           O
ATOM    878  N7  G   X  41      97.900  93.670  56.080  1.00  0.00           N
ATOM    879  C8  G   X  41      96.660  93.880  56.400  1.00  0.00           C
ATOM    880  N9  G   X  41      95.920  92.730  56.510  1.00  0.00           N
ATOM    881  P   G   X  42      94.760  92.740  61.700  1.00  0.00           P
ATOM    882  OP2 G   X  42      95.810  93.790  61.690  1.00  0.00           O
ATOM    883  OP1 G   X  42      93.900  92.570  62.910  1.00  0.00           O
ATOM    884  O5' G   X  42      95.460  91.340  61.390  1.00  0.00           O
ATOM    885  C5' G   X  42      94.690  90.150  61.290  1.00  0.00           C
ATOM    886  C4' G   X  42      95.540  88.960  60.890  1.00  0.00           C
ATOM    887  O4' G   X  42      96.150  89.200  59.590  1.00  0.00           O
ATOM    888  C3' G   X  42      96.720  88.630  61.800  1.00  0.00           C
ATOM    889  O3' G   X  42      96.330  87.920  62.960  1.00  0.00           O
ATOM    890  C1' G   X  42      97.400  88.550  59.530  1.00  0.00           C
ATOM    891  C2' G   X  42      97.640  87.850  60.870  1.00  0.00           C
ATOM    892  O2' G   X  42      97.200  86.500  60.740  1.00  0.00           O
ATOM    893  N1  G   X  42     102.290  89.200  58.260  1.00  0.00           N
ATOM    894  C2  G   X  42     101.600  88.040  58.520  1.00  0.00           C
ATOM    895  N2  G   X  42     102.280  86.890  58.440  1.00  0.00           N
ATOM    896  N3  G   X  42     100.320  88.010  58.850  1.00  0.00           N
ATOM    897  C4  G   X  42      99.770  89.230  58.890  1.00  0.00           C
ATOM    898  C5  G   X  42     100.370  90.450  58.640  1.00  0.00           C
ATOM    899  C6  G   X  42     101.750  90.480  58.290  1.00  0.00           C
ATOM    900  O6  G   X  42     102.460  91.460  58.030  1.00  0.00           O
ATOM    901  N7  G   X  42      99.450  91.480  58.790  1.00  0.00           N
ATOM    902  C8  G   X  42      98.330  90.890  59.120  1.00  0.00           C
ATOM    903  N9  G   X  42      98.460  89.530  59.200  1.00  0.00           N
ATOM    904  P   C   X  43      97.200  88.040  64.310  1.00  0.00           P
ATOM    905  OP2 C   X  43      97.520  89.470  64.550  1.00  0.00           O
ATOM    906  OP1 C   X  43      96.510  87.270  65.380  1.00  0.00           O
ATOM    907  O5' C   X  43      98.560  87.280  63.960  1.00  0.00           O
ATOM    908  C5' C   X  43      98.560  85.890  63.640  1.00  0.00           C
ATOM    909  C4' C   X  43      99.960  85.400  63.360  1.00  0.00           C
ATOM    910  O4' C   X  43     100.440  85.940  62.100  1.00  0.00           O
ATOM    911  C3' C   X  43     101.020  85.800  64.360  1.00  0.00           C
ATOM    912  O3' C   X  43     101.010  85.010  65.540  1.00  0.00           O
ATOM    913  C1' C   X  43     101.840  86.140  62.170  1.00  0.00           C
ATOM    914  C2' C   X  43     102.300  85.680  63.560  1.00  0.00           C
ATOM    915  O2' C   X  43     102.710  84.320  63.470  1.00  0.00           O
ATOM    916  N1  C   X  43     102.140  87.570  61.930  1.00  0.00           N
ATOM    917  C2  C   X  43     103.440  87.910  61.520  1.00  0.00           C
ATOM    918  O2  C   X  43     104.270  87.000  61.370  1.00  0.00           O
ATOM    919  N3  C   X  43     103.750  89.210  61.290  1.00  0.00           N
ATOM    920  C4  C   X  43     102.820  90.160  61.460  1.00  0.00           C
ATOM    921  N4  C   X  43     103.160  91.430  61.230  1.00  0.00           N
ATOM    922  C5  C   X  43     101.490  89.840  61.880  1.00  0.00           C
ATOM    923  C6  C   X  43     101.200  88.550  62.100  1.00  0.00           C
ATOM    924  P   G   X  44     101.440  85.660  66.950  1.00  0.00           P
ATOM    925  OP2 G   X  44     100.930  87.050  67.010  1.00  0.00           O
ATOM    926  OP1 G   X  44     101.050  84.700  68.010  1.00  0.00           O
ATOM    927  O5' G   X  44     103.030  85.730  66.890  1.00  0.00           O
ATOM    928  C5' G   X  44     103.790  84.550  66.680  1.00  0.00           C
ATOM    929  C4' G   X  44     105.180  84.850  66.150  1.00  0.00           C
ATOM    930  O4' G   X  44     105.110  85.530  64.880  1.00  0.00           O
ATOM    931  C3' G   X  44     106.050  85.750  67.000  1.00  0.00           C
ATOM    932  O3' G   X  44     106.620  85.090  68.110  1.00  0.00           O
ATOM    933  C1' G   X  44     106.240  86.350  64.720  1.00  0.00           C
ATOM    934  C2' G   X  44     107.080  86.250  65.990  1.00  0.00           C
ATOM    935  O2' G   X  44     108.090  85.280  65.790  1.00  0.00           O
ATOM    936  N1  G   X  44     107.770  90.950  63.120  1.00  0.00           N
ATOM    937  C2  G   X  44     108.500  89.800  63.320  1.00  0.00           C
ATOM    938  N2  G   X  44     109.810  89.860  63.060  1.00  0.00           N
ATOM    939  N3  G   X  44     107.980  88.660  63.740  1.00  0.00           N
ATOM    940  C4  G   X  44     106.640  88.750  63.960  1.00  0.00           C
ATOM    941  C5  G   X  44     105.820  89.850  63.800  1.00  0.00           C
ATOM    942  C6  G   X  44     106.400  91.070  63.340  1.00  0.00           C
ATOM    943  O6  G   X  44     105.840  92.150  63.130  1.00  0.00           O
ATOM    944  N7  G   X  44     104.510  89.530  64.140  1.00  0.00           N
ATOM    945  C8  G   X  44     104.560  88.270  64.490  1.00  0.00           C
ATOM    946  N9  G   X  44     105.820  87.730  64.410  1.00  0.00           N
ATOM    947  P   C   X  45     106.880  85.880  69.480  1.00  0.00           P
ATOM    948  OP2 C   X  45     105.930  87.030  69.530  1.00  0.00           O
ATOM    949  OP1 C   X  45     106.900  84.900  70.600  1.00  0.00           O
ATOM    950  O5' C   X  45     108.340  86.480  69.310  1.00  0.00           O
ATOM    951  C5' C   X  45     109.360  85.740  68.640  1.00  0.00           C
ATOM    952  C4' C   X  45     110.450  86.660  68.130  1.00  0.00           C
ATOM    953  O4' C   X  45     110.010  87.340  66.930  1.00  0.00           O
ATOM    954  C3' C   X  45     110.840  87.780  69.070  1.00  0.00           C
ATOM    955  O3' C   X  45     111.730  87.330  70.090  1.00  0.00           O
ATOM    956  C1' C   X  45     110.590  88.630  66.870  1.00  0.00           C
ATOM    957  C2' C   X  45     111.440  88.820  68.140  1.00  0.00           C
ATOM    958  O2' C   X  45     112.790  88.490  67.820  1.00  0.00           O
ATOM    959  N1  C   X  45     109.510  89.640  66.740  1.00  0.00           N
ATOM    960  C2  C   X  45     109.780  90.940  66.300  1.00  0.00           C
ATOM    961  O2  C   X  45     110.960  91.260  66.050  1.00  0.00           O
ATOM    962  N3  C   X  45     108.760  91.820  66.180  1.00  0.00           N
ATOM    963  C4  C   X  45     107.500  91.460  66.460  1.00  0.00           C
ATOM    964  N4  C   X  45     106.520  92.350  66.330  1.00  0.00           N
ATOM    965  C5  C   X  45     107.200  90.140  66.900  1.00  0.00           C
ATOM    966  C6  C   X  45     108.210  89.280  67.020  1.00  0.00           C
ATOM    967  P   C   X  46     112.030  88.260  71.360  1.00  0.00           P
ATOM    968  OP2 C   X  46     110.780  89.000  71.700  1.00  0.00           O
ATOM    969  OP1 C   X  46     112.690  87.430  72.400  1.00  0.00           O
ATOM    970  O5' C   X  46     113.090  89.300  70.810  1.00  0.00           O
ATOM    971  C5' C   X  46     113.270  90.560  71.430  1.00  0.00           C
ATOM    972  C4' C   X  46     113.740  91.610  70.450  1.00  0.00           C
ATOM    973  O4' C   X  46     112.870  91.630  69.290  1.00  0.00           O
ATOM    974  C3' C   X  46     113.710  93.040  70.970  1.00  0.00           C
ATOM    975  O3' C   X  46     114.850  93.350  71.750  1.00  0.00           O
ATOM    976  C1' C   X  46     112.740  92.950  68.810  1.00  0.00           C
ATOM    977  C2' C   X  46     113.610  93.850  69.680  1.00  0.00           C
ATOM    978  O2' C   X  46     114.890  93.970  69.060  1.00  0.00           O
ATOM    979  N1  C   X  46     111.300  93.310  68.850  1.00  0.00           N
ATOM    980  C2  C   X  46     110.840  94.580  68.450  1.00  0.00           C
ATOM    981  O2  C   X  46     111.650  95.440  68.090  1.00  0.00           O
ATOM    982  N3  C   X  46     109.510  94.840  68.490  1.00  0.00           N
ATOM    983  C4  C   X  46     108.650  93.900  68.890  1.00  0.00           C
ATOM    984  N4  C   X  46     107.340  94.190  68.920  1.00  0.00           N
ATOM    985  C5  C   X  46     109.080  92.610  69.290  1.00  0.00           C
ATOM    986  C6  C   X  46     110.400  92.360  69.240  1.00  0.00           C
ATOM    987  P   G   X  47     114.780  93.240  73.350  1.00  0.00           P
ATOM    988  OP2 G   X  47     113.370  92.980  73.750  1.00  0.00           O
ATOM    989  OP1 G   X  47     115.850  92.320  73.800  1.00  0.00           O
ATOM    990  O5' G   X  47     115.160  94.720  73.830  1.00  0.00           O
ATOM    991  C5' G   X  47     114.160  95.710  73.970  1.00  0.00           C
ATOM    992  C4' G   X  47     114.380  96.870  73.020  1.00  0.00           C
ATOM    993  O4' G   X  47     113.870  96.530  71.700  1.00  0.00           O
ATOM    994  C3' G   X  47     113.640  98.150  73.390  1.00  0.00           C
ATOM    995  O3' G   X  47     114.350  98.930  74.340  1.00  0.00           O
ATOM    996  C1' G   X  47     113.180  97.630  71.150  1.00  0.00           C
ATOM    997  C2' G   X  47     113.440  98.830  72.050  1.00  0.00           C
ATOM    998  O2' G   X  47     114.640  99.460  71.620  1.00  0.00           O
ATOM    999  N1  G   X  47     108.210  99.010  70.610  1.00  0.00           N
ATOM   1000  C2  G   X  47     109.320  99.820  70.580  1.00  0.00           C
ATOM   1001  N2  G   X  47     109.080 101.130  70.390  1.00  0.00           N
ATOM   1002  N3  G   X  47     110.560  99.390  70.730  1.00  0.00           N
ATOM   1003  C4  G   X  47     110.620  98.050  70.910  1.00  0.00           C
ATOM   1004  C5  G   X  47     109.570  97.160  70.950  1.00  0.00           C
ATOM   1005  C6  G   X  47     108.240  97.630  70.800  1.00  0.00           C
ATOM   1006  O6  G   X  47     107.190  96.980  70.810  1.00  0.00           O
ATOM   1007  N7  G   X  47     110.010  95.870  71.160  1.00  0.00           N
ATOM   1008  C8  G   X  47     111.310  95.980  71.230  1.00  0.00           C
ATOM   1009  N9  G   X  47     111.750  97.270  71.090  1.00  0.00           N
ATOM   1010  P   C   X  48     113.690  99.230  75.770  1.00  0.00           P
ATOM   1011  OP2 C   X  48     112.790  98.100  76.120  1.00  0.00           O
ATOM   1012  OP1 C   X  48     114.770  99.610  76.720  1.00  0.00           O
ATOM   1013  O5' C   X  48     112.790 100.520  75.510  1.00  0.00           O
ATOM   1014  C5' C   X  48     113.320 101.650  74.820  1.00  0.00           C
ATOM   1015  C4' C   X  48     112.260 102.690  74.570  1.00  0.00           C
ATOM   1016  O4' C   X  48     111.450 102.310  73.430  1.00  0.00           O
ATOM   1017  C3' C   X  48     111.250 102.850  75.690  1.00  0.00           C
ATOM   1018  O3' C   X  48     111.710 103.640  76.770  1.00  0.00           O
ATOM   1019  C1' C   X  48     110.100 102.660  73.650  1.00  0.00           C
ATOM   1020  C2' C   X  48     110.040 103.420  74.970  1.00  0.00           C
ATOM   1021  O2' C   X  48     110.220 104.810  74.700  1.00  0.00           O
ATOM   1022  N1  C   X  48     109.290 101.420  73.680  1.00  0.00           N
ATOM   1023  C2  C   X  48     107.900 101.500  73.600  1.00  0.00           C
ATOM   1024  O2  C   X  48     107.380 102.630  73.530  1.00  0.00           O
ATOM   1025  N3  C   X  48     107.160 100.370  73.610  1.00  0.00           N
ATOM   1026  C4  C   X  48     107.770  99.180  73.700  1.00  0.00           C
ATOM   1027  N4  C   X  48     107.010  98.080  73.700  1.00  0.00           N
ATOM   1028  C5  C   X  48     109.190  99.060  73.770  1.00  0.00           C
ATOM   1029  C6  C   X  48     109.900 100.190  73.760  1.00  0.00           C
ATOM   1030  P   C   X  49     111.260 103.250  78.260  1.00  0.00           P
ATOM   1031  OP2 C   X  49     111.170 101.760  78.290  1.00  0.00           O
ATOM   1032  OP1 C   X  49     112.120 103.970  79.230  1.00  0.00           O
ATOM   1033  O5' C   X  49     109.780 103.810  78.370  1.00  0.00           O
ATOM   1034  C5' C   X  49     109.480 105.150  78.000  1.00  0.00           C
ATOM   1035  C4' C   X  49     108.000 105.370  77.870  1.00  0.00           C
ATOM   1036  O4' C   X  49     107.490 104.650  76.710  1.00  0.00           O
ATOM   1037  C3' C   X  49     107.150 104.840  79.010  1.00  0.00           C
ATOM   1038  O3' C   X  49     107.170 105.670  80.150  1.00  0.00           O
ATOM   1039  C1' C   X  49     106.170 104.200  76.970  1.00  0.00           C
ATOM   1040  C2' C   X  49     105.780 104.700  78.360  1.00  0.00           C
ATOM   1041  O2' C   X  49     105.160 105.970  78.210  1.00  0.00           O
ATOM   1042  N1  C   X  49     106.150 102.720  76.900  1.00  0.00           N
ATOM   1043  C2  C   X  49     104.910 102.100  76.780  1.00  0.00           C
ATOM   1044  O2  C   X  49     103.900 102.830  76.730  1.00  0.00           O
ATOM   1045  N3  C   X  49     104.840 100.750  76.720  1.00  0.00           N
ATOM   1046  C4  C   X  49     105.960 100.020  76.770  1.00  0.00           C
ATOM   1047  N4  C   X  49     105.850  98.700  76.710  1.00  0.00           N
ATOM   1048  C5  C   X  49     107.240 100.630  76.900  1.00  0.00           C
ATOM   1049  C6  C   X  49     107.300 101.970  76.960  1.00  0.00           C
ATOM   1050  P   G   X  50     107.130 104.990  81.600  1.00  0.00           P
ATOM   1051  OP2 G   X  50     107.790 103.670  81.490  1.00  0.00           O
ATOM   1052  OP1 G   X  50     107.620 105.990  82.590  1.00  0.00           O
ATOM   1053  O5' G   X  50     105.570 104.750  81.860  1.00  0.00           O
ATOM   1054  C5' G   X  50     104.660 105.840  81.790  1.00  0.00           C
ATOM   1055  C4' G   X  50     103.230 105.380  81.670  1.00  0.00           C
ATOM   1056  O4' G   X  50     103.010 104.740  80.380  1.00  0.00           O
ATOM   1057  C3' G   X  50     102.770 104.340  82.670  1.00  0.00           C
ATOM   1058  O3' G   X  50     102.480 104.890  83.950  1.00  0.00           O
ATOM   1059  C1' G   X  50     102.030 103.740  80.510  1.00  0.00           C
ATOM   1060  C2' G   X  50     101.560 103.740  81.970  1.00  0.00           C
ATOM   1061  O2' G   X  50     100.430 104.580  82.090  1.00  0.00           O
ATOM   1062  N1  G   X  50     101.060  98.900  79.360  1.00  0.00           N
ATOM   1063  C2  G   X  50     100.190  99.920  79.640  1.00  0.00           C
ATOM   1064  N2  G   X  50      98.880  99.630  79.610  1.00  0.00           N
ATOM   1065  N3  G   X  50     100.570 101.160  79.920  1.00  0.00           N
ATOM   1066  C4  G   X  50     101.920 101.290  79.900  1.00  0.00           C
ATOM   1067  C5  G   X  50     102.870 100.330  79.640  1.00  0.00           C
ATOM   1068  C6  G   X  50     102.450  99.020  79.340  1.00  0.00           C
ATOM   1069  O6  G   X  50     103.160  98.040  79.080  1.00  0.00           O
ATOM   1070  N7  G   X  50     104.150 100.870  79.730  1.00  0.00           N
ATOM   1071  C8  G   X  50     103.950 102.120  80.040  1.00  0.00           C
ATOM   1072  N9  G   X  50     102.620 102.440  80.150  1.00  0.00           N
ATOM   1073  P   G   X  51     102.520 103.960  85.260  1.00  0.00           P
ATOM   1074  OP2 G   X  51     102.740 104.850  86.440  1.00  0.00           O
ATOM   1075  OP1 G   X  51     101.340 103.060  85.210  1.00  0.00           O
ATOM   1076  O5' G   X  51     103.820 103.050  85.060  1.00  0.00           O
ATOM   1077  C5' G   X  51     105.130 103.600  85.140  1.00  0.00           C
ATOM   1078  C4' G   X  51     106.050 102.700  85.920  1.00  0.00           C
ATOM   1079  O4' G   X  51     105.770 102.840  87.330  1.00  0.00           O
ATOM   1080  C3' G   X  51     105.900 101.210  85.640  1.00  0.00           C
ATOM   1081  O3' G   X  51     106.640 100.790  84.510  1.00  0.00           O
ATOM   1082  C1' G   X  51     105.880 101.590  87.970  1.00  0.00           C
ATOM   1083  C2' G   X  51     106.360 100.570  86.940  1.00  0.00           C
ATOM   1084  O2' G   X  51     107.780 100.510  86.990  1.00  0.00           O
ATOM   1085  N1  G   X  51     103.350  98.491  91.080  1.00  0.00           N
ATOM   1086  C2  G   X  51     104.670  98.491  90.740  1.00  0.00           C
ATOM   1087  N2  G   X  51     105.430  97.541  91.300  1.00  0.00           N
ATOM   1088  N3  G   X  51     105.220  99.351  89.910  1.00  0.00           N
ATOM   1089  C4  G   X  51     104.310 100.231  89.440  1.00  0.00           C
ATOM   1090  C5  G   X  51     102.970 100.321  89.720  1.00  0.00           C
ATOM   1091  C6  G   X  51     102.410  99.391  90.610  1.00  0.00           C
ATOM   1092  O6  G   X  51     101.230  99.301  90.990  1.00  0.00           O
ATOM   1093  N7  G   X  51     102.380 101.371  89.030  1.00  0.00           N
ATOM   1094  C8  G   X  51     103.370 101.901  88.360  1.00  0.00           C
ATOM   1095  N9  G   X  51     104.570 101.251  88.560  1.00  0.00           N
ATOM   1096  P   A   X  52     106.280  99.420  83.770  1.00  0.00           P
ATOM   1097  OP2 A   X  52     104.800  99.330  83.600  1.00  0.00           O
ATOM   1098  OP1 A   X  52     107.170  99.300  82.580  1.00  0.00           O
ATOM   1099  O5' A   X  52     106.700  98.290  84.810  1.00  0.00           O
ATOM   1100  C5' A   X  52     108.000  97.710  84.810  1.00  0.00           C
ATOM   1101  C4' A   X  52     107.960  96.360  85.470  1.00  0.00           C
ATOM   1102  O4' A   X  52     107.470  96.510  86.820  1.00  0.00           O
ATOM   1103  C3' A   X  52     107.020  95.350  84.820  1.00  0.00           C
ATOM   1104  O3' A   X  52     107.670  94.610  83.810  1.00  0.00           O
ATOM   1105  C1' A   X  52     106.560  95.490  87.140  1.00  0.00           C
ATOM   1106  C2' A   X  52     106.550  94.490  85.990  1.00  0.00           C
ATOM   1107  O2' A   X  52     107.520  93.490  86.280  1.00  0.00           O
ATOM   1108  N1  A   X  52     102.050  95.301  89.680  1.00  0.00           N
ATOM   1109  C2  A   X  52     103.090  94.451  89.630  1.00  0.00           C
ATOM   1110  N3  A   X  52     104.230  94.551  88.950  1.00  0.00           N
ATOM   1111  C4  A   X  52     104.260  95.691  88.230  1.00  0.00           C
ATOM   1112  C5  A   X  52     103.270  96.661  88.190  1.00  0.00           C
ATOM   1113  C6  A   X  52     102.110  96.431  88.950  1.00  0.00           C
ATOM   1114  N6  A   X  52     101.080  97.281  89.000  1.00  0.00           N
ATOM   1115  N7  A   X  52     103.640  97.700  87.350  1.00  0.00           N
ATOM   1116  C8  A   X  52     104.820  97.340  86.930  1.00  0.00           C
ATOM   1117  N9  A   X  52     105.250  96.130  87.400  1.00  0.00           N
ATOM   1118  P   A   X  53     107.000  94.420  82.370  1.00  0.00           P
ATOM   1119  OP2 A   X  53     106.150  95.600  82.080  1.00  0.00           O
ATOM   1120  OP1 A   X  53     108.100  94.060  81.450  1.00  0.00           O
ATOM   1121  O5' A   X  53     106.050  93.150  82.550  1.00  0.00           O
ATOM   1122  C5' A   X  53     106.570  91.910  83.020  1.00  0.00           C
ATOM   1123  C4' A   X  53     105.500  91.060  83.650  1.00  0.00           C
ATOM   1124  O4' A   X  53     105.080  91.670  84.900  1.00  0.00           O
ATOM   1125  C3' A   X  53     104.210  90.910  82.870  1.00  0.00           C
ATOM   1126  O3' A   X  53     104.280  89.940  81.840  1.00  0.00           O
ATOM   1127  C1' A   X  53     103.690  91.460  85.100  1.00  0.00           C
ATOM   1128  C2' A   X  53     103.200  90.580  83.950  1.00  0.00           C
ATOM   1129  O2' A   X  53     103.320  89.220  84.350  1.00  0.00           O
ATOM   1130  N1  A   X  53      99.820  94.270  87.040  1.00  0.00           N
ATOM   1131  C2  A   X  53     100.200  93.000  87.230  1.00  0.00           C
ATOM   1132  N3  A   X  53     101.220  92.320  86.700  1.00  0.00           N
ATOM   1133  C4  A   X  53     101.910  93.110  85.860  1.00  0.00           C
ATOM   1134  C5  A   X  53     101.640  94.430  85.560  1.00  0.00           C
ATOM   1135  C6  A   X  53     100.540  95.020  86.190  1.00  0.00           C
ATOM   1136  N6  A   X  53     100.160  96.280  85.990  1.00  0.00           N
ATOM   1137  N7  A   X  53     102.560  94.920  84.650  1.00  0.00           N
ATOM   1138  C8  A   X  53     103.350  93.900  84.420  1.00  0.00           C
ATOM   1139  N9  A   X  53     103.020  92.770  85.120  1.00  0.00           N
ATOM   1140  P   A   X  54     103.770  90.310  80.370  1.00  0.00           P
ATOM   1141  OP2 A   X  54     104.260  91.680  80.060  1.00  0.00           O
ATOM   1142  OP1 A   X  54     104.110  89.200  79.440  1.00  0.00           O
ATOM   1143  O5' A   X  54     102.190  90.410  80.520  1.00  0.00           O
ATOM   1144  C5' A   X  54     101.400  89.250  80.780  1.00  0.00           C
ATOM   1145  C4' A   X  54      99.970  89.630  81.080  1.00  0.00           C
ATOM   1146  O4' A   X  54      99.950  90.530  82.220  1.00  0.00           O
ATOM   1147  C3' A   X  54      99.230  90.390  79.990  1.00  0.00           C
ATOM   1148  O3' A   X  54      98.670  89.540  79.000  1.00  0.00           O
ATOM   1149  C1' A   X  54      98.940  91.500  82.060  1.00  0.00           C
ATOM   1150  C2' A   X  54      98.200  91.190  80.760  1.00  0.00           C
ATOM   1151  O2' A   X  54      97.070  90.380  81.070  1.00  0.00           O
ATOM   1152  N1  A   X  54      98.300  96.600  82.750  1.00  0.00           N
ATOM   1153  C2  A   X  54      97.440  95.570  82.780  1.00  0.00           C
ATOM   1154  N3  A   X  54      97.660  94.270  82.590  1.00  0.00           N
ATOM   1155  C4  A   X  54      98.960  94.050  82.340  1.00  0.00           C
ATOM   1156  C5  A   X  54      99.970  95.000  82.280  1.00  0.00           C
ATOM   1157  C6  A   X  54      99.600  96.340  82.490  1.00  0.00           C
ATOM   1158  N6  A   X  54     100.460  97.350  82.460  1.00  0.00           N
ATOM   1159  N7  A   X  54     101.190  94.400  82.000  1.00  0.00           N
ATOM   1160  C8  A   X  54     100.900  93.130  81.900  1.00  0.00           C
ATOM   1161  N9  A   X  54      99.570  92.840  82.080  1.00  0.00           N
ATOM   1162  P   C   X  55      98.670  89.970  77.450  1.00  0.00           P
ATOM   1163  OP2 C   X  55     100.060  90.370  77.110  1.00  0.00           O
ATOM   1164  OP1 C   X  55      98.000  88.930  76.640  1.00  0.00           O
ATOM   1165  O5' C   X  55      97.760  91.280  77.400  1.00  0.00           O
ATOM   1166  C5' C   X  55      96.370  91.230  77.670  1.00  0.00           C
ATOM   1167  C4' C   X  55      95.800  92.610  77.900  1.00  0.00           C
ATOM   1168  O4' C   X  55      96.460  93.200  79.060  1.00  0.00           O
ATOM   1169  C3' C   X  55      96.050  93.620  76.800  1.00  0.00           C
ATOM   1170  O3' C   X  55      95.160  93.510  75.700  1.00  0.00           O
ATOM   1171  C1' C   X  55      96.670  94.580  78.840  1.00  0.00           C
ATOM   1172  C2' C   X  55      95.970  94.940  77.540  1.00  0.00           C
ATOM   1173  O2' C   X  55      94.610  95.260  77.850  1.00  0.00           O
ATOM   1174  N1  C   X  55      98.140  94.810  78.750  1.00  0.00           N
ATOM   1175  C2  C   X  55      98.670  96.070  78.990  1.00  0.00           C
ATOM   1176  O2  C   X  55      97.890  97.000  79.280  1.00  0.00           O
ATOM   1177  N3  C   X  55     100.010  96.250  78.900  1.00  0.00           N
ATOM   1178  C4  C   X  55     100.810  95.230  78.600  1.00  0.00           C
ATOM   1179  N4  C   X  55     102.130  95.420  78.520  1.00  0.00           N
ATOM   1180  C5  C   X  55     100.310  93.930  78.350  1.00  0.00           C
ATOM   1181  C6  C   X  55      98.980  93.780  78.440  1.00  0.00           C
ATOM   1182  P   G   X  56      95.710  93.790  74.210  1.00  0.00           P
ATOM   1183  OP2 G   X  56      97.000  93.080  74.050  1.00  0.00           O
ATOM   1184  OP1 G   X  56      94.610  93.530  73.260  1.00  0.00           O
ATOM   1185  O5' G   X  56      96.020  95.350  74.220  1.00  0.00           O
ATOM   1186  C5' G   X  56      94.970  96.300  74.370  1.00  0.00           C
ATOM   1187  C4' G   X  56      95.480  97.680  74.650  1.00  0.00           C
ATOM   1188  O4' G   X  56      96.340  97.680  75.830  1.00  0.00           O
ATOM   1189  C3' G   X  56      96.360  98.330  73.590  1.00  0.00           C
ATOM   1190  O3' G   X  56      95.630  98.820  72.480  1.00  0.00           O
ATOM   1191  C1' G   X  56      97.320  98.690  75.710  1.00  0.00           C
ATOM   1192  C2' G   X  56      97.080  99.410  74.390  1.00  0.00           C
ATOM   1193  O2' G   X  56      96.210 100.510  74.630  1.00  0.00           O
ATOM   1194  N1  G   X  56     102.270  99.650  76.110  1.00  0.00           N
ATOM   1195  C2  G   X  56     101.190 100.510  76.130  1.00  0.00           C
ATOM   1196  N2  G   X  56     101.440 101.810  76.260  1.00  0.00           N
ATOM   1197  N3  G   X  56      99.940 100.110  76.010  1.00  0.00           N
ATOM   1198  C4  G   X  56      99.840  98.770  75.880  1.00  0.00           C
ATOM   1199  C5  G   X  56     100.840  97.830  75.850  1.00  0.00           C
ATOM   1200  C6  G   X  56     102.190  98.270  75.970  1.00  0.00           C
ATOM   1201  O6  G   X  56     103.220  97.590  75.970  1.00  0.00           O
ATOM   1202  N7  G   X  56     100.320  96.560  75.690  1.00  0.00           N
ATOM   1203  C8  G   X  56      99.020  96.750  75.630  1.00  0.00           C
ATOM   1204  N9  G   X  56      98.670  98.070  75.750  1.00  0.00           N
ATOM   1205  P   G   X  57      96.190  98.610  70.980  1.00  0.00           P
ATOM   1206  OP2 G   X  57      97.140  97.470  70.960  1.00  0.00           O
ATOM   1207  OP1 G   X  57      95.020  98.600  70.070  1.00  0.00           O
ATOM   1208  O5' G   X  57      97.030  99.940  70.710  1.00  0.00           O
ATOM   1209  C5' G   X  57      96.480 101.220  71.010  1.00  0.00           C
ATOM   1210  C4' G   X  57      97.530 102.200  71.450  1.00  0.00           C
ATOM   1211  O4' G   X  57      98.180 101.740  72.670  1.00  0.00           O
ATOM   1212  C3' G   X  57      98.690 102.430  70.500  1.00  0.00           C
ATOM   1213  O3' G   X  57      98.360 103.290  69.420  1.00  0.00           O
ATOM   1214  C1' G   X  57      99.520 102.170  72.690  1.00  0.00           C
ATOM   1215  C2' G   X  57      99.760 103.000  71.430  1.00  0.00           C
ATOM   1216  O2' G   X  57      99.500 104.360  71.740  1.00  0.00           O
ATOM   1217  N1  G   X  57     104.340 100.650  73.170  1.00  0.00           N
ATOM   1218  C2  G   X  57     103.810 101.920  73.150  1.00  0.00           C
ATOM   1219  N2  G   X  57     104.670 102.940  73.270  1.00  0.00           N
ATOM   1220  N3  G   X  57     102.520 102.170  73.020  1.00  0.00           N
ATOM   1221  C4  G   X  57     101.780 101.050  72.900  1.00  0.00           C
ATOM   1222  C5  G   X  57     102.210  99.740  72.910  1.00  0.00           C
ATOM   1223  C6  G   X  57     103.600  99.470  73.060  1.00  0.00           C
ATOM   1224  O6  G   X  57     104.170  98.380  73.080  1.00  0.00           O
ATOM   1225  N7  G   X  57     101.120  98.870  72.760  1.00  0.00           N
ATOM   1226  C8  G   X  57     100.080  99.660  72.680  1.00  0.00           C
ATOM   1227  N9  G   X  57     100.410 101.000  72.750  1.00  0.00           N
ATOM   1228  P   C   X  58      99.070 103.100  67.980  1.00  0.00           P
ATOM   1229  OP2 C   X  58      98.960 101.680  67.570  1.00  0.00           O
ATOM   1230  OP1 C   X  58      98.540 104.160  67.090  1.00  0.00           O
ATOM   1231  O5' C   X  58     100.610 103.410  68.270  1.00  0.00           O
ATOM   1232  C5' C   X  58     101.020 104.730  68.620  1.00  0.00           C
ATOM   1233  C4' C   X  58     102.510 104.810  68.850  1.00  0.00           C
ATOM   1234  O4' C   X  58     102.900 104.000  69.990  1.00  0.00           O
ATOM   1235  C3' C   X  58     103.410 104.310  67.740  1.00  0.00           C
ATOM   1236  O3' C   X  58     103.520 105.210  66.650  1.00  0.00           O
ATOM   1237  C1' C   X  58     104.230 103.550  69.820  1.00  0.00           C
ATOM   1238  C2' C   X  58     104.730 104.070  68.470  1.00  0.00           C
ATOM   1239  O2' C   X  58     105.400 105.300  68.710  1.00  0.00           O
ATOM   1240  N1  C   X  58     104.270 102.070  69.890  1.00  0.00           N
ATOM   1241  C2  C   X  58     105.520 101.460  70.050  1.00  0.00           C
ATOM   1242  O2  C   X  58     106.530 102.190  70.130  1.00  0.00           O
ATOM   1243  N3  C   X  58     105.600 100.120  70.120  1.00  0.00           N
ATOM   1244  C4  C   X  58     104.480  99.390  70.030  1.00  0.00           C
ATOM   1245  N4  C   X  58     104.600  98.060  70.100  1.00  0.00           N
ATOM   1246  C5  C   X  58     103.200  99.980  69.860  1.00  0.00           C
ATOM   1247  C6  C   X  58     103.130 101.320  69.800  1.00  0.00           C
ATOM   1248  P   G   X  59     103.630 104.640  65.140  1.00  0.00           P
ATOM   1249  OP2 G   X  59     102.670 103.520  64.990  1.00  0.00           O
ATOM   1250  OP1 G   X  59     103.530 105.810  64.240  1.00  0.00           O
ATOM   1251  O5' G   X  59     105.110 104.050  65.050  1.00  0.00           O
ATOM   1252  C5' G   X  59     106.230 104.920  64.990  1.00  0.00           C
ATOM   1253  C4' G   X  59     107.530 104.200  65.250  1.00  0.00           C
ATOM   1254  O4' G   X  59     107.470 103.510  66.520  1.00  0.00           O
ATOM   1255  C3' G   X  59     107.940 103.120  64.270  1.00  0.00           C
ATOM   1256  O3' G   X  59     108.480 103.630  63.060  1.00  0.00           O
ATOM   1257  C1' G   X  59     108.300 102.360  66.480  1.00  0.00           C
ATOM   1258  C2' G   X  59     108.940 102.300  65.090  1.00  0.00           C
ATOM   1259  O2' G   X  59     110.190 102.960  65.140  1.00  0.00           O
ATOM   1260  N1  G   X  59     108.640  97.460  67.630  1.00  0.00           N
ATOM   1261  C2  G   X  59     109.620  98.400  67.400  1.00  0.00           C
ATOM   1262  N2  G   X  59     110.890  97.990  67.490  1.00  0.00           N
ATOM   1263  N3  G   X  59     109.380  99.660  67.110  1.00  0.00           N
ATOM   1264  C4  G   X  59     108.060  99.930  67.060  1.00  0.00           C
ATOM   1265  C5  G   X  59     107.000  99.080  67.270  1.00  0.00           C
ATOM   1266  C6  G   X  59     107.270  97.720  67.590  1.00  0.00           C
ATOM   1267  O6  G   X  59     106.480  96.800  67.810  1.00  0.00           O
ATOM   1268  N7  G   X  59     105.800  99.760  67.120  1.00  0.00           N
ATOM   1269  C8  G   X  59     106.150 100.990  66.830  1.00  0.00           C
ATOM   1270  N9  G   X  59     107.510 101.160  66.780  1.00  0.00           N
ATOM   1271  P   G   X  60     108.360 102.780  61.690  1.00  0.00           P
ATOM   1272  OP2 G   X  60     107.020 102.130  61.670  1.00  0.00           O
ATOM   1273  OP1 G   X  60     108.760 103.670  60.580  1.00  0.00           O
ATOM   1274  O5' G   X  60     109.450 101.630  61.840  1.00  0.00           O
ATOM   1275  C5' G   X  60     110.830 101.940  61.930  1.00  0.00           C
ATOM   1276  C4' G   X  60     111.660 100.750  62.370  1.00  0.00           C
ATOM   1277  O4' G   X  60     111.220 100.280  63.670  1.00  0.00           O
ATOM   1278  C3' G   X  60     111.600  99.510  61.490  1.00  0.00           C
ATOM   1279  O3' G   X  60     112.390  99.620  60.320  1.00  0.00           O
ATOM   1280  C1' G   X  60     111.460  98.890  63.770  1.00  0.00           C
ATOM   1281  C2' G   X  60     112.080  98.420  62.450  1.00  0.00           C
ATOM   1282  O2' G   X  60     113.490  98.460  62.580  1.00  0.00           O
ATOM   1283  N1  G   X  60     109.360  94.460  65.110  1.00  0.00           N
ATOM   1284  C2  G   X  60     110.680  94.780  64.910  1.00  0.00           C
ATOM   1285  N2  G   X  60     111.580  93.800  65.070  1.00  0.00           N
ATOM   1286  N3  G   X  60     111.100  95.980  64.550  1.00  0.00           N
ATOM   1287  C4  G   X  60     110.080  96.860  64.420  1.00  0.00           C
ATOM   1288  C5  G   X  60     108.740  96.650  64.610  1.00  0.00           C
ATOM   1289  C6  G   X  60     108.300  95.350  64.980  1.00  0.00           C
ATOM   1290  O6  G   X  60     107.140  94.970  65.190  1.00  0.00           O
ATOM   1291  N7  G   X  60     108.020  97.810  64.370  1.00  0.00           N
ATOM   1292  C8  G   X  60     108.920  98.700  64.060  1.00  0.00           C
ATOM   1293  N9  G   X  60     110.200  98.180  64.070  1.00  0.00           N
ATOM   1294  P   C   X  61     111.890  98.920  58.960  1.00  0.00           P
ATOM   1295  OP2 C   X  61     110.400  98.890  59.000  1.00  0.00           O
ATOM   1296  OP1 C   X  61     112.600  99.560  57.830  1.00  0.00           O
ATOM   1297  O5' C   X  61     112.390  97.410  59.090  1.00  0.00           O
ATOM   1298  C5' C   X  61     113.740  97.110  59.420  1.00  0.00           C
ATOM   1299  C4' C   X  61     113.890  95.680  59.900  1.00  0.00           C
ATOM   1300  O4' C   X  61     113.220  95.510  61.170  1.00  0.00           O
ATOM   1301  C3' C   X  61     113.280  94.610  59.000  1.00  0.00           C
ATOM   1302  O3' C   X  61     114.110  94.280  57.900  1.00  0.00           O
ATOM   1303  C1' C   X  61     112.680  94.200  61.260  1.00  0.00           C
ATOM   1304  C2' C   X  61     113.070  93.460  59.970  1.00  0.00           C
ATOM   1305  O2' C   X  61     114.280  92.760  60.200  1.00  0.00           O
ATOM   1306  N1  C   X  61     111.220  94.310  61.430  1.00  0.00           N
ATOM   1307  C2  C   X  61     110.490  93.190  61.860  1.00  0.00           C
ATOM   1308  O2  C   X  61     111.110  92.130  62.090  1.00  0.00           O
ATOM   1309  N3  C   X  61     109.150  93.280  62.020  1.00  0.00           N
ATOM   1310  C4  C   X  61     108.530  94.440  61.770  1.00  0.00           C
ATOM   1311  N4  C   X  61     107.210  94.500  61.930  1.00  0.00           N
ATOM   1312  C5  C   X  61     109.240  95.590  61.330  1.00  0.00           C
ATOM   1313  C6  C   X  61     110.570  95.480  61.180  1.00  0.00           C
ATOM   1314  P   G   X  62     113.450  93.910  56.490  1.00  0.00           P
ATOM   1315  OP2 G   X  62     112.310  94.820  56.250  1.00  0.00           O
ATOM   1316  OP1 G   X  62     114.550  93.830  55.480  1.00  0.00           O
ATOM   1317  O5' G   X  62     112.870  92.440  56.700  1.00  0.00           O
ATOM   1318  C5' G   X  62     113.750  91.330  56.840  1.00  0.00           C
ATOM   1319  C4' G   X  62     113.040  90.110  57.360  1.00  0.00           C
ATOM   1320  O4' G   X  62     112.440  90.380  58.660  1.00  0.00           O
ATOM   1321  C3' G   X  62     111.870  89.580  56.540  1.00  0.00           C
ATOM   1322  O3' G   X  62     112.280  88.850  55.400  1.00  0.00           O
ATOM   1323  C1' G   X  62     111.280  89.600  58.820  1.00  0.00           C
ATOM   1324  C2' G   X  62     111.110  88.750  57.560  1.00  0.00           C
ATOM   1325  O2' G   X  62     111.750  87.500  57.770  1.00  0.00           O
ATOM   1326  N1  G   X  62     106.440  89.770  60.320  1.00  0.00           N
ATOM   1327  C2  G   X  62     107.300  88.710  60.210  1.00  0.00           C
ATOM   1328  N2  G   X  62     106.840  87.490  60.540  1.00  0.00           N
ATOM   1329  N3  G   X  62     108.550  88.810  59.800  1.00  0.00           N
ATOM   1330  C4  G   X  62     108.890  90.080  59.500  1.00  0.00           C
ATOM   1331  C5  G   X  62     108.120  91.210  59.570  1.00  0.00           C
ATOM   1332  C6  G   X  62     106.770  91.100  60.010  1.00  0.00           C
ATOM   1333  O6  G   X  62     105.910  91.980  60.150  1.00  0.00           O
ATOM   1334  N7  G   X  62     108.850  92.320  59.170  1.00  0.00           N
ATOM   1335  C8  G   X  62     110.030  91.850  58.870  1.00  0.00           C
ATOM   1336  N9  G   X  62     110.120  90.490  59.060  1.00  0.00           N
ATOM   1337  P   C   X  63     111.300  88.710  54.130  1.00  0.00           P
ATOM   1338  OP2 C   X  63     110.710  90.050  53.840  1.00  0.00           O
ATOM   1339  OP1 C   X  63     112.040  88.000  53.060  1.00  0.00           O
ATOM   1340  O5' C   X  63     110.130  87.750  54.630  1.00  0.00           O
ATOM   1341  C5' C   X  63     110.370  86.360  54.810  1.00  0.00           C
ATOM   1342  C4' C   X  63     109.160  85.640  55.370  1.00  0.00           C
ATOM   1343  O4' C   X  63     108.780  86.230  56.640  1.00  0.00           O
ATOM   1344  C3' C   X  63     107.890  85.710  54.550  1.00  0.00           C
ATOM   1345  O3' C   X  63     107.870  84.830  53.440  1.00  0.00           O
ATOM   1346  C1' C   X  63     107.380  86.160  56.800  1.00  0.00           C
ATOM   1347  C2' C   X  63     106.820  85.410  55.590  1.00  0.00           C
ATOM   1348  O2' C   X  63     106.810  84.020  55.910  1.00  0.00           O
ATOM   1349  N1  C   X  63     106.840  87.540  56.890  1.00  0.00           N
ATOM   1350  C2  C   X  63     105.560  87.720  57.410  1.00  0.00           C
ATOM   1351  O2  C   X  63     104.910  86.720  57.760  1.00  0.00           O
ATOM   1352  N3  C   X  63     105.060  88.970  57.520  1.00  0.00           N
ATOM   1353  C4  C   X  63     105.790  90.010  57.130  1.00  0.00           C
ATOM   1354  N4  C   X  63     105.260  91.230  57.250  1.00  0.00           N
ATOM   1355  C5  C   X  63     107.100  89.860  56.600  1.00  0.00           C
ATOM   1356  C6  C   X  63     107.590  88.610  56.500  1.00  0.00           C
ATOM   1357  P   U   X  64     107.130  85.280  52.080  1.00  0.00           P
ATOM   1358  OP2 U   X  64     107.650  86.620  51.710  1.00  0.00           O
ATOM   1359  OP1 U   X  64     107.210  84.160  51.110  1.00  0.00           O
ATOM   1360  O5' U   X  64     105.600  85.450  52.510  1.00  0.00           O
ATOM   1361  C5' U   X  64     104.790  84.310  52.750  1.00  0.00           C
ATOM   1362  C4' U   X  64     103.530  84.670  53.500  1.00  0.00           C
ATOM   1363  O4' U   X  64     103.810  85.660  54.510  1.00  0.00           O
ATOM   1364  C3' U   X  64     102.400  85.280  52.690  1.00  0.00           C
ATOM   1365  O3' U   X  64     101.660  84.320  51.970  1.00  0.00           O
ATOM   1366  C1' U   X  64     102.660  86.450  54.740  1.00  0.00           C
ATOM   1367  C2' U   X  64     101.580  85.990  53.760  1.00  0.00           C
ATOM   1368  O2' U   X  64     100.740  85.070  54.430  1.00  0.00           O
ATOM   1369  N1  U   X  64     103.000  87.880  54.620  1.00  0.00           N
ATOM   1370  C2  U   X  64     102.060  88.790  55.080  1.00  0.00           C
ATOM   1371  O2  U   X  64     100.970  88.460  55.520  1.00  0.00           O
ATOM   1372  N3  U   X  64     102.430  90.100  54.980  1.00  0.00           N
ATOM   1373  C4  U   X  64     103.620  90.600  54.500  1.00  0.00           C
ATOM   1374  O4  U   X  64     103.800  91.820  54.490  1.00  0.00           O
ATOM   1375  C5  U   X  64     104.540  89.600  54.070  1.00  0.00           C
ATOM   1376  C6  U   X  64     104.210  88.300  54.150  1.00  0.00           C
ATOM   1377  P   C   X  65     100.880  84.730  50.630  1.00  0.00           P
ATOM   1378  OP2 C   X  65     101.900  85.120  49.620  1.00  0.00           O
ATOM   1379  OP1 C   X  65      99.920  83.650  50.330  1.00  0.00           O
ATOM   1380  O5' C   X  65     100.040  86.030  51.040  1.00  0.00           O
ATOM   1381  C5' C   X  65      98.810  85.910  51.730  1.00  0.00           C
ATOM   1382  C4' C   X  65      98.120  87.250  51.880  1.00  0.00           C
ATOM   1383  O4' C   X  65      98.960  88.160  52.630  1.00  0.00           O
ATOM   1384  C3' C   X  65      97.820  88.000  50.590  1.00  0.00           C
ATOM   1385  O3' C   X  65      96.610  87.550  50.000  1.00  0.00           O
ATOM   1386  C1' C   X  65      98.740  89.490  52.200  1.00  0.00           C
ATOM   1387  C2' C   X  65      97.750  89.460  51.030  1.00  0.00           C
ATOM   1388  O2' C   X  65      96.460  89.770  51.530  1.00  0.00           O
ATOM   1389  N1  C   X  65     100.050  90.100  51.890  1.00  0.00           N
ATOM   1390  C2  C   X  65     100.260  91.430  52.240  1.00  0.00           C
ATOM   1391  O2  C   X  65      99.330  92.060  52.770  1.00  0.00           O
ATOM   1392  N3  C   X  65     101.460  92.000  51.990  1.00  0.00           N
ATOM   1393  C4  C   X  65     102.430  91.290  51.410  1.00  0.00           C
ATOM   1394  N4  C   X  65     103.600  91.890  51.180  1.00  0.00           N
ATOM   1395  C5  C   X  65     102.240  89.920  51.060  1.00  0.00           C
ATOM   1396  C6  C   X  65     101.050  89.370  51.320  1.00  0.00           C
ATOM   1397  P   A   X  66      96.430  87.500  48.410  1.00  0.00           P
ATOM   1398  OP2 A   X  66      95.530  86.360  48.140  1.00  0.00           O
ATOM   1399  OP1 A   X  66      96.080  88.870  47.930  1.00  0.00           O
ATOM   1400  O5' A   X  66      97.880  87.130  47.850  1.00  0.00           O
ATOM   1401  C5' A   X  66      98.040  86.580  46.540  1.00  0.00           C
ATOM   1402  C4' A   X  66      99.420  86.810  45.980  1.00  0.00           C
ATOM   1403  O4' A   X  66      99.660  88.230  45.840  1.00  0.00           O
ATOM   1404  C3' A   X  66     100.580  86.260  46.810  1.00  0.00           C
ATOM   1405  O3' A   X  66     101.610  85.830  45.930  1.00  0.00           O
ATOM   1406  C1' A   X  66     100.850  88.590  46.510  1.00  0.00           C
ATOM   1407  C2' A   X  66     101.060  87.500  47.560  1.00  0.00           C
ATOM   1408  O2' A   X  66     102.400  87.450  48.010  1.00  0.00           O
ATOM   1409  N1  A   X  66     103.160  93.010  47.760  1.00  0.00           N
ATOM   1410  C2  A   X  66     103.630  91.850  47.270  1.00  0.00           C
ATOM   1411  N3  A   X  66     102.970  90.740  46.960  1.00  0.00           N
ATOM   1412  C4  A   X  66     101.660  90.880  47.210  1.00  0.00           C
ATOM   1413  C5  A   X  66     101.030  92.000  47.710  1.00  0.00           C
ATOM   1414  C6  A   X  66     101.840  93.120  47.990  1.00  0.00           C
ATOM   1415  N6  A   X  66     101.380  94.270  48.480  1.00  0.00           N
ATOM   1416  N7  A   X  66      99.670  91.780  47.830  1.00  0.00           N
ATOM   1417  C8  A   X  66      99.510  90.550  47.420  1.00  0.00           C
ATOM   1418  N9  A   X  66     100.670  89.940  47.040  1.00  0.00           N
ATOM   1419  P   G   X  67     101.630  84.310  45.390  1.00  0.00           P
ATOM   1420  OP2 G   X  67     102.710  83.590  46.120  1.00  0.00           O
ATOM   1421  OP1 G   X  67     100.240  83.790  45.430  1.00  0.00           O
ATOM   1422  O5' G   X  67     102.020  84.440  43.850  1.00  0.00           O
ATOM   1423  C5' G   X  67     103.020  85.360  43.420  1.00  0.00           C
ATOM   1424  C4' G   X  67     102.410  86.680  43.010  1.00  0.00           C
ATOM   1425  O4' G   X  67     103.410  87.730  43.160  1.00  0.00           O
ATOM   1426  C3' G   X  67     101.930  86.770  41.570  1.00  0.00           C
ATOM   1427  O3' G   X  67     100.860  87.710  41.530  1.00  0.00           O
ATOM   1428  C1' G   X  67     103.630  88.350  41.910  1.00  0.00           C
ATOM   1429  C2' G   X  67     103.140  87.360  40.860  1.00  0.00           C
ATOM   1430  O2' G   X  67     102.870  87.990  39.630  1.00  0.00           O
ATOM   1431  N1  G   X  67     106.970  91.860  43.150  1.00  0.00           N
ATOM   1432  C2  G   X  67     105.610  91.820  43.360  1.00  0.00           C
ATOM   1433  N2  G   X  67     105.060  92.860  44.000  1.00  0.00           N
ATOM   1434  N3  G   X  67     104.850  90.820  42.960  1.00  0.00           N
ATOM   1435  C4  G   X  67     105.560  89.860  42.340  1.00  0.00           C
ATOM   1436  C5  G   X  67     106.910  89.800  42.080  1.00  0.00           C
ATOM   1437  C6  G   X  67     107.730  90.880  42.500  1.00  0.00           C
ATOM   1438  O6  G   X  67     108.950  91.020  42.370  1.00  0.00           O
ATOM   1439  N7  G   X  67     107.230  88.620  41.410  1.00  0.00           N
ATOM   1440  C8  G   X  67     106.090  88.000  41.280  1.00  0.00           C
ATOM   1441  N9  G   X  67     105.040  88.700  41.820  1.00  0.00           N
ATOM   1442  P   U   X  68      99.910  87.830  40.240  1.00  0.00           P
ATOM   1443  OP2 U   X  68     100.340  89.030  39.470  1.00  0.00           O
ATOM   1444  OP1 U   X  68      99.840  86.490  39.600  1.00  0.00           O
ATOM   1445  O5' U   X  68      98.480  88.190  40.840  1.00  0.00           O
ATOM   1446  C5' U   X  68      97.780  87.300  41.700  1.00  0.00           C
ATOM   1447  C4' U   X  68      96.960  88.080  42.690  1.00  0.00           C
ATOM   1448  O4' U   X  68      97.800  88.490  43.790  1.00  0.00           O
ATOM   1449  C3' U   X  68      96.370  89.370  42.150  1.00  0.00           C
ATOM   1450  O3' U   X  68      95.130  89.160  41.490  1.00  0.00           O
ATOM   1451  C1' U   X  68      97.440  89.780  44.220  1.00  0.00           C
ATOM   1452  C2' U   X  68      96.250  90.250  43.390  1.00  0.00           C
ATOM   1453  O2' U   X  68      95.060  89.950  44.110  1.00  0.00           O
ATOM   1454  N1  U   X  68      98.640  90.650  44.130  1.00  0.00           N
ATOM   1455  C2  U   X  68      98.610  91.920  44.680  1.00  0.00           C
ATOM   1456  O2  U   X  68      97.620  92.410  45.200  1.00  0.00           O
ATOM   1457  N3  U   X  68      99.800  92.610  44.590  1.00  0.00           N
ATOM   1458  C4  U   X  68     100.980  92.160  44.030  1.00  0.00           C
ATOM   1459  O4  U   X  68     101.960  92.900  44.030  1.00  0.00           O
ATOM   1460  C5  U   X  68     100.930  90.840  43.510  1.00  0.00           C
ATOM   1461  C6  U   X  68      99.790  90.150  43.580  1.00  0.00           C
ATOM   1462  P   A   X  69      94.690  90.110  40.280  1.00  0.00           P
ATOM   1463  OP2 A   X  69      95.860  90.280  39.380  1.00  0.00           O
ATOM   1464  OP1 A   X  69      93.410  89.570  39.770  1.00  0.00           O
ATOM   1465  O5' A   X  69      94.400  91.500  40.990  1.00  0.00           O
ATOM   1466  C5' A   X  69      93.290  91.660  41.860  1.00  0.00           C
ATOM   1467  C4' A   X  69      93.070  93.110  42.180  1.00  0.00           C
ATOM   1468  O4' A   X  69      94.140  93.580  43.020  1.00  0.00           O
ATOM   1469  C3' A   X  69      93.110  94.020  40.970  1.00  0.00           C
ATOM   1470  O3' A   X  69      91.840  94.080  40.340  1.00  0.00           O
ATOM   1471  C1' A   X  69      94.470  94.910  42.690  1.00  0.00           C
ATOM   1472  C2' A   X  69      93.580  95.360  41.540  1.00  0.00           C
ATOM   1473  O2' A   X  69      92.490  96.070  42.100  1.00  0.00           O
ATOM   1474  N1  A   X  69      98.880  97.630  42.680  1.00  0.00           N
ATOM   1475  C2  A   X  69      97.610  98.000  42.920  1.00  0.00           C
ATOM   1476  N3  A   X  69      96.500  97.260  42.910  1.00  0.00           N
ATOM   1477  C4  A   X  69      96.790  95.990  42.580  1.00  0.00           C
ATOM   1478  C5  A   X  69      98.040  95.470  42.300  1.00  0.00           C
ATOM   1479  C6  A   X  69      99.130  96.340  42.350  1.00  0.00           C
ATOM   1480  N6  A   X  69     100.380  95.950  42.110  1.00  0.00           N
ATOM   1481  N7  A   X  69      97.970  94.110  42.000  1.00  0.00           N
ATOM   1482  C8  A   X  69      96.690  93.850  42.120  1.00  0.00           C
ATOM   1483  N9  A   X  69      95.920  94.940  42.430  1.00  0.00           N
ATOM   1484  P   G   X  70      91.700  93.730  38.790  1.00  0.00           P
ATOM   1485  OP2 G   X  70      92.940  93.020  38.370  1.00  0.00           O
ATOM   1486  OP1 G   X  70      90.370  93.110  38.570  1.00  0.00           O
ATOM   1487  O5' G   X  70      91.660  95.180  38.120  1.00  0.00           O
ATOM   1488  C5' G   X  70      90.740  96.140  38.600  1.00  0.00           C
ATOM   1489  C4' G   X  70      91.250  97.530  38.390  1.00  0.00           C
ATOM   1490  O4' G   X  70      92.300  97.830  39.350  1.00  0.00           O
ATOM   1491  C3' G   X  70      91.900  97.770  37.040  1.00  0.00           C
ATOM   1492  O3' G   X  70      90.940  98.010  36.030  1.00  0.00           O
ATOM   1493  C1' G   X  70      93.320  98.590  38.730  1.00  0.00           C
ATOM   1494  C2' G   X  70      92.840  98.940  37.330  1.00  0.00           C
ATOM   1495  O2' G   X  70      92.100 100.150  37.420  1.00  0.00           O
ATOM   1496  N1  G   X  70      98.420  98.240  39.360  1.00  0.00           N
ATOM   1497  C2  G   X  70      97.620  99.350  39.450  1.00  0.00           C
ATOM   1498  N2  G   X  70      98.260 100.490  39.740  1.00  0.00           N
ATOM   1499  N3  G   X  70      96.310  99.350  39.270  1.00  0.00           N
ATOM   1500  C4  G   X  70      95.840  98.110  38.980  1.00  0.00           C
ATOM   1501  C5  G   X  70      96.570  96.940  38.860  1.00  0.00           C
ATOM   1502  C6  G   X  70      97.970  96.960  39.060  1.00  0.00           C
ATOM   1503  O6  G   X  70      98.770  96.010  38.990  1.00  0.00           O
ATOM   1504  N7  G   X  70      95.740  95.870  38.560  1.00  0.00           N
ATOM   1505  C8  G   X  70      94.550  96.400  38.490  1.00  0.00           C
ATOM   1506  N9  G   X  70      94.540  97.750  38.720  1.00  0.00           N
ATOM   1507  P   A   X  71      91.400  98.300  34.510  1.00  0.00           P
ATOM   1508  OP2 A   X  71      92.760  97.750  34.280  1.00  0.00           O
ATOM   1509  OP1 A   X  71      90.280  97.880  33.630  1.00  0.00           O
ATOM   1510  O5' A   X  71      91.480  99.880  34.470  1.00  0.00           O
ATOM   1511  C5' A   X  71      92.270 100.530  33.490  1.00  0.00           C
ATOM   1512  C4' A   X  71      92.910 101.790  34.020  1.00  0.00           C
ATOM   1513  O4' A   X  71      93.500 101.550  35.320  1.00  0.00           O
ATOM   1514  C3' A   X  71      94.050 102.300  33.170  1.00  0.00           C
ATOM   1515  O3' A   X  71      93.580 103.070  32.090  1.00  0.00           O
ATOM   1516  C1' A   X  71      94.730 102.230  35.430  1.00  0.00           C
ATOM   1517  C2' A   X  71      94.910 103.060  34.160  1.00  0.00           C
ATOM   1518  O2' A   X  71      94.390 104.360  34.380  1.00  0.00           O
ATOM   1519  N1  A   X  71      99.740 101.110  36.260  1.00  0.00           N
ATOM   1520  C2  A   X  71      99.110 102.280  36.130  1.00  0.00           C
ATOM   1521  N3  A   X  71      97.810 102.530  35.920  1.00  0.00           N
ATOM   1522  C4  A   X  71      97.130 101.380  35.830  1.00  0.00           C
ATOM   1523  C5  A   X  71      97.650 100.100  35.940  1.00  0.00           C
ATOM   1524  C6  A   X  71      99.020  99.970  36.170  1.00  0.00           C
ATOM   1525  N6  A   X  71      99.640  98.790  36.290  1.00  0.00           N
ATOM   1526  N7  A   X  71      96.670  99.150  35.790  1.00  0.00           N
ATOM   1527  C8  A   X  71      95.590  99.860  35.600  1.00  0.00           C
ATOM   1528  N9  A   X  71      95.790 101.210  35.600  1.00  0.00           N
ATOM   1529  P   A   X  72      93.710 102.500  30.590  1.00  0.00           P
ATOM   1530  OP2 A   X  72      93.890 101.020  30.640  1.00  0.00           O
ATOM   1531  OP1 A   X  72      92.590 103.080  29.810  1.00  0.00           O
ATOM   1532  O5' A   X  72      95.060 103.170  30.100  1.00  0.00           O
ATOM   1533  C5' A   X  72      95.380 104.480  30.530  1.00  0.00           C
ATOM   1534  C4' A   X  72      96.860 104.650  30.740  1.00  0.00           C
ATOM   1535  O4' A   X  72      97.260 104.150  32.050  1.00  0.00           O
ATOM   1536  C3' A   X  72      97.750 103.870  29.790  1.00  0.00           C
ATOM   1537  O3' A   X  72      97.820 104.460  28.500  1.00  0.00           O
ATOM   1538  C1' A   X  72      98.580 103.650  31.980  1.00  0.00           C
ATOM   1539  C2' A   X  72      99.070 103.850  30.540  1.00  0.00           C
ATOM   1540  O2' A   X  72      99.720 105.110  30.470  1.00  0.00           O
ATOM   1541  N1  A   X  72     101.480  99.510  32.930  1.00  0.00           N
ATOM   1542  C2  A   X  72     101.770 100.780  32.620  1.00  0.00           C
ATOM   1543  N3  A   X  72     100.960 101.810  32.400  1.00  0.00           N
ATOM   1544  C4  A   X  72      99.680 101.430  32.500  1.00  0.00           C
ATOM   1545  C5  A   X  72      99.220 100.170  32.810  1.00  0.00           C
ATOM   1546  C6  A   X  72     100.180  99.170  33.020  1.00  0.00           C
ATOM   1547  N6  A   X  72      99.890  97.900  33.320  1.00  0.00           N
ATOM   1548  N7  A   X  72      97.830 100.150  32.820  1.00  0.00           N
ATOM   1549  C8  A   X  72      97.500 101.390  32.540  1.00  0.00           C
ATOM   1550  N9  A   X  72      98.570 102.220  32.340  1.00  0.00           N
ATOM   1551  P   C   X  73      97.810 103.530  27.190  1.00  0.00           P
ATOM   1552  OP2 C   X  73      96.770 102.480  27.330  1.00  0.00           O
ATOM   1553  OP1 C   X  73      97.770 104.430  26.000  1.00  0.00           O
ATOM   1554  O5' C   X  73      99.260 102.870  27.210  1.00  0.00           O
ATOM   1555  C5' C   X  73     100.410 103.700  27.320  1.00  0.00           C
ATOM   1556  C4' C   X  73     101.680 102.900  27.470  1.00  0.00           C
ATOM   1557  O4' C   X  73     101.740 102.270  28.770  1.00  0.00           O
ATOM   1558  C3' C   X  73     101.860 101.760  26.500  1.00  0.00           C
ATOM   1559  O3' C   X  73     102.270 102.190  25.210  1.00  0.00           O
ATOM   1560  C1' C   X  73     102.430 101.040  28.670  1.00  0.00           C
ATOM   1561  C2' C   X  73     102.880 100.890  27.210  1.00  0.00           C
ATOM   1562  O2' C   X  73     104.190 101.430  27.080  1.00  0.00           O
ATOM   1563  N1  C   X  73     101.530  99.950  29.100  1.00  0.00           N
ATOM   1564  C2  C   X  73     101.980  98.630  29.180  1.00  0.00           C
ATOM   1565  O2  C   X  73     103.160  98.370  28.910  1.00  0.00           O
ATOM   1566  N3  C   X  73     101.130  97.650  29.560  1.00  0.00           N
ATOM   1567  C4  C   X  73      99.870  97.960  29.860  1.00  0.00           C
ATOM   1568  N4  C   X  73      99.050  96.980  30.240  1.00  0.00           N
ATOM   1569  C5  C   X  73      99.390  99.300  29.780  1.00  0.00           C
ATOM   1570  C6  C   X  73     100.240 100.250  29.410  1.00  0.00           C
ATOM   1571  P   C   X  74     101.590 101.550  23.900  1.00  0.00           P
ATOM   1572  OP2 C   X  74     100.200 101.190  24.230  1.00  0.00           O
ATOM   1573  OP1 C   X  74     101.870 102.450  22.750  1.00  0.00           O
ATOM   1574  O5' C   X  74     102.420 100.210  23.660  1.00  0.00           O
ATOM   1575  C5' C   X  74     103.840 100.230  23.680  1.00  0.00           C
ATOM   1576  C4' C   X  74     104.390  98.830  23.700  1.00  0.00           C
ATOM   1577  O4' C   X  74     104.200  98.240  25.010  1.00  0.00           O
ATOM   1578  C3' C   X  74     103.710  97.850  22.750  1.00  0.00           C
ATOM   1579  O3' C   X  74     104.170  97.970  21.420  1.00  0.00           O
ATOM   1580  C1' C   X  74     103.920  96.860  24.880  1.00  0.00           C
ATOM   1581  C2' C   X  74     103.990  96.500  23.400  1.00  0.00           C
ATOM   1582  O2' C   X  74     105.310  96.070  23.110  1.00  0.00           O
ATOM   1583  N1  C   X  74     102.600  96.590  25.480  1.00  0.00           N
ATOM   1584  C2  C   X  74     102.230  95.270  25.750  1.00  0.00           C
ATOM   1585  O2  C   X  74     103.020  94.370  25.440  1.00  0.00           O
ATOM   1586  N3  C   X  74     101.040  95.010  26.320  1.00  0.00           N
ATOM   1587  C4  C   X  74     100.210  96.000  26.630  1.00  0.00           C
ATOM   1588  N4  C   X  74      99.040  95.700  27.190  1.00  0.00           N
ATOM   1589  C5  C   X  74     100.560  97.360  26.380  1.00  0.00           C
ATOM   1590  C6  C   X  74     101.750  97.610  25.810  1.00  0.00           C
ATOM   1591  P   G   X  75     103.140  97.810  20.210  1.00  0.00           P
ATOM   1592  OP2 G   X  75     101.760  98.030  20.740  1.00  0.00           O
ATOM   1593  OP1 G   X  75     103.670  98.590  19.060  1.00  0.00           O
ATOM   1594  O5' G   X  75     103.240  96.270  19.830  1.00  0.00           O
ATOM   1595  C5' G   X  75     102.060  95.490  19.690  1.00  0.00           C
ATOM   1596  C4' G   X  75     102.270  94.100  20.220  1.00  0.00           C
ATOM   1597  O4' G   X  75     102.250  94.110  21.670  1.00  0.00           O
ATOM   1598  C3' G   X  75     101.190  93.100  19.830  1.00  0.00           C
ATOM   1599  O3' G   X  75     101.410  92.560  18.550  1.00  0.00           O
ATOM   1600  C1' G   X  75     101.620  92.950  22.160  1.00  0.00           C
ATOM   1601  C2' G   X  75     101.250  92.070  20.950  1.00  0.00           C
ATOM   1602  O2' G   X  75     102.310  91.150  20.720  1.00  0.00           O
ATOM   1603  N1  G   X  75      97.500  91.440  24.760  1.00  0.00           N
ATOM   1604  C2  G   X  75      98.450  90.690  24.120  1.00  0.00           C
ATOM   1605  N2  G   X  75      98.310  89.360  24.160  1.00  0.00           N
ATOM   1606  N3  G   X  75      99.480  91.200  23.480  1.00  0.00           N
ATOM   1607  C4  G   X  75      99.490  92.540  23.520  1.00  0.00           C
ATOM   1608  C5  G   X  75      98.590  93.390  24.130  1.00  0.00           C
ATOM   1609  C6  G   X  75      97.490  92.820  24.830  1.00  0.00           C
ATOM   1610  O6  G   X  75      96.580  93.400  25.440  1.00  0.00           O
ATOM   1611  N7  G   X  75      98.960  94.710  23.950  1.00  0.00           N
ATOM   1612  C8  G   X  75     100.050  94.640  23.240  1.00  0.00           C
ATOM   1613  N9  G   X  75     100.430  93.360  22.940  1.00  0.00           N
ATOM   1614  P   A   X  76     100.200  92.470  17.500  1.00  0.00           P
ATOM   1615  OP2 A   X  76      99.230  93.560  17.830  1.00  0.00           O
ATOM   1616  OP1 A   X  76     100.760  92.320  16.130  1.00  0.00           O
ATOM   1617  O5' A   X  76      99.470  91.120  17.900  1.00  0.00           O
ATOM   1618  C5' A   X  76     100.210  89.930  18.120  1.00  0.00           C
ATOM   1619  C4' A   X  76      99.300  88.840  18.600  1.00  0.00           C
ATOM   1620  O4' A   X  76      99.060  89.000  20.010  1.00  0.00           O
ATOM   1621  C3' A   X  76      97.910  88.840  17.990  1.00  0.00           C
ATOM   1622  O3' A   X  76      97.880  88.260  16.700  1.00  0.00           O
ATOM   1623  C1' A   X  76      97.740  88.590  20.320  1.00  0.00           C
ATOM   1624  C2' A   X  76      97.100  88.090  19.030  1.00  0.00           C
ATOM   1625  O2' A   X  76      97.340  86.700  18.930  1.00  0.00           O
ATOM   1626  N1  A   X  76      93.730  90.090  23.210  1.00  0.00           N
ATOM   1627  C2  A   X  76      94.130  88.890  22.760  1.00  0.00           C
ATOM   1628  N3  A   X  76      95.180  88.570  22.000  1.00  0.00           N
ATOM   1629  C4  A   X  76      95.890  89.670  21.700  1.00  0.00           C
ATOM   1630  C5  A   X  76      95.620  90.970  22.080  1.00  0.00           C
ATOM   1631  C6  A   X  76      94.470  91.170  22.880  1.00  0.00           C
ATOM   1632  N6  A   X  76      94.070  92.360  23.330  1.00  0.00           N
ATOM   1633  N7  A   X  76      96.570  91.840  21.580  1.00  0.00           N
ATOM   1634  C8  A   X  76      97.390  91.060  20.910  1.00  0.00           C
ATOM   1635  N9  A   X  76      97.030  89.730  20.930  1.00  0.00           N
ATOM   1636  P   A   X  77      96.690  88.640  15.690  1.00  0.00           P
ATOM   1637  OP2 A   X  77      96.440  90.100  15.780  1.00  0.00           O
ATOM   1638  OP1 A   X  77      97.000  88.000  14.390  1.00  0.00           O
ATOM   1639  O5' A   X  77      95.430  87.890  16.320  1.00  0.00           O
ATOM   1640  C5' A   X  77      94.150  88.490  16.320  1.00  0.00           C
ATOM   1641  C4' A   X  77      93.290  87.920  17.420  1.00  0.00           C
ATOM   1642  O4' A   X  77      93.730  88.450  18.700  1.00  0.00           O
ATOM   1643  C3' A   X  77      91.820  88.280  17.360  1.00  0.00           C
ATOM   1644  O3' A   X  77      91.110  87.460  16.450  1.00  0.00           O
ATOM   1645  C1' A   X  77      92.620  88.560  19.570  1.00  0.00           C
ATOM   1646  C2' A   X  77      91.380  88.100  18.810  1.00  0.00           C
ATOM   1647  O2' A   X  77      91.170  86.720  19.090  1.00  0.00           O
ATOM   1648  N1  A   X  77      90.100  91.860  22.650  1.00  0.00           N
ATOM   1649  C2  A   X  77      89.930  90.560  22.370  1.00  0.00           C
ATOM   1650  N3  A   X  77      90.630  89.760  21.560  1.00  0.00           N
ATOM   1651  C4  A   X  77      91.620  90.440  20.970  1.00  0.00           C
ATOM   1652  C5  A   X  77      91.910  91.780  21.130  1.00  0.00           C
ATOM   1653  C6  A   X  77      91.100  92.500  22.030  1.00  0.00           C
ATOM   1654  N6  A   X  77      91.260  93.800  22.300  1.00  0.00           N
ATOM   1655  N7  A   X  77      93.000  92.140  20.340  1.00  0.00           N
ATOM   1656  C8  A   X  77      93.330  91.020  19.730  1.00  0.00           C
ATOM   1657  N9  A   X  77      92.530  89.950  20.060  1.00  0.00           N
ATOM   1658  P   C   X  78      90.040  88.120  15.440  1.00  0.00           P
ATOM   1659  OP2 C   X  78      90.600  89.390  14.920  1.00  0.00           O
ATOM   1660  OP1 C   X  78      89.610  87.050  14.510  1.00  0.00           O
ATOM   1661  O5' C   X  78      88.800  88.470  16.380  1.00  0.00           O
ATOM   1662  C5' C   X  78      88.190  87.480  17.200  1.00  0.00           C
ATOM   1663  C4' C   X  78      87.310  88.110  18.240  1.00  0.00           C
ATOM   1664  O4' C   X  78      88.140  88.800  19.210  1.00  0.00           O
ATOM   1665  C3' C   X  78      86.380  89.190  17.730  1.00  0.00           C
ATOM   1666  O3' C   X  78      85.190  88.680  17.180  1.00  0.00           O
ATOM   1667  C1' C   X  78      87.490  89.950  19.680  1.00  0.00           C
ATOM   1668  C2' C   X  78      86.140  90.060  18.960  1.00  0.00           C
ATOM   1669  O2' C   X  78      85.140  89.490  19.790  1.00  0.00           O
ATOM   1670  N1  C   X  78      88.350  91.120  19.420  1.00  0.00           N
ATOM   1671  C2  C   X  78      88.120  92.290  20.150  1.00  0.00           C
ATOM   1672  O2  C   X  78      87.180  92.300  20.950  1.00  0.00           O
ATOM   1673  N3  C   X  78      88.910  93.370  19.940  1.00  0.00           N
ATOM   1674  C4  C   X  78      89.900  93.290  19.050  1.00  0.00           C
ATOM   1675  N4  C   X  78      90.670  94.360  18.860  1.00  0.00           N
ATOM   1676  C5  C   X  78      90.160  92.100  18.310  1.00  0.00           C
ATOM   1677  C6  C   X  78      89.370  91.050  18.520  1.00  0.00           C
ATOM   1678  P   G   X  79      84.450  89.510  16.020  1.00  0.00           P
ATOM   1679  OP2 G   X  79      85.380  89.590  14.850  1.00  0.00           O
ATOM   1680  OP1 G   X  79      83.090  88.920  15.820  1.00  0.00           O
ATOM   1681  O5' G   X  79      84.320  90.980  16.630  1.00  0.00           O
ATOM   1682  C5' G   X  79      83.050  91.530  16.940  1.00  0.00           C
ATOM   1683  C4' G   X  79      83.100  92.460  18.120  1.00  0.00           C
ATOM   1684  O4' G   X  79      84.450  92.600  18.620  1.00  0.00           O
ATOM   1685  C3' G   X  79      82.680  93.890  17.860  1.00  0.00           C
ATOM   1686  O3' G   X  79      81.280  94.050  17.740  1.00  0.00           O
ATOM   1687  C1' G   X  79      84.600  93.870  19.220  1.00  0.00           C
ATOM   1688  C2' G   X  79      83.290  94.630  19.040  1.00  0.00           C
ATOM   1689  O2' G   X  79      82.510  94.450  20.210  1.00  0.00           O
ATOM   1690  N1  G   X  79      87.430  98.130  18.990  1.00  0.00           N
ATOM   1691  C2  G   X  79      86.280  97.900  19.690  1.00  0.00           C
ATOM   1692  N2  G   X  79      85.810  98.930  20.420  1.00  0.00           N
ATOM   1693  N3  G   X  79      85.620  96.750  19.670  1.00  0.00           N
ATOM   1694  C4  G   X  79      86.220  95.840  18.880  1.00  0.00           C
ATOM   1695  C5  G   X  79      87.380  95.980  18.150  1.00  0.00           C
ATOM   1696  C6  G   X  79      88.070  97.210  18.170  1.00  0.00           C
ATOM   1697  O6  G   X  79      89.120  97.550  17.600  1.00  0.00           O
ATOM   1698  N7  G   X  79      87.670  94.810  17.460  1.00  0.00           N
ATOM   1699  C8  G   X  79      86.710  93.990  17.790  1.00  0.00           C
ATOM   1700  N9  G   X  79      85.780  94.550  18.640  1.00  0.00           N
ATOM   1701  P   G   X  80      80.720  94.950  16.530  1.00  0.00           P
ATOM   1702  OP2 G   X  80      81.630  94.740  15.380  1.00  0.00           O
ATOM   1703  OP1 G   X  80      79.260  94.690  16.380  1.00  0.00           O
ATOM   1704  O5' G   X  80      80.940  96.440  17.060  1.00  0.00           O
ATOM   1705  C5' G   X  80      80.450  96.820  18.340  1.00  0.00           C
ATOM   1706  C4' G   X  80      80.870  98.220  18.700  1.00  0.00           C
ATOM   1707  O4' G   X  80      82.270  98.260  19.060  1.00  0.00           O
ATOM   1708  C3' G   X  80      80.750  99.260  17.590  1.00  0.00           C
ATOM   1709  O3' G   X  80      79.430  99.740  17.400  1.00  0.00           O
ATOM   1710  C1' G   X  80      82.830  99.500  18.690  1.00  0.00           C
ATOM   1711  C2' G   X  80      81.710 100.340  18.060  1.00  0.00           C
ATOM   1712  O2' G   X  80      81.110 101.110  19.080  1.00  0.00           O
ATOM   1713  N1  G   X  80      87.140 101.330  16.720  1.00  0.00           N
ATOM   1714  C2  G   X  80      86.280 101.920  17.630  1.00  0.00           C
ATOM   1715  N2  G   X  80      86.620 103.140  18.070  1.00  0.00           N
ATOM   1716  N3  G   X  80      85.170 101.330  18.060  1.00  0.00           N
ATOM   1717  C4  G   X  80      85.000 100.110  17.510  1.00  0.00           C
ATOM   1718  C5  G   X  80      85.800  99.440  16.610  1.00  0.00           C
ATOM   1719  C6  G   X  80      86.980 100.070  16.140  1.00  0.00           C
ATOM   1720  O6  G   X  80      87.830  99.640  15.340  1.00  0.00           O
ATOM   1721  N7  G   X  80      85.270  98.200  16.300  1.00  0.00           N
ATOM   1722  C8  G   X  80      84.170  98.140  17.010  1.00  0.00           C
ATOM   1723  N9  G   X  80      83.950  99.260  17.770  1.00  0.00           N
ATOM   1724  P   G   X  81      79.080 100.570  16.080  1.00  0.00           P
ATOM   1725  OP2 G   X  81      77.620 100.450  15.800  1.00  0.00           O
ATOM   1726  OP1 G   X  81      79.700 101.910  16.250  1.00  0.00           O
ATOM   1727  O5' G   X  81      79.870  99.800  14.930  1.00  0.00           O
ATOM   1728  C5' G   X  81      79.300  99.650  13.640  1.00  0.00           C
ATOM   1729  C4' G   X  81      80.110  98.720  12.760  1.00  0.00           C
ATOM   1730  O4' G   X  81      81.250  99.410  12.190  1.00  0.00           O
ATOM   1731  C3' G   X  81      80.670  97.450  13.410  1.00  0.00           C
ATOM   1732  O3' G   X  81      80.580  96.330  12.520  1.00  0.00           O
ATOM   1733  C1' G   X  81      82.410  98.610  12.340  1.00  0.00           C
ATOM   1734  C2' G   X  81      82.150  97.790  13.600  1.00  0.00           C
ATOM   1735  O2' G   X  81      83.000  96.670  13.660  1.00  0.00           O
ATOM   1736  N1  G   X  81      84.960 102.420  14.520  1.00  0.00           N
ATOM   1737  C2  G   X  81      83.760 101.860  14.890  1.00  0.00           C
ATOM   1738  N2  G   X  81      83.180 102.400  15.970  1.00  0.00           N
ATOM   1739  N3  G   X  81      83.180 100.860  14.250  1.00  0.00           N
ATOM   1740  C4  G   X  81      83.920 100.470  13.200  1.00  0.00           C
ATOM   1741  C5  G   X  81      85.140 100.970  12.740  1.00  0.00           C
ATOM   1742  C6  G   X  81      85.740 102.030  13.430  1.00  0.00           C
ATOM   1743  O6  G   X  81      86.800 102.610  13.180  1.00  0.00           O
ATOM   1744  N7  G   X  81      85.590 100.300  11.610  1.00  0.00           N
ATOM   1745  C8  G   X  81      84.640  99.420  11.420  1.00  0.00           C
ATOM   1746  N9  G   X  81      83.610  99.460  12.340  1.00  0.00           N
ATOM   1747  P   U   X  82      79.650  96.320  11.200  1.00  0.00           P
ATOM   1748  OP2 U   X  82      79.810  94.950  10.650  1.00  0.00           O
ATOM   1749  OP1 U   X  82      78.270  96.810  11.440  1.00  0.00           O
ATOM   1750  O5' U   X  82      80.380  97.290  10.180  1.00  0.00           O
ATOM   1751  C5' U   X  82      79.730  97.770   9.010  1.00  0.00           C
ATOM   1752  C4' U   X  82      80.720  98.100   7.930  1.00  0.00           C
ATOM   1753  O4' U   X  82      81.060  99.520   7.990  1.00  0.00           O
ATOM   1754  C3' U   X  82      82.040  97.340   8.000  1.00  0.00           C
ATOM   1755  O3' U   X  82      82.480  97.020   6.680  1.00  0.00           O
ATOM   1756  C1' U   X  82      82.460  99.670   8.060  1.00  0.00           C
ATOM   1757  C2' U   X  82      83.000  98.350   8.620  1.00  0.00           C
ATOM   1758  O2' U   X  82      84.360  98.160   8.290  1.00  0.00           O
ATOM   1759  N1  U   X  82      82.760 100.840   8.900  1.00  0.00           N
ATOM   1760  C2  U   X  82      83.890 101.580   8.640  1.00  0.00           C
ATOM   1761  O2  U   X  82      84.670 101.310   7.740  1.00  0.00           O
ATOM   1762  N3  U   X  82      84.080 102.650   9.470  1.00  0.00           N
ATOM   1763  C4  U   X  82      83.270 103.040  10.520  1.00  0.00           C
ATOM   1764  O4  U   X  82      83.580 104.030  11.190  1.00  0.00           O
ATOM   1765  C5  U   X  82      82.120 102.230  10.730  1.00  0.00           C
ATOM   1766  C6  U   X  82      81.910 101.180   9.920  1.00  0.00           C
ATOM   1767  P   G   X  83      82.150  95.580   6.050  1.00  0.00           P
ATOM   1768  OP2 G   X  83      81.430  94.780   7.070  1.00  0.00           O
ATOM   1769  OP1 G   X  83      81.500  95.800   4.720  1.00  0.00           O
ATOM   1770  O5' G   X  83      83.580  94.920   5.840  1.00  0.00           O
ATOM   1771  C5' G   X  83      83.780  93.920   4.850  1.00  0.00           C
ATOM   1772  C4' G   X  83      85.160  94.000   4.280  1.00  0.00           C
ATOM   1773  O4' G   X  83      85.200  94.980   3.210  1.00  0.00           O
ATOM   1774  C3' G   X  83      86.230  94.470   5.250  1.00  0.00           C
ATOM   1775  O3' G   X  83      86.670  93.410   6.070  1.00  0.00           O
ATOM   1776  C1' G   X  83      86.430  95.680   3.240  1.00  0.00           C
ATOM   1777  C2' G   X  83      87.290  95.040   4.330  1.00  0.00           C
ATOM   1778  O2' G   X  83      88.070  94.000   3.760  1.00  0.00           O
ATOM   1779  N1  G   X  83      88.340 100.350   3.720  1.00  0.00           N
ATOM   1780  C2  G   X  83      88.970  99.180   3.370  1.00  0.00           C
ATOM   1781  N2  G   X  83      90.280  99.240   3.100  1.00  0.00           N
ATOM   1782  N3  G   X  83      88.350  98.020   3.270  1.00  0.00           N
ATOM   1783  C4  G   X  83      87.040  98.120   3.560  1.00  0.00           C
ATOM   1784  C5  G   X  83      86.320  99.230   3.920  1.00  0.00           C
ATOM   1785  C6  G   X  83      86.990 100.470   4.030  1.00  0.00           C
ATOM   1786  O6  G   X  83      86.510 101.570   4.330  1.00  0.00           O
ATOM   1787  N7  G   X  83      84.980  98.920   4.130  1.00  0.00           N
ATOM   1788  C8  G   X  83      84.920  97.640   3.890  1.00  0.00           C
ATOM   1789  N9  G   X  83      86.140  97.100   3.540  1.00  0.00           N
ATOM   1790  P   A   X  84      87.350  93.690   7.510  1.00  0.00           P
ATOM   1791  OP2 A   X  84      87.150  95.090   7.960  1.00  0.00           O
ATOM   1792  OP1 A   X  84      86.900  92.600   8.410  1.00  0.00           O
ATOM   1793  O5' A   X  84      88.890  93.500   7.200  1.00  0.00           O
ATOM   1794  C5' A   X  84      89.860  94.210   7.950  1.00  0.00           C
ATOM   1795  C4' A   X  84      90.790  94.970   7.050  1.00  0.00           C
ATOM   1796  O4' A   X  84      90.030  95.770   6.100  1.00  0.00           O
ATOM   1797  C3' A   X  84      91.670  95.980   7.760  1.00  0.00           C
ATOM   1798  O3' A   X  84      92.820  95.380   8.300  1.00  0.00           O
ATOM   1799  C1' A   X  84      90.660  97.010   5.900  1.00  0.00           C
ATOM   1800  C2' A   X  84      91.970  97.010   6.680  1.00  0.00           C
ATOM   1801  O2' A   X  84      93.000  96.550   5.810  1.00  0.00           O
ATOM   1802  N1  A   X  84      89.910 102.040   6.930  1.00  0.00           N
ATOM   1803  C2  A   X  84      91.000 101.350   6.560  1.00  0.00           C
ATOM   1804  N3  A   X  84      91.150 100.050   6.310  1.00  0.00           N
ATOM   1805  C4  A   X  84      89.980  99.420   6.480  1.00  0.00           C
ATOM   1806  C5  A   X  84      88.780  99.980   6.850  1.00  0.00           C
ATOM   1807  C6  A   X  84      88.750 101.360   7.080  1.00  0.00           C
ATOM   1808  N6  A   X  84      87.660 102.040   7.440  1.00  0.00           N
ATOM   1809  N7  A   X  84      87.780  99.020   6.920  1.00  0.00           N
ATOM   1810  C8  A   X  84      88.400  97.910   6.600  1.00  0.00           C
ATOM   1811  N9  A   X  84      89.730  98.080   6.330  1.00  0.00           N
ATOM   1812  P   G   X  85      92.820  94.950   9.850  1.00  0.00           P
ATOM   1813  OP2 G   X  85      91.430  95.050  10.380  1.00  0.00           O
ATOM   1814  OP1 G   X  85      93.560  93.670   9.940  1.00  0.00           O
ATOM   1815  O5' G   X  85      93.660  96.110  10.530  1.00  0.00           O
ATOM   1816  C5' G   X  85      93.010  97.300  10.950  1.00  0.00           C
ATOM   1817  C4' G   X  85      93.760  98.540  10.550  1.00  0.00           C
ATOM   1818  O4' G   X  85      93.070  99.190   9.440  1.00  0.00           O
ATOM   1819  C3' G   X  85      93.830  99.610  11.620  1.00  0.00           C
ATOM   1820  O3' G   X  85      94.870  99.390  12.560  1.00  0.00           O
ATOM   1821  C1' G   X  85      93.090 100.590   9.620  1.00  0.00           C
ATOM   1822  C2' G   X  85      94.000 100.880  10.820  1.00  0.00           C
ATOM   1823  O2' G   X  85      95.340 100.980  10.360  1.00  0.00           O
ATOM   1824  N1  G   X  85      89.860 104.480  10.360  1.00  0.00           N
ATOM   1825  C2  G   X  85      91.210 104.510  10.110  1.00  0.00           C
ATOM   1826  N2  G   X  85      91.790 105.710  10.060  1.00  0.00           N
ATOM   1827  N3  G   X  85      91.950 103.430   9.930  1.00  0.00           N
ATOM   1828  C4  G   X  85      91.230 102.300  10.030  1.00  0.00           C
ATOM   1829  C5  G   X  85      89.880 102.160  10.280  1.00  0.00           C
ATOM   1830  C6  G   X  85      89.100 103.320  10.470  1.00  0.00           C
ATOM   1831  O6  G   X  85      87.900 103.390  10.710  1.00  0.00           O
ATOM   1832  N7  G   X  85      89.500 100.840  10.300  1.00  0.00           N
ATOM   1833  C8  G   X  85      90.620 100.200  10.070  1.00  0.00           C
ATOM   1834  N9  G   X  85      91.700 101.020   9.890  1.00  0.00           N
ATOM   1835  P   C   X  86      94.640  99.780  14.090  1.00  0.00           P
ATOM   1836  OP2 C   X  86      93.270  99.330  14.470  1.00  0.00           O
ATOM   1837  OP1 C   X  86      95.860  99.340  14.830  1.00  0.00           O
ATOM   1838  O5' C   X  86      94.720 101.370  14.090  1.00  0.00           O
ATOM   1839  C5' C   X  86      95.940 102.010  13.720  1.00  0.00           C
ATOM   1840  C4' C   X  86      95.780 103.500  13.570  1.00  0.00           C
ATOM   1841  O4' C   X  86      94.710 103.810  12.650  1.00  0.00           O
ATOM   1842  C3' C   X  86      95.400 104.280  14.820  1.00  0.00           C
ATOM   1843  O3' C   X  86      96.490 104.480  15.700  1.00  0.00           O
ATOM   1844  C1' C   X  86      94.150 105.070  12.970  1.00  0.00           C
ATOM   1845  C2' C   X  86      94.860 105.570  14.230  1.00  0.00           C
ATOM   1846  O2' C   X  86      95.930 106.410  13.820  1.00  0.00           O
ATOM   1847  N1  C   X  86      92.690 104.920  13.160  1.00  0.00           N
ATOM   1848  C2  C   X  86      91.900 106.050  13.420  1.00  0.00           C
ATOM   1849  O2  C   X  86      92.410 107.180  13.520  1.00  0.00           O
ATOM   1850  N3  C   X  86      90.570 105.880  13.580  1.00  0.00           N
ATOM   1851  C4  C   X  86      90.040 104.660  13.470  1.00  0.00           C
ATOM   1852  N4  C   X  86      88.720 104.540  13.630  1.00  0.00           N
ATOM   1853  C5  C   X  86      90.830 103.500  13.200  1.00  0.00           C
ATOM   1854  C6  C   X  86      92.140 103.680  13.040  1.00  0.00           C
ATOM   1855  P   C   X  87      96.400 103.990  17.230  1.00  0.00           P
ATOM   1856  OP2 C   X  87      96.200 102.520  17.220  1.00  0.00           O
ATOM   1857  OP1 C   X  87      97.570 104.600  17.920  1.00  0.00           O
ATOM   1858  O5' C   X  87      95.070 104.680  17.800  1.00  0.00           O
ATOM   1859  C5' C   X  87      94.930 106.090  17.850  1.00  0.00           C
ATOM   1860  C4' C   X  87      93.480 106.490  18.030  1.00  0.00           C
ATOM   1861  O4' C   X  87      92.710 106.110  16.850  1.00  0.00           O
ATOM   1862  C3' C   X  87      92.750 105.810  19.180  1.00  0.00           C
ATOM   1863  O3' C   X  87      93.010 106.430  20.420  1.00  0.00           O
ATOM   1864  C1' C   X  87      91.410 105.710  17.240  1.00  0.00           C
ATOM   1865  C2' C   X  87      91.290 105.890  18.750  1.00  0.00           C
ATOM   1866  O2' C   X  87      90.770 107.190  19.010  1.00  0.00           O
ATOM   1867  N1  C   X  87      91.190 104.310  16.800  1.00  0.00           N
ATOM   1868  C2  C   X  87      89.900 103.760  16.760  1.00  0.00           C
ATOM   1869  O2  C   X  87      88.940 104.450  17.110  1.00  0.00           O
ATOM   1870  N3  C   X  87      89.730 102.480  16.350  1.00  0.00           N
ATOM   1871  C4  C   X  87      90.780 101.750  15.980  1.00  0.00           C
ATOM   1872  N4  C   X  87      90.580 100.500  15.560  1.00  0.00           N
ATOM   1873  C5  C   X  87      92.110 102.270  16.000  1.00  0.00           C
ATOM   1874  C6  C   X  87      92.260 103.550  16.410  1.00  0.00           C
ATOM   1875  P   C   X  88      93.110 105.525  21.748  1.00  0.00           P
ATOM   1876  OP2 C   X  88      93.867 104.281  21.415  1.00  0.00           O
ATOM   1877  OP1 C   X  88      93.563 106.412  22.847  1.00  0.00           O
ATOM   1878  O5' C   X  88      91.601 105.081  22.002  1.00  0.00           O
ATOM   1879  C5' C   X  88      90.599 106.036  22.308  1.00  0.00           C
ATOM   1880  C4' C   X  88      89.234 105.404  22.278  1.00  0.00           C
ATOM   1881  O4' C   X  88      88.994 104.852  20.959  1.00  0.00           O
ATOM   1882  C3' C   X  88      89.036 104.219  23.207  1.00  0.00           C
ATOM   1883  O3' C   X  88      88.769 104.595  24.543  1.00  0.00           O
ATOM   1884  C1' C   X  88      88.213 103.670  21.059  1.00  0.00           C
ATOM   1885  C2' C   X  88      87.900 103.458  22.537  1.00  0.00           C
ATOM   1886  O2' C   X  88      86.656 104.101  22.798  1.00  0.00           O
ATOM   1887  N1  C   X  88      88.963 102.537  20.476  1.00  0.00           N
ATOM   1888  C2  C   X  88      88.253 101.402  20.102  1.00  0.00           C
ATOM   1889  O2  C   X  88      87.026 101.376  20.283  1.00  0.00           O
ATOM   1890  N3  C   X  88      88.915 100.353  19.551  1.00  0.00           N
ATOM   1891  C4  C   X  88      90.237 100.433  19.369  1.00  0.00           C
ATOM   1892  N4  C   X  88      90.837  99.369  18.822  1.00  0.00           N
ATOM   1893  C5  C   X  88      90.979 101.586  19.736  1.00  0.00           C
ATOM   1894  C6  C   X  88      90.305 102.615  20.286  1.00  0.00           C
ATOM   1895  P   G   X  89      89.073 103.559  25.728  1.00  0.00           P
ATOM   1896  OP2 G   X  89      90.435 103.028  25.464  1.00  0.00           O
ATOM   1897  OP1 G   X  89      88.805 104.295  26.991  1.00  0.00           O
ATOM   1898  O5' G   X  89      88.044 102.346  25.637  1.00  0.00           O
ATOM   1899  C5' G   X  89      86.649 102.561  25.788  1.00  0.00           C
ATOM   1900  C4' G   X  89      85.879 101.265  25.730  1.00  0.00           C
ATOM   1901  O4' G   X  89      86.243 100.564  24.507  1.00  0.00           O
ATOM   1902  C3' G   X  89      86.135 100.284  26.865  1.00  0.00           C
ATOM   1903  O3' G   X  89      84.992  99.516  27.200  1.00  0.00           O
ATOM   1904  C1' G   X  89      86.637  99.254  24.807  1.00  0.00           C
ATOM   1905  C2' G   X  89      87.152  99.337  26.239  1.00  0.00           C
ATOM   1906  O2' G   X  89      87.089  98.046  26.827  1.00  0.00           O
ATOM   1907  N1  G   X  89      88.307  95.658  21.614  1.00  0.00           N
ATOM   1908  C2  G   X  89      87.178  95.677  22.396  1.00  0.00           C
ATOM   1909  N2  G   X  89      86.384  94.598  22.322  1.00  0.00           N
ATOM   1910  N3  G   X  89      86.848  96.680  23.193  1.00  0.00           N
ATOM   1911  C4  G   X  89      87.753  97.680  23.147  1.00  0.00           C
ATOM   1912  C5  G   X  89      88.910  97.761  22.402  1.00  0.00           C
ATOM   1913  C6  G   X  89      89.252  96.677  21.551  1.00  0.00           C
ATOM   1914  O6  G   X  89      90.236  96.560  20.812  1.00  0.00           O
ATOM   1915  N7  G   X  89      89.566  98.960  22.639  1.00  0.00           N
ATOM   1916  C8  G   X  89      88.811  99.575  23.507  1.00  0.00           C
ATOM   1917  N9  G   X  89      87.694  98.856  23.859  1.00  0.00           N
ATOM   1918  P   U   X  90      83.952 100.055  28.300  1.00  0.00           P
ATOM   1919  OP2 U   X  90      84.263  99.391  29.591  1.00  0.00           O
ATOM   1920  OP1 U   X  90      83.928 101.538  28.224  1.00  0.00           O
ATOM   1921  O5' U   X  90      82.542  99.513  27.794  1.00  0.00           O
ATOM   1922  C5' U   X  90      82.178  99.593  26.424  1.00  0.00           C
ATOM   1923  C4' U   X  90      80.697  99.387  26.228  1.00  0.00           C
ATOM   1924  O4' U   X  90      80.241  98.149  26.717  1.00  0.00           O
ATOM   1925  C3' U   X  90      79.783 100.380  26.929  1.00  0.00           C
ATOM   1926  O3' U   X  90      79.813 101.669  26.343  1.00  0.00           O
ATOM   1927  C1' U   X  90      78.866  98.226  27.078  1.00  0.00           C
ATOM   1928  C2' U   X  90      78.437  99.668  26.911  1.00  0.00           C
ATOM   1929  O2' U   X  90      77.791  99.820  25.655  1.00  0.00           O
ATOM   1930  N1  U   X  90      78.712  97.751  28.474  1.00  0.00           N
ATOM   1931  C2  U   X  90      77.437  97.418  28.891  1.00  0.00           C
ATOM   1932  O2  U   X  90      76.459  97.498  28.168  1.00  0.00           O
ATOM   1933  N3  U   X  90      77.343  96.983  30.190  1.00  0.00           N
ATOM   1934  C4  U   X  90      78.371  96.850  31.099  1.00  0.00           C
ATOM   1935  O4  U   X  90      78.125  96.445  32.236  1.00  0.00           O
ATOM   1936  C5  U   X  90      79.662  97.213  30.599  1.00  0.00           C
ATOM   1937  C6  U   X  90      79.782  97.639  29.337  1.00  0.00           C
ATOM   1938  P   C   X  91      79.579 102.976  27.248  1.00  0.00           P
ATOM   1939  OP2 C   X  91      80.290 102.778  28.536  1.00  0.00           O
ATOM   1940  OP1 C   X  91      79.883 104.170  26.419  1.00  0.00           O
ATOM   1941  O5' C   X  91      78.013 102.967  27.542  1.00  0.00           O
ATOM   1942  C5' C   X  91      77.073 103.130  26.491  1.00  0.00           C
ATOM   1943  C4' C   X  91      75.703 102.649  26.891  1.00  0.00           C
ATOM   1944  O4' C   X  91      75.778 101.264  27.331  1.00  0.00           O
ATOM   1945  C3' C   X  91      75.053 103.366  28.062  1.00  0.00           C
ATOM   1946  O3' C   X  91      74.430 104.588  27.689  1.00  0.00           O
ATOM   1947  C1' C   X  91      74.862 101.038  28.384  1.00  0.00           C
ATOM   1948  C2' C   X  91      74.071 102.325  28.581  1.00  0.00           C
ATOM   1949  O2' C   X  91      72.889 102.285  27.788  1.00  0.00           O
ATOM   1950  N1  C   X  91      75.599 100.626  29.607  1.00  0.00           N
ATOM   1951  C2  C   X  91      74.962  99.775  30.517  1.00  0.00           C
ATOM   1952  O2  C   X  91      73.806  99.384  30.278  1.00  0.00           O
ATOM   1953  N3  C   X  91      75.621  99.393  31.631  1.00  0.00           N
ATOM   1954  C4  C   X  91      76.859  99.828  31.867  1.00  0.00           C
ATOM   1955  N4  C   X  91      77.461  99.418  32.983  1.00  0.00           N
ATOM   1956  C5  C   X  91      77.535 100.694  30.961  1.00  0.00           C
ATOM   1957  C6  C   X  91      76.873 101.068  29.852  1.00  0.00           C
ATOM   1958  P   A   X  92      74.629 105.908  28.586  1.00  0.00           P
ATOM   1959  OP2 A   X  92      76.071 106.022  28.910  1.00  0.00           O
ATOM   1960  OP1 A   X  92      73.938 107.031  27.912  1.00  0.00           O
ATOM   1961  O5' A   X  92      73.853 105.576  29.935  1.00  0.00           O
ATOM   1962  C5' A   X  92      72.450 105.330  29.920  1.00  0.00           C
ATOM   1963  C4' A   X  92      71.986 104.733  31.222  1.00  0.00           C
ATOM   1964  O4' A   X  92      72.589 103.426  31.413  1.00  0.00           O
ATOM   1965  C3' A   X  92      72.352 105.497  32.485  1.00  0.00           C
ATOM   1966  O3' A   X  92      71.514 106.612  32.729  1.00  0.00           O
ATOM   1967  C1' A   X  92      72.835 103.207  32.818  1.00  0.00           C
ATOM   1968  C2' A   X  92      72.277 104.416  33.561  1.00  0.00           C
ATOM   1969  O2' A   X  92      70.931 104.158  33.932  1.00  0.00           O
ATOM   1970  N1  A   X  92      76.321 101.471  36.202  1.00  0.00           N
ATOM   1971  C2  A   X  92      74.980 101.534  36.235  1.00  0.00           C
ATOM   1972  N3  A   X  92      74.131 101.995  35.320  1.00  0.00           N
ATOM   1973  C4  A   X  92      74.803 102.445  34.233  1.00  0.00           C
ATOM   1974  C5  A   X  92      76.173 102.449  34.051  1.00  0.00           C
ATOM   1975  C6  A   X  92      76.956 101.924  35.095  1.00  0.00           C
ATOM   1976  N6  A   X  92      78.288 101.859  35.059  1.00  0.00           N
ATOM   1977  N7  A   X  92      76.495 102.989  32.815  1.00  0.00           N
ATOM   1978  C8  A   X  92      75.340 103.298  32.287  1.00  0.00           C
ATOM   1979  N9  A   X  92      74.269 102.996  33.093  1.00  0.00           N
ATOM   1980  P   C   X  93      72.067 107.879  33.543  1.00  0.00           P
ATOM   1981  OP2 C   X  93      73.418 108.199  33.026  1.00  0.00           O
ATOM   1982  OP1 C   X  93      71.007 108.923  33.532  1.00  0.00           O
ATOM   1983  O5' C   X  93      72.221 107.345  35.035  1.00  0.00           O
ATOM   1984  C5' C   X  93      71.072 107.011  35.810  1.00  0.00           C
ATOM   1985  C4' C   X  93      71.458 106.435  37.146  1.00  0.00           C
ATOM   1986  O4' C   X  93      72.212 105.214  36.954  1.00  0.00           O
ATOM   1987  C3' C   X  93      72.372 107.295  38.017  1.00  0.00           C
ATOM   1988  O3' C   X  93      71.669 108.320  38.705  1.00  0.00           O
ATOM   1989  C1' C   X  93      73.205 105.084  37.992  1.00  0.00           C
ATOM   1990  C2' C   X  93      73.012 106.262  38.935  1.00  0.00           C
ATOM   1991  O2' C   X  93      72.120 105.877  39.975  1.00  0.00           O
ATOM   1992  N1  C   X  93      74.577 105.043  37.415  1.00  0.00           N
ATOM   1993  C2  C   X  93      75.616 104.543  38.207  1.00  0.00           C
ATOM   1994  O2  C   X  93      75.365 104.143  39.351  1.00  0.00           O
ATOM   1995  N3  C   X  93      76.873 104.502  37.699  1.00  0.00           N
ATOM   1996  C4  C   X  93      77.113 104.928  36.468  1.00  0.00           C
ATOM   1997  N4  C   X  93      78.365 104.865  36.006  1.00  0.00           N
ATOM   1998  C5  C   X  93      76.077 105.442  35.636  1.00  0.00           C
ATOM   1999  C6  C   X  93      74.835 105.485  36.136  1.00  0.00           C
ATOM   2000  P   A   X  94      72.441 109.656  39.149  1.00  0.00           P
ATOM   2001  OP2 A   X  94      73.300 110.091  38.024  1.00  0.00           O
ATOM   2002  OP1 A   X  94      71.444 110.596  39.713  1.00  0.00           O
ATOM   2003  O5' A   X  94      73.390 109.183  40.339  1.00  0.00           O
ATOM   2004  C5' A   X  94      72.849 108.747  41.574  1.00  0.00           C
ATOM   2005  C4' A   X  94      73.924 108.223  42.499  1.00  0.00           C
ATOM   2006  O4' A   X  94      74.568 107.075  41.893  1.00  0.00           O
ATOM   2007  C3' A   X  94      75.069 109.175  42.797  1.00  0.00           C
ATOM   2008  O3' A   X  94      74.741 110.137  43.780  1.00  0.00           O
ATOM   2009  C1' A   X  94      75.964 107.050  42.262  1.00  0.00           C
ATOM   2010  C2' A   X  94      76.182 108.231  43.219  1.00  0.00           C
ATOM   2011  O2' A   X  94      76.004 107.774  44.557  1.00  0.00           O
ATOM   2012  N1  A   X  94      80.733 106.390  40.415  1.00  0.00           N
ATOM   2013  C2  A   X  94      80.204 106.221  41.638  1.00  0.00           C
ATOM   2014  N3  A   X  94      78.956 106.415  42.052  1.00  0.00           N
ATOM   2015  C4  A   X  94      78.183 106.831  41.037  1.00  0.00           C
ATOM   2016  C5  A   X  94      78.566 107.045  39.728  1.00  0.00           C
ATOM   2017  C6  A   X  94      79.926 106.809  39.422  1.00  0.00           C
ATOM   2018  N6  A   X  94      80.445 106.969  38.203  1.00  0.00           N
ATOM   2019  N7  A   X  94      77.491 107.475  38.961  1.00  0.00           N
ATOM   2020  C8  A   X  94      76.502 107.509  39.802  1.00  0.00           C
ATOM   2021  N9  A   X  94      76.839 107.131  41.083  1.00  0.00           N
ATOM   2022  P   G   X  95      75.483 111.563  43.803  1.00  0.00           P
ATOM   2023  OP2 G   X  95      75.561 112.065  42.402  1.00  0.00           O
ATOM   2024  OP1 G   X  95      74.859 112.408  44.848  1.00  0.00           O
ATOM   2025  O5' G   X  95      76.972 111.216  44.267  1.00  0.00           O
ATOM   2026  C5' G   X  95      77.229 110.746  45.584  1.00  0.00           C
ATOM   2027  C4' G   X  95      78.674 110.334  45.759  1.00  0.00           C
ATOM   2028  O4' G   X  95      78.995 109.271  44.835  1.00  0.00           O
ATOM   2029  C3' G   X  95      79.703 111.411  45.461  1.00  0.00           C
ATOM   2030  O3' G   X  95      79.873 112.334  46.522  1.00  0.00           O
ATOM   2031  C1' G   X  95      80.365 109.405  44.405  1.00  0.00           C
ATOM   2032  C2' G   X  95      80.961 110.590  45.159  1.00  0.00           C
ATOM   2033  O2' G   X  95      81.555 110.124  46.356  1.00  0.00           O
ATOM   2034  N1  G   X  95      83.427 109.337  40.333  1.00  0.00           N
ATOM   2035  C2  G   X  95      83.725 109.108  41.663  1.00  0.00           C
ATOM   2036  N2  G   X  95      85.001 108.822  41.932  1.00  0.00           N
ATOM   2037  N3  G   X  95      82.829 109.153  42.638  1.00  0.00           N
ATOM   2038  C4  G   X  95      81.599 109.449  42.177  1.00  0.00           C
ATOM   2039  C5  G   X  95      81.196 109.697  40.879  1.00  0.00           C
ATOM   2040  C6  G   X  95      82.161 109.642  39.844  1.00  0.00           C
ATOM   2041  O6  G   X  95      81.991 109.835  38.631  1.00  0.00           O
ATOM   2042  N7  G   X  95      79.828 109.960  40.835  1.00  0.00           N
ATOM   2043  C8  G   X  95      79.448 109.880  42.072  1.00  0.00           C
ATOM   2044  N9  G   X  95      80.457 109.573  42.939  1.00  0.00           N
ATOM   2045  P   C   X  96      80.369 113.832  46.220  1.00  0.00           P
ATOM   2046  OP2 C   X  96      79.615 114.331  45.041  1.00  0.00           O
ATOM   2047  OP1 C   X  96      80.325 114.597  47.486  1.00  0.00           O
ATOM   2048  O5' C   X  96      81.893 113.663  45.796  1.00  0.00           O
ATOM   2049  C5' C   X  96      82.869 113.267  46.740  1.00  0.00           C
ATOM   2050  C4' C   X  96      84.213 113.058  46.096  1.00  0.00           C
ATOM   2051  O4' C   X  96      84.125 112.010  45.094  1.00  0.00           O
ATOM   2052  C3' C   X  96      84.793 114.245  45.340  1.00  0.00           C
ATOM   2053  O3' C   X  96      85.382 115.209  46.186  1.00  0.00           O
ATOM   2054  C1' C   X  96      85.025 112.313  43.999  1.00  0.00           C
ATOM   2055  C2' C   X  96      85.765 113.586  44.383  1.00  0.00           C
ATOM   2056  O2' C   X  96      86.977 113.227  45.040  1.00  0.00           O
ATOM   2057  N1  C   X  96      84.271 112.461  42.725  1.00  0.00           N
ATOM   2058  C2  C   X  96      84.983 112.366  41.521  1.00  0.00           C
ATOM   2059  O2  C   X  96      86.207 112.164  41.558  1.00  0.00           O
ATOM   2060  N3  C   X  96      84.339 112.493  40.346  1.00  0.00           N
ATOM   2061  C4  C   X  96      83.015 112.706  40.336  1.00  0.00           C
ATOM   2062  N4  C   X  96      82.413 112.826  39.151  1.00  0.00           N
ATOM   2063  C5  C   X  96      82.268 112.807  41.538  1.00  0.00           C
ATOM   2064  C6  C   X  96      82.923 112.673  42.695  1.00  0.00           C
ATOM   2065  P   U   X  97      85.480 116.746  45.722  1.00  0.00           P
ATOM   2066  OP2 U   X  97      84.169 117.132  45.131  1.00  0.00           O
ATOM   2067  OP1 U   X  97      86.027 117.536  46.862  1.00  0.00           O
ATOM   2068  O5' U   X  97      86.563 116.732  44.561  1.00  0.00           O
ATOM   2069  C5' U   X  97      87.923 116.406  44.829  1.00  0.00           C
ATOM   2070  C4' U   X  97      88.727 116.306  43.561  1.00  0.00           C
ATOM   2071  O4' U   X  97      88.199 115.253  42.721  1.00  0.00           O
ATOM   2072  C3' U   X  97      88.725 117.536  42.659  1.00  0.00           C
ATOM   2073  O3' U   X  97      89.595 118.557  43.112  1.00  0.00           O
ATOM   2074  C1' U   X  97      88.365 115.615  41.329  1.00  0.00           C
ATOM   2075  C2' U   X  97      89.108 116.960  41.310  1.00  0.00           C
ATOM   2076  O2' U   X  97      90.512 116.710  41.228  1.00  0.00           O
ATOM   2077  N1  U   X  97      87.057 115.687  40.634  1.00  0.00           N
ATOM   2078  C2  U   X  97      87.085 115.648  39.246  1.00  0.00           C
ATOM   2079  O2  U   X  97      88.112 115.564  38.596  1.00  0.00           O
ATOM   2080  N3  U   X  97      85.848 115.717  38.644  1.00  0.00           N
ATOM   2081  C4  U   X  97      84.624 115.815  39.262  1.00  0.00           C
ATOM   2082  O4  U   X  97      83.601 115.869  38.590  1.00  0.00           O
ATOM   2083  C5  U   X  97      84.679 115.852  40.694  1.00  0.00           C
ATOM   2084  C6  U   X  97      85.864 115.781  41.308  1.00  0.00           C
ATOM   2085  P   C   X  98      89.298 120.097  42.761  1.00  0.00           P
ATOM   2086  OP2 C   X  98      87.850 120.348  42.979  1.00  0.00           O
ATOM   2087  OP1 C   X  98      90.307 120.932  43.459  1.00  0.00           O
ATOM   2088  O5' C   X  98      89.583 120.188  41.194  1.00  0.00           O
ATOM   2089  C5' C   X  98      90.908 120.081  40.685  1.00  0.00           C
ATOM   2090  C4' C   X  98      90.924 120.114  39.181  1.00  0.00           C
ATOM   2091  O4' C   X  98      90.171 118.988  38.653  1.00  0.00           O
ATOM   2092  C3' C   X  98      90.282 121.330  38.521  1.00  0.00           C
ATOM   2093  O3' C   X  98      91.123 122.467  38.536  1.00  0.00           O
ATOM   2094  C1' C   X  98      89.514 119.381  37.420  1.00  0.00           C
ATOM   2095  C2' C   X  98      89.954 120.817  37.132  1.00  0.00           C
ATOM   2096  O2' C   X  98      91.109 120.787  36.306  1.00  0.00           O
ATOM   2097  N1  C   X  98      88.041 119.252  37.540  1.00  0.00           N
ATOM   2098  C2  C   X  98      87.277 119.217  36.362  1.00  0.00           C
ATOM   2099  O2  C   X  98      87.857 119.296  35.261  1.00  0.00           O
ATOM   2100  N3  C   X  98      85.935 119.110  36.437  1.00  0.00           N
ATOM   2101  C4  C   X  98      85.335 119.022  37.633  1.00  0.00           C
ATOM   2102  N4  C   X  98      84.010 118.909  37.654  1.00  0.00           N
ATOM   2103  C5  C   X  98      86.084 119.053  38.844  1.00  0.00           C
ATOM   2104  C6  C   X  98      87.419 119.163  38.756  1.00  0.00           C
ATOM   2105  P   G   X  99      90.485 123.945  38.467  1.00  0.00           P
ATOM   2106  OP2 G   X  99      89.332 123.987  39.397  1.00  0.00           O
ATOM   2107  OP1 G   X  99      91.588 124.926  38.621  1.00  0.00           O
ATOM   2108  O5' G   X  99      89.931 124.054  36.980  1.00  0.00           O
ATOM   2109  C5' G   X  99      90.813 124.077  35.872  1.00  0.00           C
ATOM   2110  C4' G   X  99      90.060 124.027  34.565  1.00  0.00           C
ATOM   2111  O4' G   X  99      89.276 122.803  34.491  1.00  0.00           O
ATOM   2112  C3' G   X  99      89.031 125.131  34.334  1.00  0.00           C
ATOM   2113  O3' G   X  99      89.619 126.358  33.931  1.00  0.00           O
ATOM   2114  C1' G   X  99      88.051 123.064  33.762  1.00  0.00           C
ATOM   2115  C2' G   X  99      88.102 124.524  33.302  1.00  0.00           C
ATOM   2116  O2' G   X  99      88.672 124.578  32.005  1.00  0.00           O
ATOM   2117  N1  G   X  99      83.018 122.308  33.822  1.00  0.00           N
ATOM   2118  C2  G   X  99      83.850 122.556  32.759  1.00  0.00           C
ATOM   2119  N2  G   X  99      83.280 122.619  31.547  1.00  0.00           N
ATOM   2120  N3  G   X  99      85.157 122.735  32.869  1.00  0.00           N
ATOM   2121  C4  G   X  99      85.572 122.642  34.154  1.00  0.00           C
ATOM   2122  C5  G   X  99      84.822 122.403  35.282  1.00  0.00           C
ATOM   2123  C6  G   X  99      83.417 122.205  35.147  1.00  0.00           C
ATOM   2124  O6  G   X  99      82.590 121.974  36.027  1.00  0.00           O
ATOM   2125  N7  G   X  99      85.627 122.387  36.413  1.00  0.00           N
ATOM   2126  C8  G   X  99      86.825 122.616  35.959  1.00  0.00           C
ATOM   2127  N9  G   X  99      86.863 122.786  34.601  1.00  0.00           N
END
