# Supplementary material for: Structural and dynamic mechanisms for coupled folding and tRNA recognition of a translational T-box riboswitch
Source: Nat Commun. 2023 Nov 15;14:7394. doi: 10.1038/s41467-023-43232-z (PMC10651847; doi:10.1038/s41467-023-43232-z)
Supplement: Supplementary file 4 — Supplementary Data 1 [file 41467_2023_43232_MOESM4_ESM.zip › Supplementary Data 1/T99.4.pdb]

ATOM      1  O5'   G     1     107.306  76.401  46.428  1.00  0.00           O
ATOM      2  C5'   G     1     106.572  76.133  47.617  1.00  0.00           C
ATOM      3  C4'   G     1     107.013  77.111  48.717  1.00  0.00           C
ATOM      4  O4'   G     1     106.748  78.458  48.321  1.00  0.00           O
ATOM      5  C1'   G     1     105.997  79.121  49.329  1.00  0.00           C
ATOM      6  N9    G     1     104.542  79.141  49.032  1.00  0.00           N
ATOM      7  C8    G     1     103.853  78.623  47.960  1.00  0.00           C
ATOM      8  N7    G     1     102.569  78.867  47.977  1.00  0.00           N
ATOM      9  C5    G     1     102.391  79.627  49.140  1.00  0.00           C
ATOM     10  C6    G     1     101.220  80.228  49.725  1.00  0.00           C
ATOM     11  O6    G     1     100.047  80.201  49.349  1.00  0.00           O
ATOM     12  N1    G     1     101.484  80.933  50.881  1.00  0.00           N
ATOM     13  C2    G     1     102.717  81.055  51.420  1.00  0.00           C
ATOM     14  N2    G     1     102.812  81.755  52.517  1.00  0.00           N
ATOM     15  N3    G     1     103.832  80.532  50.921  1.00  0.00           N
ATOM     16  C4    G     1     103.601  79.817  49.775  1.00  0.00           C
ATOM     17  C3'   G     1     106.379  76.899  50.103  1.00  0.00           C
ATOM     18  C2'   G     1     106.273  78.343  50.614  1.00  0.00           C
ATOM     19  O2'   G     1     107.491  78.801  51.191  1.00  0.00           O
ATOM     20  O3'   G     1     107.209  76.137  50.976  1.00  0.00           O
ATOM     21  P     G     2     106.606  75.291  52.187  1.00  0.00           P
ATOM     22  O1P   G     2     107.737  74.581  52.811  1.00  0.00           O
ATOM     23  O2P   G     2     105.484  74.489  51.672  1.00  0.00           O
ATOM     24  O5'   G     2     106.031  76.319  53.276  1.00  0.00           O
ATOM     25  C5'   G     2     106.865  76.916  54.264  1.00  0.00           C
ATOM     26  C4'   G     2     106.100  77.740  55.317  1.00  0.00           C
ATOM     27  O4'   G     2     105.487  78.907  54.777  1.00  0.00           O
ATOM     28  C1'   G     2     104.194  79.076  55.359  1.00  0.00           C
ATOM     29  N9    G     2     103.137  78.778  54.366  1.00  0.00           N
ATOM     30  C8    G     2     103.265  78.148  53.155  1.00  0.00           C
ATOM     31  N7    G     2     102.151  78.000  52.499  1.00  0.00           N
ATOM     32  C5    G     2     101.202  78.588  53.339  1.00  0.00           C
ATOM     33  C6    G     2      99.783  78.738  53.191  1.00  0.00           C
ATOM     34  O6    G     2      99.068  78.418  52.246  1.00  0.00           O
ATOM     35  N1    G     2      99.172  79.286  54.296  1.00  0.00           N
ATOM     36  C2    G     2      99.837  79.703  55.397  1.00  0.00           C
ATOM     37  N2    G     2      99.094  80.177  56.361  1.00  0.00           N
ATOM     38  N3    G     2     101.158  79.621  55.572  1.00  0.00           N
ATOM     39  C4    G     2     101.791  79.045  54.499  1.00  0.00           C
ATOM     40  C3'   G     2     105.006  76.960  56.053  1.00  0.00           C
ATOM     41  C2'   G     2     104.082  78.092  56.529  1.00  0.00           C
ATOM     42  O2'   G     2     104.505  78.739  57.729  1.00  0.00           O
ATOM     43  O3'   G     2     105.515  76.203  57.137  1.00  0.00           O
ATOM     44  P     C     3     104.851  74.816  57.535  1.00  0.00           P
ATOM     45  O1P   C     3     105.466  74.367  58.802  1.00  0.00           O
ATOM     46  O2P   C     3     104.936  73.894  56.381  1.00  0.00           O
ATOM     47  O5'   C     3     103.308  75.128  57.838  1.00  0.00           O
ATOM     48  C5'   C     3     102.903  75.783  59.039  1.00  0.00           C
ATOM     49  C4'   C     3     101.399  76.112  59.099  1.00  0.00           C
ATOM     50  O4'   C     3     100.990  77.005  58.067  1.00  0.00           O
ATOM     51  C1'   C     3      99.614  76.763  57.763  1.00  0.00           C
ATOM     52  N1    C     3      99.394  76.401  56.333  1.00  0.00           N
ATOM     53  C6    C     3     100.416  76.009  55.501  1.00  0.00           C
ATOM     54  C5    C     3     100.141  75.615  54.232  1.00  0.00           C
ATOM     55  C4    C     3      98.780  75.615  53.825  1.00  0.00           C
ATOM     56  N4    C     3      98.431  75.303  52.614  1.00  0.00           N
ATOM     57  N3    C     3      97.791  75.983  54.610  1.00  0.00           N
ATOM     58  C2    C     3      98.076  76.388  55.863  1.00  0.00           C
ATOM     59  O2    C     3      97.134  76.719  56.584  1.00  0.00           O
ATOM     60  C3'   C     3     100.498  74.900  58.912  1.00  0.00           C
ATOM     61  C2'   C     3      99.152  75.578  58.627  1.00  0.00           C
ATOM     62  O2'   C     3      98.453  76.085  59.760  1.00  0.00           O
ATOM     63  O3'   C     3     100.474  73.986  60.000  1.00  0.00           O
ATOM     64  P     G     4     100.044  72.478  59.746  1.00  0.00           P
ATOM     65  O1P   G     4     100.117  71.764  61.036  1.00  0.00           O
ATOM     66  O2P   G     4     100.842  71.968  58.609  1.00  0.00           O
ATOM     67  O5'   G     4      98.525  72.523  59.287  1.00  0.00           O
ATOM     68  C5'   G     4      97.478  72.801  60.209  1.00  0.00           C
ATOM     69  C4'   G     4      96.097  72.705  59.554  1.00  0.00           C
ATOM     70  O4'   G     4      95.884  73.660  58.512  1.00  0.00           O
ATOM     71  C1'   G     4      95.043  73.073  57.513  1.00  0.00           C
ATOM     72  N9    G     4      95.821  72.947  56.255  1.00  0.00           N
ATOM     73  C8    G     4      97.159  72.691  56.110  1.00  0.00           C
ATOM     74  N7    G     4      97.549  72.498  54.878  1.00  0.00           N
ATOM     75  C5    G     4      96.376  72.704  54.129  1.00  0.00           C
ATOM     76  C6    G     4      96.104  72.655  52.711  1.00  0.00           C
ATOM     77  O6    G     4      96.849  72.364  51.772  1.00  0.00           O
ATOM     78  N1    G     4      94.798  72.972  52.383  1.00  0.00           N
ATOM     79  C2    G     4      93.834  73.218  53.303  1.00  0.00           C
ATOM     80  N2    G     4      92.636  73.508  52.870  1.00  0.00           N
ATOM     81  N3    G     4      94.028  73.228  54.616  1.00  0.00           N
ATOM     82  C4    G     4      95.321  72.982  54.974  1.00  0.00           C
ATOM     83  C3'   G     4      95.835  71.342  58.915  1.00  0.00           C
ATOM     84  C2'   G     4      94.631  71.691  58.038  1.00  0.00           C
ATOM     85  O2'   G     4      93.458  71.798  58.832  1.00  0.00           O
ATOM     86  O3'   G     4      95.572  70.309  59.851  1.00  0.00           O
ATOM     87  P     A     5      95.735  68.779  59.441  1.00  0.00           P
ATOM     88  O1P   A     5      96.774  68.170  60.291  1.00  0.00           O
ATOM     89  O2P   A     5      95.905  68.677  57.977  1.00  0.00           O
ATOM     90  O5'   A     5      94.339  68.105  59.804  1.00  0.00           O
ATOM     91  C5'   A     5      93.139  68.492  59.149  1.00  0.00           C
ATOM     92  C4'   A     5      92.080  67.390  59.267  1.00  0.00           C
ATOM     93  O4'   A     5      90.970  67.736  58.440  1.00  0.00           O
ATOM     94  C1'   A     5      90.868  66.781  57.397  1.00  0.00           C
ATOM     95  N9    A     5      90.294  67.376  56.171  1.00  0.00           N
ATOM     96  C8    A     5      89.119  67.022  55.558  1.00  0.00           C
ATOM     97  N7    A     5      88.739  67.823  54.597  1.00  0.00           N
ATOM     98  C5    A     5      89.759  68.796  54.589  1.00  0.00           C
ATOM     99  C6    A     5      90.018  69.978  53.851  1.00  0.00           C
ATOM    100  N6    A     5      89.231  70.493  52.928  1.00  0.00           N
ATOM    101  N1    A     5      91.139  70.674  54.013  1.00  0.00           N
ATOM    102  C2    A     5      91.995  70.261  54.940  1.00  0.00           C
ATOM    103  N3    A     5      91.899  69.177  55.706  1.00  0.00           N
ATOM    104  C4    A     5      90.733  68.500  55.506  1.00  0.00           C
ATOM    105  C3'   A     5      92.581  66.036  58.749  1.00  0.00           C
ATOM    106  C2'   A     5      92.277  66.212  57.261  1.00  0.00           C
ATOM    107  O2'   A     5      92.358  65.018  56.500  1.00  0.00           O
ATOM    108  O3'   A     5      91.813  64.981  59.327  1.00  0.00           O
ATOM    109  P     C     6      92.501  63.721  59.985  1.00  0.00           P
ATOM    110  O1P   C     6      93.470  63.190  59.005  1.00  0.00           O
ATOM    111  O2P   C     6      91.417  62.829  60.459  1.00  0.00           O
ATOM    112  O5'   C     6      93.299  64.322  61.243  1.00  0.00           O
ATOM    113  C5'   C     6      92.604  64.842  62.377  1.00  0.00           C
ATOM    114  C4'   C     6      93.511  65.334  63.521  1.00  0.00           C
ATOM    115  O4'   C     6      94.480  64.332  63.829  1.00  0.00           O
ATOM    116  C1'   C     6      95.686  65.003  64.135  1.00  0.00           C
ATOM    117  N1    C     6      96.869  64.108  64.012  1.00  0.00           N
ATOM    118  C6    C     6      97.255  63.608  62.794  1.00  0.00           C
ATOM    119  C5    C     6      98.353  62.820  62.700  1.00  0.00           C
ATOM    120  C4    C     6      99.056  62.534  63.896  1.00  0.00           C
ATOM    121  N4    C     6     100.096  61.747  63.867  1.00  0.00           N
ATOM    122  N3    C     6      98.706  62.997  65.080  1.00  0.00           N
ATOM    123  C2    C     6      97.614  63.799  65.157  1.00  0.00           C
ATOM    124  O2    C     6      97.280  64.199  66.275  1.00  0.00           O
ATOM    125  C3'   C     6      94.266  66.661  63.256  1.00  0.00           C
ATOM    126  C2'   C     6      95.728  66.186  63.178  1.00  0.00           C
ATOM    127  O2'   C     6      96.754  67.077  63.610  1.00  0.00           O
ATOM    128  O3'   C     6      94.151  67.575  64.340  1.00  0.00           O
ATOM    129  P     G     7      92.842  68.425  64.637  1.00  0.00           P
ATOM    130  O1P   G     7      93.298  69.501  65.542  1.00  0.00           O
ATOM    131  O2P   G     7      91.780  67.519  65.112  1.00  0.00           O
ATOM    132  O5'   G     7      92.370  69.046  63.245  1.00  0.00           O
ATOM    133  C5'   G     7      92.881  70.263  62.710  1.00  0.00           C
ATOM    134  C4'   G     7      91.734  71.153  62.198  1.00  0.00           C
ATOM    135  O4'   G     7      91.068  70.494  61.126  1.00  0.00           O
ATOM    136  C1'   G     7      89.716  70.250  61.483  1.00  0.00           C
ATOM    137  N9    G     7      89.262  68.924  61.007  1.00  0.00           N
ATOM    138  C8    G     7      89.520  67.674  61.518  1.00  0.00           C
ATOM    139  N7    G     7      88.982  66.690  60.840  1.00  0.00           N
ATOM    140  C5    G     7      88.274  67.351  59.826  1.00  0.00           C
ATOM    141  C6    G     7      87.473  66.853  58.739  1.00  0.00           C
ATOM    142  O6    G     7      87.264  65.694  58.388  1.00  0.00           O
ATOM    143  N1    G     7      86.884  67.840  57.977  1.00  0.00           N
ATOM    144  C2    G     7      87.119  69.161  58.160  1.00  0.00           C
ATOM    145  N2    G     7      86.526  69.985  57.344  1.00  0.00           N
ATOM    146  N3    G     7      87.913  69.669  59.096  1.00  0.00           N
ATOM    147  C4    G     7      88.443  68.715  59.923  1.00  0.00           C
ATOM    148  C3'   G     7      90.694  71.439  63.299  1.00  0.00           C
ATOM    149  C2'   G     7      89.597  70.417  62.999  1.00  0.00           C
ATOM    150  O2'   G     7      88.301  70.848  63.405  1.00  0.00           O
ATOM    151  O3'   G     7      90.145  72.748  63.212  1.00  0.00           O
ATOM    152  P     A     8      90.638  73.938  64.153  1.00  0.00           P
ATOM    153  O1P   A     8      91.273  73.375  65.363  1.00  0.00           O
ATOM    154  O2P   A     8      89.489  74.847  64.289  1.00  0.00           O
ATOM    155  O5'   A     8      91.740  74.675  63.269  1.00  0.00           O
ATOM    156  C5'   A     8      93.115  74.339  63.361  1.00  0.00           C
ATOM    157  C4'   A     8      93.939  74.879  62.192  1.00  0.00           C
ATOM    158  O4'   A     8      93.507  74.282  60.978  1.00  0.00           O
ATOM    159  C1'   A     8      93.343  75.282  59.982  1.00  0.00           C
ATOM    160  N9    A     8      91.889  75.477  59.727  1.00  0.00           N
ATOM    161  C8    A     8      90.829  74.739  60.206  1.00  0.00           C
ATOM    162  N7    A     8      89.673  75.007  59.654  1.00  0.00           N
ATOM    163  C5    A     8      90.008  75.980  58.708  1.00  0.00           C
ATOM    164  C6    A     8      89.286  76.686  57.719  1.00  0.00           C
ATOM    165  N6    A     8      87.992  76.568  57.500  1.00  0.00           N
ATOM    166  N1    A     8      89.879  77.570  56.919  1.00  0.00           N
ATOM    167  C2    A     8      91.184  77.749  57.078  1.00  0.00           C
ATOM    168  N3    A     8      92.003  77.159  57.943  1.00  0.00           N
ATOM    169  C4    A     8      91.345  76.274  58.745  1.00  0.00           C
ATOM    170  C3'   A     8      93.868  76.395  62.016  1.00  0.00           C
ATOM    171  C2'   A     8      94.057  76.540  60.500  1.00  0.00           C
ATOM    172  O2'   A     8      95.426  76.502  60.083  1.00  0.00           O
ATOM    173  O3'   A     8      94.869  77.075  62.767  1.00  0.00           O
ATOM    174  P     U     9      94.462  78.188  63.825  1.00  0.00           P
ATOM    175  O1P   U     9      95.697  78.742  64.411  1.00  0.00           O
ATOM    176  O2P   U     9      93.424  77.643  64.720  1.00  0.00           O
ATOM    177  O5'   U     9      93.780  79.303  62.921  1.00  0.00           O
ATOM    178  C5'   U     9      94.561  80.156  62.098  1.00  0.00           C
ATOM    179  C4'   U     9      93.702  80.893  61.066  1.00  0.00           C
ATOM    180  O4'   U     9      93.086  79.980  60.164  1.00  0.00           O
ATOM    181  C1'   U     9      91.854  80.538  59.720  1.00  0.00           C
ATOM    182  N1    U     9      90.684  79.674  60.034  1.00  0.00           N
ATOM    183  C6    U     9      90.685  78.770  61.077  1.00  0.00           C
ATOM    184  C5    U     9      89.562  78.061  61.376  1.00  0.00           C
ATOM    185  C4    U     9      88.329  78.250  60.642  1.00  0.00           C
ATOM    186  O4    U     9      87.271  77.666  60.816  1.00  0.00           O
ATOM    187  N3    U     9      88.398  79.189  59.649  1.00  0.00           N
ATOM    188  C2    U     9      89.524  79.882  59.281  1.00  0.00           C
ATOM    189  O2    U     9      89.459  80.644  58.320  1.00  0.00           O
ATOM    190  C3'   U     9      92.561  81.713  61.668  1.00  0.00           C
ATOM    191  C2'   U     9      91.679  81.884  60.430  1.00  0.00           C
ATOM    192  O2'   U     9      92.142  82.959  59.619  1.00  0.00           O
ATOM    193  O3'   U     9      92.948  82.983  62.167  1.00  0.00           O
ATOM    194  P     C    10      92.138  83.654  63.357  1.00  0.00           P
ATOM    195  O1P   C    10      92.610  85.049  63.476  1.00  0.00           O
ATOM    196  O2P   C    10      92.223  82.769  64.532  1.00  0.00           O
ATOM    197  O5'   C    10      90.609  83.672  62.902  1.00  0.00           O
ATOM    198  C5'   C    10      90.091  84.556  61.921  1.00  0.00           C
ATOM    199  C4'   C    10      88.621  84.228  61.615  1.00  0.00           C
ATOM    200  O4'   C    10      88.408  82.877  61.200  1.00  0.00           O
ATOM    201  C1'   C    10      87.153  82.394  61.678  1.00  0.00           C
ATOM    202  N1    C    10      87.320  81.219  62.592  1.00  0.00           N
ATOM    203  C6    C    10      88.534  80.922  63.157  1.00  0.00           C
ATOM    204  C5    C    10      88.681  79.807  63.905  1.00  0.00           C
ATOM    205  C4    C    10      87.551  78.973  64.091  1.00  0.00           C
ATOM    206  N4    C    10      87.695  77.885  64.789  1.00  0.00           N
ATOM    207  N3    C    10      86.358  79.249  63.582  1.00  0.00           N
ATOM    208  C2    C    10      86.224  80.374  62.833  1.00  0.00           C
ATOM    209  O2    C    10      85.103  80.644  62.386  1.00  0.00           O
ATOM    210  C3'   C    10      87.693  84.460  62.808  1.00  0.00           C
ATOM    211  C2'   C    10      86.506  83.574  62.411  1.00  0.00           C
ATOM    212  O2'   C    10      85.687  84.316  61.522  1.00  0.00           O
ATOM    213  O3'   C    10      87.300  85.830  62.886  1.00  0.00           O
ATOM    214  P     C    11      86.922  86.503  64.276  1.00  0.00           P
ATOM    215  O1P   C    11      86.574  87.922  64.034  1.00  0.00           O
ATOM    216  O2P   C    11      87.977  86.186  65.254  1.00  0.00           O
ATOM    217  O5'   C    11      85.577  85.740  64.685  1.00  0.00           O
ATOM    218  C5'   C    11      84.331  86.159  64.162  1.00  0.00           C
ATOM    219  C4'   C    11      83.134  85.320  64.606  1.00  0.00           C
ATOM    220  O4'   C    11      83.141  83.987  64.117  1.00  0.00           O
ATOM    221  C1'   C    11      82.557  83.125  65.098  1.00  0.00           C
ATOM    222  N1    C    11      83.560  82.191  65.690  1.00  0.00           N
ATOM    223  C6    C    11      84.907  82.448  65.667  1.00  0.00           C
ATOM    224  C5    C    11      85.779  81.544  66.164  1.00  0.00           C
ATOM    225  C4    C    11      85.251  80.349  66.717  1.00  0.00           C
ATOM    226  N4    C    11      86.063  79.468  67.216  1.00  0.00           N
ATOM    227  N3    C    11      83.952  80.107  66.806  1.00  0.00           N
ATOM    228  C2    C    11      83.092  81.023  66.306  1.00  0.00           C
ATOM    229  O2    C    11      81.885  80.827  66.455  1.00  0.00           O
ATOM    230  C3'   C    11      82.945  85.219  66.114  1.00  0.00           C
ATOM    231  C2'   C    11      81.978  84.033  66.188  1.00  0.00           C
ATOM    232  O2'   C    11      80.640  84.376  65.838  1.00  0.00           O
ATOM    233  O3'   C    11      82.364  86.402  66.628  1.00  0.00           O
ATOM    234  P     G    12      83.007  87.187  67.849  1.00  0.00           P
ATOM    235  O1P   G    12      82.536  88.574  67.696  1.00  0.00           O
ATOM    236  O2P   G    12      84.448  86.917  67.939  1.00  0.00           O
ATOM    237  O5'   G    12      82.328  86.491  69.106  1.00  0.00           O
ATOM    238  C5'   G    12      80.971  86.700  69.431  1.00  0.00           C
ATOM    239  C4'   G    12      80.401  85.514  70.214  1.00  0.00           C
ATOM    240  O4'   G    12      80.512  84.272  69.506  1.00  0.00           O
ATOM    241  C1'   G    12      80.737  83.218  70.449  1.00  0.00           C
ATOM    242  N9    G    12      82.108  82.658  70.354  1.00  0.00           N
ATOM    243  C8    G    12      83.190  83.133  69.657  1.00  0.00           C
ATOM    244  N7    G    12      84.288  82.455  69.840  1.00  0.00           N
ATOM    245  C5    G    12      83.918  81.462  70.759  1.00  0.00           C
ATOM    246  C6    G    12      84.678  80.446  71.444  1.00  0.00           C
ATOM    247  O6    G    12      85.882  80.211  71.418  1.00  0.00           O
ATOM    248  N1    G    12      83.913  79.642  72.265  1.00  0.00           N
ATOM    249  C2    G    12      82.587  79.811  72.459  1.00  0.00           C
ATOM    250  N2    G    12      81.995  79.015  73.311  1.00  0.00           N
ATOM    251  N3    G    12      81.841  80.757  71.885  1.00  0.00           N
ATOM    252  C4    G    12      82.570  81.556  71.040  1.00  0.00           C
ATOM    253  C3'   G    12      81.032  85.273  71.582  1.00  0.00           C
ATOM    254  C2'   G    12      80.537  83.846  71.829  1.00  0.00           C
ATOM    255  O2'   G    12      79.150  83.813  72.142  1.00  0.00           O
ATOM    256  O3'   G    12      80.580  86.188  72.570  1.00  0.00           O
ATOM    257  P     G    13      81.433  86.500  73.886  1.00  0.00           P
ATOM    258  O1P   G    13      80.749  87.638  74.530  1.00  0.00           O
ATOM    259  O2P   G    13      82.850  86.623  73.511  1.00  0.00           O
ATOM    260  O5'   G    13      81.265  85.203  74.808  1.00  0.00           O
ATOM    261  C5'   G    13      80.034  84.839  75.411  1.00  0.00           C
ATOM    262  C4'   G    13      80.152  83.491  76.141  1.00  0.00           C
ATOM    263  O4'   G    13      80.600  82.476  75.235  1.00  0.00           O
ATOM    264  C1'   G    13      81.574  81.639  75.858  1.00  0.00           C
ATOM    265  N9    G    13      82.933  81.803  75.286  1.00  0.00           N
ATOM    266  C8    G    13      83.408  82.738  74.400  1.00  0.00           C
ATOM    267  N7    G    13      84.680  82.629  74.147  1.00  0.00           N
ATOM    268  C5    G    13      85.084  81.512  74.877  1.00  0.00           C
ATOM    269  C6    G    13      86.372  80.891  75.042  1.00  0.00           C
ATOM    270  O6    G    13      87.474  81.213  74.613  1.00  0.00           O
ATOM    271  N1    G    13      86.342  79.798  75.872  1.00  0.00           N
ATOM    272  C2    G    13      85.227  79.338  76.472  1.00  0.00           C
ATOM    273  N2    G    13      85.375  78.280  77.222  1.00  0.00           N
ATOM    274  N3    G    13      84.035  79.937  76.449  1.00  0.00           N
ATOM    275  C4    G    13      84.017  81.005  75.589  1.00  0.00           C
ATOM    276  C3'   G    13      81.110  83.486  77.343  1.00  0.00           C
ATOM    277  C2'   G    13      81.595  82.029  77.332  1.00  0.00           C
ATOM    278  O2'   G    13      80.717  81.157  78.033  1.00  0.00           O
ATOM    279  O3'   G    13      80.492  83.692  78.611  1.00  0.00           O
ATOM    280  P     C    14      80.437  85.074  79.393  1.00  0.00           P
ATOM    281  O1P   C    14      79.739  84.758  80.652  1.00  0.00           O
ATOM    282  O2P   C    14      79.857  86.142  78.558  1.00  0.00           O
ATOM    283  O5'   C    14      81.924  85.478  79.794  1.00  0.00           O
ATOM    284  C5'   C    14      82.767  86.272  78.965  1.00  0.00           C
ATOM    285  C4'   C    14      84.071  86.551  79.717  1.00  0.00           C
ATOM    286  O4'   C    14      84.852  85.371  79.903  1.00  0.00           O
ATOM    287  C1'   C    14      86.235  85.724  79.916  1.00  0.00           C
ATOM    288  N1    C    14      86.981  85.114  78.775  1.00  0.00           N
ATOM    289  C6    C    14      86.338  84.649  77.654  1.00  0.00           C
ATOM    290  C5    C    14      87.031  83.959  76.720  1.00  0.00           C
ATOM    291  C4    C    14      88.422  83.761  76.923  1.00  0.00           C
ATOM    292  N4    C    14      89.084  83.025  76.088  1.00  0.00           N
ATOM    293  N3    C    14      89.059  84.200  77.996  1.00  0.00           N
ATOM    294  C2    C    14      88.361  84.904  78.916  1.00  0.00           C
ATOM    295  O2    C    14      88.969  85.272  79.921  1.00  0.00           O
ATOM    296  C3'   C    14      85.000  87.553  79.029  1.00  0.00           C
ATOM    297  C2'   C    14      86.279  87.246  79.817  1.00  0.00           C
ATOM    298  O2'   C    14      86.257  87.783  81.141  1.00  0.00           O
ATOM    299  O3'   C    14      84.600  88.896  79.213  1.00  0.00           O
ATOM    300  P     C    15      85.038  90.055  78.213  1.00  0.00           P
ATOM    301  O1P   C    15      84.700  91.317  78.914  1.00  0.00           O
ATOM    302  O2P   C    15      84.422  89.791  76.906  1.00  0.00           O
ATOM    303  O5'   C    15      86.623  89.971  78.030  1.00  0.00           O
ATOM    304  C5'   C    15      87.529  90.397  79.036  1.00  0.00           C
ATOM    305  C4'   C    15      88.971  89.995  78.701  1.00  0.00           C
ATOM    306  O4'   C    15      89.053  88.596  78.454  1.00  0.00           O
ATOM    307  C1'   C    15      90.121  88.328  77.565  1.00  0.00           C
ATOM    308  N1    C    15      89.738  87.412  76.455  1.00  0.00           N
ATOM    309  C6    C    15      88.549  87.534  75.778  1.00  0.00           C
ATOM    310  C5    C    15      88.281  86.704  74.739  1.00  0.00           C
ATOM    311  C4    C    15      89.275  85.747  74.384  1.00  0.00           C
ATOM    312  N4    C    15      89.082  84.903  73.421  1.00  0.00           N
ATOM    313  N3    C    15      90.410  85.612  75.031  1.00  0.00           N
ATOM    314  C2    C    15      90.658  86.431  76.067  1.00  0.00           C
ATOM    315  O2    C    15      91.718  86.280  76.667  1.00  0.00           O
ATOM    316  C3'   C    15      89.538  90.678  77.458  1.00  0.00           C
ATOM    317  C2'   C    15      90.613  89.673  77.030  1.00  0.00           C
ATOM    318  O2'   C    15      91.896  89.876  77.601  1.00  0.00           O
ATOM    319  O3'   C    15      90.021  92.003  77.700  1.00  0.00           O
ATOM    320  P     A    16      90.666  92.867  76.516  1.00  0.00           P
ATOM    321  O1P   A    16      90.465  94.288  76.863  1.00  0.00           O
ATOM    322  O2P   A    16      90.078  92.409  75.248  1.00  0.00           O
ATOM    323  O5'   A    16      92.235  92.568  76.524  1.00  0.00           O
ATOM    324  C5'   A    16      93.142  93.358  75.768  1.00  0.00           C
ATOM    325  C4'   A    16      94.616  92.950  75.955  1.00  0.00           C
ATOM    326  O4'   A    16      95.015  92.916  77.326  1.00  0.00           O
ATOM    327  C1'   A    16      96.136  92.042  77.451  1.00  0.00           C
ATOM    328  N9    A    16      96.011  91.115  78.597  1.00  0.00           N
ATOM    329  C8    A    16      94.925  90.883  79.403  1.00  0.00           C
ATOM    330  N7    A    16      95.187  90.150  80.457  1.00  0.00           N
ATOM    331  C5    A    16      96.548  89.848  80.306  1.00  0.00           C
ATOM    332  C6    A    16      97.509  89.141  81.071  1.00  0.00           C
ATOM    333  N6    A    16      97.303  88.604  82.257  1.00  0.00           N
ATOM    334  N1    A    16      98.771  89.030  80.663  1.00  0.00           N
ATOM    335  C2    A    16      99.106  89.599  79.517  1.00  0.00           C
ATOM    336  N3    A    16      98.333  90.306  78.699  1.00  0.00           N
ATOM    337  C4    A    16      97.048  90.400  79.156  1.00  0.00           C
ATOM    338  C3'   A    16      94.974  91.574  75.399  1.00  0.00           C
ATOM    339  C2'   A    16      96.273  91.254  76.150  1.00  0.00           C
ATOM    340  O2'   A    16      97.436  91.730  75.477  1.00  0.00           O
ATOM    341  O3'   A    16      95.231  91.585  74.003  1.00  0.00           O
ATOM    342  P     U    17      94.968  90.286  73.126  1.00  0.00           P
ATOM    343  O1P   U    17      95.633  90.518  71.826  1.00  0.00           O
ATOM    344  O2P   U    17      93.513  90.057  73.156  1.00  0.00           O
ATOM    345  O5'   U    17      95.731  89.112  73.924  1.00  0.00           O
ATOM    346  C5'   U    17      97.102  88.818  73.681  1.00  0.00           C
ATOM    347  C4'   U    17      97.720  87.742  74.593  1.00  0.00           C
ATOM    348  O4'   U    17      97.715  88.089  75.975  1.00  0.00           O
ATOM    349  C1'   U    17      97.613  86.897  76.750  1.00  0.00           C
ATOM    350  N1    U    17      96.478  86.994  77.706  1.00  0.00           N
ATOM    351  C6    U    17      95.256  87.473  77.301  1.00  0.00           C
ATOM    352  C5    U    17      94.210  87.510  78.165  1.00  0.00           C
ATOM    353  C4    U    17      94.315  87.047  79.522  1.00  0.00           C
ATOM    354  O4    U    17      93.416  87.062  80.361  1.00  0.00           O
ATOM    355  N3    U    17      95.551  86.551  79.850  1.00  0.00           N
ATOM    356  C2    U    17      96.643  86.498  79.006  1.00  0.00           C
ATOM    357  O2    U    17      97.699  86.032  79.437  1.00  0.00           O
ATOM    358  C3'   U    17      97.050  86.375  74.458  1.00  0.00           C
ATOM    359  C2'   U    17      97.417  85.714  75.795  1.00  0.00           C
ATOM    360  O2'   U    17      98.632  84.975  75.730  1.00  0.00           O
ATOM    361  O3'   U    17      97.575  85.692  73.325  1.00  0.00           O
ATOM    362  P     C    18      96.903  84.373  72.741  1.00  0.00           P
ATOM    363  O1P   C    18      97.495  84.183  71.402  1.00  0.00           O
ATOM    364  O2P   C    18      95.443  84.505  72.883  1.00  0.00           O
ATOM    365  O5'   C    18      97.415  83.233  73.745  1.00  0.00           O
ATOM    366  C5'   C    18      98.557  82.433  73.475  1.00  0.00           C
ATOM    367  C4'   C    18      98.858  81.441  74.613  1.00  0.00           C
ATOM    368  O4'   C    18      98.864  82.079  75.895  1.00  0.00           O
ATOM    369  C1'   C    18      98.518  81.126  76.899  1.00  0.00           C
ATOM    370  N1    C    18      97.314  81.509  77.688  1.00  0.00           N
ATOM    371  C6    C    18      96.303  82.247  77.132  1.00  0.00           C
ATOM    372  C5    C    18      95.153  82.433  77.817  1.00  0.00           C
ATOM    373  C4    C    18      95.025  81.842  79.088  1.00  0.00           C
ATOM    374  N4    C    18      93.896  81.961  79.732  1.00  0.00           N
ATOM    375  N3    C    18      95.991  81.150  79.665  1.00  0.00           N
ATOM    376  C2    C    18      97.152  80.984  78.977  1.00  0.00           C
ATOM    377  O2    C    18      98.064  80.386  79.553  1.00  0.00           O
ATOM    378  C3'   C    18      97.877  80.270  74.744  1.00  0.00           C
ATOM    379  C2'   C    18      98.230  79.817  76.167  1.00  0.00           C
ATOM    380  O2'   C    18      99.415  79.026  76.190  1.00  0.00           O
ATOM    381  O3'   C    18      98.147  79.211  73.844  1.00  0.00           O
ATOM    382  P     A    19      97.059  78.104  73.462  1.00  0.00           P
ATOM    383  O1P   A    19      97.819  77.091  72.706  1.00  0.00           O
ATOM    384  O2P   A    19      95.886  78.766  72.874  1.00  0.00           O
ATOM    385  O5'   A    19      96.572  77.454  74.840  1.00  0.00           O
ATOM    386  C5'   A    19      97.249  76.378  75.459  1.00  0.00           C
ATOM    387  C4'   A    19      96.664  76.068  76.844  1.00  0.00           C
ATOM    388  O4'   A    19      96.581  77.258  77.631  1.00  0.00           O
ATOM    389  C1'   A    19      95.349  77.290  78.327  1.00  0.00           C
ATOM    390  N9    A    19      94.408  78.333  77.863  1.00  0.00           N
ATOM    391  C8    A    19      94.347  79.058  76.694  1.00  0.00           C
ATOM    392  N7    A    19      93.329  79.876  76.637  1.00  0.00           N
ATOM    393  C5    A    19      92.646  79.640  77.835  1.00  0.00           C
ATOM    394  C6    A    19      91.471  80.139  78.446  1.00  0.00           C
ATOM    395  N6    A    19      90.690  81.064  77.942  1.00  0.00           N
ATOM    396  N1    A    19      91.086  79.717  79.655  1.00  0.00           N
ATOM    397  C2    A    19      91.843  78.820  80.263  1.00  0.00           C
ATOM    398  N3    A    19      92.983  78.284  79.846  1.00  0.00           N
ATOM    399  C4    A    19      93.318  78.727  78.597  1.00  0.00           C
ATOM    400  C3'   A    19      95.274  75.413  76.838  1.00  0.00           C
ATOM    401  C2'   A    19      94.695  75.919  78.168  1.00  0.00           C
ATOM    402  O2'   A    19      95.077  75.093  79.268  1.00  0.00           O
ATOM    403  O3'   A    19      95.364  73.994  76.894  1.00  0.00           O
ATOM    404  P     C    20      94.183  73.037  76.419  1.00  0.00           P
ATOM    405  O1P   C    20      94.536  71.716  76.975  1.00  0.00           O
ATOM    406  O2P   C    20      93.998  73.172  74.965  1.00  0.00           O
ATOM    407  O5'   C    20      92.846  73.534  77.143  1.00  0.00           O
ATOM    408  C5'   C    20      92.360  72.934  78.334  1.00  0.00           C
ATOM    409  C4'   C    20      90.986  73.472  78.755  1.00  0.00           C
ATOM    410  O4'   C    20      91.016  74.868  79.051  1.00  0.00           O
ATOM    411  C1'   C    20      89.742  75.426  78.723  1.00  0.00           C
ATOM    412  N1    C    20      89.821  76.492  77.683  1.00  0.00           N
ATOM    413  C6    C    20      90.863  76.583  76.795  1.00  0.00           C
ATOM    414  C5    C    20      90.865  77.561  75.858  1.00  0.00           C
ATOM    415  C4    C    20      89.753  78.438  75.798  1.00  0.00           C
ATOM    416  N4    C    20      89.707  79.360  74.879  1.00  0.00           N
ATOM    417  N3    C    20      88.735  78.359  76.640  1.00  0.00           N
ATOM    418  C2    C    20      88.761  77.401  77.592  1.00  0.00           C
ATOM    419  O2    C    20      87.807  77.358  78.373  1.00  0.00           O
ATOM    420  C3'   C    20      89.879  73.251  77.719  1.00  0.00           C
ATOM    421  C2'   C    20      88.859  74.284  78.213  1.00  0.00           C
ATOM    422  O2'   C    20      88.100  73.808  79.316  1.00  0.00           O
ATOM    423  O3'   C    20      89.352  71.930  77.772  1.00  0.00           O
ATOM    424  P     C    21      88.534  71.301  76.554  1.00  0.00           P
ATOM    425  O1P   C    21      88.218  69.916  76.967  1.00  0.00           O
ATOM    426  O2P   C    21      89.297  71.521  75.315  1.00  0.00           O
ATOM    427  O5'   C    21      87.179  72.152  76.485  1.00  0.00           O
ATOM    428  C5'   C    21      86.060  71.862  77.309  1.00  0.00           C
ATOM    429  C4'   C    21      84.859  72.778  77.028  1.00  0.00           C
ATOM    430  O4'   C    21      85.201  74.159  77.131  1.00  0.00           O
ATOM    431  C1'   C    21      84.398  74.908  76.218  1.00  0.00           C
ATOM    432  N1    C    21      85.202  75.652  75.204  1.00  0.00           N
ATOM    433  C6    C    21      86.517  75.354  74.945  1.00  0.00           C
ATOM    434  C5    C    21      87.242  76.155  74.129  1.00  0.00           C
ATOM    435  C4    C    21      86.591  77.275  73.545  1.00  0.00           C
ATOM    436  N4    C    21      87.255  78.093  72.785  1.00  0.00           N
ATOM    437  N3    C    21      85.323  77.569  73.770  1.00  0.00           N
ATOM    438  C2    C    21      84.602  76.748  74.566  1.00  0.00           C
ATOM    439  O2    C    21      83.412  77.015  74.737  1.00  0.00           O
ATOM    440  C3'   C    21      84.237  72.592  75.644  1.00  0.00           C
ATOM    441  C2'   C    21      83.470  73.917  75.520  1.00  0.00           C
ATOM    442  O2'   C    21      82.220  73.958  76.201  1.00  0.00           O
ATOM    443  O3'   C    21      83.391  71.450  75.580  1.00  0.00           O
ATOM    444  P     G    22      82.937  70.832  74.181  1.00  0.00           P
ATOM    445  O1P   G    22      82.077  69.667  74.494  1.00  0.00           O
ATOM    446  O2P   G    22      84.127  70.644  73.345  1.00  0.00           O
ATOM    447  O5'   G    22      82.023  71.942  73.484  1.00  0.00           O
ATOM    448  C5'   G    22      80.674  72.163  73.859  1.00  0.00           C
ATOM    449  C4'   G    22      80.088  73.373  73.123  1.00  0.00           C
ATOM    450  O4'   G    22      80.826  74.557  73.403  1.00  0.00           O
ATOM    451  C1'   G    22      80.808  75.389  72.245  1.00  0.00           C
ATOM    452  N9    G    22      82.160  75.650  71.714  1.00  0.00           N
ATOM    453  C8    G    22      83.314  74.921  71.853  1.00  0.00           C
ATOM    454  N7    G    22      84.327  75.401  71.189  1.00  0.00           N
ATOM    455  C5    G    22      83.780  76.476  70.478  1.00  0.00           C
ATOM    456  C6    G    22      84.341  77.352  69.486  1.00  0.00           C
ATOM    457  O6    G    22      85.488  77.399  69.052  1.00  0.00           O
ATOM    458  N1    G    22      83.427  78.243  68.959  1.00  0.00           N
ATOM    459  C2    G    22      82.122  78.278  69.309  1.00  0.00           C
ATOM    460  N2    G    22      81.343  79.104  68.665  1.00  0.00           N
ATOM    461  N3    G    22      81.556  77.511  70.239  1.00  0.00           N
ATOM    462  C4    G    22      82.446  76.623  70.786  1.00  0.00           C
ATOM    463  C3'   G    22      80.061  73.220  71.601  1.00  0.00           C
ATOM    464  C2'   G    22      80.029  74.679  71.138  1.00  0.00           C
ATOM    465  O2'   G    22      78.723  75.226  71.010  1.00  0.00           O
ATOM    466  O3'   G    22      78.932  72.496  71.130  1.00  0.00           O
ATOM    467  P     G    23      78.959  71.838  69.678  1.00  0.00           P
ATOM    468  O1P   G    23      77.672  71.137  69.527  1.00  0.00           O
ATOM    469  O2P   G    23      80.195  71.043  69.583  1.00  0.00           O
ATOM    470  O5'   G    23      78.997  73.084  68.657  1.00  0.00           O
ATOM    471  C5'   G    23      77.798  73.694  68.198  1.00  0.00           C
ATOM    472  C4'   G    23      77.991  74.887  67.249  1.00  0.00           C
ATOM    473  O4'   G    23      78.914  75.862  67.728  1.00  0.00           O
ATOM    474  C1'   G    23      79.599  76.435  66.609  1.00  0.00           C
ATOM    475  N9    G    23      81.038  76.102  66.633  1.00  0.00           N
ATOM    476  C8    G    23      81.693  75.220  67.451  1.00  0.00           C
ATOM    477  N7    G    23      82.981  75.172  67.263  1.00  0.00           N
ATOM    478  C5    G    23      83.205  76.108  66.246  1.00  0.00           C
ATOM    479  C6    G    23      84.417  76.548  65.611  1.00  0.00           C
ATOM    480  O6    G    23      85.573  76.194  65.820  1.00  0.00           O
ATOM    481  N1    G    23      84.212  77.501  64.640  1.00  0.00           N
ATOM    482  C2    G    23      82.992  77.960  64.283  1.00  0.00           C
ATOM    483  N2    G    23      82.982  78.836  63.317  1.00  0.00           N
ATOM    484  N3    G    23      81.829  77.583  64.829  1.00  0.00           N
ATOM    485  C4    G    23      82.010  76.659  65.828  1.00  0.00           C
ATOM    486  C3'   G    23      78.435  74.497  65.837  1.00  0.00           C
ATOM    487  C2'   G    23      78.971  75.848  65.346  1.00  0.00           C
ATOM    488  O2'   G    23      77.922  76.717  64.920  1.00  0.00           O
ATOM    489  O3'   G    23      77.321  74.093  65.054  1.00  0.00           O
ATOM    490  P     G    24      77.488  73.228  63.733  1.00  0.00           P
ATOM    491  O1P   G    24      76.213  73.427  63.020  1.00  0.00           O
ATOM    492  O2P   G    24      77.835  71.862  64.158  1.00  0.00           O
ATOM    493  O5'   G    24      78.690  73.842  62.859  1.00  0.00           O
ATOM    494  C5'   G    24      78.519  74.958  61.989  1.00  0.00           C
ATOM    495  C4'   G    24      79.799  75.337  61.223  1.00  0.00           C
ATOM    496  O4'   G    24      80.878  75.657  62.091  1.00  0.00           O
ATOM    497  C1'   G    24      82.095  75.171  61.536  1.00  0.00           C
ATOM    498  N9    G    24      82.715  74.235  62.503  1.00  0.00           N
ATOM    499  C8    G    24      82.123  73.220  63.212  1.00  0.00           C
ATOM    500  N7    G    24      82.936  72.575  64.003  1.00  0.00           N
ATOM    501  C5    G    24      84.175  73.204  63.805  1.00  0.00           C
ATOM    502  C6    G    24      85.483  72.957  64.366  1.00  0.00           C
ATOM    503  O6    G    24      85.840  72.073  65.146  1.00  0.00           O
ATOM    504  N1    G    24      86.447  73.840  63.919  1.00  0.00           N
ATOM    505  C2    G    24      86.205  74.808  63.002  1.00  0.00           C
ATOM    506  N2    G    24      87.228  75.533  62.664  1.00  0.00           N
ATOM    507  N3    G    24      85.028  75.039  62.419  1.00  0.00           N
ATOM    508  C4    G    24      84.041  74.216  62.877  1.00  0.00           C
ATOM    509  C3'   G    24      80.256  74.249  60.250  1.00  0.00           C
ATOM    510  C2'   G    24      81.781  74.472  60.205  1.00  0.00           C
ATOM    511  O2'   G    24      82.224  75.294  59.129  1.00  0.00           O
ATOM    512  O3'   G    24      79.562  74.461  59.021  1.00  0.00           O
ATOM    513  P     G    25      79.325  73.334  57.935  1.00  0.00           P
ATOM    514  O1P   G    25      78.314  73.888  57.012  1.00  0.00           O
ATOM    515  O2P   G    25      79.044  72.054  58.607  1.00  0.00           O
ATOM    516  O5'   G    25      80.692  73.194  57.141  1.00  0.00           O
ATOM    517  C5'   G    25      81.126  74.216  56.259  1.00  0.00           C
ATOM    518  C4'   G    25      82.591  74.036  55.843  1.00  0.00           C
ATOM    519  O4'   G    25      83.410  73.872  56.995  1.00  0.00           O
ATOM    520  C1'   G    25      83.941  72.550  57.020  1.00  0.00           C
ATOM    521  N9    G    25      83.760  71.951  58.360  1.00  0.00           N
ATOM    522  C8    G    25      82.691  71.246  58.856  1.00  0.00           C
ATOM    523  N7    G    25      82.880  70.731  60.037  1.00  0.00           N
ATOM    524  C5    G    25      84.180  71.141  60.358  1.00  0.00           C
ATOM    525  C6    G    25      84.994  70.866  61.506  1.00  0.00           C
ATOM    526  O6    G    25      84.750  70.123  62.457  1.00  0.00           O
ATOM    527  N1    G    25      86.203  71.532  61.492  1.00  0.00           N
ATOM    528  C2    G    25      86.612  72.338  60.479  1.00  0.00           C
ATOM    529  N2    G    25      87.750  72.955  60.663  1.00  0.00           N
ATOM    530  N3    G    25      85.920  72.560  59.359  1.00  0.00           N
ATOM    531  C4    G    25      84.702  71.936  59.362  1.00  0.00           C
ATOM    532  C3'   G    25      82.807  72.818  54.941  1.00  0.00           C
ATOM    533  C2'   G    25      83.251  71.731  55.918  1.00  0.00           C
ATOM    534  O2'   G    25      84.109  70.754  55.338  1.00  0.00           O
ATOM    535  O3'   G    25      83.831  73.138  54.020  1.00  0.00           O
ATOM    536  P     A    26      83.719  72.696  52.517  1.00  0.00           P
ATOM    537  O1P   A    26      82.544  73.376  51.940  1.00  0.00           O
ATOM    538  O2P   A    26      83.817  71.219  52.492  1.00  0.00           O
ATOM    539  O5'   A    26      85.046  73.305  51.907  1.00  0.00           O
ATOM    540  C5'   A    26      85.162  74.706  51.691  1.00  0.00           C
ATOM    541  C4'   A    26      86.599  75.225  51.797  1.00  0.00           C
ATOM    542  O4'   A    26      87.052  75.088  53.139  1.00  0.00           O
ATOM    543  C1'   A    26      88.268  74.367  53.126  1.00  0.00           C
ATOM    544  N9    A    26      88.395  73.587  54.370  1.00  0.00           N
ATOM    545  C8    A    26      87.494  72.727  54.945  1.00  0.00           C
ATOM    546  N7    A    26      87.916  72.174  56.051  1.00  0.00           N
ATOM    547  C5    A    26      89.197  72.729  56.223  1.00  0.00           C
ATOM    548  C6    A    26      90.248  72.597  57.167  1.00  0.00           C
ATOM    549  N6    A    26      90.274  71.774  58.196  1.00  0.00           N
ATOM    550  N1    A    26      91.358  73.323  57.057  1.00  0.00           N
ATOM    551  C2    A    26      91.471  74.148  56.032  1.00  0.00           C
ATOM    552  N3    A    26      90.610  74.346  55.038  1.00  0.00           N
ATOM    553  C4    A    26      89.481  73.604  55.206  1.00  0.00           C
ATOM    554  C3'   A    26      87.564  74.463  50.871  1.00  0.00           C
ATOM    555  C2'   A    26      88.202  73.500  51.875  1.00  0.00           C
ATOM    556  O2'   A    26      89.457  72.981  51.471  1.00  0.00           O
ATOM    557  O3'   A    26      88.535  75.315  50.268  1.00  0.00           O
ATOM    558  P     G    27      88.129  76.332  49.102  1.00  0.00           P
ATOM    559  O1P   G    27      87.046  75.697  48.316  1.00  0.00           O
ATOM    560  O2P   G    27      89.374  76.678  48.389  1.00  0.00           O
ATOM    561  O5'   G    27      87.552  77.670  49.796  1.00  0.00           O
ATOM    562  C5'   G    27      88.390  78.696  50.346  1.00  0.00           C
ATOM    563  C4'   G    27      88.538  78.652  51.878  1.00  0.00           C
ATOM    564  O4'   G    27      88.973  77.380  52.350  1.00  0.00           O
ATOM    565  C1'   G    27      90.034  77.541  53.283  1.00  0.00           C
ATOM    566  N9    G    27      91.324  77.234  52.605  1.00  0.00           N
ATOM    567  C8    G    27      91.569  77.008  51.270  1.00  0.00           C
ATOM    568  N7    G    27      92.793  76.641  50.991  1.00  0.00           N
ATOM    569  C5    G    27      93.413  76.614  52.244  1.00  0.00           C
ATOM    570  C6    G    27      94.754  76.266  52.632  1.00  0.00           C
ATOM    571  O6    G    27      95.693  75.893  51.926  1.00  0.00           O
ATOM    572  N1    G    27      94.975  76.365  53.989  1.00  0.00           N
ATOM    573  C2    G    27      94.015  76.697  54.885  1.00  0.00           C
ATOM    574  N2    G    27      94.356  76.723  56.143  1.00  0.00           N
ATOM    575  N3    G    27      92.763  77.020  54.573  1.00  0.00           N
ATOM    576  C4    G    27      92.518  76.965  53.232  1.00  0.00           C
ATOM    577  C3'   G    27      89.507  79.699  52.464  1.00  0.00           C
ATOM    578  C2'   G    27      89.909  78.988  53.768  1.00  0.00           C
ATOM    579  O2'   G    27      88.888  79.022  54.773  1.00  0.00           O
ATOM    580  O3'   G    27      88.892  80.958  52.701  1.00  0.00           O
ATOM    581  P     C    28      89.714  82.320  52.855  1.00  0.00           P
ATOM    582  O1P   C    28      88.723  83.343  53.240  1.00  0.00           O
ATOM    583  O2P   C    28      90.482  82.550  51.620  1.00  0.00           O
ATOM    584  O5'   C    28      90.784  82.170  54.019  1.00  0.00           O
ATOM    585  C5'   C    28      90.444  82.294  55.389  1.00  0.00           C
ATOM    586  C4'   C    28      91.670  82.084  56.287  1.00  0.00           C
ATOM    587  O4'   C    28      92.216  80.778  56.131  1.00  0.00           O
ATOM    588  C1'   C    28      93.637  80.821  56.226  1.00  0.00           C
ATOM    589  N1    C    28      94.306  80.367  54.973  1.00  0.00           N
ATOM    590  C6    C    28      93.642  80.275  53.774  1.00  0.00           C
ATOM    591  C5    C    28      94.272  79.791  52.675  1.00  0.00           C
ATOM    592  C4    C    28      95.632  79.405  52.827  1.00  0.00           C
ATOM    593  N4    C    28      96.302  78.960  51.806  1.00  0.00           N
ATOM    594  N3    C    28      96.288  79.494  53.965  1.00  0.00           N
ATOM    595  C2    C    28      95.645  79.968  55.055  1.00  0.00           C
ATOM    596  O2    C    28      96.282  80.046  56.105  1.00  0.00           O
ATOM    597  C3'   C    28      92.816  83.072  56.054  1.00  0.00           C
ATOM    598  C2'   C    28      94.029  82.265  56.542  1.00  0.00           C
ATOM    599  O2'   C    28      94.243  82.331  57.942  1.00  0.00           O
ATOM    600  O3'   C    28      92.643  84.268  56.797  1.00  0.00           O
ATOM    601  P     C    29      93.318  85.630  56.335  1.00  0.00           P
ATOM    602  O1P   C    29      93.153  86.611  57.428  1.00  0.00           O
ATOM    603  O2P   C    29      92.810  85.983  54.994  1.00  0.00           O
ATOM    604  O5'   C    29      94.879  85.323  56.165  1.00  0.00           O
ATOM    605  C5'   C    29      95.774  85.381  57.263  1.00  0.00           C
ATOM    606  C4'   C    29      97.234  85.134  56.867  1.00  0.00           C
ATOM    607  O4'   C    29      97.529  83.771  56.573  1.00  0.00           O
ATOM    608  C1'   C    29      98.667  83.742  55.706  1.00  0.00           C
ATOM    609  N1    C    29      98.386  83.076  54.405  1.00  0.00           N
ATOM    610  C6    C    29      97.126  83.046  53.863  1.00  0.00           C
ATOM    611  C5    C    29      96.933  82.511  52.636  1.00  0.00           C
ATOM    612  C4    C    29      98.066  81.988  51.958  1.00  0.00           C
ATOM    613  N4    C    29      97.930  81.443  50.787  1.00  0.00           N
ATOM    614  N3    C    29      99.291  82.037  52.447  1.00  0.00           N
ATOM    615  C2    C    29      99.473  82.597  53.665  1.00  0.00           C
ATOM    616  O2    C    29     100.626  82.677  54.092  1.00  0.00           O
ATOM    617  C3'   C    29      97.708  85.896  55.627  1.00  0.00           C
ATOM    618  C2'   C    29      99.058  85.199  55.422  1.00  0.00           C
ATOM    619  O2'   C    29     100.069  85.563  56.361  1.00  0.00           O
ATOM    620  O3'   C    29      97.820  87.301  55.767  1.00  0.00           O
ATOM    621  P     U    30      97.714  88.260  54.497  1.00  0.00           P
ATOM    622  O1P   U    30      97.959  89.623  55.011  1.00  0.00           O
ATOM    623  O2P   U    30      96.430  88.004  53.813  1.00  0.00           O
ATOM    624  O5'   U    30      98.898  87.868  53.507  1.00  0.00           O
ATOM    625  C5'   U    30     100.248  88.209  53.782  1.00  0.00           C
ATOM    626  C4'   U    30     101.231  87.626  52.762  1.00  0.00           C
ATOM    627  O4'   U    30     101.027  86.222  52.597  1.00  0.00           O
ATOM    628  C1'   U    30     101.367  85.855  51.263  1.00  0.00           C
ATOM    629  N1    U    30     100.271  85.149  50.532  1.00  0.00           N
ATOM    630  C6    U    30      98.943  85.377  50.815  1.00  0.00           C
ATOM    631  C5    U    30      97.967  84.792  50.072  1.00  0.00           C
ATOM    632  C4    U    30      98.269  83.912  48.966  1.00  0.00           C
ATOM    633  O4    U    30      97.443  83.361  48.247  1.00  0.00           O
ATOM    634  N3    U    30      99.612  83.692  48.766  1.00  0.00           N
ATOM    635  C2    U    30     100.630  84.273  49.493  1.00  0.00           C
ATOM    636  O2    U    30     101.798  84.011  49.206  1.00  0.00           O
ATOM    637  C3'   U    30     101.138  88.263  51.372  1.00  0.00           C
ATOM    638  C2'   U    30     101.790  87.142  50.545  1.00  0.00           C
ATOM    639  O2'   U    30     103.214  87.175  50.574  1.00  0.00           O
ATOM    640  O3'   U    30     101.815  89.527  51.302  1.00  0.00           O
ATOM    641  P     U    31     101.683  90.493  50.032  1.00  0.00           P
ATOM    642  O1P   U    31     102.487  91.704  50.314  1.00  0.00           O
ATOM    643  O2P   U    31     100.249  90.688  49.732  1.00  0.00           O
ATOM    644  O5'   U    31     102.380  89.730  48.818  1.00  0.00           O
ATOM    645  C5'   U    31     103.797  89.636  48.731  1.00  0.00           C
ATOM    646  C4'   U    31     104.262  88.635  47.666  1.00  0.00           C
ATOM    647  O4'   U    31     103.678  87.348  47.837  1.00  0.00           O
ATOM    648  C1'   U    31     103.567  86.717  46.562  1.00  0.00           C
ATOM    649  N1    U    31     102.171  86.241  46.323  1.00  0.00           N
ATOM    650  C6    U    31     101.081  86.985  46.726  1.00  0.00           C
ATOM    651  C5    U    31      99.814  86.561  46.472  1.00  0.00           C
ATOM    652  C4    U    31      99.556  85.339  45.747  1.00  0.00           C
ATOM    653  O4    U    31      98.454  84.895  45.453  1.00  0.00           O
ATOM    654  N3    U    31     100.685  84.662  45.364  1.00  0.00           N
ATOM    655  C2    U    31     101.986  85.038  45.621  1.00  0.00           C
ATOM    656  O2    U    31     102.912  84.327  45.220  1.00  0.00           O
ATOM    657  C3'   U    31     103.948  89.093  46.244  1.00  0.00           C
ATOM    658  C2'   U    31     104.010  87.746  45.508  1.00  0.00           C
ATOM    659  O2'   U    31     105.349  87.483  45.110  1.00  0.00           O
ATOM    660  O3'   U    31     104.957  90.009  45.810  1.00  0.00           O
ATOM    661  P     C    32     104.622  91.280  44.907  1.00  0.00           P
ATOM    662  O1P   C    32     105.868  92.064  44.755  1.00  0.00           O
ATOM    663  O2P   C    32     103.432  91.948  45.465  1.00  0.00           O
ATOM    664  O5'   C    32     104.257  90.634  43.492  1.00  0.00           O
ATOM    665  C5'   C    32     105.296  90.142  42.655  1.00  0.00           C
ATOM    666  C4'   C    32     104.823  89.136  41.603  1.00  0.00           C
ATOM    667  O4'   C    32     104.176  88.018  42.191  1.00  0.00           O
ATOM    668  C1'   C    32     103.347  87.414  41.202  1.00  0.00           C
ATOM    669  N1    C    32     101.925  87.291  41.640  1.00  0.00           N
ATOM    670  C6    C    32     101.408  87.986  42.708  1.00  0.00           C
ATOM    671  C5    C    32     100.122  87.781  43.084  1.00  0.00           C
ATOM    672  C4    C    32      99.344  86.864  42.328  1.00  0.00           C
ATOM    673  N4    C    32      98.102  86.633  42.642  1.00  0.00           N
ATOM    674  N3    C    32      99.812  86.222  41.274  1.00  0.00           N
ATOM    675  C2    C    32     101.103  86.415  40.924  1.00  0.00           C
ATOM    676  O2    C    32     101.529  85.812  39.937  1.00  0.00           O
ATOM    677  C3'   C    32     103.803  89.649  40.591  1.00  0.00           C
ATOM    678  C2'   C    32     103.434  88.299  39.947  1.00  0.00           C
ATOM    679  O2'   C    32     104.436  87.727  39.101  1.00  0.00           O
ATOM    680  O3'   C    32     104.324  90.633  39.711  1.00  0.00           O
ATOM    681  P     G    33     103.373  91.576  38.844  1.00  0.00           P
ATOM    682  O1P   G    33     104.273  92.491  38.111  1.00  0.00           O
ATOM    683  O2P   G    33     102.355  92.162  39.734  1.00  0.00           O
ATOM    684  O5'   G    33     102.666  90.597  37.806  1.00  0.00           O
ATOM    685  C5'   G    33     103.410  89.966  36.778  1.00  0.00           C
ATOM    686  C4'   G    33     102.539  89.080  35.886  1.00  0.00           C
ATOM    687  O4'   G    33     101.889  88.022  36.579  1.00  0.00           O
ATOM    688  C1'   G    33     100.657  87.746  35.918  1.00  0.00           C
ATOM    689  N9    G    33      99.519  87.990  36.831  1.00  0.00           N
ATOM    690  C8    G    33      99.501  88.672  38.022  1.00  0.00           C
ATOM    691  N7    G    33      98.315  88.773  38.559  1.00  0.00           N
ATOM    692  C5    G    33      97.476  88.114  37.651  1.00  0.00           C
ATOM    693  C6    G    33      96.052  87.895  37.644  1.00  0.00           C
ATOM    694  O6    G    33      95.196  88.239  38.455  1.00  0.00           O
ATOM    695  N1    G    33      95.613  87.189  36.544  1.00  0.00           N
ATOM    696  C2    G    33      96.425  86.759  35.551  1.00  0.00           C
ATOM    697  N2    G    33      95.872  86.136  34.545  1.00  0.00           N
ATOM    698  N3    G    33      97.745  86.929  35.507  1.00  0.00           N
ATOM    699  C4    G    33      98.213  87.621  36.594  1.00  0.00           C
ATOM    700  C3'   G    33     101.450  89.866  35.158  1.00  0.00           C
ATOM    701  C2'   G    33     100.553  88.703  34.724  1.00  0.00           C
ATOM    702  O2'   G    33     101.040  88.077  33.542  1.00  0.00           O
ATOM    703  O3'   G    33     101.983  90.594  34.059  1.00  0.00           O
ATOM    704  P     G    34     101.206  91.821  33.412  1.00  0.00           P
ATOM    705  O1P   G    34     102.099  92.345  32.359  1.00  0.00           O
ATOM    706  O2P   G    34     100.759  92.744  34.464  1.00  0.00           O
ATOM    707  O5'   G    34      99.907  91.164  32.744  1.00  0.00           O
ATOM    708  C5'   G    34      99.949  90.508  31.490  1.00  0.00           C
ATOM    709  C4'   G    34      98.633  89.778  31.175  1.00  0.00           C
ATOM    710  O4'   G    34      98.187  88.913  32.224  1.00  0.00           O
ATOM    711  C1'   G    34      96.757  88.937  32.284  1.00  0.00           C
ATOM    712  N9    G    34      96.235  89.561  33.524  1.00  0.00           N
ATOM    713  C8    G    34      96.888  90.316  34.467  1.00  0.00           C
ATOM    714  N7    G    34      96.134  90.686  35.467  1.00  0.00           N
ATOM    715  C5    G    34      94.880  90.140  35.165  1.00  0.00           C
ATOM    716  C6    G    34      93.617  90.201  35.854  1.00  0.00           C
ATOM    717  O6    G    34      93.328  90.746  36.918  1.00  0.00           O
ATOM    718  N1    G    34      92.586  89.584  35.172  1.00  0.00           N
ATOM    719  C2    G    34      92.739  88.953  33.985  1.00  0.00           C
ATOM    720  N2    G    34      91.650  88.474  33.436  1.00  0.00           N
ATOM    721  N3    G    34      93.886  88.856  33.313  1.00  0.00           N
ATOM    722  C4    G    34      94.929  89.471  33.960  1.00  0.00           C
ATOM    723  C3'   G    34      97.465  90.717  30.875  1.00  0.00           C
ATOM    724  C2'   G    34      96.294  89.748  31.072  1.00  0.00           C
ATOM    725  O2'   G    34      96.145  88.925  29.919  1.00  0.00           O
ATOM    726  O3'   G    34      97.506  91.192  29.535  1.00  0.00           O
ATOM    727  P     A    35      96.940  92.628  29.154  1.00  0.00           P
ATOM    728  O1P   A    35      97.228  92.851  27.722  1.00  0.00           O
ATOM    729  O2P   A    35      97.456  93.605  30.125  1.00  0.00           O
ATOM    730  O5'   A    35      95.357  92.500  29.352  1.00  0.00           O
ATOM    731  C5'   A    35      94.537  91.814  28.422  1.00  0.00           C
ATOM    732  C4'   A    35      93.127  91.546  28.974  1.00  0.00           C
ATOM    733  O4'   A    35      93.167  90.811  30.194  1.00  0.00           O
ATOM    734  C1'   A    35      92.157  91.292  31.076  1.00  0.00           C
ATOM    735  N9    A    35      92.740  92.017  32.233  1.00  0.00           N
ATOM    736  C8    A    35      94.029  92.445  32.446  1.00  0.00           C
ATOM    737  N7    A    35      94.221  93.021  33.598  1.00  0.00           N
ATOM    738  C5    A    35      92.953  92.993  34.190  1.00  0.00           C
ATOM    739  C6    A    35      92.409  93.442  35.418  1.00  0.00           C
ATOM    740  N6    A    35      93.088  94.019  36.388  1.00  0.00           N
ATOM    741  N1    A    35      91.117  93.265  35.695  1.00  0.00           N
ATOM    742  C2    A    35      90.372  92.627  34.804  1.00  0.00           C
ATOM    743  N3    A    35      90.725  92.159  33.611  1.00  0.00           N
ATOM    744  C4    A    35      92.048  92.378  33.366  1.00  0.00           C
ATOM    745  C3'   A    35      92.277  92.795  29.228  1.00  0.00           C
ATOM    746  C2'   A    35      91.283  92.247  30.261  1.00  0.00           C
ATOM    747  O2'   A    35      90.229  91.518  29.635  1.00  0.00           O
ATOM    748  O3'   A    35      91.591  93.197  28.049  1.00  0.00           O
ATOM    749  P     A    36      91.078  94.683  27.830  1.00  0.00           P
ATOM    750  O1P   A    36      90.245  94.637  26.611  1.00  0.00           O
ATOM    751  O2P   A    36      92.253  95.576  27.838  1.00  0.00           O
ATOM    752  O5'   A    36      90.127  95.025  29.071  1.00  0.00           O
ATOM    753  C5'   A    36      88.771  94.602  29.080  1.00  0.00           C
ATOM    754  C4'   A    36      88.024  94.884  30.384  1.00  0.00           C
ATOM    755  O4'   A    36      88.622  94.239  31.503  1.00  0.00           O
ATOM    756  C1'   A    36      88.472  95.069  32.649  1.00  0.00           C
ATOM    757  N9    A    36      89.767  95.627  33.091  1.00  0.00           N
ATOM    758  C8    A    36      90.995  95.647  32.475  1.00  0.00           C
ATOM    759  N7    A    36      91.946  96.179  33.200  1.00  0.00           N
ATOM    760  C5    A    36      91.287  96.514  34.398  1.00  0.00           C
ATOM    761  C6    A    36      91.649  97.083  35.647  1.00  0.00           C
ATOM    762  N6    A    36      92.849  97.475  36.008  1.00  0.00           N
ATOM    763  N1    A    36      90.749  97.285  36.609  1.00  0.00           N
ATOM    764  C2    A    36      89.498  96.940  36.362  1.00  0.00           C
ATOM    765  N3    A    36      88.992  96.415  35.252  1.00  0.00           N
ATOM    766  C4    A    36      89.957  96.209  34.315  1.00  0.00           C
ATOM    767  C3'   A    36      87.903  96.358  30.758  1.00  0.00           C
ATOM    768  C2'   A    36      87.549  96.219  32.241  1.00  0.00           C
ATOM    769  O2'   A    36      86.186  95.835  32.427  1.00  0.00           O
ATOM    770  O3'   A    36      86.866  97.016  30.056  1.00  0.00           O
ATOM    771  P     G    37      86.956  98.567  29.735  1.00  0.00           P
ATOM    772  O1P   G    37      85.688  98.905  29.061  1.00  0.00           O
ATOM    773  O2P   G    37      88.228  98.822  29.028  1.00  0.00           O
ATOM    774  O5'   G    37      87.046  99.300  31.151  1.00  0.00           O
ATOM    775  C5'   G    37      85.913  99.576  31.962  1.00  0.00           C
ATOM    776  C4'   G    37      86.309 100.280  33.276  1.00  0.00           C
ATOM    777  O4'   G    37      87.141  99.471  34.107  1.00  0.00           O
ATOM    778  C1'   G    37      88.072 100.313  34.798  1.00  0.00           C
ATOM    779  N9    G    37      89.447 100.094  34.285  1.00  0.00           N
ATOM    780  C8    G    37      89.828  99.599  33.066  1.00  0.00           C
ATOM    781  N7    G    37      91.110  99.636  32.836  1.00  0.00           N
ATOM    782  C5    G    37      91.638 100.144  34.033  1.00  0.00           C
ATOM    783  C6    G    37      92.996 100.362  34.465  1.00  0.00           C
ATOM    784  O6    G    37      94.060 100.176  33.871  1.00  0.00           O
ATOM    785  N1    G    37      93.092 100.814  35.763  1.00  0.00           N
ATOM    786  C2    G    37      92.020 101.088  36.545  1.00  0.00           C
ATOM    787  N2    G    37      92.298 101.500  37.750  1.00  0.00           N
ATOM    788  N3    G    37      90.745 100.975  36.172  1.00  0.00           N
ATOM    789  C4    G    37      90.619 100.450  34.914  1.00  0.00           C
ATOM    790  C3'   G    37      87.072 101.600  33.090  1.00  0.00           C
ATOM    791  C2'   G    37      87.675 101.761  34.493  1.00  0.00           C
ATOM    792  O2'   G    37      86.730 102.225  35.450  1.00  0.00           O
ATOM    793  O3'   G    37      86.268 102.703  32.684  1.00  0.00           O
ATOM    794  P     A    38      86.936 104.069  32.187  1.00  0.00           P
ATOM    795  O1P   A    38      85.900 104.867  31.514  1.00  0.00           O
ATOM    796  O2P   A    38      88.170 103.757  31.429  1.00  0.00           O
ATOM    797  O5'   A    38      87.384 104.816  33.530  1.00  0.00           O
ATOM    798  C5'   A    38      86.749 105.998  34.028  1.00  0.00           C
ATOM    799  C4'   A    38      85.535 105.729  34.936  1.00  0.00           C
ATOM    800  O4'   A    38      85.870 104.813  35.977  1.00  0.00           O
ATOM    801  C1'   A    38      85.524 105.370  37.245  1.00  0.00           C
ATOM    802  N9    A    38      86.712 105.929  37.932  1.00  0.00           N
ATOM    803  C8    A    38      88.000 106.057  37.472  1.00  0.00           C
ATOM    804  N7    A    38      88.834 106.529  38.356  1.00  0.00           N
ATOM    805  C5    A    38      88.049 106.681  39.503  1.00  0.00           C
ATOM    806  C6    A    38      88.293 107.081  40.839  1.00  0.00           C
ATOM    807  N6    A    38      89.463 107.431  41.333  1.00  0.00           N
ATOM    808  N1    A    38      87.306 107.128  41.733  1.00  0.00           N
ATOM    809  C2    A    38      86.097 106.764  41.336  1.00  0.00           C
ATOM    810  N3    A    38      85.711 106.352  40.131  1.00  0.00           N
ATOM    811  C4    A    38      86.751 106.333  39.248  1.00  0.00           C
ATOM    812  C3'   A    38      85.033 107.010  35.622  1.00  0.00           C
ATOM    813  C2'   A    38      84.510 106.480  36.967  1.00  0.00           C
ATOM    814  O2'   A    38      83.215 105.886  36.914  1.00  0.00           O
ATOM    815  O3'   A    38      84.049 107.710  34.875  1.00  0.00           O
ATOM    816  P     A    39      83.845 109.287  35.039  1.00  0.00           P
ATOM    817  O1P   A    39      82.797 109.689  34.076  1.00  0.00           O
ATOM    818  O2P   A    39      85.171 109.942  34.976  1.00  0.00           O
ATOM    819  O5'   A    39      83.311 109.548  36.521  1.00  0.00           O
ATOM    820  C5'   A    39      82.018 109.166  36.958  1.00  0.00           C
ATOM    821  C4'   A    39      81.888 109.287  38.488  1.00  0.00           C
ATOM    822  O4'   A    39      83.005 108.675  39.138  1.00  0.00           O
ATOM    823  C1'   A    39      83.372 109.421  40.291  1.00  0.00           C
ATOM    824  N9    A    39      84.739 109.979  40.167  1.00  0.00           N
ATOM    825  C8    A    39      85.403 110.384  39.037  1.00  0.00           C
ATOM    826  N7    A    39      86.654 110.708  39.234  1.00  0.00           N
ATOM    827  C5    A    39      86.822 110.517  40.614  1.00  0.00           C
ATOM    828  C6    A    39      87.910 110.627  41.518  1.00  0.00           C
ATOM    829  N6    A    39      89.156 110.892  41.172  1.00  0.00           N
ATOM    830  N1    A    39      87.737 110.438  42.830  1.00  0.00           N
ATOM    831  C2    A    39      86.523 110.089  43.240  1.00  0.00           C
ATOM    832  N3    A    39      85.411 109.927  42.526  1.00  0.00           N
ATOM    833  C4    A    39      85.639 110.142  41.197  1.00  0.00           C
ATOM    834  C3'   A    39      81.766 110.721  39.030  1.00  0.00           C
ATOM    835  C2'   A    39      82.329 110.520  40.445  1.00  0.00           C
ATOM    836  O2'   A    39      81.341 110.008  41.321  1.00  0.00           O
ATOM    837  O3'   A    39      80.402 111.149  39.079  1.00  0.00           O
ATOM    838  P     C    40      79.976 112.678  39.305  1.00  0.00           P
ATOM    839  O1P   C    40      78.502 112.723  39.271  1.00  0.00           O
ATOM    840  O2P   C    40      80.709 113.555  38.385  1.00  0.00           O
ATOM    841  O5'   C    40      80.425 113.082  40.779  1.00  0.00           O
ATOM    842  C5'   C    40      79.602 112.845  41.910  1.00  0.00           C
ATOM    843  C4'   C    40      80.257 113.335  43.201  1.00  0.00           C
ATOM    844  O4'   C    40      81.478 112.654  43.474  1.00  0.00           O
ATOM    845  C1'   C    40      82.394 113.536  44.113  1.00  0.00           C
ATOM    846  N1    C    40      83.663 113.681  43.328  1.00  0.00           N
ATOM    847  C6    C    40      83.694 113.623  41.955  1.00  0.00           C
ATOM    848  C5    C    40      84.878 113.690  41.294  1.00  0.00           C
ATOM    849  C4    C    40      86.059 113.854  42.065  1.00  0.00           C
ATOM    850  N4    C    40      87.227 113.940  41.493  1.00  0.00           N
ATOM    851  N3    C    40      86.051 113.960  43.383  1.00  0.00           N
ATOM    852  C2    C    40      84.863 113.865  44.026  1.00  0.00           C
ATOM    853  O2    C    40      84.878 113.968  45.255  1.00  0.00           O
ATOM    854  C3'   C    40      80.598 114.822  43.176  1.00  0.00           C
ATOM    855  C2'   C    40      81.674 114.881  44.265  1.00  0.00           C
ATOM    856  O2'   C    40      81.067 114.993  45.545  1.00  0.00           O
ATOM    857  O3'   C    40      79.488 115.658  43.491  1.00  0.00           O
ATOM    858  P     G    41      79.352 117.080  42.808  1.00  0.00           P
ATOM    859  O1P   G    41      78.205 117.792  43.412  1.00  0.00           O
ATOM    860  O2P   G    41      79.385 116.885  41.347  1.00  0.00           O
ATOM    861  O5'   G    41      80.687 117.786  43.314  1.00  0.00           O
ATOM    862  C5'   G    41      81.585 118.445  42.436  1.00  0.00           C
ATOM    863  C4'   G    41      82.972 118.492  43.084  1.00  0.00           C
ATOM    864  O4'   G    41      83.685 117.266  42.912  1.00  0.00           O
ATOM    865  C1'   G    41      85.035 117.535  42.541  1.00  0.00           C
ATOM    866  N9    G    41      85.257 117.163  41.120  1.00  0.00           N
ATOM    867  C8    G    41      84.354 116.690  40.196  1.00  0.00           C
ATOM    868  N7    G    41      84.874 116.405  39.035  1.00  0.00           N
ATOM    869  C5    G    41      86.227 116.720  39.189  1.00  0.00           C
ATOM    870  C6    G    41      87.323 116.688  38.257  1.00  0.00           C
ATOM    871  O6    G    41      87.310 116.407  37.062  1.00  0.00           O
ATOM    872  N1    G    41      88.527 117.084  38.802  1.00  0.00           N
ATOM    873  C2    G    41      88.669 117.445  40.101  1.00  0.00           C
ATOM    874  N2    G    41      89.848 117.828  40.511  1.00  0.00           N
ATOM    875  N3    G    41      87.679 117.546  40.985  1.00  0.00           N
ATOM    876  C4    G    41      86.472 117.162  40.470  1.00  0.00           C
ATOM    877  C3'   G    41      83.843 119.590  42.480  1.00  0.00           C
ATOM    878  C2'   G    41      85.244 119.036  42.756  1.00  0.00           C
ATOM    879  O2'   G    41      85.617 119.288  44.108  1.00  0.00           O
ATOM    880  O3'   G    41      83.650 120.826  43.152  1.00  0.00           O
ATOM    881  P     G    42      83.701 122.200  42.364  1.00  0.00           P
ATOM    882  O1P   G    42      83.716 123.266  43.393  1.00  0.00           O
ATOM    883  O2P   G    42      82.612 122.183  41.373  1.00  0.00           O
ATOM    884  O5'   G    42      85.102 122.176  41.605  1.00  0.00           O
ATOM    885  C5'   G    42      86.300 122.462  42.303  1.00  0.00           C
ATOM    886  C4'   G    42      87.560 122.284  41.453  1.00  0.00           C
ATOM    887  O4'   G    42      87.759 120.945  41.018  1.00  0.00           O
ATOM    888  C1'   G    42      88.446 120.970  39.768  1.00  0.00           C
ATOM    889  N9    G    42      87.625 120.432  38.658  1.00  0.00           N
ATOM    890  C8    G    42      86.285 120.135  38.619  1.00  0.00           C
ATOM    891  N7    G    42      85.882 119.655  37.471  1.00  0.00           N
ATOM    892  C5    G    42      87.043 119.628  36.688  1.00  0.00           C
ATOM    893  C6    G    42      87.275 119.209  35.329  1.00  0.00           C
ATOM    894  O6    G    42      86.490 118.728  34.513  1.00  0.00           O
ATOM    895  N1    G    42      88.570 119.426  34.908  1.00  0.00           N
ATOM    896  C2    G    42      89.536 119.963  35.687  1.00  0.00           C
ATOM    897  N2    G    42      90.690 120.210  35.130  1.00  0.00           N
ATOM    898  N3    G    42      89.387 120.329  36.958  1.00  0.00           N
ATOM    899  C4    G    42      88.107 120.135  37.404  1.00  0.00           C
ATOM    900  C3'   G    42      87.605 123.109  40.176  1.00  0.00           C
ATOM    901  C2'   G    42      88.792 122.435  39.472  1.00  0.00           C
ATOM    902  O2'   G    42      90.090 122.677  40.024  1.00  0.00           O
ATOM    903  O3'   G    42      87.770 124.488  40.426  1.00  0.00           O
ATOM    904  P     C    43      87.169 125.576  39.434  1.00  0.00           P
ATOM    905  O1P   C    43      87.320 126.852  40.148  1.00  0.00           O
ATOM    906  O2P   C    43      85.813 125.168  39.020  1.00  0.00           O
ATOM    907  O5'   C    43      88.130 125.544  38.153  1.00  0.00           O
ATOM    908  C5'   C    43      89.484 125.959  38.229  1.00  0.00           C
ATOM    909  C4'   C    43      90.309 125.579  36.985  1.00  0.00           C
ATOM    910  O4'   C    43      90.229 124.186  36.671  1.00  0.00           O
ATOM    911  C1'   C    43      90.282 124.009  35.251  1.00  0.00           C
ATOM    912  N1    C    43      89.007 123.466  34.686  1.00  0.00           N
ATOM    913  C6    C    43      87.863 123.377  35.438  1.00  0.00           C
ATOM    914  C5    C    43      86.776 122.742  34.946  1.00  0.00           C
ATOM    915  C4    C    43      86.861 122.192  33.640  1.00  0.00           C
ATOM    916  N4    C    43      85.874 121.483  33.179  1.00  0.00           N
ATOM    917  N3    C    43      87.941 122.284  32.889  1.00  0.00           N
ATOM    918  C2    C    43      89.017 122.934  33.387  1.00  0.00           C
ATOM    919  O2    C    43      90.013 123.021  32.666  1.00  0.00           O
ATOM    920  C3'   C    43      89.941 126.328  35.702  1.00  0.00           C
ATOM    921  C2'   C    43      90.575 125.391  34.669  1.00  0.00           C
ATOM    922  O2'   C    43      91.984 125.571  34.617  1.00  0.00           O
ATOM    923  O3'   C    43      90.539 127.618  35.640  1.00  0.00           O
ATOM    924  P     G    44      89.964 128.759  34.685  1.00  0.00           P
ATOM    925  O1P   G    44      90.727 129.987  34.965  1.00  0.00           O
ATOM    926  O2P   G    44      88.503 128.781  34.867  1.00  0.00           O
ATOM    927  O5'   G    44      90.288 128.289  33.187  1.00  0.00           O
ATOM    928  C5'   G    44      91.595 128.429  32.645  1.00  0.00           C
ATOM    929  C4'   G    44      91.781 127.725  31.293  1.00  0.00           C
ATOM    930  O4'   G    44      91.381 126.355  31.341  1.00  0.00           O
ATOM    931  C1'   G    44      90.803 125.988  30.090  1.00  0.00           C
ATOM    932  N9    G    44      89.358 125.682  30.222  1.00  0.00           N
ATOM    933  C8    G    44      88.516 125.877  31.288  1.00  0.00           C
ATOM    934  N7    G    44      87.303 125.428  31.104  1.00  0.00           N
ATOM    935  C5    G    44      87.332 124.915  29.798  1.00  0.00           C
ATOM    936  C6    G    44      86.324 124.283  28.986  1.00  0.00           C
ATOM    937  O6    G    44      85.164 123.994  29.264  1.00  0.00           O
ATOM    938  N1    G    44      86.759 123.959  27.717  1.00  0.00           N
ATOM    939  C2    G    44      88.018 124.183  27.279  1.00  0.00           C
ATOM    940  N2    G    44      88.290 123.880  26.042  1.00  0.00           N
ATOM    941  N3    G    44      88.994 124.729  27.997  1.00  0.00           N
ATOM    942  C4    G    44      88.586 125.085  29.252  1.00  0.00           C
ATOM    943  C3'   G    44      91.031 128.361  30.118  1.00  0.00           C
ATOM    944  C2'   G    44      91.008 127.172  29.149  1.00  0.00           C
ATOM    945  O2'   G    44      92.257 126.997  28.489  1.00  0.00           O
ATOM    946  O3'   G    44      91.740 129.461  29.559  1.00  0.00           O
ATOM    947  P     C    45      91.007 130.581  28.701  1.00  0.00           P
ATOM    948  O1P   C    45      92.045 131.541  28.272  1.00  0.00           O
ATOM    949  O2P   C    45      89.849 131.074  29.470  1.00  0.00           O
ATOM    950  O5'   C    45      90.453 129.837  27.399  1.00  0.00           O
ATOM    951  C5'   C    45      91.296 129.531  26.298  1.00  0.00           C
ATOM    952  C4'   C    45      90.576 128.708  25.219  1.00  0.00           C
ATOM    953  O4'   C    45      89.930 127.560  25.762  1.00  0.00           O
ATOM    954  C1'   C    45      88.770 127.265  24.987  1.00  0.00           C
ATOM    955  N1    C    45      87.508 127.282  25.788  1.00  0.00           N
ATOM    956  C6    C    45      87.406 127.902  27.011  1.00  0.00           C
ATOM    957  C5    C    45      86.230 127.873  27.688  1.00  0.00           C
ATOM    958  C4    C    45      85.140 127.176  27.095  1.00  0.00           C
ATOM    959  N4    C    45      83.976 127.151  27.671  1.00  0.00           N
ATOM    960  N3    C    45      85.226 126.568  25.928  1.00  0.00           N
ATOM    961  C2    C    45      86.398 126.616  25.258  1.00  0.00           C
ATOM    962  O2    C    45      86.456 126.069  24.157  1.00  0.00           O
ATOM    963  C3'   C    45      89.505 129.483  24.455  1.00  0.00           C
ATOM    964  C2'   C    45      88.703 128.312  23.868  1.00  0.00           C
ATOM    965  O2'   C    45      89.317 127.764  22.706  1.00  0.00           O
ATOM    966  O3'   C    45      90.088 130.313  23.453  1.00  0.00           O
ATOM    967  P     C    46      89.315 131.561  22.836  1.00  0.00           P
ATOM    968  O1P   C    46      90.270 132.260  21.950  1.00  0.00           O
ATOM    969  O2P   C    46      88.688 132.309  23.938  1.00  0.00           O
ATOM    970  O5'   C    46      88.143 130.911  21.986  1.00  0.00           O
ATOM    971  C5'   C    46      88.347 130.413  20.678  1.00  0.00           C
ATOM    972  C4'   C    46      87.055 129.808  20.117  1.00  0.00           C
ATOM    973  O4'   C    46      86.569 128.722  20.902  1.00  0.00           O
ATOM    974  C1'   C    46      85.148 128.662  20.765  1.00  0.00           C
ATOM    975  N1    C    46      84.433 128.813  22.064  1.00  0.00           N
ATOM    976  C6    C    46      84.988 129.464  23.137  1.00  0.00           C
ATOM    977  C5    C    46      84.278 129.604  24.281  1.00  0.00           C
ATOM    978  C4    C    46      82.966 129.060  24.319  1.00  0.00           C
ATOM    979  N4    C    46      82.243 129.182  25.392  1.00  0.00           N
ATOM    980  N3    C    46      82.406 128.451  23.288  1.00  0.00           N
ATOM    981  C2    C    46      83.119 128.337  22.145  1.00  0.00           C
ATOM    982  O2    C    46      82.564 127.834  21.163  1.00  0.00           O
ATOM    983  C3'   C    46      85.891 130.793  20.066  1.00  0.00           C
ATOM    984  C2'   C    46      84.738 129.810  19.835  1.00  0.00           C
ATOM    985  O2'   C    46      84.653 129.285  18.512  1.00  0.00           O
ATOM    986  O3'   C    46      86.015 131.796  19.070  1.00  0.00           O
ATOM    987  P     G    47      85.395 133.256  19.297  1.00  0.00           P
ATOM    988  O1P   G    47      85.852 134.108  18.178  1.00  0.00           O
ATOM    989  O2P   G    47      85.644 133.677  20.691  1.00  0.00           O
ATOM    990  O5'   G    47      83.825 133.001  19.162  1.00  0.00           O
ATOM    991  C5'   G    47      83.233 132.666  17.919  1.00  0.00           C
ATOM    992  C4'   G    47      81.821 132.091  18.094  1.00  0.00           C
ATOM    993  O4'   G    47      81.802 131.022  19.033  1.00  0.00           O
ATOM    994  C1'   G    47      80.581 131.039  19.755  1.00  0.00           C
ATOM    995  N9    G    47      80.781 131.250  21.206  1.00  0.00           N
ATOM    996  C8    G    47      81.834 131.803  21.887  1.00  0.00           C
ATOM    997  N7    G    47      81.611 131.977  23.163  1.00  0.00           N
ATOM    998  C5    G    47      80.305 131.488  23.349  1.00  0.00           C
ATOM    999  C6    G    47      79.440 131.396  24.505  1.00  0.00           C
ATOM   1000  O6    G    47      79.651 131.682  25.683  1.00  0.00           O
ATOM   1001  N1    G    47      78.174 130.928  24.202  1.00  0.00           N
ATOM   1002  C2    G    47      77.780 130.557  22.964  1.00  0.00           C
ATOM   1003  N2    G    47      76.555 130.145  22.800  1.00  0.00           N
ATOM   1004  N3    G    47      78.545 130.582  21.883  1.00  0.00           N
ATOM   1005  C4    G    47      79.799 131.059  22.142  1.00  0.00           C
ATOM   1006  C3'   G    47      80.751 133.105  18.513  1.00  0.00           C
ATOM   1007  C2'   G    47      79.735 132.192  19.220  1.00  0.00           C
ATOM   1008  O2'   G    47      78.710 131.671  18.376  1.00  0.00           O
ATOM   1009  O3'   G    47      80.186 133.753  17.375  1.00  0.00           O
ATOM   1010  P     C    48      79.208 135.002  17.502  1.00  0.00           P
ATOM   1011  O1P   C    48      78.782 135.304  16.119  1.00  0.00           O
ATOM   1012  O2P   C    48      79.866 136.059  18.283  1.00  0.00           O
ATOM   1013  O5'   C    48      77.921 134.515  18.325  1.00  0.00           O
ATOM   1014  C5'   C    48      76.769 134.017  17.671  1.00  0.00           C
ATOM   1015  C4'   C    48      75.614 133.694  18.627  1.00  0.00           C
ATOM   1016  O4'   C    48      75.960 132.820  19.703  1.00  0.00           O
ATOM   1017  C1'   C    48      75.144 133.149  20.838  1.00  0.00           C
ATOM   1018  N1    C    48      75.940 133.568  22.029  1.00  0.00           N
ATOM   1019  C6    C    48      77.235 134.013  21.925  1.00  0.00           C
ATOM   1020  C5    C    48      77.921 134.361  23.039  1.00  0.00           C
ATOM   1021  C4    C    48      77.260 134.241  24.291  1.00  0.00           C
ATOM   1022  N4    C    48      77.891 134.564  25.381  1.00  0.00           N
ATOM   1023  N3    C    48      76.005 133.842  24.410  1.00  0.00           N
ATOM   1024  C2    C    48      75.320 133.531  23.287  1.00  0.00           C
ATOM   1025  O2    C    48      74.120 133.259  23.398  1.00  0.00           O
ATOM   1026  C3'   C    48      75.040 134.949  19.280  1.00  0.00           C
ATOM   1027  C2'   C    48      74.232 134.306  20.406  1.00  0.00           C
ATOM   1028  O2'   C    48      73.015 133.785  19.890  1.00  0.00           O
ATOM   1029  O3'   C    48      74.203 135.674  18.389  1.00  0.00           O
ATOM   1030  P     C    49      74.030 137.248  18.530  1.00  0.00           P
ATOM   1031  O1P   C    49      73.213 137.671  17.372  1.00  0.00           O
ATOM   1032  O2P   C    49      75.370 137.833  18.688  1.00  0.00           O
ATOM   1033  O5'   C    49      73.217 137.446  19.890  1.00  0.00           O
ATOM   1034  C5'   C    49      71.818 137.221  19.973  1.00  0.00           C
ATOM   1035  C4'   C    49      71.241 137.495  21.372  1.00  0.00           C
ATOM   1036  O4'   C    49      71.861 136.697  22.374  1.00  0.00           O
ATOM   1037  C1'   C    49      71.755 137.384  23.616  1.00  0.00           C
ATOM   1038  N1    C    49      73.022 137.284  24.396  1.00  0.00           N
ATOM   1039  C6    C    49      74.239 137.455  23.786  1.00  0.00           C
ATOM   1040  C5    C    49      75.378 137.349  24.509  1.00  0.00           C
ATOM   1041  C4    C    49      75.256 137.078  25.897  1.00  0.00           C
ATOM   1042  N4    C    49      76.325 136.972  26.625  1.00  0.00           N
ATOM   1043  N3    C    49      74.095 136.909  26.509  1.00  0.00           N
ATOM   1044  C2    C    49      72.967 137.020  25.772  1.00  0.00           C
ATOM   1045  O2    C    49      71.891 136.838  26.354  1.00  0.00           O
ATOM   1046  C3'   C    49      71.411 138.951  21.799  1.00  0.00           C
ATOM   1047  C2'   C    49      71.382 138.840  23.332  1.00  0.00           C
ATOM   1048  O2'   C    49      70.098 139.050  23.910  1.00  0.00           O
ATOM   1049  O3'   C    49      70.397 139.788  21.241  1.00  0.00           O
ATOM   1050  P     G    50      70.626 141.361  21.087  1.00  0.00           P
ATOM   1051  O1P   G    50      69.493 141.889  20.290  1.00  0.00           O
ATOM   1052  O2P   G    50      71.990 141.623  20.607  1.00  0.00           O
ATOM   1053  O5'   G    50      70.500 141.896  22.590  1.00  0.00           O
ATOM   1054  C5'   G    50      69.251 142.214  23.179  1.00  0.00           C
ATOM   1055  C4'   G    50      69.397 142.558  24.669  1.00  0.00           C
ATOM   1056  O4'   G    50      69.810 141.443  25.451  1.00  0.00           O
ATOM   1057  C1'   G    50      70.542 141.932  26.576  1.00  0.00           C
ATOM   1058  N9    G    50      71.905 141.338  26.590  1.00  0.00           N
ATOM   1059  C8    G    50      72.803 141.236  25.555  1.00  0.00           C
ATOM   1060  N7    G    50      73.951 140.715  25.888  1.00  0.00           N
ATOM   1061  C5    G    50      73.844 140.521  27.265  1.00  0.00           C
ATOM   1062  C6    G    50      74.817 140.087  28.235  1.00  0.00           C
ATOM   1063  O6    G    50      75.997 139.769  28.080  1.00  0.00           O
ATOM   1064  N1    G    50      74.312 140.042  29.516  1.00  0.00           N
ATOM   1065  C2    G    50      73.027 140.326  29.832  1.00  0.00           C
ATOM   1066  N2    G    50      72.687 140.183  31.084  1.00  0.00           N
ATOM   1067  N3    G    50      72.085 140.737  28.977  1.00  0.00           N
ATOM   1068  C4    G    50      72.570 140.843  27.696  1.00  0.00           C
ATOM   1069  C3'   G    50      70.374 143.700  24.961  1.00  0.00           C
ATOM   1070  C2'   G    50      70.594 143.465  26.462  1.00  0.00           C
ATOM   1071  O2'   G    50      69.558 144.054  27.237  1.00  0.00           O
ATOM   1072  O3'   G    50      69.769 144.937  24.586  1.00  0.00           O
ATOM   1073  P     G    51      70.510 146.346  24.721  1.00  0.00           P
ATOM   1074  O1P   G    51      70.645 146.641  26.166  1.00  0.00           O
ATOM   1075  O2P   G    51      69.689 147.273  23.914  1.00  0.00           O
ATOM   1076  O5'   G    51      71.944 146.267  24.013  1.00  0.00           O
ATOM   1077  C5'   G    51      72.119 145.671  22.729  1.00  0.00           C
ATOM   1078  C4'   G    51      73.198 146.346  21.867  1.00  0.00           C
ATOM   1079  O4'   G    51      73.047 147.768  21.820  1.00  0.00           O
ATOM   1080  C1'   G    51      74.338 148.376  21.857  1.00  0.00           C
ATOM   1081  N9    G    51      74.518 149.202  23.075  1.00  0.00           N
ATOM   1082  C8    G    51      73.675 149.361  24.149  1.00  0.00           C
ATOM   1083  N7    G    51      73.977 150.380  24.920  1.00  0.00           N
ATOM   1084  C5    G    51      75.175 150.861  24.372  1.00  0.00           C
ATOM   1085  C6    G    51      76.040 151.945  24.763  1.00  0.00           C
ATOM   1086  O6    G    51      75.906 152.764  25.671  1.00  0.00           O
ATOM   1087  N1    G    51      77.159 152.074  23.969  1.00  0.00           N
ATOM   1088  C2    G    51      77.405 151.296  22.888  1.00  0.00           C
ATOM   1089  N2    G    51      78.534 151.484  22.262  1.00  0.00           N
ATOM   1090  N3    G    51      76.598 150.340  22.444  1.00  0.00           N
ATOM   1091  C4    G    51      75.509 150.142  23.247  1.00  0.00           C
ATOM   1092  C3'   G    51      74.624 146.046  22.329  1.00  0.00           C
ATOM   1093  C2'   G    51      75.372 147.261  21.772  1.00  0.00           C
ATOM   1094  O2'   G    51      75.697 147.092  20.395  1.00  0.00           O
ATOM   1095  O3'   G    51      75.134 144.868  21.722  1.00  0.00           O
ATOM   1096  P     A    52      76.156 143.920  22.484  1.00  0.00           P
ATOM   1097  O1P   A    52      76.715 143.015  21.461  1.00  0.00           O
ATOM   1098  O2P   A    52      75.463 143.354  23.651  1.00  0.00           O
ATOM   1099  O5'   A    52      77.291 144.903  23.011  1.00  0.00           O
ATOM   1100  C5'   A    52      78.441 145.231  22.255  1.00  0.00           C
ATOM   1101  C4'   A    52      79.294 146.275  22.992  1.00  0.00           C
ATOM   1102  O4'   A    52      78.590 147.505  23.188  1.00  0.00           O
ATOM   1103  C1'   A    52      78.930 148.045  24.460  1.00  0.00           C
ATOM   1104  N9    A    52      77.762 148.024  25.377  1.00  0.00           N
ATOM   1105  C8    A    52      76.753 147.093  25.491  1.00  0.00           C
ATOM   1106  N7    A    52      75.873 147.364  26.415  1.00  0.00           N
ATOM   1107  C5    A    52      76.359 148.545  26.979  1.00  0.00           C
ATOM   1108  C6    A    52      75.947 149.373  28.045  1.00  0.00           C
ATOM   1109  N6    A    52      74.901 149.147  28.809  1.00  0.00           N
ATOM   1110  N1    A    52      76.595 150.497  28.354  1.00  0.00           N
ATOM   1111  C2    A    52      77.682 150.779  27.643  1.00  0.00           C
ATOM   1112  N3    A    52      78.213 150.096  26.628  1.00  0.00           N
ATOM   1113  C4    A    52      77.496 148.966  26.346  1.00  0.00           C
ATOM   1114  C3'   A    52      79.774 145.834  24.379  1.00  0.00           C
ATOM   1115  C2'   A    52      80.086 147.199  25.002  1.00  0.00           C
ATOM   1116  O2'   A    52      81.311 147.744  24.510  1.00  0.00           O
ATOM   1117  O3'   A    52      80.929 145.015  24.341  1.00  0.00           O
ATOM   1118  P     A    53      81.140 143.846  25.406  1.00  0.00           P
ATOM   1119  O1P   A    53      82.400 143.163  25.059  1.00  0.00           O
ATOM   1120  O2P   A    53      79.910 143.041  25.494  1.00  0.00           O
ATOM   1121  O5'   A    53      81.332 144.591  26.812  1.00  0.00           O
ATOM   1122  C5'   A    53      82.571 145.163  27.200  1.00  0.00           C
ATOM   1123  C4'   A    53      82.476 145.924  28.532  1.00  0.00           C
ATOM   1124  O4'   A    53      81.539 146.996  28.454  1.00  0.00           O
ATOM   1125  C1'   A    53      80.894 147.138  29.715  1.00  0.00           C
ATOM   1126  N9    A    53      79.455 146.821  29.612  1.00  0.00           N
ATOM   1127  C8    A    53      78.785 146.054  28.689  1.00  0.00           C
ATOM   1128  N7    A    53      77.496 146.000  28.889  1.00  0.00           N
ATOM   1129  C5    A    53      77.313 146.739  30.061  1.00  0.00           C
ATOM   1130  C6    A    53      76.206 147.060  30.879  1.00  0.00           C
ATOM   1131  N6    A    53      74.963 146.675  30.649  1.00  0.00           N
ATOM   1132  N1    A    53      76.347 147.819  31.973  1.00  0.00           N
ATOM   1133  C2    A    53      77.572 148.251  32.261  1.00  0.00           C
ATOM   1134  N3    A    53      78.699 148.025  31.601  1.00  0.00           N
ATOM   1135  C4    A    53      78.500 147.251  30.499  1.00  0.00           C
ATOM   1136  C3'   A    53      82.074 145.082  29.750  1.00  0.00           C
ATOM   1137  C2'   A    53      81.562 146.175  30.692  1.00  0.00           C
ATOM   1138  O2'   A    53      82.614 146.871  31.353  1.00  0.00           O
ATOM   1139  O3'   A    53      83.143 144.366  30.362  1.00  0.00           O
ATOM   1140  P     A    54      82.853 143.029  31.197  1.00  0.00           P
ATOM   1141  O1P   A    54      84.152 142.538  31.701  1.00  0.00           O
ATOM   1142  O2P   A    54      82.011 142.145  30.372  1.00  0.00           O
ATOM   1143  O5'   A    54      81.967 143.478  32.447  1.00  0.00           O
ATOM   1144  C5'   A    54      82.553 144.065  33.592  1.00  0.00           C
ATOM   1145  C4'   A    54      81.503 144.516  34.610  1.00  0.00           C
ATOM   1146  O4'   A    54      80.525 145.377  34.022  1.00  0.00           O
ATOM   1147  C1'   A    54      79.254 145.133  34.614  1.00  0.00           C
ATOM   1148  N9    A    54      78.273 144.574  33.654  1.00  0.00           N
ATOM   1149  C8    A    54      78.463 144.048  32.396  1.00  0.00           C
ATOM   1150  N7    A    54      77.352 143.722  31.789  1.00  0.00           N
ATOM   1151  C5    A    54      76.357 144.048  32.717  1.00  0.00           C
ATOM   1152  C6    A    54      74.941 143.999  32.729  1.00  0.00           C
ATOM   1153  N6    A    54      74.192 143.583  31.726  1.00  0.00           N
ATOM   1154  N1    A    54      74.244 144.433  33.789  1.00  0.00           N
ATOM   1155  C2    A    54      74.932 144.853  34.845  1.00  0.00           C
ATOM   1156  N3    A    54      76.249 144.952  34.984  1.00  0.00           N
ATOM   1157  C4    A    54      76.913 144.544  33.863  1.00  0.00           C
ATOM   1158  C3'   A    54      80.748 143.379  35.307  1.00  0.00           C
ATOM   1159  C2'   A    54      79.483 144.132  35.743  1.00  0.00           C
ATOM   1160  O2'   A    54      79.717 144.836  36.962  1.00  0.00           O
ATOM   1161  O3'   A    54      81.424 142.935  36.475  1.00  0.00           O
ATOM   1162  P     C    55      81.333 141.437  37.012  1.00  0.00           P
ATOM   1163  O1P   C    55      81.570 141.559  38.461  1.00  0.00           O
ATOM   1164  O2P   C    55      82.236 140.604  36.202  1.00  0.00           O
ATOM   1165  O5'   C    55      79.827 140.942  36.763  1.00  0.00           O
ATOM   1166  C5'   C    55      78.805 141.154  37.724  1.00  0.00           C
ATOM   1167  C4'   C    55      77.404 140.812  37.193  1.00  0.00           C
ATOM   1168  O4'   C    55      77.089 141.563  36.023  1.00  0.00           O
ATOM   1169  C1'   C    55      76.270 140.776  35.166  1.00  0.00           C
ATOM   1170  N1    C    55      76.874 140.529  33.827  1.00  0.00           N
ATOM   1171  C6    C    55      78.231 140.519  33.614  1.00  0.00           C
ATOM   1172  C5    C    55      78.718 140.311  32.366  1.00  0.00           C
ATOM   1173  C4    C    55      77.770 140.109  31.327  1.00  0.00           C
ATOM   1174  N4    C    55      78.160 139.937  30.102  1.00  0.00           N
ATOM   1175  N3    C    55      76.467 140.098  31.511  1.00  0.00           N
ATOM   1176  C2    C    55      76.000 140.279  32.762  1.00  0.00           C
ATOM   1177  O2    C    55      74.780 140.225  32.935  1.00  0.00           O
ATOM   1178  C3'   C    55      77.147 139.332  36.899  1.00  0.00           C
ATOM   1179  C2'   C    55      76.009 139.444  35.871  1.00  0.00           C
ATOM   1180  O2'   C    55      74.707 139.509  36.446  1.00  0.00           O
ATOM   1181  O3'   C    55      76.756 138.684  38.107  1.00  0.00           O
ATOM   1182  P     G    56      76.737 137.095  38.289  1.00  0.00           P
ATOM   1183  O1P   G    56      76.309 136.861  39.687  1.00  0.00           O
ATOM   1184  O2P   G    56      78.029 136.537  37.853  1.00  0.00           O
ATOM   1185  O5'   G    56      75.589 136.585  37.290  1.00  0.00           O
ATOM   1186  C5'   G    56      74.299 136.221  37.761  1.00  0.00           C
ATOM   1187  C4'   G    56      73.314 135.878  36.631  1.00  0.00           C
ATOM   1188  O4'   G    56      73.293 136.915  35.649  1.00  0.00           O
ATOM   1189  C1'   G    56      73.020 136.341  34.374  1.00  0.00           C
ATOM   1190  N9    G    56      74.134 136.538  33.420  1.00  0.00           N
ATOM   1191  C8    G    56      75.480 136.614  33.671  1.00  0.00           C
ATOM   1192  N7    G    56      76.214 136.767  32.604  1.00  0.00           N
ATOM   1193  C5    G    56      75.288 136.778  31.559  1.00  0.00           C
ATOM   1194  C6    G    56      75.462 136.907  30.138  1.00  0.00           C
ATOM   1195  O6    G    56      76.483 137.073  29.484  1.00  0.00           O
ATOM   1196  N1    G    56      74.286 136.820  29.430  1.00  0.00           N
ATOM   1197  C2    G    56      73.088 136.593  30.001  1.00  0.00           C
ATOM   1198  N2    G    56      72.082 136.438  29.184  1.00  0.00           N
ATOM   1199  N3    G    56      72.856 136.500  31.309  1.00  0.00           N
ATOM   1200  C4    G    56      74.010 136.604  32.047  1.00  0.00           C
ATOM   1201  C3'   G    56      73.566 134.557  35.890  1.00  0.00           C
ATOM   1202  C2'   G    56      72.788 134.851  34.596  1.00  0.00           C
ATOM   1203  O2'   G    56      71.375 134.653  34.682  1.00  0.00           O
ATOM   1204  O3'   G    56      73.051 133.419  36.579  1.00  0.00           O
ATOM   1205  P     G    57      73.379 131.919  36.126  1.00  0.00           P
ATOM   1206  O1P   G    57      72.529 131.075  36.995  1.00  0.00           O
ATOM   1207  O2P   G    57      74.830 131.719  36.151  1.00  0.00           O
ATOM   1208  O5'   G    57      72.844 131.749  34.629  1.00  0.00           O
ATOM   1209  C5'   G    57      71.484 131.444  34.385  1.00  0.00           C
ATOM   1210  C4'   G    57      71.056 131.604  32.930  1.00  0.00           C
ATOM   1211  O4'   G    57      71.427 132.875  32.404  1.00  0.00           O
ATOM   1212  C1'   G    57      71.697 132.720  31.012  1.00  0.00           C
ATOM   1213  N9    G    57      73.106 133.019  30.651  1.00  0.00           N
ATOM   1214  C8    G    57      74.224 133.127  31.443  1.00  0.00           C
ATOM   1215  N7    G    57      75.304 133.465  30.790  1.00  0.00           N
ATOM   1216  C5    G    57      74.897 133.516  29.452  1.00  0.00           C
ATOM   1217  C6    G    57      75.616 133.798  28.233  1.00  0.00           C
ATOM   1218  O6    G    57      76.784 134.146  28.066  1.00  0.00           O
ATOM   1219  N1    G    57      74.841 133.643  27.100  1.00  0.00           N
ATOM   1220  C2    G    57      73.529 133.316  27.124  1.00  0.00           C
ATOM   1221  N2    G    57      72.937 133.094  25.983  1.00  0.00           N
ATOM   1222  N3    G    57      72.803 133.129  28.223  1.00  0.00           N
ATOM   1223  C4    G    57      73.554 133.221  29.364  1.00  0.00           C
ATOM   1224  C3'   G    57      71.638 130.556  31.987  1.00  0.00           C
ATOM   1225  C2'   G    57      71.388 131.267  30.655  1.00  0.00           C
ATOM   1226  O2'   G    57      70.024 131.166  30.263  1.00  0.00           O
ATOM   1227  O3'   G    57      70.936 129.321  32.065  1.00  0.00           O
ATOM   1228  P     C    58      71.615 127.963  31.592  1.00  0.00           P
ATOM   1229  O1P   C    58      70.641 126.888  31.877  1.00  0.00           O
ATOM   1230  O2P   C    58      72.949 127.901  32.211  1.00  0.00           O
ATOM   1231  O5'   C    58      71.735 128.155  30.010  1.00  0.00           O
ATOM   1232  C5'   C    58      70.593 128.067  29.167  1.00  0.00           C
ATOM   1233  C4'   C    58      70.882 128.455  27.709  1.00  0.00           C
ATOM   1234  O4'   C    58      71.560 129.701  27.563  1.00  0.00           O
ATOM   1235  C1'   C    58      72.460 129.618  26.454  1.00  0.00           C
ATOM   1236  N1    C    58      73.882 129.849  26.844  1.00  0.00           N
ATOM   1237  C6    C    58      74.299 129.859  28.152  1.00  0.00           C
ATOM   1238  C5    C    58      75.563 130.242  28.455  1.00  0.00           C
ATOM   1239  C4    C    58      76.426 130.588  27.385  1.00  0.00           C
ATOM   1240  N4    C    58      77.641 130.982  27.632  1.00  0.00           N
ATOM   1241  N3    C    58      76.046 130.587  26.123  1.00  0.00           N
ATOM   1242  C2    C    58      74.780 130.212  25.832  1.00  0.00           C
ATOM   1243  O2    C    58      74.437 130.220  24.650  1.00  0.00           O
ATOM   1244  C3'   C    58      71.722 127.407  26.991  1.00  0.00           C
ATOM   1245  C2'   C    58      72.284 128.233  25.831  1.00  0.00           C
ATOM   1246  O2'   C    58      71.368 128.348  24.750  1.00  0.00           O
ATOM   1247  O3'   C    58      70.876 126.362  26.540  1.00  0.00           O
ATOM   1248  P     G    59      71.411 124.886  26.336  1.00  0.00           P
ATOM   1249  O1P   G    59      70.199 124.133  25.944  1.00  0.00           O
ATOM   1250  O2P   G    59      72.156 124.479  27.541  1.00  0.00           O
ATOM   1251  O5'   G    59      72.396 125.010  25.081  1.00  0.00           O
ATOM   1252  C5'   G    59      71.925 124.774  23.766  1.00  0.00           C
ATOM   1253  C4'   G    59      72.991 124.943  22.681  1.00  0.00           C
ATOM   1254  O4'   G    59      73.493 126.276  22.604  1.00  0.00           O
ATOM   1255  C1'   G    59      74.861 126.222  22.204  1.00  0.00           C
ATOM   1256  N9    G    59      75.771 126.618  23.301  1.00  0.00           N
ATOM   1257  C8    G    59      75.557 126.652  24.656  1.00  0.00           C
ATOM   1258  N7    G    59      76.586 127.061  25.350  1.00  0.00           N
ATOM   1259  C5    G    59      77.577 127.264  24.381  1.00  0.00           C
ATOM   1260  C6    G    59      78.951 127.677  24.485  1.00  0.00           C
ATOM   1261  O6    G    59      79.583 128.036  25.475  1.00  0.00           O
ATOM   1262  N1    G    59      79.622 127.655  23.281  1.00  0.00           N
ATOM   1263  C2    G    59      79.048 127.310  22.106  1.00  0.00           C
ATOM   1264  N2    G    59      79.821 127.246  21.060  1.00  0.00           N
ATOM   1265  N3    G    59      77.778 126.948  21.950  1.00  0.00           N
ATOM   1266  C4    G    59      77.092 126.948  23.132  1.00  0.00           C
ATOM   1267  C3'   G    59      74.212 124.026  22.792  1.00  0.00           C
ATOM   1268  C2'   G    59      75.156 124.772  21.842  1.00  0.00           C
ATOM   1269  O2'   G    59      74.817 124.536  20.479  1.00  0.00           O
ATOM   1270  O3'   G    59      73.996 122.700  22.328  1.00  0.00           O
ATOM   1271  P     G    60      74.973 121.516  22.773  1.00  0.00           P
ATOM   1272  O1P   G    60      74.457 120.296  22.115  1.00  0.00           O
ATOM   1273  O2P   G    60      75.108 121.570  24.241  1.00  0.00           O
ATOM   1274  O5'   G    60      76.383 121.897  22.105  1.00  0.00           O
ATOM   1275  C5'   G    60      76.638 121.678  20.726  1.00  0.00           C
ATOM   1276  C4'   G    60      78.012 122.196  20.271  1.00  0.00           C
ATOM   1277  O4'   G    60      78.282 123.541  20.670  1.00  0.00           O
ATOM   1278  C1'   G    60      79.656 123.648  21.043  1.00  0.00           C
ATOM   1279  N9    G    60      79.833 123.946  22.476  1.00  0.00           N
ATOM   1280  C8    G    60      78.940 123.870  23.513  1.00  0.00           C
ATOM   1281  N7    G    60      79.429 124.270  24.658  1.00  0.00           N
ATOM   1282  C5    G    60      80.752 124.636  24.356  1.00  0.00           C
ATOM   1283  C6    G    60      81.822 125.172  25.162  1.00  0.00           C
ATOM   1284  O6    G    60      81.816 125.485  26.351  1.00  0.00           O
ATOM   1285  N1    G    60      83.002 125.339  24.464  1.00  0.00           N
ATOM   1286  C2    G    60      83.141 125.065  23.144  1.00  0.00           C
ATOM   1287  N2    G    60      84.321 125.197  22.607  1.00  0.00           N
ATOM   1288  N3    G    60      82.176 124.613  22.351  1.00  0.00           N
ATOM   1289  C4    G    60      81.003 124.413  23.021  1.00  0.00           C
ATOM   1290  C3'   G    60      79.172 121.326  20.757  1.00  0.00           C
ATOM   1291  C2'   G    60      80.334 122.323  20.710  1.00  0.00           C
ATOM   1292  O2'   G    60      80.876 122.415  19.401  1.00  0.00           O
ATOM   1293  O3'   G    60      79.397 120.275  19.831  1.00  0.00           O
ATOM   1294  P     C    61      80.004 118.879  20.280  1.00  0.00           P
ATOM   1295  O1P   C    61      80.186 118.152  19.002  1.00  0.00           O
ATOM   1296  O2P   C    61      79.133 118.331  21.331  1.00  0.00           O
ATOM   1297  O5'   C    61      81.437 119.266  20.890  1.00  0.00           O
ATOM   1298  C5'   C    61      82.564 119.433  20.048  1.00  0.00           C
ATOM   1299  C4'   C    61      83.823 119.955  20.747  1.00  0.00           C
ATOM   1300  O4'   C    61      83.645 121.212  21.400  1.00  0.00           O
ATOM   1301  C1'   C    61      84.726 121.393  22.319  1.00  0.00           C
ATOM   1302  N1    C    61      84.285 121.775  23.695  1.00  0.00           N
ATOM   1303  C6    C    61      83.031 121.466  24.158  1.00  0.00           C
ATOM   1304  C5    C    61      82.687 121.783  25.430  1.00  0.00           C
ATOM   1305  C4    C    61      83.652 122.429  26.246  1.00  0.00           C
ATOM   1306  N4    C    61      83.341 122.757  27.467  1.00  0.00           N
ATOM   1307  N3    C    61      84.861 122.742  25.817  1.00  0.00           N
ATOM   1308  C2    C    61      85.202 122.412  24.550  1.00  0.00           C
ATOM   1309  O2    C    61      86.349 122.682  24.184  1.00  0.00           O
ATOM   1310  C3'   C    61      84.425 119.045  21.820  1.00  0.00           C
ATOM   1311  C2'   C    61      85.452 120.047  22.366  1.00  0.00           C
ATOM   1312  O2'   C    61      86.571 120.099  21.486  1.00  0.00           O
ATOM   1313  O3'   C    61      85.066 117.876  21.307  1.00  0.00           O
ATOM   1314  P     G    62      85.497 116.666  22.270  1.00  0.00           P
ATOM   1315  O1P   G    62      86.151 115.642  21.427  1.00  0.00           O
ATOM   1316  O2P   G    62      84.339 116.270  23.093  1.00  0.00           O
ATOM   1317  O5'   G    62      86.605 117.304  23.240  1.00  0.00           O
ATOM   1318  C5'   G    62      87.931 117.487  22.780  1.00  0.00           C
ATOM   1319  C4'   G    62      88.797 118.503  23.548  1.00  0.00           C
ATOM   1320  O4'   G    62      88.109 119.661  24.007  1.00  0.00           O
ATOM   1321  C1'   G    62      88.684 120.108  25.232  1.00  0.00           C
ATOM   1322  N9    G    62      87.724 119.966  26.355  1.00  0.00           N
ATOM   1323  C8    G    62      86.471 119.403  26.360  1.00  0.00           C
ATOM   1324  N7    G    62      85.828 119.538  27.490  1.00  0.00           N
ATOM   1325  C5    G    62      86.724 120.241  28.303  1.00  0.00           C
ATOM   1326  C6    G    62      86.625 120.703  29.664  1.00  0.00           C
ATOM   1327  O6    G    62      85.691 120.626  30.456  1.00  0.00           O
ATOM   1328  N1    G    62      87.770 121.311  30.126  1.00  0.00           N
ATOM   1329  C2    G    62      88.877 121.490  29.377  1.00  0.00           C
ATOM   1330  N2    G    62      89.884 122.093  29.949  1.00  0.00           N
ATOM   1331  N3    G    62      89.017 121.106  28.107  1.00  0.00           N
ATOM   1332  C4    G    62      87.899 120.479  27.622  1.00  0.00           C
ATOM   1333  C3'   G    62      89.534 117.935  24.755  1.00  0.00           C
ATOM   1334  C2'   G    62      89.925 119.244  25.458  1.00  0.00           C
ATOM   1335  O2'   G    62      91.052 119.851  24.820  1.00  0.00           O
ATOM   1336  O3'   G    62      90.683 117.213  24.335  1.00  0.00           O
ATOM   1337  P     C    63      91.378 116.134  25.272  1.00  0.00           P
ATOM   1338  O1P   C    63      92.630 115.785  24.574  1.00  0.00           O
ATOM   1339  O2P   C    63      90.402 115.068  25.565  1.00  0.00           O
ATOM   1340  O5'   C    63      91.753 116.883  26.640  1.00  0.00           O
ATOM   1341  C5'   C    63      93.006 117.535  26.797  1.00  0.00           C
ATOM   1342  C4'   C    63      93.193 118.289  28.120  1.00  0.00           C
ATOM   1343  O4'   C    63      92.099 119.150  28.409  1.00  0.00           O
ATOM   1344  C1'   C    63      91.968 119.269  29.825  1.00  0.00           C
ATOM   1345  N1    C    63      90.673 118.734  30.337  1.00  0.00           N
ATOM   1346  C6    C    63      89.797 118.037  29.541  1.00  0.00           C
ATOM   1347  C5    C    63      88.575 117.704  30.020  1.00  0.00           C
ATOM   1348  C4    C    63      88.256 118.081  31.350  1.00  0.00           C
ATOM   1349  N4    C    63      87.067 117.864  31.819  1.00  0.00           N
ATOM   1350  N3    C    63      89.096 118.722  32.139  1.00  0.00           N
ATOM   1351  C2    C    63      90.308 119.058  31.650  1.00  0.00           C
ATOM   1352  O2    C    63      91.077 119.666  32.399  1.00  0.00           O
ATOM   1353  C3'   C    63      93.368 117.412  29.361  1.00  0.00           C
ATOM   1354  C2'   C    63      93.130 118.482  30.438  1.00  0.00           C
ATOM   1355  O2'   C    63      94.215 119.395  30.613  1.00  0.00           O
ATOM   1356  O3'   C    63      94.653 116.809  29.485  1.00  0.00           O
ATOM   1357  P     U    64      94.859 115.528  30.421  1.00  0.00           P
ATOM   1358  O1P   U    64      96.298 115.193  30.431  1.00  0.00           O
ATOM   1359  O2P   U    64      93.868 114.498  30.057  1.00  0.00           O
ATOM   1360  O5'   U    64      94.504 116.035  31.881  1.00  0.00           O
ATOM   1361  C5'   U    64      95.405 116.827  32.627  1.00  0.00           C
ATOM   1362  C4'   U    64      94.839 117.202  33.997  1.00  0.00           C
ATOM   1363  O4'   U    64      93.561 117.838  33.955  1.00  0.00           O
ATOM   1364  C1'   U    64      92.784 117.386  35.069  1.00  0.00           C
ATOM   1365  N1    U    64      91.556 116.641  34.655  1.00  0.00           N
ATOM   1366  C6    U    64      91.429 116.069  33.406  1.00  0.00           C
ATOM   1367  C5    U    64      90.252 115.523  33.003  1.00  0.00           C
ATOM   1368  C4    U    64      89.092 115.512  33.863  1.00  0.00           C
ATOM   1369  O4    U    64      87.993 115.067  33.554  1.00  0.00           O
ATOM   1370  N3    U    64      89.305 116.046  35.111  1.00  0.00           N
ATOM   1371  C2    U    64      90.483 116.606  35.558  1.00  0.00           C
ATOM   1372  O2    U    64      90.552 117.062  36.702  1.00  0.00           O
ATOM   1373  C3'   U    64      94.709 115.980  34.897  1.00  0.00           C
ATOM   1374  C2'   U    64      93.720 116.531  35.928  1.00  0.00           C
ATOM   1375  O2'   U    64      94.375 117.383  36.863  1.00  0.00           O
ATOM   1376  O3'   U    64      95.984 115.649  35.437  1.00  0.00           O
ATOM   1377  P     C    65      96.363 114.150  35.824  1.00  0.00           P
ATOM   1378  O1P   C    65      97.780 114.120  36.236  1.00  0.00           O
ATOM   1379  O2P   C    65      95.897 113.259  34.743  1.00  0.00           O
ATOM   1380  O5'   C    65      95.457 113.930  37.113  1.00  0.00           O
ATOM   1381  C5'   C    65      95.767 114.570  38.342  1.00  0.00           C
ATOM   1382  C4'   C    65      94.594 114.527  39.330  1.00  0.00           C
ATOM   1383  O4'   C    65      93.408 115.141  38.828  1.00  0.00           O
ATOM   1384  C1'   C    65      92.267 114.436  39.326  1.00  0.00           C
ATOM   1385  N1    C    65      91.450 113.847  38.213  1.00  0.00           N
ATOM   1386  C6    C    65      92.021 113.379  37.052  1.00  0.00           C
ATOM   1387  C5    C    65      91.246 112.907  36.045  1.00  0.00           C
ATOM   1388  C4    C    65      89.841 112.909  36.248  1.00  0.00           C
ATOM   1389  N4    C    65      89.039 112.498  35.307  1.00  0.00           N
ATOM   1390  N3    C    65      89.270 113.361  37.344  1.00  0.00           N
ATOM   1391  C2    C    65      90.052 113.819  38.352  1.00  0.00           C
ATOM   1392  O2    C    65      89.515 114.225  39.382  1.00  0.00           O
ATOM   1393  C3'   C    65      94.195 113.107  39.704  1.00  0.00           C
ATOM   1394  C2'   C    65      92.797 113.358  40.280  1.00  0.00           C
ATOM   1395  O2'   C    65      92.843 113.908  41.592  1.00  0.00           O
ATOM   1396  O3'   C    65      95.142 112.519  40.582  1.00  0.00           O
ATOM   1397  P     A    66      95.088 110.976  40.928  1.00  0.00           P
ATOM   1398  O1P   A    66      93.842 110.734  41.675  1.00  0.00           O
ATOM   1399  O2P   A    66      96.396 110.681  41.551  1.00  0.00           O
ATOM   1400  O5'   A    66      94.980 110.292  39.495  1.00  0.00           O
ATOM   1401  C5'   A    66      96.023 109.508  38.949  1.00  0.00           C
ATOM   1402  C4'   A    66      95.695 108.965  37.547  1.00  0.00           C
ATOM   1403  O4'   A    66      94.353 108.484  37.479  1.00  0.00           O
ATOM   1404  C1'   A    66      93.636 109.221  36.502  1.00  0.00           C
ATOM   1405  N9    A    66      92.231 109.423  36.936  1.00  0.00           N
ATOM   1406  C8    A    66      91.751 109.912  38.129  1.00  0.00           C
ATOM   1407  N7    A    66      90.447 110.027  38.184  1.00  0.00           N
ATOM   1408  C5    A    66      90.035 109.518  36.936  1.00  0.00           C
ATOM   1409  C6    A    66      88.792 109.308  36.279  1.00  0.00           C
ATOM   1410  N6    A    66      87.598 109.593  36.748  1.00  0.00           N
ATOM   1411  N1    A    66      88.726 108.786  35.058  1.00  0.00           N
ATOM   1412  C2    A    66      89.858 108.468  34.456  1.00  0.00           C
ATOM   1413  N3    A    66      91.098 108.625  34.916  1.00  0.00           N
ATOM   1414  C4    A    66      91.116 109.149  36.179  1.00  0.00           C
ATOM   1415  C3'   A    66      95.858 110.055  36.464  1.00  0.00           C
ATOM   1416  C2'   A    66      94.405 110.531  36.314  1.00  0.00           C
ATOM   1417  O2'   A    66      94.121 111.192  35.083  1.00  0.00           O
ATOM   1418  O3'   A    66      96.366 109.560  35.225  1.00  0.00           O
ATOM   1419  P     G    67      97.787 108.847  35.089  1.00  0.00           P
ATOM   1420  O1P   G    67      98.663 109.279  36.198  1.00  0.00           O
ATOM   1421  O2P   G    67      98.281 108.990  33.705  1.00  0.00           O
ATOM   1422  O5'   G    67      97.466 107.301  35.318  1.00  0.00           O
ATOM   1423  C5'   G    67      96.483 106.644  34.531  1.00  0.00           C
ATOM   1424  C4'   G    67      96.282 105.196  34.984  1.00  0.00           C
ATOM   1425  O4'   G    67      95.239 104.621  34.202  1.00  0.00           O
ATOM   1426  C1'   G    67      95.671 103.373  33.679  1.00  0.00           C
ATOM   1427  N9    G    67      94.928 102.982  32.456  1.00  0.00           N
ATOM   1428  C8    G    67      95.418 102.469  31.281  1.00  0.00           C
ATOM   1429  N7    G    67      94.513 102.216  30.373  1.00  0.00           N
ATOM   1430  C5    G    67      93.312 102.570  31.007  1.00  0.00           C
ATOM   1431  C6    G    67      91.943 102.532  30.556  1.00  0.00           C
ATOM   1432  O6    G    67      91.493 102.175  29.468  1.00  0.00           O
ATOM   1433  N1    G    67      91.036 102.993  31.490  1.00  0.00           N
ATOM   1434  C2    G    67      91.391 103.448  32.716  1.00  0.00           C
ATOM   1435  N2    G    67      90.434 103.899  33.476  1.00  0.00           N
ATOM   1436  N3    G    67      92.638 103.514  33.170  1.00  0.00           N
ATOM   1437  C4    G    67      93.563 103.048  32.277  1.00  0.00           C
ATOM   1438  C3'   G    67      97.515 104.310  34.776  1.00  0.00           C
ATOM   1439  C2'   G    67      97.164 103.619  33.454  1.00  0.00           C
ATOM   1440  O2'   G    67      97.923 102.439  33.197  1.00  0.00           O
ATOM   1441  O3'   G    67      97.607 103.310  35.783  1.00  0.00           O
ATOM   1442  P     U    68      98.448 103.494  37.106  1.00  0.00           P
ATOM   1443  O1P   U    68      99.615 104.345  36.773  1.00  0.00           O
ATOM   1444  O2P   U    68      98.706 102.127  37.584  1.00  0.00           O
ATOM   1445  O5'   U    68      97.496 104.247  38.128  1.00  0.00           O
ATOM   1446  C5'   U    68      98.009 104.832  39.315  1.00  0.00           C
ATOM   1447  C4'   U    68      96.909 105.490  40.159  1.00  0.00           C
ATOM   1448  O4'   U    68      96.059 106.300  39.355  1.00  0.00           O
ATOM   1449  C1'   U    68      94.740 106.296  39.896  1.00  0.00           C
ATOM   1450  N1    U    68      93.738 105.806  38.913  1.00  0.00           N
ATOM   1451  C6    U    68      94.076 104.925  37.908  1.00  0.00           C
ATOM   1452  C5    U    68      93.206 104.660  36.897  1.00  0.00           C
ATOM   1453  C4    U    68      91.899 105.273  36.850  1.00  0.00           C
ATOM   1454  O4    U    68      91.089 105.153  35.937  1.00  0.00           O
ATOM   1455  N3    U    68      91.608 106.063  37.932  1.00  0.00           N
ATOM   1456  C2    U    68      92.448 106.339  38.986  1.00  0.00           C
ATOM   1457  O2    U    68      92.044 107.023  39.928  1.00  0.00           O
ATOM   1458  C3'   U    68      95.991 104.515  40.898  1.00  0.00           C
ATOM   1459  C2'   U    68      94.781 105.424  41.144  1.00  0.00           C
ATOM   1460  O2'   U    68      95.008 106.281  42.252  1.00  0.00           O
ATOM   1461  O3'   U    68      96.558 104.097  42.132  1.00  0.00           O
ATOM   1462  P     A    69      96.051 102.785  42.876  1.00  0.00           P
ATOM   1463  O1P   A    69      96.792 102.745  44.149  1.00  0.00           O
ATOM   1464  O2P   A    69      96.196 101.661  41.935  1.00  0.00           O
ATOM   1465  O5'   A    69      94.505 103.064  43.197  1.00  0.00           O
ATOM   1466  C5'   A    69      94.134 103.868  44.311  1.00  0.00           C
ATOM   1467  C4'   A    69      92.623 104.111  44.425  1.00  0.00           C
ATOM   1468  O4'   A    69      92.047 104.671  43.255  1.00  0.00           O
ATOM   1469  C1'   A    69      90.697 104.236  43.141  1.00  0.00           C
ATOM   1470  N9    A    69      90.443 103.720  41.780  1.00  0.00           N
ATOM   1471  C8    A    69      91.351 103.362  40.815  1.00  0.00           C
ATOM   1472  N7    A    69      90.814 103.041  39.669  1.00  0.00           N
ATOM   1473  C5    A    69      89.440 103.124  39.926  1.00  0.00           C
ATOM   1474  C6    A    69      88.271 102.862  39.176  1.00  0.00           C
ATOM   1475  N6    A    69      88.283 102.445  37.926  1.00  0.00           N
ATOM   1476  N1    A    69      87.051 102.999  39.708  1.00  0.00           N
ATOM   1477  C2    A    69      86.991 103.396  40.974  1.00  0.00           C
ATOM   1478  N3    A    69      87.988 103.680  41.806  1.00  0.00           N
ATOM   1479  C4    A    69      89.204 103.521  41.213  1.00  0.00           C
ATOM   1480  C3'   A    69      91.861 102.825  44.745  1.00  0.00           C
ATOM   1481  C2'   A    69      90.466 103.128  44.173  1.00  0.00           C
ATOM   1482  O2'   A    69      89.535 103.559  45.163  1.00  0.00           O
ATOM   1483  O3'   A    69      91.848 102.621  46.155  1.00  0.00           O
ATOM   1484  P     G    70      91.552 101.195  46.793  1.00  0.00           P
ATOM   1485  O1P   G    70      91.403 101.423  48.243  1.00  0.00           O
ATOM   1486  O2P   G    70      92.566 100.247  46.322  1.00  0.00           O
ATOM   1487  O5'   G    70      90.149 100.739  46.201  1.00  0.00           O
ATOM   1488  C5'   G    70      88.941 100.844  46.931  1.00  0.00           C
ATOM   1489  C4'   G    70      87.758 100.398  46.064  1.00  0.00           C
ATOM   1490  O4'   G    70      87.785 101.023  44.790  1.00  0.00           O
ATOM   1491  C1'   G    70      87.043 100.202  43.897  1.00  0.00           C
ATOM   1492  N9    G    70      87.673 100.072  42.565  1.00  0.00           N
ATOM   1493  C8    G    70      89.003 100.010  42.221  1.00  0.00           C
ATOM   1494  N7    G    70      89.213  99.789  40.948  1.00  0.00           N
ATOM   1495  C5    G    70      87.925  99.663  40.413  1.00  0.00           C
ATOM   1496  C6    G    70      87.462  99.372  39.080  1.00  0.00           C
ATOM   1497  O6    G    70      88.092  99.192  38.043  1.00  0.00           O
ATOM   1498  N1    G    70      86.094  99.272  38.977  1.00  0.00           N
ATOM   1499  C2    G    70      85.256  99.424  40.023  1.00  0.00           C
ATOM   1500  N2    G    70      83.981  99.299  39.757  1.00  0.00           N
ATOM   1501  N3    G    70      85.618  99.740  41.266  1.00  0.00           N
ATOM   1502  C4    G    70      86.979  99.830  41.402  1.00  0.00           C
ATOM   1503  C3'   G    70      87.749  98.893  45.793  1.00  0.00           C
ATOM   1504  C2'   G    70      86.878  98.817  44.533  1.00  0.00           C
ATOM   1505  O2'   G    70      85.497  98.617  44.827  1.00  0.00           O
ATOM   1506  O3'   G    70      87.194  98.195  46.903  1.00  0.00           O
ATOM   1507  P     A    71      87.243  96.606  47.004  1.00  0.00           P
ATOM   1508  O1P   A    71      86.963  96.285  48.415  1.00  0.00           O
ATOM   1509  O2P   A    71      88.490  96.133  46.390  1.00  0.00           O
ATOM   1510  O5'   A    71      86.003  96.113  46.115  1.00  0.00           O
ATOM   1511  C5'   A    71      84.762  95.772  46.718  1.00  0.00           C
ATOM   1512  C4'   A    71      83.674  95.399  45.708  1.00  0.00           C
ATOM   1513  O4'   A    71      83.503  96.443  44.747  1.00  0.00           O
ATOM   1514  C1'   A    71      83.073  95.863  43.520  1.00  0.00           C
ATOM   1515  N9    A    71      84.058  96.037  42.428  1.00  0.00           N
ATOM   1516  C8    A    71      85.424  96.201  42.494  1.00  0.00           C
ATOM   1517  N7    A    71      86.005  96.277  41.327  1.00  0.00           N
ATOM   1518  C5    A    71      84.956  96.076  40.428  1.00  0.00           C
ATOM   1519  C6    A    71      84.864  95.973  39.022  1.00  0.00           C
ATOM   1520  N6    A    71      85.898  96.096  38.215  1.00  0.00           N
ATOM   1521  N1    A    71      83.693  95.743  38.416  1.00  0.00           N
ATOM   1522  C2    A    71      82.625  95.620  39.194  1.00  0.00           C
ATOM   1523  N3    A    71      82.539  95.751  40.513  1.00  0.00           N
ATOM   1524  C4    A    71      83.764  95.950  41.084  1.00  0.00           C
ATOM   1525  C3'   A    71      83.885  94.101  44.915  1.00  0.00           C
ATOM   1526  C2'   A    71      82.872  94.375  43.790  1.00  0.00           C
ATOM   1527  O2'   A    71      81.508  94.215  44.183  1.00  0.00           O
ATOM   1528  O3'   A    71      83.548  92.915  45.629  1.00  0.00           O
ATOM   1529  P     A    72      84.166  91.483  45.256  1.00  0.00           P
ATOM   1530  O1P   A    72      83.249  90.483  45.854  1.00  0.00           O
ATOM   1531  O2P   A    72      85.584  91.470  45.672  1.00  0.00           O
ATOM   1532  O5'   A    72      84.092  91.362  43.662  1.00  0.00           O
ATOM   1533  C5'   A    72      82.902  90.939  43.025  1.00  0.00           C
ATOM   1534  C4'   A    72      82.953  91.000  41.496  1.00  0.00           C
ATOM   1535  O4'   A    72      83.346  92.273  40.990  1.00  0.00           O
ATOM   1536  C1'   A    72      83.957  92.079  39.719  1.00  0.00           C
ATOM   1537  N9    A    72      85.367  92.522  39.708  1.00  0.00           N
ATOM   1538  C8    A    72      86.247  92.707  40.750  1.00  0.00           C
ATOM   1539  N7    A    72      87.433  93.098  40.368  1.00  0.00           N
ATOM   1540  C5    A    72      87.322  93.187  38.974  1.00  0.00           C
ATOM   1541  C6    A    72      88.185  93.559  37.914  1.00  0.00           C
ATOM   1542  N6    A    72      89.425  93.968  38.049  1.00  0.00           N
ATOM   1543  N1    A    72      87.759  93.550  36.649  1.00  0.00           N
ATOM   1544  C2    A    72      86.522  93.165  36.418  1.00  0.00           C
ATOM   1545  N3    A    72      85.606  92.744  37.279  1.00  0.00           N
ATOM   1546  C4    A    72      86.074  92.804  38.564  1.00  0.00           C
ATOM   1547  C3'   A    72      83.913  90.004  40.849  1.00  0.00           C
ATOM   1548  C2'   A    72      83.922  90.579  39.428  1.00  0.00           C
ATOM   1549  O2'   A    72      82.726  90.244  38.726  1.00  0.00           O
ATOM   1550  O3'   A    72      83.430  88.669  40.858  1.00  0.00           O
ATOM   1551  P     C    73      84.404  87.434  40.611  1.00  0.00           P
ATOM   1552  O1P   C    73      83.583  86.232  40.874  1.00  0.00           O
ATOM   1553  O2P   C    73      85.652  87.644  41.362  1.00  0.00           O
ATOM   1554  O5'   C    73      84.752  87.511  39.057  1.00  0.00           O
ATOM   1555  C5'   C    73      83.902  86.995  38.050  1.00  0.00           C
ATOM   1556  C4'   C    73      84.649  86.875  36.718  1.00  0.00           C
ATOM   1557  O4'   C    73      85.153  88.123  36.249  1.00  0.00           O
ATOM   1558  C1'   C    73      86.419  87.919  35.623  1.00  0.00           C
ATOM   1559  N1    C    73      87.524  88.694  36.258  1.00  0.00           N
ATOM   1560  C6    C    73      87.418  89.192  37.532  1.00  0.00           C
ATOM   1561  C5    C    73      88.440  89.895  38.071  1.00  0.00           C
ATOM   1562  C4    C    73      89.614  90.063  37.292  1.00  0.00           C
ATOM   1563  N4    C    73      90.615  90.734  37.774  1.00  0.00           N
ATOM   1564  N3    C    73      89.745  89.575  36.068  1.00  0.00           N
ATOM   1565  C2    C    73      88.706  88.898  35.524  1.00  0.00           C
ATOM   1566  O2    C    73      88.833  88.473  34.369  1.00  0.00           O
ATOM   1567  C3'   C    73      85.837  85.919  36.832  1.00  0.00           C
ATOM   1568  C2'   C    73      86.740  86.429  35.704  1.00  0.00           C
ATOM   1569  O2'   C    73      86.522  85.833  34.432  1.00  0.00           O
ATOM   1570  O3'   C    73      85.447  84.556  36.690  1.00  0.00           O
ATOM   1571  P     C    74      86.353  83.383  37.292  1.00  0.00           P
ATOM   1572  O1P   C    74      85.674  82.101  37.032  1.00  0.00           O
ATOM   1573  O2P   C    74      86.735  83.726  38.670  1.00  0.00           O
ATOM   1574  O5'   C    74      87.646  83.422  36.372  1.00  0.00           O
ATOM   1575  C5'   C    74      87.623  82.897  35.060  1.00  0.00           C
ATOM   1576  C4'   C    74      88.879  83.287  34.286  1.00  0.00           C
ATOM   1577  O4'   C    74      89.145  84.690  34.352  1.00  0.00           O
ATOM   1578  C1'   C    74      90.559  84.898  34.446  1.00  0.00           C
ATOM   1579  N1    C    74      91.025  85.494  35.740  1.00  0.00           N
ATOM   1580  C6    C    74      90.213  85.677  36.834  1.00  0.00           C
ATOM   1581  C5    C    74      90.612  86.469  37.863  1.00  0.00           C
ATOM   1582  C4    C    74      91.913  87.038  37.783  1.00  0.00           C
ATOM   1583  N4    C    74      92.367  87.816  38.721  1.00  0.00           N
ATOM   1584  N3    C    74      92.728  86.814  36.775  1.00  0.00           N
ATOM   1585  C2    C    74      92.314  86.039  35.754  1.00  0.00           C
ATOM   1586  O2    C    74      93.097  85.841  34.826  1.00  0.00           O
ATOM   1587  C3'   C    74      90.136  82.565  34.765  1.00  0.00           C
ATOM   1588  C2'   C    74      91.193  83.523  34.218  1.00  0.00           C
ATOM   1589  O2'   C    74      91.343  83.311  32.819  1.00  0.00           O
ATOM   1590  O3'   C    74      90.248  81.283  34.151  1.00  0.00           O
ATOM   1591  P     G    75      90.901  80.060  34.935  1.00  0.00           P
ATOM   1592  O1P   G    75      90.911  78.910  34.008  1.00  0.00           O
ATOM   1593  O2P   G    75      90.175  79.957  36.213  1.00  0.00           O
ATOM   1594  O5'   G    75      92.409  80.535  35.146  1.00  0.00           O
ATOM   1595  C5'   G    75      93.324  80.451  34.061  1.00  0.00           C
ATOM   1596  C4'   G    75      94.678  81.118  34.302  1.00  0.00           C
ATOM   1597  O4'   G    75      94.552  82.466  34.730  1.00  0.00           O
ATOM   1598  C1'   G    75      95.747  82.808  35.425  1.00  0.00           C
ATOM   1599  N9    G    75      95.464  83.330  36.779  1.00  0.00           N
ATOM   1600  C8    G    75      94.300  83.326  37.507  1.00  0.00           C
ATOM   1601  N7    G    75      94.419  83.829  38.709  1.00  0.00           N
ATOM   1602  C5    G    75      95.772  84.199  38.781  1.00  0.00           C
ATOM   1603  C6    G    75      96.566  84.767  39.841  1.00  0.00           C
ATOM   1604  O6    G    75      96.236  85.047  40.994  1.00  0.00           O
ATOM   1605  N1    G    75      97.884  84.984  39.485  1.00  0.00           N
ATOM   1606  C2    G    75      98.403  84.637  38.284  1.00  0.00           C
ATOM   1607  N2    G    75      99.681  84.808  38.092  1.00  0.00           N
ATOM   1608  N3    G    75      97.724  84.088  37.285  1.00  0.00           N
ATOM   1609  C4    G    75      96.406  83.902  37.595  1.00  0.00           C
ATOM   1610  C3'   G    75      95.568  80.422  35.331  1.00  0.00           C
ATOM   1611  C2'   G    75      96.601  81.537  35.518  1.00  0.00           C
ATOM   1612  O2'   G    75      97.535  81.553  34.446  1.00  0.00           O
ATOM   1613  O3'   G    75      96.156  79.239  34.799  1.00  0.00           O
ATOM   1614  P     A    76      96.721  78.080  35.730  1.00  0.00           P
ATOM   1615  O1P   A    76      97.147  77.005  34.806  1.00  0.00           O
ATOM   1616  O2P   A    76      95.687  77.754  36.730  1.00  0.00           O
ATOM   1617  O5'   A    76      98.012  78.678  36.480  1.00  0.00           O
ATOM   1618  C5'   A    76      99.257  78.805  35.800  1.00  0.00           C
ATOM   1619  C4'   A    76     100.344  79.613  36.535  1.00  0.00           C
ATOM   1620  O4'   A    76      99.893  80.901  36.948  1.00  0.00           O
ATOM   1621  C1'   A    76     100.611  81.285  38.122  1.00  0.00           C
ATOM   1622  N9    A    76      99.681  81.478  39.254  1.00  0.00           N
ATOM   1623  C8    A    76      98.320  81.300  39.289  1.00  0.00           C
ATOM   1624  N7    A    76      97.750  81.738  40.381  1.00  0.00           N
ATOM   1625  C5    A    76      98.830  82.245  41.125  1.00  0.00           C
ATOM   1626  C6    A    76      98.972  82.908  42.370  1.00  0.00           C
ATOM   1627  N6    A    76      97.968  83.275  43.140  1.00  0.00           N
ATOM   1628  N1    A    76     100.178  83.232  42.840  1.00  0.00           N
ATOM   1629  C2    A    76     101.232  82.969  42.081  1.00  0.00           C
ATOM   1630  N3    A    76     101.259  82.407  40.876  1.00  0.00           N
ATOM   1631  C4    A    76     100.010  82.059  40.457  1.00  0.00           C
ATOM   1632  C3'   A    76     100.949  78.947  37.772  1.00  0.00           C
ATOM   1633  C2'   A    76     101.611  80.168  38.424  1.00  0.00           C
ATOM   1634  O2'   A    76     102.831  80.539  37.794  1.00  0.00           O
ATOM   1635  O3'   A    76     101.921  77.958  37.454  1.00  0.00           O
ATOM   1636  P     A    77     102.154  76.691  38.387  1.00  0.00           P
ATOM   1637  O1P   A    77     103.293  75.912  37.870  1.00  0.00           O
ATOM   1638  O2P   A    77     100.873  75.978  38.539  1.00  0.00           O
ATOM   1639  O5'   A    77     102.526  77.223  39.847  1.00  0.00           O
ATOM   1640  C5'   A    77     103.765  77.847  40.189  1.00  0.00           C
ATOM   1641  C4'   A    77     103.833  78.175  41.702  1.00  0.00           C
ATOM   1642  O4'   A    77     102.847  79.145  42.067  1.00  0.00           O
ATOM   1643  C1'   A    77     101.736  78.412  42.545  1.00  0.00           C
ATOM   1644  N9    A    77     100.642  79.198  43.169  1.00  0.00           N
ATOM   1645  C8    A    77      99.323  79.126  42.807  1.00  0.00           C
ATOM   1646  N7    A    77      98.505  79.788  43.571  1.00  0.00           N
ATOM   1647  C5    A    77      99.369  80.381  44.505  1.00  0.00           C
ATOM   1648  C6    A    77      99.187  81.243  45.612  1.00  0.00           C
ATOM   1649  N6    A    77      98.024  81.684  46.030  1.00  0.00           N
ATOM   1650  N1    A    77     100.217  81.678  46.336  1.00  0.00           N
ATOM   1651  C2    A    77     101.423  81.255  45.990  1.00  0.00           C
ATOM   1652  N3    A    77     101.771  80.474  44.963  1.00  0.00           N
ATOM   1653  C4    A    77     100.678  80.058  44.252  1.00  0.00           C
ATOM   1654  C3'   A    77     103.579  76.930  42.589  1.00  0.00           C
ATOM   1655  C2'   A    77     102.340  77.317  43.423  1.00  0.00           C
ATOM   1656  O2'   A    77     102.617  77.793  44.739  1.00  0.00           O
ATOM   1657  O3'   A    77     104.649  76.531  43.438  1.00  0.00           O
ATOM   1658  P     C    78     105.816  75.553  42.988  1.00  0.00           P
ATOM   1659  O1P   C    78     105.287  74.583  42.003  1.00  0.00           O
ATOM   1660  O2P   C    78     106.465  75.020  44.202  1.00  0.00           O
ATOM   1661  O5'   C    78     106.863  76.439  42.196  1.00  0.00           O
ATOM   1662  C5'   C    78     107.484  77.582  42.770  1.00  0.00           C
ATOM   1663  C4'   C    78     108.535  78.204  41.825  1.00  0.00           C
ATOM   1664  O4'   C    78     109.788  77.550  41.970  1.00  0.00           O
ATOM   1665  C1'   C    78     109.778  76.462  41.069  1.00  0.00           C
ATOM   1666  N1    C    78     111.126  75.845  40.840  1.00  0.00           N
ATOM   1667  C6    C    78     111.249  74.478  40.907  1.00  0.00           C
ATOM   1668  C5    C    78     112.458  73.883  40.761  1.00  0.00           C
ATOM   1669  C4    C    78     113.577  74.730  40.559  1.00  0.00           C
ATOM   1670  N4    C    78     114.765  74.205  40.428  1.00  0.00           N
ATOM   1671  N3    C    78     113.510  76.045  40.563  1.00  0.00           N
ATOM   1672  C2    C    78     112.285  76.631  40.684  1.00  0.00           C
ATOM   1673  O2    C    78     112.265  77.863  40.671  1.00  0.00           O
ATOM   1674  C3'   C    78     108.158  78.128  40.331  1.00  0.00           C
ATOM   1675  C2'   C    78     109.010  76.937  39.823  1.00  0.00           C
ATOM   1676  O2'   C    78     109.876  77.215  38.731  1.00  0.00           O
ATOM   1677  O3'   C    78     108.407  79.361  39.672  1.00  0.00           O
ATOM   1678  P     G    79     107.427  79.879  38.522  1.00  0.00           P
ATOM   1679  O1P   G    79     106.433  80.773  39.157  1.00  0.00           O
ATOM   1680  O2P   G    79     106.965  78.755  37.689  1.00  0.00           O
ATOM   1681  O5'   G    79     108.408  80.745  37.615  1.00  0.00           O
ATOM   1682  C5'   G    79     108.325  82.154  37.536  1.00  0.00           C
ATOM   1683  C4'   G    79     109.546  82.752  36.829  1.00  0.00           C
ATOM   1684  O4'   G    79     110.739  82.602  37.596  1.00  0.00           O
ATOM   1685  C1'   G    79     111.831  82.339  36.719  1.00  0.00           C
ATOM   1686  N9    G    79     112.306  80.941  36.896  1.00  0.00           N
ATOM   1687  C8    G    79     111.658  79.900  37.516  1.00  0.00           C
ATOM   1688  N7    G    79     112.315  78.777  37.502  1.00  0.00           N
ATOM   1689  C5    G    79     113.497  79.084  36.830  1.00  0.00           C
ATOM   1690  C6    G    79     114.647  78.279  36.521  1.00  0.00           C
ATOM   1691  O6    G    79     114.875  77.096  36.750  1.00  0.00           O
ATOM   1692  N1    G    79     115.650  78.974  35.886  1.00  0.00           N
ATOM   1693  C2    G    79     115.571  80.282  35.569  1.00  0.00           C
ATOM   1694  N2    G    79     116.599  80.789  34.935  1.00  0.00           N
ATOM   1695  N3    G    79     114.529  81.079  35.821  1.00  0.00           N
ATOM   1696  C4    G    79     113.512  80.417  36.467  1.00  0.00           C
ATOM   1697  C3'   G    79     109.832  82.148  35.452  1.00  0.00           C
ATOM   1698  C2'   G    79     111.304  82.547  35.298  1.00  0.00           C
ATOM   1699  O2'   G    79     111.452  83.920  34.942  1.00  0.00           O
ATOM   1700  O3'   G    79     109.019  82.692  34.422  1.00  0.00           O
ATOM   1701  P     G    80     108.784  81.888  33.058  1.00  0.00           P
ATOM   1702  O1P   G    80     107.985  82.753  32.170  1.00  0.00           O
ATOM   1703  O2P   G    80     108.333  80.525  33.389  1.00  0.00           O
ATOM   1704  O5'   G    80     110.241  81.762  32.416  1.00  0.00           O
ATOM   1705  C5'   G    80     110.863  82.877  31.812  1.00  0.00           C
ATOM   1706  C4'   G    80     112.288  82.567  31.340  1.00  0.00           C
ATOM   1707  O4'   G    80     113.109  82.165  32.433  1.00  0.00           O
ATOM   1708  C1'   G    80     113.966  81.113  32.018  1.00  0.00           C
ATOM   1709  N9    G    80     113.651  79.819  32.663  1.00  0.00           N
ATOM   1710  C8    G    80     112.486  79.350  33.222  1.00  0.00           C
ATOM   1711  N7    G    80     112.559  78.112  33.630  1.00  0.00           N
ATOM   1712  C5    G    80     113.869  77.729  33.329  1.00  0.00           C
ATOM   1713  C6    G    80     114.582  76.494  33.524  1.00  0.00           C
ATOM   1714  O6    G    80     114.209  75.427  34.003  1.00  0.00           O
ATOM   1715  N1    G    80     115.882  76.538  33.069  1.00  0.00           N
ATOM   1716  C2    G    80     116.440  77.619  32.487  1.00  0.00           C
ATOM   1717  N2    G    80     117.640  77.465  32.000  1.00  0.00           N
ATOM   1718  N3    G    80     115.832  78.781  32.275  1.00  0.00           N
ATOM   1719  C4    G    80     114.540  78.774  32.733  1.00  0.00           C
ATOM   1720  C3'   G    80     112.374  81.463  30.278  1.00  0.00           C
ATOM   1721  C2'   G    80     113.809  80.967  30.506  1.00  0.00           C
ATOM   1722  O2'   G    80     114.778  81.767  29.833  1.00  0.00           O
ATOM   1723  O3'   G    80     112.140  81.949  28.954  1.00  0.00           O
ATOM   1724  P     G    81     112.053  80.980  27.685  1.00  0.00           P
ATOM   1725  O1P   G    81     113.279  80.159  27.598  1.00  0.00           O
ATOM   1726  O2P   G    81     111.677  81.805  26.520  1.00  0.00           O
ATOM   1727  O5'   G    81     110.786  80.061  27.940  1.00  0.00           O
ATOM   1728  C5'   G    81     110.883  78.784  28.542  1.00  0.00           C
ATOM   1729  C4'   G    81     109.498  78.248  28.926  1.00  0.00           C
ATOM   1730  O4'   G    81     109.571  76.855  29.184  1.00  0.00           O
ATOM   1731  C1'   G    81     109.508  76.627  30.591  1.00  0.00           C
ATOM   1732  N9    G    81     110.582  75.682  31.019  1.00  0.00           N
ATOM   1733  C8    G    81     110.425  74.444  31.601  1.00  0.00           C
ATOM   1734  N7    G    81     111.524  73.737  31.690  1.00  0.00           N
ATOM   1735  C5    G    81     112.500  74.576  31.145  1.00  0.00           C
ATOM   1736  C6    G    81     113.915  74.387  30.928  1.00  0.00           C
ATOM   1737  O6    G    81     114.651  73.437  31.190  1.00  0.00           O
ATOM   1738  N1    G    81     114.525  75.452  30.302  1.00  0.00           N
ATOM   1739  C2    G    81     113.868  76.561  29.897  1.00  0.00           C
ATOM   1740  N2    G    81     114.547  77.446  29.212  1.00  0.00           N
ATOM   1741  N3    G    81     112.580  76.789  30.091  1.00  0.00           N
ATOM   1742  C4    G    81     111.932  75.763  30.727  1.00  0.00           C
ATOM   1743  C3'   G    81     108.932  78.929  30.186  1.00  0.00           C
ATOM   1744  C2'   G    81     109.545  78.005  31.262  1.00  0.00           C
ATOM   1745  O2'   G    81     108.850  77.986  32.502  1.00  0.00           O
ATOM   1746  O3'   G    81     107.506  78.948  30.214  1.00  0.00           O
ATOM   1747  P     U    82     106.618  79.655  29.090  1.00  0.00           P
ATOM   1748  O1P   U    82     107.437  80.437  28.135  1.00  0.00           O
ATOM   1749  O2P   U    82     105.411  80.276  29.654  1.00  0.00           O
ATOM   1750  O5'   U    82     106.138  78.377  28.260  1.00  0.00           O
ATOM   1751  C5'   U    82     105.058  77.563  28.684  1.00  0.00           C
ATOM   1752  C4'   U    82     105.045  76.214  27.946  1.00  0.00           C
ATOM   1753  O4'   U    82     105.235  76.337  26.524  1.00  0.00           O
ATOM   1754  C1'   U    82     106.065  75.255  26.071  1.00  0.00           C
ATOM   1755  N1    U    82     107.415  75.679  25.597  1.00  0.00           N
ATOM   1756  C6    U    82     107.932  76.928  25.856  1.00  0.00           C
ATOM   1757  C5    U    82     109.185  77.264  25.457  1.00  0.00           C
ATOM   1758  C4    U    82     110.032  76.326  24.758  1.00  0.00           C
ATOM   1759  O4    U    82     111.138  76.591  24.295  1.00  0.00           O
ATOM   1760  N3    U    82     109.465  75.089  24.559  1.00  0.00           N
ATOM   1761  C2    U    82     108.168  74.743  24.875  1.00  0.00           C
ATOM   1762  O2    U    82     107.714  73.666  24.487  1.00  0.00           O
ATOM   1763  C3'   U    82     106.138  75.263  28.436  1.00  0.00           C
ATOM   1764  C2'   U    82     106.208  74.300  27.248  1.00  0.00           C
ATOM   1765  O2'   U    82     105.124  73.374  27.219  1.00  0.00           O
ATOM   1766  O3'   U    82     105.811  74.600  29.645  1.00  0.00           O
ATOM   1767  P     G    83     106.770  73.491  30.272  1.00  0.00           P
ATOM   1768  O1P   G    83     106.573  73.489  31.730  1.00  0.00           O
ATOM   1769  O2P   G    83     108.116  73.654  29.691  1.00  0.00           O
ATOM   1770  O5'   G    83     106.141  72.160  29.638  1.00  0.00           O
ATOM   1771  C5'   G    83     104.942  71.580  30.127  1.00  0.00           C
ATOM   1772  C4'   G    83     104.778  70.161  29.570  1.00  0.00           C
ATOM   1773  O4'   G    83     104.841  70.131  28.138  1.00  0.00           O
ATOM   1774  C1'   G    83     105.604  68.999  27.721  1.00  0.00           C
ATOM   1775  N9    G    83     106.829  69.381  26.978  1.00  0.00           N
ATOM   1776  C8    G    83     107.270  70.625  26.594  1.00  0.00           C
ATOM   1777  N7    G    83     108.294  70.605  25.780  1.00  0.00           N
ATOM   1778  C5    G    83     108.600  69.244  25.667  1.00  0.00           C
ATOM   1779  C6    G    83     109.623  68.547  24.931  1.00  0.00           C
ATOM   1780  O6    G    83     110.481  68.971  24.157  1.00  0.00           O
ATOM   1781  N1    G    83     109.599  67.183  25.121  1.00  0.00           N
ATOM   1782  C2    G    83     108.655  66.539  25.836  1.00  0.00           C
ATOM   1783  N2    G    83     108.728  65.233  25.850  1.00  0.00           N
ATOM   1784  N3    G    83     107.653  67.122  26.479  1.00  0.00           N
ATOM   1785  C4    G    83     107.698  68.490  26.388  1.00  0.00           C
ATOM   1786  C3'   G    83     105.883  69.235  30.081  1.00  0.00           C
ATOM   1787  C2'   G    83     105.963  68.191  28.966  1.00  0.00           C
ATOM   1788  O2'   G    83     105.009  67.139  29.056  1.00  0.00           O
ATOM   1789  O3'   G    83     105.582  68.626  31.327  1.00  0.00           O
ATOM   1790  P     A    84     106.745  68.322  32.374  1.00  0.00           P
ATOM   1791  O1P   A    84     106.135  67.503  33.445  1.00  0.00           O
ATOM   1792  O2P   A    84     107.426  69.584  32.694  1.00  0.00           O
ATOM   1793  O5'   A    84     107.725  67.379  31.537  1.00  0.00           O
ATOM   1794  C5'   A    84     107.440  66.003  31.378  1.00  0.00           C
ATOM   1795  C4'   A    84     108.562  65.264  30.666  1.00  0.00           C
ATOM   1796  O4'   A    84     108.729  65.651  29.304  1.00  0.00           O
ATOM   1797  C1'   A    84     110.109  65.554  28.965  1.00  0.00           C
ATOM   1798  N9    A    84     110.670  66.870  28.574  1.00  0.00           N
ATOM   1799  C8    A    84     110.188  68.139  28.807  1.00  0.00           C
ATOM   1800  N7    A    84     110.785  69.070  28.105  1.00  0.00           N
ATOM   1801  C5    A    84     111.777  68.366  27.406  1.00  0.00           C
ATOM   1802  C6    A    84     112.773  68.705  26.456  1.00  0.00           C
ATOM   1803  N6    A    84     112.968  69.913  25.974  1.00  0.00           N
ATOM   1804  N1    A    84     113.599  67.786  25.945  1.00  0.00           N
ATOM   1805  C2    A    84     113.433  66.537  26.358  1.00  0.00           C
ATOM   1806  N3    A    84     112.526  66.050  27.199  1.00  0.00           N
ATOM   1807  C4    A    84     111.729  67.033  27.709  1.00  0.00           C
ATOM   1808  C3'   A    84     109.924  65.411  31.337  1.00  0.00           C
ATOM   1809  C2'   A    84     110.818  64.962  30.180  1.00  0.00           C
ATOM   1810  O2'   A    84     110.797  63.537  30.075  1.00  0.00           O
ATOM   1811  O3'   A    84     110.058  64.528  32.437  1.00  0.00           O
ATOM   1812  P     G    85     111.047  64.863  33.626  1.00  0.00           P
ATOM   1813  O1P   G    85     111.011  63.715  34.545  1.00  0.00           O
ATOM   1814  O2P   G    85     110.698  66.189  34.157  1.00  0.00           O
ATOM   1815  O5'   G    85     112.487  64.945  32.942  1.00  0.00           O
ATOM   1816  C5'   G    85     113.303  63.794  32.787  1.00  0.00           C
ATOM   1817  C4'   G    85     114.526  64.054  31.896  1.00  0.00           C
ATOM   1818  O4'   G    85     114.132  64.556  30.618  1.00  0.00           O
ATOM   1819  C1'   G    85     115.123  65.469  30.160  1.00  0.00           C
ATOM   1820  N9    G    85     114.648  66.855  29.967  1.00  0.00           N
ATOM   1821  C8    G    85     113.697  67.577  30.645  1.00  0.00           C
ATOM   1822  N7    G    85     113.627  68.827  30.274  1.00  0.00           N
ATOM   1823  C5    G    85     114.631  68.964  29.311  1.00  0.00           C
ATOM   1824  C6    G    85     115.117  70.097  28.560  1.00  0.00           C
ATOM   1825  O6    G    85     114.795  71.283  28.582  1.00  0.00           O
ATOM   1826  N1    G    85     116.127  69.777  27.678  1.00  0.00           N
ATOM   1827  C2    G    85     116.648  68.538  27.556  1.00  0.00           C
ATOM   1828  N2    G    85     117.646  68.428  26.728  1.00  0.00           N
ATOM   1829  N3    G    85     116.270  67.465  28.240  1.00  0.00           N
ATOM   1830  C4    G    85     115.243  67.745  29.103  1.00  0.00           C
ATOM   1831  C3'   G    85     115.533  65.054  32.467  1.00  0.00           C
ATOM   1832  C2'   G    85     116.255  65.469  31.178  1.00  0.00           C
ATOM   1833  O2'   G    85     117.233  64.540  30.716  1.00  0.00           O
ATOM   1834  O3'   G    85     116.419  64.497  33.434  1.00  0.00           O
ATOM   1835  P     C    86     117.297  65.433  34.386  1.00  0.00           P
ATOM   1836  O1P   C    86     118.011  64.536  35.315  1.00  0.00           O
ATOM   1837  O2P   C    86     116.440  66.493  34.935  1.00  0.00           O
ATOM   1838  O5'   C    86     118.372  66.100  33.420  1.00  0.00           O
ATOM   1839  C5'   C    86     119.523  65.388  33.014  1.00  0.00           C
ATOM   1840  C4'   C    86     120.311  66.143  31.941  1.00  0.00           C
ATOM   1841  O4'   C    86     119.483  66.516  30.841  1.00  0.00           O
ATOM   1842  C1'   C    86     120.025  67.696  30.252  1.00  0.00           C
ATOM   1843  N1    C    86     119.090  68.859  30.272  1.00  0.00           N
ATOM   1844  C6    C    86     118.118  69.005  31.232  1.00  0.00           C
ATOM   1845  C5    C    86     117.429  70.167  31.320  1.00  0.00           C
ATOM   1846  C4    C    86     117.762  71.204  30.424  1.00  0.00           C
ATOM   1847  N4    C    86     117.166  72.357  30.486  1.00  0.00           N
ATOM   1848  N3    C    86     118.670  71.079  29.476  1.00  0.00           N
ATOM   1849  C2    C    86     119.324  69.898  29.361  1.00  0.00           C
ATOM   1850  O2    C    86     120.116  69.768  28.425  1.00  0.00           O
ATOM   1851  C3'   C    86     120.968  67.433  32.434  1.00  0.00           C
ATOM   1852  C2'   C    86     121.266  68.067  31.068  1.00  0.00           C
ATOM   1853  O2'   C    86     122.399  67.491  30.419  1.00  0.00           O
ATOM   1854  O3'   C    86     122.164  67.212  33.173  1.00  0.00           O
ATOM   1855  P     C    87     122.724  68.300  34.197  1.00  0.00           P
ATOM   1856  O1P   C    87     124.174  68.036  34.293  1.00  0.00           O
ATOM   1857  O2P   C    87     121.921  68.261  35.424  1.00  0.00           O
ATOM   1858  O5'   C    87     122.517  69.744  33.552  1.00  0.00           O
ATOM   1859  C5'   C    87     123.399  70.304  32.591  1.00  0.00           C
ATOM   1860  C4'   C    87     122.942  71.714  32.185  1.00  0.00           C
ATOM   1861  O4'   C    87     121.601  71.754  31.706  1.00  0.00           O
ATOM   1862  C1'   C    87     121.081  73.067  31.918  1.00  0.00           C
ATOM   1863  N1    C    87     119.762  73.079  32.619  1.00  0.00           N
ATOM   1864  C6    C    87     119.330  72.036  33.398  1.00  0.00           C
ATOM   1865  C5    C    87     118.124  72.116  34.011  1.00  0.00           C
ATOM   1866  C4    C    87     117.349  73.291  33.826  1.00  0.00           C
ATOM   1867  N4    C    87     116.173  73.364  34.370  1.00  0.00           N
ATOM   1868  N3    C    87     117.759  74.314  33.098  1.00  0.00           N
ATOM   1869  C2    C    87     118.954  74.215  32.478  1.00  0.00           C
ATOM   1870  O2    C    87     119.315  75.168  31.784  1.00  0.00           O
ATOM   1871  C3'   C    87     122.956  72.694  33.354  1.00  0.00           C
ATOM   1872  C2'   C    87     122.104  73.825  32.771  1.00  0.00           C
ATOM   1873  O2'   C    87     122.859  74.708  31.950  1.00  0.00           O
ATOM   1874  O3'   C    87     124.270  73.106  33.711  1.00  0.00           O
ATOM   1875  P     C    88     124.562  73.751  35.134  1.00  0.00           P
ATOM   1876  O1P   C    88     126.028  73.924  35.218  1.00  0.00           O
ATOM   1877  O2P   C    88     123.843  72.967  36.153  1.00  0.00           O
ATOM   1878  O5'   C    88     123.904  75.199  35.017  1.00  0.00           O
ATOM   1879  C5'   C    88     124.596  76.287  34.426  1.00  0.00           C
ATOM   1880  C4'   C    88     123.701  77.516  34.224  1.00  0.00           C
ATOM   1881  O4'   C    88     122.475  77.193  33.559  1.00  0.00           O
ATOM   1882  C1'   C    88     121.453  78.079  34.027  1.00  0.00           C
ATOM   1883  N1    C    88     120.376  77.390  34.806  1.00  0.00           N
ATOM   1884  C6    C    88     120.556  76.160  35.393  1.00  0.00           C
ATOM   1885  C5    C    88     119.523  75.539  36.008  1.00  0.00           C
ATOM   1886  C4    C    88     118.277  76.217  36.051  1.00  0.00           C
ATOM   1887  N4    C    88     117.255  75.662  36.630  1.00  0.00           N
ATOM   1888  N3    C    88     118.094  77.415  35.526  1.00  0.00           N
ATOM   1889  C2    C    88     119.133  78.029  34.919  1.00  0.00           C
ATOM   1890  O2    C    88     118.956  79.165  34.474  1.00  0.00           O
ATOM   1891  C3'   C    88     123.311  78.266  35.503  1.00  0.00           C
ATOM   1892  C2'   C    88     122.169  79.106  34.908  1.00  0.00           C
ATOM   1893  O2'   C    88     122.637  80.171  34.070  1.00  0.00           O
ATOM   1894  O3'   C    88     124.357  79.077  36.030  1.00  0.00           O
ATOM   1895  P     G    89     124.327  79.616  37.538  1.00  0.00           P
ATOM   1896  O1P   G    89     125.363  80.666  37.605  1.00  0.00           O
ATOM   1897  O2P   G    89     124.454  78.443  38.425  1.00  0.00           O
ATOM   1898  O5'   G    89     122.893  80.290  37.779  1.00  0.00           O
ATOM   1899  C5'   G    89     122.581  81.598  37.314  1.00  0.00           C
ATOM   1900  C4'   G    89     121.105  81.980  37.513  1.00  0.00           C
ATOM   1901  O4'   G    89     120.211  81.060  36.881  1.00  0.00           O
ATOM   1902  C1'   G    89     119.062  80.880  37.708  1.00  0.00           C
ATOM   1903  N9    G    89     119.048  79.535  38.338  1.00  0.00           N
ATOM   1904  C8    G    89     120.034  78.583  38.424  1.00  0.00           C
ATOM   1905  N7    G    89     119.646  77.454  38.952  1.00  0.00           N
ATOM   1906  C5    G    89     118.290  77.664  39.239  1.00  0.00           C
ATOM   1907  C6    G    89     117.268  76.807  39.794  1.00  0.00           C
ATOM   1908  O6    G    89     117.336  75.629  40.150  1.00  0.00           O
ATOM   1909  N1    G    89     116.045  77.435  39.931  1.00  0.00           N
ATOM   1910  C2    G    89     115.814  78.721  39.578  1.00  0.00           C
ATOM   1911  N2    G    89     114.628  79.200  39.816  1.00  0.00           N
ATOM   1912  N3    G    89     116.716  79.544  39.046  1.00  0.00           N
ATOM   1913  C4    G    89     117.936  78.951  38.892  1.00  0.00           C
ATOM   1914  C3'   G    89     120.640  82.092  38.968  1.00  0.00           C
ATOM   1915  C2'   G    89     119.119  81.993  38.754  1.00  0.00           C
ATOM   1916  O2'   G    89     118.555  83.165  38.163  1.00  0.00           O
ATOM   1917  O3'   G    89     121.056  83.310  39.570  1.00  0.00           O
ATOM   1918  P     U    90     121.076  83.486  41.146  1.00  0.00           P
ATOM   1919  O1P   U    90     121.495  84.876  41.414  1.00  0.00           O
ATOM   1920  O2P   U    90     121.883  82.400  41.728  1.00  0.00           O
ATOM   1921  O5'   U    90     119.591  83.313  41.652  1.00  0.00           O
ATOM   1922  C5'   U    90     118.588  84.297  41.454  1.00  0.00           C
ATOM   1923  C4'   U    90     117.251  83.825  42.038  1.00  0.00           C
ATOM   1924  O4'   U    90     116.735  82.656  41.399  1.00  0.00           O
ATOM   1925  C1'   U    90     116.060  81.853  42.377  1.00  0.00           C
ATOM   1926  N1    U    90     116.757  80.533  42.570  1.00  0.00           N
ATOM   1927  C6    U    90     118.071  80.336  42.195  1.00  0.00           C
ATOM   1928  C5    U    90     118.685  79.137  42.363  1.00  0.00           C
ATOM   1929  C4    U    90     117.993  78.003  42.927  1.00  0.00           C
ATOM   1930  O4    U    90     118.523  76.926  43.190  1.00  0.00           O
ATOM   1931  N3    U    90     116.668  78.242  43.216  1.00  0.00           N
ATOM   1932  C2    U    90     116.032  79.470  43.127  1.00  0.00           C
ATOM   1933  O2    U    90     114.894  79.601  43.567  1.00  0.00           O
ATOM   1934  C3'   U    90     117.356  83.467  43.520  1.00  0.00           C
ATOM   1935  C2'   U    90     116.036  82.698  43.667  1.00  0.00           C
ATOM   1936  O2'   U    90     114.904  83.575  43.661  1.00  0.00           O
ATOM   1937  O3'   U    90     117.516  84.616  44.344  1.00  0.00           O
ATOM   1938  P     C    91     118.223  84.532  45.761  1.00  0.00           P
ATOM   1939  O1P   C    91     118.220  85.899  46.324  1.00  0.00           O
ATOM   1940  O2P   C    91     119.537  83.871  45.595  1.00  0.00           O
ATOM   1941  O5'   C    91     117.294  83.584  46.643  1.00  0.00           O
ATOM   1942  C5'   C    91     115.973  83.981  46.999  1.00  0.00           C
ATOM   1943  C4'   C    91     115.149  82.837  47.609  1.00  0.00           C
ATOM   1944  O4'   C    91     115.158  81.682  46.777  1.00  0.00           O
ATOM   1945  C1'   C    91     114.988  80.513  47.571  1.00  0.00           C
ATOM   1946  N1    C    91     116.029  79.477  47.313  1.00  0.00           N
ATOM   1947  C6    C    91     117.131  79.736  46.533  1.00  0.00           C
ATOM   1948  C5    C    91     117.923  78.714  46.121  1.00  0.00           C
ATOM   1949  C4    C    91     117.539  77.395  46.501  1.00  0.00           C
ATOM   1950  N4    C    91     118.152  76.355  46.022  1.00  0.00           N
ATOM   1951  N3    C    91     116.532  77.138  47.299  1.00  0.00           N
ATOM   1952  C2    C    91     115.763  78.164  47.732  1.00  0.00           C
ATOM   1953  O2    C    91     114.837  77.914  48.500  1.00  0.00           O
ATOM   1954  C3'   C    91     115.667  82.359  48.961  1.00  0.00           C
ATOM   1955  C2'   C    91     114.997  80.977  49.030  1.00  0.00           C
ATOM   1956  O2'   C    91     113.642  80.994  49.466  1.00  0.00           O
ATOM   1957  O3'   C    91     115.313  83.233  50.028  1.00  0.00           O
ATOM   1958  P     A    92     116.052  83.159  51.439  1.00  0.00           P
ATOM   1959  O1P   A    92     115.500  84.230  52.292  1.00  0.00           O
ATOM   1960  O2P   A    92     117.508  83.139  51.207  1.00  0.00           O
ATOM   1961  O5'   A    92     115.635  81.753  52.044  1.00  0.00           O
ATOM   1962  C5'   A    92     114.337  81.521  52.561  1.00  0.00           C
ATOM   1963  C4'   A    92     114.111  80.027  52.811  1.00  0.00           C
ATOM   1964  O4'   A    92     114.294  79.229  51.647  1.00  0.00           O
ATOM   1965  C1'   A    92     114.848  77.976  52.046  1.00  0.00           C
ATOM   1966  N9    A    92     116.199  77.825  51.459  1.00  0.00           N
ATOM   1967  C8    A    92     117.127  78.786  51.132  1.00  0.00           C
ATOM   1968  N7    A    92     118.178  78.333  50.496  1.00  0.00           N
ATOM   1969  C5    A    92     117.931  76.949  50.446  1.00  0.00           C
ATOM   1970  C6    A    92     118.616  75.826  49.924  1.00  0.00           C
ATOM   1971  N6    A    92     119.754  75.901  49.262  1.00  0.00           N
ATOM   1972  N1    A    92     118.153  74.583  50.084  1.00  0.00           N
ATOM   1973  C2    A    92     116.993  74.444  50.719  1.00  0.00           C
ATOM   1974  N3    A    92     116.228  75.393  51.242  1.00  0.00           N
ATOM   1975  C4    A    92     116.753  76.634  51.065  1.00  0.00           C
ATOM   1976  C3'   A    92     115.048  79.459  53.873  1.00  0.00           C
ATOM   1977  C2'   A    92     114.912  77.963  53.575  1.00  0.00           C
ATOM   1978  O2'   A    92     113.697  77.406  54.067  1.00  0.00           O
ATOM   1979  O3'   A    92     114.589  79.809  55.157  1.00  0.00           O
ATOM   1980  P     C    93     115.514  79.784  56.434  1.00  0.00           P
ATOM   1981  O1P   C    93     114.607  80.093  57.557  1.00  0.00           O
ATOM   1982  O2P   C    93     116.696  80.635  56.207  1.00  0.00           O
ATOM   1983  O5'   C    93     116.049  78.301  56.564  1.00  0.00           O
ATOM   1984  C5'   C    93     115.284  77.242  57.114  1.00  0.00           C
ATOM   1985  C4'   C    93     116.104  75.947  57.054  1.00  0.00           C
ATOM   1986  O4'   C    93     116.420  75.581  55.715  1.00  0.00           O
ATOM   1987  C1'   C    93     117.645  74.854  55.703  1.00  0.00           C
ATOM   1988  N1    C    93     118.610  75.476  54.748  1.00  0.00           N
ATOM   1989  C6    C    93     118.626  76.833  54.522  1.00  0.00           C
ATOM   1990  C5    C    93     119.513  77.369  53.648  1.00  0.00           C
ATOM   1991  C4    C    93     120.399  76.477  52.991  1.00  0.00           C
ATOM   1992  N4    C    93     121.261  76.916  52.120  1.00  0.00           N
ATOM   1993  N3    C    93     120.413  75.177  53.198  1.00  0.00           N
ATOM   1994  C2    C    93     119.519  74.650  54.070  1.00  0.00           C
ATOM   1995  O2    C    93     119.551  73.434  54.249  1.00  0.00           O
ATOM   1996  C3'   C    93     117.454  76.068  57.764  1.00  0.00           C
ATOM   1997  C2'   C    93     118.194  74.883  57.137  1.00  0.00           C
ATOM   1998  O2'   C    93     117.864  73.664  57.785  1.00  0.00           O
ATOM   1999  O3'   C    93     117.340  76.000  59.183  1.00  0.00           O
ATOM   2000  P     A    94     118.358  76.773  60.139  1.00  0.00           P
ATOM   2001  O1P   A    94     117.784  76.744  61.501  1.00  0.00           O
ATOM   2002  O2P   A    94     118.664  78.091  59.562  1.00  0.00           O
ATOM   2003  O5'   A    94     119.701  75.918  60.096  1.00  0.00           O
ATOM   2004  C5'   A    94     119.792  74.608  60.631  1.00  0.00           C
ATOM   2005  C4'   A    94     120.962  73.841  59.993  1.00  0.00           C
ATOM   2006  O4'   A    94     120.827  73.825  58.574  1.00  0.00           O
ATOM   2007  C1'   A    94     122.104  73.844  57.950  1.00  0.00           C
ATOM   2008  N9    A    94     122.268  75.078  57.139  1.00  0.00           N
ATOM   2009  C8    A    94     121.727  76.322  57.367  1.00  0.00           C
ATOM   2010  N7    A    94     122.124  77.246  56.533  1.00  0.00           N
ATOM   2011  C5    A    94     122.984  76.546  55.670  1.00  0.00           C
ATOM   2012  C6    A    94     123.760  76.902  54.536  1.00  0.00           C
ATOM   2013  N6    A    94     123.757  78.101  53.985  1.00  0.00           N
ATOM   2014  N1    A    94     124.548  76.013  53.927  1.00  0.00           N
ATOM   2015  C2    A    94     124.537  74.769  54.395  1.00  0.00           C
ATOM   2016  N3    A    94     123.846  74.271  55.424  1.00  0.00           N
ATOM   2017  C4    A    94     123.082  75.228  56.033  1.00  0.00           C
ATOM   2018  C3'   A    94     122.350  74.427  60.261  1.00  0.00           C
ATOM   2019  C2'   A    94     123.125  73.818  59.085  1.00  0.00           C
ATOM   2020  O2'   A    94     123.493  72.470  59.333  1.00  0.00           O
ATOM   2021  O3'   A    94     122.902  74.048  61.518  1.00  0.00           O
ATOM   2022  P     G    95     124.125  74.856  62.149  1.00  0.00           P
ATOM   2023  O1P   G    95     124.383  74.338  63.510  1.00  0.00           O
ATOM   2024  O2P   G    95     123.922  76.305  61.962  1.00  0.00           O
ATOM   2025  O5'   G    95     125.381  74.440  61.262  1.00  0.00           O
ATOM   2026  C5'   G    95     126.044  73.194  61.427  1.00  0.00           C
ATOM   2027  C4'   G    95     127.291  73.085  60.544  1.00  0.00           C
ATOM   2028  O4'   G    95     126.999  73.036  59.154  1.00  0.00           O
ATOM   2029  C1'   G    95     128.035  73.707  58.436  1.00  0.00           C
ATOM   2030  N9    G    95     127.481  74.944  57.828  1.00  0.00           N
ATOM   2031  C8    G    95     126.365  75.653  58.198  1.00  0.00           C
ATOM   2032  N7    G    95     126.111  76.697  57.459  1.00  0.00           N
ATOM   2033  C5    G    95     127.169  76.710  56.546  1.00  0.00           C
ATOM   2034  C6    G    95     127.490  77.627  55.488  1.00  0.00           C
ATOM   2035  O6    G    95     126.878  78.627  55.107  1.00  0.00           O
ATOM   2036  N1    G    95     128.667  77.317  54.833  1.00  0.00           N
ATOM   2037  C2    G    95     129.462  76.272  55.171  1.00  0.00           C
ATOM   2038  N2    G    95     130.597  76.142  54.536  1.00  0.00           N
ATOM   2039  N3    G    95     129.197  75.381  56.126  1.00  0.00           N
ATOM   2040  C4    G    95     128.027  75.654  56.783  1.00  0.00           C
ATOM   2041  C3'   G    95     128.266  74.249  60.718  1.00  0.00           C
ATOM   2042  C2'   G    95     129.116  74.072  59.457  1.00  0.00           C
ATOM   2043  O2'   G    95     130.039  73.001  59.637  1.00  0.00           O
ATOM   2044  O3'   G    95     129.043  74.149  61.896  1.00  0.00           O
ATOM   2045  P     C    96     129.607  75.453  62.600  1.00  0.00           P
ATOM   2046  O1P   C    96     130.422  74.979  63.730  1.00  0.00           O
ATOM   2047  O2P   C    96     128.470  76.354  62.879  1.00  0.00           O
ATOM   2048  O5'   C    96     130.563  76.124  61.516  1.00  0.00           O
ATOM   2049  C5'   C    96     131.819  75.534  61.207  1.00  0.00           C
ATOM   2050  C4'   C    96     132.537  76.181  60.015  1.00  0.00           C
ATOM   2051  O4'   C    96     131.759  76.222  58.825  1.00  0.00           O
ATOM   2052  C1'   C    96     132.213  77.313  58.022  1.00  0.00           C
ATOM   2053  N1    C    96     131.094  78.233  57.666  1.00  0.00           N
ATOM   2054  C6    C    96     129.954  78.309  58.425  1.00  0.00           C
ATOM   2055  C5    C    96     129.009  79.230  58.126  1.00  0.00           C
ATOM   2056  C4    C    96     129.261  80.118  57.048  1.00  0.00           C
ATOM   2057  N4    C    96     128.455  81.113  56.816  1.00  0.00           N
ATOM   2058  N3    C    96     130.313  80.015  56.257  1.00  0.00           N
ATOM   2059  C2    C    96     131.227  79.053  56.537  1.00  0.00           C
ATOM   2060  O2    C    96     132.163  78.920  55.752  1.00  0.00           O
ATOM   2061  C3'   C    96     132.961  77.620  60.277  1.00  0.00           C
ATOM   2062  C2'   C    96     133.276  78.059  58.843  1.00  0.00           C
ATOM   2063  O2'   C    96     134.550  77.591  58.424  1.00  0.00           O
ATOM   2064  O3'   C    96     134.094  77.648  61.131  1.00  0.00           O
ATOM   2065  P     U    97     134.413  78.892  62.057  1.00  0.00           P
ATOM   2066  O1P   U    97     135.507  78.470  62.949  1.00  0.00           O
ATOM   2067  O2P   U    97     133.164  79.381  62.664  1.00  0.00           O
ATOM   2068  O5'   U    97     134.955  80.020  61.073  1.00  0.00           O
ATOM   2069  C5'   U    97     136.256  79.955  60.504  1.00  0.00           C
ATOM   2070  C4'   U    97     136.458  81.058  59.457  1.00  0.00           C
ATOM   2071  O4'   U    97     135.452  80.968  58.459  1.00  0.00           O
ATOM   2072  C1'   U    97     135.143  82.265  57.979  1.00  0.00           C
ATOM   2073  N1    U    97     133.675  82.511  58.019  1.00  0.00           N
ATOM   2074  C6    U    97     132.954  82.359  59.183  1.00  0.00           C
ATOM   2075  C5    U    97     131.661  82.770  59.250  1.00  0.00           C
ATOM   2076  C4    U    97     130.989  83.372  58.123  1.00  0.00           C
ATOM   2077  O4    U    97     129.841  83.800  58.115  1.00  0.00           O
ATOM   2078  N3    U    97     131.760  83.458  56.990  1.00  0.00           N
ATOM   2079  C2    U    97     133.065  83.027  56.868  1.00  0.00           C
ATOM   2080  O2    U    97     133.638  83.117  55.782  1.00  0.00           O
ATOM   2081  C3'   U    97     136.397  82.474  60.041  1.00  0.00           C
ATOM   2082  C2'   U    97     135.900  83.292  58.835  1.00  0.00           C
ATOM   2083  O2'   U    97     136.937  83.836  58.027  1.00  0.00           O
ATOM   2084  O3'   U    97     137.676  82.872  60.529  1.00  0.00           O
ATOM   2085  P     C    98     137.861  84.034  61.597  1.00  0.00           P
ATOM   2086  O1P   C    98     139.288  84.012  61.975  1.00  0.00           O
ATOM   2087  O2P   C    98     136.864  83.863  62.668  1.00  0.00           O
ATOM   2088  O5'   C    98     137.558  85.391  60.818  1.00  0.00           O
ATOM   2089  C5'   C    98     138.537  85.987  59.981  1.00  0.00           C
ATOM   2090  C4'   C    98     137.951  87.081  59.082  1.00  0.00           C
ATOM   2091  O4'   C    98     136.837  86.591  58.340  1.00  0.00           O
ATOM   2092  C1'   C    98     135.905  87.649  58.133  1.00  0.00           C
ATOM   2093  N1    C    98     134.563  87.289  58.691  1.00  0.00           N
ATOM   2094  C6    C    98     134.420  86.695  59.921  1.00  0.00           C
ATOM   2095  C5    C    98     133.189  86.358  60.372  1.00  0.00           C
ATOM   2096  C4    C    98     132.072  86.651  59.545  1.00  0.00           C
ATOM   2097  N4    C    98     130.875  86.327  59.932  1.00  0.00           N
ATOM   2098  N3    C    98     132.185  87.202  58.352  1.00  0.00           N
ATOM   2099  C2    C    98     133.422  87.527  57.911  1.00  0.00           C
ATOM   2100  O2    C    98     133.513  87.997  56.781  1.00  0.00           O
ATOM   2101  C3'   C    98     137.468  88.320  59.840  1.00  0.00           C
ATOM   2102  C2'   C    98     136.494  88.894  58.802  1.00  0.00           C
ATOM   2103  O2'   C    98     137.199  89.646  57.820  1.00  0.00           O
ATOM   2104  O3'   C    98     138.528  89.228  60.120  1.00  0.00           O
ATOM   2105  P     G    99     138.437  90.257  61.333  1.00  0.00           P
ATOM   2106  O1P   G    99     139.627  91.129  61.231  1.00  0.00           O
ATOM   2107  O2P   G    99     138.214  89.501  62.573  1.00  0.00           O
ATOM   2108  O5'   G    99     137.148  91.153  61.027  1.00  0.00           O
ATOM   2109  C5'   G    99     137.226  92.302  60.196  1.00  0.00           C
ATOM   2110  C4'   G    99     135.850  92.909  59.913  1.00  0.00           C
ATOM   2111  O4'   G    99     135.013  91.982  59.224  1.00  0.00           O
ATOM   2112  C1'   G    99     133.665  92.204  59.627  1.00  0.00           C
ATOM   2113  N9    G    99     133.100  91.073  60.399  1.00  0.00           N
ATOM   2114  C8    G    99     133.716  90.164  61.226  1.00  0.00           C
ATOM   2115  N7    G    99     132.885  89.404  61.892  1.00  0.00           N
ATOM   2116  C5    G    99     131.618  89.820  61.453  1.00  0.00           C
ATOM   2117  C6    G    99     130.280  89.401  61.795  1.00  0.00           C
ATOM   2118  O6    G    99     129.906  88.513  62.564  1.00  0.00           O
ATOM   2119  N1    G    99     129.296  90.151  61.180  1.00  0.00           N
ATOM   2120  C2    G    99     129.546  91.190  60.344  1.00  0.00           C
ATOM   2121  N2    G    99     128.520  91.869  59.899  1.00  0.00           N
ATOM   2122  N3    G    99     130.757  91.613  60.009  1.00  0.00           N
ATOM   2123  C4    G    99     131.754  90.871  60.573  1.00  0.00           C
ATOM   2124  C3'   G    99     135.074  93.379  61.146  1.00  0.00           C
ATOM   2125  C2'   G    99     133.669  93.427  60.539  1.00  0.00           C
ATOM   2126  O2'   G    99     133.449  94.588  59.753  1.00  0.00           O
ATOM   2127  O3'   G    99     135.450  94.657  61.642  1.00  0.00           O
END
