# Supplementary material for: Structural and dynamic mechanisms for coupled folding and tRNA recognition of a translational T-box riboswitch
Source: Nat Commun. 2023 Nov 15;14:7394. doi: 10.1038/s41467-023-43232-z (PMC10651847; doi:10.1038/s41467-023-43232-z)
Supplement: Supplementary file 5 — Supplementary Data 2 [file 41467_2023_43232_MOESM5_ESM.zip]

Archive with 7 entries (6 files):
- Supplementary Data 2/
- Supplementary Data 2/T77_0.001mM.pdb
- Supplementary Data 2/T77_10mM.pdb
- Supplementary Data 2/T89_0.001mM.pdb
- Supplementary Data 2/T89_10mM.pdb
- Supplementary Data 2/T99_0.001mM.pdb
- Supplementary Data 2/T99_10mM.pdb
