# Supplementary material for: Structural and dynamic mechanisms for coupled folding and tRNA recognition of a translational T-box riboswitch
Source: Nat Commun. 2023 Nov 15;14:7394. doi: 10.1038/s41467-023-43232-z (PMC10651847; doi:10.1038/s41467-023-43232-z)
Supplement: Supplementary file 5 — Supplementary Data 2 [file 41467_2023_43232_MOESM5_ESM.zip › Supplementary Data 2/T77_0.001mM.pdb]

MODEL        1
ATOM      1  O5' G   X   1      75.240  34.830  54.370  0.00  0.00            
ATOM      2  C5' G   X   1      73.870  34.900  54.020  0.00  0.00            
ATOM      3  C4' G   X   1      73.060  33.610  54.300  0.00  0.00            
ATOM      4  O4' G   X   1      73.580  32.500  53.550  0.00  0.00            
ATOM      5  C1' G   X   1      73.430  31.360  54.420  0.00  0.00            
ATOM      6  N9  G   X   1      74.720  30.870  54.860  0.00  0.00            
ATOM      7  C8  G   X   1      75.870  31.560  54.730  0.00  0.00            
ATOM      8  N7  G   X   1      76.890  31.040  55.380  0.00  0.00            
ATOM      9  C5  G   X   1      76.430  29.780  55.750  0.00  0.00            
ATOM     10  C6  G   X   1      77.100  28.630  56.320  0.00  0.00            
ATOM     11  O6  G   X   1      78.230  28.460  56.680  0.00  0.00            
ATOM     12  N1  G   X   1      76.220  27.590  56.450  0.00  0.00            
ATOM     13  C2  G   X   1      74.940  27.590  56.020  0.00  0.00            
ATOM     14  N2  G   X   1      74.190  26.550  56.190  0.00  0.00            
ATOM     15  N3  G   X   1      74.220  28.630  55.540  0.00  0.00            
ATOM     16  C4  G   X   1      75.080  29.690  55.410  0.00  0.00            
ATOM     17  C3' G   X   1      72.950  33.300  55.800  0.00  0.00            
ATOM     18  C2' G   X   1      72.590  31.860  55.630  0.00  0.00            
ATOM     19  O2' G   X   1      71.200  31.720  55.370  0.00  0.00            
ATOM     20  O3' G   X   1      71.870  33.940  56.400  0.00  0.00            
ATOM     21  P   G   X   2      71.780  34.240  58.060  0.00  0.00            
ATOM     22  OP1 G   X   2      70.470  34.920  58.360  0.00  0.00            
ATOM     23  OP2 G   X   2      73.080  34.930  58.440  0.00  0.00            
ATOM     24  O5' G   X   2      71.780  32.740  58.700  0.00  0.00            
ATOM     25  C5' G   X   2      70.560  32.020  58.830  0.00  0.00            
ATOM     26  C4' G   X   2      70.790  30.540  59.170  0.00  0.00            
ATOM     27  O4' G   X   2      71.780  29.980  58.310  0.00  0.00            
ATOM     28  C1' G   X   2      72.500  28.990  59.070  0.00  0.00            
ATOM     29  N9  G   X   2      73.990  29.290  59.020  0.00  0.00            
ATOM     30  C8  G   X   2      74.530  30.590  59.050  0.00  0.00            
ATOM     31  N7  G   X   2      75.800  30.580  59.240  0.00  0.00            
ATOM     32  C5  G   X   2      76.190  29.220  59.420  0.00  0.00            
ATOM     33  C6  G   X   2      77.400  28.540  59.830  0.00  0.00            
ATOM     34  O6  G   X   2      78.570  29.000  59.950  0.00  0.00            
ATOM     35  N1  G   X   2      77.160  27.190  60.250  0.00  0.00            
ATOM     36  C2  G   X   2      75.950  26.580  60.290  0.00  0.00            
ATOM     37  N2  G   X   2      75.870  25.400  60.870  0.00  0.00            
ATOM     38  N3  G   X   2      74.880  27.120  59.740  0.00  0.00            
ATOM     39  C4  G   X   2      75.020  28.440  59.400  0.00  0.00            
ATOM     40  C3' G   X   2      71.370  30.380  60.560  0.00  0.00            
ATOM     41  C2' G   X   2      71.990  28.940  60.520  0.00  0.00            
ATOM     42  O2' G   X   2      71.100  27.850  60.610  0.00  0.00            
ATOM     43  O3' G   X   2      70.560  30.660  61.650  0.00  0.00            
ATOM     44  P   C   X   3      71.090  31.100  63.070  0.00  0.00            
ATOM     45  OP1 C   X   3      69.970  31.560  63.840  0.00  0.00            
ATOM     46  OP2 C   X   3      72.170  32.050  62.770  0.00  0.00            
ATOM     47  O5' C   X   3      71.710  29.810  63.780  0.00  0.00            
ATOM     48  C5' C   X   3      71.000  28.700  64.170  0.00  0.00            
ATOM     49  C4' C   X   3      71.930  27.520  64.590  0.00  0.00            
ATOM     50  O4' C   X   3      72.820  27.000  63.610  0.00  0.00            
ATOM     51  C1' C   X   3      74.030  26.580  64.260  0.00  0.00            
ATOM     52  N1  C   X   3      75.140  27.550  63.900  0.00  0.00            
ATOM     53  C6  C   X   3      74.900  28.800  63.310  0.00  0.00            
ATOM     54  C5  C   X   3      75.970  29.600  63.030  0.00  0.00            
ATOM     55  C4  C   X   3      77.320  29.130  63.320  0.00  0.00            
ATOM     56  N4  C   X   3      78.370  29.920  63.080  0.00  0.00            
ATOM     57  N3  C   X   3      77.570  27.940  63.790  0.00  0.00            
ATOM     58  C2  C   X   3      76.470  27.220  64.190  0.00  0.00            
ATOM     59  O2  C   X   3      76.700  26.200  64.870  0.00  0.00            
ATOM     60  C3' C   X   3      72.830  27.870  65.760  0.00  0.00            
ATOM     61  C2' C   X   3      73.740  26.620  65.760  0.00  0.00            
ATOM     62  O2' C   X   3      73.110  25.380  66.110  0.00  0.00            
ATOM     63  O3' C   X   3      72.000  27.950  66.960  0.00  0.00            
ATOM     64  P   G   X   4      72.290  29.060  67.980  0.00  0.00            
ATOM     65  OP1 G   X   4      71.420  28.820  69.110  0.00  0.00            
ATOM     66  OP2 G   X   4      72.250  30.350  67.250  0.00  0.00            
ATOM     67  O5' G   X   4      73.800  28.630  68.380  0.00  0.00            
ATOM     68  C5' G   X   4      74.090  27.430  69.190  0.00  0.00            
ATOM     69  C4' G   X   4      75.570  27.380  69.630  0.00  0.00            
ATOM     70  O4' G   X   4      76.450  27.120  68.570  0.00  0.00            
ATOM     71  C1' G   X   4      77.680  27.780  68.790  0.00  0.00            
ATOM     72  N9  G   X   4      77.920  28.800  67.880  0.00  0.00            
ATOM     73  C8  G   X   4      77.080  29.640  67.190  0.00  0.00            
ATOM     74  N7  G   X   4      77.670  30.520  66.460  0.00  0.00            
ATOM     75  C5  G   X   4      79.040  30.210  66.660  0.00  0.00            
ATOM     76  C6  G   X   4      80.290  30.730  66.080  0.00  0.00            
ATOM     77  O6  G   X   4      80.510  31.790  65.490  0.00  0.00            
ATOM     78  N1  G   X   4      81.490  30.160  66.430  0.00  0.00            
ATOM     79  C2  G   X   4      81.490  29.220  67.360  0.00  0.00            
ATOM     80  N2  G   X   4      82.640  28.890  67.820  0.00  0.00            
ATOM     81  N3  G   X   4      80.390  28.610  67.910  0.00  0.00            
ATOM     82  C4  G   X   4      79.140  29.100  67.430  0.00  0.00            
ATOM     83  C3' G   X   4      76.080  28.610  70.300  0.00  0.00            
ATOM     84  C2' G   X   4      77.540  28.350  70.210  0.00  0.00            
ATOM     85  O2' G   X   4      77.970  27.380  71.040  0.00  0.00            
ATOM     86  O3' G   X   4      75.480  28.840  71.620  0.00  0.00            
ATOM     87  P   A   X   5      75.570  30.280  72.320  0.00  0.00            
ATOM     88  OP1 A   X   5      74.140  30.700  72.590  0.00  0.00            
ATOM     89  OP2 A   X   5      76.510  31.230  71.610  0.00  0.00            
ATOM     90  O5' A   X   5      76.210  29.880  73.700  0.00  0.00            
ATOM     91  C5' A   X   5      77.610  29.570  73.780  0.00  0.00            
ATOM     92  C4' A   X   5      78.150  29.880  75.150  0.00  0.00            
ATOM     93  O4' A   X   5      79.520  29.530  75.220  0.00  0.00            
ATOM     94  C1' A   X   5      80.290  30.630  75.480  0.00  0.00            
ATOM     95  N9  A   X   5      81.640  30.490  74.860  0.00  0.00            
ATOM     96  C8  A   X   5      82.860  30.380  75.540  0.00  0.00            
ATOM     97  N7  A   X   5      83.890  30.120  74.770  0.00  0.00            
ATOM     98  C5  A   X   5      83.300  30.050  73.490  0.00  0.00            
ATOM     99  C6  A   X   5      83.780  29.790  72.190  0.00  0.00            
ATOM    100  N6  A   X   5      85.070  29.550  71.970  0.00  0.00            
ATOM    101  N1  A   X   5      82.970  29.760  71.100  0.00  0.00            
ATOM    102  C2  A   X   5      81.640  30.000  71.310  0.00  0.00            
ATOM    103  N3  A   X   5      81.050  30.310  72.500  0.00  0.00            
ATOM    104  C4  A   X   5      81.950  30.250  73.540  0.00  0.00            
ATOM    105  C3' A   X   5      78.090  31.370  75.380  0.00  0.00            
ATOM    106  C2' A   X   5      79.520  31.760  74.900  0.00  0.00            
ATOM    107  O2' A   X   5      79.900  33.020  75.360  0.00  0.00            
ATOM    108  O3' A   X   5      77.890  31.650  76.810  0.00  0.00            
ATOM    109  P   C   X   6      77.230  32.990  77.450  0.00  0.00            
ATOM    110  OP1 C   X   6      77.370  34.030  76.460  0.00  0.00            
ATOM    111  OP2 C   X   6      77.820  33.110  78.780  0.00  0.00            
ATOM    112  O5' C   X   6      75.640  32.740  77.640  0.00  0.00            
ATOM    113  C5' C   X   6      75.180  31.930  78.690  0.00  0.00            
ATOM    114  C4' C   X   6      74.020  30.920  78.320  0.00  0.00            
ATOM    115  O4' C   X   6      72.750  31.620  78.170  0.00  0.00            
ATOM    116  C1' C   X   6      72.180  31.230  76.880  0.00  0.00            
ATOM    117  N1  C   X   6      71.230  32.170  76.190  0.00  0.00            
ATOM    118  C6  C   X   6      71.360  33.470  76.290  0.00  0.00            
ATOM    119  C5  C   X   6      70.620  34.340  75.520  0.00  0.00            
ATOM    120  C4  C   X   6      69.620  33.730  74.720  0.00  0.00            
ATOM    121  N4  C   X   6      68.790  34.450  74.030  0.00  0.00            
ATOM    122  N3  C   X   6      69.410  32.450  74.670  0.00  0.00            
ATOM    123  C2  C   X   6      70.260  31.650  75.390  0.00  0.00            
ATOM    124  O2  C   X   6      69.870  30.420  75.440  0.00  0.00            
ATOM    125  C3' C   X   6      74.250  30.120  77.030  0.00  0.00            
ATOM    126  C2' C   X   6      73.400  30.870  76.020  0.00  0.00            
ATOM    127  O2' C   X   6      72.970  30.070  74.810  0.00  0.00            
ATOM    128  O3' C   X   6      73.800  28.770  77.130  0.00  0.00            
ATOM    129  P   G   X   7      74.770  27.620  77.930  0.00  0.00            
ATOM    130  OP1 G   X   7      73.950  26.460  78.170  0.00  0.00            
ATOM    131  OP2 G   X   7      75.330  28.280  79.110  0.00  0.00            
ATOM    132  O5' G   X   7      76.060  27.330  77.010  0.00  0.00            
ATOM    133  C5' G   X   7      75.910  26.860  75.690  0.00  0.00            
ATOM    134  C4' G   X   7      77.210  26.010  75.300  0.00  0.00            
ATOM    135  O4' G   X   7      78.450  26.740  75.430  0.00  0.00            
ATOM    136  C1' G   X   7      79.210  26.230  76.560  0.00  0.00            
ATOM    137  N9  G   X   7      79.890  27.290  77.400  0.00  0.00            
ATOM    138  C8  G   X   7      79.390  28.140  78.370  0.00  0.00            
ATOM    139  N7  G   X   7      80.370  28.670  79.050  0.00  0.00            
ATOM    140  C5  G   X   7      81.570  28.180  78.440  0.00  0.00            
ATOM    141  C6  G   X   7      82.920  28.410  78.720  0.00  0.00            
ATOM    142  O6  G   X   7      83.470  29.150  79.520  0.00  0.00            
ATOM    143  N1  G   X   7      83.770  27.830  77.780  0.00  0.00            
ATOM    144  C2  G   X   7      83.420  27.100  76.780  0.00  0.00            
ATOM    145  N2  G   X   7      84.380  26.670  76.010  0.00  0.00            
ATOM    146  N3  G   X   7      82.110  26.790  76.480  0.00  0.00            
ATOM    147  C4  G   X   7      81.230  27.430  77.360  0.00  0.00            
ATOM    148  C3' G   X   7      77.240  24.880  76.290  0.00  0.00            
ATOM    149  C2' G   X   7      78.250  25.330  77.330  0.00  0.00            
ATOM    150  O2' G   X   7      78.910  24.270  78.080  0.00  0.00            
ATOM    151  O3' G   X   7      77.600  23.610  75.830  0.00  0.00            
ATOM    152  P   A   X   8      76.560  22.430  75.530  0.00  0.00            
ATOM    153  OP1 A   X   8      75.390  22.710  76.390  0.00  0.00            
ATOM    154  OP2 A   X   8      77.180  21.150  75.620  0.00  0.00            
ATOM    155  O5' A   X   8      76.250  22.730  73.960  0.00  0.00            
ATOM    156  C5' A   X   8      75.040  23.320  73.450  0.00  0.00            
ATOM    157  C4' A   X   8      75.160  23.820  72.010  0.00  0.00            
ATOM    158  O4' A   X   8      76.340  24.600  71.950  0.00  0.00            
ATOM    159  C1' A   X   8      77.160  24.270  70.760  0.00  0.00            
ATOM    160  N9  A   X   8      78.540  23.750  71.120  0.00  0.00            
ATOM    161  C8  A   X   8      79.050  23.650  72.370  0.00  0.00            
ATOM    162  N7  A   X   8      80.290  23.230  72.510  0.00  0.00            
ATOM    163  C5  A   X   8      80.680  23.180  71.110  0.00  0.00            
ATOM    164  C6  A   X   8      81.870  22.880  70.450  0.00  0.00            
ATOM    165  N6  A   X   8      82.980  22.540  71.020  0.00  0.00            
ATOM    166  N1  A   X   8      81.960  22.900  69.150  0.00  0.00            
ATOM    167  C2  A   X   8      80.800  23.040  68.480  0.00  0.00            
ATOM    168  N3  A   X   8      79.590  23.370  68.960  0.00  0.00            
ATOM    169  C4  A   X   8      79.570  23.420  70.310  0.00  0.00            
ATOM    170  C3' A   X   8      75.470  22.750  71.000  0.00  0.00            
ATOM    171  C2' A   X   8      76.330  23.350  69.910  0.00  0.00            
ATOM    172  O2' A   X   8      75.560  24.030  69.000  0.00  0.00            
ATOM    173  O3' A   X   8      74.250  22.190  70.410  0.00  0.00            
ATOM    174  P   U   X   9      74.000  20.640  70.310  0.00  0.00            
ATOM    175  OP1 U   X   9      72.690  20.400  69.680  0.00  0.00            
ATOM    176  OP2 U   X   9      74.300  20.090  71.620  0.00  0.00            
ATOM    177  O5' U   X   9      75.060  20.020  69.360  0.00  0.00            
ATOM    178  C5' U   X   9      75.050  20.210  67.960  0.00  0.00            
ATOM    179  C4' U   X   9      76.390  20.020  67.190  0.00  0.00            
ATOM    180  O4' U   X   9      77.450  20.870  67.500  0.00  0.00            
ATOM    181  C1' U   X   9      78.660  20.120  67.430  0.00  0.00            
ATOM    182  N1  U   X   9      79.200  20.020  68.820  0.00  0.00            
ATOM    183  C6  U   X   9      78.500  20.310  70.000  0.00  0.00            
ATOM    184  C5  U   X   9      79.150  20.190  71.220  0.00  0.00            
ATOM    185  C4  U   X   9      80.470  19.600  71.290  0.00  0.00            
ATOM    186  O4  U   X   9      80.910  19.190  72.360  0.00  0.00            
ATOM    187  N3  U   X   9      81.160  19.500  70.150  0.00  0.00            
ATOM    188  C2  U   X   9      80.590  19.740  68.900  0.00  0.00            
ATOM    189  O2  U   X   9      81.290  19.550  67.890  0.00  0.00            
ATOM    190  C3' U   X   9      77.010  18.630  67.410  0.00  0.00            
ATOM    191  C2' U   X   9      78.380  18.800  66.790  0.00  0.00            
ATOM    192  O2' U   X   9      78.430  18.840  65.340  0.00  0.00            
ATOM    193  O3' U   X   9      76.240  17.690  66.640  0.00  0.00            
ATOM    194  P   C   X  10      75.900  16.270  67.150  0.00  0.00            
ATOM    195  OP1 C   X  10      75.670  15.420  65.990  0.00  0.00            
ATOM    196  OP2 C   X  10      74.800  16.360  68.080  0.00  0.00            
ATOM    197  O5' C   X  10      77.200  15.710  67.930  0.00  0.00            
ATOM    198  C5' C   X  10      78.330  15.300  67.120  0.00  0.00            
ATOM    199  C4' C   X  10      79.560  15.170  67.950  0.00  0.00            
ATOM    200  O4' C   X  10      79.920  16.370  68.670  0.00  0.00            
ATOM    201  C1' C   X  10      80.310  15.960  69.980  0.00  0.00            
ATOM    202  N1  C   X  10      79.390  16.390  71.070  0.00  0.00            
ATOM    203  C6  C   X  10      78.130  16.930  70.930  0.00  0.00            
ATOM    204  C5  C   X  10      77.330  17.210  71.970  0.00  0.00            
ATOM    205  C4  C   X  10      77.910  17.070  73.270  0.00  0.00            
ATOM    206  N4  C   X  10      77.340  17.380  74.400  0.00  0.00            
ATOM    207  N3  C   X  10      79.130  16.530  73.420  0.00  0.00            
ATOM    208  C2  C   X  10      79.840  16.220  72.370  0.00  0.00            
ATOM    209  O2  C   X  10      80.960  15.780  72.510  0.00  0.00            
ATOM    210  C3' C   X  10      79.540  14.010  68.940  0.00  0.00            
ATOM    211  C2' C   X  10      80.540  14.450  69.980  0.00  0.00            
ATOM    212  O2' C   X  10      81.920  14.080  69.740  0.00  0.00            
ATOM    213  O3' C   X  10      79.680  12.760  68.320  0.00  0.00            
ATOM    214  P   C   X  11      78.880  11.490  68.920  0.00  0.00            
ATOM    215  OP1 C   X  11      78.990  10.400  67.890  0.00  0.00            
ATOM    216  OP2 C   X  11      77.500  11.950  69.230  0.00  0.00            
ATOM    217  O5' C   X  11      79.540  11.220  70.320  0.00  0.00            
ATOM    218  C5' C   X  11      80.780  10.590  70.430  0.00  0.00            
ATOM    219  C4' C   X  11      81.050  10.350  71.940  0.00  0.00            
ATOM    220  O4' C   X  11      81.410  11.600  72.570  0.00  0.00            
ATOM    221  C1' C   X  11      80.900  11.460  73.900  0.00  0.00            
ATOM    222  N1  C   X  11      79.750  12.330  74.360  0.00  0.00            
ATOM    223  C6  C   X  11      78.950  12.920  73.400  0.00  0.00            
ATOM    224  C5  C   X  11      77.910  13.700  73.730  0.00  0.00            
ATOM    225  C4  C   X  11      77.680  13.890  75.120  0.00  0.00            
ATOM    226  N4  C   X  11      76.790  14.670  75.590  0.00  0.00            
ATOM    227  N3  C   X  11      78.380  13.180  76.030  0.00  0.00            
ATOM    228  C2  C   X  11      79.440  12.450  75.690  0.00  0.00            
ATOM    229  O2  C   X  11      79.980  11.930  76.630  0.00  0.00            
ATOM    230  C3' C   X  11      80.000   9.550  72.750  0.00  0.00            
ATOM    231  C2' C   X  11      80.510   9.950  74.120  0.00  0.00            
ATOM    232  O2' C   X  11      81.560   9.120  74.560  0.00  0.00            
ATOM    233  O3' C   X  11      80.060   8.090  72.600  0.00  0.00            
ATOM    234  P   G   X  12      78.830   7.150  73.160  0.00  0.00            
ATOM    235  OP1 G   X  12      79.120   5.770  72.690  0.00  0.00            
ATOM    236  OP2 G   X  12      77.540   7.710  72.730  0.00  0.00            
ATOM    237  O5' G   X  12      78.820   7.150  74.740  0.00  0.00            
ATOM    238  C5' G   X  12      79.780   6.480  75.430  0.00  0.00            
ATOM    239  C4' G   X  12      79.650   6.670  76.920  0.00  0.00            
ATOM    240  O4' G   X  12      79.980   8.020  77.350  0.00  0.00            
ATOM    241  C1' G   X  12      79.080   8.300  78.420  0.00  0.00            
ATOM    242  N9  G   X  12      78.130   9.340  78.060  0.00  0.00            
ATOM    243  C8  G   X  12      77.570   9.600  76.810  0.00  0.00            
ATOM    244  N7  G   X  12      76.800  10.610  76.820  0.00  0.00            
ATOM    245  C5  G   X  12      76.750  10.970  78.180  0.00  0.00            
ATOM    246  C6  G   X  12      75.930  11.950  78.790  0.00  0.00            
ATOM    247  O6  G   X  12      75.160  12.710  78.250  0.00  0.00            
ATOM    248  N1  G   X  12      75.980  11.910  80.130  0.00  0.00            
ATOM    249  C2  G   X  12      76.780  11.110  80.830  0.00  0.00            
ATOM    250  N2  G   X  12      76.680  11.060  82.140  0.00  0.00            
ATOM    251  N3  G   X  12      77.540  10.140  80.280  0.00  0.00            
ATOM    252  C4  G   X  12      77.490  10.160  78.940  0.00  0.00            
ATOM    253  C3' G   X  12      78.320   6.230  77.520  0.00  0.00            
ATOM    254  C2' G   X  12      78.380   6.950  78.850  0.00  0.00            
ATOM    255  O2' G   X  12      79.160   6.250  79.780  0.00  0.00            
ATOM    256  O3' G   X  12      78.220   4.880  77.670  0.00  0.00            
ATOM    257  P   G   X  13      76.830   4.200  77.470  0.00  0.00            
ATOM    258  OP1 G   X  13      76.970   2.730  77.670  0.00  0.00            
ATOM    259  OP2 G   X  13      76.160   4.740  76.260  0.00  0.00            
ATOM    260  O5' G   X  13      76.110   4.740  78.800  0.00  0.00            
ATOM    261  C5' G   X  13      76.330   4.080  80.110  0.00  0.00            
ATOM    262  C4' G   X  13      75.690   4.840  81.240  0.00  0.00            
ATOM    263  O4' G   X  13      76.210   6.180  81.450  0.00  0.00            
ATOM    264  C1' G   X  13      75.140   7.030  81.930  0.00  0.00            
ATOM    265  N9  G   X  13      74.830   8.090  80.970  0.00  0.00            
ATOM    266  C8  G   X  13      74.790   8.090  79.570  0.00  0.00            
ATOM    267  N7  G   X  13      73.960   9.050  79.090  0.00  0.00            
ATOM    268  C5  G   X  13      73.530   9.780  80.160  0.00  0.00            
ATOM    269  C6  G   X  13      72.720  10.970  80.260  0.00  0.00            
ATOM    270  O6  G   X  13      72.320  11.720  79.390  0.00  0.00            
ATOM    271  N1  G   X  13      72.270  11.180  81.530  0.00  0.00            
ATOM    272  C2  G   X  13      72.770  10.540  82.560  0.00  0.00            
ATOM    273  N2  G   X  13      72.130  10.760  83.660  0.00  0.00            
ATOM    274  N3  G   X  13      73.660   9.530  82.580  0.00  0.00            
ATOM    275  C4  G   X  13      74.020   9.200  81.310  0.00  0.00            
ATOM    276  C3' G   X  13      74.180   5.020  81.030  0.00  0.00            
ATOM    277  C2' G   X  13      73.900   6.060  82.140  0.00  0.00            
ATOM    278  O2' G   X  13      74.000   5.360  83.460  0.00  0.00            
ATOM    279  O3' G   X  13      73.520   3.790  81.270  0.00  0.00            
ATOM    280  P   C   X  14      71.970   3.560  81.220  0.00  0.00            
ATOM    281  OP1 C   X  14      71.200   4.740  81.700  0.00  0.00            
ATOM    282  OP2 C   X  14      71.720   2.280  81.970  0.00  0.00            
ATOM    283  O5' C   X  14      71.520   3.330  79.750  0.00  0.00            
ATOM    284  C5' C   X  14      71.520   4.340  78.760  0.00  0.00            
ATOM    285  C4' C   X  14      70.260   4.340  77.860  0.00  0.00            
ATOM    286  O4' C   X  14      70.290   3.200  76.970  0.00  0.00            
ATOM    287  C1' C   X  14      68.990   2.660  76.800  0.00  0.00            
ATOM    288  N1  C   X  14      68.990   1.180  77.110  0.00  0.00            
ATOM    289  C6  C   X  14      69.440   0.690  78.310  0.00  0.00            
ATOM    290  C5  C   X  14      69.370  -0.640  78.570  0.00  0.00            
ATOM    291  C4  C   X  14      68.900  -1.490  77.570  0.00  0.00            
ATOM    292  N4  C   X  14      68.890  -2.810  77.730  0.00  0.00            
ATOM    293  N3  C   X  14      68.610  -1.090  76.400  0.00  0.00            
ATOM    294  C2  C   X  14      68.660   0.210  76.150  0.00  0.00            
ATOM    295  O2  C   X  14      68.450   0.520  74.990  0.00  0.00            
ATOM    296  C3' C   X  14      68.920   4.380  78.610  0.00  0.00            
ATOM    297  C2' C   X  14      68.020   3.460  77.700  0.00  0.00            
ATOM    298  O2' C   X  14      67.280   4.180  76.760  0.00  0.00            
ATOM    299  O3' C   X  14      68.340   5.660  78.740  0.00  0.00            
ATOM    300  P   C   X  15      66.980   5.990  79.510  0.00  0.00            
ATOM    301  OP1 C   X  15      67.280   7.220  80.230  0.00  0.00            
ATOM    302  OP2 C   X  15      66.700   4.760  80.230  0.00  0.00            
ATOM    303  O5' C   X  15      65.800   6.230  78.440  0.00  0.00            
ATOM    304  C5' C   X  15      65.760   7.330  77.590  0.00  0.00            
ATOM    305  C4' C   X  15      64.710   7.260  76.370  0.00  0.00            
ATOM    306  O4' C   X  15      65.000   6.150  75.470  0.00  0.00            
ATOM    307  C1' C   X  15      63.800   5.420  75.230  0.00  0.00            
ATOM    308  N1  C   X  15      63.990   3.990  75.680  0.00  0.00            
ATOM    309  C6  C   X  15      64.500   3.210  74.700  0.00  0.00            
ATOM    310  C5  C   X  15      64.990   1.980  74.980  0.00  0.00            
ATOM    311  C4  C   X  15      64.820   1.460  76.300  0.00  0.00            
ATOM    312  N4  C   X  15      65.270   0.230  76.590  0.00  0.00            
ATOM    313  N3  C   X  15      64.300   2.220  77.240  0.00  0.00            
ATOM    314  C2  C   X  15      63.840   3.460  76.980  0.00  0.00            
ATOM    315  O2  C   X  15      63.310   4.050  77.910  0.00  0.00            
ATOM    316  C3' C   X  15      63.250   7.050  76.960  0.00  0.00            
ATOM    317  C2' C   X  15      62.600   6.230  75.820  0.00  0.00            
ATOM    318  O2' C   X  15      62.230   7.140  74.820  0.00  0.00            
ATOM    319  O3' C   X  15      62.580   8.250  77.300  0.00  0.00            
ATOM    320  P   A   X  16      61.290   8.230  78.160  0.00  0.00            
ATOM    321  OP1 A   X  16      61.130   9.500  78.850  0.00  0.00            
ATOM    322  OP2 A   X  16      61.280   7.030  78.980  0.00  0.00            
ATOM    323  O5' A   X  16      60.120   8.040  77.100  0.00  0.00            
ATOM    324  C5' A   X  16      59.550   9.170  76.470  0.00  0.00            
ATOM    325  C4' A   X  16      58.530   8.820  75.400  0.00  0.00            
ATOM    326  O4' A   X  16      59.130   7.970  74.510  0.00  0.00            
ATOM    327  C1' A   X  16      58.400   6.700  74.510  0.00  0.00            
ATOM    328  N9  A   X  16      59.070   5.520  75.110  0.00  0.00            
ATOM    329  C8  A   X  16      58.970   5.070  76.360  0.00  0.00            
ATOM    330  N7  A   X  16      59.430   3.870  76.600  0.00  0.00            
ATOM    331  C5  A   X  16      59.890   3.560  75.300  0.00  0.00            
ATOM    332  C6  A   X  16      60.320   2.340  74.680  0.00  0.00            
ATOM    333  N6  A   X  16      60.530   1.200  75.270  0.00  0.00            
ATOM    334  N1  A   X  16      60.650   2.260  73.390  0.00  0.00            
ATOM    335  C2  A   X  16      60.530   3.370  72.740  0.00  0.00            
ATOM    336  N3  A   X  16      60.050   4.570  73.100  0.00  0.00            
ATOM    337  C4  A   X  16      59.660   4.520  74.440  0.00  0.00            
ATOM    338  C3' A   X  16      57.280   8.040  75.960  0.00  0.00            
ATOM    339  C2' A   X  16      56.940   6.890  75.110  0.00  0.00            
ATOM    340  O2' A   X  16      56.220   7.100  73.940  0.00  0.00            
ATOM    341  O3' A   X  16      56.200   8.940  75.910  0.00  0.00            
ATOM    342  P   U   X  17      55.000   8.750  76.920  0.00  0.00            
ATOM    343  OP1 U   X  17      54.980   7.340  77.390  0.00  0.00            
ATOM    344  OP2 U   X  17      53.840   9.340  76.170  0.00  0.00            
ATOM    345  O5' U   X  17      55.590   9.600  78.080  0.00  0.00            
ATOM    346  C5' U   X  17      55.650  10.990  77.950  0.00  0.00            
ATOM    347  C4' U   X  17      56.400  11.720  79.080  0.00  0.00            
ATOM    348  O4' U   X  17      55.920  11.290  80.360  0.00  0.00            
ATOM    349  C1' U   X  17      56.880  10.500  81.040  0.00  0.00            
ATOM    350  N1  U   X  17      56.200   9.270  81.660  0.00  0.00            
ATOM    351  C6  U   X  17      56.030   8.090  81.020  0.00  0.00            
ATOM    352  C5  U   X  17      55.370   7.050  81.610  0.00  0.00            
ATOM    353  C4  U   X  17      54.770   7.210  82.910  0.00  0.00            
ATOM    354  O4  U   X  17      54.000   6.450  83.540  0.00  0.00            
ATOM    355  N3  U   X  17      55.060   8.420  83.540  0.00  0.00            
ATOM    356  C2  U   X  17      55.810   9.450  83.000  0.00  0.00            
ATOM    357  O2  U   X  17      55.940  10.540  83.640  0.00  0.00            
ATOM    358  C3' U   X  17      57.920  11.420  79.090  0.00  0.00            
ATOM    359  C2' U   X  17      58.020  10.230  80.080  0.00  0.00            
ATOM    360  O2' U   X  17      59.290  10.190  80.790  0.00  0.00            
ATOM    361  O3' U   X  17      58.550  12.690  79.520  0.00  0.00            
ATOM    362  P   C   X  18      58.780  13.790  78.390  0.00  0.00            
ATOM    363  OP1 C   X  18      59.150  15.000  79.100  0.00  0.00            
ATOM    364  OP2 C   X  18      57.660  13.860  77.450  0.00  0.00            
ATOM    365  O5' C   X  18      60.010  13.350  77.550  0.00  0.00            
ATOM    366  C5' C   X  18      61.320  13.370  78.080  0.00  0.00            
ATOM    367  C4' C   X  18      62.460  13.140  77.110  0.00  0.00            
ATOM    368  O4' C   X  18      62.330  11.880  76.540  0.00  0.00            
ATOM    369  C1' C   X  18      62.630  11.860  75.160  0.00  0.00            
ATOM    370  N1  C   X  18      61.390  11.700  74.310  0.00  0.00            
ATOM    371  C6  C   X  18      60.330  12.570  74.300  0.00  0.00            
ATOM    372  C5  C   X  18      59.190  12.360  73.550  0.00  0.00            
ATOM    373  C4  C   X  18      59.370  11.250  72.640  0.00  0.00            
ATOM    374  N4  C   X  18      58.330  11.030  71.750  0.00  0.00            
ATOM    375  N3  C   X  18      60.410  10.450  72.520  0.00  0.00            
ATOM    376  C2  C   X  18      61.440  10.660  73.340  0.00  0.00            
ATOM    377  O2  C   X  18      62.450   9.930  73.170  0.00  0.00            
ATOM    378  C3' C   X  18      62.690  14.150  75.920  0.00  0.00            
ATOM    379  C2' C   X  18      63.340  13.200  74.850  0.00  0.00            
ATOM    380  O2' C   X  18      64.740  13.090  74.920  0.00  0.00            
ATOM    381  O3' C   X  18      63.570  15.230  76.240  0.00  0.00            
ATOM    382  P   A   X  19      63.060  16.550  76.930  0.00  0.00            
ATOM    383  OP1 A   X  19      61.730  16.910  76.400  0.00  0.00            
ATOM    384  OP2 A   X  19      64.100  17.620  76.820  0.00  0.00            
ATOM    385  O5' A   X  19      62.980  16.250  78.530  0.00  0.00            
ATOM    386  C5' A   X  19      64.040  16.410  79.440  0.00  0.00            
ATOM    387  C4' A   X  19      63.750  15.680  80.730  0.00  0.00            
ATOM    388  O4' A   X  19      63.940  14.270  80.380  0.00  0.00            
ATOM    389  C1' A   X  19      64.360  13.490  81.540  0.00  0.00            
ATOM    390  N9  A   X  19      65.630  12.740  81.250  0.00  0.00            
ATOM    391  C8  A   X  19      66.230  12.660  80.020  0.00  0.00            
ATOM    392  N7  A   X  19      67.210  11.790  80.000  0.00  0.00            
ATOM    393  C5  A   X  19      67.330  11.440  81.390  0.00  0.00            
ATOM    394  C6  A   X  19      68.250  10.610  82.100  0.00  0.00            
ATOM    395  N6  A   X  19      69.360  10.040  81.630  0.00  0.00            
ATOM    396  N1  A   X  19      68.010  10.230  83.340  0.00  0.00            
ATOM    397  C2  A   X  19      66.900  10.740  83.910  0.00  0.00            
ATOM    398  N3  A   X  19      66.000  11.580  83.430  0.00  0.00            
ATOM    399  C4  A   X  19      66.300  11.910  82.100  0.00  0.00            
ATOM    400  C3' A   X  19      64.720  15.920  81.920  0.00  0.00            
ATOM    401  C2' A   X  19      64.600  14.550  82.660  0.00  0.00            
ATOM    402  O2' A   X  19      63.560  14.530  83.610  0.00  0.00            
ATOM    403  O3' A   X  19      64.300  17.070  82.750  0.00  0.00            
ATOM    404  P   C   X  20      65.260  18.320  83.070  0.00  0.00            
ATOM    405  OP1 C   X  20      64.620  19.380  83.820  0.00  0.00            
ATOM    406  OP2 C   X  20      65.810  18.700  81.740  0.00  0.00            
ATOM    407  O5' C   X  20      66.460  17.660  83.820  0.00  0.00            
ATOM    408  C5' C   X  20      66.270  17.300  85.220  0.00  0.00            
ATOM    409  C4' C   X  20      67.420  16.260  85.630  0.00  0.00            
ATOM    410  O4' C   X  20      67.290  15.000  84.980  0.00  0.00            
ATOM    411  C1' C   X  20      68.550  14.430  84.860  0.00  0.00            
ATOM    412  N1  C   X  20      68.980  14.300  83.460  0.00  0.00            
ATOM    413  C6  C   X  20      68.370  14.980  82.420  0.00  0.00            
ATOM    414  C5  C   X  20      68.700  14.720  81.120  0.00  0.00            
ATOM    415  C4  C   X  20      69.830  13.920  80.980  0.00  0.00            
ATOM    416  N4  C   X  20      70.240  13.540  79.780  0.00  0.00            
ATOM    417  N3  C   X  20      70.460  13.350  81.940  0.00  0.00            
ATOM    418  C2  C   X  20      70.050  13.510  83.210  0.00  0.00            
ATOM    419  O2  C   X  20      70.720  13.020  84.130  0.00  0.00            
ATOM    420  C3' C   X  20      68.830  16.750  85.300  0.00  0.00            
ATOM    421  C2' C   X  20      69.570  15.420  85.420  0.00  0.00            
ATOM    422  O2' C   X  20      69.790  15.050  86.730  0.00  0.00            
ATOM    423  O3' C   X  20      69.270  17.890  86.210  0.00  0.00            
ATOM    424  P   C   X  21      70.690  18.630  85.820  0.00  0.00            
ATOM    425  OP1 C   X  21      70.830  19.810  86.690  0.00  0.00            
ATOM    426  OP2 C   X  21      70.670  18.840  84.320  0.00  0.00            
ATOM    427  O5' C   X  21      71.940  17.730  86.150  0.00  0.00            
ATOM    428  C5' C   X  21      72.150  17.060  87.450  0.00  0.00            
ATOM    429  C4' C   X  21      73.070  15.910  87.150  0.00  0.00            
ATOM    430  O4' C   X  21      72.640  15.030  86.050  0.00  0.00            
ATOM    431  C1' C   X  21      73.800  14.370  85.500  0.00  0.00            
ATOM    432  N1  C   X  21      73.910  14.620  83.990  0.00  0.00            
ATOM    433  C6  C   X  21      73.200  15.640  83.410  0.00  0.00            
ATOM    434  C5  C   X  21      73.070  15.710  82.040  0.00  0.00            
ATOM    435  C4  C   X  21      73.670  14.760  81.230  0.00  0.00            
ATOM    436  N4  C   X  21      73.560  14.600  79.930  0.00  0.00            
ATOM    437  N3  C   X  21      74.480  13.770  81.800  0.00  0.00            
ATOM    438  C2  C   X  21      74.540  13.630  83.170  0.00  0.00            
ATOM    439  O2  C   X  21      75.180  12.780  83.730  0.00  0.00            
ATOM    440  C3' C   X  21      74.460  16.290  86.590  0.00  0.00            
ATOM    441  C2' C   X  21      75.000  14.910  86.280  0.00  0.00            
ATOM    442  O2' C   X  21      75.360  14.200  87.430  0.00  0.00            
ATOM    443  O3' C   X  21      75.290  16.960  87.590  0.00  0.00            
ATOM    444  P   G   X  22      76.350  18.000  87.120  0.00  0.00            
ATOM    445  OP1 G   X  22      76.980  18.530  88.270  0.00  0.00            
ATOM    446  OP2 G   X  22      75.720  18.920  86.150  0.00  0.00            
ATOM    447  O5' G   X  22      77.390  17.070  86.310  0.00  0.00            
ATOM    448  C5' G   X  22      78.240  16.120  87.060  0.00  0.00            
ATOM    449  C4' G   X  22      78.920  15.080  86.180  0.00  0.00            
ATOM    450  O4' G   X  22      78.080  14.280  85.350  0.00  0.00            
ATOM    451  C1' G   X  22      78.800  13.880  84.190  0.00  0.00            
ATOM    452  N9  G   X  22      78.300  14.500  82.880  0.00  0.00            
ATOM    453  C8  G   X  22      77.410  15.500  82.770  0.00  0.00            
ATOM    454  N7  G   X  22      77.100  15.770  81.530  0.00  0.00            
ATOM    455  C5  G   X  22      77.820  14.810  80.810  0.00  0.00            
ATOM    456  C6  G   X  22      77.730  14.600  79.430  0.00  0.00            
ATOM    457  O6  G   X  22      77.020  15.070  78.580  0.00  0.00            
ATOM    458  N1  G   X  22      78.580  13.590  79.050  0.00  0.00            
ATOM    459  C2  G   X  22      79.420  12.950  79.890  0.00  0.00            
ATOM    460  N2  G   X  22      80.230  12.070  79.280  0.00  0.00            
ATOM    461  N3  G   X  22      79.460  13.020  81.240  0.00  0.00            
ATOM    462  C4  G   X  22      78.670  14.060  81.640  0.00  0.00            
ATOM    463  C3' G   X  22      79.940  15.590  85.150  0.00  0.00            
ATOM    464  C2' G   X  22      80.280  14.360  84.340  0.00  0.00            
ATOM    465  O2' G   X  22      81.000  13.300  85.080  0.00  0.00            
ATOM    466  O3' G   X  22      81.080  16.150  85.670  0.00  0.00            
ATOM    467  P   G   X  23      81.710  17.300  84.880  0.00  0.00            
ATOM    468  OP1 G   X  23      82.720  17.890  85.740  0.00  0.00            
ATOM    469  OP2 G   X  23      80.600  18.210  84.380  0.00  0.00            
ATOM    470  O5' G   X  23      82.480  16.790  83.600  0.00  0.00            
ATOM    471  C5' G   X  23      83.470  15.850  83.910  0.00  0.00            
ATOM    472  C4' G   X  23      83.820  15.090  82.640  0.00  0.00            
ATOM    473  O4' G   X  23      82.630  14.640  81.950  0.00  0.00            
ATOM    474  C1' G   X  23      82.840  14.460  80.510  0.00  0.00            
ATOM    475  N9  G   X  23      82.000  15.400  79.850  0.00  0.00            
ATOM    476  C8  G   X  23      81.090  16.270  80.360  0.00  0.00            
ATOM    477  N7  G   X  23      80.270  16.860  79.570  0.00  0.00            
ATOM    478  C5  G   X  23      80.540  16.270  78.340  0.00  0.00            
ATOM    479  C6  G   X  23      80.010  16.550  77.000  0.00  0.00            
ATOM    480  O6  G   X  23      79.150  17.400  76.650  0.00  0.00            
ATOM    481  N1  G   X  23      80.630  15.820  75.980  0.00  0.00            
ATOM    482  C2  G   X  23      81.710  15.090  76.240  0.00  0.00            
ATOM    483  N2  G   X  23      82.320  14.640  75.130  0.00  0.00            
ATOM    484  N3  G   X  23      82.300  14.840  77.400  0.00  0.00            
ATOM    485  C4  G   X  23      81.630  15.420  78.470  0.00  0.00            
ATOM    486  C3' G   X  23      84.670  15.730  81.480  0.00  0.00            
ATOM    487  C2' G   X  23      84.250  14.860  80.280  0.00  0.00            
ATOM    488  O2' G   X  23      85.050  13.650  80.230  0.00  0.00            
ATOM    489  O3' G   X  23      86.040  15.750  81.840  0.00  0.00            
ATOM    490  P   G   X  24      86.930  17.120  81.860  0.00  0.00            
ATOM    491  OP1 G   X  24      88.370  16.690  81.970  0.00  0.00            
ATOM    492  OP2 G   X  24      86.340  18.160  82.690  0.00  0.00            
ATOM    493  O5' G   X  24      86.750  17.620  80.330  0.00  0.00            
ATOM    494  C5' G   X  24      87.260  16.910  79.220  0.00  0.00            
ATOM    495  C4' G   X  24      86.720  17.380  77.850  0.00  0.00            
ATOM    496  O4' G   X  24      85.250  17.260  77.760  0.00  0.00            
ATOM    497  C1' G   X  24      84.720  18.270  76.940  0.00  0.00            
ATOM    498  N9  G   X  24      83.740  18.980  77.770  0.00  0.00            
ATOM    499  C8  G   X  24      83.740  19.150  79.140  0.00  0.00            
ATOM    500  N7  G   X  24      82.670  19.790  79.600  0.00  0.00            
ATOM    501  C5  G   X  24      81.920  20.050  78.420  0.00  0.00            
ATOM    502  C6  G   X  24      80.690  20.680  78.230  0.00  0.00            
ATOM    503  O6  G   X  24      79.950  21.270  79.070  0.00  0.00            
ATOM    504  N1  G   X  24      80.200  20.560  76.950  0.00  0.00            
ATOM    505  C2  G   X  24      80.850  19.900  75.930  0.00  0.00            
ATOM    506  N2  G   X  24      80.060  19.790  74.890  0.00  0.00            
ATOM    507  N3  G   X  24      81.990  19.290  76.100  0.00  0.00            
ATOM    508  C4  G   X  24      82.500  19.460  77.370  0.00  0.00            
ATOM    509  C3' G   X  24      87.040  18.840  77.490  0.00  0.00            
ATOM    510  C2' G   X  24      85.900  19.150  76.510  0.00  0.00            
ATOM    511  O2' G   X  24      86.380  18.980  75.200  0.00  0.00            
ATOM    512  O3' G   X  24      88.390  19.080  77.100  0.00  0.00            
ATOM    513  P   G   X  25      89.050  20.420  77.540  0.00  0.00            
ATOM    514  OP1 G   X  25      90.490  20.280  77.320  0.00  0.00            
ATOM    515  OP2 G   X  25      88.560  20.920  78.830  0.00  0.00            
ATOM    516  O5' G   X  25      88.520  21.440  76.480  0.00  0.00            
ATOM    517  C5' G   X  25      88.960  21.340  75.160  0.00  0.00            
ATOM    518  C4' G   X  25      87.880  21.980  74.340  0.00  0.00            
ATOM    519  O4' G   X  25      86.540  21.650  74.760  0.00  0.00            
ATOM    520  C1' G   X  25      85.680  22.730  74.550  0.00  0.00            
ATOM    521  N9  G   X  25      85.220  23.250  75.830  0.00  0.00            
ATOM    522  C8  G   X  25      85.930  23.490  76.980  0.00  0.00            
ATOM    523  N7  G   X  25      85.160  24.000  77.860  0.00  0.00            
ATOM    524  C5  G   X  25      83.850  23.910  77.440  0.00  0.00            
ATOM    525  C6  G   X  25      82.580  24.130  78.040  0.00  0.00            
ATOM    526  O6  G   X  25      82.290  24.660  79.130  0.00  0.00            
ATOM    527  N1  G   X  25      81.530  23.860  77.260  0.00  0.00            
ATOM    528  C2  G   X  25      81.660  23.440  75.990  0.00  0.00            
ATOM    529  N2  G   X  25      80.540  23.200  75.420  0.00  0.00            
ATOM    530  N3  G   X  25      82.830  23.230  75.370  0.00  0.00            
ATOM    531  C4  G   X  25      83.900  23.460  76.170  0.00  0.00            
ATOM    532  C3' G   X  25      87.990  23.490  74.310  0.00  0.00            
ATOM    533  C2' G   X  25      86.590  23.770  73.860  0.00  0.00            
ATOM    534  O2' G   X  25      86.420  23.680  72.490  0.00  0.00            
ATOM    535  O3' G   X  25      89.050  23.860  73.410  0.00  0.00            
ATOM    536  P   A   X  26      89.470  25.330  72.980  0.00  0.00            
ATOM    537  OP1 A   X  26      90.940  25.350  72.680  0.00  0.00            
ATOM    538  OP2 A   X  26      88.980  26.320  73.960  0.00  0.00            
ATOM    539  O5' A   X  26      88.660  25.510  71.650  0.00  0.00            
ATOM    540  C5' A   X  26      88.850  24.860  70.330  0.00  0.00            
ATOM    541  C4' A   X  26      87.720  25.330  69.370  0.00  0.00            
ATOM    542  O4' A   X  26      86.470  25.000  70.020  0.00  0.00            
ATOM    543  C1' A   X  26      85.650  26.200  69.830  0.00  0.00            
ATOM    544  N9  A   X  26      84.660  26.220  70.950  0.00  0.00            
ATOM    545  C8  A   X  26      84.930  26.460  72.320  0.00  0.00            
ATOM    546  N7  A   X  26      83.850  26.600  73.050  0.00  0.00            
ATOM    547  C5  A   X  26      82.790  26.430  72.180  0.00  0.00            
ATOM    548  C6  A   X  26      81.410  26.600  72.270  0.00  0.00            
ATOM    549  N6  A   X  26      80.690  26.790  73.390  0.00  0.00            
ATOM    550  N1  A   X  26      80.620  26.530  71.160  0.00  0.00            
ATOM    551  C2  A   X  26      81.230  26.370  69.960  0.00  0.00            
ATOM    552  N3  A   X  26      82.500  26.370  69.790  0.00  0.00            
ATOM    553  C4  A   X  26      83.290  26.320  70.880  0.00  0.00            
ATOM    554  C3' A   X  26      87.770  26.880  69.050  0.00  0.00            
ATOM    555  C2' A   X  26      86.660  27.330  69.930  0.00  0.00            
ATOM    556  O2' A   X  26      85.880  28.420  69.420  0.00  0.00            
ATOM    557  O3' A   X  26      87.600  27.090  67.620  0.00  0.00            
ATOM    558  P   G   X  27      88.670  26.670  66.550  0.00  0.00            
ATOM    559  OP1 G   X  27      90.040  26.630  67.130  0.00  0.00            
ATOM    560  OP2 G   X  27      88.400  27.470  65.360  0.00  0.00            
ATOM    561  O5' G   X  27      88.440  25.120  66.130  0.00  0.00            
ATOM    562  C5' G   X  27      87.360  24.710  65.330  0.00  0.00            
ATOM    563  C4' G   X  27      86.320  23.930  66.200  0.00  0.00            
ATOM    564  O4' G   X  27      85.620  24.780  67.090  0.00  0.00            
ATOM    565  C1' G   X  27      84.230  24.600  66.860  0.00  0.00            
ATOM    566  N9  G   X  27      83.680  25.660  66.010  0.00  0.00            
ATOM    567  C8  G   X  27      84.400  26.720  65.490  0.00  0.00            
ATOM    568  N7  G   X  27      83.660  27.610  64.860  0.00  0.00            
ATOM    569  C5  G   X  27      82.350  27.170  65.040  0.00  0.00            
ATOM    570  C6  G   X  27      81.010  27.640  64.670  0.00  0.00            
ATOM    571  O6  G   X  27      80.730  28.610  63.920  0.00  0.00            
ATOM    572  N1  G   X  27      79.920  26.930  65.110  0.00  0.00            
ATOM    573  C2  G   X  27      80.010  25.800  65.870  0.00  0.00            
ATOM    574  N2  G   X  27      78.890  25.160  66.200  0.00  0.00            
ATOM    575  N3  G   X  27      81.240  25.350  66.220  0.00  0.00            
ATOM    576  C4  G   X  27      82.340  26.060  65.780  0.00  0.00            
ATOM    577  C3' G   X  27      85.270  23.270  65.260  0.00  0.00            
ATOM    578  C2' G   X  27      84.010  23.200  66.260  0.00  0.00            
ATOM    579  O2' G   X  27      84.200  22.240  67.280  0.00  0.00            
ATOM    580  O3' G   X  27      85.630  21.980  64.830  0.00  0.00            
ATOM    581  P   C   X  28      85.020  21.390  63.470  0.00  0.00            
ATOM    582  OP1 C   X  28      85.470  19.970  63.450  0.00  0.00            
ATOM    583  OP2 C   X  28      85.440  22.170  62.350  0.00  0.00            
ATOM    584  O5' C   X  28      83.380  21.480  63.580  0.00  0.00            
ATOM    585  C5' C   X  28      82.610  20.640  64.440  0.00  0.00            
ATOM    586  C4' C   X  28      81.090  20.970  64.390  0.00  0.00            
ATOM    587  O4' C   X  28      80.820  22.330  64.740  0.00  0.00            
ATOM    588  C1' C   X  28      79.690  22.810  63.920  0.00  0.00            
ATOM    589  N1  C   X  28      80.040  24.130  63.210  0.00  0.00            
ATOM    590  C6  C   X  28      81.350  24.460  62.970  0.00  0.00            
ATOM    591  C5  C   X  28      81.720  25.420  62.110  0.00  0.00            
ATOM    592  C4  C   X  28      80.680  26.110  61.360  0.00  0.00            
ATOM    593  N4  C   X  28      80.960  27.120  60.600  0.00  0.00            
ATOM    594  N3  C   X  28      79.390  25.820  61.590  0.00  0.00            
ATOM    595  C2  C   X  28      79.120  24.830  62.420  0.00  0.00            
ATOM    596  O2  C   X  28      77.920  24.480  62.500  0.00  0.00            
ATOM    597  C3' C   X  28      80.500  20.820  62.940  0.00  0.00            
ATOM    598  C2' C   X  28      79.240  21.690  62.970  0.00  0.00            
ATOM    599  O2' C   X  28      78.120  21.080  63.660  0.00  0.00            
ATOM    600  O3' C   X  28      80.190  19.480  62.600  0.00  0.00            
ATOM    601  P   C   X  29      80.170  19.010  61.090  0.00  0.00            
ATOM    602  OP1 C   X  29      79.960  17.550  61.090  0.00  0.00            
ATOM    603  OP2 C   X  29      81.420  19.530  60.500  0.00  0.00            
ATOM    604  O5' C   X  29      78.880  19.690  60.370  0.00  0.00            
ATOM    605  C5' C   X  29      77.510  19.410  60.710  0.00  0.00            
ATOM    606  C4' C   X  29      76.560  20.240  59.890  0.00  0.00            
ATOM    607  O4' C   X  29      76.490  21.620  60.230  0.00  0.00            
ATOM    608  C1' C   X  29      76.280  22.400  59.050  0.00  0.00            
ATOM    609  N1  C   X  29      77.330  23.300  58.720  0.00  0.00            
ATOM    610  C6  C   X  29      78.590  23.250  59.260  0.00  0.00            
ATOM    611  C5  C   X  29      79.510  24.200  58.950  0.00  0.00            
ATOM    612  C4  C   X  29      79.150  25.260  58.050  0.00  0.00            
ATOM    613  N4  C   X  29      79.900  26.230  57.830  0.00  0.00            
ATOM    614  N3  C   X  29      77.920  25.370  57.580  0.00  0.00            
ATOM    615  C2  C   X  29      77.010  24.430  57.950  0.00  0.00            
ATOM    616  O2  C   X  29      75.790  24.670  57.620  0.00  0.00            
ATOM    617  C3' C   X  29      76.680  20.140  58.420  0.00  0.00            
ATOM    618  C2' C   X  29      76.030  21.370  57.900  0.00  0.00            
ATOM    619  O2' C   X  29      74.650  21.250  57.730  0.00  0.00            
ATOM    620  O3' C   X  29      76.030  18.960  57.800  0.00  0.00            
ATOM    621  P   U   X  30      76.720  18.250  56.450  0.00  0.00            
ATOM    622  OP1 U   X  30      76.070  16.980  56.180  0.00  0.00            
ATOM    623  OP2 U   X  30      78.210  18.180  56.670  0.00  0.00            
ATOM    624  O5' U   X  30      76.280  19.460  55.410  0.00  0.00            
ATOM    625  C5' U   X  30      74.920  19.520  54.890  0.00  0.00            
ATOM    626  C4' U   X  30      74.630  20.770  53.960  0.00  0.00            
ATOM    627  O4' U   X  30      74.670  21.960  54.650  0.00  0.00            
ATOM    628  C1' U   X  30      74.770  23.020  53.640  0.00  0.00            
ATOM    629  N1  U   X  30      75.970  24.000  53.820  0.00  0.00            
ATOM    630  C6  U   X  30      77.140  23.610  54.410  0.00  0.00            
ATOM    631  C5  U   X  30      78.210  24.480  54.550  0.00  0.00            
ATOM    632  C4  U   X  30      78.060  25.870  54.070  0.00  0.00            
ATOM    633  O4  U   X  30      78.930  26.700  54.220  0.00  0.00            
ATOM    634  N3  U   X  30      76.840  26.150  53.440  0.00  0.00            
ATOM    635  C2  U   X  30      75.770  25.310  53.340  0.00  0.00            
ATOM    636  O2  U   X  30      74.730  25.660  52.770  0.00  0.00            
ATOM    637  C3' U   X  30      75.420  20.850  52.730  0.00  0.00            
ATOM    638  C2' U   X  30      75.080  22.260  52.320  0.00  0.00            
ATOM    639  O2' U   X  30      73.910  22.380  51.480  0.00  0.00            
ATOM    640  O3' U   X  30      75.020  19.910  51.830  0.00  0.00            
ATOM    641  P   U   X  31      75.660  19.780  50.340  0.00  0.00            
ATOM    642  OP1 U   X  31      75.170  18.530  49.770  0.00  0.00            
ATOM    643  OP2 U   X  31      77.090  20.050  50.410  0.00  0.00            
ATOM    644  O5' U   X  31      75.100  20.940  49.360  0.00  0.00            
ATOM    645  C5' U   X  31      73.980  20.890  48.580  0.00  0.00            
ATOM    646  C4' U   X  31      73.990  22.220  47.750  0.00  0.00            
ATOM    647  O4' U   X  31      73.800  23.390  48.610  0.00  0.00            
ATOM    648  C1' U   X  31      74.420  24.590  48.080  0.00  0.00            
ATOM    649  N1  U   X  31      75.630  24.980  48.830  0.00  0.00            
ATOM    650  C6  U   X  31      76.460  24.130  49.570  0.00  0.00            
ATOM    651  C5  U   X  31      77.500  24.620  50.320  0.00  0.00            
ATOM    652  C4  U   X  31      77.950  25.920  50.240  0.00  0.00            
ATOM    653  O4  U   X  31      78.960  26.300  50.860  0.00  0.00            
ATOM    654  N3  U   X  31      77.240  26.700  49.340  0.00  0.00            
ATOM    655  C2  U   X  31      76.020  26.340  48.790  0.00  0.00            
ATOM    656  O2  U   X  31      75.360  27.290  48.320  0.00  0.00            
ATOM    657  C3' U   X  31      75.140  22.640  46.810  0.00  0.00            
ATOM    658  C2' U   X  31      74.820  24.150  46.630  0.00  0.00            
ATOM    659  O2' U   X  31      73.660  24.410  45.820  0.00  0.00            
ATOM    660  O3' U   X  31      74.960  21.860  45.640  0.00  0.00            
ATOM    661  P   C   X  32      76.250  21.620  44.630  0.00  0.00            
ATOM    662  OP1 C   X  32      75.900  20.850  43.480  0.00  0.00            
ATOM    663  OP2 C   X  32      77.450  21.250  45.430  0.00  0.00            
ATOM    664  O5' C   X  32      76.530  23.090  44.140  0.00  0.00            
ATOM    665  C5' C   X  32      75.850  23.800  43.090  0.00  0.00            
ATOM    666  C4' C   X  32      76.540  25.190  42.860  0.00  0.00            
ATOM    667  O4' C   X  32      76.550  26.040  44.070  0.00  0.00            
ATOM    668  C1' C   X  32      77.720  26.860  44.050  0.00  0.00            
ATOM    669  N1  C   X  32      78.590  26.460  45.210  0.00  0.00            
ATOM    670  C6  C   X  32      78.320  25.370  45.970  0.00  0.00            
ATOM    671  C5  C   X  32      79.060  25.090  47.110  0.00  0.00            
ATOM    672  C4  C   X  32      80.140  25.960  47.390  0.00  0.00            
ATOM    673  N4  C   X  32      81.000  25.660  48.300  0.00  0.00            
ATOM    674  N3  C   X  32      80.400  27.030  46.710  0.00  0.00            
ATOM    675  C2  C   X  32      79.650  27.330  45.630  0.00  0.00            
ATOM    676  O2  C   X  32      79.810  28.440  45.090  0.00  0.00            
ATOM    677  C3' C   X  32      78.050  25.140  42.400  0.00  0.00            
ATOM    678  C2' C   X  32      78.480  26.580  42.710  0.00  0.00            
ATOM    679  O2' C   X  32      77.940  27.590  41.860  0.00  0.00            
ATOM    680  O3' C   X  32      78.050  24.760  41.070  0.00  0.00            
ATOM    681  P   G   X  33      79.100  23.770  40.510  0.00  0.00            
ATOM    682  OP1 G   X  33      78.690  23.370  39.180  0.00  0.00            
ATOM    683  OP2 G   X  33      79.270  22.620  41.500  0.00  0.00            
ATOM    684  O5' G   X  33      80.340  24.650  40.490  0.00  0.00            
ATOM    685  C5' G   X  33      80.530  25.640  39.530  0.00  0.00            
ATOM    686  C4' G   X  33      81.540  26.720  39.950  0.00  0.00            
ATOM    687  O4' G   X  33      81.230  27.240  41.300  0.00  0.00            
ATOM    688  C1' G   X  33      82.460  27.550  41.930  0.00  0.00            
ATOM    689  N9  G   X  33      82.800  26.650  43.060  0.00  0.00            
ATOM    690  C8  G   X  33      82.230  25.450  43.350  0.00  0.00            
ATOM    691  N7  G   X  33      82.760  24.880  44.380  0.00  0.00            
ATOM    692  C5  G   X  33      83.750  25.820  44.890  0.00  0.00            
ATOM    693  C6  G   X  33      84.660  25.780  45.960  0.00  0.00            
ATOM    694  O6  G   X  33      84.850  25.020  46.880  0.00  0.00            
ATOM    695  N1  G   X  33      85.540  26.830  45.920  0.00  0.00            
ATOM    696  C2  G   X  33      85.420  27.880  45.090  0.00  0.00            
ATOM    697  N2  G   X  33      86.390  28.770  45.130  0.00  0.00            
ATOM    698  N3  G   X  33      84.540  27.970  44.150  0.00  0.00            
ATOM    699  C4  G   X  33      83.750  26.860  44.040  0.00  0.00            
ATOM    700  C3' G   X  33      83.030  26.370  39.920  0.00  0.00            
ATOM    701  C2' G   X  33      83.560  27.520  40.830  0.00  0.00            
ATOM    702  O2' G   X  33      83.510  28.810  40.300  0.00  0.00            
ATOM    703  O3' G   X  33      83.640  26.440  38.660  0.00  0.00            
ATOM    704  P   G   X  34      84.910  25.560  38.420  0.00  0.00            
ATOM    705  OP1 G   X  34      85.170  25.730  36.970  0.00  0.00            
ATOM    706  OP2 G   X  34      84.690  24.200  38.980  0.00  0.00            
ATOM    707  O5' G   X  34      86.100  26.230  39.200  0.00  0.00            
ATOM    708  C5' G   X  34      86.580  27.570  38.890  0.00  0.00            
ATOM    709  C4' G   X  34      87.540  28.070  39.970  0.00  0.00            
ATOM    710  O4' G   X  34      87.050  28.020  41.300  0.00  0.00            
ATOM    711  C1' G   X  34      88.150  27.830  42.140  0.00  0.00            
ATOM    712  N9  G   X  34      87.960  26.650  43.000  0.00  0.00            
ATOM    713  C8  G   X  34      86.910  25.770  42.990  0.00  0.00            
ATOM    714  N7  G   X  34      86.970  24.710  43.760  0.00  0.00            
ATOM    715  C5  G   X  34      88.050  25.050  44.540  0.00  0.00            
ATOM    716  C6  G   X  34      88.500  24.480  45.760  0.00  0.00            
ATOM    717  O6  G   X  34      88.030  23.470  46.300  0.00  0.00            
ATOM    718  N1  G   X  34      89.650  25.000  46.210  0.00  0.00            
ATOM    719  C2  G   X  34      90.200  26.200  45.760  0.00  0.00            
ATOM    720  N2  G   X  34      91.310  26.600  46.390  0.00  0.00            
ATOM    721  N3  G   X  34      89.830  26.830  44.640  0.00  0.00            
ATOM    722  C4  G   X  34      88.660  26.230  44.090  0.00  0.00            
ATOM    723  C3' G   X  34      88.850  27.260  40.030  0.00  0.00            
ATOM    724  C2' G   X  34      89.410  27.760  41.290  0.00  0.00            
ATOM    725  O2' G   X  34      89.770  29.120  41.100  0.00  0.00            
ATOM    726  O3' G   X  34      89.720  27.570  38.930  0.00  0.00            
ATOM    727  P   A   X  35      90.780  26.550  38.390  0.00  0.00            
ATOM    728  OP1 A   X  35      91.520  27.150  37.230  0.00  0.00            
ATOM    729  OP2 A   X  35      90.200  25.190  38.220  0.00  0.00            
ATOM    730  O5' A   X  35      91.900  26.360  39.460  0.00  0.00            
ATOM    731  C5' A   X  35      93.060  27.120  39.700  0.00  0.00            
ATOM    732  C4' A   X  35      93.820  26.600  40.840  0.00  0.00            
ATOM    733  O4' A   X  35      93.030  26.790  42.020  0.00  0.00            
ATOM    734  C1' A   X  35      93.290  25.710  42.880  0.00  0.00            
ATOM    735  N9  A   X  35      92.140  24.740  42.850  0.00  0.00            
ATOM    736  C8  A   X  35      91.040  24.590  42.010  0.00  0.00            
ATOM    737  N7  A   X  35      90.260  23.650  42.360  0.00  0.00            
ATOM    738  C5  A   X  35      90.810  23.110  43.560  0.00  0.00            
ATOM    739  C6  A   X  35      90.500  22.070  44.450  0.00  0.00            
ATOM    740  N6  A   X  35      89.450  21.250  44.420  0.00  0.00            
ATOM    741  N1  A   X  35      91.310  21.720  45.490  0.00  0.00            
ATOM    742  C2  A   X  35      92.460  22.330  45.530  0.00  0.00            
ATOM    743  N3  A   X  35      92.900  23.350  44.820  0.00  0.00            
ATOM    744  C4  A   X  35      92.030  23.750  43.850  0.00  0.00            
ATOM    745  C3' A   X  35      94.290  25.160  40.830  0.00  0.00            
ATOM    746  C2' A   X  35      94.480  25.000  42.320  0.00  0.00            
ATOM    747  O2' A   X  35      95.640  25.590  42.850  0.00  0.00            
ATOM    748  O3' A   X  35      95.430  25.050  39.950  0.00  0.00            
ATOM    749  P   A   X  36      95.560  23.770  39.020  0.00  0.00            
ATOM    750  OP1 A   X  36      96.830  23.820  38.350  0.00  0.00            
ATOM    751  OP2 A   X  36      94.310  23.610  38.250  0.00  0.00            
ATOM    752  O5' A   X  36      95.630  22.610  40.090  0.00  0.00            
ATOM    753  C5' A   X  36      96.750  22.550  41.020  0.00  0.00            
ATOM    754  C4' A   X  36      96.450  21.430  42.090  0.00  0.00            
ATOM    755  O4' A   X  36      95.210  21.620  42.750  0.00  0.00            
ATOM    756  C1' A   X  36      94.640  20.350  43.020  0.00  0.00            
ATOM    757  N9  A   X  36      93.230  20.090  42.440  0.00  0.00            
ATOM    758  C8  A   X  36      92.580  20.850  41.500  0.00  0.00            
ATOM    759  N7  A   X  36      91.310  20.520  41.230  0.00  0.00            
ATOM    760  C5  A   X  36      91.100  19.500  42.170  0.00  0.00            
ATOM    761  C6  A   X  36      90.030  18.560  42.460  0.00  0.00            
ATOM    762  N6  A   X  36      88.890  18.650  41.860  0.00  0.00            
ATOM    763  N1  A   X  36      90.170  17.570  43.310  0.00  0.00            
ATOM    764  C2  A   X  36      91.320  17.430  43.900  0.00  0.00            
ATOM    765  N3  A   X  36      92.440  18.160  43.750  0.00  0.00            
ATOM    766  C4  A   X  36      92.300  19.200  42.850  0.00  0.00            
ATOM    767  C3' A   X  36      96.320  20.070  41.420  0.00  0.00            
ATOM    768  C2' A   X  36      95.600  19.320  42.500  0.00  0.00            
ATOM    769  O2' A   X  36      96.440  19.010  43.620  0.00  0.00            
ATOM    770  O3' A   X  36      97.620  19.500  41.150  0.00  0.00            
ATOM    771  P   G   X  37      97.790  18.300  40.100  0.00  0.00            
ATOM    772  OP1 G   X  37      99.200  17.920  40.040  0.00  0.00            
ATOM    773  OP2 G   X  37      97.170  18.750  38.930  0.00  0.00            
ATOM    774  O5' G   X  37      96.930  17.140  40.650  0.00  0.00            
ATOM    775  C5' G   X  37      97.290  16.300  41.720  0.00  0.00            
ATOM    776  C4' G   X  37      96.070  15.330  42.210  0.00  0.00            
ATOM    777  O4' G   X  37      94.860  15.940  42.650  0.00  0.00            
ATOM    778  C1' G   X  37      93.760  15.230  42.160  0.00  0.00            
ATOM    779  N9  G   X  37      93.020  15.960  41.090  0.00  0.00            
ATOM    780  C8  G   X  37      93.570  16.790  40.140  0.00  0.00            
ATOM    781  N7  G   X  37      92.670  17.470  39.460  0.00  0.00            
ATOM    782  C5  G   X  37      91.440  16.910  39.870  0.00  0.00            
ATOM    783  C6  G   X  37      90.080  17.100  39.400  0.00  0.00            
ATOM    784  O6  G   X  37      89.720  17.900  38.570  0.00  0.00            
ATOM    785  N1  G   X  37      89.170  16.200  39.890  0.00  0.00            
ATOM    786  C2  G   X  37      89.480  15.240  40.830  0.00  0.00            
ATOM    787  N2  G   X  37      88.590  14.340  41.170  0.00  0.00            
ATOM    788  N3  G   X  37      90.690  15.020  41.380  0.00  0.00            
ATOM    789  C4  G   X  37      91.640  15.850  40.780  0.00  0.00            
ATOM    790  C3' G   X  37      95.680  14.340  41.120  0.00  0.00            
ATOM    791  C2' G   X  37      94.320  13.910  41.620  0.00  0.00            
ATOM    792  O2' G   X  37      94.500  12.920  42.720  0.00  0.00            
ATOM    793  O3' G   X  37      96.670  13.370  41.030  0.00  0.00            
ATOM    794  P   A   X  38      96.810  12.450  39.720  0.00  0.00            
ATOM    795  OP1 A   X  38      98.090  11.690  39.600  0.00  0.00            
ATOM    796  OP2 A   X  38      96.400  13.300  38.550  0.00  0.00            
ATOM    797  O5' A   X  38      95.590  11.440  39.900  0.00  0.00            
ATOM    798  C5' A   X  38      95.840  10.090  40.230  0.00  0.00            
ATOM    799  C4' A   X  38      96.220   9.620  41.690  0.00  0.00            
ATOM    800  O4' A   X  38      95.230  10.160  42.540  0.00  0.00            
ATOM    801  C1' A   X  38      94.770   9.220  43.400  0.00  0.00            
ATOM    802  N9  A   X  38      93.470   8.650  42.870  0.00  0.00            
ATOM    803  C8  A   X  38      92.700   9.120  41.800  0.00  0.00            
ATOM    804  N7  A   X  38      91.520   8.540  41.790  0.00  0.00            
ATOM    805  C5  A   X  38      91.520   7.670  42.830  0.00  0.00            
ATOM    806  C6  A   X  38      90.550   6.790  43.360  0.00  0.00            
ATOM    807  N6  A   X  38      89.420   6.550  42.770  0.00  0.00            
ATOM    808  N1  A   X  38      90.910   6.010  44.410  0.00  0.00            
ATOM    809  C2  A   X  38      92.080   6.270  44.990  0.00  0.00            
ATOM    810  N3  A   X  38      93.010   7.100  44.680  0.00  0.00            
ATOM    811  C4  A   X  38      92.700   7.760  43.480  0.00  0.00            
ATOM    812  C3' A   X  38      96.210   8.130  41.810  0.00  0.00            
ATOM    813  C2' A   X  38      95.720   8.040  43.240  0.00  0.00            
ATOM    814  O2' A   X  38      96.750   8.330  44.170  0.00  0.00            
ATOM    815  O3' A   X  38      97.430   7.500  41.500  0.00  0.00            
ATOM    816  P   A   X  39      97.520   6.200  40.580  0.00  0.00            
ATOM    817  OP1 A   X  39      98.900   5.680  40.570  0.00  0.00            
ATOM    818  OP2 A   X  39      96.810   6.420  39.330  0.00  0.00            
ATOM    819  O5' A   X  39      96.710   5.160  41.490  0.00  0.00            
ATOM    820  C5' A   X  39      97.230   4.690  42.710  0.00  0.00            
ATOM    821  C4' A   X  39      96.230   3.910  43.520  0.00  0.00            
ATOM    822  O4' A   X  39      95.060   4.550  44.030  0.00  0.00            
ATOM    823  C1' A   X  39      93.960   3.680  43.710  0.00  0.00            
ATOM    824  N9  A   X  39      93.140   4.010  42.530  0.00  0.00            
ATOM    825  C8  A   X  39      93.490   4.830  41.510  0.00  0.00            
ATOM    826  N7  A   X  39      92.550   5.090  40.650  0.00  0.00            
ATOM    827  C5  A   X  39      91.450   4.320  41.180  0.00  0.00            
ATOM    828  C6  A   X  39      90.170   4.080  40.770  0.00  0.00            
ATOM    829  N6  A   X  39      89.580   4.670  39.810  0.00  0.00            
ATOM    830  N1  A   X  39      89.340   3.230  41.420  0.00  0.00            
ATOM    831  C2  A   X  39      89.870   2.620  42.440  0.00  0.00            
ATOM    832  N3  A   X  39      91.080   2.800  43.030  0.00  0.00            
ATOM    833  C4  A   X  39      91.860   3.680  42.330  0.00  0.00            
ATOM    834  C3' A   X  39      95.780   2.520  42.830  0.00  0.00            
ATOM    835  C2' A   X  39      94.510   2.260  43.600  0.00  0.00            
ATOM    836  O2' A   X  39      94.770   1.580  44.870  0.00  0.00            
ATOM    837  O3' A   X  39      96.890   1.600  43.090  0.00  0.00            
ATOM    838  P   C   X  40      97.280   0.470  42.060  0.00  0.00            
ATOM    839  OP1 C   X  40      98.510  -0.190  42.560  0.00  0.00            
ATOM    840  OP2 C   X  40      97.240   0.900  40.650  0.00  0.00            
ATOM    841  O5' C   X  40      96.100  -0.560  42.130  0.00  0.00            
ATOM    842  C5' C   X  40      95.850  -1.350  43.270  0.00  0.00            
ATOM    843  C4' C   X  40      94.400  -1.890  43.370  0.00  0.00            
ATOM    844  O4' C   X  40      93.480  -0.800  43.220  0.00  0.00            
ATOM    845  C1' C   X  40      92.260  -1.280  42.680  0.00  0.00            
ATOM    846  N1  C   X  40      91.760  -0.570  41.530  0.00  0.00            
ATOM    847  C6  C   X  40      92.510   0.160  40.630  0.00  0.00            
ATOM    848  C5  C   X  40      91.850   0.820  39.700  0.00  0.00            
ATOM    849  C4  C   X  40      90.390   0.680  39.550  0.00  0.00            
ATOM    850  N4  C   X  40      89.810   1.350  38.590  0.00  0.00            
ATOM    851  N3  C   X  40      89.700  -0.100  40.320  0.00  0.00            
ATOM    852  C2  C   X  40      90.330  -0.760  41.300  0.00  0.00            
ATOM    853  O2  C   X  40      89.610  -1.510  42.010  0.00  0.00            
ATOM    854  C3' C   X  40      94.000  -2.800  42.180  0.00  0.00            
ATOM    855  C2' C   X  40      92.540  -2.720  42.300  0.00  0.00            
ATOM    856  O2' C   X  40      92.020  -3.640  43.300  0.00  0.00            
ATOM    857  O3' C   X  40      94.450  -4.130  42.320  0.00  0.00            
ATOM    858  P   G   X  41      94.710  -5.020  41.000  0.00  0.00            
ATOM    859  OP1 G   X  41      94.860  -6.420  41.420  0.00  0.00            
ATOM    860  OP2 G   X  41      95.820  -4.410  40.290  0.00  0.00            
ATOM    861  O5' G   X  41      93.350  -4.840  40.120  0.00  0.00            
ATOM    862  C5' G   X  41      92.050  -5.480  40.510  0.00  0.00            
ATOM    863  C4' G   X  41      90.910  -5.120  39.590  0.00  0.00            
ATOM    864  O4' G   X  41      90.910  -3.710  39.530  0.00  0.00            
ATOM    865  C1' G   X  41      90.320  -3.330  38.250  0.00  0.00            
ATOM    866  N9  G   X  41      91.170  -2.380  37.600  0.00  0.00            
ATOM    867  C8  G   X  41      92.520  -2.030  37.810  0.00  0.00            
ATOM    868  N7  G   X  41      93.060  -1.140  37.050  0.00  0.00            
ATOM    869  C5  G   X  41      91.970  -0.850  36.210  0.00  0.00            
ATOM    870  C6  G   X  41      91.860   0.000  35.020  0.00  0.00            
ATOM    871  O6  G   X  41      92.700   0.750  34.490  0.00  0.00            
ATOM    872  N1  G   X  41      90.750  -0.220  34.270  0.00  0.00            
ATOM    873  C2  G   X  41      89.770  -1.020  34.670  0.00  0.00            
ATOM    874  N2  G   X  41      88.660  -1.140  34.000  0.00  0.00            
ATOM    875  N3  G   X  41      89.750  -1.790  35.750  0.00  0.00            
ATOM    876  C4  G   X  41      90.880  -1.660  36.480  0.00  0.00            
ATOM    877  C3' G   X  41      91.120  -5.570  38.160  0.00  0.00            
ATOM    878  C2' G   X  41      90.230  -4.670  37.440  0.00  0.00            
ATOM    879  O2' G   X  41      88.860  -5.080  37.590  0.00  0.00            
ATOM    880  O3' G   X  41      90.890  -6.960  37.920  0.00  0.00            
ATOM    881  P   G   X  42      91.690  -7.780  36.810  0.00  0.00            
ATOM    882  OP1 G   X  42      91.240  -9.130  36.950  0.00  0.00            
ATOM    883  OP2 G   X  42      93.130  -7.500  37.020  0.00  0.00            
ATOM    884  O5' G   X  42      91.260  -7.170  35.450  0.00  0.00            
ATOM    885  C5' G   X  42      90.130  -7.740  34.790  0.00  0.00            
ATOM    886  C4' G   X  42      89.970  -6.930  33.470  0.00  0.00            
ATOM    887  O4' G   X  42      89.930  -5.500  33.680  0.00  0.00            
ATOM    888  C1' G   X  42      90.400  -4.770  32.590  0.00  0.00            
ATOM    889  N9  G   X  42      91.650  -3.990  32.890  0.00  0.00            
ATOM    890  C8  G   X  42      92.530  -4.110  33.990  0.00  0.00            
ATOM    891  N7  G   X  42      93.500  -3.280  33.940  0.00  0.00            
ATOM    892  C5  G   X  42      93.190  -2.430  32.890  0.00  0.00            
ATOM    893  C6  G   X  42      93.860  -1.250  32.340  0.00  0.00            
ATOM    894  O6  G   X  42      94.930  -0.740  32.680  0.00  0.00            
ATOM    895  N1  G   X  42      93.250  -0.760  31.210  0.00  0.00            
ATOM    896  C2  G   X  42      92.090  -1.280  30.660  0.00  0.00            
ATOM    897  N2  G   X  42      91.730  -0.760  29.510  0.00  0.00            
ATOM    898  N3  G   X  42      91.340  -2.290  31.160  0.00  0.00            
ATOM    899  C4  G   X  42      91.970  -2.810  32.300  0.00  0.00            
ATOM    900  C3' G   X  42      91.090  -7.030  32.420  0.00  0.00            
ATOM    901  C2' G   X  42      90.770  -5.810  31.540  0.00  0.00            
ATOM    902  O2' G   X  42      89.700  -5.900  30.580  0.00  0.00            
ATOM    903  O3' G   X  42      91.100  -8.300  31.810  0.00  0.00            
ATOM    904  P   C   X  43      92.280  -8.980  30.990  0.00  0.00            
ATOM    905  OP1 C   X  43      91.750 -10.280  30.470  0.00  0.00            
ATOM    906  OP2 C   X  43      93.500  -8.990  31.800  0.00  0.00            
ATOM    907  O5' C   X  43      92.510  -7.970  29.790  0.00  0.00            
ATOM    908  C5' C   X  43      91.690  -7.840  28.720  0.00  0.00            
ATOM    909  C4' C   X  43      92.180  -6.770  27.730  0.00  0.00            
ATOM    910  O4' C   X  43      92.440  -5.610  28.500  0.00  0.00            
ATOM    911  C1' C   X  43      93.250  -4.720  27.730  0.00  0.00            
ATOM    912  N1  C   X  43      94.290  -4.150  28.630  0.00  0.00            
ATOM    913  C6  C   X  43      94.720  -4.860  29.730  0.00  0.00            
ATOM    914  C5  C   X  43      95.730  -4.240  30.500  0.00  0.00            
ATOM    915  C4  C   X  43      96.180  -2.980  30.140  0.00  0.00            
ATOM    916  N4  C   X  43      97.070  -2.430  30.860  0.00  0.00            
ATOM    917  N3  C   X  43      95.810  -2.390  29.050  0.00  0.00            
ATOM    918  C2  C   X  43      94.920  -3.000  28.240  0.00  0.00            
ATOM    919  O2  C   X  43      94.500  -2.390  27.260  0.00  0.00            
ATOM    920  C3' C   X  43      93.550  -7.060  27.110  0.00  0.00            
ATOM    921  C2' C   X  43      93.830  -5.620  26.640  0.00  0.00            
ATOM    922  O2' C   X  43      93.220  -5.380  25.380  0.00  0.00            
ATOM    923  O3' C   X  43      93.620  -7.980  26.030  0.00  0.00            
ATOM    924  P   G   X  44      94.940  -8.350  25.190  0.00  0.00            
ATOM    925  OP1 G   X  44      94.850  -9.650  24.430  0.00  0.00            
ATOM    926  OP2 G   X  44      95.980  -8.140  26.110  0.00  0.00            
ATOM    927  O5' G   X  44      95.120  -7.050  24.180  0.00  0.00            
ATOM    928  C5' G   X  44      94.550  -6.860  22.870  0.00  0.00            
ATOM    929  C4' G   X  44      95.260  -5.680  22.130  0.00  0.00            
ATOM    930  O4' G   X  44      95.090  -4.390  22.580  0.00  0.00            
ATOM    931  C1' G   X  44      96.410  -3.770  22.420  0.00  0.00            
ATOM    932  N9  G   X  44      96.960  -3.610  23.800  0.00  0.00            
ATOM    933  C8  G   X  44      96.530  -4.180  24.950  0.00  0.00            
ATOM    934  N7  G   X  44      97.110  -3.710  26.040  0.00  0.00            
ATOM    935  C5  G   X  44      98.180  -2.950  25.530  0.00  0.00            
ATOM    936  C6  G   X  44      99.340  -2.260  26.130  0.00  0.00            
ATOM    937  O6  G   X  44      99.720  -2.320  27.310  0.00  0.00            
ATOM    938  N1  G   X  44     100.030  -1.540  25.240  0.00  0.00            
ATOM    939  C2  G   X  44      99.700  -1.320  23.990  0.00  0.00            
ATOM    940  N2  G   X  44     100.460  -0.590  23.300  0.00  0.00            
ATOM    941  N3  G   X  44      98.670  -1.890  23.320  0.00  0.00            
ATOM    942  C4  G   X  44      98.020  -2.790  24.160  0.00  0.00            
ATOM    943  C3' G   X  44      96.730  -6.060  21.880  0.00  0.00            
ATOM    944  C2' G   X  44      97.270  -4.670  21.540  0.00  0.00            
ATOM    945  O2' G   X  44      97.240  -4.170  20.280  0.00  0.00            
ATOM    946  O3' G   X  44      97.020  -6.990  20.860  0.00  0.00            
ATOM    947  P   C   X  45      98.380  -7.810  20.850  0.00  0.00            
ATOM    948  OP1 C   X  45      98.310  -8.890  19.800  0.00  0.00            
ATOM    949  OP2 C   X  45      98.540  -8.260  22.240  0.00  0.00            
ATOM    950  O5' C   X  45      99.580  -6.840  20.600  0.00  0.00            
ATOM    951  C5' C   X  45      99.750  -6.210  19.360  0.00  0.00            
ATOM    952  C4' C   X  45     100.640  -4.950  19.390  0.00  0.00            
ATOM    953  O4' C   X  45     100.380  -3.940  20.390  0.00  0.00            
ATOM    954  C1' C   X  45     101.560  -3.350  20.870  0.00  0.00            
ATOM    955  N1  C   X  45     101.730  -3.800  22.300  0.00  0.00            
ATOM    956  C6  C   X  45     100.800  -4.670  22.910  0.00  0.00            
ATOM    957  C5  C   X  45     100.880  -4.790  24.260  0.00  0.00            
ATOM    958  C4  C   X  45     101.930  -4.160  24.920  0.00  0.00            
ATOM    959  N4  C   X  45     101.960  -4.320  26.240  0.00  0.00            
ATOM    960  N3  C   X  45     102.810  -3.350  24.440  0.00  0.00            
ATOM    961  C2  C   X  45     102.700  -3.130  23.070  0.00  0.00            
ATOM    962  O2  C   X  45     103.500  -2.330  22.620  0.00  0.00            
ATOM    963  C3' C   X  45     102.140  -5.260  19.620  0.00  0.00            
ATOM    964  C2' C   X  45     102.620  -3.850  19.950  0.00  0.00            
ATOM    965  O2' C   X  45     102.730  -3.040  18.730  0.00  0.00            
ATOM    966  O3' C   X  45     102.640  -5.760  18.380  0.00  0.00            
ATOM    967  P   C   X  46     104.010  -6.620  18.400  0.00  0.00            
ATOM    968  OP1 C   X  46     104.330  -7.000  17.050  0.00  0.00            
ATOM    969  OP2 C   X  46     103.870  -7.800  19.270  0.00  0.00            
ATOM    970  O5' C   X  46     105.170  -5.740  18.960  0.00  0.00            
ATOM    971  C5' C   X  46     105.920  -4.810  18.110  0.00  0.00            
ATOM    972  C4' C   X  46     107.140  -4.200  18.970  0.00  0.00            
ATOM    973  O4' C   X  46     106.720  -3.440  20.080  0.00  0.00            
ATOM    974  C1' C   X  46     107.620  -3.750  21.220  0.00  0.00            
ATOM    975  N1  C   X  46     107.080  -4.640  22.270  0.00  0.00            
ATOM    976  C6  C   X  46     105.850  -5.170  22.190  0.00  0.00            
ATOM    977  C5  C   X  46     105.180  -5.710  23.270  0.00  0.00            
ATOM    978  C4  C   X  46     105.860  -5.520  24.530  0.00  0.00            
ATOM    979  N4  C   X  46     105.380  -5.940  25.700  0.00  0.00            
ATOM    980  N3  C   X  46     107.080  -5.090  24.630  0.00  0.00            
ATOM    981  C2  C   X  46     107.690  -4.510  23.540  0.00  0.00            
ATOM    982  O2  C   X  46     108.820  -4.030  23.730  0.00  0.00            
ATOM    983  C3' C   X  46     108.080  -5.280  19.560  0.00  0.00            
ATOM    984  C2' C   X  46     108.820  -4.430  20.560  0.00  0.00            
ATOM    985  O2' C   X  46     109.630  -3.320  20.070  0.00  0.00            
ATOM    986  O3' C   X  46     108.950  -5.900  18.550  0.00  0.00            
ATOM    987  P   G   X  47     109.830  -7.210  18.780  0.00  0.00            
ATOM    988  OP1 G   X  47     110.510  -7.550  17.490  0.00  0.00            
ATOM    989  OP2 G   X  47     108.890  -8.170  19.350  0.00  0.00            
ATOM    990  O5' G   X  47     110.890  -6.820  19.880  0.00  0.00            
ATOM    991  C5' G   X  47     112.030  -6.060  19.580  0.00  0.00            
ATOM    992  C4' G   X  47     112.640  -5.680  20.920  0.00  0.00            
ATOM    993  O4' G   X  47     111.720  -5.210  21.890  0.00  0.00            
ATOM    994  C1' G   X  47     112.170  -5.560  23.220  0.00  0.00            
ATOM    995  N9  G   X  47     111.030  -6.300  23.770  0.00  0.00            
ATOM    996  C8  G   X  47     110.030  -7.030  23.100  0.00  0.00            
ATOM    997  N7  G   X  47     109.280  -7.740  23.870  0.00  0.00            
ATOM    998  C5  G   X  47     109.840  -7.540  25.140  0.00  0.00            
ATOM    999  C6  G   X  47     109.510  -8.160  26.410  0.00  0.00            
ATOM   1000  O6  G   X  47     108.620  -8.900  26.660  0.00  0.00            
ATOM   1001  N1  G   X  47     110.460  -7.950  27.410  0.00  0.00            
ATOM   1002  C2  G   X  47     111.570  -7.210  27.220  0.00  0.00            
ATOM   1003  N2  G   X  47     112.200  -6.730  28.160  0.00  0.00            
ATOM   1004  N3  G   X  47     111.850  -6.540  26.070  0.00  0.00            
ATOM   1005  C4  G   X  47     110.950  -6.750  25.070  0.00  0.00            
ATOM   1006  C3' G   X  47     113.200  -6.920  21.520  0.00  0.00            
ATOM   1007  C2' G   X  47     113.390  -6.370  22.950  0.00  0.00            
ATOM   1008  O2' G   X  47     114.440  -5.430  23.030  0.00  0.00            
ATOM   1009  O3' G   X  47     114.400  -7.270  20.910  0.00  0.00            
ATOM   1010  P   C   X  48     115.020  -8.780  21.030  0.00  0.00            
ATOM   1011  OP1 C   X  48     116.300  -8.790  20.320  0.00  0.00            
ATOM   1012  OP2 C   X  48     114.010  -9.760  20.580  0.00  0.00            
ATOM   1013  O5' C   X  48     115.310  -9.130  22.610  0.00  0.00            
ATOM   1014  C5' C   X  48     116.430  -8.630  23.330  0.00  0.00            
ATOM   1015  C4' C   X  48     116.370  -9.010  24.790  0.00  0.00            
ATOM   1016  O4' C   X  48     115.200  -8.470  25.410  0.00  0.00            
ATOM   1017  C1' C   X  48     114.850  -9.370  26.450  0.00  0.00            
ATOM   1018  N1  C   X  48     113.510  -9.960  26.220  0.00  0.00            
ATOM   1019  C6  C   X  48     112.990 -10.170  24.950  0.00  0.00            
ATOM   1020  C5  C   X  48     111.750 -10.770  24.870  0.00  0.00            
ATOM   1021  C4  C   X  48     111.130 -11.260  26.070  0.00  0.00            
ATOM   1022  N4  C   X  48     109.950 -11.950  26.050  0.00  0.00            
ATOM   1023  N3  C   X  48     111.620 -11.010  27.270  0.00  0.00            
ATOM   1024  C2  C   X  48     112.840 -10.480  27.370  0.00  0.00            
ATOM   1025  O2  C   X  48     113.290 -10.280  28.480  0.00  0.00            
ATOM   1026  C3' C   X  48     116.310 -10.550  25.020  0.00  0.00            
ATOM   1027  C2' C   X  48     115.860 -10.450  26.510  0.00  0.00            
ATOM   1028  O2' C   X  48     116.910 -10.190  27.450  0.00  0.00            
ATOM   1029  O3' C   X  48     117.530 -11.150  24.750  0.00  0.00            
ATOM   1030  P   C   X  49     117.580 -12.690  24.590  0.00  0.00            
ATOM   1031  OP1 C   X  49     118.990 -13.110  24.290  0.00  0.00            
ATOM   1032  OP2 C   X  49     116.570 -13.140  23.530  0.00  0.00            
ATOM   1033  O5' C   X  49     117.170 -13.570  25.830  0.00  0.00            
ATOM   1034  C5' C   X  49     117.900 -13.520  27.060  0.00  0.00            
ATOM   1035  C4' C   X  49     117.280 -14.180  28.270  0.00  0.00            
ATOM   1036  O4' C   X  49     116.010 -13.700  28.700  0.00  0.00            
ATOM   1037  C1' C   X  49     115.220 -14.760  29.210  0.00  0.00            
ATOM   1038  N1  C   X  49     113.860 -14.810  28.540  0.00  0.00            
ATOM   1039  C6  C   X  49     113.760 -14.370  27.260  0.00  0.00            
ATOM   1040  C5  C   X  49     112.590 -14.460  26.600  0.00  0.00            
ATOM   1041  C4  C   X  49     111.450 -14.780  27.390  0.00  0.00            
ATOM   1042  N4  C   X  49     110.310 -14.960  26.860  0.00  0.00            
ATOM   1043  N3  C   X  49     111.580 -15.120  28.670  0.00  0.00            
ATOM   1044  C2  C   X  49     112.760 -15.110  29.290  0.00  0.00            
ATOM   1045  O2  C   X  49     112.890 -15.310  30.490  0.00  0.00            
ATOM   1046  C3' C   X  49     117.190 -15.670  28.110  0.00  0.00            
ATOM   1047  C2' C   X  49     116.090 -16.070  29.170  0.00  0.00            
ATOM   1048  O2' C   X  49     116.610 -16.390  30.410  0.00  0.00            
ATOM   1049  O3' C   X  49     118.420 -16.210  28.420  0.00  0.00            
ATOM   1050  P   G   X  50     119.030 -17.500  27.660  0.00  0.00            
ATOM   1051  OP1 G   X  50     120.440 -17.640  28.030  0.00  0.00            
ATOM   1052  OP2 G   X  50     118.650 -17.330  26.260  0.00  0.00            
ATOM   1053  O5' G   X  50     118.260 -18.730  28.280  0.00  0.00            
ATOM   1054  C5' G   X  50     118.700 -19.270  29.500  0.00  0.00            
ATOM   1055  C4' G   X  50     117.650 -20.010  30.380  0.00  0.00            
ATOM   1056  O4' G   X  50     116.440 -19.300  30.570  0.00  0.00            
ATOM   1057  C1' G   X  50     115.400 -20.170  30.810  0.00  0.00            
ATOM   1058  N9  G   X  50     114.390 -19.740  29.750  0.00  0.00            
ATOM   1059  C8  G   X  50     114.640 -19.380  28.440  0.00  0.00            
ATOM   1060  N7  G   X  50     113.640 -18.960  27.770  0.00  0.00            
ATOM   1061  C5  G   X  50     112.590 -19.120  28.720  0.00  0.00            
ATOM   1062  C6  G   X  50     111.170 -18.830  28.660  0.00  0.00            
ATOM   1063  O6  G   X  50     110.540 -18.280  27.710  0.00  0.00            
ATOM   1064  N1  G   X  50     110.480 -19.250  29.780  0.00  0.00            
ATOM   1065  C2  G   X  50     111.040 -19.910  30.830  0.00  0.00            
ATOM   1066  N2  G   X  50     110.250 -20.330  31.780  0.00  0.00            
ATOM   1067  N3  G   X  50     112.360 -20.100  30.980  0.00  0.00            
ATOM   1068  C4  G   X  50     113.040 -19.700  29.910  0.00  0.00            
ATOM   1069  C3' G   X  50     117.140 -21.320  29.750  0.00  0.00            
ATOM   1070  C2' G   X  50     115.840 -21.590  30.540  0.00  0.00            
ATOM   1071  O2' G   X  50     116.090 -22.270  31.690  0.00  0.00            
ATOM   1072  O3' G   X  50     118.210 -22.190  29.810  0.00  0.00            
ATOM   1073  P   G   X  51     118.210 -23.600  29.080  0.00  0.00            
ATOM   1074  OP1 G   X  51     116.950 -24.350  29.360  0.00  0.00            
ATOM   1075  OP2 G   X  51     119.470 -24.270  29.280  0.00  0.00            
ATOM   1076  O5' G   X  51     118.190 -23.320  27.520  0.00  0.00            
ATOM   1077  C5' G   X  51     119.060 -22.270  27.000  0.00  0.00            
ATOM   1078  C4' G   X  51     119.310 -22.520  25.530  0.00  0.00            
ATOM   1079  O4' G   X  51     119.870 -23.780  25.280  0.00  0.00            
ATOM   1080  C1' G   X  51     119.240 -24.460  24.220  0.00  0.00            
ATOM   1081  N9  G   X  51     118.400 -25.630  24.830  0.00  0.00            
ATOM   1082  C8  G   X  51     118.400 -26.180  26.070  0.00  0.00            
ATOM   1083  N7  G   X  51     117.620 -27.220  26.210  0.00  0.00            
ATOM   1084  C5  G   X  51     117.060 -27.360  24.940  0.00  0.00            
ATOM   1085  C6  G   X  51     116.050 -28.200  24.420  0.00  0.00            
ATOM   1086  O6  G   X  51     115.520 -29.120  25.070  0.00  0.00            
ATOM   1087  N1  G   X  51     115.810 -28.140  23.080  0.00  0.00            
ATOM   1088  C2  G   X  51     116.600 -27.380  22.280  0.00  0.00            
ATOM   1089  N2  G   X  51     116.500 -27.570  20.990  0.00  0.00            
ATOM   1090  N3  G   X  51     117.380 -26.390  22.720  0.00  0.00            
ATOM   1091  C4  G   X  51     117.580 -26.390  24.050  0.00  0.00            
ATOM   1092  C3' G   X  51     118.110 -22.430  24.630  0.00  0.00            
ATOM   1093  C2' G   X  51     118.350 -23.410  23.530  0.00  0.00            
ATOM   1094  O2' G   X  51     119.010 -22.950  22.320  0.00  0.00            
ATOM   1095  O3' G   X  51     117.850 -21.130  24.040  0.00  0.00            
ATOM   1096  P   A   X  52     116.380 -20.490  24.100  0.00  0.00            
ATOM   1097  OP1 A   X  52     116.320 -19.240  23.330  0.00  0.00            
ATOM   1098  OP2 A   X  52     115.900 -20.500  25.460  0.00  0.00            
ATOM   1099  O5' A   X  52     115.670 -21.660  23.200  0.00  0.00            
ATOM   1100  C5' A   X  52     115.600 -21.590  21.800  0.00  0.00            
ATOM   1101  C4' A   X  52     114.760 -22.740  21.290  0.00  0.00            
ATOM   1102  O4' A   X  52     115.210 -23.990  21.720  0.00  0.00            
ATOM   1103  C1' A   X  52     114.120 -24.960  22.030  0.00  0.00            
ATOM   1104  N9  A   X  52     114.090 -25.380  23.460  0.00  0.00            
ATOM   1105  C8  A   X  52     114.580 -24.680  24.600  0.00  0.00            
ATOM   1106  N7  A   X  52     114.340 -25.300  25.760  0.00  0.00            
ATOM   1107  C5  A   X  52     113.640 -26.440  25.300  0.00  0.00            
ATOM   1108  C6  A   X  52     113.140 -27.580  25.940  0.00  0.00            
ATOM   1109  N6  A   X  52     113.340 -27.750  27.270  0.00  0.00            
ATOM   1110  N1  A   X  52     112.390 -28.470  25.330  0.00  0.00            
ATOM   1111  C2  A   X  52     112.150 -28.330  24.070  0.00  0.00            
ATOM   1112  N3  A   X  52     112.720 -27.390  23.250  0.00  0.00            
ATOM   1113  C4  A   X  52     113.460 -26.500  23.960  0.00  0.00            
ATOM   1114  C3' A   X  52     113.310 -22.690  21.770  0.00  0.00            
ATOM   1115  C2' A   X  52     112.920 -24.150  21.620  0.00  0.00            
ATOM   1116  O2' A   X  52     112.550 -24.460  20.240  0.00  0.00            
ATOM   1117  O3' A   X  52     112.510 -21.820  20.910  0.00  0.00            
ATOM   1118  P   A   X  53     111.370 -20.860  21.550  0.00  0.00            
ATOM   1119  OP1 A   X  53     110.890 -19.940  20.490  0.00  0.00            
ATOM   1120  OP2 A   X  53     111.930 -20.300  22.830  0.00  0.00            
ATOM   1121  O5' A   X  53     110.250 -21.890  21.990  0.00  0.00            
ATOM   1122  C5' A   X  53     109.510 -22.740  21.060  0.00  0.00            
ATOM   1123  C4' A   X  53     108.560 -23.830  21.610  0.00  0.00            
ATOM   1124  O4' A   X  53     109.350 -24.870  22.120  0.00  0.00            
ATOM   1125  C1' A   X  53     108.650 -25.380  23.220  0.00  0.00            
ATOM   1126  N9  A   X  53     109.360 -25.090  24.510  0.00  0.00            
ATOM   1127  C8  A   X  53     110.480 -24.270  24.800  0.00  0.00            
ATOM   1128  N7  A   X  53     111.050 -24.460  25.970  0.00  0.00            
ATOM   1129  C5  A   X  53     110.220 -25.410  26.620  0.00  0.00            
ATOM   1130  C6  A   X  53     110.200 -26.150  27.810  0.00  0.00            
ATOM   1131  N6  A   X  53     111.060 -26.140  28.850  0.00  0.00            
ATOM   1132  N1  A   X  53     109.180 -26.940  28.100  0.00  0.00            
ATOM   1133  C2  A   X  53     108.210 -27.020  27.180  0.00  0.00            
ATOM   1134  N3  A   X  53     108.180 -26.500  25.980  0.00  0.00            
ATOM   1135  C4  A   X  53     109.230 -25.710  25.740  0.00  0.00            
ATOM   1136  C3' A   X  53     107.690 -23.310  22.780  0.00  0.00            
ATOM   1137  C2' A   X  53     107.280 -24.660  23.320  0.00  0.00            
ATOM   1138  O2' A   X  53     106.280 -25.450  22.580  0.00  0.00            
ATOM   1139  O3' A   X  53     106.560 -22.680  22.210  0.00  0.00            
ATOM   1140  P   A   X  54     105.740 -21.630  23.140  0.00  0.00            
ATOM   1141  OP1 A   X  54     104.760 -20.870  22.340  0.00  0.00            
ATOM   1142  OP2 A   X  54     106.800 -20.840  23.880  0.00  0.00            
ATOM   1143  O5' A   X  54     105.000 -22.470  24.280  0.00  0.00            
ATOM   1144  C5' A   X  54     104.070 -23.510  24.000  0.00  0.00            
ATOM   1145  C4' A   X  54     103.770 -24.610  25.130  0.00  0.00            
ATOM   1146  O4' A   X  54     104.870 -25.300  25.530  0.00  0.00            
ATOM   1147  C1' A   X  54     104.910 -25.400  26.920  0.00  0.00            
ATOM   1148  N9  A   X  54     106.080 -24.570  27.430  0.00  0.00            
ATOM   1149  C8  A   X  54     106.780 -23.600  26.800  0.00  0.00            
ATOM   1150  N7  A   X  54     107.730 -23.070  27.520  0.00  0.00            
ATOM   1151  C5  A   X  54     107.660 -23.710  28.750  0.00  0.00            
ATOM   1152  C6  A   X  54     108.400 -23.710  29.990  0.00  0.00            
ATOM   1153  N6  A   X  54     109.510 -23.040  30.270  0.00  0.00            
ATOM   1154  N1  A   X  54     108.120 -24.520  30.950  0.00  0.00            
ATOM   1155  C2  A   X  54     107.090 -25.330  30.860  0.00  0.00            
ATOM   1156  N3  A   X  54     106.320 -25.440  29.780  0.00  0.00            
ATOM   1157  C4  A   X  54     106.600 -24.590  28.750  0.00  0.00            
ATOM   1158  C3' A   X  54     103.150 -23.990  26.390  0.00  0.00            
ATOM   1159  C2' A   X  54     103.540 -24.920  27.470  0.00  0.00            
ATOM   1160  O2' A   X  54     102.650 -26.030  27.470  0.00  0.00            
ATOM   1161  O3' A   X  54     101.710 -23.750  26.340  0.00  0.00            
ATOM   1162  P   C   X  55     101.160 -22.390  27.050  0.00  0.00            
ATOM   1163  OP1 C   X  55      99.720 -22.520  27.480  0.00  0.00            
ATOM   1164  OP2 C   X  55     101.560 -21.280  26.140  0.00  0.00            
ATOM   1165  O5' C   X  55     101.970 -22.220  28.450  0.00  0.00            
ATOM   1166  C5' C   X  55     101.630 -22.950  29.600  0.00  0.00            
ATOM   1167  C4' C   X  55     102.660 -22.520  30.620  0.00  0.00            
ATOM   1168  O4' C   X  55     104.020 -22.900  30.270  0.00  0.00            
ATOM   1169  C1' C   X  55     105.060 -22.140  30.820  0.00  0.00            
ATOM   1170  N1  C   X  55     105.830 -21.400  29.750  0.00  0.00            
ATOM   1171  C6  C   X  55     105.370 -21.180  28.500  0.00  0.00            
ATOM   1172  C5  C   X  55     105.990 -20.340  27.610  0.00  0.00            
ATOM   1173  C4  C   X  55     107.090 -19.640  28.150  0.00  0.00            
ATOM   1174  N4  C   X  55     107.830 -18.820  27.420  0.00  0.00            
ATOM   1175  N3  C   X  55     107.590 -19.840  29.370  0.00  0.00            
ATOM   1176  C2  C   X  55     106.920 -20.660  30.180  0.00  0.00            
ATOM   1177  O2  C   X  55     107.350 -20.730  31.330  0.00  0.00            
ATOM   1178  C3' C   X  55     102.840 -21.040  30.990  0.00  0.00            
ATOM   1179  C2' C   X  55     104.250 -21.140  31.710  0.00  0.00            
ATOM   1180  O2' C   X  55     104.260 -21.720  33.010  0.00  0.00            
ATOM   1181  O3' C   X  55     101.750 -20.600  31.820  0.00  0.00            
ATOM   1182  P   G   X  56     101.420 -18.990  32.130  0.00  0.00            
ATOM   1183  OP1 G   X  56     100.110 -18.980  32.840  0.00  0.00            
ATOM   1184  OP2 G   X  56     101.460 -18.280  30.860  0.00  0.00            
ATOM   1185  O5' G   X  56     102.610 -18.540  33.070  0.00  0.00            
ATOM   1186  C5' G   X  56     102.690 -18.920  34.420  0.00  0.00            
ATOM   1187  C4' G   X  56     104.170 -18.530  34.820  0.00  0.00            
ATOM   1188  O4' G   X  56     105.070 -19.190  33.940  0.00  0.00            
ATOM   1189  C1' G   X  56     106.300 -18.400  33.890  0.00  0.00            
ATOM   1190  N9  G   X  56     106.510 -17.880  32.520  0.00  0.00            
ATOM   1191  C8  G   X  56     105.470 -17.590  31.650  0.00  0.00            
ATOM   1192  N7  G   X  56     105.870 -17.120  30.480  0.00  0.00            
ATOM   1193  C5  G   X  56     107.230 -17.010  30.660  0.00  0.00            
ATOM   1194  C6  G   X  56     108.250 -16.480  29.830  0.00  0.00            
ATOM   1195  O6  G   X  56     108.090 -16.090  28.610  0.00  0.00            
ATOM   1196  N1  G   X  56     109.490 -16.490  30.360  0.00  0.00            
ATOM   1197  C2  G   X  56     109.750 -16.820  31.660  0.00  0.00            
ATOM   1198  N2  G   X  56     110.980 -16.670  32.060  0.00  0.00            
ATOM   1199  N3  G   X  56     108.860 -17.360  32.420  0.00  0.00            
ATOM   1200  C4  G   X  56     107.680 -17.410  31.910  0.00  0.00            
ATOM   1201  C3' G   X  56     104.630 -17.080  34.810  0.00  0.00            
ATOM   1202  C2' G   X  56     106.180 -17.320  34.970  0.00  0.00            
ATOM   1203  O2' G   X  56     106.460 -18.070  36.150  0.00  0.00            
ATOM   1204  O3' G   X  56     104.170 -16.390  35.980  0.00  0.00            
ATOM   1205  P   G   X  57     104.050 -14.840  36.080  0.00  0.00            
ATOM   1206  OP1 G   X  57     103.450 -14.530  37.380  0.00  0.00            
ATOM   1207  OP2 G   X  57     103.290 -14.370  34.870  0.00  0.00            
ATOM   1208  O5' G   X  57     105.480 -14.220  35.930  0.00  0.00            
ATOM   1209  C5' G   X  57     106.560 -14.600  36.770  0.00  0.00            
ATOM   1210  C4' G   X  57     107.870 -14.080  36.280  0.00  0.00            
ATOM   1211  O4' G   X  57     108.580 -14.810  35.250  0.00  0.00            
ATOM   1212  C1' G   X  57     109.320 -13.900  34.470  0.00  0.00            
ATOM   1213  N9  G   X  57     108.650 -13.790  33.130  0.00  0.00            
ATOM   1214  C8  G   X  57     107.370 -13.990  32.750  0.00  0.00            
ATOM   1215  N7  G   X  57     107.150 -13.660  31.480  0.00  0.00            
ATOM   1216  C5  G   X  57     108.370 -13.270  31.020  0.00  0.00            
ATOM   1217  C6  G   X  57     108.810 -12.870  29.680  0.00  0.00            
ATOM   1218  O6  G   X  57     108.200 -12.600  28.630  0.00  0.00            
ATOM   1219  N1  G   X  57     110.110 -12.390  29.660  0.00  0.00            
ATOM   1220  C2  G   X  57     110.910 -12.360  30.750  0.00  0.00            
ATOM   1221  N2  G   X  57     112.070 -11.770  30.520  0.00  0.00            
ATOM   1222  N3  G   X  57     110.600 -12.870  31.920  0.00  0.00            
ATOM   1223  C4  G   X  57     109.310 -13.320  32.030  0.00  0.00            
ATOM   1224  C3' G   X  57     107.880 -12.600  35.850  0.00  0.00            
ATOM   1225  C2' G   X  57     109.370 -12.570  35.270  0.00  0.00            
ATOM   1226  O2' G   X  57     110.330 -12.690  36.350  0.00  0.00            
ATOM   1227  O3' G   X  57     107.610 -11.720  36.920  0.00  0.00            
ATOM   1228  P   C   X  58     107.220 -10.220  36.720  0.00  0.00            
ATOM   1229  OP1 C   X  58     107.060  -9.570  38.000  0.00  0.00            
ATOM   1230  OP2 C   X  58     106.110 -10.210  35.750  0.00  0.00            
ATOM   1231  O5' C   X  58     108.440  -9.550  36.060  0.00  0.00            
ATOM   1232  C5' C   X  58     109.710  -9.340  36.670  0.00  0.00            
ATOM   1233  C4' C   X  58     110.730  -8.830  35.620  0.00  0.00            
ATOM   1234  O4' C   X  58     110.980  -9.750  34.520  0.00  0.00            
ATOM   1235  C1' C   X  58     111.260  -8.900  33.410  0.00  0.00            
ATOM   1236  N1  C   X  58     110.190  -8.990  32.340  0.00  0.00            
ATOM   1237  C6  C   X  58     108.980  -9.650  32.640  0.00  0.00            
ATOM   1238  C5  C   X  58     108.170  -9.930  31.590  0.00  0.00            
ATOM   1239  C4  C   X  58     108.640  -9.580  30.260  0.00  0.00            
ATOM   1240  N4  C   X  58     107.880  -9.810  29.230  0.00  0.00            
ATOM   1241  N3  C   X  58     109.760  -8.890  30.040  0.00  0.00            
ATOM   1242  C2  C   X  58     110.510  -8.570  31.060  0.00  0.00            
ATOM   1243  O2  C   X  58     111.530  -7.930  30.720  0.00  0.00            
ATOM   1244  C3' C   X  58     110.450  -7.410  35.100  0.00  0.00            
ATOM   1245  C2' C   X  58     111.390  -7.430  33.890  0.00  0.00            
ATOM   1246  O2' C   X  58     112.710  -7.210  34.280  0.00  0.00            
ATOM   1247  O3' C   X  58     110.890  -6.510  36.110  0.00  0.00            
ATOM   1248  P   G   X  59     110.350  -5.000  36.100  0.00  0.00            
ATOM   1249  OP1 G   X  59     111.020  -4.390  37.280  0.00  0.00            
ATOM   1250  OP2 G   X  59     108.830  -5.030  36.040  0.00  0.00            
ATOM   1251  O5' G   X  59     110.810  -4.410  34.710  0.00  0.00            
ATOM   1252  C5' G   X  59     112.020  -3.730  34.570  0.00  0.00            
ATOM   1253  C4' G   X  59     112.390  -3.190  33.170  0.00  0.00            
ATOM   1254  O4' G   X  59     112.420  -4.320  32.270  0.00  0.00            
ATOM   1255  C1' G   X  59     111.990  -3.900  30.980  0.00  0.00            
ATOM   1256  N9  G   X  59     110.670  -4.430  30.630  0.00  0.00            
ATOM   1257  C8  G   X  59     109.750  -5.050  31.420  0.00  0.00            
ATOM   1258  N7  G   X  59     108.620  -5.330  30.820  0.00  0.00            
ATOM   1259  C5  G   X  59     108.840  -4.830  29.510  0.00  0.00            
ATOM   1260  C6  G   X  59     108.080  -5.000  28.300  0.00  0.00            
ATOM   1261  O6  G   X  59     107.030  -5.570  28.180  0.00  0.00            
ATOM   1262  N1  G   X  59     108.700  -4.550  27.210  0.00  0.00            
ATOM   1263  C2  G   X  59     109.930  -4.030  27.150  0.00  0.00            
ATOM   1264  N2  G   X  59     110.430  -3.750  25.980  0.00  0.00            
ATOM   1265  N3  G   X  59     110.670  -3.850  28.230  0.00  0.00            
ATOM   1266  C4  G   X  59     110.120  -4.340  29.400  0.00  0.00            
ATOM   1267  C3' G   X  59     111.540  -2.170  32.400  0.00  0.00            
ATOM   1268  C2' G   X  59     111.880  -2.390  30.990  0.00  0.00            
ATOM   1269  O2' G   X  59     113.020  -1.740  30.520  0.00  0.00            
ATOM   1270  O3' G   X  59     111.530  -0.830  32.880  0.00  0.00            
ATOM   1271  P   G   X  60     110.190   0.100  32.740  0.00  0.00            
ATOM   1272  OP1 G   X  60     110.560   1.370  33.490  0.00  0.00            
ATOM   1273  OP2 G   X  60     108.990  -0.710  33.140  0.00  0.00            
ATOM   1274  O5' G   X  60     109.970   0.470  31.270  0.00  0.00            
ATOM   1275  C5' G   X  60     110.980   1.180  30.540  0.00  0.00            
ATOM   1276  C4' G   X  60     110.480   1.180  29.040  0.00  0.00            
ATOM   1277  O4' G   X  60     110.390  -0.160  28.530  0.00  0.00            
ATOM   1278  C1' G   X  60     109.340  -0.260  27.630  0.00  0.00            
ATOM   1279  N9  G   X  60     108.190  -1.140  28.070  0.00  0.00            
ATOM   1280  C8  G   X  60     107.720  -1.390  29.320  0.00  0.00            
ATOM   1281  N7  G   X  60     106.610  -2.100  29.350  0.00  0.00            
ATOM   1282  C5  G   X  60     106.290  -2.240  28.010  0.00  0.00            
ATOM   1283  C6  G   X  60     105.120  -2.780  27.350  0.00  0.00            
ATOM   1284  O6  G   X  60     104.120  -3.250  27.920  0.00  0.00            
ATOM   1285  N1  G   X  60     105.070  -2.650  25.970  0.00  0.00            
ATOM   1286  C2  G   X  60     106.050  -1.940  25.290  0.00  0.00            
ATOM   1287  N2  G   X  60     105.780  -1.680  24.030  0.00  0.00            
ATOM   1288  N3  G   X  60     107.180  -1.510  25.830  0.00  0.00            
ATOM   1289  C4  G   X  60     107.230  -1.700  27.220  0.00  0.00            
ATOM   1290  C3' G   X  60     109.030   1.720  28.810  0.00  0.00            
ATOM   1291  C2' G   X  60     108.830   1.130  27.420  0.00  0.00            
ATOM   1292  O2' G   X  60     109.730   1.810  26.450  0.00  0.00            
ATOM   1293  O3' G   X  60     108.850   3.140  28.890  0.00  0.00            
ATOM   1294  P   C   X  61     107.390   3.700  29.310  0.00  0.00            
ATOM   1295  OP1 C   X  61     107.470   5.140  29.560  0.00  0.00            
ATOM   1296  OP2 C   X  61     106.780   2.710  30.210  0.00  0.00            
ATOM   1297  O5' C   X  61     106.730   3.560  27.900  0.00  0.00            
ATOM   1298  C5' C   X  61     107.230   4.170  26.670  0.00  0.00            
ATOM   1299  C4' C   X  61     106.450   3.800  25.350  0.00  0.00            
ATOM   1300  O4' C   X  61     106.450   2.380  25.060  0.00  0.00            
ATOM   1301  C1' C   X  61     105.050   2.030  24.840  0.00  0.00            
ATOM   1302  N1  C   X  61     104.370   1.250  25.930  0.00  0.00            
ATOM   1303  C6  C   X  61     104.900   1.010  27.140  0.00  0.00            
ATOM   1304  C5  C   X  61     104.210   0.160  27.960  0.00  0.00            
ATOM   1305  C4  C   X  61     102.960  -0.400  27.540  0.00  0.00            
ATOM   1306  N4  C   X  61     102.170  -1.150  28.230  0.00  0.00            
ATOM   1307  N3  C   X  61     102.540  -0.240  26.330  0.00  0.00            
ATOM   1308  C2  C   X  61     103.230   0.560  25.510  0.00  0.00            
ATOM   1309  O2  C   X  61     102.760   0.630  24.370  0.00  0.00            
ATOM   1310  C3' C   X  61     105.040   4.220  25.460  0.00  0.00            
ATOM   1311  C2' C   X  61     104.270   3.260  24.560  0.00  0.00            
ATOM   1312  O2' C   X  61     104.530   3.400  23.130  0.00  0.00            
ATOM   1313  O3' C   X  61     104.760   5.520  25.160  0.00  0.00            
ATOM   1314  P   G   X  62     103.580   6.300  25.930  0.00  0.00            
ATOM   1315  OP1 G   X  62     103.450   7.640  25.340  0.00  0.00            
ATOM   1316  OP2 G   X  62     103.680   6.150  27.400  0.00  0.00            
ATOM   1317  O5' G   X  62     102.290   5.630  25.510  0.00  0.00            
ATOM   1318  C5' G   X  62     101.730   5.680  24.180  0.00  0.00            
ATOM   1319  C4' G   X  62     100.610   4.690  24.030  0.00  0.00            
ATOM   1320  O4' G   X  62     100.970   3.350  24.460  0.00  0.00            
ATOM   1321  C1' G   X  62      99.730   2.810  24.850  0.00  0.00            
ATOM   1322  N9  G   X  62      99.780   2.310  26.180  0.00  0.00            
ATOM   1323  C8  G   X  62     100.660   2.570  27.200  0.00  0.00            
ATOM   1324  N7  G   X  62     100.370   1.930  28.280  0.00  0.00            
ATOM   1325  C5  G   X  62      99.270   1.150  27.940  0.00  0.00            
ATOM   1326  C6  G   X  62      98.420   0.300  28.740  0.00  0.00            
ATOM   1327  O6  G   X  62      98.580  -0.160  29.920  0.00  0.00            
ATOM   1328  N1  G   X  62      97.290  -0.150  28.050  0.00  0.00            
ATOM   1329  C2  G   X  62      97.000   0.140  26.770  0.00  0.00            
ATOM   1330  N2  G   X  62      95.850  -0.170  26.250  0.00  0.00            
ATOM   1331  N3  G   X  62      97.780   0.870  26.030  0.00  0.00            
ATOM   1332  C4  G   X  62      98.850   1.390  26.650  0.00  0.00            
ATOM   1333  C3' G   X  62      99.380   5.110  24.890  0.00  0.00            
ATOM   1334  C2' G   X  62      98.570   3.840  24.740  0.00  0.00            
ATOM   1335  O2' G   X  62      98.110   3.440  23.460  0.00  0.00            
ATOM   1336  O3' G   X  62      98.720   6.340  24.460  0.00  0.00            
ATOM   1337  P   C   X  63      97.830   7.140  25.480  0.00  0.00            
ATOM   1338  OP1 C   X  63      97.470   8.390  24.740  0.00  0.00            
ATOM   1339  OP2 C   X  63      98.530   7.330  26.770  0.00  0.00            
ATOM   1340  O5' C   X  63      96.460   6.360  25.790  0.00  0.00            
ATOM   1341  C5' C   X  63      95.450   6.180  24.710  0.00  0.00            
ATOM   1342  C4' C   X  63      94.450   5.090  24.910  0.00  0.00            
ATOM   1343  O4' C   X  63      95.150   3.990  25.500  0.00  0.00            
ATOM   1344  C1' C   X  63      94.290   3.160  26.310  0.00  0.00            
ATOM   1345  N1  C   X  63      94.860   2.660  27.620  0.00  0.00            
ATOM   1346  C6  C   X  63      96.020   3.200  28.090  0.00  0.00            
ATOM   1347  C5  C   X  63      96.480   2.870  29.370  0.00  0.00            
ATOM   1348  C4  C   X  63      95.710   1.880  30.120  0.00  0.00            
ATOM   1349  N4  C   X  63      96.190   1.430  31.280  0.00  0.00            
ATOM   1350  N3  C   X  63      94.700   1.270  29.640  0.00  0.00            
ATOM   1351  C2  C   X  63      94.240   1.680  28.430  0.00  0.00            
ATOM   1352  O2  C   X  63      93.180   1.180  28.090  0.00  0.00            
ATOM   1353  C3' C   X  63      93.510   5.400  26.060  0.00  0.00            
ATOM   1354  C2' C   X  63      93.000   4.030  26.400  0.00  0.00            
ATOM   1355  O2' C   X  63      92.040   3.390  25.570  0.00  0.00            
ATOM   1356  O3' C   X  63      92.480   6.270  25.590  0.00  0.00            
ATOM   1357  P   U   X  64      91.720   7.240  26.580  0.00  0.00            
ATOM   1358  OP1 U   X  64      90.700   7.920  25.790  0.00  0.00            
ATOM   1359  OP2 U   X  64      92.690   8.020  27.290  0.00  0.00            
ATOM   1360  O5' U   X  64      91.010   6.220  27.600  0.00  0.00            
ATOM   1361  C5' U   X  64      89.940   5.400  27.280  0.00  0.00            
ATOM   1362  C4' U   X  64      89.600   4.310  28.260  0.00  0.00            
ATOM   1363  O4' U   X  64      90.600   3.350  28.350  0.00  0.00            
ATOM   1364  C1' U   X  64      90.490   2.800  29.630  0.00  0.00            
ATOM   1365  N1  U   X  64      91.710   3.000  30.440  0.00  0.00            
ATOM   1366  C6  U   X  64      92.600   4.030  30.190  0.00  0.00            
ATOM   1367  C5  U   X  64      93.630   4.270  31.050  0.00  0.00            
ATOM   1368  C4  U   X  64      93.860   3.510  32.250  0.00  0.00            
ATOM   1369  O4  U   X  64      94.750   3.700  33.100  0.00  0.00            
ATOM   1370  N3  U   X  64      92.950   2.450  32.350  0.00  0.00            
ATOM   1371  C2  U   X  64      91.880   2.220  31.550  0.00  0.00            
ATOM   1372  O2  U   X  64      91.030   1.410  31.900  0.00  0.00            
ATOM   1373  C3' U   X  64      89.200   4.780  29.710  0.00  0.00            
ATOM   1374  C2' U   X  64      89.310   3.460  30.410  0.00  0.00            
ATOM   1375  O2' U   X  64      88.250   2.570  30.220  0.00  0.00            
ATOM   1376  O3' U   X  64      87.880   5.210  29.860  0.00  0.00            
ATOM   1377  P   C   X  65      87.570   6.150  31.050  0.00  0.00            
ATOM   1378  OP1 C   X  65      86.160   6.440  31.020  0.00  0.00            
ATOM   1379  OP2 C   X  65      88.500   7.330  31.050  0.00  0.00            
ATOM   1380  O5' C   X  65      87.770   5.240  32.350  0.00  0.00            
ATOM   1381  C5' C   X  65      86.860   4.240  32.740  0.00  0.00            
ATOM   1382  C4' C   X  65      87.390   3.530  33.980  0.00  0.00            
ATOM   1383  O4' C   X  65      88.770   3.140  33.780  0.00  0.00            
ATOM   1384  C1' C   X  65      89.340   2.990  35.100  0.00  0.00            
ATOM   1385  N1  C   X  65      90.550   3.890  35.080  0.00  0.00            
ATOM   1386  C6  C   X  65      90.710   4.970  34.200  0.00  0.00            
ATOM   1387  C5  C   X  65      91.840   5.680  34.180  0.00  0.00            
ATOM   1388  C4  C   X  65      92.850   5.370  35.110  0.00  0.00            
ATOM   1389  N4  C   X  65      93.870   6.150  35.280  0.00  0.00            
ATOM   1390  N3  C   X  65      92.690   4.440  36.010  0.00  0.00            
ATOM   1391  C2  C   X  65      91.520   3.660  36.060  0.00  0.00            
ATOM   1392  O2  C   X  65      91.370   2.850  36.990  0.00  0.00            
ATOM   1393  C3' C   X  65      87.440   4.380  35.250  0.00  0.00            
ATOM   1394  C2' C   X  65      88.400   3.560  36.150  0.00  0.00            
ATOM   1395  O2' C   X  65      87.690   2.470  36.830  0.00  0.00            
ATOM   1396  O3' C   X  65      86.130   4.690  35.670  0.00  0.00            
ATOM   1397  P   A   X  66      85.840   5.780  36.870  0.00  0.00            
ATOM   1398  OP1 A   X  66      86.470   5.420  38.130  0.00  0.00            
ATOM   1399  OP2 A   X  66      84.350   6.080  36.850  0.00  0.00            
ATOM   1400  O5' A   X  66      86.610   7.080  36.280  0.00  0.00            
ATOM   1401  C5' A   X  66      85.970   8.130  35.500  0.00  0.00            
ATOM   1402  C4' A   X  66      87.060   9.200  35.100  0.00  0.00            
ATOM   1403  O4' A   X  66      88.140   9.250  36.050  0.00  0.00            
ATOM   1404  C1' A   X  66      89.380   8.940  35.470  0.00  0.00            
ATOM   1405  N9  A   X  66      90.230   8.330  36.460  0.00  0.00            
ATOM   1406  C8  A   X  66      89.890   7.290  37.340  0.00  0.00            
ATOM   1407  N7  A   X  66      90.830   6.880  38.110  0.00  0.00            
ATOM   1408  C5  A   X  66      91.940   7.660  37.710  0.00  0.00            
ATOM   1409  C6  A   X  66      93.340   7.800  38.110  0.00  0.00            
ATOM   1410  N6  A   X  66      93.890   7.140  39.060  0.00  0.00            
ATOM   1411  N1  A   X  66      94.110   8.680  37.610  0.00  0.00            
ATOM   1412  C2  A   X  66      93.600   9.530  36.760  0.00  0.00            
ATOM   1413  N3  A   X  66      92.390   9.550  36.200  0.00  0.00            
ATOM   1414  C4  A   X  66      91.580   8.580  36.770  0.00  0.00            
ATOM   1415  C3' A   X  66      87.770   8.750  33.820  0.00  0.00            
ATOM   1416  C2' A   X  66      89.060   8.060  34.250  0.00  0.00            
ATOM   1417  O2' A   X  66      90.090   8.000  33.310  0.00  0.00            
ATOM   1418  O3' A   X  66      88.350   9.810  33.040  0.00  0.00            
ATOM   1419  P   G   X  67      87.490  10.920  32.450  0.00  0.00            
ATOM   1420  OP1 G   X  67      86.120  10.420  32.310  0.00  0.00            
ATOM   1421  OP2 G   X  67      88.240  11.390  31.280  0.00  0.00            
ATOM   1422  O5' G   X  67      87.480  12.070  33.650  0.00  0.00            
ATOM   1423  C5' G   X  67      88.610  12.540  34.330  0.00  0.00            
ATOM   1424  C4' G   X  67      88.240  13.470  35.480  0.00  0.00            
ATOM   1425  O4' G   X  67      89.400  13.980  36.060  0.00  0.00            
ATOM   1426  C1' G   X  67      89.400  15.330  36.000  0.00  0.00            
ATOM   1427  N9  G   X  67      90.700  15.940  35.920  0.00  0.00            
ATOM   1428  C8  G   X  67      91.050  17.070  35.190  0.00  0.00            
ATOM   1429  N7  G   X  67      92.350  17.400  35.300  0.00  0.00            
ATOM   1430  C5  G   X  67      92.790  16.420  36.180  0.00  0.00            
ATOM   1431  C6  G   X  67      94.160  16.180  36.590  0.00  0.00            
ATOM   1432  O6  G   X  67      95.170  16.860  36.280  0.00  0.00            
ATOM   1433  N1  G   X  67      94.350  15.110  37.450  0.00  0.00            
ATOM   1434  C2  G   X  67      93.380  14.240  37.630  0.00  0.00            
ATOM   1435  N2  G   X  67      93.670  13.130  38.260  0.00  0.00            
ATOM   1436  N3  G   X  67      92.100  14.460  37.290  0.00  0.00            
ATOM   1437  C4  G   X  67      91.850  15.590  36.570  0.00  0.00            
ATOM   1438  C3' G   X  67      87.370  14.650  35.020  0.00  0.00            
ATOM   1439  C2' G   X  67      88.460  15.700  34.860  0.00  0.00            
ATOM   1440  O2' G   X  67      88.000  17.000  34.850  0.00  0.00            
ATOM   1441  O3' G   X  67      86.510  15.040  36.150  0.00  0.00            
ATOM   1442  P   U   X  68      85.070  14.430  36.430  0.00  0.00            
ATOM   1443  OP1 U   X  68      84.440  14.130  35.140  0.00  0.00            
ATOM   1444  OP2 U   X  68      84.310  15.300  37.370  0.00  0.00            
ATOM   1445  O5' U   X  68      85.270  13.060  37.140  0.00  0.00            
ATOM   1446  C5' U   X  68      84.090  12.430  37.650  0.00  0.00            
ATOM   1447  C4' U   X  68      84.530  11.130  38.290  0.00  0.00            
ATOM   1448  O4' U   X  68      85.760  10.610  37.790  0.00  0.00            
ATOM   1449  C1' U   X  68      86.400   9.760  38.770  0.00  0.00            
ATOM   1450  N1  U   X  68      87.750  10.370  39.150  0.00  0.00            
ATOM   1451  C6  U   X  68      88.160  11.480  38.590  0.00  0.00            
ATOM   1452  C5  U   X  68      89.390  11.960  38.700  0.00  0.00            
ATOM   1453  C4  U   X  68      90.460  11.110  39.240  0.00  0.00            
ATOM   1454  O4  U   X  68      91.640  11.370  39.250  0.00  0.00            
ATOM   1455  N3  U   X  68      89.980  10.000  39.800  0.00  0.00            
ATOM   1456  C2  U   X  68      88.690   9.530  39.730  0.00  0.00            
ATOM   1457  O2  U   X  68      88.460   8.440  40.180  0.00  0.00            
ATOM   1458  C3' U   X  68      84.730  11.110  39.750  0.00  0.00            
ATOM   1459  C2' U   X  68      85.380   9.740  39.900  0.00  0.00            
ATOM   1460  O2' U   X  68      84.490   8.590  39.530  0.00  0.00            
ATOM   1461  O3' U   X  68      83.420  11.200  40.380  0.00  0.00            
ATOM   1462  P   A   X  69      83.220  12.020  41.750  0.00  0.00            
ATOM   1463  OP1 A   X  69      81.810  11.890  42.120  0.00  0.00            
ATOM   1464  OP2 A   X  69      83.750  13.330  41.520  0.00  0.00            
ATOM   1465  O5' A   X  69      84.000  11.180  42.820  0.00  0.00            
ATOM   1466  C5' A   X  69      83.450   9.970  43.380  0.00  0.00            
ATOM   1467  C4' A   X  69      84.490   9.150  44.240  0.00  0.00            
ATOM   1468  O4' A   X  69      85.650   8.800  43.530  0.00  0.00            
ATOM   1469  C1' A   X  69      86.810   8.960  44.360  0.00  0.00            
ATOM   1470  N9  A   X  69      87.680  10.020  43.860  0.00  0.00            
ATOM   1471  C8  A   X  69      87.450  10.990  42.890  0.00  0.00            
ATOM   1472  N7  A   X  69      88.450  11.840  42.720  0.00  0.00            
ATOM   1473  C5  A   X  69      89.420  11.370  43.530  0.00  0.00            
ATOM   1474  C6  A   X  69      90.780  11.670  43.830  0.00  0.00            
ATOM   1475  N6  A   X  69      91.570  12.590  43.270  0.00  0.00            
ATOM   1476  N1  A   X  69      91.500  11.060  44.770  0.00  0.00            
ATOM   1477  C2  A   X  69      91.000  10.090  45.460  0.00  0.00            
ATOM   1478  N3  A   X  69      89.760   9.640  45.280  0.00  0.00            
ATOM   1479  C4  A   X  69      89.000  10.310  44.310  0.00  0.00            
ATOM   1480  C3' A   X  69      84.990   9.880  45.480  0.00  0.00            
ATOM   1481  C2' A   X  69      86.260   9.080  45.750  0.00  0.00            
ATOM   1482  O2' A   X  69      86.080   7.740  46.280  0.00  0.00            
ATOM   1483  O3' A   X  69      84.060   9.760  46.500  0.00  0.00            
ATOM   1484  P   G   X  70      83.830  10.990  47.440  0.00  0.00            
ATOM   1485  OP1 G   X  70      82.980  10.440  48.540  0.00  0.00            
ATOM   1486  OP2 G   X  70      83.350  12.210  46.740  0.00  0.00            
ATOM   1487  O5' G   X  70      85.330  11.220  48.130  0.00  0.00            
ATOM   1488  C5' G   X  70      85.890  10.260  49.010  0.00  0.00            
ATOM   1489  C4' G   X  70      87.280  10.450  49.510  0.00  0.00            
ATOM   1490  O4' G   X  70      88.310  10.280  48.550  0.00  0.00            
ATOM   1491  C1' G   X  70      89.470  11.030  48.940  0.00  0.00            
ATOM   1492  N9  G   X  70      89.870  12.050  47.910  0.00  0.00            
ATOM   1493  C8  G   X  70      89.020  12.660  46.990  0.00  0.00            
ATOM   1494  N7  G   X  70      89.680  13.610  46.300  0.00  0.00            
ATOM   1495  C5  G   X  70      91.020  13.510  46.730  0.00  0.00            
ATOM   1496  C6  G   X  70      92.310  14.010  46.310  0.00  0.00            
ATOM   1497  O6  G   X  70      92.530  14.690  45.340  0.00  0.00            
ATOM   1498  N1  G   X  70      93.430  13.770  47.030  0.00  0.00            
ATOM   1499  C2  G   X  70      93.350  12.970  48.060  0.00  0.00            
ATOM   1500  N2  G   X  70      94.480  12.620  48.640  0.00  0.00            
ATOM   1501  N3  G   X  70      92.210  12.310  48.530  0.00  0.00            
ATOM   1502  C4  G   X  70      91.110  12.620  47.760  0.00  0.00            
ATOM   1503  C3' G   X  70      87.510  11.750  50.190  0.00  0.00            
ATOM   1504  C2' G   X  70      89.050  11.740  50.280  0.00  0.00            
ATOM   1505  O2' G   X  70      89.680  11.010  51.270  0.00  0.00            
ATOM   1506  O3' G   X  70      86.810  11.810  51.390  0.00  0.00            
ATOM   1507  P   A   X  71      86.680  13.200  52.080  0.00  0.00            
ATOM   1508  OP1 A   X  71      85.940  12.970  53.340  0.00  0.00            
ATOM   1509  OP2 A   X  71      86.120  14.120  51.120  0.00  0.00            
ATOM   1510  O5' A   X  71      88.120  13.840  52.550  0.00  0.00            
ATOM   1511  C5' A   X  71      88.920  13.200  53.540  0.00  0.00            
ATOM   1512  C4' A   X  71      90.240  13.790  53.710  0.00  0.00            
ATOM   1513  O4' A   X  71      91.000  13.610  52.480  0.00  0.00            
ATOM   1514  C1' A   X  71      91.790  14.740  52.190  0.00  0.00            
ATOM   1515  N9  A   X  71      91.400  15.350  50.910  0.00  0.00            
ATOM   1516  C8  A   X  71      90.210  15.330  50.380  0.00  0.00            
ATOM   1517  N7  A   X  71      90.100  15.940  49.230  0.00  0.00            
ATOM   1518  C5  A   X  71      91.400  16.340  48.990  0.00  0.00            
ATOM   1519  C6  A   X  71      92.020  17.140  48.100  0.00  0.00            
ATOM   1520  N6  A   X  71      91.470  17.730  47.030  0.00  0.00            
ATOM   1521  N1  A   X  71      93.350  17.360  48.160  0.00  0.00            
ATOM   1522  C2  A   X  71      94.020  16.950  49.200  0.00  0.00            
ATOM   1523  N3  A   X  71      93.560  16.250  50.210  0.00  0.00            
ATOM   1524  C4  A   X  71      92.220  16.010  50.060  0.00  0.00            
ATOM   1525  C3' A   X  71      90.220  15.240  53.980  0.00  0.00            
ATOM   1526  C2' A   X  71      91.620  15.700  53.330  0.00  0.00            
ATOM   1527  O2' A   X  71      92.860  15.630  54.170  0.00  0.00            
ATOM   1528  O3' A   X  71      90.070  15.590  55.320  0.00  0.00            
ATOM   1529  P   A   X  72      89.610  17.070  55.830  0.00  0.00            
ATOM   1530  OP1 A   X  72      89.410  16.860  57.270  0.00  0.00            
ATOM   1531  OP2 A   X  72      88.450  17.470  55.060  0.00  0.00            
ATOM   1532  O5' A   X  72      90.670  18.090  55.490  0.00  0.00            
ATOM   1533  C5' A   X  72      91.790  18.370  56.320  0.00  0.00            
ATOM   1534  C4' A   X  72      93.000  18.960  55.600  0.00  0.00            
ATOM   1535  O4' A   X  72      93.300  18.400  54.340  0.00  0.00            
ATOM   1536  C1' A   X  72      93.720  19.410  53.470  0.00  0.00            
ATOM   1537  N9  A   X  72      92.690  19.580  52.340  0.00  0.00            
ATOM   1538  C8  A   X  72      91.330  19.360  52.380  0.00  0.00            
ATOM   1539  N7  A   X  72      90.730  19.460  51.210  0.00  0.00            
ATOM   1540  C5  A   X  72      91.760  19.980  50.380  0.00  0.00            
ATOM   1541  C6  A   X  72      91.820  20.490  49.020  0.00  0.00            
ATOM   1542  N6  A   X  72      90.770  20.490  48.250  0.00  0.00            
ATOM   1543  N1  A   X  72      92.990  20.920  48.470  0.00  0.00            
ATOM   1544  C2  A   X  72      94.090  20.780  49.190  0.00  0.00            
ATOM   1545  N3  A   X  72      94.180  20.380  50.460  0.00  0.00            
ATOM   1546  C4  A   X  72      92.990  20.000  51.050  0.00  0.00            
ATOM   1547  C3' A   X  72      92.710  20.510  55.230  0.00  0.00            
ATOM   1548  C2' A   X  72      93.850  20.750  54.210  0.00  0.00            
ATOM   1549  O2' A   X  72      95.110  20.840  54.880  0.00  0.00            
ATOM   1550  O3' A   X  72      92.720  21.370  56.370  0.00  0.00            
ATOM   1551  P   C   X  73      91.820  22.640  56.230  0.00  0.00            
ATOM   1552  OP1 C   X  73      92.190  23.470  57.400  0.00  0.00            
ATOM   1553  OP2 C   X  73      90.420  22.100  56.020  0.00  0.00            
ATOM   1554  O5' C   X  73      92.260  23.440  54.880  0.00  0.00            
ATOM   1555  C5' C   X  73      93.430  24.240  54.840  0.00  0.00            
ATOM   1556  C4' C   X  73      93.840  24.850  53.490  0.00  0.00            
ATOM   1557  O4' C   X  73      93.830  23.890  52.440  0.00  0.00            
ATOM   1558  C1' C   X  73      93.350  24.530  51.250  0.00  0.00            
ATOM   1559  N1  C   X  73      92.060  23.960  50.710  0.00  0.00            
ATOM   1560  C6  C   X  73      91.240  23.140  51.410  0.00  0.00            
ATOM   1561  C5  C   X  73      90.130  22.640  50.780  0.00  0.00            
ATOM   1562  C4  C   X  73      89.820  23.160  49.440  0.00  0.00            
ATOM   1563  N4  C   X  73      88.760  22.750  48.820  0.00  0.00            
ATOM   1564  N3  C   X  73      90.640  23.940  48.760  0.00  0.00            
ATOM   1565  C2  C   X  73      91.730  24.360  49.400  0.00  0.00            
ATOM   1566  O2  C   X  73      92.390  25.120  48.730  0.00  0.00            
ATOM   1567  C3' C   X  73      92.890  25.890  53.090  0.00  0.00            
ATOM   1568  C2' C   X  73      93.230  26.030  51.570  0.00  0.00            
ATOM   1569  O2' C   X  73      94.420  26.650  51.240  0.00  0.00            
ATOM   1570  O3' C   X  73      92.950  27.170  53.760  0.00  0.00            
ATOM   1571  P   C   X  74      91.740  28.160  53.790  0.00  0.00            
ATOM   1572  OP1 C   X  74      92.040  29.170  54.840  0.00  0.00            
ATOM   1573  OP2 C   X  74      90.400  27.500  53.870  0.00  0.00            
ATOM   1574  O5' C   X  74      91.670  28.800  52.310  0.00  0.00            
ATOM   1575  C5' C   X  74      92.620  29.600  51.690  0.00  0.00            
ATOM   1576  C4' C   X  74      92.100  30.040  50.280  0.00  0.00            
ATOM   1577  O4' C   X  74      91.750  28.980  49.440  0.00  0.00            
ATOM   1578  C1' C   X  74      90.520  29.270  48.780  0.00  0.00            
ATOM   1579  N1  C   X  74      89.320  28.370  49.070  0.00  0.00            
ATOM   1580  C6  C   X  74      89.440  27.450  50.110  0.00  0.00            
ATOM   1581  C5  C   X  74      88.520  26.430  50.260  0.00  0.00            
ATOM   1582  C4  C   X  74      87.460  26.430  49.310  0.00  0.00            
ATOM   1583  N4  C   X  74      86.550  25.510  49.190  0.00  0.00            
ATOM   1584  N3  C   X  74      87.370  27.240  48.250  0.00  0.00            
ATOM   1585  C2  C   X  74      88.340  28.210  48.100  0.00  0.00            
ATOM   1586  O2  C   X  74      88.380  28.870  47.080  0.00  0.00            
ATOM   1587  C3' C   X  74      90.840  30.870  50.490  0.00  0.00            
ATOM   1588  C2' C   X  74      90.200  30.680  49.090  0.00  0.00            
ATOM   1589  O2' C   X  74      90.730  31.510  47.980  0.00  0.00            
ATOM   1590  O3' C   X  74      91.070  32.240  50.820  0.00  0.00            
ATOM   1591  P   G   X  75      89.940  33.230  51.480  0.00  0.00            
ATOM   1592  OP1 G   X  75      90.580  34.600  51.680  0.00  0.00            
ATOM   1593  OP2 G   X  75      89.330  32.500  52.590  0.00  0.00            
ATOM   1594  O5' G   X  75      88.770  33.300  50.370  0.00  0.00            
ATOM   1595  C5' G   X  75      89.010  34.060  49.160  0.00  0.00            
ATOM   1596  C4' G   X  75      87.900  33.810  48.150  0.00  0.00            
ATOM   1597  O4' G   X  75      87.830  32.330  47.850  0.00  0.00            
ATOM   1598  C1' G   X  75      86.500  32.100  47.390  0.00  0.00            
ATOM   1599  N9  G   X  75      85.850  31.030  48.190  0.00  0.00            
ATOM   1600  C8  G   X  75      86.130  30.470  49.430  0.00  0.00            
ATOM   1601  N7  G   X  75      85.350  29.460  49.720  0.00  0.00            
ATOM   1602  C5  G   X  75      84.490  29.360  48.660  0.00  0.00            
ATOM   1603  C6  G   X  75      83.420  28.440  48.420  0.00  0.00            
ATOM   1604  O6  G   X  75      83.090  27.480  49.110  0.00  0.00            
ATOM   1605  N1  G   X  75      82.780  28.680  47.240  0.00  0.00            
ATOM   1606  C2  G   X  75      83.060  29.740  46.450  0.00  0.00            
ATOM   1607  N2  G   X  75      82.300  30.020  45.430  0.00  0.00            
ATOM   1608  N3  G   X  75      84.020  30.630  46.610  0.00  0.00            
ATOM   1609  C4  G   X  75      84.730  30.350  47.740  0.00  0.00            
ATOM   1610  C3' G   X  75      86.480  34.200  48.460  0.00  0.00            
ATOM   1611  C2' G   X  75      85.750  33.410  47.430  0.00  0.00            
ATOM   1612  O2' G   X  75      85.590  33.950  46.080  0.00  0.00            
ATOM   1613  O3' G   X  75      86.130  35.600  48.420  0.00  0.00            
ATOM   1614  P   A   X  76      84.730  36.150  49.000  0.00  0.00            
ATOM   1615  OP1 A   X  76      84.660  37.580  48.710  0.00  0.00            
ATOM   1616  OP2 A   X  76      84.640  35.750  50.410  0.00  0.00            
ATOM   1617  O5' A   X  76      83.510  35.530  48.270  0.00  0.00            
ATOM   1618  C5' A   X  76      82.810  36.250  47.290  0.00  0.00            
ATOM   1619  C4' A   X  76      81.650  35.480  46.690  0.00  0.00            
ATOM   1620  O4' A   X  76      81.890  34.110  46.310  0.00  0.00            
ATOM   1621  C1' A   X  76      80.610  33.430  46.350  0.00  0.00            
ATOM   1622  N9  A   X  76      80.760  32.450  47.490  0.00  0.00            
ATOM   1623  C8  A   X  76      81.760  32.170  48.350  0.00  0.00            
ATOM   1624  N7  A   X  76      81.610  31.080  49.070  0.00  0.00            
ATOM   1625  C5  A   X  76      80.320  30.710  48.720  0.00  0.00            
ATOM   1626  C6  A   X  76      79.610  29.500  48.990  0.00  0.00            
ATOM   1627  N6  A   X  76      80.130  28.600  49.800  0.00  0.00            
ATOM   1628  N1  A   X  76      78.480  29.270  48.380  0.00  0.00            
ATOM   1629  C2  A   X  76      78.020  30.210  47.570  0.00  0.00            
ATOM   1630  N3  A   X  76      78.580  31.360  47.170  0.00  0.00            
ATOM   1631  C4  A   X  76      79.760  31.560  47.820  0.00  0.00            
ATOM   1632  C3' A   X  76      80.510  35.430  47.670  0.00  0.00            
ATOM   1633  C2' A   X  76      79.630  34.590  46.700  0.00  0.00            
ATOM   1634  O2' A   X  76      79.210  35.180  45.490  0.00  0.00            
ATOM   1635  O3' A   X  76      79.940  36.690  48.040  0.00  0.00            
ATOM   1636  P   A   X  77      79.190  36.810  49.400  0.00  0.00            
ATOM   1637  OP1 A   X  77      78.680  38.170  49.620  0.00  0.00            
ATOM   1638  OP2 A   X  77      80.140  36.300  50.440  0.00  0.00            
ATOM   1639  O5' A   X  77      77.910  35.830  49.350  0.00  0.00            
ATOM   1640  C5' A   X  77      76.810  36.060  48.510  0.00  0.00            
ATOM   1641  C4' A   X  77      75.810  34.950  48.670  0.00  0.00            
ATOM   1642  O4' A   X  77      76.290  33.650  48.420  0.00  0.00            
ATOM   1643  C1' A   X  77      75.470  32.680  49.220  0.00  0.00            
ATOM   1644  N9  A   X  77      76.580  32.100  50.090  0.00  0.00            
ATOM   1645  C8  A   X  77      77.790  32.690  50.410  0.00  0.00            
ATOM   1646  N7  A   X  77      78.410  32.050  51.380  0.00  0.00            
ATOM   1647  C5  A   X  77      77.660  30.850  51.460  0.00  0.00            
ATOM   1648  C6  A   X  77      77.780  29.660  52.170  0.00  0.00            
ATOM   1649  N6  A   X  77      78.720  29.340  53.000  0.00  0.00            
ATOM   1650  N1  A   X  77      76.790  28.730  52.150  0.00  0.00            
ATOM   1651  C2  A   X  77      75.820  28.910  51.320  0.00  0.00            
ATOM   1652  N3  A   X  77      75.550  29.980  50.610  0.00  0.00            
ATOM   1653  C4  A   X  77      76.560  30.940  50.730  0.00  0.00            
ATOM   1654  C3' A   X  77      75.030  34.950  50.010  0.00  0.00            
ATOM   1655  C2' A   X  77      74.370  33.540  49.920  0.00  0.00            
ATOM   1656  O2' A   X  77      73.170  33.650  49.190  0.00  0.00            
ATOM   1657  O3' A   X  77      74.170  36.000  50.290  0.00  0.00            
ENDMDL
MODEL        2
ATOM      1  O5' G   X   1      89.600 123.300  44.120  0.00  0.00            
ATOM      2  C5' G   X   1      88.750 124.380  44.440  0.00  0.00            
ATOM      3  C4' G   X   1      88.680 124.510  46.020  0.00  0.00            
ATOM      4  O4' G   X   1      88.340 123.290  46.610  0.00  0.00            
ATOM      5  C1' G   X   1      89.070 122.890  47.820  0.00  0.00            
ATOM      6  N9  G   X   1      89.970 121.750  47.520  0.00  0.00            
ATOM      7  C8  G   X   1      89.940 121.020  46.400  0.00  0.00            
ATOM      8  N7  G   X   1      90.810 119.980  46.460  0.00  0.00            
ATOM      9  C5  G   X   1      91.400 120.030  47.710  0.00  0.00            
ATOM     10  C6  G   X   1      92.340 119.200  48.440  0.00  0.00            
ATOM     11  O6  G   X   1      92.930 118.250  48.020  0.00  0.00            
ATOM     12  N1  G   X   1      92.430 119.460  49.800  0.00  0.00            
ATOM     13  C2  G   X   1      91.810 120.560  50.370  0.00  0.00            
ATOM     14  N2  G   X   1      91.830 120.640  51.670  0.00  0.00            
ATOM     15  N3  G   X   1      90.980 121.450  49.740  0.00  0.00            
ATOM     16  C4  G   X   1      90.870 121.120  48.420  0.00  0.00            
ATOM     17  C3' G   X   1      90.040 124.780  46.740  0.00  0.00            
ATOM     18  C2' G   X   1      89.850 124.150  48.110  0.00  0.00            
ATOM     19  O2' G   X   1      89.080 125.030  48.930  0.00  0.00            
ATOM     20  O3' G   X   1      90.420 126.160  46.680  0.00  0.00            
ATOM     21  P   G   X   2      92.010 126.530  46.560  0.00  0.00            
ATOM     22  OP1 G   X   2      92.030 127.990  46.410  0.00  0.00            
ATOM     23  OP2 G   X   2      92.570 125.750  45.490  0.00  0.00            
ATOM     24  O5' G   X   2      92.600 126.150  48.000  0.00  0.00            
ATOM     25  C5' G   X   2      92.330 126.950  49.090  0.00  0.00            
ATOM     26  C4' G   X   2      93.000 126.290  50.350  0.00  0.00            
ATOM     27  O4' G   X   2      92.530 125.020  50.720  0.00  0.00            
ATOM     28  C1' G   X   2      93.610 124.280  51.270  0.00  0.00            
ATOM     29  N9  G   X   2      94.000 123.240  50.240  0.00  0.00            
ATOM     30  C8  G   X   2      93.590 123.050  48.940  0.00  0.00            
ATOM     31  N7  G   X   2      94.160 122.100  48.260  0.00  0.00            
ATOM     32  C5  G   X   2      95.010 121.510  49.220  0.00  0.00            
ATOM     33  C6  G   X   2      95.920 120.400  49.180  0.00  0.00            
ATOM     34  O6  G   X   2      96.020 119.490  48.390  0.00  0.00            
ATOM     35  N1  G   X   2      96.690 120.260  50.320  0.00  0.00            
ATOM     36  C2  G   X   2      96.630 121.130  51.350  0.00  0.00            
ATOM     37  N2  G   X   2      97.210 120.740  52.450  0.00  0.00            
ATOM     38  N3  G   X   2      95.690 122.080  51.490  0.00  0.00            
ATOM     39  C4  G   X   2      94.980 122.240  50.360  0.00  0.00            
ATOM     40  C3' G   X   2      94.480 126.100  50.230  0.00  0.00            
ATOM     41  C2' G   X   2      94.880 125.150  51.360  0.00  0.00            
ATOM     42  O2' G   X   2      95.010 125.800  52.600  0.00  0.00            
ATOM     43  O3' G   X   2      95.220 127.290  50.380  0.00  0.00            
ATOM     44  P   C   X   3      96.710 127.550  49.970  0.00  0.00            
ATOM     45  OP1 C   X   3      96.990 128.790  50.660  0.00  0.00            
ATOM     46  OP2 C   X   3      96.710 127.430  48.490  0.00  0.00            
ATOM     47  O5' C   X   3      97.660 126.420  50.470  0.00  0.00            
ATOM     48  C5' C   X   3      98.040 126.440  51.870  0.00  0.00            
ATOM     49  C4' C   X   3      98.990 125.270  52.200  0.00  0.00            
ATOM     50  O4' C   X   3      98.400 123.990  51.780  0.00  0.00            
ATOM     51  C1' C   X   3      99.440 123.070  51.550  0.00  0.00            
ATOM     52  N1  C   X   3      99.310 122.440  50.150  0.00  0.00            
ATOM     53  C6  C   X   3      98.450 122.910  49.160  0.00  0.00            
ATOM     54  C5  C   X   3      98.390 122.290  47.940  0.00  0.00            
ATOM     55  C4  C   X   3      99.370 121.250  47.750  0.00  0.00            
ATOM     56  N4  C   X   3      99.370 120.640  46.560  0.00  0.00            
ATOM     57  N3  C   X   3     100.090 120.770  48.710  0.00  0.00            
ATOM     58  C2  C   X   3     100.020 121.220  49.980  0.00  0.00            
ATOM     59  O2  C   X   3     100.550 120.590  50.900  0.00  0.00            
ATOM     60  C3' C   X   3     100.240 125.300  51.390  0.00  0.00            
ATOM     61  C2' C   X   3     100.760 123.860  51.530  0.00  0.00            
ATOM     62  O2' C   X   3     101.320 123.790  52.820  0.00  0.00            
ATOM     63  O3' C   X   3     101.190 126.260  51.850  0.00  0.00            
ATOM     64  P   G   X   4     102.190 126.970  50.800  0.00  0.00            
ATOM     65  OP1 G   X   4     103.170 127.900  51.430  0.00  0.00            
ATOM     66  OP2 G   X   4     101.240 127.560  49.770  0.00  0.00            
ATOM     67  O5' G   X   4     103.000 125.670  50.270  0.00  0.00            
ATOM     68  C5' G   X   4     103.970 125.070  51.110  0.00  0.00            
ATOM     69  C4' G   X   4     104.790 123.900  50.670  0.00  0.00            
ATOM     70  O4' G   X   4     104.060 122.620  50.390  0.00  0.00            
ATOM     71  C1' G   X   4     104.690 121.980  49.290  0.00  0.00            
ATOM     72  N9  G   X   4     103.860 121.870  48.020  0.00  0.00            
ATOM     73  C8  G   X   4     102.890 122.670  47.470  0.00  0.00            
ATOM     74  N7  G   X   4     102.500 122.270  46.280  0.00  0.00            
ATOM     75  C5  G   X   4     103.160 121.140  46.010  0.00  0.00            
ATOM     76  C6  G   X   4     103.220 120.310  44.820  0.00  0.00            
ATOM     77  O6  G   X   4     102.660 120.380  43.720  0.00  0.00            
ATOM     78  N1  G   X   4     104.170 119.360  44.960  0.00  0.00            
ATOM     79  C2  G   X   4     104.940 119.130  46.070  0.00  0.00            
ATOM     80  N2  G   X   4     105.770 118.140  46.040  0.00  0.00            
ATOM     81  N3  G   X   4     104.850 119.880  47.170  0.00  0.00            
ATOM     82  C4  G   X   4     104.010 120.910  47.080  0.00  0.00            
ATOM     83  C3' G   X   4     105.560 124.160  49.370  0.00  0.00            
ATOM     84  C2' G   X   4     106.010 122.760  48.940  0.00  0.00            
ATOM     85  O2' G   X   4     107.060 122.360  49.810  0.00  0.00            
ATOM     86  O3' G   X   4     106.510 125.150  49.770  0.00  0.00            
ATOM     87  P   A   X   5     107.080 126.190  48.780  0.00  0.00            
ATOM     88  OP1 A   X   5     107.110 127.440  49.590  0.00  0.00            
ATOM     89  OP2 A   X   5     106.290 126.180  47.540  0.00  0.00            
ATOM     90  O5' A   X   5     108.560 125.930  48.370  0.00  0.00            
ATOM     91  C5' A   X   5     108.950 124.650  47.960  0.00  0.00            
ATOM     92  C4' A   X   5     110.450 124.560  47.820  0.00  0.00            
ATOM     93  O4' A   X   5     110.830 123.160  47.620  0.00  0.00            
ATOM     94  C1' A   X   5     111.580 123.150  46.490  0.00  0.00            
ATOM     95  N9  A   X   5     111.560 121.780  45.880  0.00  0.00            
ATOM     96  C8  A   X   5     112.610 121.070  45.380  0.00  0.00            
ATOM     97  N7  A   X   5     112.360 119.830  45.030  0.00  0.00            
ATOM     98  C5  A   X   5     110.960 119.800  45.300  0.00  0.00            
ATOM     99  C6  A   X   5     109.900 118.810  45.170  0.00  0.00            
ATOM    100  N6  A   X   5     110.110 117.550  45.000  0.00  0.00            
ATOM    101  N1  A   X   5     108.660 119.080  45.400  0.00  0.00            
ATOM    102  C2  A   X   5     108.330 120.320  45.780  0.00  0.00            
ATOM    103  N3  A   X   5     109.170 121.300  46.030  0.00  0.00            
ATOM    104  C4  A   X   5     110.480 120.990  45.830  0.00  0.00            
ATOM    105  C3' A   X   5     111.050 125.310  46.630  0.00  0.00            
ATOM    106  C2' A   X   5     111.160 124.240  45.510  0.00  0.00            
ATOM    107  O2' A   X   5     112.120 124.610  44.510  0.00  0.00            
ATOM    108  O3' A   X   5     112.290 125.910  46.940  0.00  0.00            
ATOM    109  P   C   X   6     112.640 127.410  46.440  0.00  0.00            
ATOM    110  OP1 C   X   6     112.070 127.500  45.060  0.00  0.00            
ATOM    111  OP2 C   X   6     114.140 127.560  46.650  0.00  0.00            
ATOM    112  O5' C   X   6     111.980 128.450  47.410  0.00  0.00            
ATOM    113  C5' C   X   6     112.620 128.630  48.690  0.00  0.00            
ATOM    114  C4' C   X   6     111.700 129.330  49.740  0.00  0.00            
ATOM    115  O4' C   X   6     111.640 130.630  49.240  0.00  0.00            
ATOM    116  C1' C   X   6     110.320 130.950  49.340  0.00  0.00            
ATOM    117  N1  C   X   6     110.110 132.100  48.420  0.00  0.00            
ATOM    118  C6  C   X   6     110.390 131.910  47.120  0.00  0.00            
ATOM    119  C5  C   X   6     110.180 132.880  46.260  0.00  0.00            
ATOM    120  C4  C   X   6     109.690 134.090  46.720  0.00  0.00            
ATOM    121  N4  C   X   6     109.440 135.020  45.920  0.00  0.00            
ATOM    122  N3  C   X   6     109.340 134.320  47.980  0.00  0.00            
ATOM    123  C2  C   X   6     109.590 133.310  48.920  0.00  0.00            
ATOM    124  O2  C   X   6     109.260 133.440  50.120  0.00  0.00            
ATOM    125  C3' C   X   6     110.300 128.740  49.850  0.00  0.00            
ATOM    126  C2' C   X   6     109.460 129.690  49.080  0.00  0.00            
ATOM    127  O2' C   X   6     108.080 129.790  49.490  0.00  0.00            
ATOM    128  O3' C   X   6     109.800 128.800  51.250  0.00  0.00            
ATOM    129  P   G   X   7     110.380 128.100  52.490  0.00  0.00            
ATOM    130  OP1 G   X   7     109.340 128.200  53.490  0.00  0.00            
ATOM    131  OP2 G   X   7     111.750 128.560  52.820  0.00  0.00            
ATOM    132  O5' G   X   7     110.550 126.660  51.920  0.00  0.00            
ATOM    133  C5' G   X   7     109.550 125.690  52.060  0.00  0.00            
ATOM    134  C4' G   X   7     109.960 124.250  52.240  0.00  0.00            
ATOM    135  O4' G   X   7     110.490 123.780  50.960  0.00  0.00            
ATOM    136  C1' G   X   7     111.650 123.090  51.200  0.00  0.00            
ATOM    137  N9  G   X   7     112.670 123.110  50.150  0.00  0.00            
ATOM    138  C8  G   X   7     113.210 124.300  49.680  0.00  0.00            
ATOM    139  N7  G   X   7     114.280 124.120  48.940  0.00  0.00            
ATOM    140  C5  G   X   7     114.360 122.730  48.760  0.00  0.00            
ATOM    141  C6  G   X   7     115.240 121.910  47.980  0.00  0.00            
ATOM    142  O6  G   X   7     116.210 122.300  47.390  0.00  0.00            
ATOM    143  N1  G   X   7     114.820 120.620  47.780  0.00  0.00            
ATOM    144  C2  G   X   7     113.720 120.100  48.340  0.00  0.00            
ATOM    145  N2  G   X   7     113.340 118.870  48.110  0.00  0.00            
ATOM    146  N3  G   X   7     112.920 120.780  49.150  0.00  0.00            
ATOM    147  C4  G   X   7     113.270 122.140  49.380  0.00  0.00            
ATOM    148  C3' G   X   7     110.940 123.980  53.350  0.00  0.00            
ATOM    149  C2' G   X   7     112.210 123.760  52.420  0.00  0.00            
ATOM    150  O2' G   X   7     113.170 122.950  53.180  0.00  0.00            
ATOM    151  O3' G   X   7     110.650 122.790  54.100  0.00  0.00            
ATOM    152  P   A   X   8     109.950 122.760  55.530  0.00  0.00            
ATOM    153  OP1 A   X   8     109.960 124.030  56.220  0.00  0.00            
ATOM    154  OP2 A   X   8     110.520 121.560  56.230  0.00  0.00            
ATOM    155  O5' A   X   8     108.390 122.390  55.200  0.00  0.00            
ATOM    156  C5' A   X   8     107.420 123.460  55.220  0.00  0.00            
ATOM    157  C4' A   X   8     106.060 122.930  54.810  0.00  0.00            
ATOM    158  O4' A   X   8     106.220 122.540  53.440  0.00  0.00            
ATOM    159  C1' A   X   8     105.560 121.340  53.250  0.00  0.00            
ATOM    160  N9  A   X   8     106.630 120.330  53.060  0.00  0.00            
ATOM    161  C8  A   X   8     107.980 120.400  53.050  0.00  0.00            
ATOM    162  N7  A   X   8     108.590 119.310  52.840  0.00  0.00            
ATOM    163  C5  A   X   8     107.540 118.430  52.720  0.00  0.00            
ATOM    164  C6  A   X   8     107.520 117.030  52.600  0.00  0.00            
ATOM    165  N6  A   X   8     108.640 116.350  52.490  0.00  0.00            
ATOM    166  N1  A   X   8     106.350 116.330  52.590  0.00  0.00            
ATOM    167  C2  A   X   8     105.230 117.010  52.790  0.00  0.00            
ATOM    168  N3  A   X   8     105.110 118.300  52.930  0.00  0.00            
ATOM    169  C4  A   X   8     106.340 118.980  52.930  0.00  0.00            
ATOM    170  C3' A   X   8     105.460 121.800  55.530  0.00  0.00            
ATOM    171  C2' A   X   8     104.550 121.270  54.450  0.00  0.00            
ATOM    172  O2' A   X   8     103.500 122.120  54.110  0.00  0.00            
ATOM    173  O3' A   X   8     104.760 122.220  56.680  0.00  0.00            
ATOM    174  P   U   X   9     105.140 121.460  58.030  0.00  0.00            
ATOM    175  OP1 U   X   9     104.090 121.830  58.940  0.00  0.00            
ATOM    176  OP2 U   X   9     106.540 121.650  58.370  0.00  0.00            
ATOM    177  O5' U   X   9     104.890 119.880  57.690  0.00  0.00            
ATOM    178  C5' U   X   9     103.530 119.450  57.430  0.00  0.00            
ATOM    179  C4' U   X   9     103.570 117.960  57.190  0.00  0.00            
ATOM    180  O4' U   X   9     104.150 117.490  55.920  0.00  0.00            
ATOM    181  C1' U   X   9     104.850 116.260  56.010  0.00  0.00            
ATOM    182  N1  U   X   9     106.340 116.500  56.050  0.00  0.00            
ATOM    183  C6  U   X   9     106.910 117.720  55.980  0.00  0.00            
ATOM    184  C5  U   X   9     108.240 117.810  55.880  0.00  0.00            
ATOM    185  C4  U   X   9     109.110 116.610  55.800  0.00  0.00            
ATOM    186  O4  U   X   9     110.390 116.660  55.850  0.00  0.00            
ATOM    187  N3  U   X   9     108.480 115.480  55.840  0.00  0.00            
ATOM    188  C2  U   X   9     107.130 115.330  55.920  0.00  0.00            
ATOM    189  O2  U   X   9     106.650 114.200  55.840  0.00  0.00            
ATOM    190  C3' U   X   9     104.180 116.980  58.220  0.00  0.00            
ATOM    191  C2' U   X   9     104.450 115.750  57.370  0.00  0.00            
ATOM    192  O2' U   X   9     103.270 115.070  57.220  0.00  0.00            
ATOM    193  O3' U   X   9     103.400 116.730  59.360  0.00  0.00            
ATOM    194  P   C   X  10     104.010 116.800  60.840  0.00  0.00            
ATOM    195  OP1 C   X  10     103.000 116.130  61.720  0.00  0.00            
ATOM    196  OP2 C   X  10     104.430 118.180  61.100  0.00  0.00            
ATOM    197  O5' C   X  10     105.370 115.900  60.820  0.00  0.00            
ATOM    198  C5' C   X  10     105.260 114.420  60.940  0.00  0.00            
ATOM    199  C4' C   X  10     106.570 113.710  60.740  0.00  0.00            
ATOM    200  O4' C   X  10     107.190 114.060  59.550  0.00  0.00            
ATOM    201  C1' C   X  10     108.600 114.070  59.680  0.00  0.00            
ATOM    202  N1  C   X  10     109.130 115.490  59.690  0.00  0.00            
ATOM    203  C6  C   X  10     108.330 116.610  59.550  0.00  0.00            
ATOM    204  C5  C   X  10     108.840 117.820  59.380  0.00  0.00            
ATOM    205  C4  C   X  10     110.250 117.980  59.380  0.00  0.00            
ATOM    206  N4  C   X  10     110.850 119.100  59.190  0.00  0.00            
ATOM    207  N3  C   X  10     111.050 116.870  59.420  0.00  0.00            
ATOM    208  C2  C   X  10     110.470 115.690  59.600  0.00  0.00            
ATOM    209  O2  C   X  10     111.250 114.750  59.600  0.00  0.00            
ATOM    210  C3' C   X  10     107.590 113.840  61.910  0.00  0.00            
ATOM    211  C2' C   X  10     108.840 113.450  61.070  0.00  0.00            
ATOM    212  O2' C   X  10     108.940 112.090  60.800  0.00  0.00            
ATOM    213  O3' C   X  10     107.320 113.070  63.090  0.00  0.00            
ATOM    214  P   C   X  11     108.080 113.470  64.420  0.00  0.00            
ATOM    215  OP1 C   X  11     107.610 112.510  65.400  0.00  0.00            
ATOM    216  OP2 C   X  11     107.810 114.920  64.650  0.00  0.00            
ATOM    217  O5' C   X  11     109.700 113.390  64.160  0.00  0.00            
ATOM    218  C5' C   X  11     110.380 112.230  63.940  0.00  0.00            
ATOM    219  C4' C   X  11     111.880 112.450  63.800  0.00  0.00            
ATOM    220  O4' C   X  11     112.220 113.270  62.710  0.00  0.00            
ATOM    221  C1' C   X  11     113.340 114.090  63.080  0.00  0.00            
ATOM    222  N1  C   X  11     113.000 115.490  63.100  0.00  0.00            
ATOM    223  C6  C   X  11     111.680 115.930  62.900  0.00  0.00            
ATOM    224  C5  C   X  11     111.330 117.190  62.640  0.00  0.00            
ATOM    225  C4  C   X  11     112.470 118.110  62.510  0.00  0.00            
ATOM    226  N4  C   X  11     112.150 119.330  62.350  0.00  0.00            
ATOM    227  N3  C   X  11     113.720 117.710  62.670  0.00  0.00            
ATOM    228  C2  C   X  11     114.020 116.370  62.950  0.00  0.00            
ATOM    229  O2  C   X  11     115.230 116.070  63.070  0.00  0.00            
ATOM    230  C3' C   X  11     112.320 113.210  65.040  0.00  0.00            
ATOM    231  C2' C   X  11     113.670 113.690  64.490  0.00  0.00            
ATOM    232  O2' C   X  11     114.520 112.600  64.400  0.00  0.00            
ATOM    233  O3' C   X  11     112.400 112.330  66.180  0.00  0.00            
ATOM    234  P   G   X  12     112.310 113.060  67.560  0.00  0.00            
ATOM    235  OP1 G   X  12     112.100 111.910  68.530  0.00  0.00            
ATOM    236  OP2 G   X  12     111.190 114.060  67.590  0.00  0.00            
ATOM    237  O5' G   X  12     113.840 113.640  67.880  0.00  0.00            
ATOM    238  C5' G   X  12     115.020 112.780  68.000  0.00  0.00            
ATOM    239  C4' G   X  12     116.360 113.530  67.720  0.00  0.00            
ATOM    240  O4' G   X  12     116.410 114.240  66.450  0.00  0.00            
ATOM    241  C1' G   X  12     116.910 115.570  66.630  0.00  0.00            
ATOM    242  N9  G   X  12     115.980 116.650  66.470  0.00  0.00            
ATOM    243  C8  G   X  12     114.590 116.570  66.540  0.00  0.00            
ATOM    244  N7  G   X  12     113.940 117.690  66.430  0.00  0.00            
ATOM    245  C5  G   X  12     115.000 118.630  66.410  0.00  0.00            
ATOM    246  C6  G   X  12     115.040 120.130  66.290  0.00  0.00            
ATOM    247  O6  G   X  12     114.070 120.880  66.200  0.00  0.00            
ATOM    248  N1  G   X  12     116.290 120.700  66.390  0.00  0.00            
ATOM    249  C2  G   X  12     117.430 119.990  66.340  0.00  0.00            
ATOM    250  N2  G   X  12     118.440 120.740  66.500  0.00  0.00            
ATOM    251  N3  G   X  12     117.460 118.640  66.510  0.00  0.00            
ATOM    252  C4  G   X  12     116.260 118.010  66.510  0.00  0.00            
ATOM    253  C3' G   X  12     116.730 114.490  68.840  0.00  0.00            
ATOM    254  C2' G   X  12     117.530 115.480  68.070  0.00  0.00            
ATOM    255  O2' G   X  12     118.950 115.270  68.050  0.00  0.00            
ATOM    256  O3' G   X  12     117.530 113.950  69.830  0.00  0.00            
ATOM    257  P   G   X  13     117.330 114.360  71.360  0.00  0.00            
ATOM    258  OP1 G   X  13     118.300 113.500  72.110  0.00  0.00            
ATOM    259  OP2 G   X  13     115.880 114.210  71.630  0.00  0.00            
ATOM    260  O5' G   X  13     117.700 115.880  71.460  0.00  0.00            
ATOM    261  C5' G   X  13     119.130 116.250  71.360  0.00  0.00            
ATOM    262  C4' G   X  13     119.430 117.780  71.150  0.00  0.00            
ATOM    263  O4' G   X  13     118.910 118.340  69.980  0.00  0.00            
ATOM    264  C1' G   X  13     118.710 119.710  70.120  0.00  0.00            
ATOM    265  N9  G   X  13     117.290 120.000  69.960  0.00  0.00            
ATOM    266  C8  G   X  13     116.300 119.070  69.800  0.00  0.00            
ATOM    267  N7  G   X  13     115.080 119.580  69.630  0.00  0.00            
ATOM    268  C5  G   X  13     115.360 120.950  69.530  0.00  0.00            
ATOM    269  C6  G   X  13     114.510 122.090  69.200  0.00  0.00            
ATOM    270  O6  G   X  13     113.310 122.140  69.100  0.00  0.00            
ATOM    271  N1  G   X  13     115.080 123.340  69.400  0.00  0.00            
ATOM    272  C2  G   X  13     116.380 123.470  69.650  0.00  0.00            
ATOM    273  N2  G   X  13     116.840 124.650  69.780  0.00  0.00            
ATOM    274  N3  G   X  13     117.270 122.440  69.720  0.00  0.00            
ATOM    275  C4  G   X  13     116.690 121.210  69.700  0.00  0.00            
ATOM    276  C3' G   X  13     119.040 118.700  72.300  0.00  0.00            
ATOM    277  C2' G   X  13     119.080 120.070  71.590  0.00  0.00            
ATOM    278  O2' G   X  13     120.400 120.670  71.680  0.00  0.00            
ATOM    279  O3' G   X  13     120.000 118.670  73.370  0.00  0.00            
ATOM    280  P   C   X  14     119.640 119.020  74.880  0.00  0.00            
ATOM    281  OP1 C   X  14     118.810 120.210  74.920  0.00  0.00            
ATOM    282  OP2 C   X  14     120.860 118.970  75.640  0.00  0.00            
ATOM    283  O5' C   X  14     118.660 117.770  75.200  0.00  0.00            
ATOM    284  C5' C   X  14     119.260 116.470  75.330  0.00  0.00            
ATOM    285  C4' C   X  14     118.170 115.420  75.270  0.00  0.00            
ATOM    286  O4' C   X  14     118.730 114.140  75.300  0.00  0.00            
ATOM    287  C1' C   X  14     117.650 113.270  75.500  0.00  0.00            
ATOM    288  N1  C   X  14     117.940 111.930  76.080  0.00  0.00            
ATOM    289  C6  C   X  14     117.790 110.800  75.280  0.00  0.00            
ATOM    290  C5  C   X  14     118.210 109.580  75.710  0.00  0.00            
ATOM    291  C4  C   X  14     118.670 109.480  77.020  0.00  0.00            
ATOM    292  N4  C   X  14     119.130 108.340  77.450  0.00  0.00            
ATOM    293  N3  C   X  14     118.750 110.500  77.790  0.00  0.00            
ATOM    294  C2  C   X  14     118.370 111.720  77.360  0.00  0.00            
ATOM    295  O2  C   X  14     118.430 112.640  78.180  0.00  0.00            
ATOM    296  C3' C   X  14     117.100 115.360  76.380  0.00  0.00            
ATOM    297  C2' C   X  14     116.480 114.020  76.240  0.00  0.00            
ATOM    298  O2' C   X  14     115.320 114.020  75.310  0.00  0.00            
ATOM    299  O3' C   X  14     116.170 116.420  76.230  0.00  0.00            
ATOM    300  P   C   X  15     115.400 117.030  77.510  0.00  0.00            
ATOM    301  OP1 C   X  15     115.240 118.470  77.240  0.00  0.00            
ATOM    302  OP2 C   X  15     116.010 116.610  78.800  0.00  0.00            
ATOM    303  O5' C   X  15     113.940 116.360  77.510  0.00  0.00            
ATOM    304  C5' C   X  15     113.680 114.940  77.820  0.00  0.00            
ATOM    305  C4' C   X  15     112.390 114.790  78.610  0.00  0.00            
ATOM    306  O4' C   X  15     112.620 115.180  79.940  0.00  0.00            
ATOM    307  C1' C   X  15     111.410 115.780  80.520  0.00  0.00            
ATOM    308  N1  C   X  15     111.610 117.220  80.650  0.00  0.00            
ATOM    309  C6  C   X  15     112.790 117.880  80.370  0.00  0.00            
ATOM    310  C5  C   X  15     113.010 119.130  80.820  0.00  0.00            
ATOM    311  C4  C   X  15     112.010 119.740  81.680  0.00  0.00            
ATOM    312  N4  C   X  15     112.300 120.940  82.160  0.00  0.00            
ATOM    313  N3  C   X  15     110.820 119.130  81.860  0.00  0.00            
ATOM    314  C2  C   X  15     110.700 117.860  81.450  0.00  0.00            
ATOM    315  O2  C   X  15     109.670 117.320  81.910  0.00  0.00            
ATOM    316  C3' C   X  15     111.100 115.490  78.170  0.00  0.00            
ATOM    317  C2' C   X  15     110.290 115.560  79.540  0.00  0.00            
ATOM    318  O2' C   X  15     109.680 114.360  79.870  0.00  0.00            
ATOM    319  O3' C   X  15     110.390 114.720  77.180  0.00  0.00            
ATOM    320  P   A   X  16     109.570 115.460  76.050  0.00  0.00            
ATOM    321  OP1 A   X  16     108.840 114.500  75.210  0.00  0.00            
ATOM    322  OP2 A   X  16     110.540 116.270  75.270  0.00  0.00            
ATOM    323  O5' A   X  16     108.590 116.480  76.750  0.00  0.00            
ATOM    324  C5' A   X  16     107.510 116.130  77.530  0.00  0.00            
ATOM    325  C4' A   X  16     107.000 117.430  78.220  0.00  0.00            
ATOM    326  O4' A   X  16     107.700 118.000  79.240  0.00  0.00            
ATOM    327  C1' A   X  16     107.600 119.430  79.280  0.00  0.00            
ATOM    328  N9  A   X  16     108.960 120.060  78.990  0.00  0.00            
ATOM    329  C8  A   X  16     110.090 119.510  78.480  0.00  0.00            
ATOM    330  N7  A   X  16     111.070 120.340  78.300  0.00  0.00            
ATOM    331  C5  A   X  16     110.560 121.590  78.700  0.00  0.00            
ATOM    332  C6  A   X  16     110.980 122.910  78.810  0.00  0.00            
ATOM    333  N6  A   X  16     112.200 123.270  78.530  0.00  0.00            
ATOM    334  N1  A   X  16     110.280 123.830  79.400  0.00  0.00            
ATOM    335  C2  A   X  16     109.070 123.540  79.830  0.00  0.00            
ATOM    336  N3  A   X  16     108.530 122.320  79.880  0.00  0.00            
ATOM    337  C4  A   X  16     109.290 121.370  79.230  0.00  0.00            
ATOM    338  C3' A   X  16     106.720 118.650  77.260  0.00  0.00            
ATOM    339  C2' A   X  16     106.580 119.930  78.210  0.00  0.00            
ATOM    340  O2' A   X  16     105.270 120.110  78.710  0.00  0.00            
ATOM    341  O3' A   X  16     105.750 118.410  76.310  0.00  0.00            
ATOM    342  P   U   X  17     105.850 118.920  74.850  0.00  0.00            
ATOM    343  OP1 U   X  17     104.650 118.490  74.070  0.00  0.00            
ATOM    344  OP2 U   X  17     107.110 118.590  74.200  0.00  0.00            
ATOM    345  O5' U   X  17     105.890 120.500  74.890  0.00  0.00            
ATOM    346  C5' U   X  17     104.760 121.250  75.290  0.00  0.00            
ATOM    347  C4' U   X  17     105.140 122.700  75.510  0.00  0.00            
ATOM    348  O4' U   X  17     106.050 123.000  76.550  0.00  0.00            
ATOM    349  C1' U   X  17     106.400 124.330  76.360  0.00  0.00            
ATOM    350  N1  U   X  17     107.850 124.520  76.630  0.00  0.00            
ATOM    351  C6  U   X  17     108.740 123.510  76.240  0.00  0.00            
ATOM    352  C5  U   X  17     110.060 123.880  76.070  0.00  0.00            
ATOM    353  C4  U   X  17     110.500 125.190  76.350  0.00  0.00            
ATOM    354  O4  U   X  17     111.660 125.560  76.190  0.00  0.00            
ATOM    355  N3  U   X  17     109.610 126.070  76.860  0.00  0.00            
ATOM    356  C2  U   X  17     108.330 125.810  77.040  0.00  0.00            
ATOM    357  O2  U   X  17     107.620 126.720  77.370  0.00  0.00            
ATOM    358  C3' U   X  17     105.780 123.330  74.310  0.00  0.00            
ATOM    359  C2' U   X  17     106.070 124.740  74.960  0.00  0.00            
ATOM    360  O2' U   X  17     105.000 125.610  74.990  0.00  0.00            
ATOM    361  O3' U   X  17     104.930 123.410  73.150  0.00  0.00            
ATOM    362  P   C   X  18     105.580 123.930  71.710  0.00  0.00            
ATOM    363  OP1 C   X  18     104.490 123.790  70.730  0.00  0.00            
ATOM    364  OP2 C   X  18     106.860 123.240  71.600  0.00  0.00            
ATOM    365  O5' C   X  18     105.860 125.450  71.750  0.00  0.00            
ATOM    366  C5' C   X  18     104.820 126.350  71.810  0.00  0.00            
ATOM    367  C4' C   X  18     105.170 127.820  72.040  0.00  0.00            
ATOM    368  O4' C   X  18     105.850 128.120  73.260  0.00  0.00            
ATOM    369  C1' C   X  18     106.650 129.240  73.040  0.00  0.00            
ATOM    370  N1  C   X  18     108.080 128.850  73.300  0.00  0.00            
ATOM    371  C6  C   X  18     108.510 127.550  73.310  0.00  0.00            
ATOM    372  C5  C   X  18     109.750 127.280  73.690  0.00  0.00            
ATOM    373  C4  C   X  18     110.590 128.340  73.990  0.00  0.00            
ATOM    374  N4  C   X  18     111.880 128.120  74.270  0.00  0.00            
ATOM    375  N3  C   X  18     110.250 129.590  73.760  0.00  0.00            
ATOM    376  C2  C   X  18     109.010 129.850  73.370  0.00  0.00            
ATOM    377  O2  C   X  18     108.750 131.020  73.080  0.00  0.00            
ATOM    378  C3' C   X  18     106.030 128.440  70.910  0.00  0.00            
ATOM    379  C2' C   X  18     106.580 129.730  71.540  0.00  0.00            
ATOM    380  O2' C   X  18     105.720 130.860  71.420  0.00  0.00            
ATOM    381  O3' C   X  18     105.320 128.740  69.700  0.00  0.00            
ATOM    382  P   A   X  19     106.080 128.430  68.300  0.00  0.00            
ATOM    383  OP1 A   X  19     105.080 128.720  67.300  0.00  0.00            
ATOM    384  OP2 A   X  19     106.650 127.040  68.390  0.00  0.00            
ATOM    385  O5' A   X  19     107.260 129.380  68.140  0.00  0.00            
ATOM    386  C5' A   X  19     107.140 130.730  67.800  0.00  0.00            
ATOM    387  C4' A   X  19     108.250 131.670  68.340  0.00  0.00            
ATOM    388  O4' A   X  19     108.640 131.360  69.660  0.00  0.00            
ATOM    389  C1' A   X  19     110.030 131.500  69.820  0.00  0.00            
ATOM    390  N9  A   X  19     110.510 130.140  70.180  0.00  0.00            
ATOM    391  C8  A   X  19     109.870 128.930  70.080  0.00  0.00            
ATOM    392  N7  A   X  19     110.620 127.930  70.420  0.00  0.00            
ATOM    393  C5  A   X  19     111.850 128.520  70.810  0.00  0.00            
ATOM    394  C6  A   X  19     113.020 127.990  71.400  0.00  0.00            
ATOM    395  N6  A   X  19     113.250 126.720  71.730  0.00  0.00            
ATOM    396  N1  A   X  19     113.990 128.840  71.680  0.00  0.00            
ATOM    397  C2  A   X  19     113.850 130.170  71.420  0.00  0.00            
ATOM    398  N3  A   X  19     112.810 130.730  70.870  0.00  0.00            
ATOM    399  C4  A   X  19     111.780 129.880  70.660  0.00  0.00            
ATOM    400  C3' A   X  19     109.500 131.450  67.490  0.00  0.00            
ATOM    401  C2' A   X  19     110.580 132.040  68.480  0.00  0.00            
ATOM    402  O2' A   X  19     110.490 133.440  68.460  0.00  0.00            
ATOM    403  O3' A   X  19     109.600 132.170  66.260  0.00  0.00            
ATOM    404  P   C   X  20     110.420 131.520  65.070  0.00  0.00            
ATOM    405  OP1 C   X  20     110.660 132.600  64.150  0.00  0.00            
ATOM    406  OP2 C   X  20     109.730 130.290  64.610  0.00  0.00            
ATOM    407  O5' C   X  20     111.870 131.100  65.650  0.00  0.00            
ATOM    408  C5' C   X  20     112.920 132.030  65.900  0.00  0.00            
ATOM    409  C4' C   X  20     114.210 131.310  66.400  0.00  0.00            
ATOM    410  O4' C   X  20     113.990 130.580  67.620  0.00  0.00            
ATOM    411  C1' C   X  20     114.750 129.400  67.620  0.00  0.00            
ATOM    412  N1  C   X  20     113.990 128.180  67.760  0.00  0.00            
ATOM    413  C6  C   X  20     112.620 128.100  67.420  0.00  0.00            
ATOM    414  C5  C   X  20     111.900 127.000  67.680  0.00  0.00            
ATOM    415  C4  C   X  20     112.600 125.850  68.090  0.00  0.00            
ATOM    416  N4  C   X  20     112.000 124.680  68.320  0.00  0.00            
ATOM    417  N3  C   X  20     113.860 125.910  68.530  0.00  0.00            
ATOM    418  C2  C   X  20     114.580 127.030  68.210  0.00  0.00            
ATOM    419  O2  C   X  20     115.800 126.950  68.400  0.00  0.00            
ATOM    420  C3' C   X  20     114.780 130.320  65.450  0.00  0.00            
ATOM    421  C2' C   X  20     115.570 129.340  66.310  0.00  0.00            
ATOM    422  O2' C   X  20     116.890 129.840  66.580  0.00  0.00            
ATOM    423  O3' C   X  20     115.720 131.040  64.610  0.00  0.00            
ATOM    424  P   C   X  21     116.280 130.370  63.290  0.00  0.00            
ATOM    425  OP1 C   X  21     116.980 131.370  62.490  0.00  0.00            
ATOM    426  OP2 C   X  21     115.190 129.630  62.600  0.00  0.00            
ATOM    427  O5' C   X  21     117.370 129.220  63.670  0.00  0.00            
ATOM    428  C5' C   X  21     118.700 129.640  64.130  0.00  0.00            
ATOM    429  C4' C   X  21     119.350 128.330  64.700  0.00  0.00            
ATOM    430  O4' C   X  21     118.580 127.730  65.800  0.00  0.00            
ATOM    431  C1' C   X  21     118.910 126.300  65.810  0.00  0.00            
ATOM    432  N1  C   X  21     117.650 125.550  65.530  0.00  0.00            
ATOM    433  C6  C   X  21     116.560 126.170  65.020  0.00  0.00            
ATOM    434  C5  C   X  21     115.410 125.530  64.990  0.00  0.00            
ATOM    435  C4  C   X  21     115.290 124.190  65.460  0.00  0.00            
ATOM    436  N4  C   X  21     114.130 123.590  65.410  0.00  0.00            
ATOM    437  N3  C   X  21     116.340 123.540  65.950  0.00  0.00            
ATOM    438  C2  C   X  21     117.520 124.200  66.030  0.00  0.00            
ATOM    439  O2  C   X  21     118.490 123.550  66.400  0.00  0.00            
ATOM    440  C3' C   X  21     119.540 127.180  63.660  0.00  0.00            
ATOM    441  C2' C   X  21     119.880 126.100  64.700  0.00  0.00            
ATOM    442  O2' C   X  21     121.250 126.100  65.230  0.00  0.00            
ATOM    443  O3' C   X  21     120.600 127.400  62.700  0.00  0.00            
ATOM    444  P   G   X  22     120.420 126.820  61.160  0.00  0.00            
ATOM    445  OP1 G   X  22     121.540 127.240  60.270  0.00  0.00            
ATOM    446  OP2 G   X  22     119.050 127.100  60.730  0.00  0.00            
ATOM    447  O5' G   X  22     120.600 125.180  61.470  0.00  0.00            
ATOM    448  C5' G   X  22     121.890 124.630  61.750  0.00  0.00            
ATOM    449  C4' G   X  22     122.000 123.140  62.100  0.00  0.00            
ATOM    450  O4' G   X  22     121.180 123.090  63.270  0.00  0.00            
ATOM    451  C1' G   X  22     120.440 121.820  63.290  0.00  0.00            
ATOM    452  N9  G   X  22     119.000 122.110  63.150  0.00  0.00            
ATOM    453  C8  G   X  22     118.290 123.210  62.720  0.00  0.00            
ATOM    454  N7  G   X  22     116.980 123.000  62.600  0.00  0.00            
ATOM    455  C5  G   X  22     116.870 121.650  62.850  0.00  0.00            
ATOM    456  C6  G   X  22     115.770 120.740  62.670  0.00  0.00            
ATOM    457  O6  G   X  22     114.580 121.000  62.440  0.00  0.00            
ATOM    458  N1  G   X  22     116.030 119.380  62.810  0.00  0.00            
ATOM    459  C2  G   X  22     117.290 118.940  62.980  0.00  0.00            
ATOM    460  N2  G   X  22     117.470 117.680  63.260  0.00  0.00            
ATOM    461  N3  G   X  22     118.380 119.720  63.180  0.00  0.00            
ATOM    462  C4  G   X  22     118.110 121.110  63.050  0.00  0.00            
ATOM    463  C3' G   X  22     121.360 122.250  61.160  0.00  0.00            
ATOM    464  C2' G   X  22     121.000 121.100  62.110  0.00  0.00            
ATOM    465  O2' G   X  22     122.190 120.300  62.400  0.00  0.00            
ATOM    466  O3' G   X  22     122.370 121.880  60.210  0.00  0.00            
ATOM    467  P   G   X  23     121.980 121.260  58.840  0.00  0.00            
ATOM    468  OP1 G   X  23     123.130 120.970  57.980  0.00  0.00            
ATOM    469  OP2 G   X  23     120.910 122.070  58.250  0.00  0.00            
ATOM    470  O5' G   X  23     121.300 119.830  59.120  0.00  0.00            
ATOM    471  C5' G   X  23     122.040 118.640  59.400  0.00  0.00            
ATOM    472  C4' G   X  23     121.190 117.450  59.700  0.00  0.00            
ATOM    473  O4' G   X  23     120.120 117.780  60.620  0.00  0.00            
ATOM    474  C1' G   X  23     119.010 116.960  60.290  0.00  0.00            
ATOM    475  N9  G   X  23     117.910 117.850  59.920  0.00  0.00            
ATOM    476  C8  G   X  23     118.030 119.200  59.660  0.00  0.00            
ATOM    477  N7  G   X  23     116.890 119.790  59.390  0.00  0.00            
ATOM    478  C5  G   X  23     115.960 118.720  59.410  0.00  0.00            
ATOM    479  C6  G   X  23     114.520 118.750  59.190  0.00  0.00            
ATOM    480  O6  G   X  23     113.740 119.700  58.960  0.00  0.00            
ATOM    481  N1  G   X  23     113.930 117.460  59.290  0.00  0.00            
ATOM    482  C2  G   X  23     114.710 116.350  59.540  0.00  0.00            
ATOM    483  N2  G   X  23     114.040 115.230  59.650  0.00  0.00            
ATOM    484  N3  G   X  23     116.040 116.270  59.600  0.00  0.00            
ATOM    485  C4  G   X  23     116.560 117.510  59.700  0.00  0.00            
ATOM    486  C3' G   X  23     120.590 116.750  58.440  0.00  0.00            
ATOM    487  C2' G   X  23     119.530 115.980  59.200  0.00  0.00            
ATOM    488  O2' G   X  23     119.980 114.850  59.810  0.00  0.00            
ATOM    489  O3' G   X  23     121.460 115.850  57.760  0.00  0.00            
ATOM    490  P   G   X  24     121.530 115.780  56.230  0.00  0.00            
ATOM    491  OP1 G   X  24     122.220 114.480  55.970  0.00  0.00            
ATOM    492  OP2 G   X  24     122.110 116.980  55.700  0.00  0.00            
ATOM    493  O5' G   X  24     119.980 115.580  55.910  0.00  0.00            
ATOM    494  C5' G   X  24     119.380 114.350  56.120  0.00  0.00            
ATOM    495  C4' G   X  24     117.830 114.420  55.740  0.00  0.00            
ATOM    496  O4' G   X  24     117.260 115.520  56.350  0.00  0.00            
ATOM    497  C1' G   X  24     116.080 115.920  55.760  0.00  0.00            
ATOM    498  N9  G   X  24     116.140 117.430  55.640  0.00  0.00            
ATOM    499  C8  G   X  24     117.200 118.200  55.400  0.00  0.00            
ATOM    500  N7  G   X  24     116.970 119.490  55.310  0.00  0.00            
ATOM    501  C5  G   X  24     115.570 119.530  55.450  0.00  0.00            
ATOM    502  C6  G   X  24     114.660 120.660  55.560  0.00  0.00            
ATOM    503  O6  G   X  24     114.930 121.840  55.520  0.00  0.00            
ATOM    504  N1  G   X  24     113.350 120.380  55.790  0.00  0.00            
ATOM    505  C2  G   X  24     112.930 119.120  55.900  0.00  0.00            
ATOM    506  N2  G   X  24     111.670 119.040  56.080  0.00  0.00            
ATOM    507  N3  G   X  24     113.740 118.020  55.970  0.00  0.00            
ATOM    508  C4  G   X  24     115.070 118.280  55.660  0.00  0.00            
ATOM    509  C3' G   X  24     117.350 114.540  54.330  0.00  0.00            
ATOM    510  C2' G   X  24     116.000 115.210  54.390  0.00  0.00            
ATOM    511  O2' G   X  24     115.040 114.200  54.550  0.00  0.00            
ATOM    512  O3' G   X  24     117.480 113.250  53.680  0.00  0.00            
ATOM    513  P   G   X  25     117.430 113.040  52.090  0.00  0.00            
ATOM    514  OP1 G   X  25     117.620 111.640  51.760  0.00  0.00            
ATOM    515  OP2 G   X  25     118.360 114.070  51.450  0.00  0.00            
ATOM    516  O5' G   X  25     115.930 113.500  51.750  0.00  0.00            
ATOM    517  C5' G   X  25     114.820 112.610  51.680  0.00  0.00            
ATOM    518  C4' G   X  25     113.480 113.250  51.330  0.00  0.00            
ATOM    519  O4' G   X  25     113.240 114.360  52.180  0.00  0.00            
ATOM    520  C1' G   X  25     112.640 115.410  51.440  0.00  0.00            
ATOM    521  N9  G   X  25     113.660 116.530  51.290  0.00  0.00            
ATOM    522  C8  G   X  25     114.910 116.480  50.710  0.00  0.00            
ATOM    523  N7  G   X  25     115.510 117.630  50.650  0.00  0.00            
ATOM    524  C5  G   X  25     114.590 118.450  51.350  0.00  0.00            
ATOM    525  C6  G   X  25     114.710 119.830  51.620  0.00  0.00            
ATOM    526  O6  G   X  25     115.630 120.620  51.360  0.00  0.00            
ATOM    527  N1  G   X  25     113.600 120.260  52.310  0.00  0.00            
ATOM    528  C2  G   X  25     112.410 119.590  52.520  0.00  0.00            
ATOM    529  N2  G   X  25     111.330 120.260  52.960  0.00  0.00            
ATOM    530  N3  G   X  25     112.280 118.290  52.220  0.00  0.00            
ATOM    531  C4  G   X  25     113.420 117.810  51.620  0.00  0.00            
ATOM    532  C3' G   X  25     113.340 113.780  49.860  0.00  0.00            
ATOM    533  C2' G   X  25     112.230 114.830  50.070  0.00  0.00            
ATOM    534  O2' G   X  25     110.880 114.300  50.320  0.00  0.00            
ATOM    535  O3' G   X  25     113.010 112.620  49.080  0.00  0.00            
ATOM    536  P   A   X  26     112.770 112.790  47.510  0.00  0.00            
ATOM    537  OP1 A   X  26     113.180 111.470  47.000  0.00  0.00            
ATOM    538  OP2 A   X  26     113.450 113.990  46.990  0.00  0.00            
ATOM    539  O5' A   X  26     111.210 113.000  47.420  0.00  0.00            
ATOM    540  C5' A   X  26     110.220 112.040  47.780  0.00  0.00            
ATOM    541  C4' A   X  26     108.840 112.690  47.730  0.00  0.00            
ATOM    542  O4' A   X  26     108.800 113.930  48.450  0.00  0.00            
ATOM    543  C1' A   X  26     108.400 115.020  47.640  0.00  0.00            
ATOM    544  N9  A   X  26     109.070 116.240  48.010  0.00  0.00            
ATOM    545  C8  A   X  26     110.410 116.490  47.910  0.00  0.00            
ATOM    546  N7  A   X  26     110.680 117.670  48.410  0.00  0.00            
ATOM    547  C5  A   X  26     109.440 118.270  48.750  0.00  0.00            
ATOM    548  C6  A   X  26     109.050 119.540  49.220  0.00  0.00            
ATOM    549  N6  A   X  26     109.800 120.600  49.480  0.00  0.00            
ATOM    550  N1  A   X  26     107.740 119.750  49.470  0.00  0.00            
ATOM    551  C2  A   X  26     106.930 118.710  49.350  0.00  0.00            
ATOM    552  N3  A   X  26     107.150 117.510  48.780  0.00  0.00            
ATOM    553  C4  A   X  26     108.450 117.330  48.600  0.00  0.00            
ATOM    554  C3' A   X  26     108.300 113.030  46.280  0.00  0.00            
ATOM    555  C2' A   X  26     108.670 114.520  46.250  0.00  0.00            
ATOM    556  O2' A   X  26     107.930 115.330  45.320  0.00  0.00            
ATOM    557  O3' A   X  26     106.850 112.810  46.200  0.00  0.00            
ATOM    558  P   G   X  27     106.280 111.310  46.040  0.00  0.00            
ATOM    559  OP1 G   X  27     107.350 110.340  45.600  0.00  0.00            
ATOM    560  OP2 G   X  27     104.980 111.410  45.280  0.00  0.00            
ATOM    561  O5' G   X  27     105.810 110.830  47.460  0.00  0.00            
ATOM    562  C5' G   X  27     104.710 111.450  48.160  0.00  0.00            
ATOM    563  C4' G   X  27     105.120 112.330  49.380  0.00  0.00            
ATOM    564  O4' G   X  27     105.790 113.510  48.960  0.00  0.00            
ATOM    565  C1' G   X  27     105.240 114.620  49.650  0.00  0.00            
ATOM    566  N9  G   X  27     104.310 115.320  48.680  0.00  0.00            
ATOM    567  C8  G   X  27     104.080 115.150  47.290  0.00  0.00            
ATOM    568  N7  G   X  27     103.220 116.020  46.750  0.00  0.00            
ATOM    569  C5  G   X  27     102.950 116.910  47.790  0.00  0.00            
ATOM    570  C6  G   X  27     101.970 117.980  47.860  0.00  0.00            
ATOM    571  O6  G   X  27     101.150 118.290  46.980  0.00  0.00            
ATOM    572  N1  G   X  27     102.080 118.690  49.100  0.00  0.00            
ATOM    573  C2  G   X  27     102.860 118.270  50.120  0.00  0.00            
ATOM    574  N2  G   X  27     102.780 118.910  51.270  0.00  0.00            
ATOM    575  N3  G   X  27     103.640 117.240  50.070  0.00  0.00            
ATOM    576  C4  G   X  27     103.680 116.590  48.920  0.00  0.00            
ATOM    577  C3' G   X  27     103.860 112.870  49.990  0.00  0.00            
ATOM    578  C2' G   X  27     104.420 114.070  50.780  0.00  0.00            
ATOM    579  O2' G   X  27     105.420 113.750  51.780  0.00  0.00            
ATOM    580  O3' G   X  27     103.320 111.920  50.830  0.00  0.00            
ATOM    581  P   C   X  28     101.640 111.940  50.950  0.00  0.00            
ATOM    582  OP1 C   X  28     101.220 110.800  51.750  0.00  0.00            
ATOM    583  OP2 C   X  28     101.010 112.250  49.720  0.00  0.00            
ATOM    584  O5' C   X  28     101.410 113.190  51.870  0.00  0.00            
ATOM    585  C5' C   X  28     102.080 113.340  53.090  0.00  0.00            
ATOM    586  C4' C   X  28     101.720 114.670  53.750  0.00  0.00            
ATOM    587  O4' C   X  28     101.980 115.840  52.950  0.00  0.00            
ATOM    588  C1' C   X  28     100.830 116.670  53.080  0.00  0.00            
ATOM    589  N1  C   X  28     100.090 116.720  51.860  0.00  0.00            
ATOM    590  C6  C   X  28     100.530 116.010  50.730  0.00  0.00            
ATOM    591  C5  C   X  28      99.890 116.200  49.520  0.00  0.00            
ATOM    592  C4  C   X  28      98.790 117.070  49.540  0.00  0.00            
ATOM    593  N4  C   X  28      98.090 117.380  48.480  0.00  0.00            
ATOM    594  N3  C   X  28      98.430 117.840  50.580  0.00  0.00            
ATOM    595  C2  C   X  28      99.050 117.650  51.690  0.00  0.00            
ATOM    596  O2  C   X  28      98.610 118.330  52.620  0.00  0.00            
ATOM    597  C3' C   X  28     100.270 114.690  54.280  0.00  0.00            
ATOM    598  C2' C   X  28      99.980 116.190  54.290  0.00  0.00            
ATOM    599  O2' C   X  28     100.660 116.790  55.440  0.00  0.00            
ATOM    600  O3' C   X  28      99.990 114.060  55.580  0.00  0.00            
ATOM    601  P   C   X  29      98.550 113.530  56.040  0.00  0.00            
ATOM    602  OP1 C   X  29      98.700 113.040  57.410  0.00  0.00            
ATOM    603  OP2 C   X  29      98.130 112.620  54.980  0.00  0.00            
ATOM    604  O5' C   X  29      97.440 114.700  56.160  0.00  0.00            
ATOM    605  C5' C   X  29      97.550 115.830  57.050  0.00  0.00            
ATOM    606  C4' C   X  29      96.610 116.950  56.600  0.00  0.00            
ATOM    607  O4' C   X  29      96.960 117.540  55.350  0.00  0.00            
ATOM    608  C1' C   X  29      95.750 118.140  54.890  0.00  0.00            
ATOM    609  N1  C   X  29      95.510 117.690  53.450  0.00  0.00            
ATOM    610  C6  C   X  29      95.940 116.470  53.000  0.00  0.00            
ATOM    611  C5  C   X  29      95.740 116.110  51.690  0.00  0.00            
ATOM    612  C4  C   X  29      95.050 117.020  50.810  0.00  0.00            
ATOM    613  N4  C   X  29      94.780 116.760  49.530  0.00  0.00            
ATOM    614  N3  C   X  29      94.480 118.120  51.320  0.00  0.00            
ATOM    615  C2  C   X  29      94.640 118.450  52.630  0.00  0.00            
ATOM    616  O2  C   X  29      94.090 119.520  53.020  0.00  0.00            
ATOM    617  C3' C   X  29      95.170 116.430  56.370  0.00  0.00            
ATOM    618  C2' C   X  29      94.580 117.730  55.800  0.00  0.00            
ATOM    619  O2' C   X  29      94.340 118.790  56.630  0.00  0.00            
ATOM    620  O3' C   X  29      94.660 116.130  57.670  0.00  0.00            
ATOM    621  P   U   X  30      93.300 115.370  57.850  0.00  0.00            
ATOM    622  OP1 U   X  30      93.380 114.690  59.150  0.00  0.00            
ATOM    623  OP2 U   X  30      93.120 114.490  56.660  0.00  0.00            
ATOM    624  O5' U   X  30      92.170 116.490  57.790  0.00  0.00            
ATOM    625  C5' U   X  30      92.010 117.420  58.780  0.00  0.00            
ATOM    626  C4' U   X  30      91.000 118.520  58.360  0.00  0.00            
ATOM    627  O4' U   X  30      91.340 119.040  57.100  0.00  0.00            
ATOM    628  C1' U   X  30      90.160 119.210  56.310  0.00  0.00            
ATOM    629  N1  U   X  30      90.230 118.530  54.990  0.00  0.00            
ATOM    630  C6  U   X  30      91.210 117.610  54.760  0.00  0.00            
ATOM    631  C5  U   X  30      91.430 117.110  53.540  0.00  0.00            
ATOM    632  C4  U   X  30      90.550 117.430  52.450  0.00  0.00            
ATOM    633  O4  U   X  30      90.620 116.900  51.320  0.00  0.00            
ATOM    634  N3  U   X  30      89.750 118.480  52.680  0.00  0.00            
ATOM    635  C2  U   X  30      89.410 119.000  53.940  0.00  0.00            
ATOM    636  O2  U   X  30      88.530 119.850  54.040  0.00  0.00            
ATOM    637  C3' U   X  30      89.640 117.950  58.220  0.00  0.00            
ATOM    638  C2' U   X  30      88.930 118.780  57.100  0.00  0.00            
ATOM    639  O2' U   X  30      88.150 119.870  57.480  0.00  0.00            
ATOM    640  O3' U   X  30      88.980 118.110  59.450  0.00  0.00            
ATOM    641  P   U   X  31      87.590 117.340  59.780  0.00  0.00            
ATOM    642  OP1 U   X  31      87.160 117.830  61.040  0.00  0.00            
ATOM    643  OP2 U   X  31      87.840 115.900  59.570  0.00  0.00            
ATOM    644  O5' U   X  31      86.440 117.840  58.700  0.00  0.00            
ATOM    645  C5' U   X  31      85.380 118.690  59.140  0.00  0.00            
ATOM    646  C4' U   X  31      84.490 119.240  58.030  0.00  0.00            
ATOM    647  O4' U   X  31      85.200 119.790  57.010  0.00  0.00            
ATOM    648  C1' U   X  31      84.320 119.830  55.830  0.00  0.00            
ATOM    649  N1  U   X  31      85.070 118.980  54.800  0.00  0.00            
ATOM    650  C6  U   X  31      85.900 117.880  55.150  0.00  0.00            
ATOM    651  C5  U   X  31      86.610 117.130  54.220  0.00  0.00            
ATOM    652  C4  U   X  31      86.660 117.550  52.880  0.00  0.00            
ATOM    653  O4  U   X  31      87.260 117.030  51.930  0.00  0.00            
ATOM    654  N3  U   X  31      85.830 118.650  52.590  0.00  0.00            
ATOM    655  C2  U   X  31      85.080 119.410  53.450  0.00  0.00            
ATOM    656  O2  U   X  31      84.390 120.310  53.000  0.00  0.00            
ATOM    657  C3' U   X  31      83.490 118.220  57.470  0.00  0.00            
ATOM    658  C2' U   X  31      83.030 119.090  56.240  0.00  0.00            
ATOM    659  O2' U   X  31      82.140 120.040  56.630  0.00  0.00            
ATOM    660  O3' U   X  31      82.400 117.720  58.340  0.00  0.00            
ATOM    661  P   C   X  32      81.920 116.180  58.370  0.00  0.00            
ATOM    662  OP1 C   X  32      80.960 116.030  59.490  0.00  0.00            
ATOM    663  OP2 C   X  32      83.090 115.330  58.330  0.00  0.00            
ATOM    664  O5' C   X  32      81.180 115.960  57.090  0.00  0.00            
ATOM    665  C5' C   X  32      79.950 116.670  56.840  0.00  0.00            
ATOM    666  C4' C   X  32      79.420 116.670  55.400  0.00  0.00            
ATOM    667  O4' C   X  32      80.280 117.340  54.560  0.00  0.00            
ATOM    668  C1' C   X  32      80.160 116.950  53.260  0.00  0.00            
ATOM    669  N1  C   X  32      81.470 116.480  52.730  0.00  0.00            
ATOM    670  C6  C   X  32      82.550 116.180  53.580  0.00  0.00            
ATOM    671  C5  C   X  32      83.630 115.600  53.040  0.00  0.00            
ATOM    672  C4  C   X  32      83.620 115.300  51.660  0.00  0.00            
ATOM    673  N4  C   X  32      84.620 114.510  51.270  0.00  0.00            
ATOM    674  N3  C   X  32      82.650 115.570  50.850  0.00  0.00            
ATOM    675  C2  C   X  32      81.540 116.160  51.370  0.00  0.00            
ATOM    676  O2  C   X  32      80.660 116.240  50.480  0.00  0.00            
ATOM    677  C3' C   X  32      79.190 115.290  54.720  0.00  0.00            
ATOM    678  C2' C   X  32      79.210 115.770  53.220  0.00  0.00            
ATOM    679  O2' C   X  32      77.930 116.290  52.790  0.00  0.00            
ATOM    680  O3' C   X  32      78.050 114.620  55.210  0.00  0.00            
ATOM    681  P   G   X  33      77.670 113.110  54.890  0.00  0.00            
ATOM    682  OP1 G   X  33      76.350 112.790  55.340  0.00  0.00            
ATOM    683  OP2 G   X  33      78.750 112.250  55.480  0.00  0.00            
ATOM    684  O5' G   X  33      77.800 112.860  53.340  0.00  0.00            
ATOM    685  C5' G   X  33      76.850 113.320  52.460  0.00  0.00            
ATOM    686  C4' G   X  33      77.360 113.170  51.000  0.00  0.00            
ATOM    687  O4' G   X  33      78.650 113.720  50.880  0.00  0.00            
ATOM    688  C1' G   X  33      79.290 113.090  49.830  0.00  0.00            
ATOM    689  N9  G   X  33      80.560 112.480  50.200  0.00  0.00            
ATOM    690  C8  G   X  33      81.230 112.360  51.330  0.00  0.00            
ATOM    691  N7  G   X  33      82.330 111.830  51.310  0.00  0.00            
ATOM    692  C5  G   X  33      82.450 111.390  50.000  0.00  0.00            
ATOM    693  C6  G   X  33      83.380 110.580  49.330  0.00  0.00            
ATOM    694  O6  G   X  33      84.390 110.090  49.790  0.00  0.00            
ATOM    695  N1  G   X  33      83.100 110.370  47.970  0.00  0.00            
ATOM    696  C2  G   X  33      81.960 110.820  47.420  0.00  0.00            
ATOM    697  N2  G   X  33      81.820 110.620  46.150  0.00  0.00            
ATOM    698  N3  G   X  33      81.130 111.650  48.000  0.00  0.00            
ATOM    699  C4  G   X  33      81.380 111.840  49.330  0.00  0.00            
ATOM    700  C3' G   X  33      77.490 111.730  50.570  0.00  0.00            
ATOM    701  C2' G   X  33      78.330 112.040  49.310  0.00  0.00            
ATOM    702  O2' G   X  33      77.580 112.680  48.240  0.00  0.00            
ATOM    703  O3' G   X  33      76.280 111.030  50.370  0.00  0.00            
ATOM    704  P   G   X  34      76.260 109.450  50.380  0.00  0.00            
ATOM    705  OP1 G   X  34      74.830 109.070  50.320  0.00  0.00            
ATOM    706  OP2 G   X  34      77.020 108.970  51.580  0.00  0.00            
ATOM    707  O5' G   X  34      77.100 108.930  49.120  0.00  0.00            
ATOM    708  C5' G   X  34      76.600 109.300  47.850  0.00  0.00            
ATOM    709  C4' G   X  34      77.230 108.540  46.680  0.00  0.00            
ATOM    710  O4' G   X  34      78.570 108.910  46.540  0.00  0.00            
ATOM    711  C1' G   X  34      79.330 107.850  46.090  0.00  0.00            
ATOM    712  N9  G   X  34      80.430 107.680  47.110  0.00  0.00            
ATOM    713  C8  G   X  34      80.410 107.930  48.490  0.00  0.00            
ATOM    714  N7  G   X  34      81.440 107.420  49.090  0.00  0.00            
ATOM    715  C5  G   X  34      82.180 106.770  48.080  0.00  0.00            
ATOM    716  C6  G   X  34      83.440 106.090  48.120  0.00  0.00            
ATOM    717  O6  G   X  34      84.050 105.720  49.090  0.00  0.00            
ATOM    718  N1  G   X  34      83.910 105.810  46.880  0.00  0.00            
ATOM    719  C2  G   X  34      83.270 106.100  45.730  0.00  0.00            
ATOM    720  N2  G   X  34      83.780 105.570  44.660  0.00  0.00            
ATOM    721  N3  G   X  34      82.040 106.660  45.580  0.00  0.00            
ATOM    722  C4  G   X  34      81.600 107.000  46.820  0.00  0.00            
ATOM    723  C3' G   X  34      77.210 107.080  46.880  0.00  0.00            
ATOM    724  C2' G   X  34      78.360 106.640  45.980  0.00  0.00            
ATOM    725  O2' G   X  34      78.030 106.680  44.580  0.00  0.00            
ATOM    726  O3' G   X  34      76.030 106.420  46.470  0.00  0.00            
ATOM    727  P   A   X  35      75.720 105.080  47.110  0.00  0.00            
ATOM    728  OP1 A   X  35      74.420 104.730  46.500  0.00  0.00            
ATOM    729  OP2 A   X  35      75.800 105.180  48.550  0.00  0.00            
ATOM    730  O5' A   X  35      76.820 104.020  46.500  0.00  0.00            
ATOM    731  C5' A   X  35      76.940 103.670  45.080  0.00  0.00            
ATOM    732  C4' A   X  35      78.340 103.100  44.670  0.00  0.00            
ATOM    733  O4' A   X  35      79.440 103.980  44.780  0.00  0.00            
ATOM    734  C1' A   X  35      80.630 103.250  45.080  0.00  0.00            
ATOM    735  N9  A   X  35      81.030 103.240  46.480  0.00  0.00            
ATOM    736  C8  A   X  35      80.340 103.800  47.490  0.00  0.00            
ATOM    737  N7  A   X  35      80.950 103.610  48.650  0.00  0.00            
ATOM    738  C5  A   X  35      82.160 102.990  48.290  0.00  0.00            
ATOM    739  C6  A   X  35      83.240 102.440  49.050  0.00  0.00            
ATOM    740  N6  A   X  35      83.220 102.480  50.360  0.00  0.00            
ATOM    741  N1  A   X  35      84.240 101.780  48.440  0.00  0.00            
ATOM    742  C2  A   X  35      84.160 101.700  47.120  0.00  0.00            
ATOM    743  N3  A   X  35      83.260 102.160  46.270  0.00  0.00            
ATOM    744  C4  A   X  35      82.200 102.710  46.970  0.00  0.00            
ATOM    745  C3' A   X  35      78.720 101.720  45.170  0.00  0.00            
ATOM    746  C2' A   X  35      80.210 101.720  44.860  0.00  0.00            
ATOM    747  O2' A   X  35      80.490 101.420  43.500  0.00  0.00            
ATOM    748  O3' A   X  35      77.920 100.750  44.440  0.00  0.00            
ATOM    749  P   A   X  36      77.550  99.400  45.080  0.00  0.00            
ATOM    750  OP1 A   X  36      76.820  98.570  44.080  0.00  0.00            
ATOM    751  OP2 A   X  36      76.800  99.740  46.260  0.00  0.00            
ATOM    752  O5' A   X  36      78.870  98.620  45.620  0.00  0.00            
ATOM    753  C5' A   X  36      79.860  98.190  44.710  0.00  0.00            
ATOM    754  C4' A   X  36      81.120  97.810  45.440  0.00  0.00            
ATOM    755  O4' A   X  36      81.670  98.950  46.010  0.00  0.00            
ATOM    756  C1' A   X  36      82.290  98.570  47.260  0.00  0.00            
ATOM    757  N9  A   X  36      81.570  99.160  48.390  0.00  0.00            
ATOM    758  C8  A   X  36      80.320  99.820  48.300  0.00  0.00            
ATOM    759  N7  A   X  36      79.840 100.220  49.440  0.00  0.00            
ATOM    760  C5  A   X  36      80.810  99.810  50.420  0.00  0.00            
ATOM    761  C6  A   X  36      81.070  99.880  51.840  0.00  0.00            
ATOM    762  N6  A   X  36      80.310 100.570  52.750  0.00  0.00            
ATOM    763  N1  A   X  36      82.240  99.410  52.350  0.00  0.00            
ATOM    764  C2  A   X  36      83.100  98.780  51.560  0.00  0.00            
ATOM    765  N3  A   X  36      83.000  98.660  50.290  0.00  0.00            
ATOM    766  C4  A   X  36      81.870  99.190  49.750  0.00  0.00            
ATOM    767  C3' A   X  36      81.020  96.700  46.490  0.00  0.00            
ATOM    768  C2' A   X  36      82.310  97.010  47.270  0.00  0.00            
ATOM    769  O2' A   X  36      83.470  96.620  46.570  0.00  0.00            
ATOM    770  O3' A   X  36      81.000  95.470  45.920  0.00  0.00            
ATOM    771  P   G   X  37      80.620  94.160  46.750  0.00  0.00            
ATOM    772  OP1 G   X  37      80.990  93.030  45.870  0.00  0.00            
ATOM    773  OP2 G   X  37      79.190  94.260  47.230  0.00  0.00            
ATOM    774  O5' G   X  37      81.550  94.060  48.000  0.00  0.00            
ATOM    775  C5' G   X  37      82.900  93.630  47.880  0.00  0.00            
ATOM    776  C4' G   X  37      83.660  93.540  49.160  0.00  0.00            
ATOM    777  O4' G   X  37      83.790  94.770  49.860  0.00  0.00            
ATOM    778  C1' G   X  37      83.710  94.650  51.210  0.00  0.00            
ATOM    779  N9  G   X  37      82.400  95.250  51.650  0.00  0.00            
ATOM    780  C8  G   X  37      81.400  95.890  50.930  0.00  0.00            
ATOM    781  N7  G   X  37      80.420  96.440  51.590  0.00  0.00            
ATOM    782  C5  G   X  37      80.890  96.250  52.920  0.00  0.00            
ATOM    783  C6  G   X  37      80.310  96.700  54.100  0.00  0.00            
ATOM    784  O6  G   X  37      79.360  97.400  54.390  0.00  0.00            
ATOM    785  N1  G   X  37      80.990  96.280  55.240  0.00  0.00            
ATOM    786  C2  G   X  37      82.090  95.510  55.210  0.00  0.00            
ATOM    787  N2  G   X  37      82.630  95.240  56.390  0.00  0.00            
ATOM    788  N3  G   X  37      82.670  95.020  54.120  0.00  0.00            
ATOM    789  C4  G   X  37      82.020  95.470  52.960  0.00  0.00            
ATOM    790  C3' G   X  37      82.940  92.610  50.170  0.00  0.00            
ATOM    791  C2' G   X  37      83.620  93.160  51.480  0.00  0.00            
ATOM    792  O2' G   X  37      84.920  92.680  51.680  0.00  0.00            
ATOM    793  O3' G   X  37      83.080  91.200  49.900  0.00  0.00            
ATOM    794  P   A   X  38      82.200  90.090  50.640  0.00  0.00            
ATOM    795  OP1 A   X  38      82.420  88.730  50.060  0.00  0.00            
ATOM    796  OP2 A   X  38      80.840  90.590  50.770  0.00  0.00            
ATOM    797  O5' A   X  38      82.810  90.140  52.020  0.00  0.00            
ATOM    798  C5' A   X  38      83.550  89.100  52.580  0.00  0.00            
ATOM    799  C4' A   X  38      85.030  89.020  52.070  0.00  0.00            
ATOM    800  O4' A   X  38      85.700  90.140  52.590  0.00  0.00            
ATOM    801  C1' A   X  38      86.810  89.810  53.290  0.00  0.00            
ATOM    802  N9  A   X  38      86.550  89.900  54.760  0.00  0.00            
ATOM    803  C8  A   X  38      85.390  90.260  55.450  0.00  0.00            
ATOM    804  N7  A   X  38      85.540  90.250  56.760  0.00  0.00            
ATOM    805  C5  A   X  38      86.850  89.940  56.950  0.00  0.00            
ATOM    806  C6  A   X  38      87.700  89.830  58.050  0.00  0.00            
ATOM    807  N6  A   X  38      87.280  90.040  59.280  0.00  0.00            
ATOM    808  N1  A   X  38      89.000  89.720  58.020  0.00  0.00            
ATOM    809  C2  A   X  38      89.510  89.550  56.790  0.00  0.00            
ATOM    810  N3  A   X  38      88.890  89.510  55.640  0.00  0.00            
ATOM    811  C4  A   X  38      87.530  89.730  55.760  0.00  0.00            
ATOM    812  C3' A   X  38      85.800  87.880  52.720  0.00  0.00            
ATOM    813  C2' A   X  38      87.190  88.460  52.770  0.00  0.00            
ATOM    814  O2' A   X  38      87.760  88.630  51.510  0.00  0.00            
ATOM    815  O3' A   X  38      85.610  86.760  51.940  0.00  0.00            
ATOM    816  P   A   X  39      85.760  85.300  52.650  0.00  0.00            
ATOM    817  OP1 A   X  39      85.920  84.360  51.560  0.00  0.00            
ATOM    818  OP2 A   X  39      84.560  85.180  53.570  0.00  0.00            
ATOM    819  O5' A   X  39      87.120  85.170  53.440  0.00  0.00            
ATOM    820  C5' A   X  39      88.390  85.100  52.930  0.00  0.00            
ATOM    821  C4' A   X  39      89.420  85.070  54.050  0.00  0.00            
ATOM    822  O4' A   X  39      89.110  86.260  54.820  0.00  0.00            
ATOM    823  C1' A   X  39      89.510  85.960  56.190  0.00  0.00            
ATOM    824  N9  A   X  39      88.310  86.050  57.060  0.00  0.00            
ATOM    825  C8  A   X  39      87.010  86.100  56.640  0.00  0.00            
ATOM    826  N7  A   X  39      86.200  86.450  57.630  0.00  0.00            
ATOM    827  C5  A   X  39      87.040  86.550  58.730  0.00  0.00            
ATOM    828  C6  A   X  39      86.850  87.040  60.000  0.00  0.00            
ATOM    829  N6  A   X  39      85.580  87.390  60.300  0.00  0.00            
ATOM    830  N1  A   X  39      87.880  87.080  60.890  0.00  0.00            
ATOM    831  C2  A   X  39      89.080  86.770  60.480  0.00  0.00            
ATOM    832  N3  A   X  39      89.410  86.250  59.250  0.00  0.00            
ATOM    833  C4  A   X  39      88.300  86.220  58.390  0.00  0.00            
ATOM    834  C3' A   X  39      89.360  83.950  55.030  0.00  0.00            
ATOM    835  C2' A   X  39      90.120  84.580  56.190  0.00  0.00            
ATOM    836  O2' A   X  39      91.500  84.750  56.030  0.00  0.00            
ATOM    837  O3' A   X  39      89.980  82.770  54.490  0.00  0.00            
ATOM    838  P   C   X  40      89.370  81.330  54.750  0.00  0.00            
ATOM    839  OP1 C   X  40      89.930  80.350  53.800  0.00  0.00            
ATOM    840  OP2 C   X  40      87.910  81.330  55.050  0.00  0.00            
ATOM    841  O5' C   X  40      90.040  80.880  56.110  0.00  0.00            
ATOM    842  C5' C   X  40      91.480  80.860  56.340  0.00  0.00            
ATOM    843  C4' C   X  40      91.820  81.150  57.770  0.00  0.00            
ATOM    844  O4' C   X  40      91.350  82.450  58.180  0.00  0.00            
ATOM    845  C1' C   X  40      90.870  82.340  59.480  0.00  0.00            
ATOM    846  N1  C   X  40      89.360  82.580  59.580  0.00  0.00            
ATOM    847  C6  C   X  40      88.460  82.310  58.600  0.00  0.00            
ATOM    848  C5  C   X  40      87.160  82.570  58.700  0.00  0.00            
ATOM    849  C4  C   X  40      86.750  83.060  60.020  0.00  0.00            
ATOM    850  N4  C   X  40      85.570  83.610  60.080  0.00  0.00            
ATOM    851  N3  C   X  40      87.600  83.320  60.970  0.00  0.00            
ATOM    852  C2  C   X  40      88.860  83.010  60.810  0.00  0.00            
ATOM    853  O2  C   X  40      89.580  83.290  61.720  0.00  0.00            
ATOM    854  C3' C   X  40      91.090  80.210  58.680  0.00  0.00            
ATOM    855  C2' C   X  40      91.100  80.950  60.000  0.00  0.00            
ATOM    856  O2' C   X  40      92.350  80.870  60.700  0.00  0.00            
ATOM    857  O3' C   X  40      91.620  78.890  58.670  0.00  0.00            
ATOM    858  P   G   X  41      90.760  77.670  58.200  0.00  0.00            
ATOM    859  OP1 G   X  41      91.450  76.410  58.430  0.00  0.00            
ATOM    860  OP2 G   X  41      90.150  77.890  56.920  0.00  0.00            
ATOM    861  O5' G   X  41      89.560  77.720  59.320  0.00  0.00            
ATOM    862  C5' G   X  41      89.920  77.680  60.730  0.00  0.00            
ATOM    863  C4' G   X  41      89.000  78.220  61.800  0.00  0.00            
ATOM    864  O4' G   X  41      88.420  79.470  61.320  0.00  0.00            
ATOM    865  C1' G   X  41      87.150  79.670  61.890  0.00  0.00            
ATOM    866  N9  G   X  41      86.140  79.740  60.800  0.00  0.00            
ATOM    867  C8  G   X  41      86.300  79.420  59.470  0.00  0.00            
ATOM    868  N7  G   X  41      85.150  79.530  58.750  0.00  0.00            
ATOM    869  C5  G   X  41      84.260  80.090  59.770  0.00  0.00            
ATOM    870  C6  G   X  41      82.900  80.500  59.660  0.00  0.00            
ATOM    871  O6  G   X  41      82.330  80.690  58.590  0.00  0.00            
ATOM    872  N1  G   X  41      82.260  80.730  60.870  0.00  0.00            
ATOM    873  C2  G   X  41      82.990  80.840  62.030  0.00  0.00            
ATOM    874  N2  G   X  41      82.330  81.090  63.120  0.00  0.00            
ATOM    875  N3  G   X  41      84.300  80.580  62.200  0.00  0.00            
ATOM    876  C4  G   X  41      84.880  80.150  61.030  0.00  0.00            
ATOM    877  C3' G   X  41      87.760  77.420  62.110  0.00  0.00            
ATOM    878  C2' G   X  41      86.900  78.490  62.810  0.00  0.00            
ATOM    879  O2' G   X  41      87.360  78.760  64.110  0.00  0.00            
ATOM    880  O3' G   X  41      88.020  76.360  63.030  0.00  0.00            
ATOM    881  P   G   X  42      87.190  75.040  63.110  0.00  0.00            
ATOM    882  OP1 G   X  42      87.740  74.280  64.200  0.00  0.00            
ATOM    883  OP2 G   X  42      87.080  74.450  61.790  0.00  0.00            
ATOM    884  O5' G   X  42      85.780  75.460  63.570  0.00  0.00            
ATOM    885  C5' G   X  42      85.460  75.910  64.940  0.00  0.00            
ATOM    886  C4' G   X  42      83.970  76.290  65.040  0.00  0.00            
ATOM    887  O4' G   X  42      83.730  77.390  64.150  0.00  0.00            
ATOM    888  C1' G   X  42      82.390  77.380  63.680  0.00  0.00            
ATOM    889  N9  G   X  42      82.360  77.250  62.190  0.00  0.00            
ATOM    890  C8  G   X  42      83.340  76.930  61.290  0.00  0.00            
ATOM    891  N7  G   X  42      82.900  76.810  60.040  0.00  0.00            
ATOM    892  C5  G   X  42      81.600  77.250  60.130  0.00  0.00            
ATOM    893  C6  G   X  42      80.630  77.540  59.090  0.00  0.00            
ATOM    894  O6  G   X  42      80.790  77.420  57.880  0.00  0.00            
ATOM    895  N1  G   X  42      79.340  77.710  59.580  0.00  0.00            
ATOM    896  C2  G   X  42      79.100  77.830  60.930  0.00  0.00            
ATOM    897  N2  G   X  42      77.830  77.950  61.250  0.00  0.00            
ATOM    898  N3  G   X  42      79.990  77.780  61.890  0.00  0.00            
ATOM    899  C4  G   X  42      81.220  77.460  61.410  0.00  0.00            
ATOM    900  C3' G   X  42      82.970  75.230  64.500  0.00  0.00            
ATOM    901  C2' G   X  42      81.760  76.160  64.350  0.00  0.00            
ATOM    902  O2' G   X  42      81.260  76.550  65.580  0.00  0.00            
ATOM    903  O3' G   X  42      82.810  74.070  65.370  0.00  0.00            
ATOM    904  P   C   X  43      82.230  72.670  64.870  0.00  0.00            
ATOM    905  OP1 C   X  43      82.130  71.700  65.990  0.00  0.00            
ATOM    906  OP2 C   X  43      82.980  72.160  63.750  0.00  0.00            
ATOM    907  O5' C   X  43      80.690  72.920  64.370  0.00  0.00            
ATOM    908  C5' C   X  43      79.680  73.310  65.250  0.00  0.00            
ATOM    909  C4' C   X  43      78.370  73.620  64.440  0.00  0.00            
ATOM    910  O4' C   X  43      78.410  74.780  63.650  0.00  0.00            
ATOM    911  C1' C   X  43      77.680  74.500  62.510  0.00  0.00            
ATOM    912  N1  C   X  43      78.430  74.250  61.270  0.00  0.00            
ATOM    913  C6  C   X  43      79.800  73.940  61.260  0.00  0.00            
ATOM    914  C5  C   X  43      80.440  73.830  60.060  0.00  0.00            
ATOM    915  C4  C   X  43      79.650  73.980  58.870  0.00  0.00            
ATOM    916  N4  C   X  43      80.110  73.890  57.640  0.00  0.00            
ATOM    917  N3  C   X  43      78.380  74.420  58.900  0.00  0.00            
ATOM    918  C2  C   X  43      77.740  74.450  60.050  0.00  0.00            
ATOM    919  O2  C   X  43      76.510  74.760  60.050  0.00  0.00            
ATOM    920  C3' C   X  43      77.860  72.370  63.640  0.00  0.00            
ATOM    921  C2' C   X  43      76.910  73.200  62.810  0.00  0.00            
ATOM    922  O2' C   X  43      75.700  73.570  63.420  0.00  0.00            
ATOM    923  O3' C   X  43      77.400  71.300  64.400  0.00  0.00            
ATOM    924  P   G   X  44      77.460  69.810  63.920  0.00  0.00            
ATOM    925  OP1 G   X  44      76.990  69.050  65.040  0.00  0.00            
ATOM    926  OP2 G   X  44      78.680  69.480  63.260  0.00  0.00            
ATOM    927  O5' G   X  44      76.270  69.680  62.830  0.00  0.00            
ATOM    928  C5' G   X  44      74.890  69.950  63.050  0.00  0.00            
ATOM    929  C4' G   X  44      74.050  70.310  61.760  0.00  0.00            
ATOM    930  O4' G   X  44      74.590  71.510  61.250  0.00  0.00            
ATOM    931  C1' G   X  44      74.420  71.530  59.790  0.00  0.00            
ATOM    932  N9  G   X  44      75.670  71.390  59.030  0.00  0.00            
ATOM    933  C8  G   X  44      76.870  71.050  59.560  0.00  0.00            
ATOM    934  N7  G   X  44      77.890  71.020  58.700  0.00  0.00            
ATOM    935  C5  G   X  44      77.280  71.490  57.520  0.00  0.00            
ATOM    936  C6  G   X  44      77.830  71.740  56.190  0.00  0.00            
ATOM    937  O6  G   X  44      78.990  71.610  55.750  0.00  0.00            
ATOM    938  N1  G   X  44      76.890  71.900  55.210  0.00  0.00            
ATOM    939  C2  G   X  44      75.560  71.980  55.510  0.00  0.00            
ATOM    940  N2  G   X  44      74.810  72.510  54.580  0.00  0.00            
ATOM    941  N3  G   X  44      75.010  71.880  56.730  0.00  0.00            
ATOM    942  C4  G   X  44      75.890  71.630  57.720  0.00  0.00            
ATOM    943  C3' G   X  44      74.100  69.300  60.590  0.00  0.00            
ATOM    944  C2' G   X  44      73.560  70.280  59.550  0.00  0.00            
ATOM    945  O2' G   X  44      72.210  70.660  59.690  0.00  0.00            
ATOM    946  O3' G   X  44      73.190  68.240  60.790  0.00  0.00            
ATOM    947  P   C   X  45      73.010  67.140  59.680  0.00  0.00            
ATOM    948  OP1 C   X  45      71.870  66.310  60.250  0.00  0.00            
ATOM    949  OP2 C   X  45      74.310  66.490  59.560  0.00  0.00            
ATOM    950  O5' C   X  45      72.620  67.640  58.270  0.00  0.00            
ATOM    951  C5' C   X  45      71.220  67.930  57.900  0.00  0.00            
ATOM    952  C4' C   X  45      71.120  68.180  56.410  0.00  0.00            
ATOM    953  O4' C   X  45      71.980  69.300  55.990  0.00  0.00            
ATOM    954  C1' C   X  45      72.460  69.000  54.670  0.00  0.00            
ATOM    955  N1  C   X  45      73.930  68.800  54.740  0.00  0.00            
ATOM    956  C6  C   X  45      74.660  68.620  55.880  0.00  0.00            
ATOM    957  C5  C   X  45      75.980  68.490  55.860  0.00  0.00            
ATOM    958  C4  C   X  45      76.610  68.570  54.610  0.00  0.00            
ATOM    959  N4  C   X  45      77.880  68.420  54.440  0.00  0.00            
ATOM    960  N3  C   X  45      75.980  68.830  53.490  0.00  0.00            
ATOM    961  C2  C   X  45      74.660  68.960  53.540  0.00  0.00            
ATOM    962  O2  C   X  45      74.050  68.950  52.470  0.00  0.00            
ATOM    963  C3' C   X  45      71.590  67.020  55.430  0.00  0.00            
ATOM    964  C2' C   X  45      71.750  67.770  54.090  0.00  0.00            
ATOM    965  O2' C   X  45      70.490  68.170  53.590  0.00  0.00            
ATOM    966  O3' C   X  45      70.690  65.910  55.430  0.00  0.00            
ATOM    967  P   C   X  46      71.210  64.440  55.320  0.00  0.00            
ATOM    968  OP1 C   X  46      70.090  63.490  55.340  0.00  0.00            
ATOM    969  OP2 C   X  46      72.250  64.290  56.330  0.00  0.00            
ATOM    970  O5' C   X  46      71.900  64.180  53.910  0.00  0.00            
ATOM    971  C5' C   X  46      71.120  63.850  52.790  0.00  0.00            
ATOM    972  C4' C   X  46      71.740  64.240  51.440  0.00  0.00            
ATOM    973  O4' C   X  46      72.430  65.520  51.270  0.00  0.00            
ATOM    974  C1' C   X  46      73.540  65.400  50.420  0.00  0.00            
ATOM    975  N1  C   X  46      74.750  65.560  51.250  0.00  0.00            
ATOM    976  C6  C   X  46      74.740  65.510  52.620  0.00  0.00            
ATOM    977  C5  C   X  46      75.810  65.490  53.370  0.00  0.00            
ATOM    978  C4  C   X  46      77.070  65.750  52.680  0.00  0.00            
ATOM    979  N4  C   X  46      78.240  65.740  53.350  0.00  0.00            
ATOM    980  N3  C   X  46      77.120  65.820  51.390  0.00  0.00            
ATOM    981  C2  C   X  46      75.980  65.730  50.630  0.00  0.00            
ATOM    982  O2  C   X  46      76.170  65.660  49.410  0.00  0.00            
ATOM    983  C3' C   X  46      72.840  63.220  51.010  0.00  0.00            
ATOM    984  C2' C   X  46      73.400  63.980  49.770  0.00  0.00            
ATOM    985  O2' C   X  46      72.570  64.070  48.660  0.00  0.00            
ATOM    986  O3' C   X  46      72.280  61.990  50.580  0.00  0.00            
ATOM    987  P   G   X  47      73.010  60.540  50.440  0.00  0.00            
ATOM    988  OP1 G   X  47      71.960  59.530  50.000  0.00  0.00            
ATOM    989  OP2 G   X  47      73.740  60.280  51.690  0.00  0.00            
ATOM    990  O5' G   X  47      74.040  60.770  49.320  0.00  0.00            
ATOM    991  C5' G   X  47      73.640  60.940  47.980  0.00  0.00            
ATOM    992  C4' G   X  47      74.920  61.270  47.150  0.00  0.00            
ATOM    993  O4' G   X  47      75.620  62.510  47.450  0.00  0.00            
ATOM    994  C1' G   X  47      77.020  62.230  47.290  0.00  0.00            
ATOM    995  N9  G   X  47      77.600  62.330  48.720  0.00  0.00            
ATOM    996  C8  G   X  47      77.000  62.340  49.910  0.00  0.00            
ATOM    997  N7  G   X  47      77.760  62.790  50.880  0.00  0.00            
ATOM    998  C5  G   X  47      78.950  63.010  50.270  0.00  0.00            
ATOM    999  C6  G   X  47      80.270  63.230  50.840  0.00  0.00            
ATOM   1000  O6  G   X  47      80.540  63.450  52.010  0.00  0.00            
ATOM   1001  N1  G   X  47      81.340  62.990  50.050  0.00  0.00            
ATOM   1002  C2  G   X  47      81.190  62.760  48.740  0.00  0.00            
ATOM   1003  N2  G   X  47      82.290  62.530  48.070  0.00  0.00            
ATOM   1004  N3  G   X  47      80.000  62.490  48.140  0.00  0.00            
ATOM   1005  C4  G   X  47      78.950  62.580  48.980  0.00  0.00            
ATOM   1006  C3' G   X  47      75.970  60.090  47.330  0.00  0.00            
ATOM   1007  C2' G   X  47      77.250  60.790  46.840  0.00  0.00            
ATOM   1008  O2' G   X  47      77.260  60.820  45.420  0.00  0.00            
ATOM   1009  O3' G   X  47      75.720  58.930  46.610  0.00  0.00            
ATOM   1010  P   C   X  48      76.390  57.550  46.800  0.00  0.00            
ATOM   1011  OP1 C   X  48      76.100  56.750  45.640  0.00  0.00            
ATOM   1012  OP2 C   X  48      75.810  57.070  48.090  0.00  0.00            
ATOM   1013  O5' C   X  48      77.960  57.790  46.890  0.00  0.00            
ATOM   1014  C5' C   X  48      78.820  57.660  45.730  0.00  0.00            
ATOM   1015  C4' C   X  48      80.350  57.930  45.950  0.00  0.00            
ATOM   1016  O4' C   X  48      80.580  59.010  46.750  0.00  0.00            
ATOM   1017  C1' C   X  48      81.740  58.830  47.590  0.00  0.00            
ATOM   1018  N1  C   X  48      81.410  58.910  49.070  0.00  0.00            
ATOM   1019  C6  C   X  48      80.080  59.030  49.420  0.00  0.00            
ATOM   1020  C5  C   X  48      79.740  59.470  50.650  0.00  0.00            
ATOM   1021  C4  C   X  48      80.830  59.760  51.570  0.00  0.00            
ATOM   1022  N4  C   X  48      80.640  60.200  52.790  0.00  0.00            
ATOM   1023  N3  C   X  48      82.130  59.710  51.160  0.00  0.00            
ATOM   1024  C2  C   X  48      82.410  59.360  49.890  0.00  0.00            
ATOM   1025  O2  C   X  48      83.580  59.500  49.460  0.00  0.00            
ATOM   1026  C3' C   X  48      81.030  56.760  46.720  0.00  0.00            
ATOM   1027  C2' C   X  48      82.320  57.480  47.220  0.00  0.00            
ATOM   1028  O2' C   X  48      83.310  57.550  46.140  0.00  0.00            
ATOM   1029  O3' C   X  48      81.140  55.520  46.050  0.00  0.00            
ATOM   1030  P   C   X  49      81.320  54.230  46.890  0.00  0.00            
ATOM   1031  OP1 C   X  49      81.510  53.080  45.950  0.00  0.00            
ATOM   1032  OP2 C   X  49      80.200  54.080  47.790  0.00  0.00            
ATOM   1033  O5' C   X  49      82.450  54.280  47.870  0.00  0.00            
ATOM   1034  C5' C   X  49      83.790  54.220  47.460  0.00  0.00            
ATOM   1035  C4' C   X  49      84.700  54.050  48.630  0.00  0.00            
ATOM   1036  O4' C   X  49      84.830  55.320  49.340  0.00  0.00            
ATOM   1037  C1' C   X  49      85.210  55.030  50.730  0.00  0.00            
ATOM   1038  N1  C   X  49      84.270  55.730  51.580  0.00  0.00            
ATOM   1039  C6  C   X  49      82.930  55.810  51.360  0.00  0.00            
ATOM   1040  C5  C   X  49      82.170  56.460  52.260  0.00  0.00            
ATOM   1041  C4  C   X  49      82.810  56.990  53.380  0.00  0.00            
ATOM   1042  N4  C   X  49      82.010  57.350  54.340  0.00  0.00            
ATOM   1043  N3  C   X  49      84.100  56.980  53.630  0.00  0.00            
ATOM   1044  C2  C   X  49      84.840  56.430  52.710  0.00  0.00            
ATOM   1045  O2  C   X  49      86.050  56.490  52.810  0.00  0.00            
ATOM   1046  C3' C   X  49      84.350  53.010  49.680  0.00  0.00            
ATOM   1047  C2' C   X  49      85.160  53.510  50.880  0.00  0.00            
ATOM   1048  O2' C   X  49      86.520  53.130  50.710  0.00  0.00            
ATOM   1049  O3' C   X  49      84.650  51.680  49.350  0.00  0.00            
ATOM   1050  P   G   X  50      84.160  50.410  50.170  0.00  0.00            
ATOM   1051  OP1 G   X  50      84.770  49.220  49.560  0.00  0.00            
ATOM   1052  OP2 G   X  50      82.690  50.500  50.320  0.00  0.00            
ATOM   1053  O5' G   X  50      84.820  50.550  51.550  0.00  0.00            
ATOM   1054  C5' G   X  50      86.220  50.250  51.770  0.00  0.00            
ATOM   1055  C4' G   X  50      86.660  50.670  53.240  0.00  0.00            
ATOM   1056  O4' G   X  50      86.620  52.000  53.470  0.00  0.00            
ATOM   1057  C1' G   X  50      86.150  52.270  54.780  0.00  0.00            
ATOM   1058  N9  G   X  50      84.850  53.040  54.900  0.00  0.00            
ATOM   1059  C8  G   X  50      83.690  52.850  54.200  0.00  0.00            
ATOM   1060  N7  G   X  50      82.690  53.530  54.610  0.00  0.00            
ATOM   1061  C5  G   X  50      83.190  54.280  55.690  0.00  0.00            
ATOM   1062  C6  G   X  50      82.530  55.110  56.660  0.00  0.00            
ATOM   1063  O6  G   X  50      81.340  55.500  56.670  0.00  0.00            
ATOM   1064  N1  G   X  50      83.400  55.550  57.630  0.00  0.00            
ATOM   1065  C2  G   X  50      84.740  55.260  57.660  0.00  0.00            
ATOM   1066  N2  G   X  50      85.410  55.850  58.650  0.00  0.00            
ATOM   1067  N3  G   X  50      85.370  54.490  56.830  0.00  0.00            
ATOM   1068  C4  G   X  50      84.500  54.020  55.860  0.00  0.00            
ATOM   1069  C3' G   X  50      85.790  49.980  54.290  0.00  0.00            
ATOM   1070  C2' G   X  50      85.940  50.910  55.520  0.00  0.00            
ATOM   1071  O2' G   X  50      87.130  50.590  56.230  0.00  0.00            
ATOM   1072  O3' G   X  50      86.200  48.630  54.480  0.00  0.00            
ATOM   1073  P   G   X  51      85.300  47.670  55.320  0.00  0.00            
ATOM   1074  OP1 G   X  51      85.330  48.090  56.710  0.00  0.00            
ATOM   1075  OP2 G   X  51      85.760  46.310  55.000  0.00  0.00            
ATOM   1076  O5' G   X  51      83.810  47.810  54.760  0.00  0.00            
ATOM   1077  C5' G   X  51      83.380  47.600  53.390  0.00  0.00            
ATOM   1078  C4' G   X  51      81.960  47.060  53.370  0.00  0.00            
ATOM   1079  O4' G   X  51      81.910  45.760  53.950  0.00  0.00            
ATOM   1080  C1' G   X  51      80.670  45.610  54.710  0.00  0.00            
ATOM   1081  N9  G   X  51      80.820  45.520  56.160  0.00  0.00            
ATOM   1082  C8  G   X  51      81.950  45.560  56.840  0.00  0.00            
ATOM   1083  N7  G   X  51      81.780  45.580  58.160  0.00  0.00            
ATOM   1084  C5  G   X  51      80.430  45.300  58.290  0.00  0.00            
ATOM   1085  C6  G   X  51      79.690  44.950  59.470  0.00  0.00            
ATOM   1086  O6  G   X  51      80.030  44.930  60.630  0.00  0.00            
ATOM   1087  N1  G   X  51      78.390  44.800  59.140  0.00  0.00            
ATOM   1088  C2  G   X  51      77.860  44.950  57.940  0.00  0.00            
ATOM   1089  N2  G   X  51      76.540  44.870  57.900  0.00  0.00            
ATOM   1090  N3  G   X  51      78.520  45.240  56.840  0.00  0.00            
ATOM   1091  C4  G   X  51      79.810  45.340  57.070  0.00  0.00            
ATOM   1092  C3' G   X  51      80.950  47.860  54.200  0.00  0.00            
ATOM   1093  C2' G   X  51      79.880  46.850  54.420  0.00  0.00            
ATOM   1094  O2' G   X  51      79.080  46.580  53.290  0.00  0.00            
ATOM   1095  O3' G   X  51      80.430  49.030  53.540  0.00  0.00            
ATOM   1096  P   A   X  52      80.200  50.390  54.300  0.00  0.00            
ATOM   1097  OP1 A   X  52      79.700  51.270  53.290  0.00  0.00            
ATOM   1098  OP2 A   X  52      81.420  50.740  55.050  0.00  0.00            
ATOM   1099  O5' A   X  52      79.020  50.180  55.300  0.00  0.00            
ATOM   1100  C5' A   X  52      77.720  49.900  54.810  0.00  0.00            
ATOM   1101  C4' A   X  52      76.650  49.490  55.770  0.00  0.00            
ATOM   1102  O4' A   X  52      77.100  48.350  56.500  0.00  0.00            
ATOM   1103  C1' A   X  52      76.700  48.340  57.840  0.00  0.00            
ATOM   1104  N9  A   X  52      77.730  48.400  58.880  0.00  0.00            
ATOM   1105  C8  A   X  52      79.100  48.560  58.670  0.00  0.00            
ATOM   1106  N7  A   X  52      79.790  48.280  59.730  0.00  0.00            
ATOM   1107  C5  A   X  52      78.840  48.030  60.740  0.00  0.00            
ATOM   1108  C6  A   X  52      78.880  47.620  62.140  0.00  0.00            
ATOM   1109  N6  A   X  52      80.000  47.450  62.850  0.00  0.00            
ATOM   1110  N1  A   X  52      77.740  47.680  62.830  0.00  0.00            
ATOM   1111  C2  A   X  52      76.630  47.970  62.180  0.00  0.00            
ATOM   1112  N3  A   X  52      76.460  48.310  60.920  0.00  0.00            
ATOM   1113  C4  A   X  52      77.590  48.310  60.220  0.00  0.00            
ATOM   1114  C3' A   X  52      76.430  50.510  56.840  0.00  0.00            
ATOM   1115  C2' A   X  52      75.910  49.590  58.000  0.00  0.00            
ATOM   1116  O2' A   X  52      74.480  49.350  57.900  0.00  0.00            
ATOM   1117  O3' A   X  52      75.640  51.610  56.540  0.00  0.00            
ATOM   1118  P   A   X  53      76.040  53.010  57.080  0.00  0.00            
ATOM   1119  OP1 A   X  53      74.800  53.770  56.870  0.00  0.00            
ATOM   1120  OP2 A   X  53      77.240  53.590  56.500  0.00  0.00            
ATOM   1121  O5' A   X  53      76.150  52.940  58.680  0.00  0.00            
ATOM   1122  C5' A   X  53      74.990  53.020  59.510  0.00  0.00            
ATOM   1123  C4' A   X  53      75.350  52.630  60.970  0.00  0.00            
ATOM   1124  O4' A   X  53      76.080  51.410  61.120  0.00  0.00            
ATOM   1125  C1' A   X  53      77.080  51.480  62.130  0.00  0.00            
ATOM   1126  N9  A   X  53      78.420  51.440  61.390  0.00  0.00            
ATOM   1127  C8  A   X  53      78.710  51.580  60.000  0.00  0.00            
ATOM   1128  N7  A   X  53      79.900  51.430  59.630  0.00  0.00            
ATOM   1129  C5  A   X  53      80.550  51.020  60.860  0.00  0.00            
ATOM   1130  C6  A   X  53      81.880  50.650  61.240  0.00  0.00            
ATOM   1131  N6  A   X  53      82.860  50.460  60.330  0.00  0.00            
ATOM   1132  N1  A   X  53      82.160  50.380  62.530  0.00  0.00            
ATOM   1133  C2  A   X  53      81.180  50.480  63.390  0.00  0.00            
ATOM   1134  N3  A   X  53      79.940  50.870  63.250  0.00  0.00            
ATOM   1135  C4  A   X  53      79.650  51.080  61.940  0.00  0.00            
ATOM   1136  C3' A   X  53      76.280  53.670  61.680  0.00  0.00            
ATOM   1137  C2' A   X  53      76.850  52.810  62.780  0.00  0.00            
ATOM   1138  O2' A   X  53      75.910  52.420  63.820  0.00  0.00            
ATOM   1139  O3' A   X  53      75.610  54.790  62.130  0.00  0.00            
ATOM   1140  P   A   X  54      76.290  56.270  62.150  0.00  0.00            
ATOM   1141  OP1 A   X  54      75.290  57.340  62.470  0.00  0.00            
ATOM   1142  OP2 A   X  54      77.160  56.350  60.990  0.00  0.00            
ATOM   1143  O5' A   X  54      77.290  56.250  63.330  0.00  0.00            
ATOM   1144  C5' A   X  54      76.950  56.180  64.680  0.00  0.00            
ATOM   1145  C4' A   X  54      78.100  55.760  65.580  0.00  0.00            
ATOM   1146  O4' A   X  54      78.600  54.460  65.140  0.00  0.00            
ATOM   1147  C1' A   X  54      80.000  54.580  65.110  0.00  0.00            
ATOM   1148  N9  A   X  54      80.550  54.550  63.740  0.00  0.00            
ATOM   1149  C8  A   X  54      79.980  54.780  62.530  0.00  0.00            
ATOM   1150  N7  A   X  54      80.670  54.580  61.510  0.00  0.00            
ATOM   1151  C5  A   X  54      81.900  54.140  62.000  0.00  0.00            
ATOM   1152  C6  A   X  54      83.120  53.660  61.450  0.00  0.00            
ATOM   1153  N6  A   X  54      83.330  53.460  60.160  0.00  0.00            
ATOM   1154  N1  A   X  54      84.150  53.360  62.220  0.00  0.00            
ATOM   1155  C2  A   X  54      84.000  53.370  63.560  0.00  0.00            
ATOM   1156  N3  A   X  54      82.880  53.760  64.180  0.00  0.00            
ATOM   1157  C4  A   X  54      81.840  54.130  63.330  0.00  0.00            
ATOM   1158  C3' A   X  54      79.270  56.710  65.680  0.00  0.00            
ATOM   1159  C2' A   X  54      80.450  55.770  65.930  0.00  0.00            
ATOM   1160  O2' A   X  54      80.670  55.400  67.270  0.00  0.00            
ATOM   1161  O3' A   X  54      79.290  57.780  66.680  0.00  0.00            
ATOM   1162  P   C   X  55      79.540  59.320  66.360  0.00  0.00            
ATOM   1163  OP1 C   X  55      79.660  59.900  67.700  0.00  0.00            
ATOM   1164  OP2 C   X  55      78.490  59.940  65.530  0.00  0.00            
ATOM   1165  O5' C   X  55      80.920  59.530  65.620  0.00  0.00            
ATOM   1166  C5' C   X  55      82.140  59.140  66.290  0.00  0.00            
ATOM   1167  C4' C   X  55      83.350  58.950  65.360  0.00  0.00            
ATOM   1168  O4' C   X  55      83.140  57.750  64.590  0.00  0.00            
ATOM   1169  C1' C   X  55      83.810  57.890  63.370  0.00  0.00            
ATOM   1170  N1  C   X  55      82.820  57.700  62.290  0.00  0.00            
ATOM   1171  C6  C   X  55      81.480  57.870  62.500  0.00  0.00            
ATOM   1172  C5  C   X  55      80.670  57.750  61.430  0.00  0.00            
ATOM   1173  C4  C   X  55      81.240  57.340  60.220  0.00  0.00            
ATOM   1174  N4  C   X  55      80.490  57.190  59.200  0.00  0.00            
ATOM   1175  N3  C   X  55      82.500  57.230  59.930  0.00  0.00            
ATOM   1176  C2  C   X  55      83.330  57.480  60.980  0.00  0.00            
ATOM   1177  O2  C   X  55      84.570  57.270  60.880  0.00  0.00            
ATOM   1178  C3' C   X  55      83.580  60.040  64.340  0.00  0.00            
ATOM   1179  C2' C   X  55      84.420  59.300  63.370  0.00  0.00            
ATOM   1180  O2' C   X  55      85.800  59.160  63.740  0.00  0.00            
ATOM   1181  O3' C   X  55      84.160  61.130  64.940  0.00  0.00            
ATOM   1182  P   G   X  56      84.430  62.540  64.060  0.00  0.00            
ATOM   1183  OP1 G   X  56      84.830  63.610  65.010  0.00  0.00            
ATOM   1184  OP2 G   X  56      83.190  62.790  63.360  0.00  0.00            
ATOM   1185  O5' G   X  56      85.530  62.230  62.980  0.00  0.00            
ATOM   1186  C5' G   X  56      86.960  62.350  63.180  0.00  0.00            
ATOM   1187  C4' G   X  56      87.750  61.740  62.010  0.00  0.00            
ATOM   1188  O4' G   X  56      87.390  60.410  61.630  0.00  0.00            
ATOM   1189  C1' G   X  56      87.640  60.220  60.240  0.00  0.00            
ATOM   1190  N9  G   X  56      86.280  60.090  59.580  0.00  0.00            
ATOM   1191  C8  G   X  56      85.080  60.650  59.920  0.00  0.00            
ATOM   1192  N7  G   X  56      84.090  60.200  59.250  0.00  0.00            
ATOM   1193  C5  G   X  56      84.690  59.540  58.180  0.00  0.00            
ATOM   1194  C6  G   X  56      84.120  58.920  56.980  0.00  0.00            
ATOM   1195  O6  G   X  56      82.970  58.840  56.600  0.00  0.00            
ATOM   1196  N1  G   X  56      85.040  58.540  56.060  0.00  0.00            
ATOM   1197  C2  G   X  56      86.320  58.460  56.390  0.00  0.00            
ATOM   1198  N2  G   X  56      87.060  57.820  55.500  0.00  0.00            
ATOM   1199  N3  G   X  56      86.940  58.880  57.550  0.00  0.00            
ATOM   1200  C4  G   X  56      86.040  59.460  58.400  0.00  0.00            
ATOM   1201  C3' G   X  56      87.810  62.590  60.730  0.00  0.00            
ATOM   1202  C2' G   X  56      88.350  61.490  59.730  0.00  0.00            
ATOM   1203  O2' G   X  56      89.790  61.320  59.860  0.00  0.00            
ATOM   1204  O3' G   X  56      88.540  63.780  60.630  0.00  0.00            
ATOM   1205  P   G   X  57      88.140  64.750  59.440  0.00  0.00            
ATOM   1206  OP1 G   X  57      88.850  66.000  59.680  0.00  0.00            
ATOM   1207  OP2 G   X  57      86.700  64.690  59.190  0.00  0.00            
ATOM   1208  O5' G   X  57      88.750  64.180  58.140  0.00  0.00            
ATOM   1209  C5' G   X  57      90.140  64.070  57.860  0.00  0.00            
ATOM   1210  C4' G   X  57      90.280  63.360  56.470  0.00  0.00            
ATOM   1211  O4' G   X  57      89.480  62.170  56.510  0.00  0.00            
ATOM   1212  C1' G   X  57      88.840  62.000  55.170  0.00  0.00            
ATOM   1213  N9  G   X  57      87.350  61.940  55.280  0.00  0.00            
ATOM   1214  C8  G   X  57      86.530  62.510  56.250  0.00  0.00            
ATOM   1215  N7  G   X  57      85.240  62.300  56.050  0.00  0.00            
ATOM   1216  C5  G   X  57      85.200  61.650  54.820  0.00  0.00            
ATOM   1217  C6  G   X  57      84.050  61.300  54.030  0.00  0.00            
ATOM   1218  O6  G   X  57      82.820  61.410  54.190  0.00  0.00            
ATOM   1219  N1  G   X  57      84.440  60.610  52.850  0.00  0.00            
ATOM   1220  C2  G   X  57      85.720  60.270  52.560  0.00  0.00            
ATOM   1221  N2  G   X  57      85.750  59.920  51.320  0.00  0.00            
ATOM   1222  N3  G   X  57      86.810  60.740  53.210  0.00  0.00            
ATOM   1223  C4  G   X  57      86.480  61.320  54.380  0.00  0.00            
ATOM   1224  C3' G   X  57      89.730  64.160  55.280  0.00  0.00            
ATOM   1225  C2' G   X  57      89.420  63.110  54.240  0.00  0.00            
ATOM   1226  O2' G   X  57      90.700  62.650  53.790  0.00  0.00            
ATOM   1227  O3' G   X  57      90.610  65.230  54.880  0.00  0.00            
ATOM   1228  P   C   X  58      89.950  66.490  54.090  0.00  0.00            
ATOM   1229  OP1 C   X  58      91.050  67.450  54.010  0.00  0.00            
ATOM   1230  OP2 C   X  58      88.740  66.860  54.870  0.00  0.00            
ATOM   1231  O5' C   X  58      89.400  65.990  52.630  0.00  0.00            
ATOM   1232  C5' C   X  58      90.290  65.570  51.580  0.00  0.00            
ATOM   1233  C4' C   X  58      89.610  65.120  50.290  0.00  0.00            
ATOM   1234  O4' C   X  58      88.810  63.970  50.550  0.00  0.00            
ATOM   1235  C1' C   X  58      87.540  63.980  50.010  0.00  0.00            
ATOM   1236  N1  C   X  58      86.340  63.990  50.960  0.00  0.00            
ATOM   1237  C6  C   X  58      86.350  64.600  52.180  0.00  0.00            
ATOM   1238  C5  C   X  58      85.220  64.780  52.890  0.00  0.00            
ATOM   1239  C4  C   X  58      83.990  64.290  52.340  0.00  0.00            
ATOM   1240  N4  C   X  58      82.880  64.540  52.950  0.00  0.00            
ATOM   1241  N3  C   X  58      83.940  63.680  51.160  0.00  0.00            
ATOM   1242  C2  C   X  58      85.060  63.530  50.420  0.00  0.00            
ATOM   1243  O2  C   X  58      85.000  63.020  49.290  0.00  0.00            
ATOM   1244  C3' C   X  58      88.510  66.110  49.930  0.00  0.00            
ATOM   1245  C2' C   X  58      87.550  65.230  49.130  0.00  0.00            
ATOM   1246  O2' C   X  58      88.080  64.870  47.840  0.00  0.00            
ATOM   1247  O3' C   X  58      89.040  67.240  49.120  0.00  0.00            
ATOM   1248  P   G   X  59      88.160  68.490  48.850  0.00  0.00            
ATOM   1249  OP1 G   X  59      88.980  69.430  48.070  0.00  0.00            
ATOM   1250  OP2 G   X  59      87.500  68.990  50.040  0.00  0.00            
ATOM   1251  O5' G   X  59      87.020  68.080  47.860  0.00  0.00            
ATOM   1252  C5' G   X  59      87.190  67.780  46.470  0.00  0.00            
ATOM   1253  C4' G   X  59      85.780  67.320  45.890  0.00  0.00            
ATOM   1254  O4' G   X  59      85.230  66.250  46.720  0.00  0.00            
ATOM   1255  C1' G   X  59      83.810  66.420  46.800  0.00  0.00            
ATOM   1256  N9  G   X  59      83.360  66.630  48.170  0.00  0.00            
ATOM   1257  C8  G   X  59      84.140  66.940  49.260  0.00  0.00            
ATOM   1258  N7  G   X  59      83.450  66.920  50.390  0.00  0.00            
ATOM   1259  C5  G   X  59      82.130  66.620  50.000  0.00  0.00            
ATOM   1260  C6  G   X  59      80.860  66.430  50.700  0.00  0.00            
ATOM   1261  O6  G   X  59      80.670  66.590  51.910  0.00  0.00            
ATOM   1262  N1  G   X  59      79.720  66.160  49.930  0.00  0.00            
ATOM   1263  C2  G   X  59      79.780  65.990  48.590  0.00  0.00            
ATOM   1264  N2  G   X  59      78.730  65.650  47.920  0.00  0.00            
ATOM   1265  N3  G   X  59      80.940  66.110  47.910  0.00  0.00            
ATOM   1266  C4  G   X  59      82.060  66.470  48.640  0.00  0.00            
ATOM   1267  C3' G   X  59      84.740  68.410  45.940  0.00  0.00            
ATOM   1268  C2' G   X  59      83.420  67.620  45.920  0.00  0.00            
ATOM   1269  O2' G   X  59      83.060  67.150  44.640  0.00  0.00            
ATOM   1270  O3' G   X  59      84.800  69.370  44.910  0.00  0.00            
ATOM   1271  P   G   X  60      84.430  70.940  45.160  0.00  0.00            
ATOM   1272  OP1 G   X  60      84.900  71.760  44.030  0.00  0.00            
ATOM   1273  OP2 G   X  60      84.900  71.330  46.520  0.00  0.00            
ATOM   1274  O5' G   X  60      82.820  70.800  45.180  0.00  0.00            
ATOM   1275  C5' G   X  60      81.950  70.650  43.980  0.00  0.00            
ATOM   1276  C4' G   X  60      80.550  70.410  44.460  0.00  0.00            
ATOM   1277  O4' G   X  60      80.400  69.280  45.210  0.00  0.00            
ATOM   1278  C1' G   X  60      79.260  69.410  46.080  0.00  0.00            
ATOM   1279  N9  G   X  60      79.710  69.290  47.500  0.00  0.00            
ATOM   1280  C8  G   X  60      80.900  69.620  48.070  0.00  0.00            
ATOM   1281  N7  G   X  60      80.940  69.670  49.390  0.00  0.00            
ATOM   1282  C5  G   X  60      79.610  69.430  49.770  0.00  0.00            
ATOM   1283  C6  G   X  60      78.960  69.450  51.090  0.00  0.00            
ATOM   1284  O6  G   X  60      79.370  69.680  52.290  0.00  0.00            
ATOM   1285  N1  G   X  60      77.590  69.310  50.950  0.00  0.00            
ATOM   1286  C2  G   X  60      76.990  69.000  49.780  0.00  0.00            
ATOM   1287  N2  G   X  60      75.710  68.910  49.910  0.00  0.00            
ATOM   1288  N3  G   X  60      77.480  68.980  48.500  0.00  0.00            
ATOM   1289  C4  G   X  60      78.870  69.210  48.600  0.00  0.00            
ATOM   1290  C3' G   X  60      79.880  71.510  45.360  0.00  0.00            
ATOM   1291  C2' G   X  60      78.630  70.780  45.830  0.00  0.00            
ATOM   1292  O2' G   X  60      77.570  70.640  44.870  0.00  0.00            
ATOM   1293  O3' G   X  60      79.620  72.690  44.530  0.00  0.00            
ATOM   1294  P   C   X  61      79.280  74.080  45.240  0.00  0.00            
ATOM   1295  OP1 C   X  61      78.880  75.130  44.250  0.00  0.00            
ATOM   1296  OP2 C   X  61      80.540  74.430  45.990  0.00  0.00            
ATOM   1297  O5' C   X  61      78.180  73.970  46.310  0.00  0.00            
ATOM   1298  C5' C   X  61      76.830  73.760  45.920  0.00  0.00            
ATOM   1299  C4' C   X  61      75.880  73.410  47.060  0.00  0.00            
ATOM   1300  O4' C   X  61      76.420  72.350  47.900  0.00  0.00            
ATOM   1301  C1' C   X  61      75.980  72.690  49.250  0.00  0.00            
ATOM   1302  N1  C   X  61      77.070  72.750  50.240  0.00  0.00            
ATOM   1303  C6  C   X  61      78.390  72.800  49.920  0.00  0.00            
ATOM   1304  C5  C   X  61      79.340  72.840  50.900  0.00  0.00            
ATOM   1305  C4  C   X  61      78.890  72.830  52.220  0.00  0.00            
ATOM   1306  N4  C   X  61      79.770  72.710  53.170  0.00  0.00            
ATOM   1307  N3  C   X  61      77.610  72.690  52.590  0.00  0.00            
ATOM   1308  C2  C   X  61      76.660  72.690  51.580  0.00  0.00            
ATOM   1309  O2  C   X  61      75.470  72.620  51.880  0.00  0.00            
ATOM   1310  C3' C   X  61      75.780  74.650  47.940  0.00  0.00            
ATOM   1311  C2' C   X  61      75.270  73.980  49.150  0.00  0.00            
ATOM   1312  O2' C   X  61      73.820  73.680  49.080  0.00  0.00            
ATOM   1313  O3' C   X  61      74.940  75.740  47.530  0.00  0.00            
ATOM   1314  P   G   X  62      75.300  77.230  48.130  0.00  0.00            
ATOM   1315  OP1 G   X  62      74.730  78.210  47.130  0.00  0.00            
ATOM   1316  OP2 G   X  62      76.760  77.430  48.420  0.00  0.00            
ATOM   1317  O5' G   X  62      74.510  77.470  49.520  0.00  0.00            
ATOM   1318  C5' G   X  62      73.140  77.530  49.540  0.00  0.00            
ATOM   1319  C4' G   X  62      72.660  77.360  50.990  0.00  0.00            
ATOM   1320  O4' G   X  62      73.200  76.170  51.520  0.00  0.00            
ATOM   1321  C1' G   X  62      73.380  76.260  52.880  0.00  0.00            
ATOM   1322  N9  G   X  62      74.810  76.280  53.260  0.00  0.00            
ATOM   1323  C8  G   X  62      75.930  76.410  52.390  0.00  0.00            
ATOM   1324  N7  G   X  62      77.020  76.100  53.020  0.00  0.00            
ATOM   1325  C5  G   X  62      76.690  75.730  54.300  0.00  0.00            
ATOM   1326  C6  G   X  62      77.570  75.300  55.370  0.00  0.00            
ATOM   1327  O6  G   X  62      78.740  74.890  55.280  0.00  0.00            
ATOM   1328  N1  G   X  62      76.940  75.280  56.590  0.00  0.00            
ATOM   1329  C2  G   X  62      75.550  75.390  56.720  0.00  0.00            
ATOM   1330  N2  G   X  62      75.000  75.530  57.860  0.00  0.00            
ATOM   1331  N3  G   X  62      74.720  75.660  55.690  0.00  0.00            
ATOM   1332  C4  G   X  62      75.350  75.800  54.490  0.00  0.00            
ATOM   1333  C3' G   X  62      72.990  78.390  52.030  0.00  0.00            
ATOM   1334  C2' G   X  62      72.830  77.600  53.370  0.00  0.00            
ATOM   1335  O2' G   X  62      71.450  77.500  53.760  0.00  0.00            
ATOM   1336  O3' G   X  62      72.160  79.580  51.860  0.00  0.00            
ATOM   1337  P   C   X  63      72.630  80.930  52.580  0.00  0.00            
ATOM   1338  OP1 C   X  63      71.490  81.830  52.360  0.00  0.00            
ATOM   1339  OP2 C   X  63      73.930  81.270  52.070  0.00  0.00            
ATOM   1340  O5' C   X  63      72.760  80.550  54.130  0.00  0.00            
ATOM   1341  C5' C   X  63      71.600  80.350  54.990  0.00  0.00            
ATOM   1342  C4' C   X  63      72.000  79.970  56.440  0.00  0.00            
ATOM   1343  O4' C   X  63      72.760  78.760  56.530  0.00  0.00            
ATOM   1344  C1' C   X  63      73.720  78.890  57.570  0.00  0.00            
ATOM   1345  N1  C   X  63      75.170  78.890  57.070  0.00  0.00            
ATOM   1346  C6  C   X  63      75.480  79.070  55.750  0.00  0.00            
ATOM   1347  C5  C   X  63      76.720  78.830  55.270  0.00  0.00            
ATOM   1348  C4  C   X  63      77.710  78.460  56.180  0.00  0.00            
ATOM   1349  N4  C   X  63      78.950  78.250  55.870  0.00  0.00            
ATOM   1350  N3  C   X  63      77.500  78.460  57.460  0.00  0.00            
ATOM   1351  C2  C   X  63      76.180  78.610  57.920  0.00  0.00            
ATOM   1352  O2  C   X  63      75.920  78.480  59.100  0.00  0.00            
ATOM   1353  C3' C   X  63      72.760  81.120  57.080  0.00  0.00            
ATOM   1354  C2' C   X  63      73.430  80.280  58.150  0.00  0.00            
ATOM   1355  O2' C   X  63      72.530  80.110  59.170  0.00  0.00            
ATOM   1356  O3' C   X  63      72.040  82.220  57.520  0.00  0.00            
ATOM   1357  P   U   X  64      72.700  83.650  57.620  0.00  0.00            
ATOM   1358  OP1 U   X  64      71.620  84.500  58.150  0.00  0.00            
ATOM   1359  OP2 U   X  64      73.360  84.040  56.370  0.00  0.00            
ATOM   1360  O5' U   X  64      73.840  83.500  58.660  0.00  0.00            
ATOM   1361  C5' U   X  64      73.610  83.320  60.070  0.00  0.00            
ATOM   1362  C4' U   X  64      74.780  82.760  60.900  0.00  0.00            
ATOM   1363  O4' U   X  64      75.360  81.650  60.270  0.00  0.00            
ATOM   1364  C1' U   X  64      76.750  81.570  60.520  0.00  0.00            
ATOM   1365  N1  U   X  64      77.540  81.690  59.240  0.00  0.00            
ATOM   1366  C6  U   X  64      76.940  82.110  58.110  0.00  0.00            
ATOM   1367  C5  U   X  64      77.630  82.020  56.890  0.00  0.00            
ATOM   1368  C4  U   X  64      79.060  81.580  56.880  0.00  0.00            
ATOM   1369  O4  U   X  64      79.740  81.520  55.870  0.00  0.00            
ATOM   1370  N3  U   X  64      79.580  81.260  58.090  0.00  0.00            
ATOM   1371  C2  U   X  64      78.930  81.330  59.300  0.00  0.00            
ATOM   1372  O2  U   X  64      79.550  80.940  60.280  0.00  0.00            
ATOM   1373  C3' U   X  64      76.020  83.680  61.140  0.00  0.00            
ATOM   1374  C2' U   X  64      77.160  82.730  61.500  0.00  0.00            
ATOM   1375  O2' U   X  64      77.160  82.290  62.820  0.00  0.00            
ATOM   1376  O3' U   X  64      75.900  84.670  62.130  0.00  0.00            
ATOM   1377  P   C   X  65      76.750  85.990  61.920  0.00  0.00            
ATOM   1378  OP1 C   X  65      76.410  86.880  63.090  0.00  0.00            
ATOM   1379  OP2 C   X  65      76.410  86.530  60.600  0.00  0.00            
ATOM   1380  O5' C   X  65      78.250  85.710  61.950  0.00  0.00            
ATOM   1381  C5' C   X  65      78.960  85.190  63.100  0.00  0.00            
ATOM   1382  C4' C   X  65      80.450  84.890  62.680  0.00  0.00            
ATOM   1383  O4' C   X  65      80.310  83.950  61.620  0.00  0.00            
ATOM   1384  C1' C   X  65      81.360  84.130  60.670  0.00  0.00            
ATOM   1385  N1  C   X  65      80.970  84.380  59.250  0.00  0.00            
ATOM   1386  C6  C   X  65      79.800  84.870  58.850  0.00  0.00            
ATOM   1387  C5  C   X  65      79.530  85.070  57.520  0.00  0.00            
ATOM   1388  C4  C   X  65      80.510  84.520  56.590  0.00  0.00            
ATOM   1389  N4  C   X  65      80.370  84.840  55.330  0.00  0.00            
ATOM   1390  N3  C   X  65      81.650  84.000  56.950  0.00  0.00            
ATOM   1391  C2  C   X  65      81.850  83.930  58.270  0.00  0.00            
ATOM   1392  O2  C   X  65      82.960  83.450  58.580  0.00  0.00            
ATOM   1393  C3' C   X  65      81.260  86.030  62.070  0.00  0.00            
ATOM   1394  C2' C   X  65      82.360  85.180  61.330  0.00  0.00            
ATOM   1395  O2' C   X  65      83.290  84.460  62.140  0.00  0.00            
ATOM   1396  O3' C   X  65      81.830  86.920  62.970  0.00  0.00            
ATOM   1397  P   A   X  66      81.160  88.240  63.520  0.00  0.00            
ATOM   1398  OP1 A   X  66      82.290  89.200  63.730  0.00  0.00            
ATOM   1399  OP2 A   X  66      80.350  87.890  64.700  0.00  0.00            
ATOM   1400  O5' A   X  66      80.240  88.850  62.270  0.00  0.00            
ATOM   1401  C5' A   X  66      79.720  90.140  62.250  0.00  0.00            
ATOM   1402  C4' A   X  66      79.080  90.440  60.930  0.00  0.00            
ATOM   1403  O4' A   X  66      80.040  90.550  59.890  0.00  0.00            
ATOM   1404  C1' A   X  66      79.790  89.530  58.920  0.00  0.00            
ATOM   1405  N9  A   X  66      81.090  88.980  58.470  0.00  0.00            
ATOM   1406  C8  A   X  66      82.050  88.420  59.280  0.00  0.00            
ATOM   1407  N7  A   X  66      82.990  87.800  58.610  0.00  0.00            
ATOM   1408  C5  A   X  66      82.490  87.870  57.280  0.00  0.00            
ATOM   1409  C6  A   X  66      82.800  87.250  56.050  0.00  0.00            
ATOM   1410  N6  A   X  66      83.920  86.560  55.780  0.00  0.00            
ATOM   1411  N1  A   X  66      82.050  87.470  54.940  0.00  0.00            
ATOM   1412  C2  A   X  66      80.970  88.230  55.080  0.00  0.00            
ATOM   1413  N3  A   X  66      80.550  88.800  56.170  0.00  0.00            
ATOM   1414  C4  A   X  66      81.390  88.630  57.240  0.00  0.00            
ATOM   1415  C3' A   X  66      78.010  89.360  60.510  0.00  0.00            
ATOM   1416  C2' A   X  66      78.850  88.480  59.590  0.00  0.00            
ATOM   1417  O2' A   X  66      77.960  87.780  58.690  0.00  0.00            
ATOM   1418  O3' A   X  66      77.030  90.060  59.750  0.00  0.00            
ATOM   1419  P   G   X  67      75.940  91.020  60.360  0.00  0.00            
ATOM   1420  OP1 G   X  67      75.860  90.900  61.830  0.00  0.00            
ATOM   1421  OP2 G   X  67      74.720  90.920  59.520  0.00  0.00            
ATOM   1422  O5' G   X  67      76.460  92.500  60.100  0.00  0.00            
ATOM   1423  C5' G   X  67      76.860  92.850  58.720  0.00  0.00            
ATOM   1424  C4' G   X  67      77.830  94.000  58.620  0.00  0.00            
ATOM   1425  O4' G   X  67      78.420  94.080  57.340  0.00  0.00            
ATOM   1426  C1' G   X  67      77.960  95.270  56.610  0.00  0.00            
ATOM   1427  N9  G   X  67      77.360  94.790  55.320  0.00  0.00            
ATOM   1428  C8  G   X  67      76.130  95.060  54.800  0.00  0.00            
ATOM   1429  N7  G   X  67      76.080  94.780  53.500  0.00  0.00            
ATOM   1430  C5  G   X  67      77.220  94.010  53.210  0.00  0.00            
ATOM   1431  C6  G   X  67      77.750  93.180  52.070  0.00  0.00            
ATOM   1432  O6  G   X  67      77.070  93.000  51.060  0.00  0.00            
ATOM   1433  N1  G   X  67      79.030  92.570  52.260  0.00  0.00            
ATOM   1434  C2  G   X  67      79.690  92.800  53.400  0.00  0.00            
ATOM   1435  N2  G   X  67      80.780  92.090  53.570  0.00  0.00            
ATOM   1436  N3  G   X  67      79.290  93.510  54.460  0.00  0.00            
ATOM   1437  C4  G   X  67      78.060  94.080  54.310  0.00  0.00            
ATOM   1438  C3' G   X  67      77.220  95.380  58.860  0.00  0.00            
ATOM   1439  C2' G   X  67      76.860  95.840  57.430  0.00  0.00            
ATOM   1440  O2' G   X  67      76.760  97.250  57.280  0.00  0.00            
ATOM   1441  O3' G   X  67      78.190  96.300  59.380  0.00  0.00            
ATOM   1442  P   U   X  68      78.340  96.600  60.940  0.00  0.00            
ATOM   1443  OP1 U   X  68      77.170  96.010  61.620  0.00  0.00            
ATOM   1444  OP2 U   X  68      78.780  98.040  61.010  0.00  0.00            
ATOM   1445  O5' U   X  68      79.640  95.810  61.210  0.00  0.00            
ATOM   1446  C5' U   X  68      79.850  95.240  62.540  0.00  0.00            
ATOM   1447  C4' U   X  68      81.120  94.390  62.650  0.00  0.00            
ATOM   1448  O4' U   X  68      80.970  93.280  61.730  0.00  0.00            
ATOM   1449  C1' U   X  68      82.190  92.770  61.290  0.00  0.00            
ATOM   1450  N1  U   X  68      82.290  92.640  59.820  0.00  0.00            
ATOM   1451  C6  U   X  68      81.340  93.090  58.950  0.00  0.00            
ATOM   1452  C5  U   X  68      81.370  92.810  57.600  0.00  0.00            
ATOM   1453  C4  U   X  68      82.470  92.130  57.030  0.00  0.00            
ATOM   1454  O4  U   X  68      82.660  91.790  55.840  0.00  0.00            
ATOM   1455  N3  U   X  68      83.400  91.780  57.970  0.00  0.00            
ATOM   1456  C2  U   X  68      83.320  91.930  59.340  0.00  0.00            
ATOM   1457  O2  U   X  68      84.200  91.440  60.010  0.00  0.00            
ATOM   1458  C3' U   X  68      82.390  95.030  62.080  0.00  0.00            
ATOM   1459  C2' U   X  68      83.260  93.810  61.770  0.00  0.00            
ATOM   1460  O2' U   X  68      83.950  93.310  62.890  0.00  0.00            
ATOM   1461  O3' U   X  68      83.130  95.960  62.970  0.00  0.00            
ATOM   1462  P   A   X  69      84.290  96.820  62.270  0.00  0.00            
ATOM   1463  OP1 A   X  69      84.870  97.750  63.230  0.00  0.00            
ATOM   1464  OP2 A   X  69      83.690  97.410  61.090  0.00  0.00            
ATOM   1465  O5' A   X  69      85.490  95.890  61.700  0.00  0.00            
ATOM   1466  C5' A   X  69      86.540  95.530  62.580  0.00  0.00            
ATOM   1467  C4' A   X  69      87.580  94.720  61.790  0.00  0.00            
ATOM   1468  O4' A   X  69      87.080  93.550  61.070  0.00  0.00            
ATOM   1469  C1' A   X  69      87.660  93.500  59.770  0.00  0.00            
ATOM   1470  N9  A   X  69      86.870  93.880  58.640  0.00  0.00            
ATOM   1471  C8  A   X  69      85.640  94.390  58.470  0.00  0.00            
ATOM   1472  N7  A   X  69      85.210  94.570  57.260  0.00  0.00            
ATOM   1473  C5  A   X  69      86.210  93.980  56.520  0.00  0.00            
ATOM   1474  C6  A   X  69      86.370  93.530  55.180  0.00  0.00            
ATOM   1475  N6  A   X  69      85.440  93.760  54.290  0.00  0.00            
ATOM   1476  N1  A   X  69      87.440  92.970  54.700  0.00  0.00            
ATOM   1477  C2  A   X  69      88.410  92.880  55.550  0.00  0.00            
ATOM   1478  N3  A   X  69      88.380  92.990  56.910  0.00  0.00            
ATOM   1479  C4  A   X  69      87.240  93.590  57.340  0.00  0.00            
ATOM   1480  C3' A   X  69      88.310  95.520  60.750  0.00  0.00            
ATOM   1481  C2' A   X  69      88.910  94.430  59.910  0.00  0.00            
ATOM   1482  O2' A   X  69      90.040  93.710  60.510  0.00  0.00            
ATOM   1483  O3' A   X  69      89.330  96.320  61.370  0.00  0.00            
ATOM   1484  P   G   X  70      89.610  97.800  60.760  0.00  0.00            
ATOM   1485  OP1 G   X  70      90.470  98.480  61.730  0.00  0.00            
ATOM   1486  OP2 G   X  70      88.280  98.440  60.480  0.00  0.00            
ATOM   1487  O5' G   X  70      90.320  97.590  59.340  0.00  0.00            
ATOM   1488  C5' G   X  70      91.500  96.860  59.360  0.00  0.00            
ATOM   1489  C4' G   X  70      92.020  96.100  58.090  0.00  0.00            
ATOM   1490  O4' G   X  70      91.010  95.240  57.570  0.00  0.00            
ATOM   1491  C1' G   X  70      90.860  95.210  56.110  0.00  0.00            
ATOM   1492  N9  G   X  70      89.630  95.910  55.670  0.00  0.00            
ATOM   1493  C8  G   X  70      88.810  96.800  56.330  0.00  0.00            
ATOM   1494  N7  G   X  70      87.660  97.020  55.590  0.00  0.00            
ATOM   1495  C5  G   X  70      87.890  96.330  54.390  0.00  0.00            
ATOM   1496  C6  G   X  70      87.220  96.360  53.140  0.00  0.00            
ATOM   1497  O6  G   X  70      86.120  96.930  52.840  0.00  0.00            
ATOM   1498  N1  G   X  70      87.800  95.530  52.200  0.00  0.00            
ATOM   1499  C2  G   X  70      89.000  94.950  52.350  0.00  0.00            
ATOM   1500  N2  G   X  70      89.510  94.360  51.380  0.00  0.00            
ATOM   1501  N3  G   X  70      89.690  95.010  53.460  0.00  0.00            
ATOM   1502  C4  G   X  70      89.120  95.760  54.400  0.00  0.00            
ATOM   1503  C3' G   X  70      92.280  96.990  56.830  0.00  0.00            
ATOM   1504  C2' G   X  70      92.130  95.980  55.630  0.00  0.00            
ATOM   1505  O2' G   X  70      93.310  95.230  55.490  0.00  0.00            
ATOM   1506  O3' G   X  70      93.640  97.590  56.950  0.00  0.00            
ATOM   1507  P   A   X  71      94.000  98.800  56.090  0.00  0.00            
ATOM   1508  OP1 A   X  71      95.410  99.180  56.530  0.00  0.00            
ATOM   1509  OP2 A   X  71      92.900  99.780  56.260  0.00  0.00            
ATOM   1510  O5' A   X  71      94.050  98.390  54.600  0.00  0.00            
ATOM   1511  C5' A   X  71      95.040  97.580  54.000  0.00  0.00            
ATOM   1512  C4' A   X  71      94.710  96.910  52.640  0.00  0.00            
ATOM   1513  O4' A   X  71      93.450  96.260  52.650  0.00  0.00            
ATOM   1514  C1' A   X  71      92.780  96.480  51.390  0.00  0.00            
ATOM   1515  N9  A   X  71      91.580  97.320  51.470  0.00  0.00            
ATOM   1516  C8  A   X  71      91.240  98.110  52.520  0.00  0.00            
ATOM   1517  N7  A   X  71      90.190  98.840  52.310  0.00  0.00            
ATOM   1518  C5  A   X  71      89.660  98.290  51.130  0.00  0.00            
ATOM   1519  C6  A   X  71      88.470  98.410  50.340  0.00  0.00            
ATOM   1520  N6  A   X  71      87.440  99.180  50.680  0.00  0.00            
ATOM   1521  N1  A   X  71      88.340  97.670  49.180  0.00  0.00            
ATOM   1522  C2  A   X  71      89.330  96.950  48.750  0.00  0.00            
ATOM   1523  N3  A   X  71      90.470  96.700  49.360  0.00  0.00            
ATOM   1524  C4  A   X  71      90.550  97.350  50.570  0.00  0.00            
ATOM   1525  C3' A   X  71      94.660  97.920  51.510  0.00  0.00            
ATOM   1526  C2' A   X  71      93.760  97.230  50.520  0.00  0.00            
ATOM   1527  O2' A   X  71      94.420  96.310  49.630  0.00  0.00            
ATOM   1528  O3' A   X  71      95.870  98.250  50.880  0.00  0.00            
ATOM   1529  P   A   X  72      96.170  99.730  50.390  0.00  0.00            
ATOM   1530  OP1 A   X  72      97.430  99.570  49.620  0.00  0.00            
ATOM   1531  OP2 A   X  72      96.170 100.660  51.540  0.00  0.00            
ATOM   1532  O5' A   X  72      95.120 100.120  49.270  0.00  0.00            
ATOM   1533  C5' A   X  72      95.040  99.570  47.950  0.00  0.00            
ATOM   1534  C4' A   X  72      93.620  99.860  47.300  0.00  0.00            
ATOM   1535  O4' A   X  72      92.540  99.320  48.090  0.00  0.00            
ATOM   1536  C1' A   X  72      91.440 100.190  48.060  0.00  0.00            
ATOM   1537  N9  A   X  72      90.990 100.740  49.310  0.00  0.00            
ATOM   1538  C8  A   X  72      91.690 101.000  50.440  0.00  0.00            
ATOM   1539  N7  A   X  72      91.060 101.580  51.430  0.00  0.00            
ATOM   1540  C5  A   X  72      89.790 101.840  50.870  0.00  0.00            
ATOM   1541  C6  A   X  72      88.610 102.500  51.280  0.00  0.00            
ATOM   1542  N6  A   X  72      88.400 103.010  52.460  0.00  0.00            
ATOM   1543  N1  A   X  72      87.530 102.590  50.460  0.00  0.00            
ATOM   1544  C2  A   X  72      87.700 102.030  49.230  0.00  0.00            
ATOM   1545  N3  A   X  72      88.750 101.380  48.760  0.00  0.00            
ATOM   1546  C4  A   X  72      89.730 101.240  49.610  0.00  0.00            
ATOM   1547  C3' A   X  72      93.260 101.350  47.070  0.00  0.00            
ATOM   1548  C2' A   X  72      91.740 101.290  47.070  0.00  0.00            
ATOM   1549  O2' A   X  72      91.170 100.830  45.860  0.00  0.00            
ATOM   1550  O3' A   X  72      93.990 101.880  45.980  0.00  0.00            
ATOM   1551  P   C   X  73      93.990 103.430  45.690  0.00  0.00            
ATOM   1552  OP1 C   X  73      95.150 103.750  44.790  0.00  0.00            
ATOM   1553  OP2 C   X  73      93.830 104.140  46.950  0.00  0.00            
ATOM   1554  O5' C   X  73      92.680 103.800  44.750  0.00  0.00            
ATOM   1555  C5' C   X  73      92.410 103.390  43.430  0.00  0.00            
ATOM   1556  C4' C   X  73      90.950 103.370  43.070  0.00  0.00            
ATOM   1557  O4' C   X  73      90.100 102.680  43.970  0.00  0.00            
ATOM   1558  C1' C   X  73      88.760 103.150  43.990  0.00  0.00            
ATOM   1559  N1  C   X  73      88.310 103.740  45.250  0.00  0.00            
ATOM   1560  C6  C   X  73      89.230 103.950  46.260  0.00  0.00            
ATOM   1561  C5  C   X  73      88.940 104.540  47.420  0.00  0.00            
ATOM   1562  C4  C   X  73      87.520 104.680  47.560  0.00  0.00            
ATOM   1563  N4  C   X  73      87.010 105.220  48.660  0.00  0.00            
ATOM   1564  N3  C   X  73      86.590 104.590  46.660  0.00  0.00            
ATOM   1565  C2  C   X  73      86.990 104.090  45.420  0.00  0.00            
ATOM   1566  O2  C   X  73      86.080 103.940  44.620  0.00  0.00            
ATOM   1567  C3' C   X  73      90.260 104.670  42.950  0.00  0.00            
ATOM   1568  C2' C   X  73      88.810 104.210  42.830  0.00  0.00            
ATOM   1569  O2' C   X  73      88.540 103.580  41.570  0.00  0.00            
ATOM   1570  O3' C   X  73      90.700 105.440  41.850  0.00  0.00            
ATOM   1571  P   C   X  74      90.620 106.990  41.970  0.00  0.00            
ATOM   1572  OP1 C   X  74      91.180 107.620  40.770  0.00  0.00            
ATOM   1573  OP2 C   X  74      91.150 107.430  43.270  0.00  0.00            
ATOM   1574  O5' C   X  74      88.920 107.250  41.990  0.00  0.00            
ATOM   1575  C5' C   X  74      88.120 107.190  40.830  0.00  0.00            
ATOM   1576  C4' C   X  74      86.710 107.860  41.060  0.00  0.00            
ATOM   1577  O4' C   X  74      86.160 107.200  42.240  0.00  0.00            
ATOM   1578  C1' C   X  74      85.370 108.110  43.050  0.00  0.00            
ATOM   1579  N1  C   X  74      85.870 108.280  44.430  0.00  0.00            
ATOM   1580  C6  C   X  74      87.110 107.780  44.770  0.00  0.00            
ATOM   1581  C5  C   X  74      87.480 107.760  46.060  0.00  0.00            
ATOM   1582  C4  C   X  74      86.540 108.380  46.960  0.00  0.00            
ATOM   1583  N4  C   X  74      86.910 108.580  48.140  0.00  0.00            
ATOM   1584  N3  C   X  74      85.360 108.900  46.650  0.00  0.00            
ATOM   1585  C2  C   X  74      85.030 108.810  45.350  0.00  0.00            
ATOM   1586  O2  C   X  74      83.920 109.280  45.020  0.00  0.00            
ATOM   1587  C3' C   X  74      86.670 109.380  41.540  0.00  0.00            
ATOM   1588  C2' C   X  74      85.300 109.490  42.290  0.00  0.00            
ATOM   1589  O2' C   X  74      84.140 109.390  41.530  0.00  0.00            
ATOM   1590  O3' C   X  74      86.770 110.270  40.460  0.00  0.00            
ATOM   1591  P   G   X  75      87.220 111.810  40.660  0.00  0.00            
ATOM   1592  OP1 G   X  75      87.530 112.390  39.350  0.00  0.00            
ATOM   1593  OP2 G   X  75      88.280 111.800  41.720  0.00  0.00            
ATOM   1594  O5' G   X  75      85.890 112.540  41.220  0.00  0.00            
ATOM   1595  C5' G   X  75      84.730 112.660  40.370  0.00  0.00            
ATOM   1596  C4' G   X  75      83.540 113.260  41.060  0.00  0.00            
ATOM   1597  O4' G   X  75      82.880 112.390  41.970  0.00  0.00            
ATOM   1598  C1' G   X  75      82.330 113.170  43.040  0.00  0.00            
ATOM   1599  N9  G   X  75      83.160 113.160  44.290  0.00  0.00            
ATOM   1600  C8  G   X  75      84.380 112.520  44.540  0.00  0.00            
ATOM   1601  N7  G   X  75      84.700 112.410  45.790  0.00  0.00            
ATOM   1602  C5  G   X  75      83.750 113.230  46.400  0.00  0.00            
ATOM   1603  C6  G   X  75      83.780 113.700  47.740  0.00  0.00            
ATOM   1604  O6  G   X  75      84.680 113.680  48.630  0.00  0.00            
ATOM   1605  N1  G   X  75      82.670 114.370  48.110  0.00  0.00            
ATOM   1606  C2  G   X  75      81.710 114.770  47.190  0.00  0.00            
ATOM   1607  N2  G   X  75      80.780 115.530  47.660  0.00  0.00            
ATOM   1608  N3  G   X  75      81.700 114.460  45.870  0.00  0.00            
ATOM   1609  C4  G   X  75      82.780 113.670  45.540  0.00  0.00            
ATOM   1610  C3' G   X  75      83.680 114.620  41.680  0.00  0.00            
ATOM   1611  C2' G   X  75      82.390 114.590  42.490  0.00  0.00            
ATOM   1612  O2' G   X  75      81.290 114.830  41.640  0.00  0.00            
ATOM   1613  O3' G   X  75      83.690 115.710  40.760  0.00  0.00            
ATOM   1614  P   A   X  76      84.630 116.980  41.020  0.00  0.00            
ATOM   1615  OP1 A   X  76      84.680 117.910  39.840  0.00  0.00            
ATOM   1616  OP2 A   X  76      85.940 116.530  41.580  0.00  0.00            
ATOM   1617  O5' A   X  76      83.920 117.720  42.190  0.00  0.00            
ATOM   1618  C5' A   X  76      82.820 118.440  41.820  0.00  0.00            
ATOM   1619  C4' A   X  76      82.010 118.980  43.050  0.00  0.00            
ATOM   1620  O4' A   X  76      81.770 118.030  44.030  0.00  0.00            
ATOM   1621  C1' A   X  76      81.800 118.670  45.310  0.00  0.00            
ATOM   1622  N9  A   X  76      82.900 118.050  46.050  0.00  0.00            
ATOM   1623  C8  A   X  76      83.820 117.060  45.600  0.00  0.00            
ATOM   1624  N7  A   X  76      84.600 116.550  46.480  0.00  0.00            
ATOM   1625  C5  A   X  76      84.250 117.300  47.610  0.00  0.00            
ATOM   1626  C6  A   X  76      84.860 117.370  48.870  0.00  0.00            
ATOM   1627  N6  A   X  76      85.900 116.680  49.290  0.00  0.00            
ATOM   1628  N1  A   X  76      84.470 118.320  49.690  0.00  0.00            
ATOM   1629  C2  A   X  76      83.400 119.030  49.420  0.00  0.00            
ATOM   1630  N3  A   X  76      82.650 119.030  48.280  0.00  0.00            
ATOM   1631  C4  A   X  76      83.230 118.230  47.390  0.00  0.00            
ATOM   1632  C3' A   X  76      82.810 120.050  43.730  0.00  0.00            
ATOM   1633  C2' A   X  76      82.130 120.110  45.120  0.00  0.00            
ATOM   1634  O2' A   X  76      80.960 120.830  45.140  0.00  0.00            
ATOM   1635  O3' A   X  76      82.810 121.340  43.110  0.00  0.00            
ATOM   1636  P   A   X  77      84.100 122.100  42.940  0.00  0.00            
ATOM   1637  OP1 A   X  77      83.790 123.160  42.010  0.00  0.00            
ATOM   1638  OP2 A   X  77      85.170 121.160  42.660  0.00  0.00            
ATOM   1639  O5' A   X  77      84.380 122.660  44.430  0.00  0.00            
ATOM   1640  C5' A   X  77      83.580 123.640  45.000  0.00  0.00            
ATOM   1641  C4' A   X  77      83.860 123.880  46.450  0.00  0.00            
ATOM   1642  O4' A   X  77      83.790 122.570  47.040  0.00  0.00            
ATOM   1643  C1' A   X  77      84.650 122.530  48.170  0.00  0.00            
ATOM   1644  N9  A   X  77      85.760 121.600  48.000  0.00  0.00            
ATOM   1645  C8  A   X  77      86.190 120.950  46.870  0.00  0.00            
ATOM   1646  N7  A   X  77      87.090 120.030  47.130  0.00  0.00            
ATOM   1647  C5  A   X  77      87.220 120.000  48.500  0.00  0.00            
ATOM   1648  C6  A   X  77      87.990 119.390  49.510  0.00  0.00            
ATOM   1649  N6  A   X  77      88.750 118.350  49.260  0.00  0.00            
ATOM   1650  N1  A   X  77      88.150 119.880  50.700  0.00  0.00            
ATOM   1651  C2  A   X  77      87.420 120.970  51.040  0.00  0.00            
ATOM   1652  N3  A   X  77      86.510 121.550  50.310  0.00  0.00            
ATOM   1653  C4  A   X  77      86.540 121.080  49.000  0.00  0.00            
ATOM   1654  C3' A   X  77      85.250 124.470  46.930  0.00  0.00            
ATOM   1655  C2' A   X  77      85.150 123.930  48.330  0.00  0.00            
ATOM   1656  O2' A   X  77      84.160 124.720  49.040  0.00  0.00            
ATOM   1657  O3' A   X  77      85.430 125.860  46.870  0.00  0.00            
ENDMDL
MODEL        3
ATOM      1  O5' G   X   1      73.530  34.140  54.920  0.00  0.00            
ATOM      2  C5' G   X   1      72.150  34.120  54.630  0.00  0.00            
ATOM      3  C4' G   X   1      71.500  32.660  54.710  0.00  0.00            
ATOM      4  O4' G   X   1      72.240  31.710  53.960  0.00  0.00            
ATOM      5  C1' G   X   1      72.340  30.470  54.680  0.00  0.00            
ATOM      6  N9  G   X   1      73.710  30.240  55.120  0.00  0.00            
ATOM      7  C8  G   X   1      74.760  31.050  55.190  0.00  0.00            
ATOM      8  N7  G   X   1      75.770  30.650  55.880  0.00  0.00            
ATOM      9  C5  G   X   1      75.350  29.410  56.350  0.00  0.00            
ATOM     10  C6  G   X   1      76.030  28.340  56.990  0.00  0.00            
ATOM     11  O6  G   X   1      77.200  28.330  57.390  0.00  0.00            
ATOM     12  N1  G   X   1      75.300  27.170  57.000  0.00  0.00            
ATOM     13  C2  G   X   1      73.980  27.060  56.690  0.00  0.00            
ATOM     14  N2  G   X   1      73.400  25.890  56.870  0.00  0.00            
ATOM     15  N3  G   X   1      73.310  28.090  56.130  0.00  0.00            
ATOM     16  C4  G   X   1      74.090  29.200  55.910  0.00  0.00            
ATOM     17  C3' G   X   1      71.390  32.120  56.110  0.00  0.00            
ATOM     18  C2' G   X   1      71.290  30.590  55.820  0.00  0.00            
ATOM     19  O2' G   X   1      69.910  30.390  55.400  0.00  0.00            
ATOM     20  O3' G   X   1      70.390  32.590  56.950  0.00  0.00            
ATOM     21  P   G   X   2      70.470  32.620  58.530  0.00  0.00            
ATOM     22  OP1 G   X   2      69.220  33.300  58.930  0.00  0.00            
ATOM     23  OP2 G   X   2      71.720  33.340  58.990  0.00  0.00            
ATOM     24  O5' G   X   2      70.460  31.120  59.110  0.00  0.00            
ATOM     25  C5' G   X   2      69.280  30.380  59.280  0.00  0.00            
ATOM     26  C4' G   X   2      69.580  28.950  59.590  0.00  0.00            
ATOM     27  O4' G   X   2      70.590  28.360  58.750  0.00  0.00            
ATOM     28  C1' G   X   2      71.250  27.340  59.530  0.00  0.00            
ATOM     29  N9  G   X   2      72.680  27.750  59.720  0.00  0.00            
ATOM     30  C8  G   X   2      73.200  28.990  59.420  0.00  0.00            
ATOM     31  N7  G   X   2      74.460  29.200  59.610  0.00  0.00            
ATOM     32  C5  G   X   2      74.830  27.990  60.280  0.00  0.00            
ATOM     33  C6  G   X   2      76.120  27.540  60.820  0.00  0.00            
ATOM     34  O6  G   X   2      77.170  28.160  60.940  0.00  0.00            
ATOM     35  N1  G   X   2      76.130  26.220  61.350  0.00  0.00            
ATOM     36  C2  G   X   2      74.970  25.460  61.350  0.00  0.00            
ATOM     37  N2  G   X   2      75.090  24.290  61.900  0.00  0.00            
ATOM     38  N3  G   X   2      73.780  25.900  60.870  0.00  0.00            
ATOM     39  C4  G   X   2      73.730  27.150  60.360  0.00  0.00            
ATOM     40  C3' G   X   2      69.930  28.670  61.020  0.00  0.00            
ATOM     41  C2' G   X   2      70.560  27.270  60.870  0.00  0.00            
ATOM     42  O2' G   X   2      69.450  26.360  60.850  0.00  0.00            
ATOM     43  O3' G   X   2      68.790  28.830  61.960  0.00  0.00            
ATOM     44  P   C   X   3      69.010  28.830  63.510  0.00  0.00            
ATOM     45  OP1 C   X   3      67.670  28.840  64.110  0.00  0.00            
ATOM     46  OP2 C   X   3      69.870  30.050  63.760  0.00  0.00            
ATOM     47  O5' C   X   3      69.850  27.620  64.060  0.00  0.00            
ATOM     48  C5' C   X   3      69.350  26.300  64.190  0.00  0.00            
ATOM     49  C4' C   X   3      70.440  25.530  64.800  0.00  0.00            
ATOM     50  O4' C   X   3      71.540  25.510  63.950  0.00  0.00            
ATOM     51  C1' C   X   3      72.790  25.310  64.670  0.00  0.00            
ATOM     52  N1  C   X   3      73.800  26.330  64.350  0.00  0.00            
ATOM     53  C6  C   X   3      73.510  27.420  63.580  0.00  0.00            
ATOM     54  C5  C   X   3      74.340  28.440  63.440  0.00  0.00            
ATOM     55  C4  C   X   3      75.470  28.300  64.260  0.00  0.00            
ATOM     56  N4  C   X   3      76.180  29.350  64.320  0.00  0.00            
ATOM     57  N3  C   X   3      75.850  27.300  64.950  0.00  0.00            
ATOM     58  C2  C   X   3      75.050  26.230  65.000  0.00  0.00            
ATOM     59  O2  C   X   3      75.440  25.300  65.740  0.00  0.00            
ATOM     60  C3' C   X   3      71.040  26.020  66.170  0.00  0.00            
ATOM     61  C2' C   X   3      72.400  25.220  66.180  0.00  0.00            
ATOM     62  O2' C   X   3      72.160  23.830  66.470  0.00  0.00            
ATOM     63  O3' C   X   3      70.240  25.980  67.330  0.00  0.00            
ATOM     64  P   G   X   4      70.340  27.080  68.500  0.00  0.00            
ATOM     65  OP1 G   X   4      69.460  26.620  69.590  0.00  0.00            
ATOM     66  OP2 G   X   4      70.070  28.420  67.960  0.00  0.00            
ATOM     67  O5' G   X   4      71.900  27.120  69.080  0.00  0.00            
ATOM     68  C5' G   X   4      72.480  25.900  69.540  0.00  0.00            
ATOM     69  C4' G   X   4      73.990  26.100  69.850  0.00  0.00            
ATOM     70  O4' G   X   4      74.840  26.260  68.770  0.00  0.00            
ATOM     71  C1' G   X   4      76.080  26.800  69.240  0.00  0.00            
ATOM     72  N9  G   X   4      76.470  28.010  68.470  0.00  0.00            
ATOM     73  C8  G   X   4      75.690  28.920  67.750  0.00  0.00            
ATOM     74  N7  G   X   4      76.310  30.030  67.390  0.00  0.00            
ATOM     75  C5  G   X   4      77.620  29.810  67.890  0.00  0.00            
ATOM     76  C6  G   X   4      78.830  30.530  67.570  0.00  0.00            
ATOM     77  O6  G   X   4      78.910  31.560  66.960  0.00  0.00            
ATOM     78  N1  G   X   4      79.990  29.990  68.150  0.00  0.00            
ATOM     79  C2  G   X   4      79.990  28.810  68.740  0.00  0.00            
ATOM     80  N2  G   X   4      81.190  28.380  69.040  0.00  0.00            
ATOM     81  N3  G   X   4      78.880  28.060  69.020  0.00  0.00            
ATOM     82  C4  G   X   4      77.720  28.600  68.540  0.00  0.00            
ATOM     83  C3' G   X   4      74.310  27.290  70.750  0.00  0.00            
ATOM     84  C2' G   X   4      75.850  27.210  70.770  0.00  0.00            
ATOM     85  O2' G   X   4      76.510  26.220  71.620  0.00  0.00            
ATOM     86  O3' G   X   4      73.700  27.230  72.050  0.00  0.00            
ATOM     87  P   A   X   5      73.330  28.570  72.830  0.00  0.00            
ATOM     88  OP1 A   X   5      71.890  28.620  72.970  0.00  0.00            
ATOM     89  OP2 A   X   5      73.990  29.850  72.300  0.00  0.00            
ATOM     90  O5' A   X   5      73.930  28.170  74.190  0.00  0.00            
ATOM     91  C5' A   X   5      75.330  28.090  74.360  0.00  0.00            
ATOM     92  C4' A   X   5      75.670  28.380  75.850  0.00  0.00            
ATOM     93  O4' A   X   5      77.110  28.290  76.000  0.00  0.00            
ATOM     94  C1' A   X   5      77.650  29.560  76.150  0.00  0.00            
ATOM     95  N9  A   X   5      79.040  29.790  75.620  0.00  0.00            
ATOM     96  C8  A   X   5      80.170  30.170  76.230  0.00  0.00            
ATOM     97  N7  A   X   5      81.210  30.240  75.440  0.00  0.00            
ATOM     98  C5  A   X   5      80.690  29.860  74.210  0.00  0.00            
ATOM     99  C6  A   X   5      81.210  29.660  72.910  0.00  0.00            
ATOM    100  N6  A   X   5      82.470  29.850  72.530  0.00  0.00            
ATOM    101  N1  A   X   5      80.370  29.510  71.900  0.00  0.00            
ATOM    102  C2  A   X   5      79.080  29.470  72.160  0.00  0.00            
ATOM    103  N3  A   X   5      78.450  29.520  73.270  0.00  0.00            
ATOM    104  C4  A   X   5      79.330  29.720  74.280  0.00  0.00            
ATOM    105  C3' A   X   5      75.300  29.860  76.180  0.00  0.00            
ATOM    106  C2' A   X   5      76.590  30.610  75.710  0.00  0.00            
ATOM    107  O2' A   X   5      76.730  31.880  76.270  0.00  0.00            
ATOM    108  O3' A   X   5      75.210  30.000  77.570  0.00  0.00            
ATOM    109  P   C   X   6      74.230  31.160  78.190  0.00  0.00            
ATOM    110  OP1 C   X   6      74.150  32.380  77.290  0.00  0.00            
ATOM    111  OP2 C   X   6      74.580  31.420  79.620  0.00  0.00            
ATOM    112  O5' C   X   6      72.710  30.510  78.210  0.00  0.00            
ATOM    113  C5' C   X   6      72.340  29.650  79.270  0.00  0.00            
ATOM    114  C4' C   X   6      71.450  28.470  78.830  0.00  0.00            
ATOM    115  O4' C   X   6      70.090  28.850  78.520  0.00  0.00            
ATOM    116  C1' C   X   6      69.840  28.280  77.320  0.00  0.00            
ATOM    117  N1  C   X   6      68.780  29.090  76.570  0.00  0.00            
ATOM    118  C6  C   X   6      68.460  30.360  76.890  0.00  0.00            
ATOM    119  C5  C   X   6      67.460  31.000  76.180  0.00  0.00            
ATOM    120  C4  C   X   6      66.790  30.360  75.090  0.00  0.00            
ATOM    121  N4  C   X   6      65.950  31.100  74.410  0.00  0.00            
ATOM    122  N3  C   X   6      67.150  29.130  74.750  0.00  0.00            
ATOM    123  C2  C   X   6      68.050  28.450  75.550  0.00  0.00            
ATOM    124  O2  C   X   6      68.300  27.310  75.150  0.00  0.00            
ATOM    125  C3' C   X   6      72.050  27.570  77.660  0.00  0.00            
ATOM    126  C2' C   X   6      71.170  28.250  76.550  0.00  0.00            
ATOM    127  O2' C   X   6      71.200  27.460  75.350  0.00  0.00            
ATOM    128  O3' C   X   6      71.810  26.190  78.010  0.00  0.00            
ATOM    129  P   G   X   7      73.010  25.220  78.610  0.00  0.00            
ATOM    130  OP1 G   X   7      72.440  23.850  78.720  0.00  0.00            
ATOM    131  OP2 G   X   7      73.650  25.840  79.810  0.00  0.00            
ATOM    132  O5' G   X   7      74.080  25.210  77.350  0.00  0.00            
ATOM    133  C5' G   X   7      73.840  24.720  76.030  0.00  0.00            
ATOM    134  C4' G   X   7      75.190  24.070  75.500  0.00  0.00            
ATOM    135  O4' G   X   7      76.280  25.030  75.480  0.00  0.00            
ATOM    136  C1' G   X   7      77.210  24.610  76.450  0.00  0.00            
ATOM    137  N9  G   X   7      77.630  25.760  77.350  0.00  0.00            
ATOM    138  C8  G   X   7      76.940  26.470  78.340  0.00  0.00            
ATOM    139  N7  G   X   7      77.690  27.140  79.130  0.00  0.00            
ATOM    140  C5  G   X   7      78.980  27.030  78.620  0.00  0.00            
ATOM    141  C6  G   X   7      80.240  27.620  79.000  0.00  0.00            
ATOM    142  O6  G   X   7      80.520  28.560  79.710  0.00  0.00            
ATOM    143  N1  G   X   7      81.330  27.180  78.200  0.00  0.00            
ATOM    144  C2  G   X   7      81.240  26.260  77.200  0.00  0.00            
ATOM    145  N2  G   X   7      82.340  25.870  76.680  0.00  0.00            
ATOM    146  N3  G   X   7      80.070  25.660  76.810  0.00  0.00            
ATOM    147  C4  G   X   7      78.970  26.160  77.500  0.00  0.00            
ATOM    148  C3' G   X   7      75.680  22.860  76.310  0.00  0.00            
ATOM    149  C2' G   X   7      76.750  23.440  77.320  0.00  0.00            
ATOM    150  O2' G   X   7      77.830  22.670  77.900  0.00  0.00            
ATOM    151  O3' G   X   7      76.250  21.760  75.580  0.00  0.00            
ATOM    152  P   A   X   8      75.330  20.540  75.060  0.00  0.00            
ATOM    153  OP1 A   X   8      73.890  20.610  75.480  0.00  0.00            
ATOM    154  OP2 A   X   8      76.090  19.340  75.260  0.00  0.00            
ATOM    155  O5' A   X   8      75.240  20.620  73.400  0.00  0.00            
ATOM    156  C5' A   X   8      74.170  21.330  72.670  0.00  0.00            
ATOM    157  C4' A   X   8      74.520  21.930  71.270  0.00  0.00            
ATOM    158  O4' A   X   8      75.430  22.980  71.280  0.00  0.00            
ATOM    159  C1' A   X   8      76.310  22.870  70.190  0.00  0.00            
ATOM    160  N9  A   X   8      77.560  22.470  70.810  0.00  0.00            
ATOM    161  C8  A   X   8      77.910  22.460  72.150  0.00  0.00            
ATOM    162  N7  A   X   8      79.200  22.180  72.320  0.00  0.00            
ATOM    163  C5  A   X   8      79.790  22.230  71.040  0.00  0.00            
ATOM    164  C6  A   X   8      81.080  22.040  70.530  0.00  0.00            
ATOM    165  N6  A   X   8      82.190  21.820  71.270  0.00  0.00            
ATOM    166  N1  A   X   8      81.320  21.940  69.210  0.00  0.00            
ATOM    167  C2  A   X   8      80.310  22.200  68.400  0.00  0.00            
ATOM    168  N3  A   X   8      79.030  22.420  68.760  0.00  0.00            
ATOM    169  C4  A   X   8      78.800  22.460  70.090  0.00  0.00            
ATOM    170  C3' A   X   8      74.950  20.870  70.240  0.00  0.00            
ATOM    171  C2' A   X   8      75.790  21.750  69.290  0.00  0.00            
ATOM    172  O2' A   X   8      74.910  22.460  68.380  0.00  0.00            
ATOM    173  O3' A   X   8      74.000  20.110  69.490  0.00  0.00            
ATOM    174  P   U   X   9      73.920  18.530  69.370  0.00  0.00            
ATOM    175  OP1 U   X   9      72.760  18.170  68.510  0.00  0.00            
ATOM    176  OP2 U   X   9      74.050  17.970  70.790  0.00  0.00            
ATOM    177  O5' U   X   9      75.230  18.010  68.600  0.00  0.00            
ATOM    178  C5' U   X   9      75.360  18.340  67.160  0.00  0.00            
ATOM    179  C4' U   X   9      76.820  18.320  66.720  0.00  0.00            
ATOM    180  O4' U   X   9      77.580  19.350  67.390  0.00  0.00            
ATOM    181  C1' U   X   9      78.960  19.000  67.350  0.00  0.00            
ATOM    182  N1  U   X   9      79.470  19.090  68.800  0.00  0.00            
ATOM    183  C6  U   X   9      78.580  19.220  69.900  0.00  0.00            
ATOM    184  C5  U   X   9      78.990  18.890  71.120  0.00  0.00            
ATOM    185  C4  U   X   9      80.340  18.450  71.390  0.00  0.00            
ATOM    186  O4  U   X   9      80.770  18.120  72.470  0.00  0.00            
ATOM    187  N3  U   X   9      81.130  18.400  70.280  0.00  0.00            
ATOM    188  C2  U   X   9      80.840  18.720  68.940  0.00  0.00            
ATOM    189  O2  U   X   9      81.680  18.480  68.020  0.00  0.00            
ATOM    190  C3' U   X   9      77.620  17.040  67.090  0.00  0.00            
ATOM    191  C2' U   X   9      79.020  17.600  66.770  0.00  0.00            
ATOM    192  O2' U   X   9      79.340  17.710  65.420  0.00  0.00            
ATOM    193  O3' U   X   9      77.260  15.970  66.330  0.00  0.00            
ATOM    194  P   C   X  10      77.280  14.470  66.900  0.00  0.00            
ATOM    195  OP1 C   X  10      77.220  13.480  65.760  0.00  0.00            
ATOM    196  OP2 C   X  10      76.250  14.430  67.980  0.00  0.00            
ATOM    197  O5' C   X  10      78.690  14.310  67.570  0.00  0.00            
ATOM    198  C5' C   X  10      79.940  14.210  66.890  0.00  0.00            
ATOM    199  C4' C   X  10      81.090  13.860  67.900  0.00  0.00            
ATOM    200  O4' C   X  10      81.410  14.900  68.810  0.00  0.00            
ATOM    201  C1' C   X  10      81.560  14.410  70.050  0.00  0.00            
ATOM    202  N1  C   X  10      80.520  14.890  70.960  0.00  0.00            
ATOM    203  C6  C   X  10      79.370  15.430  70.540  0.00  0.00            
ATOM    204  C5  C   X  10      78.410  15.740  71.480  0.00  0.00            
ATOM    205  C4  C   X  10      78.760  15.640  72.840  0.00  0.00            
ATOM    206  N4  C   X  10      78.060  16.010  73.820  0.00  0.00            
ATOM    207  N3  C   X  10      79.890  15.120  73.280  0.00  0.00            
ATOM    208  C2  C   X  10      80.780  14.740  72.330  0.00  0.00            
ATOM    209  O2  C   X  10      81.830  14.300  72.730  0.00  0.00            
ATOM    210  C3' C   X  10      80.770  12.650  68.650  0.00  0.00            
ATOM    211  C2' C   X  10      81.610  12.930  69.920  0.00  0.00            
ATOM    212  O2' C   X  10      82.940  12.410  69.780  0.00  0.00            
ATOM    213  O3' C   X  10      81.020  11.460  67.940  0.00  0.00            
ATOM    214  P   C   X  11      80.120  10.240  68.340  0.00  0.00            
ATOM    215  OP1 C   X  11      80.490   9.050  67.530  0.00  0.00            
ATOM    216  OP2 C   X  11      78.740  10.740  68.230  0.00  0.00            
ATOM    217  O5' C   X  11      80.390   9.900  69.910  0.00  0.00            
ATOM    218  C5' C   X  11      81.690   9.330  70.190  0.00  0.00            
ATOM    219  C4' C   X  11      81.900   9.210  71.690  0.00  0.00            
ATOM    220  O4' C   X  11      81.810  10.480  72.330  0.00  0.00            
ATOM    221  C1' C   X  11      81.360  10.340  73.620  0.00  0.00            
ATOM    222  N1  C   X  11      80.080  11.120  73.770  0.00  0.00            
ATOM    223  C6  C   X  11      79.260  11.490  72.750  0.00  0.00            
ATOM    224  C5  C   X  11      78.230  12.350  72.940  0.00  0.00            
ATOM    225  C4  C   X  11      77.960  12.650  74.330  0.00  0.00            
ATOM    226  N4  C   X  11      76.800  13.210  74.650  0.00  0.00            
ATOM    227  N3  C   X  11      78.690  12.290  75.360  0.00  0.00            
ATOM    228  C2  C   X  11      79.810  11.540  75.050  0.00  0.00            
ATOM    229  O2  C   X  11      80.540  11.240  75.980  0.00  0.00            
ATOM    230  C3' C   X  11      80.830   8.370  72.430  0.00  0.00            
ATOM    231  C2' C   X  11      81.130   8.870  73.870  0.00  0.00            
ATOM    232  O2' C   X  11      82.360   8.320  74.310  0.00  0.00            
ATOM    233  O3' C   X  11      81.010   6.990  72.220  0.00  0.00            
ATOM    234  P   G   X  12      79.770   6.030  72.490  0.00  0.00            
ATOM    235  OP1 G   X  12      80.250   4.690  72.100  0.00  0.00            
ATOM    236  OP2 G   X  12      78.660   6.600  71.760  0.00  0.00            
ATOM    237  O5' G   X  12      79.450   6.000  73.990  0.00  0.00            
ATOM    238  C5' G   X  12      80.250   5.450  75.020  0.00  0.00            
ATOM    239  C4' G   X  12      79.790   5.680  76.440  0.00  0.00            
ATOM    240  O4' G   X  12      79.820   7.010  76.880  0.00  0.00            
ATOM    241  C1' G   X  12      78.690   7.320  77.740  0.00  0.00            
ATOM    242  N9  G   X  12      77.740   8.230  77.060  0.00  0.00            
ATOM    243  C8  G   X  12      77.550   8.420  75.720  0.00  0.00            
ATOM    244  N7  G   X  12      76.530   9.200  75.460  0.00  0.00            
ATOM    245  C5  G   X  12      75.970   9.540  76.740  0.00  0.00            
ATOM    246  C6  G   X  12      74.740  10.210  77.120  0.00  0.00            
ATOM    247  O6  G   X  12      73.820  10.720  76.480  0.00  0.00            
ATOM    248  N1  G   X  12      74.570  10.240  78.540  0.00  0.00            
ATOM    249  C2  G   X  12      75.420   9.650  79.420  0.00  0.00            
ATOM    250  N2  G   X  12      75.160   9.670  80.660  0.00  0.00            
ATOM    251  N3  G   X  12      76.480   8.920  79.040  0.00  0.00            
ATOM    252  C4  G   X  12      76.700   8.900  77.700  0.00  0.00            
ATOM    253  C3' G   X  12      78.340   5.160  76.810  0.00  0.00            
ATOM    254  C2' G   X  12      78.030   5.980  78.060  0.00  0.00            
ATOM    255  O2' G   X  12      78.570   5.480  79.330  0.00  0.00            
ATOM    256  O3' G   X  12      78.210   3.720  76.960  0.00  0.00            
ATOM    257  P   G   X  13      76.940   2.910  76.620  0.00  0.00            
ATOM    258  OP1 G   X  13      77.180   1.480  76.830  0.00  0.00            
ATOM    259  OP2 G   X  13      76.440   3.370  75.330  0.00  0.00            
ATOM    260  O5' G   X  13      75.950   3.460  77.710  0.00  0.00            
ATOM    261  C5' G   X  13      76.170   2.950  79.070  0.00  0.00            
ATOM    262  C4' G   X  13      75.290   3.660  80.110  0.00  0.00            
ATOM    263  O4' G   X  13      75.440   5.090  80.320  0.00  0.00            
ATOM    264  C1' G   X  13      74.150   5.610  80.600  0.00  0.00            
ATOM    265  N9  G   X  13      73.660   6.390  79.490  0.00  0.00            
ATOM    266  C8  G   X  13      73.860   6.190  78.120  0.00  0.00            
ATOM    267  N7  G   X  13      73.020   6.840  77.330  0.00  0.00            
ATOM    268  C5  G   X  13      72.250   7.590  78.220  0.00  0.00            
ATOM    269  C6  G   X  13      71.130   8.490  78.060  0.00  0.00            
ATOM    270  O6  G   X  13      70.660   8.820  76.940  0.00  0.00            
ATOM    271  N1  G   X  13      70.630   9.000  79.170  0.00  0.00            
ATOM    272  C2  G   X  13      71.100   8.700  80.400  0.00  0.00            
ATOM    273  N2  G   X  13      70.430   9.180  81.380  0.00  0.00            
ATOM    274  N3  G   X  13      72.130   7.910  80.670  0.00  0.00            
ATOM    275  C4  G   X  13      72.670   7.330  79.520  0.00  0.00            
ATOM    276  C3' G   X  13      73.790   3.370  79.900  0.00  0.00            
ATOM    277  C2' G   X  13      73.170   4.380  80.830  0.00  0.00            
ATOM    278  O2' G   X  13      73.240   3.940  82.240  0.00  0.00            
ATOM    279  O3' G   X  13      73.370   2.100  80.170  0.00  0.00            
ATOM    280  P   C   X  14      71.960   1.490  79.690  0.00  0.00            
ATOM    281  OP1 C   X  14      70.940   2.580  79.850  0.00  0.00            
ATOM    282  OP2 C   X  14      71.830   0.230  80.310  0.00  0.00            
ATOM    283  O5' C   X  14      72.250   1.170  78.190  0.00  0.00            
ATOM    284  C5' C   X  14      71.920   2.020  77.110  0.00  0.00            
ATOM    285  C4' C   X  14      70.750   1.560  76.240  0.00  0.00            
ATOM    286  O4' C   X  14      70.970   0.140  75.910  0.00  0.00            
ATOM    287  C1' C   X  14      69.630  -0.480  75.770  0.00  0.00            
ATOM    288  N1  C   X  14      69.550  -1.840  76.450  0.00  0.00            
ATOM    289  C6  C   X  14      69.870  -1.920  77.790  0.00  0.00            
ATOM    290  C5  C   X  14      69.950  -3.170  78.340  0.00  0.00            
ATOM    291  C4  C   X  14      69.780  -4.310  77.480  0.00  0.00            
ATOM    292  N4  C   X  14      69.880  -5.510  78.030  0.00  0.00            
ATOM    293  N3  C   X  14      69.450  -4.220  76.200  0.00  0.00            
ATOM    294  C2  C   X  14      69.370  -2.980  75.640  0.00  0.00            
ATOM    295  O2  C   X  14      69.160  -2.820  74.440  0.00  0.00            
ATOM    296  C3' C   X  14      69.440   1.580  76.980  0.00  0.00            
ATOM    297  C2' C   X  14      68.560   0.500  76.240  0.00  0.00            
ATOM    298  O2' C   X  14      67.970   1.180  75.130  0.00  0.00            
ATOM    299  O3' C   X  14      68.950   2.940  77.130  0.00  0.00            
ATOM    300  P   C   X  15      67.630   3.350  77.910  0.00  0.00            
ATOM    301  OP1 C   X  15      67.690   4.810  78.200  0.00  0.00            
ATOM    302  OP2 C   X  15      67.310   2.440  79.010  0.00  0.00            
ATOM    303  O5' C   X  15      66.530   3.140  76.750  0.00  0.00            
ATOM    304  C5' C   X  15      66.150   4.190  75.810  0.00  0.00            
ATOM    305  C4' C   X  15      65.060   3.520  74.890  0.00  0.00            
ATOM    306  O4' C   X  15      65.640   2.350  74.300  0.00  0.00            
ATOM    307  C1' C   X  15      64.580   1.490  74.080  0.00  0.00            
ATOM    308  N1  C   X  15      64.870   0.120  74.560  0.00  0.00            
ATOM    309  C6  C   X  15      65.130  -0.810  73.560  0.00  0.00            
ATOM    310  C5  C   X  15      65.400  -2.130  73.870  0.00  0.00            
ATOM    311  C4  C   X  15      65.510  -2.380  75.220  0.00  0.00            
ATOM    312  N4  C   X  15      65.710  -3.600  75.520  0.00  0.00            
ATOM    313  N3  C   X  15      65.170  -1.550  76.130  0.00  0.00            
ATOM    314  C2  C   X  15      64.980  -0.270  75.850  0.00  0.00            
ATOM    315  O2  C   X  15      64.820   0.400  76.900  0.00  0.00            
ATOM    316  C3' C   X  15      63.730   3.050  75.650  0.00  0.00            
ATOM    317  C2' C   X  15      63.240   1.920  74.760  0.00  0.00            
ATOM    318  O2' C   X  15      62.330   2.350  73.740  0.00  0.00            
ATOM    319  O3' C   X  15      62.810   4.180  75.880  0.00  0.00            
ATOM    320  P   A   X  16      61.410   4.120  76.590  0.00  0.00            
ATOM    321  OP1 A   X  16      61.140   5.500  77.070  0.00  0.00            
ATOM    322  OP2 A   X  16      61.370   3.090  77.650  0.00  0.00            
ATOM    323  O5' A   X  16      60.420   3.680  75.470  0.00  0.00            
ATOM    324  C5' A   X  16      59.780   4.580  74.540  0.00  0.00            
ATOM    325  C4' A   X  16      58.780   3.780  73.620  0.00  0.00            
ATOM    326  O4' A   X  16      59.390   2.740  72.970  0.00  0.00            
ATOM    327  C1' A   X  16      58.840   1.460  73.240  0.00  0.00            
ATOM    328  N9  A   X  16      59.690   0.470  73.970  0.00  0.00            
ATOM    329  C8  A   X  16      59.910   0.440  75.350  0.00  0.00            
ATOM    330  N7  A   X  16      60.720  -0.480  75.730  0.00  0.00            
ATOM    331  C5  A   X  16      60.980  -1.220  74.520  0.00  0.00            
ATOM    332  C6  A   X  16      61.760  -2.350  74.170  0.00  0.00            
ATOM    333  N6  A   X  16      62.510  -3.090  74.960  0.00  0.00            
ATOM    334  N1  A   X  16      61.830  -2.800  72.890  0.00  0.00            
ATOM    335  C2  A   X  16      61.170  -2.090  72.000  0.00  0.00            
ATOM    336  N3  A   X  16      60.430  -0.960  72.120  0.00  0.00            
ATOM    337  C4  A   X  16      60.360  -0.580  73.440  0.00  0.00            
ATOM    338  C3' A   X  16      57.620   3.180  74.450  0.00  0.00            
ATOM    339  C2' A   X  16      57.540   1.760  74.020  0.00  0.00            
ATOM    340  O2' A   X  16      56.750   1.680  72.900  0.00  0.00            
ATOM    341  O3' A   X  16      56.430   3.950  74.190  0.00  0.00            
ATOM    342  P   U   X  17      55.230   4.160  75.210  0.00  0.00            
ATOM    343  OP1 U   X  17      54.940   2.940  75.980  0.00  0.00            
ATOM    344  OP2 U   X  17      54.190   4.860  74.450  0.00  0.00            
ATOM    345  O5' U   X  17      55.940   5.240  76.270  0.00  0.00            
ATOM    346  C5' U   X  17      55.720   6.680  76.110  0.00  0.00            
ATOM    347  C4' U   X  17      56.490   7.640  77.080  0.00  0.00            
ATOM    348  O4' U   X  17      55.980   7.430  78.430  0.00  0.00            
ATOM    349  C1' U   X  17      57.100   6.950  79.260  0.00  0.00            
ATOM    350  N1  U   X  17      56.810   5.980  80.370  0.00  0.00            
ATOM    351  C6  U   X  17      56.450   4.730  80.040  0.00  0.00            
ATOM    352  C5  U   X  17      56.310   3.780  80.980  0.00  0.00            
ATOM    353  C4  U   X  17      56.570   4.030  82.380  0.00  0.00            
ATOM    354  O4  U   X  17      56.560   3.190  83.260  0.00  0.00            
ATOM    355  N3  U   X  17      56.860   5.340  82.600  0.00  0.00            
ATOM    356  C2  U   X  17      57.040   6.310  81.670  0.00  0.00            
ATOM    357  O2  U   X  17      57.300   7.450  82.100  0.00  0.00            
ATOM    358  C3' U   X  17      58.040   7.550  77.200  0.00  0.00            
ATOM    359  C2' U   X  17      58.190   6.580  78.330  0.00  0.00            
ATOM    360  O2' U   X  17      59.480   6.450  78.940  0.00  0.00            
ATOM    361  O3' U   X  17      58.570   8.810  77.630  0.00  0.00            
ATOM    362  P   C   X  18      58.750  10.200  76.830  0.00  0.00            
ATOM    363  OP1 C   X  18      59.670  10.980  77.640  0.00  0.00            
ATOM    364  OP2 C   X  18      57.430  10.740  76.510  0.00  0.00            
ATOM    365  O5' C   X  18      59.510   9.730  75.510  0.00  0.00            
ATOM    366  C5' C   X  18      60.820   9.200  75.480  0.00  0.00            
ATOM    367  C4' C   X  18      61.280   8.680  74.050  0.00  0.00            
ATOM    368  O4' C   X  18      60.530   7.600  73.620  0.00  0.00            
ATOM    369  C1' C   X  18      60.470   7.600  72.210  0.00  0.00            
ATOM    370  N1  C   X  18      59.060   7.660  71.760  0.00  0.00            
ATOM    371  C6  C   X  18      58.020   7.940  72.560  0.00  0.00            
ATOM    372  C5  C   X  18      56.720   7.830  72.160  0.00  0.00            
ATOM    373  C4  C   X  18      56.550   7.200  70.880  0.00  0.00            
ATOM    374  N4  C   X  18      55.390   6.840  70.410  0.00  0.00            
ATOM    375  N3  C   X  18      57.500   6.880  70.040  0.00  0.00            
ATOM    376  C2  C   X  18      58.750   7.170  70.440  0.00  0.00            
ATOM    377  O2  C   X  18      59.560   7.110  69.600  0.00  0.00            
ATOM    378  C3' C   X  18      61.160   9.740  72.960  0.00  0.00            
ATOM    379  C2' C   X  18      61.230   8.860  71.710  0.00  0.00            
ATOM    380  O2' C   X  18      62.580   8.590  71.370  0.00  0.00            
ATOM    381  O3' C   X  18      62.280  10.650  72.840  0.00  0.00            
ATOM    382  P   A   X  19      62.220  11.970  71.990  0.00  0.00            
ATOM    383  OP1 A   X  19      61.030  11.970  71.100  0.00  0.00            
ATOM    384  OP2 A   X  19      63.560  12.200  71.400  0.00  0.00            
ATOM    385  O5' A   X  19      61.960  13.120  73.050  0.00  0.00            
ATOM    386  C5' A   X  19      62.990  13.560  73.860  0.00  0.00            
ATOM    387  C4' A   X  19      62.470  13.600  75.290  0.00  0.00            
ATOM    388  O4' A   X  19      62.070  12.300  75.730  0.00  0.00            
ATOM    389  C1' A   X  19      62.650  11.940  77.030  0.00  0.00            
ATOM    390  N9  A   X  19      63.850  11.010  76.950  0.00  0.00            
ATOM    391  C8  A   X  19      64.550  10.660  75.810  0.00  0.00            
ATOM    392  N7  A   X  19      65.660  10.000  76.050  0.00  0.00            
ATOM    393  C5  A   X  19      65.590   9.790  77.450  0.00  0.00            
ATOM    394  C6  A   X  19      66.260   9.100  78.510  0.00  0.00            
ATOM    395  N6  A   X  19      67.360   8.450  78.270  0.00  0.00            
ATOM    396  N1  A   X  19      65.890   9.100  79.800  0.00  0.00            
ATOM    397  C2  A   X  19      64.880   9.840  80.090  0.00  0.00            
ATOM    398  N3  A   X  19      64.160  10.580  79.280  0.00  0.00            
ATOM    399  C4  A   X  19      64.520  10.400  78.000  0.00  0.00            
ATOM    400  C3' A   X  19      63.500  14.120  76.330  0.00  0.00            
ATOM    401  C2' A   X  19      63.090  13.260  77.580  0.00  0.00            
ATOM    402  O2' A   X  19      61.950  13.860  78.250  0.00  0.00            
ATOM    403  O3' A   X  19      63.280  15.550  76.590  0.00  0.00            
ATOM    404  P   C   X  20      64.530  16.470  76.910  0.00  0.00            
ATOM    405  OP1 C   X  20      64.070  17.870  77.130  0.00  0.00            
ATOM    406  OP2 C   X  20      65.470  16.230  75.780  0.00  0.00            
ATOM    407  O5' C   X  20      65.160  15.970  78.270  0.00  0.00            
ATOM    408  C5' C   X  20      64.430  16.130  79.510  0.00  0.00            
ATOM    409  C4' C   X  20      64.980  15.300  80.600  0.00  0.00            
ATOM    410  O4' C   X  20      64.970  13.930  80.330  0.00  0.00            
ATOM    411  C1' C   X  20      66.200  13.220  80.690  0.00  0.00            
ATOM    412  N1  C   X  20      66.980  12.620  79.600  0.00  0.00            
ATOM    413  C6  C   X  20      66.800  13.090  78.330  0.00  0.00            
ATOM    414  C5  C   X  20      67.550  12.660  77.260  0.00  0.00            
ATOM    415  C4  C   X  20      68.500  11.590  77.580  0.00  0.00            
ATOM    416  N4  C   X  20      69.120  11.050  76.570  0.00  0.00            
ATOM    417  N3  C   X  20      68.670  11.130  78.780  0.00  0.00            
ATOM    418  C2  C   X  20      67.940  11.650  79.830  0.00  0.00            
ATOM    419  O2  C   X  20      68.110  11.160  80.950  0.00  0.00            
ATOM    420  C3' C   X  20      66.400  15.570  80.920  0.00  0.00            
ATOM    421  C2' C   X  20      66.980  14.290  81.490  0.00  0.00            
ATOM    422  O2' C   X  20      66.690  14.120  82.870  0.00  0.00            
ATOM    423  O3' C   X  20      66.640  16.700  81.770  0.00  0.00            
ATOM    424  P   C   X  21      68.030  17.510  81.690  0.00  0.00            
ATOM    425  OP1 C   X  21      67.980  18.640  82.670  0.00  0.00            
ATOM    426  OP2 C   X  21      68.450  17.810  80.340  0.00  0.00            
ATOM    427  O5' C   X  21      69.070  16.460  82.220  0.00  0.00            
ATOM    428  C5' C   X  21      69.250  16.130  83.620  0.00  0.00            
ATOM    429  C4' C   X  21      70.180  14.920  83.910  0.00  0.00            
ATOM    430  O4' C   X  21      69.880  13.730  83.080  0.00  0.00            
ATOM    431  C1' C   X  21      71.100  13.000  82.600  0.00  0.00            
ATOM    432  N1  C   X  21      71.340  13.020  81.080  0.00  0.00            
ATOM    433  C6  C   X  21      70.670  13.860  80.210  0.00  0.00            
ATOM    434  C5  C   X  21      70.690  13.670  78.850  0.00  0.00            
ATOM    435  C4  C   X  21      71.560  12.650  78.400  0.00  0.00            
ATOM    436  N4  C   X  21      71.880  12.550  77.180  0.00  0.00            
ATOM    437  N3  C   X  21      72.300  11.890  79.160  0.00  0.00            
ATOM    438  C2  C   X  21      72.210  12.100  80.530  0.00  0.00            
ATOM    439  O2  C   X  21      72.800  11.290  81.230  0.00  0.00            
ATOM    440  C3' C   X  21      71.670  15.180  83.600  0.00  0.00            
ATOM    441  C2' C   X  21      72.210  13.710  83.390  0.00  0.00            
ATOM    442  O2' C   X  21      72.560  13.050  84.620  0.00  0.00            
ATOM    443  O3' C   X  21      72.250  15.910  84.650  0.00  0.00            
ATOM    444  P   G   X  22      73.620  16.590  84.460  0.00  0.00            
ATOM    445  OP1 G   X  22      73.800  17.320  85.740  0.00  0.00            
ATOM    446  OP2 G   X  22      73.570  17.470  83.260  0.00  0.00            
ATOM    447  O5' G   X  22      74.770  15.490  84.300  0.00  0.00            
ATOM    448  C5' G   X  22      75.370  14.810  85.350  0.00  0.00            
ATOM    449  C4' G   X  22      76.540  13.850  85.000  0.00  0.00            
ATOM    450  O4' G   X  22      76.310  12.710  84.200  0.00  0.00            
ATOM    451  C1' G   X  22      77.290  12.510  83.270  0.00  0.00            
ATOM    452  N9  G   X  22      76.780  12.910  81.890  0.00  0.00            
ATOM    453  C8  G   X  22      75.620  13.590  81.590  0.00  0.00            
ATOM    454  N7  G   X  22      75.320  13.770  80.330  0.00  0.00            
ATOM    455  C5  G   X  22      76.420  13.160  79.750  0.00  0.00            
ATOM    456  C6  G   X  22      76.680  12.960  78.360  0.00  0.00            
ATOM    457  O6  G   X  22      76.020  13.350  77.430  0.00  0.00            
ATOM    458  N1  G   X  22      77.860  12.220  78.120  0.00  0.00            
ATOM    459  C2  G   X  22      78.690  11.790  79.090  0.00  0.00            
ATOM    460  N2  G   X  22      79.900  11.400  78.700  0.00  0.00            
ATOM    461  N3  G   X  22      78.510  11.920  80.400  0.00  0.00            
ATOM    462  C4  G   X  22      77.330  12.630  80.680  0.00  0.00            
ATOM    463  C3' G   X  22      77.690  14.610  84.290  0.00  0.00            
ATOM    464  C2' G   X  22      78.440  13.410  83.770  0.00  0.00            
ATOM    465  O2' G   X  22      79.080  12.790  84.870  0.00  0.00            
ATOM    466  O3' G   X  22      78.350  15.380  85.250  0.00  0.00            
ATOM    467  P   G   X  23      79.270  16.670  84.830  0.00  0.00            
ATOM    468  OP1 G   X  23      79.900  17.140  86.070  0.00  0.00            
ATOM    469  OP2 G   X  23      78.420  17.570  84.000  0.00  0.00            
ATOM    470  O5' G   X  23      80.370  15.990  83.850  0.00  0.00            
ATOM    471  C5' G   X  23      81.490  15.160  84.290  0.00  0.00            
ATOM    472  C4' G   X  23      82.260  14.580  83.080  0.00  0.00            
ATOM    473  O4' G   X  23      81.410  13.870  82.220  0.00  0.00            
ATOM    474  C1' G   X  23      81.910  13.880  80.870  0.00  0.00            
ATOM    475  N9  G   X  23      80.900  14.510  80.050  0.00  0.00            
ATOM    476  C8  G   X  23      79.800  15.140  80.480  0.00  0.00            
ATOM    477  N7  G   X  23      79.030  15.670  79.530  0.00  0.00            
ATOM    478  C5  G   X  23      79.700  15.320  78.420  0.00  0.00            
ATOM    479  C6  G   X  23      79.290  15.500  77.050  0.00  0.00            
ATOM    480  O6  G   X  23      78.230  15.990  76.640  0.00  0.00            
ATOM    481  N1  G   X  23      80.290  15.080  76.110  0.00  0.00            
ATOM    482  C2  G   X  23      81.420  14.450  76.460  0.00  0.00            
ATOM    483  N2  G   X  23      82.240  14.200  75.490  0.00  0.00            
ATOM    484  N3  G   X  23      81.840  14.350  77.750  0.00  0.00            
ATOM    485  C4  G   X  23      80.940  14.760  78.700  0.00  0.00            
ATOM    486  C3' G   X  23      82.990  15.500  82.170  0.00  0.00            
ATOM    487  C2' G   X  23      83.240  14.560  80.890  0.00  0.00            
ATOM    488  O2' G   X  23      84.140  13.450  80.960  0.00  0.00            
ATOM    489  O3' G   X  23      84.180  15.860  82.880  0.00  0.00            
ATOM    490  P   G   X  24      84.940  17.270  82.550  0.00  0.00            
ATOM    491  OP1 G   X  24      86.350  17.010  83.040  0.00  0.00            
ATOM    492  OP2 G   X  24      84.140  18.440  83.020  0.00  0.00            
ATOM    493  O5' G   X  24      85.030  17.430  81.010  0.00  0.00            
ATOM    494  C5' G   X  24      85.920  16.670  80.150  0.00  0.00            
ATOM    495  C4' G   X  24      85.580  16.930  78.700  0.00  0.00            
ATOM    496  O4' G   X  24      84.170  16.590  78.430  0.00  0.00            
ATOM    497  C1' G   X  24      83.720  17.570  77.480  0.00  0.00            
ATOM    498  N9  G   X  24      82.610  18.350  78.120  0.00  0.00            
ATOM    499  C8  G   X  24      82.390  18.600  79.430  0.00  0.00            
ATOM    500  N7  G   X  24      81.210  19.100  79.820  0.00  0.00            
ATOM    501  C5  G   X  24      80.630  19.130  78.590  0.00  0.00            
ATOM    502  C6  G   X  24      79.200  19.510  78.270  0.00  0.00            
ATOM    503  O6  G   X  24      78.290  19.820  79.090  0.00  0.00            
ATOM    504  N1  G   X  24      78.970  19.390  76.920  0.00  0.00            
ATOM    505  C2  G   X  24      79.870  18.970  76.020  0.00  0.00            
ATOM    506  N2  G   X  24      79.390  18.900  74.810  0.00  0.00            
ATOM    507  N3  G   X  24      81.080  18.600  76.230  0.00  0.00            
ATOM    508  C4  G   X  24      81.410  18.640  77.530  0.00  0.00            
ATOM    509  C3' G   X  24      85.830  18.340  78.310  0.00  0.00            
ATOM    510  C2' G   X  24      84.890  18.490  77.090  0.00  0.00            
ATOM    511  O2' G   X  24      85.480  18.130  75.910  0.00  0.00            
ATOM    512  O3' G   X  24      87.210  18.400  78.090  0.00  0.00            
ATOM    513  P   G   X  25      88.010  19.820  78.100  0.00  0.00            
ATOM    514  OP1 G   X  25      89.510  19.640  78.020  0.00  0.00            
ATOM    515  OP2 G   X  25      87.580  20.460  79.340  0.00  0.00            
ATOM    516  O5' G   X  25      87.440  20.610  76.850  0.00  0.00            
ATOM    517  C5' G   X  25      88.150  20.690  75.620  0.00  0.00            
ATOM    518  C4' G   X  25      87.290  21.510  74.540  0.00  0.00            
ATOM    519  O4' G   X  25      86.050  20.880  74.550  0.00  0.00            
ATOM    520  C1' G   X  25      84.940  21.780  74.620  0.00  0.00            
ATOM    521  N9  G   X  25      84.260  22.110  75.920  0.00  0.00            
ATOM    522  C8  G   X  25      84.770  22.270  77.180  0.00  0.00            
ATOM    523  N7  G   X  25      83.980  22.430  78.170  0.00  0.00            
ATOM    524  C5  G   X  25      82.750  22.280  77.550  0.00  0.00            
ATOM    525  C6  G   X  25      81.440  22.440  78.110  0.00  0.00            
ATOM    526  O6  G   X  25      81.160  22.530  79.280  0.00  0.00            
ATOM    527  N1  G   X  25      80.440  22.360  77.160  0.00  0.00            
ATOM    528  C2  G   X  25      80.730  22.390  75.830  0.00  0.00            
ATOM    529  N2  G   X  25      79.700  22.340  75.090  0.00  0.00            
ATOM    530  N3  G   X  25      81.930  22.310  75.300  0.00  0.00            
ATOM    531  C4  G   X  25      82.930  22.220  76.180  0.00  0.00            
ATOM    532  C3' G   X  25      86.970  23.020  74.640  0.00  0.00            
ATOM    533  C2' G   X  25      85.510  23.100  74.080  0.00  0.00            
ATOM    534  O2' G   X  25      85.370  23.160  72.700  0.00  0.00            
ATOM    535  O3' G   X  25      87.990  23.870  74.000  0.00  0.00            
ATOM    536  P   A   X  26      87.860  25.450  74.080  0.00  0.00            
ATOM    537  OP1 A   X  26      89.180  25.950  73.870  0.00  0.00            
ATOM    538  OP2 A   X  26      86.990  25.860  75.250  0.00  0.00            
ATOM    539  O5' A   X  26      87.040  25.690  72.740  0.00  0.00            
ATOM    540  C5' A   X  26      87.530  25.340  71.450  0.00  0.00            
ATOM    541  C4' A   X  26      86.500  25.710  70.310  0.00  0.00            
ATOM    542  O4' A   X  26      85.210  25.210  70.720  0.00  0.00            
ATOM    543  C1' A   X  26      84.200  26.260  70.710  0.00  0.00            
ATOM    544  N9  A   X  26      83.190  26.070  71.720  0.00  0.00            
ATOM    545  C8  A   X  26      83.210  26.270  73.060  0.00  0.00            
ATOM    546  N7  A   X  26      82.080  26.160  73.620  0.00  0.00            
ATOM    547  C5  A   X  26      81.190  25.900  72.550  0.00  0.00            
ATOM    548  C6  A   X  26      79.790  25.700  72.420  0.00  0.00            
ATOM    549  N6  A   X  26      78.980  25.790  73.430  0.00  0.00            
ATOM    550  N1  A   X  26      79.210  25.460  71.220  0.00  0.00            
ATOM    551  C2  A   X  26      80.050  25.440  70.190  0.00  0.00            
ATOM    552  N3  A   X  26      81.360  25.630  70.160  0.00  0.00            
ATOM    553  C4  A   X  26      81.860  25.830  71.400  0.00  0.00            
ATOM    554  C3' A   X  26      86.300  27.230  70.030  0.00  0.00            
ATOM    555  C2' A   X  26      85.140  27.560  70.940  0.00  0.00            
ATOM    556  O2' A   X  26      84.330  28.640  70.440  0.00  0.00            
ATOM    557  O3' A   X  26      86.030  27.450  68.690  0.00  0.00            
ATOM    558  P   G   X  27      87.180  27.410  67.580  0.00  0.00            
ATOM    559  OP1 G   X  27      88.530  27.510  68.160  0.00  0.00            
ATOM    560  OP2 G   X  27      86.860  28.410  66.540  0.00  0.00            
ATOM    561  O5' G   X  27      87.200  25.970  66.840  0.00  0.00            
ATOM    562  C5' G   X  27      86.130  25.460  65.980  0.00  0.00            
ATOM    563  C4' G   X  27      85.280  24.440  66.770  0.00  0.00            
ATOM    564  O4' G   X  27      84.430  25.190  67.610  0.00  0.00            
ATOM    565  C1' G   X  27      83.120  24.730  67.480  0.00  0.00            
ATOM    566  N9  G   X  27      82.280  25.850  66.870  0.00  0.00            
ATOM    567  C8  G   X  27      82.770  27.010  66.310  0.00  0.00            
ATOM    568  N7  G   X  27      81.840  27.770  65.810  0.00  0.00            
ATOM    569  C5  G   X  27      80.690  27.030  65.940  0.00  0.00            
ATOM    570  C6  G   X  27      79.320  27.370  65.570  0.00  0.00            
ATOM    571  O6  G   X  27      78.830  28.410  65.080  0.00  0.00            
ATOM    572  N1  G   X  27      78.370  26.380  65.830  0.00  0.00            
ATOM    573  C2  G   X  27      78.760  25.260  66.540  0.00  0.00            
ATOM    574  N2  G   X  27      77.780  24.510  67.050  0.00  0.00            
ATOM    575  N3  G   X  27      80.000  24.910  66.850  0.00  0.00            
ATOM    576  C4  G   X  27      80.920  25.880  66.600  0.00  0.00            
ATOM    577  C3' G   X  27      84.360  23.830  65.800  0.00  0.00            
ATOM    578  C2' G   X  27      83.190  23.420  66.700  0.00  0.00            
ATOM    579  O2' G   X  27      83.430  22.380  67.480  0.00  0.00            
ATOM    580  O3' G   X  27      85.030  22.780  65.080  0.00  0.00            
ATOM    581  P   C   X  28      84.590  22.290  63.600  0.00  0.00            
ATOM    582  OP1 C   X  28      85.480  21.130  63.370  0.00  0.00            
ATOM    583  OP2 C   X  28      84.740  23.420  62.650  0.00  0.00            
ATOM    584  O5' C   X  28      83.120  21.840  63.690  0.00  0.00            
ATOM    585  C5' C   X  28      82.790  20.590  64.310  0.00  0.00            
ATOM    586  C4' C   X  28      81.260  20.620  64.380  0.00  0.00            
ATOM    587  O4' C   X  28      80.810  21.840  64.980  0.00  0.00            
ATOM    588  C1' C   X  28      79.620  22.260  64.370  0.00  0.00            
ATOM    589  N1  C   X  28      79.700  23.610  63.750  0.00  0.00            
ATOM    590  C6  C   X  28      80.880  24.260  63.560  0.00  0.00            
ATOM    591  C5  C   X  28      81.060  25.470  62.890  0.00  0.00            
ATOM    592  C4  C   X  28      79.800  26.030  62.460  0.00  0.00            
ATOM    593  N4  C   X  28      79.770  27.230  61.930  0.00  0.00            
ATOM    594  N3  C   X  28      78.600  25.420  62.670  0.00  0.00            
ATOM    595  C2  C   X  28      78.500  24.250  63.360  0.00  0.00            
ATOM    596  O2  C   X  28      77.470  23.620  63.460  0.00  0.00            
ATOM    597  C3' C   X  28      80.570  20.480  63.030  0.00  0.00            
ATOM    598  C2' C   X  28      79.210  21.190  63.320  0.00  0.00            
ATOM    599  O2' C   X  28      78.310  20.340  63.960  0.00  0.00            
ATOM    600  O3' C   X  28      80.390  19.140  62.750  0.00  0.00            
ATOM    601  P   C   X  29      80.290  18.640  61.220  0.00  0.00            
ATOM    602  OP1 C   X  29      80.190  17.180  61.170  0.00  0.00            
ATOM    603  OP2 C   X  29      81.470  19.240  60.630  0.00  0.00            
ATOM    604  O5' C   X  29      78.950  19.260  60.640  0.00  0.00            
ATOM    605  C5' C   X  29      77.700  18.600  60.930  0.00  0.00            
ATOM    606  C4' C   X  29      76.540  19.310  60.180  0.00  0.00            
ATOM    607  O4' C   X  29      76.310  20.670  60.630  0.00  0.00            
ATOM    608  C1' C   X  29      75.850  21.460  59.570  0.00  0.00            
ATOM    609  N1  C   X  29      76.560  22.740  59.290  0.00  0.00            
ATOM    610  C6  C   X  29      77.820  22.830  59.710  0.00  0.00            
ATOM    611  C5  C   X  29      78.540  23.970  59.480  0.00  0.00            
ATOM    612  C4  C   X  29      77.870  25.070  58.970  0.00  0.00            
ATOM    613  N4  C   X  29      78.510  26.150  58.720  0.00  0.00            
ATOM    614  N3  C   X  29      76.550  25.040  58.600  0.00  0.00            
ATOM    615  C2  C   X  29      75.920  23.870  58.770  0.00  0.00            
ATOM    616  O2  C   X  29      74.750  23.810  58.390  0.00  0.00            
ATOM    617  C3' C   X  29      76.770  19.530  58.680  0.00  0.00            
ATOM    618  C2' C   X  29      75.730  20.560  58.350  0.00  0.00            
ATOM    619  O2' C   X  29      74.420  19.840  58.190  0.00  0.00            
ATOM    620  O3' C   X  29      76.620  18.290  58.030  0.00  0.00            
ATOM    621  P   U   X  30      77.290  18.160  56.590  0.00  0.00            
ATOM    622  OP1 U   X  30      77.390  16.710  56.380  0.00  0.00            
ATOM    623  OP2 U   X  30      78.500  19.000  56.500  0.00  0.00            
ATOM    624  O5' U   X  30      76.200  18.720  55.610  0.00  0.00            
ATOM    625  C5' U   X  30      75.010  18.040  55.280  0.00  0.00            
ATOM    626  C4' U   X  30      74.120  18.970  54.410  0.00  0.00            
ATOM    627  O4' U   X  30      73.890  20.160  55.020  0.00  0.00            
ATOM    628  C1' U   X  30      73.930  21.270  54.190  0.00  0.00            
ATOM    629  N1  U   X  30      74.850  22.340  54.670  0.00  0.00            
ATOM    630  C6  U   X  30      76.120  22.010  55.130  0.00  0.00            
ATOM    631  C5  U   X  30      76.970  23.020  55.500  0.00  0.00            
ATOM    632  C4  U   X  30      76.750  24.420  55.350  0.00  0.00            
ATOM    633  O4  U   X  30      77.630  25.260  55.480  0.00  0.00            
ATOM    634  N3  U   X  30      75.470  24.590  54.850  0.00  0.00            
ATOM    635  C2  U   X  30      74.550  23.660  54.470  0.00  0.00            
ATOM    636  O2  U   X  30      73.430  24.060  54.020  0.00  0.00            
ATOM    637  C3' U   X  30      74.740  19.420  53.050  0.00  0.00            
ATOM    638  C2' U   X  30      74.140  20.850  52.750  0.00  0.00            
ATOM    639  O2' U   X  30      72.940  20.910  52.040  0.00  0.00            
ATOM    640  O3' U   X  30      74.490  18.570  52.040  0.00  0.00            
ATOM    641  P   U   X  31      75.310  18.480  50.710  0.00  0.00            
ATOM    642  OP1 U   X  31      75.120  17.160  50.080  0.00  0.00            
ATOM    643  OP2 U   X  31      76.730  18.960  50.910  0.00  0.00            
ATOM    644  O5' U   X  31      74.610  19.550  49.830  0.00  0.00            
ATOM    645  C5' U   X  31      73.460  19.270  49.080  0.00  0.00            
ATOM    646  C4' U   X  31      72.980  20.550  48.370  0.00  0.00            
ATOM    647  O4' U   X  31      72.990  21.640  49.290  0.00  0.00            
ATOM    648  C1' U   X  31      73.330  22.820  48.610  0.00  0.00            
ATOM    649  N1  U   X  31      74.430  23.460  49.360  0.00  0.00            
ATOM    650  C6  U   X  31      75.410  22.730  49.980  0.00  0.00            
ATOM    651  C5  U   X  31      76.390  23.210  50.800  0.00  0.00            
ATOM    652  C4  U   X  31      76.470  24.610  51.040  0.00  0.00            
ATOM    653  O4  U   X  31      77.320  25.090  51.800  0.00  0.00            
ATOM    654  N3  U   X  31      75.410  25.340  50.450  0.00  0.00            
ATOM    655  C2  U   X  31      74.440  24.830  49.570  0.00  0.00            
ATOM    656  O2  U   X  31      73.600  25.610  49.260  0.00  0.00            
ATOM    657  C3' U   X  31      73.890  20.970  47.180  0.00  0.00            
ATOM    658  C2' U   X  31      73.500  22.460  47.120  0.00  0.00            
ATOM    659  O2' U   X  31      72.330  22.860  46.450  0.00  0.00            
ATOM    660  O3' U   X  31      73.630  20.290  45.980  0.00  0.00            
ATOM    661  P   C   X  32      74.830  20.120  44.960  0.00  0.00            
ATOM    662  OP1 C   X  32      74.240  19.580  43.670  0.00  0.00            
ATOM    663  OP2 C   X  32      75.840  19.340  45.610  0.00  0.00            
ATOM    664  O5' C   X  32      75.350  21.550  44.590  0.00  0.00            
ATOM    665  C5' C   X  32      74.600  22.350  43.770  0.00  0.00            
ATOM    666  C4' C   X  32      75.170  23.830  43.600  0.00  0.00            
ATOM    667  O4' C   X  32      74.960  24.480  44.840  0.00  0.00            
ATOM    668  C1' C   X  32      75.990  25.460  44.940  0.00  0.00            
ATOM    669  N1  C   X  32      76.890  25.220  46.110  0.00  0.00            
ATOM    670  C6  C   X  32      77.190  23.940  46.500  0.00  0.00            
ATOM    671  C5  C   X  32      77.970  23.750  47.620  0.00  0.00            
ATOM    672  C4  C   X  32      78.550  24.910  48.210  0.00  0.00            
ATOM    673  N4  C   X  32      79.150  24.850  49.350  0.00  0.00            
ATOM    674  N3  C   X  32      78.420  26.130  47.700  0.00  0.00            
ATOM    675  C2  C   X  32      77.640  26.350  46.610  0.00  0.00            
ATOM    676  O2  C   X  32      77.420  27.480  46.210  0.00  0.00            
ATOM    677  C3' C   X  32      76.620  23.940  43.250  0.00  0.00            
ATOM    678  C2' C   X  32      76.810  25.440  43.680  0.00  0.00            
ATOM    679  O2' C   X  32      76.370  26.360  42.670  0.00  0.00            
ATOM    680  O3' C   X  32      76.740  23.610  41.850  0.00  0.00            
ATOM    681  P   G   X  33      78.150  23.540  41.020  0.00  0.00            
ATOM    682  OP1 G   X  33      77.760  23.010  39.710  0.00  0.00            
ATOM    683  OP2 G   X  33      79.100  22.700  41.790  0.00  0.00            
ATOM    684  O5' G   X  33      78.700  25.010  40.870  0.00  0.00            
ATOM    685  C5' G   X  33      78.250  25.830  39.850  0.00  0.00            
ATOM    686  C4' G   X  33      79.010  27.090  39.820  0.00  0.00            
ATOM    687  O4' G   X  33      78.930  27.710  41.070  0.00  0.00            
ATOM    688  C1' G   X  33      80.090  28.380  41.330  0.00  0.00            
ATOM    689  N9  G   X  33      80.740  27.670  42.450  0.00  0.00            
ATOM    690  C8  G   X  33      80.340  26.510  43.020  0.00  0.00            
ATOM    691  N7  G   X  33      80.970  26.180  44.150  0.00  0.00            
ATOM    692  C5  G   X  33      81.970  27.150  44.220  0.00  0.00            
ATOM    693  C6  G   X  33      83.120  27.200  45.130  0.00  0.00            
ATOM    694  O6  G   X  33      83.420  26.360  45.980  0.00  0.00            
ATOM    695  N1  G   X  33      83.800  28.340  44.960  0.00  0.00            
ATOM    696  C2  G   X  33      83.580  29.220  43.950  0.00  0.00            
ATOM    697  N2  G   X  33      84.410  30.220  43.930  0.00  0.00            
ATOM    698  N3  G   X  33      82.640  29.140  43.030  0.00  0.00            
ATOM    699  C4  G   X  33      81.830  28.050  43.240  0.00  0.00            
ATOM    700  C3' G   X  33      80.540  26.930  39.510  0.00  0.00            
ATOM    701  C2' G   X  33      80.990  28.220  40.090  0.00  0.00            
ATOM    702  O2' G   X  33      80.650  29.390  39.320  0.00  0.00            
ATOM    703  O3' G   X  33      80.740  26.860  38.100  0.00  0.00            
ATOM    704  P   G   X  34      81.990  26.010  37.570  0.00  0.00            
ATOM    705  OP1 G   X  34      82.190  26.200  36.090  0.00  0.00            
ATOM    706  OP2 G   X  34      81.950  24.630  38.070  0.00  0.00            
ATOM    707  O5' G   X  34      83.270  26.650  38.280  0.00  0.00            
ATOM    708  C5' G   X  34      83.890  27.840  37.700  0.00  0.00            
ATOM    709  C4' G   X  34      85.070  28.480  38.490  0.00  0.00            
ATOM    710  O4' G   X  34      84.750  28.900  39.820  0.00  0.00            
ATOM    711  C1' G   X  34      85.880  28.630  40.680  0.00  0.00            
ATOM    712  N9  G   X  34      85.600  27.480  41.570  0.00  0.00            
ATOM    713  C8  G   X  34      84.610  26.500  41.580  0.00  0.00            
ATOM    714  N7  G   X  34      84.740  25.560  42.430  0.00  0.00            
ATOM    715  C5  G   X  34      85.860  25.940  43.150  0.00  0.00            
ATOM    716  C6  G   X  34      86.500  25.330  44.240  0.00  0.00            
ATOM    717  O6  G   X  34      86.180  24.300  44.820  0.00  0.00            
ATOM    718  N1  G   X  34      87.710  26.020  44.570  0.00  0.00            
ATOM    719  C2  G   X  34      88.120  27.220  44.120  0.00  0.00            
ATOM    720  N2  G   X  34      89.220  27.760  44.590  0.00  0.00            
ATOM    721  N3  G   X  34      87.500  27.790  43.070  0.00  0.00            
ATOM    722  C4  G   X  34      86.390  27.080  42.640  0.00  0.00            
ATOM    723  C3' G   X  34      86.300  27.580  38.570  0.00  0.00            
ATOM    724  C2' G   X  34      87.020  28.320  39.720  0.00  0.00            
ATOM    725  O2' G   X  34      87.790  29.430  39.240  0.00  0.00            
ATOM    726  O3' G   X  34      87.070  27.650  37.410  0.00  0.00            
ATOM    727  P   A   X  35      87.410  26.180  36.690  0.00  0.00            
ATOM    728  OP1 A   X  35      87.720  26.420  35.280  0.00  0.00            
ATOM    729  OP2 A   X  35      86.480  25.050  37.010  0.00  0.00            
ATOM    730  O5' A   X  35      88.780  25.750  37.360  0.00  0.00            
ATOM    731  C5' A   X  35      89.900  26.650  37.260  0.00  0.00            
ATOM    732  C4' A   X  35      90.780  26.700  38.480  0.00  0.00            
ATOM    733  O4' A   X  35      90.060  27.060  39.680  0.00  0.00            
ATOM    734  C1' A   X  35      90.450  26.290  40.810  0.00  0.00            
ATOM    735  N9  A   X  35      89.330  25.300  41.160  0.00  0.00            
ATOM    736  C8  A   X  35      88.130  25.100  40.540  0.00  0.00            
ATOM    737  N7  A   X  35      87.470  24.020  40.900  0.00  0.00            
ATOM    738  C5  A   X  35      88.240  23.600  41.980  0.00  0.00            
ATOM    739  C6  A   X  35      88.180  22.560  42.920  0.00  0.00            
ATOM    740  N6  A   X  35      87.160  21.700  42.960  0.00  0.00            
ATOM    741  N1  A   X  35      89.050  22.340  43.910  0.00  0.00            
ATOM    742  C2  A   X  35      89.950  23.200  43.970  0.00  0.00            
ATOM    743  N3  A   X  35      90.190  24.270  43.250  0.00  0.00            
ATOM    744  C4  A   X  35      89.310  24.460  42.210  0.00  0.00            
ATOM    745  C3' A   X  35      91.460  25.350  38.830  0.00  0.00            
ATOM    746  C2' A   X  35      91.660  25.530  40.340  0.00  0.00            
ATOM    747  O2' A   X  35      92.840  26.210  40.620  0.00  0.00            
ATOM    748  O3' A   X  35      92.740  25.130  38.170  0.00  0.00            
ATOM    749  P   A   X  36      93.430  23.770  37.970  0.00  0.00            
ATOM    750  OP1 A   X  36      94.870  24.140  37.710  0.00  0.00            
ATOM    751  OP2 A   X  36      92.750  22.970  36.960  0.00  0.00            
ATOM    752  O5' A   X  36      93.380  23.000  39.320  0.00  0.00            
ATOM    753  C5' A   X  36      94.330  23.150  40.360  0.00  0.00            
ATOM    754  C4' A   X  36      94.100  22.210  41.560  0.00  0.00            
ATOM    755  O4' A   X  36      92.780  22.360  42.090  0.00  0.00            
ATOM    756  C1' A   X  36      92.380  21.120  42.590  0.00  0.00            
ATOM    757  N9  A   X  36      91.180  20.700  41.880  0.00  0.00            
ATOM    758  C8  A   X  36      90.610  21.190  40.730  0.00  0.00            
ATOM    759  N7  A   X  36      89.450  20.730  40.400  0.00  0.00            
ATOM    760  C5  A   X  36      89.290  19.740  41.380  0.00  0.00            
ATOM    761  C6  A   X  36      88.200  18.870  41.740  0.00  0.00            
ATOM    762  N6  A   X  36      87.060  18.750  41.220  0.00  0.00            
ATOM    763  N1  A   X  36      88.350  17.980  42.760  0.00  0.00            
ATOM    764  C2  A   X  36      89.410  18.110  43.540  0.00  0.00            
ATOM    765  N3  A   X  36      90.420  19.020  43.480  0.00  0.00            
ATOM    766  C4  A   X  36      90.250  19.740  42.320  0.00  0.00            
ATOM    767  C3' A   X  36      94.230  20.800  41.150  0.00  0.00            
ATOM    768  C2' A   X  36      93.460  20.060  42.330  0.00  0.00            
ATOM    769  O2' A   X  36      94.210  19.870  43.500  0.00  0.00            
ATOM    770  O3' A   X  36      95.560  20.430  41.140  0.00  0.00            
ATOM    771  P   G   X  37      96.120  19.420  40.000  0.00  0.00            
ATOM    772  OP1 G   X  37      97.580  19.340  40.160  0.00  0.00            
ATOM    773  OP2 G   X  37      95.590  19.910  38.710  0.00  0.00            
ATOM    774  O5' G   X  37      95.480  17.960  40.210  0.00  0.00            
ATOM    775  C5' G   X  37      95.690  17.180  41.390  0.00  0.00            
ATOM    776  C4' G   X  37      94.580  16.100  41.510  0.00  0.00            
ATOM    777  O4' G   X  37      93.380  16.700  41.800  0.00  0.00            
ATOM    778  C1' G   X  37      92.360  15.840  41.300  0.00  0.00            
ATOM    779  N9  G   X  37      91.540  16.600  40.280  0.00  0.00            
ATOM    780  C8  G   X  37      91.880  17.680  39.510  0.00  0.00            
ATOM    781  N7  G   X  37      90.880  18.150  38.760  0.00  0.00            
ATOM    782  C5  G   X  37      89.830  17.250  39.040  0.00  0.00            
ATOM    783  C6  G   X  37      88.530  17.220  38.480  0.00  0.00            
ATOM    784  O6  G   X  37      88.030  17.960  37.680  0.00  0.00            
ATOM    785  N1  G   X  37      87.770  16.170  38.890  0.00  0.00            
ATOM    786  C2  G   X  37      88.250  15.350  39.830  0.00  0.00            
ATOM    787  N2  G   X  37      87.380  14.350  40.090  0.00  0.00            
ATOM    788  N3  G   X  37      89.480  15.290  40.350  0.00  0.00            
ATOM    789  C4  G   X  37      90.230  16.320  39.940  0.00  0.00            
ATOM    790  C3' G   X  37      94.370  15.270  40.200  0.00  0.00            
ATOM    791  C2' G   X  37      93.020  14.700  40.650  0.00  0.00            
ATOM    792  O2' G   X  37      93.100  13.720  41.790  0.00  0.00            
ATOM    793  O3' G   X  37      95.370  14.340  39.940  0.00  0.00            
ATOM    794  P   A   X  38      95.290  13.210  38.820  0.00  0.00            
ATOM    795  OP1 A   X  38      96.630  12.540  38.800  0.00  0.00            
ATOM    796  OP2 A   X  38      94.770  13.880  37.600  0.00  0.00            
ATOM    797  O5' A   X  38      94.090  12.200  39.250  0.00  0.00            
ATOM    798  C5' A   X  38      94.240  10.800  39.550  0.00  0.00            
ATOM    799  C4' A   X  38      94.700  10.510  40.850  0.00  0.00            
ATOM    800  O4' A   X  38      93.720  10.910  41.810  0.00  0.00            
ATOM    801  C1' A   X  38      93.390   9.720  42.660  0.00  0.00            
ATOM    802  N9  A   X  38      92.110   9.070  42.200  0.00  0.00            
ATOM    803  C8  A   X  38      91.280   9.470  41.180  0.00  0.00            
ATOM    804  N7  A   X  38      90.100   9.010  41.200  0.00  0.00            
ATOM    805  C5  A   X  38      90.100   8.160  42.340  0.00  0.00            
ATOM    806  C6  A   X  38      89.180   7.190  42.880  0.00  0.00            
ATOM    807  N6  A   X  38      88.120   6.840  42.150  0.00  0.00            
ATOM    808  N1  A   X  38      89.450   6.480  43.980  0.00  0.00            
ATOM    809  C2  A   X  38      90.670   6.710  44.480  0.00  0.00            
ATOM    810  N3  A   X  38      91.660   7.520  44.100  0.00  0.00            
ATOM    811  C4  A   X  38      91.290   8.190  42.970  0.00  0.00            
ATOM    812  C3' A   X  38      94.940   9.010  41.070  0.00  0.00            
ATOM    813  C2' A   X  38      94.580   8.780  42.510  0.00  0.00            
ATOM    814  O2' A   X  38      95.550   9.130  43.440  0.00  0.00            
ATOM    815  O3' A   X  38      96.260   8.550  40.940  0.00  0.00            
ATOM    816  P   A   X  39      96.560   7.490  39.850  0.00  0.00            
ATOM    817  OP1 A   X  39      98.000   7.460  39.620  0.00  0.00            
ATOM    818  OP2 A   X  39      95.550   7.570  38.710  0.00  0.00            
ATOM    819  O5' A   X  39      96.180   6.120  40.570  0.00  0.00            
ATOM    820  C5' A   X  39      96.600   5.780  41.850  0.00  0.00            
ATOM    821  C4' A   X  39      95.730   4.840  42.690  0.00  0.00            
ATOM    822  O4' A   X  39      94.490   5.420  43.030  0.00  0.00            
ATOM    823  C1' A   X  39      93.440   4.530  42.980  0.00  0.00            
ATOM    824  N9  A   X  39      92.680   4.820  41.750  0.00  0.00            
ATOM    825  C8  A   X  39      92.920   5.660  40.650  0.00  0.00            
ATOM    826  N7  A   X  39      91.820   5.810  39.890  0.00  0.00            
ATOM    827  C5  A   X  39      90.840   5.080  40.580  0.00  0.00            
ATOM    828  C6  A   X  39      89.430   4.840  40.370  0.00  0.00            
ATOM    829  N6  A   X  39      88.750   5.350  39.360  0.00  0.00            
ATOM    830  N1  A   X  39      88.800   3.970  41.210  0.00  0.00            
ATOM    831  C2  A   X  39      89.460   3.380  42.170  0.00  0.00            
ATOM    832  N3  A   X  39      90.690   3.590  42.540  0.00  0.00            
ATOM    833  C4  A   X  39      91.380   4.360  41.660  0.00  0.00            
ATOM    834  C3' A   X  39      95.390   3.490  42.160  0.00  0.00            
ATOM    835  C2' A   X  39      94.100   3.120  42.920  0.00  0.00            
ATOM    836  O2' A   X  39      94.360   2.740  44.270  0.00  0.00            
ATOM    837  O3' A   X  39      96.440   2.620  42.540  0.00  0.00            
ATOM    838  P   C   X  40      96.980   1.440  41.610  0.00  0.00            
ATOM    839  OP1 C   X  40      98.170   0.820  42.240  0.00  0.00            
ATOM    840  OP2 C   X  40      97.190   1.920  40.240  0.00  0.00            
ATOM    841  O5' C   X  40      95.830   0.350  41.450  0.00  0.00            
ATOM    842  C5' C   X  40      95.530  -0.400  42.620  0.00  0.00            
ATOM    843  C4' C   X  40      94.200  -1.050  42.740  0.00  0.00            
ATOM    844  O4' C   X  40      93.230  -0.060  42.730  0.00  0.00            
ATOM    845  C1' C   X  40      91.980  -0.620  42.260  0.00  0.00            
ATOM    846  N1  C   X  40      91.440   0.130  41.130  0.00  0.00            
ATOM    847  C6  C   X  40      92.310   0.660  40.200  0.00  0.00            
ATOM    848  C5  C   X  40      91.780   1.200  39.080  0.00  0.00            
ATOM    849  C4  C   X  40      90.330   1.290  39.040  0.00  0.00            
ATOM    850  N4  C   X  40      89.750   1.660  37.960  0.00  0.00            
ATOM    851  N3  C   X  40      89.560   0.710  39.930  0.00  0.00            
ATOM    852  C2  C   X  40      90.120   0.070  40.960  0.00  0.00            
ATOM    853  O2  C   X  40      89.400  -0.550  41.730  0.00  0.00            
ATOM    854  C3' C   X  40      93.920  -2.020  41.630  0.00  0.00            
ATOM    855  C2' C   X  40      92.400  -2.070  41.750  0.00  0.00            
ATOM    856  O2' C   X  40      92.000  -2.920  42.760  0.00  0.00            
ATOM    857  O3' C   X  40      94.510  -3.340  41.700  0.00  0.00            
ATOM    858  P   G   X  41      94.910  -4.090  40.390  0.00  0.00            
ATOM    859  OP1 G   X  41      95.290  -5.460  40.700  0.00  0.00            
ATOM    860  OP2 G   X  41      95.810  -3.290  39.560  0.00  0.00            
ATOM    861  O5' G   X  41      93.660  -4.210  39.480  0.00  0.00            
ATOM    862  C5' G   X  41      92.570  -5.050  39.900  0.00  0.00            
ATOM    863  C4' G   X  41      91.450  -4.910  38.900  0.00  0.00            
ATOM    864  O4' G   X  41      91.000  -3.610  38.920  0.00  0.00            
ATOM    865  C1' G   X  41      90.620  -3.120  37.640  0.00  0.00            
ATOM    866  N9  G   X  41      91.430  -1.950  37.180  0.00  0.00            
ATOM    867  C8  G   X  41      92.690  -1.630  37.440  0.00  0.00            
ATOM    868  N7  G   X  41      93.270  -0.820  36.590  0.00  0.00            
ATOM    869  C5  G   X  41      92.280  -0.600  35.620  0.00  0.00            
ATOM    870  C6  G   X  41      92.200   0.180  34.420  0.00  0.00            
ATOM    871  O6  G   X  41      93.020   0.970  34.040  0.00  0.00            
ATOM    872  N1  G   X  41      91.090   0.000  33.620  0.00  0.00            
ATOM    873  C2  G   X  41      90.030  -0.660  34.140  0.00  0.00            
ATOM    874  N2  G   X  41      88.980  -0.660  33.360  0.00  0.00            
ATOM    875  N3  G   X  41      89.970  -1.350  35.290  0.00  0.00            
ATOM    876  C4  G   X  41      91.150  -1.280  35.990  0.00  0.00            
ATOM    877  C3' G   X  41      91.860  -5.120  37.430  0.00  0.00            
ATOM    878  C2' G   X  41      90.760  -4.320  36.720  0.00  0.00            
ATOM    879  O2' G   X  41      89.450  -4.880  36.580  0.00  0.00            
ATOM    880  O3' G   X  41      91.770  -6.520  37.020  0.00  0.00            
ATOM    881  P   G   X  42      92.590  -7.010  35.780  0.00  0.00            
ATOM    882  OP1 G   X  42      92.320  -8.450  35.570  0.00  0.00            
ATOM    883  OP2 G   X  42      94.030  -6.650  35.980  0.00  0.00            
ATOM    884  O5' G   X  42      91.980  -6.320  34.480  0.00  0.00            
ATOM    885  C5' G   X  42      90.590  -6.440  34.060  0.00  0.00            
ATOM    886  C4' G   X  42      90.190  -5.660  32.840  0.00  0.00            
ATOM    887  O4' G   X  42      90.600  -4.360  33.210  0.00  0.00            
ATOM    888  C1' G   X  42      91.030  -3.680  32.050  0.00  0.00            
ATOM    889  N9  G   X  42      92.300  -2.950  32.210  0.00  0.00            
ATOM    890  C8  G   X  42      93.360  -3.090  33.110  0.00  0.00            
ATOM    891  N7  G   X  42      94.340  -2.370  32.950  0.00  0.00            
ATOM    892  C5  G   X  42      93.990  -1.600  31.870  0.00  0.00            
ATOM    893  C6  G   X  42      94.740  -0.610  31.190  0.00  0.00            
ATOM    894  O6  G   X  42      95.870  -0.200  31.500  0.00  0.00            
ATOM    895  N1  G   X  42      94.080  -0.040  30.090  0.00  0.00            
ATOM    896  C2  G   X  42      92.890  -0.480  29.620  0.00  0.00            
ATOM    897  N2  G   X  42      92.400   0.000  28.530  0.00  0.00            
ATOM    898  N3  G   X  42      92.150  -1.440  30.220  0.00  0.00            
ATOM    899  C4  G   X  42      92.760  -2.000  31.370  0.00  0.00            
ATOM    900  C3' G   X  42      91.110  -6.040  31.620  0.00  0.00            
ATOM    901  C2' G   X  42      90.990  -4.670  30.840  0.00  0.00            
ATOM    902  O2' G   X  42      89.680  -4.550  30.260  0.00  0.00            
ATOM    903  O3' G   X  42      90.600  -7.100  30.950  0.00  0.00            
ATOM    904  P   C   X  43      91.570  -8.100  30.090  0.00  0.00            
ATOM    905  OP1 C   X  43      90.730  -9.230  29.550  0.00  0.00            
ATOM    906  OP2 C   X  43      92.730  -8.420  30.990  0.00  0.00            
ATOM    907  O5' C   X  43      92.050  -7.250  28.850  0.00  0.00            
ATOM    908  C5' C   X  43      91.080  -6.730  27.900  0.00  0.00            
ATOM    909  C4' C   X  43      91.570  -5.580  26.960  0.00  0.00            
ATOM    910  O4' C   X  43      91.720  -4.400  27.720  0.00  0.00            
ATOM    911  C1' C   X  43      92.600  -3.550  27.040  0.00  0.00            
ATOM    912  N1  C   X  43      93.850  -3.240  27.870  0.00  0.00            
ATOM    913  C6  C   X  43      94.190  -4.070  28.890  0.00  0.00            
ATOM    914  C5  C   X  43      95.390  -3.850  29.490  0.00  0.00            
ATOM    915  C4  C   X  43      96.200  -2.730  29.110  0.00  0.00            
ATOM    916  N4  C   X  43      97.360  -2.400  29.550  0.00  0.00            
ATOM    917  N3  C   X  43      95.850  -1.870  28.170  0.00  0.00            
ATOM    918  C2  C   X  43      94.680  -2.090  27.610  0.00  0.00            
ATOM    919  O2  C   X  43      94.400  -1.330  26.680  0.00  0.00            
ATOM    920  C3' C   X  43      92.820  -5.690  26.100  0.00  0.00            
ATOM    921  C2' C   X  43      93.090  -4.240  25.740  0.00  0.00            
ATOM    922  O2' C   X  43      92.360  -3.740  24.620  0.00  0.00            
ATOM    923  O3' C   X  43      92.740  -6.540  25.010  0.00  0.00            
ATOM    924  P   G   X  44      93.990  -7.260  24.360  0.00  0.00            
ATOM    925  OP1 G   X  44      93.430  -8.300  23.480  0.00  0.00            
ATOM    926  OP2 G   X  44      94.930  -7.700  25.410  0.00  0.00            
ATOM    927  O5' G   X  44      94.790  -6.080  23.450  0.00  0.00            
ATOM    928  C5' G   X  44      94.230  -5.770  22.190  0.00  0.00            
ATOM    929  C4' G   X  44      94.940  -4.460  21.640  0.00  0.00            
ATOM    930  O4' G   X  44      94.920  -3.370  22.620  0.00  0.00            
ATOM    931  C1' G   X  44      96.170  -2.750  22.570  0.00  0.00            
ATOM    932  N9  G   X  44      96.890  -2.950  23.880  0.00  0.00            
ATOM    933  C8  G   X  44      96.640  -3.840  24.870  0.00  0.00            
ATOM    934  N7  G   X  44      97.340  -3.620  26.010  0.00  0.00            
ATOM    935  C5  G   X  44      98.200  -2.580  25.630  0.00  0.00            
ATOM    936  C6  G   X  44      99.370  -1.960  26.320  0.00  0.00            
ATOM    937  O6  G   X  44      99.770  -2.270  27.440  0.00  0.00            
ATOM    938  N1  G   X  44     100.170  -1.120  25.530  0.00  0.00            
ATOM    939  C2  G   X  44      99.700  -0.760  24.290  0.00  0.00            
ATOM    940  N2  G   X  44     100.620  -0.120  23.610  0.00  0.00            
ATOM    941  N3  G   X  44      98.670  -1.260  23.600  0.00  0.00            
ATOM    942  C4  G   X  44      97.920  -2.170  24.380  0.00  0.00            
ATOM    943  C3' G   X  44      96.390  -4.730  21.270  0.00  0.00            
ATOM    944  C2' G   X  44      96.960  -3.300  21.320  0.00  0.00            
ATOM    945  O2' G   X  44      96.730  -2.620  20.100  0.00  0.00            
ATOM    946  O3' G   X  44      96.510  -5.370  20.010  0.00  0.00            
ATOM    947  P   C   X  45      97.660  -6.490  19.780  0.00  0.00            
ATOM    948  OP1 C   X  45      97.630  -6.910  18.370  0.00  0.00            
ATOM    949  OP2 C   X  45      97.420  -7.480  20.850  0.00  0.00            
ATOM    950  O5' C   X  45      98.980  -5.760  20.190  0.00  0.00            
ATOM    951  C5' C   X  45      99.510  -4.720  19.310  0.00  0.00            
ATOM    952  C4' C   X  45     100.830  -4.050  19.940  0.00  0.00            
ATOM    953  O4' C   X  45     100.370  -3.380  21.110  0.00  0.00            
ATOM    954  C1' C   X  45     101.570  -3.180  21.920  0.00  0.00            
ATOM    955  N1  C   X  45     101.500  -3.580  23.350  0.00  0.00            
ATOM    956  C6  C   X  45     100.730  -4.630  23.730  0.00  0.00            
ATOM    957  C5  C   X  45     100.930  -5.180  24.940  0.00  0.00            
ATOM    958  C4  C   X  45     101.960  -4.650  25.750  0.00  0.00            
ATOM    959  N4  C   X  45     102.180  -5.050  26.960  0.00  0.00            
ATOM    960  N3  C   X  45     102.750  -3.660  25.340  0.00  0.00            
ATOM    961  C2  C   X  45     102.550  -3.120  24.130  0.00  0.00            
ATOM    962  O2  C   X  45     103.210  -2.080  23.820  0.00  0.00            
ATOM    963  C3' C   X  45     101.970  -5.040  20.270  0.00  0.00            
ATOM    964  C2' C   X  45     102.600  -4.170  21.340  0.00  0.00            
ATOM    965  O2' C   X  45     103.560  -3.340  20.680  0.00  0.00            
ATOM    966  O3' C   X  45     102.820  -5.490  19.230  0.00  0.00            
ATOM    967  P   C   X  46     103.820  -6.650  19.530  0.00  0.00            
ATOM    968  OP1 C   X  46     104.300  -7.250  18.250  0.00  0.00            
ATOM    969  OP2 C   X  46     103.290  -7.510  20.570  0.00  0.00            
ATOM    970  O5' C   X  46     105.030  -5.840  20.110  0.00  0.00            
ATOM    971  C5' C   X  46     105.920  -5.020  19.330  0.00  0.00            
ATOM    972  C4' C   X  46     107.010  -4.390  20.170  0.00  0.00            
ATOM    973  O4' C   X  46     106.420  -3.770  21.350  0.00  0.00            
ATOM    974  C1' C   X  46     107.290  -3.870  22.540  0.00  0.00            
ATOM    975  N1  C   X  46     106.750  -4.640  23.670  0.00  0.00            
ATOM    976  C6  C   X  46     105.640  -5.380  23.590  0.00  0.00            
ATOM    977  C5  C   X  46     105.140  -5.990  24.700  0.00  0.00            
ATOM    978  C4  C   X  46     105.810  -5.790  25.890  0.00  0.00            
ATOM    979  N4  C   X  46     105.280  -6.370  26.990  0.00  0.00            
ATOM    980  N3  C   X  46     106.840  -4.940  26.090  0.00  0.00            
ATOM    981  C2  C   X  46     107.380  -4.420  24.990  0.00  0.00            
ATOM    982  O2  C   X  46     108.450  -3.840  25.140  0.00  0.00            
ATOM    983  C3' C   X  46     108.040  -5.370  20.670  0.00  0.00            
ATOM    984  C2' C   X  46     108.530  -4.550  21.910  0.00  0.00            
ATOM    985  O2' C   X  46     109.480  -3.500  21.520  0.00  0.00            
ATOM    986  O3' C   X  46     109.070  -5.820  19.860  0.00  0.00            
ATOM    987  P   G   X  47     110.120  -6.970  20.280  0.00  0.00            
ATOM    988  OP1 G   X  47     111.050  -7.010  19.110  0.00  0.00            
ATOM    989  OP2 G   X  47     109.420  -8.180  20.730  0.00  0.00            
ATOM    990  O5' G   X  47     111.000  -6.320  21.430  0.00  0.00            
ATOM    991  C5' G   X  47     112.120  -5.490  21.200  0.00  0.00            
ATOM    992  C4' G   X  47     112.890  -5.220  22.460  0.00  0.00            
ATOM    993  O4' G   X  47     112.050  -4.670  23.490  0.00  0.00            
ATOM    994  C1' G   X  47     112.340  -5.250  24.730  0.00  0.00            
ATOM    995  N9  G   X  47     111.230  -6.060  25.230  0.00  0.00            
ATOM    996  C8  G   X  47     110.210  -6.600  24.590  0.00  0.00            
ATOM    997  N7  G   X  47     109.430  -7.360  25.300  0.00  0.00            
ATOM    998  C5  G   X  47     109.940  -7.070  26.590  0.00  0.00            
ATOM    999  C6  G   X  47     109.510  -7.600  27.850  0.00  0.00            
ATOM   1000  O6  G   X  47     108.450  -8.150  28.190  0.00  0.00            
ATOM   1001  N1  G   X  47     110.380  -7.390  28.840  0.00  0.00            
ATOM   1002  C2  G   X  47     111.500  -6.620  28.730  0.00  0.00            
ATOM   1003  N2  G   X  47     112.360  -6.640  29.700  0.00  0.00            
ATOM   1004  N3  G   X  47     111.970  -6.200  27.540  0.00  0.00            
ATOM   1005  C4  G   X  47     111.150  -6.520  26.490  0.00  0.00            
ATOM   1006  C3' G   X  47     113.490  -6.490  23.070  0.00  0.00            
ATOM   1007  C2' G   X  47     113.650  -6.030  24.550  0.00  0.00            
ATOM   1008  O2' G   X  47     114.770  -5.130  24.670  0.00  0.00            
ATOM   1009  O3' G   X  47     114.710  -7.050  22.520  0.00  0.00            
ATOM   1010  P   C   X  48     114.970  -8.600  22.690  0.00  0.00            
ATOM   1011  OP1 C   X  48     116.150  -8.890  21.880  0.00  0.00            
ATOM   1012  OP2 C   X  48     113.770  -9.340  22.460  0.00  0.00            
ATOM   1013  O5' C   X  48     115.380  -8.820  24.200  0.00  0.00            
ATOM   1014  C5' C   X  48     116.510  -8.160  24.810  0.00  0.00            
ATOM   1015  C4' C   X  48     116.600  -8.490  26.320  0.00  0.00            
ATOM   1016  O4' C   X  48     115.280  -8.090  26.820  0.00  0.00            
ATOM   1017  C1' C   X  48     114.930  -9.060  27.760  0.00  0.00            
ATOM   1018  N1  C   X  48     113.580  -9.710  27.570  0.00  0.00            
ATOM   1019  C6  C   X  48     112.910  -9.570  26.350  0.00  0.00            
ATOM   1020  C5  C   X  48     111.630 -10.020  26.240  0.00  0.00            
ATOM   1021  C4  C   X  48     111.000 -10.580  27.410  0.00  0.00            
ATOM   1022  N4  C   X  48     109.740 -10.930  27.350  0.00  0.00            
ATOM   1023  N3  C   X  48     111.660 -10.740  28.560  0.00  0.00            
ATOM   1024  C2  C   X  48     112.910 -10.160  28.710  0.00  0.00            
ATOM   1025  O2  C   X  48     113.400 -10.170  29.810  0.00  0.00            
ATOM   1026  C3' C   X  48     116.820  -9.990  26.570  0.00  0.00            
ATOM   1027  C2' C   X  48     115.930 -10.230  27.870  0.00  0.00            
ATOM   1028  O2' C   X  48     116.670 -10.240  29.150  0.00  0.00            
ATOM   1029  O3' C   X  48     118.160 -10.340  26.730  0.00  0.00            
ATOM   1030  P   C   X  49     118.640 -11.780  26.380  0.00  0.00            
ATOM   1031  OP1 C   X  49     120.140 -11.640  26.370  0.00  0.00            
ATOM   1032  OP2 C   X  49     118.000 -12.250  25.140  0.00  0.00            
ATOM   1033  O5' C   X  49     118.160 -12.730  27.560  0.00  0.00            
ATOM   1034  C5' C   X  49     118.810 -12.840  28.850  0.00  0.00            
ATOM   1035  C4' C   X  49     118.030 -13.510  29.980  0.00  0.00            
ATOM   1036  O4' C   X  49     116.630 -13.140  30.030  0.00  0.00            
ATOM   1037  C1' C   X  49     115.950 -14.240  30.540  0.00  0.00            
ATOM   1038  N1  C   X  49     114.690 -14.350  29.730  0.00  0.00            
ATOM   1039  C6  C   X  49     114.630 -13.910  28.470  0.00  0.00            
ATOM   1040  C5  C   X  49     113.490 -13.740  27.790  0.00  0.00            
ATOM   1041  C4  C   X  49     112.320 -14.110  28.490  0.00  0.00            
ATOM   1042  N4  C   X  49     111.090 -14.030  27.970  0.00  0.00            
ATOM   1043  N3  C   X  49     112.380 -14.610  29.670  0.00  0.00            
ATOM   1044  C2  C   X  49     113.490 -14.750  30.370  0.00  0.00            
ATOM   1045  O2  C   X  49     113.440 -15.160  31.490  0.00  0.00            
ATOM   1046  C3' C   X  49     117.990 -14.980  29.620  0.00  0.00            
ATOM   1047  C2' C   X  49     116.840 -15.550  30.550  0.00  0.00            
ATOM   1048  O2' C   X  49     117.230 -15.810  31.920  0.00  0.00            
ATOM   1049  O3' C   X  49     119.210 -15.700  29.920  0.00  0.00            
ATOM   1050  P   G   X  50     119.770 -17.000  29.340  0.00  0.00            
ATOM   1051  OP1 G   X  50     121.170 -17.290  29.780  0.00  0.00            
ATOM   1052  OP2 G   X  50     119.530 -17.060  27.880  0.00  0.00            
ATOM   1053  O5' G   X  50     118.860 -18.170  29.990  0.00  0.00            
ATOM   1054  C5' G   X  50     118.870 -18.470  31.330  0.00  0.00            
ATOM   1055  C4' G   X  50     117.690 -19.380  31.780  0.00  0.00            
ATOM   1056  O4' G   X  50     116.450 -18.660  31.950  0.00  0.00            
ATOM   1057  C1' G   X  50     115.390 -19.520  31.550  0.00  0.00            
ATOM   1058  N9  G   X  50     114.580 -19.070  30.440  0.00  0.00            
ATOM   1059  C8  G   X  50     114.980 -18.600  29.190  0.00  0.00            
ATOM   1060  N7  G   X  50     114.000 -18.210  28.490  0.00  0.00            
ATOM   1061  C5  G   X  50     112.850 -18.580  29.190  0.00  0.00            
ATOM   1062  C6  G   X  50     111.420 -18.270  28.980  0.00  0.00            
ATOM   1063  O6  G   X  50     110.920 -17.480  28.110  0.00  0.00            
ATOM   1064  N1  G   X  50     110.630 -18.740  30.020  0.00  0.00            
ATOM   1065  C2  G   X  50     111.110 -19.410  31.090  0.00  0.00            
ATOM   1066  N2  G   X  50     110.360 -19.960  31.890  0.00  0.00            
ATOM   1067  N3  G   X  50     112.410 -19.660  31.370  0.00  0.00            
ATOM   1068  C4  G   X  50     113.190 -19.180  30.380  0.00  0.00            
ATOM   1069  C3' G   X  50     117.490 -20.530  30.850  0.00  0.00            
ATOM   1070  C2' G   X  50     116.030 -20.910  31.180  0.00  0.00            
ATOM   1071  O2' G   X  50     116.040 -21.770  32.230  0.00  0.00            
ATOM   1072  O3' G   X  50     118.550 -21.450  31.050  0.00  0.00            
ATOM   1073  P   G   X  51     118.670 -22.810  30.210  0.00  0.00            
ATOM   1074  OP1 G   X  51     117.460 -23.590  30.600  0.00  0.00            
ATOM   1075  OP2 G   X  51     119.960 -23.380  30.600  0.00  0.00            
ATOM   1076  O5' G   X  51     118.590 -22.300  28.620  0.00  0.00            
ATOM   1077  C5' G   X  51     119.740 -21.540  28.150  0.00  0.00            
ATOM   1078  C4' G   X  51     120.250 -22.010  26.810  0.00  0.00            
ATOM   1079  O4' G   X  51     120.860 -23.340  26.910  0.00  0.00            
ATOM   1080  C1' G   X  51     120.320 -24.110  25.770  0.00  0.00            
ATOM   1081  N9  G   X  51     119.350 -25.110  26.280  0.00  0.00            
ATOM   1082  C8  G   X  51     119.100 -25.540  27.590  0.00  0.00            
ATOM   1083  N7  G   X  51     118.140 -26.410  27.760  0.00  0.00            
ATOM   1084  C5  G   X  51     117.850 -26.660  26.370  0.00  0.00            
ATOM   1085  C6  G   X  51     117.000 -27.620  25.800  0.00  0.00            
ATOM   1086  O6  G   X  51     116.260 -28.490  26.390  0.00  0.00            
ATOM   1087  N1  G   X  51     116.970 -27.640  24.400  0.00  0.00            
ATOM   1088  C2  G   X  51     117.720 -26.800  23.670  0.00  0.00            
ATOM   1089  N2  G   X  51     117.680 -26.910  22.360  0.00  0.00            
ATOM   1090  N3  G   X  51     118.500 -25.830  24.190  0.00  0.00            
ATOM   1091  C4  G   X  51     118.550 -25.870  25.530  0.00  0.00            
ATOM   1092  C3' G   X  51     119.260 -22.050  25.700  0.00  0.00            
ATOM   1093  C2' G   X  51     119.750 -23.110  24.700  0.00  0.00            
ATOM   1094  O2' G   X  51     120.760 -22.670  23.880  0.00  0.00            
ATOM   1095  O3' G   X  51     119.270 -20.700  25.220  0.00  0.00            
ATOM   1096  P   A   X  52     117.950 -19.900  24.940  0.00  0.00            
ATOM   1097  OP1 A   X  52     118.380 -18.600  24.330  0.00  0.00            
ATOM   1098  OP2 A   X  52     117.190 -19.900  26.190  0.00  0.00            
ATOM   1099  O5' A   X  52     117.190 -20.810  23.850  0.00  0.00            
ATOM   1100  C5' A   X  52     117.600 -20.870  22.500  0.00  0.00            
ATOM   1101  C4' A   X  52     116.660 -21.870  21.800  0.00  0.00            
ATOM   1102  O4' A   X  52     116.820 -23.210  22.190  0.00  0.00            
ATOM   1103  C1' A   X  52     115.580 -23.910  22.370  0.00  0.00            
ATOM   1104  N9  A   X  52     115.280 -24.350  23.770  0.00  0.00            
ATOM   1105  C8  A   X  52     115.610 -23.850  25.010  0.00  0.00            
ATOM   1106  N7  A   X  52     115.180 -24.470  26.080  0.00  0.00            
ATOM   1107  C5  A   X  52     114.490 -25.530  25.460  0.00  0.00            
ATOM   1108  C6  A   X  52     113.800 -26.630  26.030  0.00  0.00            
ATOM   1109  N6  A   X  52     113.660 -26.960  27.290  0.00  0.00            
ATOM   1110  N1  A   X  52     113.130 -27.430  25.210  0.00  0.00            
ATOM   1111  C2  A   X  52     113.200 -27.210  23.880  0.00  0.00            
ATOM   1112  N3  A   X  52     113.870 -26.210  23.230  0.00  0.00            
ATOM   1113  C4  A   X  52     114.500 -25.420  24.110  0.00  0.00            
ATOM   1114  C3' A   X  52     115.210 -21.500  22.020  0.00  0.00            
ATOM   1115  C2' A   X  52     114.510 -22.870  21.890  0.00  0.00            
ATOM   1116  O2' A   X  52     114.200 -23.180  20.520  0.00  0.00            
ATOM   1117  O3' A   X  52     114.760 -20.420  21.190  0.00  0.00            
ATOM   1118  P   A   X  53     113.600 -19.530  21.860  0.00  0.00            
ATOM   1119  OP1 A   X  53     113.350 -18.370  20.930  0.00  0.00            
ATOM   1120  OP2 A   X  53     113.950 -19.210  23.240  0.00  0.00            
ATOM   1121  O5' A   X  53     112.350 -20.460  21.970  0.00  0.00            
ATOM   1122  C5' A   X  53     111.650 -20.850  20.740  0.00  0.00            
ATOM   1123  C4' A   X  53     110.600 -21.940  20.970  0.00  0.00            
ATOM   1124  O4' A   X  53     111.190 -23.180  21.310  0.00  0.00            
ATOM   1125  C1' A   X  53     110.310 -23.900  22.190  0.00  0.00            
ATOM   1126  N9  A   X  53     110.900 -23.920  23.560  0.00  0.00            
ATOM   1127  C8  A   X  53     111.750 -23.090  24.230  0.00  0.00            
ATOM   1128  N7  A   X  53     111.990 -23.420  25.480  0.00  0.00            
ATOM   1129  C5  A   X  53     111.260 -24.580  25.650  0.00  0.00            
ATOM   1130  C6  A   X  53     110.890 -25.440  26.770  0.00  0.00            
ATOM   1131  N6  A   X  53     111.230 -25.380  28.060  0.00  0.00            
ATOM   1132  N1  A   X  53     110.100 -26.510  26.620  0.00  0.00            
ATOM   1133  C2  A   X  53     109.590 -26.650  25.440  0.00  0.00            
ATOM   1134  N3  A   X  53     109.710 -25.950  24.290  0.00  0.00            
ATOM   1135  C4  A   X  53     110.620 -24.930  24.470  0.00  0.00            
ATOM   1136  C3' A   X  53     109.500 -21.640  21.960  0.00  0.00            
ATOM   1137  C2' A   X  53     109.000 -23.060  22.160  0.00  0.00            
ATOM   1138  O2' A   X  53     108.230 -23.300  21.080  0.00  0.00            
ATOM   1139  O3' A   X  53     108.610 -20.760  21.440  0.00  0.00            
ATOM   1140  P   A   X  54     107.750 -19.720  22.380  0.00  0.00            
ATOM   1141  OP1 A   X  54     106.920 -18.820  21.510  0.00  0.00            
ATOM   1142  OP2 A   X  54     108.680 -19.070  23.280  0.00  0.00            
ATOM   1143  O5' A   X  54     106.870 -20.770  23.210  0.00  0.00            
ATOM   1144  C5' A   X  54     105.790 -21.530  22.630  0.00  0.00            
ATOM   1145  C4' A   X  54     105.410 -22.590  23.690  0.00  0.00            
ATOM   1146  O4' A   X  54     106.460 -23.350  24.220  0.00  0.00            
ATOM   1147  C1' A   X  54     106.350 -23.570  25.640  0.00  0.00            
ATOM   1148  N9  A   X  54     107.440 -22.810  26.300  0.00  0.00            
ATOM   1149  C8  A   X  54     108.270 -21.730  25.960  0.00  0.00            
ATOM   1150  N7  A   X  54     109.270 -21.520  26.760  0.00  0.00            
ATOM   1151  C5  A   X  54     109.070 -22.450  27.800  0.00  0.00            
ATOM   1152  C6  A   X  54     109.550 -22.780  29.140  0.00  0.00            
ATOM   1153  N6  A   X  54     110.610 -22.200  29.710  0.00  0.00            
ATOM   1154  N1  A   X  54     109.000 -23.700  29.920  0.00  0.00            
ATOM   1155  C2  A   X  54     107.960 -24.350  29.430  0.00  0.00            
ATOM   1156  N3  A   X  54     107.440 -24.250  28.240  0.00  0.00            
ATOM   1157  C4  A   X  54     108.010 -23.270  27.510  0.00  0.00            
ATOM   1158  C3' A   X  54     104.690 -21.960  24.910  0.00  0.00            
ATOM   1159  C2' A   X  54     104.960 -23.070  25.970  0.00  0.00            
ATOM   1160  O2' A   X  54     104.260 -24.280  25.840  0.00  0.00            
ATOM   1161  O3' A   X  54     103.280 -21.870  24.750  0.00  0.00            
ATOM   1162  P   C   X  55     102.230 -21.120  25.650  0.00  0.00            
ATOM   1163  OP1 C   X  55     100.960 -21.730  25.410  0.00  0.00            
ATOM   1164  OP2 C   X  55     102.440 -19.700  25.220  0.00  0.00            
ATOM   1165  O5' C   X  55     102.600 -21.290  27.160  0.00  0.00            
ATOM   1166  C5' C   X  55     102.280 -22.390  27.970  0.00  0.00            
ATOM   1167  C4' C   X  55     102.960 -22.260  29.300  0.00  0.00            
ATOM   1168  O4' C   X  55     104.330 -22.610  29.280  0.00  0.00            
ATOM   1169  C1' C   X  55     105.110 -21.860  30.160  0.00  0.00            
ATOM   1170  N1  C   X  55     106.010 -20.870  29.390  0.00  0.00            
ATOM   1171  C6  C   X  55     105.600 -20.360  28.170  0.00  0.00            
ATOM   1172  C5  C   X  55     106.360 -19.440  27.500  0.00  0.00            
ATOM   1173  C4  C   X  55     107.570 -18.990  28.130  0.00  0.00            
ATOM   1174  N4  C   X  55     108.350 -18.100  27.620  0.00  0.00            
ATOM   1175  N3  C   X  55     107.920 -19.440  29.310  0.00  0.00            
ATOM   1176  C2  C   X  55     107.180 -20.350  29.970  0.00  0.00            
ATOM   1177  O2  C   X  55     107.600 -20.730  31.070  0.00  0.00            
ATOM   1178  C3' C   X  55     102.980 -20.820  30.050  0.00  0.00            
ATOM   1179  C2' C   X  55     104.090 -21.060  30.960  0.00  0.00            
ATOM   1180  O2' C   X  55     103.740 -21.810  32.110  0.00  0.00            
ATOM   1181  O3' C   X  55     101.900 -20.470  30.880  0.00  0.00            
ATOM   1182  P   G   X  56     101.640 -18.860  31.130  0.00  0.00            
ATOM   1183  OP1 G   X  56     100.270 -18.780  31.720  0.00  0.00            
ATOM   1184  OP2 G   X  56     101.850 -18.140  29.850  0.00  0.00            
ATOM   1185  O5' G   X  56     102.580 -18.180  32.220  0.00  0.00            
ATOM   1186  C5' G   X  56     102.710 -18.730  33.530  0.00  0.00            
ATOM   1187  C4' G   X  56     104.060 -18.520  34.300  0.00  0.00            
ATOM   1188  O4' G   X  56     105.190 -18.970  33.440  0.00  0.00            
ATOM   1189  C1' G   X  56     106.300 -18.090  33.680  0.00  0.00            
ATOM   1190  N9  G   X  56     106.500 -17.470  32.320  0.00  0.00            
ATOM   1191  C8  G   X  56     105.700 -17.290  31.200  0.00  0.00            
ATOM   1192  N7  G   X  56     106.280 -16.580  30.210  0.00  0.00            
ATOM   1193  C5  G   X  56     107.600 -16.410  30.710  0.00  0.00            
ATOM   1194  C6  G   X  56     108.670 -15.670  30.080  0.00  0.00            
ATOM   1195  O6  G   X  56     108.740 -15.030  29.020  0.00  0.00            
ATOM   1196  N1  G   X  56     109.790 -15.630  30.910  0.00  0.00            
ATOM   1197  C2  G   X  56     109.870 -16.260  32.100  0.00  0.00            
ATOM   1198  N2  G   X  56     110.950 -16.090  32.740  0.00  0.00            
ATOM   1199  N3  G   X  56     108.930 -17.010  32.620  0.00  0.00            
ATOM   1200  C4  G   X  56     107.750 -16.950  31.930  0.00  0.00            
ATOM   1201  C3' G   X  56     104.420 -17.010  34.630  0.00  0.00            
ATOM   1202  C2' G   X  56     105.960 -17.220  34.840  0.00  0.00            
ATOM   1203  O2' G   X  56     106.280 -17.760  36.100  0.00  0.00            
ATOM   1204  O3' G   X  56     103.850 -16.590  35.900  0.00  0.00            
ATOM   1205  P   G   X  57     103.410 -15.080  36.210  0.00  0.00            
ATOM   1206  OP1 G   X  57     102.770 -14.970  37.500  0.00  0.00            
ATOM   1207  OP2 G   X  57     102.650 -14.640  35.040  0.00  0.00            
ATOM   1208  O5' G   X  57     104.870 -14.240  36.220  0.00  0.00            
ATOM   1209  C5' G   X  57     105.780 -14.420  37.340  0.00  0.00            
ATOM   1210  C4' G   X  57     107.240 -13.950  37.180  0.00  0.00            
ATOM   1211  O4' G   X  57     107.900 -14.740  36.160  0.00  0.00            
ATOM   1212  C1' G   X  57     108.760 -13.870  35.460  0.00  0.00            
ATOM   1213  N9  G   X  57     108.450 -13.590  34.060  0.00  0.00            
ATOM   1214  C8  G   X  57     107.230 -13.760  33.550  0.00  0.00            
ATOM   1215  N7  G   X  57     107.150 -13.370  32.310  0.00  0.00            
ATOM   1216  C5  G   X  57     108.420 -12.880  31.990  0.00  0.00            
ATOM   1217  C6  G   X  57     109.000 -12.310  30.790  0.00  0.00            
ATOM   1218  O6  G   X  57     108.430 -12.130  29.730  0.00  0.00            
ATOM   1219  N1  G   X  57     110.220 -11.810  31.010  0.00  0.00            
ATOM   1220  C2  G   X  57     110.940 -12.050  32.120  0.00  0.00            
ATOM   1221  N2  G   X  57     112.120 -11.600  32.130  0.00  0.00            
ATOM   1222  N3  G   X  57     110.550 -12.820  33.190  0.00  0.00            
ATOM   1223  C4  G   X  57     109.200 -13.000  33.130  0.00  0.00            
ATOM   1224  C3' G   X  57     107.420 -12.450  36.860  0.00  0.00            
ATOM   1225  C2' G   X  57     108.790 -12.580  36.230  0.00  0.00            
ATOM   1226  O2' G   X  57     109.790 -12.750  37.180  0.00  0.00            
ATOM   1227  O3' G   X  57     107.410 -11.610  38.090  0.00  0.00            
ATOM   1228  P   C   X  58     106.970 -10.100  38.040  0.00  0.00            
ATOM   1229  OP1 C   X  58     106.970  -9.660  39.450  0.00  0.00            
ATOM   1230  OP2 C   X  58     105.680  -9.990  37.310  0.00  0.00            
ATOM   1231  O5' C   X  58     108.190  -9.310  37.320  0.00  0.00            
ATOM   1232  C5' C   X  58     109.420  -9.100  37.970  0.00  0.00            
ATOM   1233  C4' C   X  58     110.550  -8.480  37.120  0.00  0.00            
ATOM   1234  O4' C   X  58     111.010  -9.320  36.090  0.00  0.00            
ATOM   1235  C1' C   X  58     111.280  -8.450  34.990  0.00  0.00            
ATOM   1236  N1  C   X  58     110.420  -8.800  33.830  0.00  0.00            
ATOM   1237  C6  C   X  58     109.210  -9.340  34.020  0.00  0.00            
ATOM   1238  C5  C   X  58     108.320  -9.520  32.990  0.00  0.00            
ATOM   1239  C4  C   X  58     108.670  -9.020  31.750  0.00  0.00            
ATOM   1240  N4  C   X  58     107.900  -9.080  30.780  0.00  0.00            
ATOM   1241  N3  C   X  58     109.840  -8.520  31.530  0.00  0.00            
ATOM   1242  C2  C   X  58     110.690  -8.330  32.550  0.00  0.00            
ATOM   1243  O2  C   X  58     111.800  -7.750  32.340  0.00  0.00            
ATOM   1244  C3' C   X  58     110.040  -7.120  36.480  0.00  0.00            
ATOM   1245  C2' C   X  58     111.080  -7.090  35.390  0.00  0.00            
ATOM   1246  O2' C   X  58     112.340  -6.600  35.830  0.00  0.00            
ATOM   1247  O3' C   X  58     110.050  -6.120  37.480  0.00  0.00            
ATOM   1248  P   G   X  59     109.080  -4.860  37.370  0.00  0.00            
ATOM   1249  OP1 G   X  59     109.260  -4.030  38.540  0.00  0.00            
ATOM   1250  OP2 G   X  59     107.750  -5.340  37.040  0.00  0.00            
ATOM   1251  O5' G   X  59     109.590  -4.060  36.110  0.00  0.00            
ATOM   1252  C5' G   X  59     110.940  -3.620  36.120  0.00  0.00            
ATOM   1253  C4' G   X  59     111.380  -3.070  34.700  0.00  0.00            
ATOM   1254  O4' G   X  59     111.400  -4.180  33.810  0.00  0.00            
ATOM   1255  C1' G   X  59     111.130  -3.780  32.510  0.00  0.00            
ATOM   1256  N9  G   X  59     109.930  -4.520  32.130  0.00  0.00            
ATOM   1257  C8  G   X  59     109.050  -5.280  32.830  0.00  0.00            
ATOM   1258  N7  G   X  59     108.020  -5.770  32.150  0.00  0.00            
ATOM   1259  C5  G   X  59     108.280  -5.270  30.840  0.00  0.00            
ATOM   1260  C6  G   X  59     107.520  -5.320  29.640  0.00  0.00            
ATOM   1261  O6  G   X  59     106.390  -5.900  29.450  0.00  0.00            
ATOM   1262  N1  G   X  59     108.060  -4.570  28.590  0.00  0.00            
ATOM   1263  C2  G   X  59     109.320  -4.020  28.700  0.00  0.00            
ATOM   1264  N2  G   X  59     109.820  -3.550  27.600  0.00  0.00            
ATOM   1265  N3  G   X  59     109.960  -3.790  29.840  0.00  0.00            
ATOM   1266  C4  G   X  59     109.420  -4.470  30.850  0.00  0.00            
ATOM   1267  C3' G   X  59     110.600  -2.000  33.990  0.00  0.00            
ATOM   1268  C2' G   X  59     111.010  -2.210  32.470  0.00  0.00            
ATOM   1269  O2' G   X  59     112.350  -1.690  32.070  0.00  0.00            
ATOM   1270  O3' G   X  59     110.770  -0.630  34.380  0.00  0.00            
ATOM   1271  P   G   X  60     109.690   0.480  34.080  0.00  0.00            
ATOM   1272  OP1 G   X  60     110.160   1.750  34.600  0.00  0.00            
ATOM   1273  OP2 G   X  60     108.440  -0.050  34.670  0.00  0.00            
ATOM   1274  O5' G   X  60     109.600   0.590  32.520  0.00  0.00            
ATOM   1275  C5' G   X  60     110.700   1.150  31.740  0.00  0.00            
ATOM   1276  C4' G   X  60     110.560   1.000  30.220  0.00  0.00            
ATOM   1277  O4' G   X  60     110.170  -0.330  29.850  0.00  0.00            
ATOM   1278  C1' G   X  60     109.320  -0.290  28.680  0.00  0.00            
ATOM   1279  N9  G   X  60     108.000  -0.980  28.910  0.00  0.00            
ATOM   1280  C8  G   X  60     107.580  -1.460  30.100  0.00  0.00            
ATOM   1281  N7  G   X  60     106.560  -2.260  30.110  0.00  0.00            
ATOM   1282  C5  G   X  60     106.240  -2.170  28.740  0.00  0.00            
ATOM   1283  C6  G   X  60     105.120  -2.820  28.030  0.00  0.00            
ATOM   1284  O6  G   X  60     104.160  -3.550  28.410  0.00  0.00            
ATOM   1285  N1  G   X  60     105.040  -2.430  26.680  0.00  0.00            
ATOM   1286  C2  G   X  60     105.920  -1.600  26.050  0.00  0.00            
ATOM   1287  N2  G   X  60     105.630  -1.130  24.880  0.00  0.00            
ATOM   1288  N3  G   X  60     106.950  -1.070  26.640  0.00  0.00            
ATOM   1289  C4  G   X  60     107.080  -1.380  27.970  0.00  0.00            
ATOM   1290  C3' G   X  60     109.320   1.810  29.750  0.00  0.00            
ATOM   1291  C2' G   X  60     109.100   1.120  28.380  0.00  0.00            
ATOM   1292  O2' G   X  60     110.030   1.560  27.360  0.00  0.00            
ATOM   1293  O3' G   X  60     109.630   3.150  29.560  0.00  0.00            
ATOM   1294  P   C   X  61     108.440   4.230  29.700  0.00  0.00            
ATOM   1295  OP1 C   X  61     108.960   5.550  29.420  0.00  0.00            
ATOM   1296  OP2 C   X  61     107.840   3.910  31.000  0.00  0.00            
ATOM   1297  O5' C   X  61     107.410   3.850  28.470  0.00  0.00            
ATOM   1298  C5' C   X  61     107.760   4.160  27.110  0.00  0.00            
ATOM   1299  C4' C   X  61     106.650   3.830  26.050  0.00  0.00            
ATOM   1300  O4' C   X  61     106.400   2.440  25.830  0.00  0.00            
ATOM   1301  C1' C   X  61     105.040   2.240  25.540  0.00  0.00            
ATOM   1302  N1  C   X  61     104.290   1.520  26.600  0.00  0.00            
ATOM   1303  C6  C   X  61     104.840   1.260  27.840  0.00  0.00            
ATOM   1304  C5  C   X  61     104.080   0.570  28.740  0.00  0.00            
ATOM   1305  C4  C   X  61     102.810   0.130  28.330  0.00  0.00            
ATOM   1306  N4  C   X  61     102.050  -0.300  29.260  0.00  0.00            
ATOM   1307  N3  C   X  61     102.370   0.250  27.110  0.00  0.00            
ATOM   1308  C2  C   X  61     103.110   0.940  26.220  0.00  0.00            
ATOM   1309  O2  C   X  61     102.690   1.110  25.140  0.00  0.00            
ATOM   1310  C3' C   X  61     105.240   4.430  26.400  0.00  0.00            
ATOM   1311  C2' C   X  61     104.460   3.630  25.340  0.00  0.00            
ATOM   1312  O2' C   X  61     104.710   4.020  24.010  0.00  0.00            
ATOM   1313  O3' C   X  61     105.320   5.850  26.000  0.00  0.00            
ATOM   1314  P   G   X  62     104.130   6.850  26.180  0.00  0.00            
ATOM   1315  OP1 G   X  62     104.360   7.980  25.290  0.00  0.00            
ATOM   1316  OP2 G   X  62     104.000   7.070  27.660  0.00  0.00            
ATOM   1317  O5' G   X  62     102.750   6.160  25.630  0.00  0.00            
ATOM   1318  C5' G   X  62     102.180   6.510  24.420  0.00  0.00            
ATOM   1319  C4' G   X  62     100.880   5.800  24.070  0.00  0.00            
ATOM   1320  O4' G   X  62     101.090   4.380  24.210  0.00  0.00            
ATOM   1321  C1' G   X  62      99.870   3.780  24.660  0.00  0.00            
ATOM   1322  N9  G   X  62      99.880   3.100  25.990  0.00  0.00            
ATOM   1323  C8  G   X  62     100.710   3.220  27.110  0.00  0.00            
ATOM   1324  N7  G   X  62     100.290   2.550  28.090  0.00  0.00            
ATOM   1325  C5  G   X  62      99.150   1.880  27.680  0.00  0.00            
ATOM   1326  C6  G   X  62      98.280   0.890  28.310  0.00  0.00            
ATOM   1327  O6  G   X  62      98.350   0.370  29.390  0.00  0.00            
ATOM   1328  N1  G   X  62      97.250   0.480  27.420  0.00  0.00            
ATOM   1329  C2  G   X  62      97.040   1.080  26.180  0.00  0.00            
ATOM   1330  N2  G   X  62      95.920   0.760  25.670  0.00  0.00            
ATOM   1331  N3  G   X  62      97.820   1.930  25.610  0.00  0.00            
ATOM   1332  C4  G   X  62      98.850   2.260  26.410  0.00  0.00            
ATOM   1333  C3' G   X  62      99.700   6.120  24.960  0.00  0.00            
ATOM   1334  C2' G   X  62      98.780   4.880  24.640  0.00  0.00            
ATOM   1335  O2' G   X  62      98.130   4.920  23.370  0.00  0.00            
ATOM   1336  O3' G   X  62      99.100   7.420  24.750  0.00  0.00            
ATOM   1337  P   C   X  63      98.290   8.160  25.840  0.00  0.00            
ATOM   1338  OP1 C   X  63      97.970   9.550  25.390  0.00  0.00            
ATOM   1339  OP2 C   X  63      98.940   7.960  27.120  0.00  0.00            
ATOM   1340  O5' C   X  63      96.980   7.310  25.920  0.00  0.00            
ATOM   1341  C5' C   X  63      96.020   7.210  24.830  0.00  0.00            
ATOM   1342  C4' C   X  63      94.940   6.120  24.850  0.00  0.00            
ATOM   1343  O4' C   X  63      95.500   4.800  25.020  0.00  0.00            
ATOM   1344  C1' C   X  63      94.600   4.050  25.780  0.00  0.00            
ATOM   1345  N1  C   X  63      95.310   3.650  27.060  0.00  0.00            
ATOM   1346  C6  C   X  63      96.300   4.380  27.660  0.00  0.00            
ATOM   1347  C5  C   X  63      96.700   3.990  28.900  0.00  0.00            
ATOM   1348  C4  C   X  63      96.180   2.850  29.480  0.00  0.00            
ATOM   1349  N4  C   X  63      96.480   2.460  30.680  0.00  0.00            
ATOM   1350  N3  C   X  63      95.180   2.240  28.970  0.00  0.00            
ATOM   1351  C2  C   X  63      94.660   2.640  27.770  0.00  0.00            
ATOM   1352  O2  C   X  63      93.730   2.010  27.300  0.00  0.00            
ATOM   1353  C3' C   X  63      93.850   6.320  25.940  0.00  0.00            
ATOM   1354  C2' C   X  63      93.370   4.890  26.000  0.00  0.00            
ATOM   1355  O2' C   X  63      92.400   4.560  25.030  0.00  0.00            
ATOM   1356  O3' C   X  63      92.820   7.270  25.670  0.00  0.00            
ATOM   1357  P   U   X  64      92.140   7.970  26.950  0.00  0.00            
ATOM   1358  OP1 U   X  64      91.200   8.990  26.460  0.00  0.00            
ATOM   1359  OP2 U   X  64      93.170   8.490  27.930  0.00  0.00            
ATOM   1360  O5' U   X  64      91.320   6.850  27.670  0.00  0.00            
ATOM   1361  C5' U   X  64      90.120   6.340  27.150  0.00  0.00            
ATOM   1362  C4' U   X  64      89.650   4.990  27.830  0.00  0.00            
ATOM   1363  O4' U   X  64      90.770   4.090  27.920  0.00  0.00            
ATOM   1364  C1' U   X  64      90.580   3.300  29.140  0.00  0.00            
ATOM   1365  N1  U   X  64      91.580   3.630  30.160  0.00  0.00            
ATOM   1366  C6  U   X  64      92.380   4.710  30.210  0.00  0.00            
ATOM   1367  C5  U   X  64      93.390   4.830  31.120  0.00  0.00            
ATOM   1368  C4  U   X  64      93.540   3.890  32.150  0.00  0.00            
ATOM   1369  O4  U   X  64      94.340   4.070  33.070  0.00  0.00            
ATOM   1370  N3  U   X  64      92.680   2.840  32.110  0.00  0.00            
ATOM   1371  C2  U   X  64      91.700   2.640  31.190  0.00  0.00            
ATOM   1372  O2  U   X  64      91.110   1.590  31.260  0.00  0.00            
ATOM   1373  C3' U   X  64      89.100   5.070  29.280  0.00  0.00            
ATOM   1374  C2' U   X  64      89.200   3.560  29.650  0.00  0.00            
ATOM   1375  O2' U   X  64      88.330   2.630  29.020  0.00  0.00            
ATOM   1376  O3' U   X  64      87.760   5.540  29.190  0.00  0.00            
ATOM   1377  P   C   X  65      87.270   6.540  30.320  0.00  0.00            
ATOM   1378  OP1 C   X  65      85.860   6.710  30.120  0.00  0.00            
ATOM   1379  OP2 C   X  65      88.220   7.660  30.310  0.00  0.00            
ATOM   1380  O5' C   X  65      87.520   5.700  31.640  0.00  0.00            
ATOM   1381  C5' C   X  65      86.790   4.500  31.840  0.00  0.00            
ATOM   1382  C4' C   X  65      87.230   3.780  33.140  0.00  0.00            
ATOM   1383  O4' C   X  65      88.590   3.250  33.080  0.00  0.00            
ATOM   1384  C1' C   X  65      89.230   3.240  34.400  0.00  0.00            
ATOM   1385  N1  C   X  65      90.350   4.230  34.430  0.00  0.00            
ATOM   1386  C6  C   X  65      90.350   5.450  33.700  0.00  0.00            
ATOM   1387  C5  C   X  65      91.390   6.290  33.930  0.00  0.00            
ATOM   1388  C4  C   X  65      92.500   5.780  34.650  0.00  0.00            
ATOM   1389  N4  C   X  65      93.560   6.530  34.760  0.00  0.00            
ATOM   1390  N3  C   X  65      92.510   4.670  35.370  0.00  0.00            
ATOM   1391  C2  C   X  65      91.460   3.870  35.290  0.00  0.00            
ATOM   1392  O2  C   X  65      91.430   2.880  36.030  0.00  0.00            
ATOM   1393  C3' C   X  65      87.160   4.570  34.440  0.00  0.00            
ATOM   1394  C2' C   X  65      88.130   3.720  35.370  0.00  0.00            
ATOM   1395  O2' C   X  65      87.450   2.610  35.960  0.00  0.00            
ATOM   1396  O3' C   X  65      85.780   4.630  34.940  0.00  0.00            
ATOM   1397  P   A   X  66      85.330   5.680  35.980  0.00  0.00            
ATOM   1398  OP1 A   X  66      86.100   5.450  37.180  0.00  0.00            
ATOM   1399  OP2 A   X  66      83.860   5.720  36.120  0.00  0.00            
ATOM   1400  O5' A   X  66      85.860   7.060  35.460  0.00  0.00            
ATOM   1401  C5' A   X  66      85.010   8.000  34.780  0.00  0.00            
ATOM   1402  C4' A   X  66      85.690   9.250  34.380  0.00  0.00            
ATOM   1403  O4' A   X  66      86.670   9.600  35.380  0.00  0.00            
ATOM   1404  C1' A   X  66      87.970   9.540  34.800  0.00  0.00            
ATOM   1405  N9  A   X  66      88.970   8.890  35.730  0.00  0.00            
ATOM   1406  C8  A   X  66      88.720   7.900  36.650  0.00  0.00            
ATOM   1407  N7  A   X  66      89.790   7.510  37.280  0.00  0.00            
ATOM   1408  C5  A   X  66      90.770   8.380  36.790  0.00  0.00            
ATOM   1409  C6  A   X  66      92.120   8.570  37.020  0.00  0.00            
ATOM   1410  N6  A   X  66      92.840   7.920  37.900  0.00  0.00            
ATOM   1411  N1  A   X  66      92.900   9.440  36.400  0.00  0.00            
ATOM   1412  C2  A   X  66      92.260  10.170  35.500  0.00  0.00            
ATOM   1413  N3  A   X  66      91.000  10.150  35.090  0.00  0.00            
ATOM   1414  C4  A   X  66      90.250   9.220  35.810  0.00  0.00            
ATOM   1415  C3' A   X  66      86.410   9.130  33.030  0.00  0.00            
ATOM   1416  C2' A   X  66      87.850   8.750  33.500  0.00  0.00            
ATOM   1417  O2' A   X  66      88.730   9.150  32.500  0.00  0.00            
ATOM   1418  O3' A   X  66      86.450  10.250  32.150  0.00  0.00            
ATOM   1419  P   G   X  67      85.290  11.190  31.680  0.00  0.00            
ATOM   1420  OP1 G   X  67      84.010  10.470  31.630  0.00  0.00            
ATOM   1421  OP2 G   X  67      85.580  12.020  30.500  0.00  0.00            
ATOM   1422  O5' G   X  67      85.270  12.040  32.980  0.00  0.00            
ATOM   1423  C5' G   X  67      86.400  12.750  33.450  0.00  0.00            
ATOM   1424  C4' G   X  67      86.150  13.380  34.830  0.00  0.00            
ATOM   1425  O4' G   X  67      87.460  13.820  35.320  0.00  0.00            
ATOM   1426  C1' G   X  67      87.380  15.270  35.490  0.00  0.00            
ATOM   1427  N9  G   X  67      88.710  15.930  35.370  0.00  0.00            
ATOM   1428  C8  G   X  67      89.020  17.040  34.700  0.00  0.00            
ATOM   1429  N7  G   X  67      90.260  17.420  34.760  0.00  0.00            
ATOM   1430  C5  G   X  67      90.770  16.440  35.520  0.00  0.00            
ATOM   1431  C6  G   X  67      92.140  16.360  35.970  0.00  0.00            
ATOM   1432  O6  G   X  67      93.110  17.090  35.720  0.00  0.00            
ATOM   1433  N1  G   X  67      92.350  15.130  36.700  0.00  0.00            
ATOM   1434  C2  G   X  67      91.320  14.300  36.950  0.00  0.00            
ATOM   1435  N2  G   X  67      91.640  13.160  37.440  0.00  0.00            
ATOM   1436  N3  G   X  67      90.010  14.450  36.710  0.00  0.00            
ATOM   1437  C4  G   X  67      89.870  15.480  35.850  0.00  0.00            
ATOM   1438  C3' G   X  67      85.260  14.610  34.740  0.00  0.00            
ATOM   1439  C2' G   X  67      86.290  15.720  34.500  0.00  0.00            
ATOM   1440  O2' G   X  67      85.760  17.020  34.710  0.00  0.00            
ATOM   1441  O3' G   X  67      84.400  14.740  35.870  0.00  0.00            
ATOM   1442  P   U   X  68      83.010  13.960  36.060  0.00  0.00            
ATOM   1443  OP1 U   X  68      82.310  13.910  34.740  0.00  0.00            
ATOM   1444  OP2 U   X  68      82.390  14.650  37.250  0.00  0.00            
ATOM   1445  O5' U   X  68      83.300  12.520  36.530  0.00  0.00            
ATOM   1446  C5' U   X  68      82.310  11.640  36.900  0.00  0.00            
ATOM   1447  C4' U   X  68      82.760  10.510  37.850  0.00  0.00            
ATOM   1448  O4' U   X  68      83.880   9.890  37.300  0.00  0.00            
ATOM   1449  C1' U   X  68      84.700   9.280  38.310  0.00  0.00            
ATOM   1450  N1  U   X  68      86.010   9.960  38.450  0.00  0.00            
ATOM   1451  C6  U   X  68      86.220  11.240  37.890  0.00  0.00            
ATOM   1452  C5  U   X  68      87.520  11.730  37.980  0.00  0.00            
ATOM   1453  C4  U   X  68      88.660  11.000  38.530  0.00  0.00            
ATOM   1454  O4  U   X  68      89.830  11.390  38.620  0.00  0.00            
ATOM   1455  N3  U   X  68      88.320   9.810  39.140  0.00  0.00            
ATOM   1456  C2  U   X  68      87.100   9.240  39.070  0.00  0.00            
ATOM   1457  O2  U   X  68      86.960   8.080  39.530  0.00  0.00            
ATOM   1458  C3' U   X  68      83.210  10.750  39.260  0.00  0.00            
ATOM   1459  C2' U   X  68      83.920   9.420  39.540  0.00  0.00            
ATOM   1460  O2' U   X  68      83.020   8.260  39.590  0.00  0.00            
ATOM   1461  O3' U   X  68      82.140  10.990  40.100  0.00  0.00            
ATOM   1462  P   A   X  69      82.310  11.810  41.400  0.00  0.00            
ATOM   1463  OP1 A   X  69      81.080  12.000  42.100  0.00  0.00            
ATOM   1464  OP2 A   X  69      82.980  13.080  41.020  0.00  0.00            
ATOM   1465  O5' A   X  69      83.430  11.000  42.330  0.00  0.00            
ATOM   1466  C5' A   X  69      83.060   9.730  42.950  0.00  0.00            
ATOM   1467  C4' A   X  69      84.150   9.100  43.800  0.00  0.00            
ATOM   1468  O4' A   X  69      85.330   8.710  43.180  0.00  0.00            
ATOM   1469  C1' A   X  69      86.460   9.060  43.930  0.00  0.00            
ATOM   1470  N9  A   X  69      87.080  10.180  43.230  0.00  0.00            
ATOM   1471  C8  A   X  69      86.730  10.940  42.150  0.00  0.00            
ATOM   1472  N7  A   X  69      87.600  11.840  41.710  0.00  0.00            
ATOM   1473  C5  A   X  69      88.620  11.600  42.660  0.00  0.00            
ATOM   1474  C6  A   X  69      89.910  12.160  42.810  0.00  0.00            
ATOM   1475  N6  A   X  69      90.370  13.000  41.890  0.00  0.00            
ATOM   1476  N1  A   X  69      90.760  11.810  43.800  0.00  0.00            
ATOM   1477  C2  A   X  69      90.300  10.900  44.650  0.00  0.00            
ATOM   1478  N3  A   X  69      89.190  10.120  44.570  0.00  0.00            
ATOM   1479  C4  A   X  69      88.350  10.600  43.590  0.00  0.00            
ATOM   1480  C3' A   X  69      84.540   9.900  44.990  0.00  0.00            
ATOM   1481  C2' A   X  69      85.990   9.410  45.350  0.00  0.00            
ATOM   1482  O2' A   X  69      86.200   8.130  46.080  0.00  0.00            
ATOM   1483  O3' A   X  69      83.620   9.640  46.090  0.00  0.00            
ATOM   1484  P   G   X  70      83.220  10.820  47.010  0.00  0.00            
ATOM   1485  OP1 G   X  70      82.250  10.320  47.960  0.00  0.00            
ATOM   1486  OP2 G   X  70      82.800  11.980  46.150  0.00  0.00            
ATOM   1487  O5' G   X  70      84.480  11.250  47.840  0.00  0.00            
ATOM   1488  C5' G   X  70      84.990  10.320  48.780  0.00  0.00            
ATOM   1489  C4' G   X  70      86.500  10.640  49.170  0.00  0.00            
ATOM   1490  O4' G   X  70      87.380  10.710  48.030  0.00  0.00            
ATOM   1491  C1' G   X  70      88.460  11.540  48.460  0.00  0.00            
ATOM   1492  N9  G   X  70      88.880  12.460  47.450  0.00  0.00            
ATOM   1493  C8  G   X  70      88.100  12.730  46.350  0.00  0.00            
ATOM   1494  N7  G   X  70      88.590  13.630  45.560  0.00  0.00            
ATOM   1495  C5  G   X  70      89.800  13.990  46.180  0.00  0.00            
ATOM   1496  C6  G   X  70      90.960  14.820  45.750  0.00  0.00            
ATOM   1497  O6  G   X  70      91.160  15.520  44.750  0.00  0.00            
ATOM   1498  N1  G   X  70      91.990  14.780  46.660  0.00  0.00            
ATOM   1499  C2  G   X  70      91.990  14.110  47.770  0.00  0.00            
ATOM   1500  N2  G   X  70      93.100  14.110  48.350  0.00  0.00            
ATOM   1501  N3  G   X  70      91.130  13.180  48.140  0.00  0.00            
ATOM   1502  C4  G   X  70      90.040  13.230  47.350  0.00  0.00            
ATOM   1503  C3' G   X  70      86.580  12.010  49.730  0.00  0.00            
ATOM   1504  C2' G   X  70      88.140  12.220  49.770  0.00  0.00            
ATOM   1505  O2' G   X  70      88.790  11.530  50.810  0.00  0.00            
ATOM   1506  O3' G   X  70      86.100  12.190  51.040  0.00  0.00            
ATOM   1507  P   A   X  71      85.720  13.550  51.710  0.00  0.00            
ATOM   1508  OP1 A   X  71      84.970  13.220  52.960  0.00  0.00            
ATOM   1509  OP2 A   X  71      85.210  14.470  50.670  0.00  0.00            
ATOM   1510  O5' A   X  71      87.080  14.250  52.220  0.00  0.00            
ATOM   1511  C5' A   X  71      87.620  14.000  53.430  0.00  0.00            
ATOM   1512  C4' A   X  71      89.020  14.690  53.600  0.00  0.00            
ATOM   1513  O4' A   X  71      89.840  14.270  52.580  0.00  0.00            
ATOM   1514  C1' A   X  71      90.800  15.240  52.200  0.00  0.00            
ATOM   1515  N9  A   X  71      90.550  15.760  50.870  0.00  0.00            
ATOM   1516  C8  A   X  71      89.380  15.850  50.180  0.00  0.00            
ATOM   1517  N7  A   X  71      89.450  16.600  49.130  0.00  0.00            
ATOM   1518  C5  A   X  71      90.800  16.900  49.040  0.00  0.00            
ATOM   1519  C6  A   X  71      91.560  17.770  48.210  0.00  0.00            
ATOM   1520  N6  A   X  71      91.150  18.180  47.060  0.00  0.00            
ATOM   1521  N1  A   X  71      92.810  18.040  48.470  0.00  0.00            
ATOM   1522  C2  A   X  71      93.360  17.490  49.560  0.00  0.00            
ATOM   1523  N3  A   X  71      92.900  16.640  50.410  0.00  0.00            
ATOM   1524  C4  A   X  71      91.550  16.420  50.100  0.00  0.00            
ATOM   1525  C3' A   X  71      89.170  16.210  53.380  0.00  0.00            
ATOM   1526  C2' A   X  71      90.690  16.440  53.140  0.00  0.00            
ATOM   1527  O2' A   X  71      91.450  16.240  54.330  0.00  0.00            
ATOM   1528  O3' A   X  71      88.840  16.820  54.590  0.00  0.00            
ATOM   1529  P   A   X  72      88.170  18.250  54.660  0.00  0.00            
ATOM   1530  OP1 A   X  72      87.860  18.540  56.100  0.00  0.00            
ATOM   1531  OP2 A   X  72      87.030  18.270  53.720  0.00  0.00            
ATOM   1532  O5' A   X  72      89.280  19.280  54.070  0.00  0.00            
ATOM   1533  C5' A   X  72      90.500  19.560  54.780  0.00  0.00            
ATOM   1534  C4' A   X  72      91.470  20.290  53.790  0.00  0.00            
ATOM   1535  O4' A   X  72      91.660  19.600  52.580  0.00  0.00            
ATOM   1536  C1' A   X  72      92.000  20.470  51.530  0.00  0.00            
ATOM   1537  N9  A   X  72      90.990  20.540  50.470  0.00  0.00            
ATOM   1538  C8  A   X  72      89.820  19.880  50.410  0.00  0.00            
ATOM   1539  N7  A   X  72      89.180  20.020  49.270  0.00  0.00            
ATOM   1540  C5  A   X  72      90.120  20.710  48.500  0.00  0.00            
ATOM   1541  C6  A   X  72      90.250  20.990  47.120  0.00  0.00            
ATOM   1542  N6  A   X  72      89.330  20.620  46.180  0.00  0.00            
ATOM   1543  N1  A   X  72      91.370  21.490  46.600  0.00  0.00            
ATOM   1544  C2  A   X  72      92.310  21.780  47.490  0.00  0.00            
ATOM   1545  N3  A   X  72      92.340  21.690  48.820  0.00  0.00            
ATOM   1546  C4  A   X  72      91.220  21.130  49.250  0.00  0.00            
ATOM   1547  C3' A   X  72      90.980  21.680  53.300  0.00  0.00            
ATOM   1548  C2' A   X  72      91.980  21.840  52.180  0.00  0.00            
ATOM   1549  O2' A   X  72      93.300  22.270  52.560  0.00  0.00            
ATOM   1550  O3' A   X  72      91.070  22.630  54.330  0.00  0.00            
ATOM   1551  P   C   X  73      90.240  23.940  54.320  0.00  0.00            
ATOM   1552  OP1 C   X  73      90.490  24.610  55.630  0.00  0.00            
ATOM   1553  OP2 C   X  73      88.840  23.630  54.040  0.00  0.00            
ATOM   1554  O5' C   X  73      90.750  24.870  53.170  0.00  0.00            
ATOM   1555  C5' C   X  73      92.090  25.380  53.290  0.00  0.00            
ATOM   1556  C4' C   X  73      92.650  25.880  51.980  0.00  0.00            
ATOM   1557  O4' C   X  73      92.650  25.000  50.820  0.00  0.00            
ATOM   1558  C1' C   X  73      92.210  25.590  49.620  0.00  0.00            
ATOM   1559  N1  C   X  73      90.840  25.050  49.080  0.00  0.00            
ATOM   1560  C6  C   X  73      89.920  24.400  49.900  0.00  0.00            
ATOM   1561  C5  C   X  73      88.800  23.890  49.380  0.00  0.00            
ATOM   1562  C4  C   X  73      88.680  23.990  47.950  0.00  0.00            
ATOM   1563  N4  C   X  73      87.700  23.420  47.370  0.00  0.00            
ATOM   1564  N3  C   X  73      89.450  24.680  47.190  0.00  0.00            
ATOM   1565  C2  C   X  73      90.540  25.270  47.710  0.00  0.00            
ATOM   1566  O2  C   X  73      91.160  26.040  47.030  0.00  0.00            
ATOM   1567  C3' C   X  73      91.740  27.000  51.420  0.00  0.00            
ATOM   1568  C2' C   X  73      92.110  27.070  49.930  0.00  0.00            
ATOM   1569  O2' C   X  73      93.380  27.700  49.640  0.00  0.00            
ATOM   1570  O3' C   X  73      91.850  28.260  52.100  0.00  0.00            
ATOM   1571  P   C   X  74      90.690  29.320  52.100  0.00  0.00            
ATOM   1572  OP1 C   X  74      91.180  30.480  52.870  0.00  0.00            
ATOM   1573  OP2 C   X  74      89.490  28.600  52.580  0.00  0.00            
ATOM   1574  O5' C   X  74      90.340  29.770  50.630  0.00  0.00            
ATOM   1575  C5' C   X  74      91.080  30.740  49.830  0.00  0.00            
ATOM   1576  C4' C   X  74      90.130  31.270  48.730  0.00  0.00            
ATOM   1577  O4' C   X  74      89.960  30.290  47.790  0.00  0.00            
ATOM   1578  C1' C   X  74      88.640  30.280  47.210  0.00  0.00            
ATOM   1579  N1  C   X  74      87.960  28.960  47.450  0.00  0.00            
ATOM   1580  C6  C   X  74      88.320  28.070  48.450  0.00  0.00            
ATOM   1581  C5  C   X  74      87.500  27.020  48.660  0.00  0.00            
ATOM   1582  C4  C   X  74      86.380  26.940  47.880  0.00  0.00            
ATOM   1583  N4  C   X  74      85.680  25.880  48.020  0.00  0.00            
ATOM   1584  N3  C   X  74      85.940  27.740  46.980  0.00  0.00            
ATOM   1585  C2  C   X  74      86.740  28.760  46.720  0.00  0.00            
ATOM   1586  O2  C   X  74      86.390  29.560  45.840  0.00  0.00            
ATOM   1587  C3' C   X  74      88.710  31.670  49.140  0.00  0.00            
ATOM   1588  C2' C   X  74      87.860  31.430  47.880  0.00  0.00            
ATOM   1589  O2' C   X  74      87.760  32.510  46.980  0.00  0.00            
ATOM   1590  O3' C   X  74      88.650  32.940  49.870  0.00  0.00            
ATOM   1591  P   G   X  75      87.520  33.290  50.870  0.00  0.00            
ATOM   1592  OP1 G   X  75      87.770  34.640  51.320  0.00  0.00            
ATOM   1593  OP2 G   X  75      87.490  32.230  51.880  0.00  0.00            
ATOM   1594  O5' G   X  75      86.120  33.190  50.120  0.00  0.00            
ATOM   1595  C5' G   X  75      85.760  34.310  49.280  0.00  0.00            
ATOM   1596  C4' G   X  75      84.610  34.110  48.310  0.00  0.00            
ATOM   1597  O4' G   X  75      84.880  33.080  47.370  0.00  0.00            
ATOM   1598  C1' G   X  75      83.580  32.490  47.110  0.00  0.00            
ATOM   1599  N9  G   X  75      83.510  31.180  47.710  0.00  0.00            
ATOM   1600  C8  G   X  75      84.250  30.640  48.740  0.00  0.00            
ATOM   1601  N7  G   X  75      83.820  29.450  49.140  0.00  0.00            
ATOM   1602  C5  G   X  75      82.740  29.170  48.270  0.00  0.00            
ATOM   1603  C6  G   X  75      81.810  28.140  48.290  0.00  0.00            
ATOM   1604  O6  G   X  75      81.850  27.090  48.980  0.00  0.00            
ATOM   1605  N1  G   X  75      80.680  28.300  47.440  0.00  0.00            
ATOM   1606  C2  G   X  75      80.600  29.350  46.590  0.00  0.00            
ATOM   1607  N2  G   X  75      79.650  29.340  45.730  0.00  0.00            
ATOM   1608  N3  G   X  75      81.500  30.330  46.440  0.00  0.00            
ATOM   1609  C4  G   X  75      82.540  30.230  47.410  0.00  0.00            
ATOM   1610  C3' G   X  75      83.220  33.910  48.920  0.00  0.00            
ATOM   1611  C2' G   X  75      82.480  33.350  47.710  0.00  0.00            
ATOM   1612  O2' G   X  75      82.160  34.420  46.820  0.00  0.00            
ATOM   1613  O3' G   X  75      82.640  35.160  49.320  0.00  0.00            
ATOM   1614  P   A   X  76      81.350  35.230  50.180  0.00  0.00            
ATOM   1615  OP1 A   X  76      81.180  36.680  50.500  0.00  0.00            
ATOM   1616  OP2 A   X  76      81.510  34.260  51.260  0.00  0.00            
ATOM   1617  O5' A   X  76      80.080  34.800  49.350  0.00  0.00            
ATOM   1618  C5' A   X  76      79.530  35.540  48.360  0.00  0.00            
ATOM   1619  C4' A   X  76      78.410  34.730  47.570  0.00  0.00            
ATOM   1620  O4' A   X  76      78.850  33.470  47.190  0.00  0.00            
ATOM   1621  C1' A   X  76      77.760  32.500  47.420  0.00  0.00            
ATOM   1622  N9  A   X  76      78.170  31.500  48.400  0.00  0.00            
ATOM   1623  C8  A   X  76      79.330  31.580  49.150  0.00  0.00            
ATOM   1624  N7  A   X  76      79.540  30.490  49.840  0.00  0.00            
ATOM   1625  C5  A   X  76      78.350  29.750  49.710  0.00  0.00            
ATOM   1626  C6  A   X  76      77.900  28.520  50.240  0.00  0.00            
ATOM   1627  N6  A   X  76      78.610  27.770  51.110  0.00  0.00            
ATOM   1628  N1  A   X  76      76.720  28.000  49.880  0.00  0.00            
ATOM   1629  C2  A   X  76      76.040  28.670  48.940  0.00  0.00            
ATOM   1630  N3  A   X  76      76.340  29.860  48.440  0.00  0.00            
ATOM   1631  C4  A   X  76      77.550  30.330  48.750  0.00  0.00            
ATOM   1632  C3' A   X  76      77.140  34.490  48.400  0.00  0.00            
ATOM   1633  C2' A   X  76      76.500  33.230  47.780  0.00  0.00            
ATOM   1634  O2' A   X  76      75.920  33.670  46.610  0.00  0.00            
ATOM   1635  O3' A   X  76      76.250  35.600  48.450  0.00  0.00            
ATOM   1636  P   A   X  77      75.310  35.800  49.630  0.00  0.00            
ATOM   1637  OP1 A   X  77      74.360  36.930  49.310  0.00  0.00            
ATOM   1638  OP2 A   X  77      76.070  35.930  50.880  0.00  0.00            
ATOM   1639  O5' A   X  77      74.380  34.490  49.900  0.00  0.00            
ATOM   1640  C5' A   X  77      73.200  34.180  49.180  0.00  0.00            
ATOM   1641  C4' A   X  77      72.660  32.760  49.410  0.00  0.00            
ATOM   1642  O4' A   X  77      73.690  31.760  49.310  0.00  0.00            
ATOM   1643  C1' A   X  77      73.340  30.560  50.070  0.00  0.00            
ATOM   1644  N9  A   X  77      74.350  30.440  51.070  0.00  0.00            
ATOM   1645  C8  A   X  77      75.500  31.130  51.280  0.00  0.00            
ATOM   1646  N7  A   X  77      76.370  30.570  52.080  0.00  0.00            
ATOM   1647  C5  A   X  77      75.720  29.390  52.480  0.00  0.00            
ATOM   1648  C6  A   X  77      76.090  28.320  53.280  0.00  0.00            
ATOM   1649  N6  A   X  77      77.260  28.100  53.820  0.00  0.00            
ATOM   1650  N1  A   X  77      75.280  27.320  53.470  0.00  0.00            
ATOM   1651  C2  A   X  77      74.080  27.340  52.860  0.00  0.00            
ATOM   1652  N3  A   X  77      73.620  28.270  52.020  0.00  0.00            
ATOM   1653  C4  A   X  77      74.470  29.350  51.900  0.00  0.00            
ATOM   1654  C3' A   X  77      72.040  32.460  50.780  0.00  0.00            
ATOM   1655  C2' A   X  77      71.980  30.900  50.670  0.00  0.00            
ATOM   1656  O2' A   X  77      70.990  30.450  49.800  0.00  0.00            
ATOM   1657  O3' A   X  77      70.930  33.180  51.190  0.00  0.00            
ENDMDL
MODEL        4
ATOM      1  O5' G   X   1      75.760  36.110  55.740  0.00  0.00            
ATOM      2  C5' G   X   1      74.580  35.930  54.900  0.00  0.00            
ATOM      3  C4' G   X   1      74.100  34.510  54.870  0.00  0.00            
ATOM      4  O4' G   X   1      74.920  33.580  54.150  0.00  0.00            
ATOM      5  C1' G   X   1      74.760  32.280  54.760  0.00  0.00            
ATOM      6  N9  G   X   1      76.060  31.840  55.360  0.00  0.00            
ATOM      7  C8  G   X   1      77.240  32.410  55.160  0.00  0.00            
ATOM      8  N7  G   X   1      78.280  31.740  55.610  0.00  0.00            
ATOM      9  C5  G   X   1      77.660  30.620  56.110  0.00  0.00            
ATOM     10  C6  G   X   1      78.210  29.510  56.830  0.00  0.00            
ATOM     11  O6  G   X   1      79.350  29.390  57.250  0.00  0.00            
ATOM     12  N1  G   X   1      77.330  28.470  56.970  0.00  0.00            
ATOM     13  C2  G   X   1      76.010  28.560  56.790  0.00  0.00            
ATOM     14  N2  G   X   1      75.400  27.450  57.180  0.00  0.00            
ATOM     15  N3  G   X   1      75.410  29.590  56.210  0.00  0.00            
ATOM     16  C4  G   X   1      76.320  30.580  55.830  0.00  0.00            
ATOM     17  C3' G   X   1      73.830  33.890  56.210  0.00  0.00            
ATOM     18  C2' G   X   1      73.680  32.400  55.820  0.00  0.00            
ATOM     19  O2' G   X   1      72.470  32.160  55.190  0.00  0.00            
ATOM     20  O3' G   X   1      72.580  34.350  56.800  0.00  0.00            
ATOM     21  P   G   X   2      72.340  34.510  58.400  0.00  0.00            
ATOM     22  OP1 G   X   2      71.010  35.190  58.660  0.00  0.00            
ATOM     23  OP2 G   X   2      73.520  35.210  58.920  0.00  0.00            
ATOM     24  O5' G   X   2      72.450  33.070  59.120  0.00  0.00            
ATOM     25  C5' G   X   2      71.280  32.300  59.350  0.00  0.00            
ATOM     26  C4' G   X   2      71.510  30.870  59.870  0.00  0.00            
ATOM     27  O4' G   X   2      72.410  30.100  59.010  0.00  0.00            
ATOM     28  C1' G   X   2      73.210  29.250  59.860  0.00  0.00            
ATOM     29  N9  G   X   2      74.630  29.690  59.860  0.00  0.00            
ATOM     30  C8  G   X   2      75.240  30.750  59.250  0.00  0.00            
ATOM     31  N7  G   X   2      76.550  30.820  59.400  0.00  0.00            
ATOM     32  C5  G   X   2      76.850  29.630  60.060  0.00  0.00            
ATOM     33  C6  G   X   2      78.130  29.140  60.420  0.00  0.00            
ATOM     34  O6  G   X   2      79.290  29.620  60.290  0.00  0.00            
ATOM     35  N1  G   X   2      78.010  27.960  61.130  0.00  0.00            
ATOM     36  C2  G   X   2      76.810  27.280  61.300  0.00  0.00            
ATOM     37  N2  G   X   2      76.930  26.120  61.880  0.00  0.00            
ATOM     38  N3  G   X   2      75.630  27.710  60.950  0.00  0.00            
ATOM     39  C4  G   X   2      75.670  28.900  60.310  0.00  0.00            
ATOM     40  C3' G   X   2      72.150  30.870  61.270  0.00  0.00            
ATOM     41  C2' G   X   2      72.740  29.480  61.280  0.00  0.00            
ATOM     42  O2' G   X   2      71.800  28.530  61.650  0.00  0.00            
ATOM     43  O3' G   X   2      71.210  31.080  62.290  0.00  0.00            
ATOM     44  P   C   X   3      71.700  31.560  63.730  0.00  0.00            
ATOM     45  OP1 C   X   3      70.600  31.600  64.730  0.00  0.00            
ATOM     46  OP2 C   X   3      72.360  32.850  63.410  0.00  0.00            
ATOM     47  O5' C   X   3      72.790  30.580  64.260  0.00  0.00            
ATOM     48  C5' C   X   3      72.400  29.280  64.740  0.00  0.00            
ATOM     49  C4' C   X   3      73.540  28.390  65.220  0.00  0.00            
ATOM     50  O4' C   X   3      74.370  28.040  64.190  0.00  0.00            
ATOM     51  C1' C   X   3      75.590  27.530  64.720  0.00  0.00            
ATOM     52  N1  C   X   3      76.670  28.500  64.340  0.00  0.00            
ATOM     53  C6  C   X   3      76.480  29.670  63.670  0.00  0.00            
ATOM     54  C5  C   X   3      77.550  30.450  63.380  0.00  0.00            
ATOM     55  C4  C   X   3      78.790  30.000  63.810  0.00  0.00            
ATOM     56  N4  C   X   3      79.860  30.690  63.470  0.00  0.00            
ATOM     57  N3  C   X   3      79.080  28.900  64.520  0.00  0.00            
ATOM     58  C2  C   X   3      77.980  28.180  64.780  0.00  0.00            
ATOM     59  O2  C   X   3      78.120  27.110  65.350  0.00  0.00            
ATOM     60  C3' C   X   3      74.440  28.830  66.360  0.00  0.00            
ATOM     61  C2' C   X   3      75.400  27.680  66.280  0.00  0.00            
ATOM     62  O2' C   X   3      74.950  26.430  66.800  0.00  0.00            
ATOM     63  O3' C   X   3      73.660  28.840  67.540  0.00  0.00            
ATOM     64  P   G   X   4      74.050  29.830  68.670  0.00  0.00            
ATOM     65  OP1 G   X   4      73.190  29.620  69.870  0.00  0.00            
ATOM     66  OP2 G   X   4      74.000  31.170  68.080  0.00  0.00            
ATOM     67  O5' G   X   4      75.540  29.490  69.060  0.00  0.00            
ATOM     68  C5' G   X   4      75.790  28.390  69.860  0.00  0.00            
ATOM     69  C4' G   X   4      77.260  28.340  70.240  0.00  0.00            
ATOM     70  O4' G   X   4      78.000  28.210  69.030  0.00  0.00            
ATOM     71  C1' G   X   4      79.210  28.910  69.170  0.00  0.00            
ATOM     72  N9  G   X   4      79.390  29.950  68.070  0.00  0.00            
ATOM     73  C8  G   X   4      78.460  30.790  67.410  0.00  0.00            
ATOM     74  N7  G   X   4      78.990  31.750  66.760  0.00  0.00            
ATOM     75  C5  G   X   4      80.340  31.490  66.870  0.00  0.00            
ATOM     76  C6  G   X   4      81.490  32.260  66.490  0.00  0.00            
ATOM     77  O6  G   X   4      81.580  33.260  65.760  0.00  0.00            
ATOM     78  N1  G   X   4      82.730  31.750  66.860  0.00  0.00            
ATOM     79  C2  G   X   4      82.820  30.640  67.660  0.00  0.00            
ATOM     80  N2  G   X   4      83.950  30.130  67.910  0.00  0.00            
ATOM     81  N3  G   X   4      81.750  29.950  68.090  0.00  0.00            
ATOM     82  C4  G   X   4      80.560  30.480  67.750  0.00  0.00            
ATOM     83  C3' G   X   4      77.710  29.630  70.970  0.00  0.00            
ATOM     84  C2' G   X   4      79.220  29.610  70.590  0.00  0.00            
ATOM     85  O2' G   X   4      79.960  28.750  71.450  0.00  0.00            
ATOM     86  O3' G   X   4      77.300  29.680  72.360  0.00  0.00            
ATOM     87  P   A   X   5      77.340  31.030  73.110  0.00  0.00            
ATOM     88  OP1 A   X   5      76.040  31.200  73.720  0.00  0.00            
ATOM     89  OP2 A   X   5      77.870  32.110  72.280  0.00  0.00            
ATOM     90  O5' A   X   5      78.310  30.880  74.310  0.00  0.00            
ATOM     91  C5' A   X   5      79.670  30.520  74.160  0.00  0.00
[truncated: 909,272 more chars]
