# Supplementary material for: Structural and dynamic mechanisms for coupled folding and tRNA recognition of a translational T-box riboswitch
Source: Nat Commun. 2023 Nov 15;14:7394. doi: 10.1038/s41467-023-43232-z (PMC10651847; doi:10.1038/s41467-023-43232-z)
Supplement: Supplementary file 5 — Supplementary Data 2 [file 41467_2023_43232_MOESM5_ESM.zip › Supplementary Data 2/T77_10mM.pdb]

MODEL        1
ATOM      1  O5' G   X   1      95.860  31.550  68.370  0.00  0.00            
ATOM      2  C5' G   X   1      94.830  32.280  69.030  0.00  0.00            
ATOM      3  C4' G   X   1      94.050  31.490  70.110  0.00  0.00            
ATOM      4  O4' G   X   1      93.460  30.320  69.560  0.00  0.00            
ATOM      5  C1' G   X   1      93.740  29.140  70.400  0.00  0.00            
ATOM      6  N9  G   X   1      94.710  28.210  69.790  0.00  0.00            
ATOM      7  C8  G   X   1      95.440  28.340  68.670  0.00  0.00            
ATOM      8  N7  G   X   1      96.270  27.320  68.470  0.00  0.00            
ATOM      9  C5  G   X   1      95.950  26.400  69.390  0.00  0.00            
ATOM     10  C6  G   X   1      96.390  25.080  69.530  0.00  0.00            
ATOM     11  O6  G   X   1      97.150  24.450  68.760  0.00  0.00            
ATOM     12  N1  G   X   1      96.020  24.550  70.750  0.00  0.00            
ATOM     13  C2  G   X   1      94.930  25.020  71.400  0.00  0.00            
ATOM     14  N2  G   X   1      94.570  24.250  72.470  0.00  0.00            
ATOM     15  N3  G   X   1      94.300  26.180  71.220  0.00  0.00            
ATOM     16  C4  G   X   1      94.970  26.910  70.260  0.00  0.00            
ATOM     17  C3' G   X   1      94.810  31.000  71.320  0.00  0.00            
ATOM     18  C2' G   X   1      94.130  29.660  71.710  0.00  0.00            
ATOM     19  O2' G   X   1      92.900  29.730  72.470  0.00  0.00            
ATOM     20  O3' G   X   1      94.660  31.990  72.370  0.00  0.00            
ATOM     21  P   G   X   2      95.780  32.180  73.470  0.00  0.00            
ATOM     22  OP1 G   X   2      95.100  33.090  74.420  0.00  0.00            
ATOM     23  OP2 G   X   2      97.040  32.560  72.770  0.00  0.00            
ATOM     24  O5' G   X   2      96.090  30.830  74.330  0.00  0.00            
ATOM     25  C5' G   X   2      95.060  30.270  75.130  0.00  0.00            
ATOM     26  C4' G   X   2      95.560  28.820  75.480  0.00  0.00            
ATOM     27  O4' G   X   2      95.670  27.970  74.330  0.00  0.00            
ATOM     28  C1' G   X   2      96.530  26.930  74.620  0.00  0.00            
ATOM     29  N9  G   X   2      97.630  26.820  73.620  0.00  0.00            
ATOM     30  C8  G   X   2      97.970  27.740  72.660  0.00  0.00            
ATOM     31  N7  G   X   2      98.830  27.290  71.800  0.00  0.00            
ATOM     32  C5  G   X   2      99.000  25.940  72.130  0.00  0.00            
ATOM     33  C6  G   X   2      99.870  24.940  71.580  0.00  0.00            
ATOM     34  O6  G   X   2     100.710  24.980  70.670  0.00  0.00            
ATOM     35  N1  G   X   2      99.830  23.810  72.410  0.00  0.00            
ATOM     36  C2  G   X   2      99.010  23.620  73.470  0.00  0.00            
ATOM     37  N2  G   X   2      99.380  22.790  74.330  0.00  0.00            
ATOM     38  N3  G   X   2      98.090  24.520  73.880  0.00  0.00            
ATOM     39  C4  G   X   2      98.170  25.650  73.200  0.00  0.00            
ATOM     40  C3' G   X   2      97.000  28.730  76.090  0.00  0.00            
ATOM     41  C2' G   X   2      97.150  27.240  75.950  0.00  0.00            
ATOM     42  O2' G   X   2      96.530  26.480  77.030  0.00  0.00            
ATOM     43  O3' G   X   2      96.850  29.100  77.440  0.00  0.00            
ATOM     44  P   C   X   3      98.100  29.350  78.410  0.00  0.00            
ATOM     45  OP1 C   X   3      97.520  29.750  79.710  0.00  0.00            
ATOM     46  OP2 C   X   3      98.980  30.320  77.710  0.00  0.00            
ATOM     47  O5' C   X   3      98.860  27.970  78.560  0.00  0.00            
ATOM     48  C5' C   X   3      98.730  27.060  79.650  0.00  0.00            
ATOM     49  C4' C   X   3      99.640  25.820  79.480  0.00  0.00            
ATOM     50  O4' C   X   3      99.310  25.180  78.180  0.00  0.00            
ATOM     51  C1' C   X   3     100.470  24.510  77.720  0.00  0.00            
ATOM     52  N1  C   X   3     100.840  25.020  76.310  0.00  0.00            
ATOM     53  C6  C   X   3     100.540  26.310  75.920  0.00  0.00            
ATOM     54  C5  C   X   3     101.040  26.750  74.730  0.00  0.00            
ATOM     55  C4  C   X   3     101.970  25.920  74.010  0.00  0.00            
ATOM     56  N4  C   X   3     102.580  26.300  72.920  0.00  0.00            
ATOM     57  N3  C   X   3     102.340  24.750  74.460  0.00  0.00            
ATOM     58  C2  C   X   3     101.770  24.280  75.570  0.00  0.00            
ATOM     59  O2  C   X   3     102.260  23.230  76.060  0.00  0.00            
ATOM     60  C3' C   X   3     101.130  26.150  79.320  0.00  0.00            
ATOM     61  C2' C   X   3     101.500  24.770  78.790  0.00  0.00            
ATOM     62  O2' C   X   3     101.360  23.730  79.800  0.00  0.00            
ATOM     63  O3' C   X   3     101.740  26.510  80.520  0.00  0.00            
ATOM     64  P   G   X   4     103.190  27.320  80.430  0.00  0.00            
ATOM     65  OP1 G   X   4     103.750  27.530  81.820  0.00  0.00            
ATOM     66  OP2 G   X   4     102.850  28.530  79.690  0.00  0.00            
ATOM     67  O5' G   X   4     104.290  26.480  79.590  0.00  0.00            
ATOM     68  C5' G   X   4     104.750  25.260  80.100  0.00  0.00            
ATOM     69  C4' G   X   4     105.980  24.750  79.230  0.00  0.00            
ATOM     70  O4' G   X   4     105.530  24.170  77.990  0.00  0.00            
ATOM     71  C1' G   X   4     106.610  24.320  77.070  0.00  0.00            
ATOM     72  N9  G   X   4     106.240  25.280  76.000  0.00  0.00            
ATOM     73  C8  G   X   4     105.250  26.250  76.050  0.00  0.00            
ATOM     74  N7  G   X   4     105.110  26.920  74.920  0.00  0.00            
ATOM     75  C5  G   X   4     106.030  26.270  74.080  0.00  0.00            
ATOM     76  C6  G   X   4     106.430  26.550  72.740  0.00  0.00            
ATOM     77  O6  G   X   4     106.060  27.380  71.890  0.00  0.00            
ATOM     78  N1  G   X   4     107.400  25.640  72.250  0.00  0.00            
ATOM     79  C2  G   X   4     108.050  24.700  72.980  0.00  0.00            
ATOM     80  N2  G   X   4     108.910  23.960  72.350  0.00  0.00            
ATOM     81  N3  G   X   4     107.700  24.440  74.250  0.00  0.00            
ATOM     82  C4  G   X   4     106.660  25.280  74.720  0.00  0.00            
ATOM     83  C3' G   X   4     107.140  25.700  78.990  0.00  0.00            
ATOM     84  C2' G   X   4     107.790  24.820  77.900  0.00  0.00            
ATOM     85  O2' G   X   4     108.500  23.710  78.320  0.00  0.00            
ATOM     86  O3' G   X   4     107.910  26.020  80.160  0.00  0.00            
ATOM     87  P   A   X   5     109.140  27.000  80.020  0.00  0.00            
ATOM     88  OP1 A   X   5     108.980  28.070  81.080  0.00  0.00            
ATOM     89  OP2 A   X   5     109.470  27.370  78.600  0.00  0.00            
ATOM     90  O5' A   X   5     110.380  26.120  80.630  0.00  0.00            
ATOM     91  C5' A   X   5     111.090  25.120  79.930  0.00  0.00            
ATOM     92  C4' A   X   5     112.510  25.010  80.450  0.00  0.00            
ATOM     93  O4' A   X   5     113.270  24.250  79.520  0.00  0.00            
ATOM     94  C1' A   X   5     114.180  25.050  78.800  0.00  0.00            
ATOM     95  N9  A   X   5     114.270  24.600  77.360  0.00  0.00            
ATOM     96  C8  A   X   5     115.380  24.100  76.750  0.00  0.00            
ATOM     97  N7  A   X   5     115.250  23.720  75.500  0.00  0.00            
ATOM     98  C5  A   X   5     113.850  23.990  75.250  0.00  0.00            
ATOM     99  C6  A   X   5     112.960  23.800  74.210  0.00  0.00            
ATOM    100  N6  A   X   5     113.310  23.000  73.190  0.00  0.00            
ATOM    101  N1  A   X   5     111.720  24.290  74.150  0.00  0.00            
ATOM    102  C2  A   X   5     111.280  24.790  75.310  0.00  0.00            
ATOM    103  N3  A   X   5     111.990  24.960  76.450  0.00  0.00            
ATOM    104  C4  A   X   5     113.300  24.550  76.380  0.00  0.00            
ATOM    105  C3' A   X   5     113.260  26.350  80.520  0.00  0.00            
ATOM    106  C2' A   X   5     113.710  26.430  79.090  0.00  0.00            
ATOM    107  O2' A   X   5     114.650  27.500  78.890  0.00  0.00            
ATOM    108  O3' A   X   5     114.360  26.230  81.320  0.00  0.00            
ATOM    109  P   C   X   6     114.910  27.430  82.230  0.00  0.00            
ATOM    110  OP1 C   X   6     114.830  28.680  81.410  0.00  0.00            
ATOM    111  OP2 C   X   6     116.270  27.080  82.670  0.00  0.00            
ATOM    112  O5' C   X   6     113.860  27.550  83.400  0.00  0.00            
ATOM    113  C5' C   X   6     113.950  26.730  84.530  0.00  0.00            
ATOM    114  C4' C   X   6     112.630  26.700  85.290  0.00  0.00            
ATOM    115  O4' C   X   6     111.930  27.930  85.480  0.00  0.00            
ATOM    116  C1' C   X   6     110.600  27.820  84.960  0.00  0.00            
ATOM    117  N1  C   X   6     110.150  29.110  84.340  0.00  0.00            
ATOM    118  C6  C   X   6     110.860  29.590  83.300  0.00  0.00            
ATOM    119  C5  C   X   6     110.480  30.800  82.810  0.00  0.00            
ATOM    120  C4  C   X   6     109.440  31.460  83.530  0.00  0.00            
ATOM    121  N4  C   X   6     108.940  32.640  83.050  0.00  0.00            
ATOM    122  N3  C   X   6     108.780  31.060  84.540  0.00  0.00            
ATOM    123  C2  C   X   6     109.030  29.800  84.950  0.00  0.00            
ATOM    124  O2  C   X   6     108.360  29.320  85.810  0.00  0.00            
ATOM    125  C3' C   X   6     111.640  25.730  84.640  0.00  0.00            
ATOM    126  C2' C   X   6     110.750  26.690  83.890  0.00  0.00            
ATOM    127  O2' C   X   6     109.480  26.120  83.510  0.00  0.00            
ATOM    128  O3' C   X   6     110.890  24.940  85.600  0.00  0.00            
ATOM    129  P   G   X   7     111.350  23.510  86.100  0.00  0.00            
ATOM    130  OP1 G   X   7     110.200  22.880  86.760  0.00  0.00            
ATOM    131  OP2 G   X   7     112.620  23.740  86.790  0.00  0.00            
ATOM    132  O5' G   X   7     111.650  22.630  84.880  0.00  0.00            
ATOM    133  C5' G   X   7     110.590  22.420  83.810  0.00  0.00            
ATOM    134  C4' G   X   7     110.960  21.430  82.690  0.00  0.00            
ATOM    135  O4' G   X   7     111.930  22.060  81.890  0.00  0.00            
ATOM    136  C1' G   X   7     113.160  21.320  81.990  0.00  0.00            
ATOM    137  N9  G   X   7     114.350  22.140  82.180  0.00  0.00            
ATOM    138  C8  G   X   7     114.630  22.960  83.230  0.00  0.00            
ATOM    139  N7  G   X   7     115.680  23.740  83.110  0.00  0.00            
ATOM    140  C5  G   X   7     116.190  23.340  81.850  0.00  0.00            
ATOM    141  C6  G   X   7     117.340  23.840  81.130  0.00  0.00            
ATOM    142  O6  G   X   7     118.030  24.760  81.510  0.00  0.00            
ATOM    143  N1  G   X   7     117.450  23.250  79.900  0.00  0.00            
ATOM    144  C2  G   X   7     116.650  22.240  79.470  0.00  0.00            
ATOM    145  N2  G   X   7     116.960  21.710  78.370  0.00  0.00            
ATOM    146  N3  G   X   7     115.500  21.860  80.010  0.00  0.00            
ATOM    147  C4  G   X   7     115.390  22.360  81.270  0.00  0.00            
ATOM    148  C3' G   X   7     111.490  20.190  83.380  0.00  0.00            
ATOM    149  C2' G   X   7     113.040  20.270  83.120  0.00  0.00            
ATOM    150  O2' G   X   7     113.720  19.060  82.690  0.00  0.00            
ATOM    151  O3' G   X   7     111.020  18.970  82.650  0.00  0.00            
ATOM    152  P   A   X   8     109.640  18.270  82.970  0.00  0.00            
ATOM    153  OP1 A   X   8     109.290  18.560  84.420  0.00  0.00            
ATOM    154  OP2 A   X   8     109.800  16.830  82.570  0.00  0.00            
ATOM    155  O5' A   X   8     108.500  18.910  82.020  0.00  0.00            
ATOM    156  C5' A   X   8     107.640  19.970  82.480  0.00  0.00            
ATOM    157  C4' A   X   8     106.910  20.540  81.220  0.00  0.00            
ATOM    158  O4' A   X   8     107.740  21.010  80.180  0.00  0.00            
ATOM    159  C1' A   X   8     107.220  20.630  78.950  0.00  0.00            
ATOM    160  N9  A   X   8     108.100  19.520  78.400  0.00  0.00            
ATOM    161  C8  A   X   8     109.270  19.050  78.850  0.00  0.00            
ATOM    162  N7  A   X   8     109.930  18.300  77.950  0.00  0.00            
ATOM    163  C5  A   X   8     109.050  18.270  76.900  0.00  0.00            
ATOM    164  C6  A   X   8     109.070  17.640  75.680  0.00  0.00            
ATOM    165  N6  A   X   8     110.080  16.990  75.240  0.00  0.00            
ATOM    166  N1  A   X   8     108.040  17.760  74.850  0.00  0.00            
ATOM    167  C2  A   X   8     107.020  18.490  75.240  0.00  0.00            
ATOM    168  N3  A   X   8     106.820  19.180  76.370  0.00  0.00            
ATOM    169  C4  A   X   8     107.900  18.950  77.180  0.00  0.00            
ATOM    170  C3' A   X   8     105.850  19.560  80.640  0.00  0.00            
ATOM    171  C2' A   X   8     105.820  20.080  79.230  0.00  0.00            
ATOM    172  O2' A   X   8     105.030  21.220  78.980  0.00  0.00            
ATOM    173  O3' A   X   8     104.610  19.620  81.390  0.00  0.00            
ATOM    174  P   U   X   9     104.080  18.190  82.050  0.00  0.00            
ATOM    175  OP1 U   X   9     102.840  18.550  82.750  0.00  0.00            
ATOM    176  OP2 U   X   9     105.270  17.740  82.830  0.00  0.00            
ATOM    177  O5' U   X   9     103.930  17.280  80.760  0.00  0.00            
ATOM    178  C5' U   X   9     102.810  17.530  79.890  0.00  0.00            
ATOM    179  C4' U   X   9     102.870  16.870  78.480  0.00  0.00            
ATOM    180  O4' U   X   9     104.020  17.330  77.820  0.00  0.00            
ATOM    181  C1' U   X   9     104.430  16.270  76.910  0.00  0.00            
ATOM    182  N1  U   X   9     105.800  15.860  77.220  0.00  0.00            
ATOM    183  C6  U   X   9     106.260  15.950  78.500  0.00  0.00            
ATOM    184  C5  U   X   9     107.510  15.550  78.780  0.00  0.00            
ATOM    185  C4  U   X   9     108.320  14.950  77.770  0.00  0.00            
ATOM    186  O4  U   X   9     109.410  14.470  77.990  0.00  0.00            
ATOM    187  N3  U   X   9     107.770  14.930  76.490  0.00  0.00            
ATOM    188  C2  U   X   9     106.540  15.360  76.140  0.00  0.00            
ATOM    189  O2  U   X   9     106.050  15.220  75.050  0.00  0.00            
ATOM    190  C3' U   X   9     102.970  15.380  78.530  0.00  0.00            
ATOM    191  C2' U   X   9     103.440  15.140  77.160  0.00  0.00            
ATOM    192  O2' U   X   9     102.520  15.120  76.100  0.00  0.00            
ATOM    193  O3' U   X   9     101.740  14.710  78.690  0.00  0.00            
ATOM    194  P   C   X  10     101.650  13.350  79.570  0.00  0.00            
ATOM    195  OP1 C   X  10     100.360  12.720  79.370  0.00  0.00            
ATOM    196  OP2 C   X  10     102.030  13.780  80.890  0.00  0.00            
ATOM    197  O5' C   X  10     102.890  12.370  79.020  0.00  0.00            
ATOM    198  C5' C   X  10     102.910  11.800  77.710  0.00  0.00            
ATOM    199  C4' C   X  10     104.240  11.120  77.270  0.00  0.00            
ATOM    200  O4' C   X  10     105.370  12.050  77.260  0.00  0.00            
ATOM    201  C1' C   X  10     106.540  11.330  77.780  0.00  0.00            
ATOM    202  N1  C   X  10     107.160  12.050  78.960  0.00  0.00            
ATOM    203  C6  C   X  10     106.360  12.670  79.910  0.00  0.00            
ATOM    204  C5  C   X  10     106.860  13.140  81.020  0.00  0.00            
ATOM    205  C4  C   X  10     108.280  12.940  81.240  0.00  0.00            
ATOM    206  N4  C   X  10     108.850  13.680  82.160  0.00  0.00            
ATOM    207  N3  C   X  10     109.090  12.380  80.370  0.00  0.00            
ATOM    208  C2  C   X  10     108.520  11.790  79.270  0.00  0.00            
ATOM    209  O2  C   X  10     109.180  11.000  78.600  0.00  0.00            
ATOM    210  C3' C   X  10     104.530  10.060  78.360  0.00  0.00            
ATOM    211  C2' C   X  10     106.060   9.900  78.280  0.00  0.00            
ATOM    212  O2' C   X  10     106.460   8.930  77.230  0.00  0.00            
ATOM    213  O3' C   X  10     103.800   8.850  78.210  0.00  0.00            
ATOM    214  P   C   X  11     103.710   7.820  79.400  0.00  0.00            
ATOM    215  OP1 C   X  11     102.820   6.680  79.050  0.00  0.00            
ATOM    216  OP2 C   X  11     103.390   8.620  80.590  0.00  0.00            
ATOM    217  O5' C   X  11     105.070   7.170  79.770  0.00  0.00            
ATOM    218  C5' C   X  11     105.760   6.180  78.970  0.00  0.00            
ATOM    219  C4' C   X  11     107.160   5.770  79.550  0.00  0.00            
ATOM    220  O4' C   X  11     108.170   6.750  79.410  0.00  0.00            
ATOM    221  C1' C   X  11     109.160   6.680  80.480  0.00  0.00            
ATOM    222  N1  C   X  11     109.130   7.870  81.450  0.00  0.00            
ATOM    223  C6  C   X  11     108.040   8.740  81.420  0.00  0.00            
ATOM    224  C5  C   X  11     107.990   9.790  82.190  0.00  0.00            
ATOM    225  C4  C   X  11     109.090   9.960  83.150  0.00  0.00            
ATOM    226  N4  C   X  11     109.030  10.950  83.970  0.00  0.00            
ATOM    227  N3  C   X  11     110.040   9.120  83.290  0.00  0.00            
ATOM    228  C2  C   X  11     110.170   8.070  82.380  0.00  0.00            
ATOM    229  O2  C   X  11     111.130   7.300  82.490  0.00  0.00            
ATOM    230  C3' C   X  11     107.140   5.410  81.030  0.00  0.00            
ATOM    231  C2' C   X  11     108.620   5.430  81.230  0.00  0.00            
ATOM    232  O2' C   X  11     109.340   4.350  80.710  0.00  0.00            
ATOM    233  O3' C   X  11     106.450   4.240  81.460  0.00  0.00            
ATOM    234  P   G   X  12     106.010   4.000  82.940  0.00  0.00            
ATOM    235  OP1 G   X  12     105.410   2.660  83.040  0.00  0.00            
ATOM    236  OP2 G   X  12     105.200   5.140  83.450  0.00  0.00            
ATOM    237  O5' G   X  12     107.360   3.930  83.850  0.00  0.00            
ATOM    238  C5' G   X  12     108.290   2.890  83.770  0.00  0.00            
ATOM    239  C4' G   X  12     109.520   3.150  84.560  0.00  0.00            
ATOM    240  O4' G   X  12     110.160   4.410  84.280  0.00  0.00            
ATOM    241  C1' G   X  12     110.760   4.940  85.490  0.00  0.00            
ATOM    242  N9  G   X  12     109.920   6.160  85.870  0.00  0.00            
ATOM    243  C8  G   X  12     108.770   6.670  85.270  0.00  0.00            
ATOM    244  N7  G   X  12     108.360   7.830  85.740  0.00  0.00            
ATOM    245  C5  G   X  12     109.330   8.110  86.730  0.00  0.00            
ATOM    246  C6  G   X  12     109.390   9.230  87.620  0.00  0.00            
ATOM    247  O6  G   X  12     108.740  10.270  87.620  0.00  0.00            
ATOM    248  N1  G   X  12     110.460   9.090  88.530  0.00  0.00            
ATOM    249  C2  G   X  12     111.290   8.000  88.530  0.00  0.00            
ATOM    250  N2  G   X  12     112.130   7.850  89.450  0.00  0.00            
ATOM    251  N3  G   X  12     111.320   6.990  87.720  0.00  0.00            
ATOM    252  C4  G   X  12     110.290   7.070  86.780  0.00  0.00            
ATOM    253  C3' G   X  12     109.280   3.240  86.020  0.00  0.00            
ATOM    254  C2' G   X  12     110.560   3.820  86.490  0.00  0.00            
ATOM    255  O2' G   X  12     111.740   3.080  86.310  0.00  0.00            
ATOM    256  O3' G   X  12     109.090   2.000  86.590  0.00  0.00            
ATOM    257  P   G   X  13     107.820   1.620  87.480  0.00  0.00            
ATOM    258  OP1 G   X  13     107.790   0.140  87.670  0.00  0.00            
ATOM    259  OP2 G   X  13     106.650   2.300  86.880  0.00  0.00            
ATOM    260  O5' G   X  13     108.240   2.300  88.810  0.00  0.00            
ATOM    261  C5' G   X  13     109.130   1.590  89.620  0.00  0.00            
ATOM    262  C4' G   X  13     109.530   2.500  90.760  0.00  0.00            
ATOM    263  O4' G   X  13     109.870   3.770  90.310  0.00  0.00            
ATOM    264  C1' G   X  13     109.780   4.760  91.360  0.00  0.00            
ATOM    265  N9  G   X  13     109.040   5.870  90.810  0.00  0.00            
ATOM    266  C8  G   X  13     108.480   5.950  89.540  0.00  0.00            
ATOM    267  N7  G   X  13     107.850   7.030  89.320  0.00  0.00            
ATOM    268  C5  G   X  13     108.190   7.860  90.430  0.00  0.00            
ATOM    269  C6  G   X  13     107.980   9.250  90.730  0.00  0.00            
ATOM    270  O6  G   X  13     107.270  10.080  90.140  0.00  0.00            
ATOM    271  N1  G   X  13     108.480   9.670  91.920  0.00  0.00            
ATOM    272  C2  G   X  13     109.270   8.950  92.720  0.00  0.00            
ATOM    273  N2  G   X  13     109.830   9.420  93.830  0.00  0.00            
ATOM    274  N3  G   X  13     109.530   7.620  92.490  0.00  0.00            
ATOM    275  C4  G   X  13     109.010   7.150  91.290  0.00  0.00            
ATOM    276  C3' G   X  13     108.490   2.850  91.800  0.00  0.00            
ATOM    277  C2' G   X  13     109.030   4.090  92.470  0.00  0.00            
ATOM    278  O2' G   X  13     110.080   3.920  93.390  0.00  0.00            
ATOM    279  O3' G   X  13     108.100   1.750  92.650  0.00  0.00            
ATOM    280  P   C   X  14     106.650   1.750  93.420  0.00  0.00            
ATOM    281  OP1 C   X  14     106.530   2.980  94.260  0.00  0.00            
ATOM    282  OP2 C   X  14     106.610   0.460  94.180  0.00  0.00            
ATOM    283  O5' C   X  14     105.530   1.760  92.320  0.00  0.00            
ATOM    284  C5' C   X  14     105.580   0.760  91.340  0.00  0.00            
ATOM    285  C4' C   X  14     104.590   1.060  90.240  0.00  0.00            
ATOM    286  O4' C   X  14     104.620   0.090  89.200  0.00  0.00            
ATOM    287  C1' C   X  14     103.350   0.100  88.540  0.00  0.00            
ATOM    288  N1  C   X  14     102.920  -1.260  88.150  0.00  0.00            
ATOM    289  C6  C   X  14     102.660  -1.640  86.840  0.00  0.00            
ATOM    290  C5  C   X  14     102.170  -2.820  86.500  0.00  0.00            
ATOM    291  C4  C   X  14     101.990  -3.690  87.590  0.00  0.00            
ATOM    292  N4  C   X  14     101.480  -4.800  87.430  0.00  0.00            
ATOM    293  N3  C   X  14     102.340  -3.500  88.860  0.00  0.00            
ATOM    294  C2  C   X  14     102.830  -2.260  89.160  0.00  0.00            
ATOM    295  O2  C   X  14     103.290  -2.140  90.320  0.00  0.00            
ATOM    296  C3' C   X  14     103.140   1.130  90.700  0.00  0.00            
ATOM    297  C2' C   X  14     102.420   0.910  89.410  0.00  0.00            
ATOM    298  O2' C   X  14     102.270   2.140  88.700  0.00  0.00            
ATOM    299  O3' C   X  14     102.770   2.380  91.370  0.00  0.00            
ATOM    300  P   C   X  15     101.560   2.400  92.380  0.00  0.00            
ATOM    301  OP1 C   X  15     101.600   3.550  93.300  0.00  0.00            
ATOM    302  OP2 C   X  15     101.480   1.020  92.990  0.00  0.00            
ATOM    303  O5' C   X  15     100.370   2.520  91.300  0.00  0.00            
ATOM    304  C5' C   X  15      99.000   2.280  91.800  0.00  0.00            
ATOM    305  C4' C   X  15      98.050   2.130  90.590  0.00  0.00            
ATOM    306  O4' C   X  15      96.750   1.910  91.020  0.00  0.00            
ATOM    307  C1' C   X  15      95.830   2.640  90.200  0.00  0.00            
ATOM    308  N1  C   X  15      95.140   3.700  91.030  0.00  0.00            
ATOM    309  C6  C   X  15      95.430   3.850  92.370  0.00  0.00            
ATOM    310  C5  C   X  15      94.550   4.530  93.170  0.00  0.00            
ATOM    311  C4  C   X  15      93.330   5.100  92.520  0.00  0.00            
ATOM    312  N4  C   X  15      92.490   5.770  93.210  0.00  0.00            
ATOM    313  N3  C   X  15      93.110   4.940  91.220  0.00  0.00            
ATOM    314  C2  C   X  15      93.950   4.220  90.460  0.00  0.00            
ATOM    315  O2  C   X  15      93.730   4.140  89.270  0.00  0.00            
ATOM    316  C3' C   X  15      97.990   3.300  89.600  0.00  0.00            
ATOM    317  C2' C   X  15      96.610   3.240  89.000  0.00  0.00            
ATOM    318  O2' C   X  15      96.530   2.350  87.870  0.00  0.00            
ATOM    319  O3' C   X  15      98.940   3.340  88.560  0.00  0.00            
ATOM    320  P   A   X  16      99.530   4.790  88.060  0.00  0.00            
ATOM    321  OP1 A   X  16     100.170   4.550  86.770  0.00  0.00            
ATOM    322  OP2 A   X  16     100.390   5.270  89.220  0.00  0.00            
ATOM    323  O5' A   X  16      98.340   5.890  87.850  0.00  0.00            
ATOM    324  C5' A   X  16      97.860   6.160  86.540  0.00  0.00            
ATOM    325  C4' A   X  16      96.630   7.060  86.750  0.00  0.00            
ATOM    326  O4' A   X  16      95.700   6.610  87.760  0.00  0.00            
ATOM    327  C1' A   X  16      95.040   7.650  88.460  0.00  0.00            
ATOM    328  N9  A   X  16      95.410   7.570  89.870  0.00  0.00            
ATOM    329  C8  A   X  16      96.540   6.990  90.480  0.00  0.00            
ATOM    330  N7  A   X  16      96.590   7.180  91.770  0.00  0.00            
ATOM    331  C5  A   X  16      95.360   7.870  92.040  0.00  0.00            
ATOM    332  C6  A   X  16      94.740   8.330  93.250  0.00  0.00            
ATOM    333  N6  A   X  16      95.130   8.190  94.470  0.00  0.00            
ATOM    334  N1  A   X  16      93.570   8.940  93.180  0.00  0.00            
ATOM    335  C2  A   X  16      92.970   9.040  91.990  0.00  0.00            
ATOM    336  N3  A   X  16      93.460   8.700  90.820  0.00  0.00            
ATOM    337  C4  A   X  16      94.640   8.110  90.930  0.00  0.00            
ATOM    338  C3' A   X  16      96.960   8.440  87.260  0.00  0.00            
ATOM    339  C2' A   X  16      95.630   8.880  87.820  0.00  0.00            
ATOM    340  O2' A   X  16      94.600   9.210  86.870  0.00  0.00            
ATOM    341  O3' A   X  16      97.370   9.360  86.280  0.00  0.00            
ATOM    342  P   U   X  17      98.420  10.480  86.550  0.00  0.00            
ATOM    343  OP1 U   X  17      98.790  11.150  85.300  0.00  0.00            
ATOM    344  OP2 U   X  17      99.580   9.820  87.200  0.00  0.00            
ATOM    345  O5' U   X  17      97.800  11.560  87.590  0.00  0.00            
ATOM    346  C5' U   X  17      96.770  12.450  87.250  0.00  0.00            
ATOM    347  C4' U   X  17      96.250  13.270  88.460  0.00  0.00            
ATOM    348  O4' U   X  17      95.660  12.490  89.540  0.00  0.00            
ATOM    349  C1' U   X  17      96.000  13.170  90.760  0.00  0.00            
ATOM    350  N1  U   X  17      96.770  12.190  91.610  0.00  0.00            
ATOM    351  C6  U   X  17      97.550  11.150  91.130  0.00  0.00            
ATOM    352  C5  U   X  17      98.070  10.230  92.000  0.00  0.00            
ATOM    353  C4  U   X  17      97.990  10.330  93.430  0.00  0.00            
ATOM    354  O4  U   X  17      98.570   9.700  94.310  0.00  0.00            
ATOM    355  N3  U   X  17      97.210  11.400  93.790  0.00  0.00            
ATOM    356  C2  U   X  17      96.570  12.280  92.960  0.00  0.00            
ATOM    357  O2  U   X  17      95.810  13.070  93.520  0.00  0.00            
ATOM    358  C3' U   X  17      97.420  14.100  89.150  0.00  0.00            
ATOM    359  C2' U   X  17      96.850  14.430  90.490  0.00  0.00            
ATOM    360  O2' U   X  17      95.950  15.510  90.470  0.00  0.00            
ATOM    361  O3' U   X  17      97.700  15.280  88.390  0.00  0.00            
ATOM    362  P   C   X  18      99.150  15.890  88.390  0.00  0.00            
ATOM    363  OP1 C   X  18      99.080  17.050  87.500  0.00  0.00            
ATOM    364  OP2 C   X  18     100.050  14.730  88.160  0.00  0.00            
ATOM    365  O5' C   X  18      99.400  16.430  89.870  0.00  0.00            
ATOM    366  C5' C   X  18      98.750  17.560  90.420  0.00  0.00            
ATOM    367  C4' C   X  18      98.950  17.800  91.920  0.00  0.00            
ATOM    368  O4' C   X  18      98.550  16.830  92.890  0.00  0.00            
ATOM    369  C1' C   X  18      99.470  16.650  93.940  0.00  0.00            
ATOM    370  N1  C   X  18     100.180  15.340  93.850  0.00  0.00            
ATOM    371  C6  C   X  18     100.010  14.590  92.720  0.00  0.00            
ATOM    372  C5  C   X  18     100.560  13.300  92.600  0.00  0.00            
ATOM    373  C4  C   X  18     101.210  12.800  93.740  0.00  0.00            
ATOM    374  N4  C   X  18     101.470  11.550  93.780  0.00  0.00            
ATOM    375  N3  C   X  18     101.350  13.520  94.840  0.00  0.00            
ATOM    376  C2  C   X  18     100.880  14.800  94.890  0.00  0.00            
ATOM    377  O2  C   X  18     101.060  15.390  95.950  0.00  0.00            
ATOM    378  C3' C   X  18     100.480  18.070  92.250  0.00  0.00            
ATOM    379  C2' C   X  18     100.410  17.880  93.760  0.00  0.00            
ATOM    380  O2' C   X  18      99.890  18.990  94.510  0.00  0.00            
ATOM    381  O3' C   X  18     100.970  19.340  91.770  0.00  0.00            
ATOM    382  P   A   X  19     102.450  19.520  91.410  0.00  0.00            
ATOM    383  OP1 A   X  19     102.830  21.000  91.230  0.00  0.00            
ATOM    384  OP2 A   X  19     102.740  18.550  90.240  0.00  0.00            
ATOM    385  O5' A   X  19     103.160  19.060  92.690  0.00  0.00            
ATOM    386  C5' A   X  19     103.550  19.970  93.780  0.00  0.00            
ATOM    387  C4' A   X  19     104.390  19.340  94.860  0.00  0.00            
ATOM    388  O4' A   X  19     103.870  18.110  95.350  0.00  0.00            
ATOM    389  C1' A   X  19     104.910  17.140  95.630  0.00  0.00            
ATOM    390  N9  A   X  19     104.800  15.990  94.770  0.00  0.00            
ATOM    391  C8  A   X  19     104.180  15.890  93.590  0.00  0.00            
ATOM    392  N7  A   X  19     104.190  14.740  93.070  0.00  0.00            
ATOM    393  C5  A   X  19     104.820  13.940  94.040  0.00  0.00            
ATOM    394  C6  A   X  19     105.070  12.610  94.120  0.00  0.00            
ATOM    395  N6  A   X  19     104.770  11.680  93.190  0.00  0.00            
ATOM    396  N1  A   X  19     105.780  12.080  95.190  0.00  0.00            
ATOM    397  C2  A   X  19     106.100  12.920  96.150  0.00  0.00            
ATOM    398  N3  A   X  19     105.900  14.260  96.190  0.00  0.00            
ATOM    399  C4  A   X  19     105.190  14.720  95.090  0.00  0.00            
ATOM    400  C3' A   X  19     105.770  18.930  94.270  0.00  0.00            
ATOM    401  C2' A   X  19     106.210  17.870  95.290  0.00  0.00            
ATOM    402  O2' A   X  19     106.860  18.520  96.380  0.00  0.00            
ATOM    403  O3' A   X  19     106.780  19.950  94.180  0.00  0.00            
ATOM    404  P   C   X  20     108.030  19.810  93.170  0.00  0.00            
ATOM    405  OP1 C   X  20     108.980  20.940  93.280  0.00  0.00            
ATOM    406  OP2 C   X  20     107.490  19.470  91.830  0.00  0.00            
ATOM    407  O5' C   X  20     108.790  18.470  93.690  0.00  0.00            
ATOM    408  C5' C   X  20     109.620  18.560  94.860  0.00  0.00            
ATOM    409  C4' C   X  20     110.230  17.150  95.220  0.00  0.00            
ATOM    410  O4' C   X  20     109.320  16.100  95.460  0.00  0.00            
ATOM    411  C1' C   X  20     109.740  14.850  94.910  0.00  0.00            
ATOM    412  N1  C   X  20     108.920  14.310  93.760  0.00  0.00            
ATOM    413  C6  C   X  20     108.210  15.130  92.910  0.00  0.00            
ATOM    414  C5  C   X  20     107.410  14.620  91.940  0.00  0.00            
ATOM    415  C4  C   X  20     107.340  13.270  91.800  0.00  0.00            
ATOM    416  N4  C   X  20     106.700  12.790  90.860  0.00  0.00            
ATOM    417  N3  C   X  20     107.920  12.450  92.640  0.00  0.00            
ATOM    418  C2  C   X  20     108.700  12.930  93.610  0.00  0.00            
ATOM    419  O2  C   X  20     109.250  12.180  94.450  0.00  0.00            
ATOM    420  C3' C   X  20     111.150  16.640  94.130  0.00  0.00            
ATOM    421  C2' C   X  20     111.180  15.120  94.510  0.00  0.00            
ATOM    422  O2' C   X  20     112.010  14.850  95.660  0.00  0.00            
ATOM    423  O3' C   X  20     112.420  17.310  94.210  0.00  0.00            
ATOM    424  P   C   X  21     113.410  17.320  93.030  0.00  0.00            
ATOM    425  OP1 C   X  21     114.390  18.270  93.470  0.00  0.00            
ATOM    426  OP2 C   X  21     112.760  17.610  91.680  0.00  0.00            
ATOM    427  O5' C   X  21     113.940  15.850  93.040  0.00  0.00            
ATOM    428  C5' C   X  21     114.780  15.330  94.050  0.00  0.00            
ATOM    429  C4' C   X  21     115.000  13.890  93.690  0.00  0.00            
ATOM    430  O4' C   X  21     113.860  13.090  93.830  0.00  0.00            
ATOM    431  C1' C   X  21     113.790  12.000  92.870  0.00  0.00            
ATOM    432  N1  C   X  21     112.610  12.040  91.930  0.00  0.00            
ATOM    433  C6  C   X  21     112.200  13.280  91.550  0.00  0.00            
ATOM    434  C5  C   X  21     111.090  13.460  90.860  0.00  0.00            
ATOM    435  C4  C   X  21     110.550  12.320  90.190  0.00  0.00            
ATOM    436  N4  C   X  21     109.510  12.370  89.440  0.00  0.00            
ATOM    437  N3  C   X  21     110.970  11.090  90.490  0.00  0.00            
ATOM    438  C2  C   X  21     112.050  10.910  91.330  0.00  0.00            
ATOM    439  O2  C   X  21     112.430   9.740  91.610  0.00  0.00            
ATOM    440  C3' C   X  21     115.550  13.520  92.270  0.00  0.00            
ATOM    441  C2' C   X  21     115.130  12.050  92.130  0.00  0.00            
ATOM    442  O2' C   X  21     116.030  11.160  92.780  0.00  0.00            
ATOM    443  O3' C   X  21     117.000  13.630  92.190  0.00  0.00            
ATOM    444  P   G   X  22     117.720  13.880  90.830  0.00  0.00            
ATOM    445  OP1 G   X  22     119.180  14.010  91.160  0.00  0.00            
ATOM    446  OP2 G   X  22     117.030  15.070  90.190  0.00  0.00            
ATOM    447  O5' G   X  22     117.470  12.470  90.060  0.00  0.00            
ATOM    448  C5' G   X  22     118.300  11.350  90.290  0.00  0.00            
ATOM    449  C4' G   X  22     117.730  10.050  89.660  0.00  0.00            
ATOM    450  O4' G   X  22     116.370   9.710  89.890  0.00  0.00            
ATOM    451  C1' G   X  22     115.850   9.230  88.640  0.00  0.00            
ATOM    452  N9  G   X  22     114.780  10.110  88.220  0.00  0.00            
ATOM    453  C8  G   X  22     114.400  11.360  88.500  0.00  0.00            
ATOM    454  N7  G   X  22     113.420  11.870  87.810  0.00  0.00            
ATOM    455  C5  G   X  22     113.050  10.790  86.980  0.00  0.00            
ATOM    456  C6  G   X  22     112.050  10.650  86.000  0.00  0.00            
ATOM    457  O6  G   X  22     111.220  11.470  85.710  0.00  0.00            
ATOM    458  N1  G   X  22     112.110   9.460  85.330  0.00  0.00            
ATOM    459  C2  G   X  22     112.950   8.490  85.590  0.00  0.00            
ATOM    460  N2  G   X  22     112.930   7.460  84.800  0.00  0.00            
ATOM    461  N3  G   X  22     113.930   8.590  86.560  0.00  0.00            
ATOM    462  C4  G   X  22     113.900   9.760  87.230  0.00  0.00            
ATOM    463  C3' G   X  22     117.810  10.180  88.140  0.00  0.00            
ATOM    464  C2' G   X  22     116.950   9.050  87.640  0.00  0.00            
ATOM    465  O2' G   X  22     117.560   7.790  87.700  0.00  0.00            
ATOM    466  O3' G   X  22     119.150  10.030  87.730  0.00  0.00            
ATOM    467  P   G   X  23     119.690  10.830  86.550  0.00  0.00            
ATOM    468  OP1 G   X  23     121.100  10.500  86.350  0.00  0.00            
ATOM    469  OP2 G   X  23     119.360  12.230  86.840  0.00  0.00            
ATOM    470  O5' G   X  23     118.840  10.260  85.230  0.00  0.00            
ATOM    471  C5' G   X  23     119.010   8.940  84.760  0.00  0.00            
ATOM    472  C4' G   X  23     118.030   8.500  83.520  0.00  0.00            
ATOM    473  O4' G   X  23     116.710   8.380  83.800  0.00  0.00            
ATOM    474  C1' G   X  23     115.980   8.940  82.670  0.00  0.00            
ATOM    475  N9  G   X  23     115.310  10.230  82.840  0.00  0.00            
ATOM    476  C8  G   X  23     115.530  11.120  83.850  0.00  0.00            
ATOM    477  N7  G   X  23     114.620  12.000  83.870  0.00  0.00            
ATOM    478  C5  G   X  23     113.700  11.670  82.900  0.00  0.00            
ATOM    479  C6  G   X  23     112.420  12.310  82.590  0.00  0.00            
ATOM    480  O6  G   X  23     111.900  13.270  83.120  0.00  0.00            
ATOM    481  N1  G   X  23     111.760  11.720  81.520  0.00  0.00            
ATOM    482  C2  G   X  23     112.370  10.730  80.820  0.00  0.00            
ATOM    483  N2  G   X  23     111.710  10.220  79.840  0.00  0.00            
ATOM    484  N3  G   X  23     113.530  10.080  81.110  0.00  0.00            
ATOM    485  C4  G   X  23     114.150  10.600  82.200  0.00  0.00            
ATOM    486  C3' G   X  23     118.180   9.430  82.320  0.00  0.00            
ATOM    487  C2' G   X  23     116.930   9.020  81.500  0.00  0.00            
ATOM    488  O2' G   X  23     117.150   7.680  81.000  0.00  0.00            
ATOM    489  O3' G   X  23     119.430   9.160  81.580  0.00  0.00            
ATOM    490  P   G   X  24     119.960  10.350  80.830  0.00  0.00            
ATOM    491  OP1 G   X  24     120.900   9.800  79.820  0.00  0.00            
ATOM    492  OP2 G   X  24     120.530  11.390  81.700  0.00  0.00            
ATOM    493  O5' G   X  24     118.720  10.930  79.880  0.00  0.00            
ATOM    494  C5' G   X  24     118.190  10.270  78.760  0.00  0.00            
ATOM    495  C4' G   X  24     116.910  10.970  78.180  0.00  0.00            
ATOM    496  O4' G   X  24     116.050  11.310  79.200  0.00  0.00            
ATOM    497  C1' G   X  24     115.250  12.420  78.880  0.00  0.00            
ATOM    498  N9  G   X  24     115.280  13.370  80.020  0.00  0.00            
ATOM    499  C8  G   X  24     116.320  13.580  80.880  0.00  0.00            
ATOM    500  N7  G   X  24     116.020  14.300  81.950  0.00  0.00            
ATOM    501  C5  G   X  24     114.680  14.630  81.770  0.00  0.00            
ATOM    502  C6  G   X  24     113.800  15.540  82.450  0.00  0.00            
ATOM    503  O6  G   X  24     113.970  16.140  83.500  0.00  0.00            
ATOM    504  N1  G   X  24     112.620  15.780  81.780  0.00  0.00            
ATOM    505  C2  G   X  24     112.210  15.050  80.710  0.00  0.00            
ATOM    506  N2  G   X  24     110.960  15.210  80.460  0.00  0.00            
ATOM    507  N3  G   X  24     113.020  14.260  80.030  0.00  0.00            
ATOM    508  C4  G   X  24     114.270  14.110  80.570  0.00  0.00            
ATOM    509  C3' G   X  24     117.230  12.290  77.590  0.00  0.00            
ATOM    510  C2' G   X  24     115.890  13.030  77.620  0.00  0.00            
ATOM    511  O2' G   X  24     115.030  12.620  76.520  0.00  0.00            
ATOM    512  O3' G   X  24     117.830  12.160  76.350  0.00  0.00            
ATOM    513  P   G   X  25     118.710  13.270  75.640  0.00  0.00            
ATOM    514  OP1 G   X  25     119.430  12.650  74.450  0.00  0.00            
ATOM    515  OP2 G   X  25     119.510  13.940  76.720  0.00  0.00            
ATOM    516  O5' G   X  25     117.590  14.210  75.020  0.00  0.00            
ATOM    517  C5' G   X  25     116.790  13.800  73.950  0.00  0.00            
ATOM    518  C4' G   X  25     115.640  14.880  73.730  0.00  0.00            
ATOM    519  O4' G   X  25     114.910  14.940  74.940  0.00  0.00            
ATOM    520  C1' G   X  25     114.600  16.300  75.340  0.00  0.00            
ATOM    521  N9  G   X  25     115.450  16.760  76.460  0.00  0.00            
ATOM    522  C8  G   X  25     116.810  16.800  76.650  0.00  0.00            
ATOM    523  N7  G   X  25     117.270  17.150  77.860  0.00  0.00            
ATOM    524  C5  G   X  25     116.050  17.420  78.540  0.00  0.00            
ATOM    525  C6  G   X  25     115.830  17.880  79.910  0.00  0.00            
ATOM    526  O6  G   X  25     116.610  18.010  80.860  0.00  0.00            
ATOM    527  N1  G   X  25     114.550  18.070  80.140  0.00  0.00            
ATOM    528  C2  G   X  25     113.530  17.830  79.280  0.00  0.00            
ATOM    529  N2  G   X  25     112.380  18.120  79.700  0.00  0.00            
ATOM    530  N3  G   X  25     113.620  17.370  78.070  0.00  0.00            
ATOM    531  C4  G   X  25     114.930  17.210  77.690  0.00  0.00            
ATOM    532  C3' G   X  25     115.920  16.290  73.360  0.00  0.00            
ATOM    533  C2' G   X  25     114.780  17.150  74.080  0.00  0.00            
ATOM    534  O2' G   X  25     113.460  17.140  73.490  0.00  0.00            
ATOM    535  O3' G   X  25     115.890  16.540  71.930  0.00  0.00            
ATOM    536  P   A   X  26     115.870  18.040  71.310  0.00  0.00            
ATOM    537  OP1 A   X  26     116.460  18.100  69.930  0.00  0.00            
ATOM    538  OP2 A   X  26     116.510  18.800  72.390  0.00  0.00            
ATOM    539  O5' A   X  26     114.340  18.480  71.210  0.00  0.00            
ATOM    540  C5' A   X  26     113.530  18.040  70.180  0.00  0.00            
ATOM    541  C4' A   X  26     112.100  18.500  70.270  0.00  0.00            
ATOM    542  O4' A   X  26     111.570  18.490  71.630  0.00  0.00            
ATOM    543  C1' A   X  26     111.340  19.840  72.040  0.00  0.00            
ATOM    544  N9  A   X  26     111.490  20.130  73.490  0.00  0.00            
ATOM    545  C8  A   X  26     112.630  20.040  74.160  0.00  0.00            
ATOM    546  N7  A   X  26     112.610  20.540  75.350  0.00  0.00            
ATOM    547  C5  A   X  26     111.300  20.920  75.450  0.00  0.00            
ATOM    548  C6  A   X  26     110.590  21.680  76.440  0.00  0.00            
ATOM    549  N6  A   X  26     110.940  22.100  77.630  0.00  0.00            
ATOM    550  N1  A   X  26     109.290  22.010  76.280  0.00  0.00            
ATOM    551  C2  A   X  26     108.720  21.610  75.140  0.00  0.00            
ATOM    552  N3  A   X  26     109.290  20.960  74.110  0.00  0.00            
ATOM    553  C4  A   X  26     110.560  20.600  74.360  0.00  0.00            
ATOM    554  C3' A   X  26     112.010  19.950  69.810  0.00  0.00            
ATOM    555  C2' A   X  26     112.120  20.730  71.040  0.00  0.00            
ATOM    556  O2' A   X  26     111.610  22.080  70.880  0.00  0.00            
ATOM    557  O3' A   X  26     110.730  20.200  69.120  0.00  0.00            
ATOM    558  P   G   X  27     110.440  19.580  67.680  0.00  0.00            
ATOM    559  OP1 G   X  27     111.720  19.310  67.000  0.00  0.00            
ATOM    560  OP2 G   X  27     109.550  20.460  66.970  0.00  0.00            
ATOM    561  O5' G   X  27     109.740  18.240  67.900  0.00  0.00            
ATOM    562  C5' G   X  27     108.310  18.180  68.310  0.00  0.00            
ATOM    563  C4' G   X  27     108.230  17.870  69.840  0.00  0.00            
ATOM    564  O4' G   X  27     108.780  18.840  70.740  0.00  0.00            
ATOM    565  C1' G   X  27     107.800  19.140  71.690  0.00  0.00            
ATOM    566  N9  G   X  27     107.060  20.450  71.350  0.00  0.00            
ATOM    567  C8  G   X  27     107.290  21.300  70.260  0.00  0.00            
ATOM    568  N7  G   X  27     106.660  22.420  70.340  0.00  0.00            
ATOM    569  C5  G   X  27     105.980  22.290  71.560  0.00  0.00            
ATOM    570  C6  G   X  27     105.060  23.220  72.180  0.00  0.00            
ATOM    571  O6  G   X  27     104.600  24.270  71.870  0.00  0.00            
ATOM    572  N1  G   X  27     104.620  22.740  73.390  0.00  0.00            
ATOM    573  C2  G   X  27     105.020  21.620  74.020  0.00  0.00            
ATOM    574  N2  G   X  27     104.570  21.330  75.190  0.00  0.00            
ATOM    575  N3  G   X  27     105.880  20.860  73.410  0.00  0.00            
ATOM    576  C4  G   X  27     106.290  21.170  72.220  0.00  0.00            
ATOM    577  C3' G   X  27     106.790  17.610  70.240  0.00  0.00            
ATOM    578  C2' G   X  27     106.830  17.890  71.750  0.00  0.00            
ATOM    579  O2' G   X  27     107.510  16.760  72.370  0.00  0.00            
ATOM    580  O3' G   X  27     106.380  16.320  69.780  0.00  0.00            
ATOM    581  P   C   X  28     104.880  15.930  69.490  0.00  0.00            
ATOM    582  OP1 C   X  28     104.730  14.470  69.350  0.00  0.00            
ATOM    583  OP2 C   X  28     104.470  16.730  68.300  0.00  0.00            
ATOM    584  O5' C   X  28     103.950  16.360  70.690  0.00  0.00            
ATOM    585  C5' C   X  28     104.140  15.750  71.950  0.00  0.00            
ATOM    586  C4' C   X  28     103.300  16.400  73.070  0.00  0.00            
ATOM    587  O4' C   X  28     103.760  17.740  73.390  0.00  0.00            
ATOM    588  C1' C   X  28     102.660  18.610  73.560  0.00  0.00            
ATOM    589  N1  C   X  28     102.650  19.610  72.490  0.00  0.00            
ATOM    590  C6  C   X  28     103.350  19.570  71.310  0.00  0.00            
ATOM    591  C5  C   X  28     103.190  20.580  70.450  0.00  0.00            
ATOM    592  C4  C   X  28     102.300  21.630  70.710  0.00  0.00            
ATOM    593  N4  C   X  28     102.080  22.670  69.940  0.00  0.00            
ATOM    594  N3  C   X  28     101.500  21.650  71.790  0.00  0.00            
ATOM    595  C2  C   X  28     101.740  20.710  72.670  0.00  0.00            
ATOM    596  O2  C   X  28     101.180  20.890  73.750  0.00  0.00            
ATOM    597  C3' C   X  28     101.810  16.460  72.760  0.00  0.00            
ATOM    598  C2' C   X  28     101.420  17.700  73.630  0.00  0.00            
ATOM    599  O2' C   X  28     101.420  17.270  75.010  0.00  0.00            
ATOM    600  O3' C   X  28     101.130  15.290  73.060  0.00  0.00            
ATOM    601  P   C   X  29      99.730  14.910  72.430  0.00  0.00            
ATOM    602  OP1 C   X  29      99.400  13.670  73.190  0.00  0.00            
ATOM    603  OP2 C   X  29      99.820  14.840  70.990  0.00  0.00            
ATOM    604  O5' C   X  29      98.820  16.040  72.870  0.00  0.00            
ATOM    605  C5' C   X  29      98.290  16.080  74.140  0.00  0.00            
ATOM    606  C4' C   X  29      97.380  17.300  74.230  0.00  0.00            
ATOM    607  O4' C   X  29      97.940  18.590  74.160  0.00  0.00            
ATOM    608  C1' C   X  29      97.000  19.420  73.520  0.00  0.00            
ATOM    609  N1  C   X  29      97.560  19.960  72.320  0.00  0.00            
ATOM    610  C6  C   X  29      98.380  19.250  71.530  0.00  0.00            
ATOM    611  C5  C   X  29      98.960  19.860  70.500  0.00  0.00            
ATOM    612  C4  C   X  29      98.620  21.200  70.220  0.00  0.00            
ATOM    613  N4  C   X  29      99.150  21.800  69.200  0.00  0.00            
ATOM    614  N3  C   X  29      97.680  21.870  70.910  0.00  0.00            
ATOM    615  C2  C   X  29      97.120  21.220  71.930  0.00  0.00            
ATOM    616  O2  C   X  29      96.100  21.630  72.550  0.00  0.00            
ATOM    617  C3' C   X  29      96.210  17.220  73.230  0.00  0.00            
ATOM    618  C2' C   X  29      95.700  18.610  73.290  0.00  0.00            
ATOM    619  O2' C   X  29      94.800  18.810  74.370  0.00  0.00            
ATOM    620  O3' C   X  29      95.260  16.180  73.560  0.00  0.00            
ATOM    621  P   U   X  30      94.240  15.630  72.480  0.00  0.00            
ATOM    622  OP1 U   X  30      93.740  14.390  73.080  0.00  0.00            
ATOM    623  OP2 U   X  30      94.810  15.670  71.140  0.00  0.00            
ATOM    624  O5' U   X  30      93.130  16.750  72.510  0.00  0.00            
ATOM    625  C5' U   X  30      92.300  16.850  73.700  0.00  0.00            
ATOM    626  C4' U   X  30      91.310  17.910  73.660  0.00  0.00            
ATOM    627  O4' U   X  30      91.970  19.160  73.740  0.00  0.00            
ATOM    628  C1' U   X  30      91.260  20.200  73.040  0.00  0.00            
ATOM    629  N1  U   X  30      92.100  20.600  71.840  0.00  0.00            
ATOM    630  C6  U   X  30      93.220  19.960  71.360  0.00  0.00            
ATOM    631  C5  U   X  30      93.940  20.510  70.330  0.00  0.00            
ATOM    632  C4  U   X  30      93.640  21.770  69.680  0.00  0.00            
ATOM    633  O4  U   X  30      94.270  22.320  68.790  0.00  0.00            
ATOM    634  N3  U   X  30      92.590  22.330  70.230  0.00  0.00            
ATOM    635  C2  U   X  30      91.770  21.820  71.200  0.00  0.00            
ATOM    636  O2  U   X  30      90.750  22.420  71.540  0.00  0.00            
ATOM    637  C3' U   X  30      90.420  18.060  72.470  0.00  0.00            
ATOM    638  C2' U   X  30      89.970  19.550  72.620  0.00  0.00            
ATOM    639  O2' U   X  30      89.010  19.600  73.680  0.00  0.00            
ATOM    640  O3' U   X  30      89.380  17.150  72.370  0.00  0.00            
ATOM    641  P   U   X  31      88.740  16.940  70.930  0.00  0.00            
ATOM    642  OP1 U   X  31      87.480  16.210  71.220  0.00  0.00            
ATOM    643  OP2 U   X  31      89.830  16.260  70.190  0.00  0.00            
ATOM    644  O5' U   X  31      88.390  18.290  70.110  0.00  0.00            
ATOM    645  C5' U   X  31      87.270  19.090  70.490  0.00  0.00            
ATOM    646  C4' U   X  31      87.190  20.370  69.680  0.00  0.00            
ATOM    647  O4' U   X  31      88.290  21.150  69.860  0.00  0.00            
ATOM    648  C1' U   X  31      88.430  21.940  68.700  0.00  0.00            
ATOM    649  N1  U   X  31      89.710  21.850  68.020  0.00  0.00            
ATOM    650  C6  U   X  31      90.260  20.590  67.770  0.00  0.00            
ATOM    651  C5  U   X  31      91.400  20.550  66.980  0.00  0.00            
ATOM    652  C4  U   X  31      91.830  21.700  66.240  0.00  0.00            
ATOM    653  O4  U   X  31      92.770  21.790  65.430  0.00  0.00            
ATOM    654  N3  U   X  31      91.180  22.860  66.540  0.00  0.00            
ATOM    655  C2  U   X  31      90.130  22.970  67.320  0.00  0.00            
ATOM    656  O2  U   X  31      89.480  24.040  67.280  0.00  0.00            
ATOM    657  C3' U   X  31      86.840  20.190  68.180  0.00  0.00            
ATOM    658  C2' U   X  31      87.290  21.570  67.700  0.00  0.00            
ATOM    659  O2' U   X  31      86.300  22.590  67.650  0.00  0.00            
ATOM    660  O3' U   X  31      85.460  19.940  67.990  0.00  0.00            
ATOM    661  P   C   X  32      85.040  19.420  66.540  0.00  0.00            
ATOM    662  OP1 C   X  32      83.690  18.750  66.610  0.00  0.00            
ATOM    663  OP2 C   X  32      86.160  18.560  66.030  0.00  0.00            
ATOM    664  O5' C   X  32      84.930  20.640  65.530  0.00  0.00            
ATOM    665  C5' C   X  32      83.840  21.550  65.460  0.00  0.00            
ATOM    666  C4' C   X  32      84.300  22.780  64.700  0.00  0.00            
ATOM    667  O4' C   X  32      85.620  23.300  64.970  0.00  0.00            
ATOM    668  C1' C   X  32      86.190  23.960  63.840  0.00  0.00            
ATOM    669  N1  C   X  32      87.510  23.460  63.400  0.00  0.00            
ATOM    670  C6  C   X  32      87.900  22.130  63.600  0.00  0.00            
ATOM    671  C5  C   X  32      89.110  21.690  63.230  0.00  0.00            
ATOM    672  C4  C   X  32      90.040  22.640  62.690  0.00  0.00            
ATOM    673  N4  C   X  32      91.190  22.250  62.350  0.00  0.00            
ATOM    674  N3  C   X  32      89.660  23.850  62.310  0.00  0.00            
ATOM    675  C2  C   X  32      88.460  24.300  62.710  0.00  0.00            
ATOM    676  O2  C   X  32      88.210  25.490  62.530  0.00  0.00            
ATOM    677  C3' C   X  32      84.390  22.530  63.170  0.00  0.00            
ATOM    678  C2' C   X  32      85.240  23.680  62.680  0.00  0.00            
ATOM    679  O2' C   X  32      84.480  24.880  62.480  0.00  0.00            
ATOM    680  O3' C   X  32      83.170  22.340  62.500  0.00  0.00            
ATOM    681  P   G   X  33      83.060  21.320  61.290  0.00  0.00            
ATOM    682  OP1 G   X  33      81.600  21.090  61.170  0.00  0.00            
ATOM    683  OP2 G   X  33      83.980  20.140  61.510  0.00  0.00            
ATOM    684  O5' G   X  33      83.610  22.190  60.050  0.00  0.00            
ATOM    685  C5' G   X  33      82.950  23.360  59.570  0.00  0.00            
ATOM    686  C4' G   X  33      83.750  24.390  58.770  0.00  0.00            
ATOM    687  O4' G   X  33      84.900  24.770  59.530  0.00  0.00            
ATOM    688  C1' G   X  33      85.940  25.120  58.620  0.00  0.00            
ATOM    689  N9  G   X  33      87.070  24.210  58.800  0.00  0.00            
ATOM    690  C8  G   X  33      86.950  23.000  59.460  0.00  0.00            
ATOM    691  N7  G   X  33      88.090  22.350  59.520  0.00  0.00            
ATOM    692  C5  G   X  33      88.950  23.180  58.820  0.00  0.00            
ATOM    693  C6  G   X  33      90.330  22.990  58.390  0.00  0.00            
ATOM    694  O6  G   X  33      91.050  22.040  58.590  0.00  0.00            
ATOM    695  N1  G   X  33      90.850  24.090  57.710  0.00  0.00            
ATOM    696  C2  G   X  33      90.110  25.130  57.300  0.00  0.00            
ATOM    697  N2  G   X  33      90.770  26.100  56.670  0.00  0.00            
ATOM    698  N3  G   X  33      88.870  25.320  57.620  0.00  0.00            
ATOM    699  C4  G   X  33      88.300  24.310  58.400  0.00  0.00            
ATOM    700  C3' G   X  33      84.320  24.000  57.450  0.00  0.00            
ATOM    701  C2' G   X  33      85.420  25.050  57.160  0.00  0.00            
ATOM    702  O2' G   X  33      85.000  26.370  56.770  0.00  0.00            
ATOM    703  O3' G   X  33      83.350  23.810  56.390  0.00  0.00            
ATOM    704  P   G   X  34      83.720  22.810  55.210  0.00  0.00            
ATOM    705  OP1 G   X  34      82.450  22.670  54.410  0.00  0.00            
ATOM    706  OP2 G   X  34      84.170  21.560  55.860  0.00  0.00            
ATOM    707  O5' G   X  34      84.910  23.420  54.380  0.00  0.00            
ATOM    708  C5' G   X  34      84.680  24.650  53.670  0.00  0.00            
ATOM    709  C4' G   X  34      86.010  25.000  52.810  0.00  0.00            
ATOM    710  O4' G   X  34      87.080  25.450  53.570  0.00  0.00            
ATOM    711  C1' G   X  34      88.300  24.810  53.100  0.00  0.00            
ATOM    712  N9  G   X  34      88.840  23.670  53.940  0.00  0.00            
ATOM    713  C8  G   X  34      88.200  23.070  54.990  0.00  0.00            
ATOM    714  N7  G   X  34      88.810  22.130  55.620  0.00  0.00            
ATOM    715  C5  G   X  34      90.060  22.170  54.980  0.00  0.00            
ATOM    716  C6  G   X  34      91.150  21.390  55.250  0.00  0.00            
ATOM    717  O6  G   X  34      91.260  20.600  56.180  0.00  0.00            
ATOM    718  N1  G   X  34      92.130  21.500  54.350  0.00  0.00            
ATOM    719  C2  G   X  34      92.200  22.450  53.370  0.00  0.00            
ATOM    720  N2  G   X  34      93.260  22.640  52.660  0.00  0.00            
ATOM    721  N3  G   X  34      91.150  23.230  53.120  0.00  0.00            
ATOM    722  C4  G   X  34      90.090  23.050  53.920  0.00  0.00            
ATOM    723  C3' G   X  34      86.540  23.780  51.990  0.00  0.00            
ATOM    724  C2' G   X  34      88.000  24.270  51.710  0.00  0.00            
ATOM    725  O2' G   X  34      88.200  25.230  50.690  0.00  0.00            
ATOM    726  O3' G   X  34      85.810  23.560  50.760  0.00  0.00            
ATOM    727  P   A   X  35      85.640  22.160  50.110  0.00  0.00            
ATOM    728  OP1 A   X  35      84.610  22.260  49.050  0.00  0.00            
ATOM    729  OP2 A   X  35      85.250  21.160  51.030  0.00  0.00            
ATOM    730  O5' A   X  35      87.050  21.780  49.510  0.00  0.00            
ATOM    731  C5' A   X  35      87.790  22.550  48.550  0.00  0.00            
ATOM    732  C4' A   X  35      89.280  22.110  48.350  0.00  0.00            
ATOM    733  O4' A   X  35      89.980  22.380  49.580  0.00  0.00            
ATOM    734  C1' A   X  35      90.820  21.270  49.940  0.00  0.00            
ATOM    735  N9  A   X  35      90.320  20.450  51.060  0.00  0.00            
ATOM    736  C8  A   X  35      89.100  20.530  51.730  0.00  0.00            
ATOM    737  N7  A   X  35      89.010  19.770  52.770  0.00  0.00            
ATOM    738  C5  A   X  35      90.230  19.080  52.800  0.00  0.00            
ATOM    739  C6  A   X  35      90.770  17.980  53.520  0.00  0.00            
ATOM    740  N6  A   X  35      90.210  17.350  54.570  0.00  0.00            
ATOM    741  N1  A   X  35      92.030  17.480  53.250  0.00  0.00            
ATOM    742  C2  A   X  35      92.770  18.060  52.380  0.00  0.00            
ATOM    743  N3  A   X  35      92.340  19.000  51.570  0.00  0.00            
ATOM    744  C4  A   X  35      91.070  19.520  51.830  0.00  0.00            
ATOM    745  C3' A   X  35      89.460  20.680  47.990  0.00  0.00            
ATOM    746  C2' A   X  35      90.830  20.410  48.640  0.00  0.00            
ATOM    747  O2' A   X  35      91.860  20.810  47.810  0.00  0.00            
ATOM    748  O3' A   X  35      89.550  20.480  46.590  0.00  0.00            
ATOM    749  P   A   X  36      89.210  19.010  46.000  0.00  0.00            
ATOM    750  OP1 A   X  36      89.520  18.930  44.510  0.00  0.00            
ATOM    751  OP2 A   X  36      87.760  18.700  46.360  0.00  0.00            
ATOM    752  O5' A   X  36      89.980  17.770  46.660  0.00  0.00            
ATOM    753  C5' A   X  36      91.370  17.460  46.380  0.00  0.00            
ATOM    754  C4' A   X  36      92.060  16.510  47.410  0.00  0.00            
ATOM    755  O4' A   X  36      92.020  17.020  48.760  0.00  0.00            
ATOM    756  C1' A   X  36      92.030  15.890  49.640  0.00  0.00            
ATOM    757  N9  A   X  36      90.790  15.910  50.400  0.00  0.00            
ATOM    758  C8  A   X  36      89.710  16.750  50.380  0.00  0.00            
ATOM    759  N7  A   X  36      88.910  16.660  51.410  0.00  0.00            
ATOM    760  C5  A   X  36      89.390  15.550  52.100  0.00  0.00            
ATOM    761  C6  A   X  36      89.030  14.820  53.310  0.00  0.00            
ATOM    762  N6  A   X  36      88.010  15.130  54.070  0.00  0.00            
ATOM    763  N1  A   X  36      89.710  13.800  53.760  0.00  0.00            
ATOM    764  C2  A   X  36      90.740  13.410  53.030  0.00  0.00            
ATOM    765  N3  A   X  36      91.250  14.000  51.940  0.00  0.00            
ATOM    766  C4  A   X  36      90.540  15.110  51.490  0.00  0.00            
ATOM    767  C3' A   X  36      91.460  15.080  47.430  0.00  0.00            
ATOM    768  C2' A   X  36      92.130  14.660  48.680  0.00  0.00            
ATOM    769  O2' A   X  36      93.510  14.260  48.620  0.00  0.00            
ATOM    770  O3' A   X  36      91.740  14.250  46.260  0.00  0.00            
ATOM    771  P   G   X  37      90.640  13.400  45.520  0.00  0.00            
ATOM    772  OP1 G   X  37      91.190  12.870  44.290  0.00  0.00            
ATOM    773  OP2 G   X  37      89.350  14.090  45.510  0.00  0.00            
ATOM    774  O5' G   X  37      90.400  12.160  46.400  0.00  0.00            
ATOM    775  C5' G   X  37      91.460  11.210  46.590  0.00  0.00            
ATOM    776  C4' G   X  37      91.230  10.490  47.950  0.00  0.00            
ATOM    777  O4' G   X  37      91.230  11.250  49.180  0.00  0.00            
ATOM    778  C1' G   X  37      90.150  10.820  49.980  0.00  0.00            
ATOM    779  N9  G   X  37      89.030  11.870  50.080  0.00  0.00            
ATOM    780  C8  G   X  37      88.710  12.870  49.240  0.00  0.00            
ATOM    781  N7  G   X  37      87.690  13.590  49.660  0.00  0.00            
ATOM    782  C5  G   X  37      87.400  13.110  50.950  0.00  0.00            
ATOM    783  C6  G   X  37      86.340  13.420  51.830  0.00  0.00            
ATOM    784  O6  G   X  37      85.380  14.150  51.680  0.00  0.00            
ATOM    785  N1  G   X  37      86.260  12.600  52.960  0.00  0.00            
ATOM    786  C2  G   X  37      87.170  11.670  53.180  0.00  0.00            
ATOM    787  N2  G   X  37      87.000  10.840  54.110  0.00  0.00            
ATOM    788  N3  G   X  37      88.090  11.230  52.310  0.00  0.00            
ATOM    789  C4  G   X  37      88.190  12.030  51.220  0.00  0.00            
ATOM    790  C3' G   X  37      90.000   9.660  47.890  0.00  0.00            
ATOM    791  C2' G   X  37      89.640   9.550  49.390  0.00  0.00            
ATOM    792  O2' G   X  37      90.210   8.430  50.120  0.00  0.00            
ATOM    793  O3' G   X  37      90.240   8.420  47.260  0.00  0.00            
ATOM    794  P   A   X  38      89.100   7.450  46.890  0.00  0.00            
ATOM    795  OP1 A   X  38      89.650   6.400  46.060  0.00  0.00            
ATOM    796  OP2 A   X  38      87.890   8.210  46.480  0.00  0.00            
ATOM    797  O5' A   X  38      88.680   6.840  48.300  0.00  0.00            
ATOM    798  C5' A   X  38      88.540   5.440  48.610  0.00  0.00            
ATOM    799  C4' A   X  38      89.760   4.810  48.920  0.00  0.00            
ATOM    800  O4' A   X  38      90.300   5.320  50.140  0.00  0.00            
ATOM    801  C1' A   X  38      90.580   4.310  51.120  0.00  0.00            
ATOM    802  N9  A   X  38      89.560   4.310  52.210  0.00  0.00            
ATOM    803  C8  A   X  38      88.520   5.160  52.360  0.00  0.00            
ATOM    804  N7  A   X  38      87.790   4.950  53.490  0.00  0.00            
ATOM    805  C5  A   X  38      88.510   3.920  54.120  0.00  0.00            
ATOM    806  C6  A   X  38      88.410   3.290  55.360  0.00  0.00            
ATOM    807  N6  A   X  38      87.430   3.470  56.240  0.00  0.00            
ATOM    808  N1  A   X  38      89.250   2.340  55.770  0.00  0.00            
ATOM    809  C2  A   X  38      90.230   2.040  54.960  0.00  0.00            
ATOM    810  N3  A   X  38      90.560   2.600  53.750  0.00  0.00            
ATOM    811  C4  A   X  38      89.640   3.580  53.400  0.00  0.00            
ATOM    812  C3' A   X  38      89.510   3.320  49.210  0.00  0.00            
ATOM    813  C2' A   X  38      90.610   2.990  50.310  0.00  0.00            
ATOM    814  O2' A   X  38      91.890   2.870  49.770  0.00  0.00            
ATOM    815  O3' A   X  38      89.570   2.440  48.090  0.00  0.00            
ATOM    816  P   A   X  39      88.570   1.160  48.050  0.00  0.00            
ATOM    817  OP1 A   X  39      88.980   0.260  46.930  0.00  0.00            
ATOM    818  OP2 A   X  39      87.200   1.640  48.250  0.00  0.00            
ATOM    819  O5' A   X  39      89.030   0.390  49.340  0.00  0.00            
ATOM    820  C5' A   X  39      90.140  -0.450  49.440  0.00  0.00            
ATOM    821  C4' A   X  39      90.330  -1.070  50.860  0.00  0.00            
ATOM    822  O4' A   X  39      89.990  -0.180  51.960  0.00  0.00            
ATOM    823  C1' A   X  39      89.240  -0.890  52.970  0.00  0.00            
ATOM    824  N9  A   X  39      87.870  -0.290  53.060  0.00  0.00            
ATOM    825  C8  A   X  39      87.110   0.400  52.140  0.00  0.00            
ATOM    826  N7  A   X  39      86.060   1.040  52.610  0.00  0.00            
ATOM    827  C5  A   X  39      86.060   0.710  53.930  0.00  0.00            
ATOM    828  C6  A   X  39      85.330   1.020  55.100  0.00  0.00            
ATOM    829  N6  A   X  39      84.280   1.770  55.110  0.00  0.00            
ATOM    830  N1  A   X  39      85.640   0.640  56.300  0.00  0.00            
ATOM    831  C2  A   X  39      86.650  -0.210  56.390  0.00  0.00            
ATOM    832  N3  A   X  39      87.480  -0.630  55.440  0.00  0.00            
ATOM    833  C4  A   X  39      87.120  -0.110  54.230  0.00  0.00            
ATOM    834  C3' A   X  39      89.330  -2.230  51.010  0.00  0.00            
ATOM    835  C2' A   X  39      89.190  -2.390  52.540  0.00  0.00            
ATOM    836  O2' A   X  39      90.340  -3.090  53.010  0.00  0.00            
ATOM    837  O3' A   X  39      89.680  -3.420  50.420  0.00  0.00            
ATOM    838  P   C   X  40      88.720  -4.300  49.480  0.00  0.00            
ATOM    839  OP1 C   X  40      89.520  -5.240  48.750  0.00  0.00            
ATOM    840  OP2 C   X  40      87.620  -3.560  48.860  0.00  0.00            
ATOM    841  O5' C   X  40      87.990  -5.160  50.630  0.00  0.00            
ATOM    842  C5' C   X  40      88.700  -6.170  51.400  0.00  0.00            
ATOM    843  C4' C   X  40      88.020  -6.500  52.670  0.00  0.00            
ATOM    844  O4' C   X  40      87.970  -5.480  53.700  0.00  0.00            
ATOM    845  C1' C   X  40      86.610  -5.430  54.230  0.00  0.00            
ATOM    846  N1  C   X  40      85.750  -4.300  53.910  0.00  0.00            
ATOM    847  C6  C   X  40      85.820  -3.720  52.690  0.00  0.00            
ATOM    848  C5  C   X  40      85.080  -2.660  52.290  0.00  0.00            
ATOM    849  C4  C   X  40      84.180  -2.210  53.260  0.00  0.00            
ATOM    850  N4  C   X  40      83.570  -1.060  53.190  0.00  0.00            
ATOM    851  N3  C   X  40      84.060  -2.660  54.470  0.00  0.00            
ATOM    852  C2  C   X  40      84.870  -3.730  54.780  0.00  0.00            
ATOM    853  O2  C   X  40      84.620  -4.290  55.820  0.00  0.00            
ATOM    854  C3' C   X  40      86.590  -6.950  52.440  0.00  0.00            
ATOM    855  C2' C   X  40      85.990  -6.690  53.830  0.00  0.00            
ATOM    856  O2' C   X  40      86.250  -7.780  54.710  0.00  0.00            
ATOM    857  O3' C   X  40      86.540  -8.230  51.970  0.00  0.00            
ATOM    858  P   G   X  41      85.370  -8.660  50.960  0.00  0.00            
ATOM    859  OP1 G   X  41      85.770 -10.020  50.570  0.00  0.00            
ATOM    860  OP2 G   X  41      85.080  -7.670  49.900  0.00  0.00            
ATOM    861  O5' G   X  41      84.110  -8.720  51.940  0.00  0.00            
ATOM    862  C5' G   X  41      84.000  -9.670  52.990  0.00  0.00            
ATOM    863  C4' G   X  41      82.640  -9.410  53.720  0.00  0.00            
ATOM    864  O4' G   X  41      82.720  -8.210  54.420  0.00  0.00            
ATOM    865  C1' G   X  41      81.500  -7.510  54.320  0.00  0.00            
ATOM    866  N9  G   X  41      81.620  -6.310  53.400  0.00  0.00            
ATOM    867  C8  G   X  41      82.530  -5.950  52.430  0.00  0.00            
ATOM    868  N7  G   X  41      82.350  -4.850  51.760  0.00  0.00            
ATOM    869  C5  G   X  41      81.190  -4.390  52.290  0.00  0.00            
ATOM    870  C6  G   X  41      80.310  -3.310  51.920  0.00  0.00            
ATOM    871  O6  G   X  41      80.390  -2.400  51.070  0.00  0.00            
ATOM    872  N1  G   X  41      79.210  -3.180  52.750  0.00  0.00            
ATOM    873  C2  G   X  41      78.810  -4.120  53.680  0.00  0.00            
ATOM    874  N2  G   X  41      77.610  -4.020  54.200  0.00  0.00            
ATOM    875  N3  G   X  41      79.530  -5.220  53.930  0.00  0.00            
ATOM    876  C4  G   X  41      80.730  -5.300  53.250  0.00  0.00            
ATOM    877  C3' G   X  41      81.420  -9.250  52.870  0.00  0.00            
ATOM    878  C2' G   X  41      80.450  -8.550  53.840  0.00  0.00            
ATOM    879  O2' G   X  41      80.130  -9.230  54.970  0.00  0.00            
ATOM    880  O3' G   X  41      80.890 -10.490  52.460  0.00  0.00            
ATOM    881  P   G   X  42      80.180 -10.710  51.100  0.00  0.00            
ATOM    882  OP1 G   X  42      79.900 -12.170  51.070  0.00  0.00            
ATOM    883  OP2 G   X  42      80.990 -10.090  50.030  0.00  0.00            
ATOM    884  O5' G   X  42      78.750  -9.980  51.110  0.00  0.00            
ATOM    885  C5' G   X  42      77.710 -10.020  52.160  0.00  0.00            
ATOM    886  C4' G   X  42      76.620  -9.000  51.920  0.00  0.00            
ATOM    887  O4' G   X  42      77.010  -7.630  52.190  0.00  0.00            
ATOM    888  C1' G   X  42      76.480  -6.720  51.290  0.00  0.00            
ATOM    889  N9  G   X  42      77.410  -6.290  50.270  0.00  0.00            
ATOM    890  C8  G   X  42      78.750  -6.650  50.230  0.00  0.00            
ATOM    891  N7  G   X  42      79.380  -5.950  49.320  0.00  0.00            
ATOM    892  C5  G   X  42      78.450  -5.040  48.800  0.00  0.00            
ATOM    893  C6  G   X  42      78.600  -3.960  47.850  0.00  0.00            
ATOM    894  O6  G   X  42      79.530  -3.590  47.230  0.00  0.00            
ATOM    895  N1  G   X  42      77.410  -3.280  47.650  0.00  0.00            
ATOM    896  C2  G   X  42      76.230  -3.590  48.230  0.00  0.00            
ATOM    897  N2  G   X  42      75.260  -2.870  47.930  0.00  0.00            
ATOM    898  N3  G   X  42      76.110  -4.560  49.160  0.00  0.00            
ATOM    899  C4  G   X  42      77.270  -5.230  49.430  0.00  0.00            
ATOM    900  C3' G   X  42      76.140  -8.950  50.470  0.00  0.00            
ATOM    901  C2' G   X  42      75.560  -7.580  50.460  0.00  0.00            
ATOM    902  O2' G   X  42      74.280  -7.540  51.050  0.00  0.00            
ATOM    903  O3' G   X  42      75.280  -9.990  50.310  0.00  0.00            
ATOM    904  P   C   X  43      74.910 -10.520  48.850  0.00  0.00            
ATOM    905  OP1 C   X  43      73.840 -11.510  49.060  0.00  0.00            
ATOM    906  OP2 C   X  43      76.220 -10.960  48.320  0.00  0.00            
ATOM    907  O5' C   X  43      74.250  -9.300  48.070  0.00  0.00            
ATOM    908  C5' C   X  43      72.910  -8.950  48.360  0.00  0.00            
ATOM    909  C4' C   X  43      72.530  -7.710  47.470  0.00  0.00            
ATOM    910  O4' C   X  43      73.250  -6.460  47.650  0.00  0.00            
ATOM    911  C1' C   X  43      73.550  -5.860  46.390  0.00  0.00            
ATOM    912  N1  C   X  43      74.950  -5.950  45.870  0.00  0.00            
ATOM    913  C6  C   X  43      75.870  -6.700  46.460  0.00  0.00            
ATOM    914  C5  C   X  43      77.130  -6.750  46.110  0.00  0.00            
ATOM    915  C4  C   X  43      77.500  -5.890  45.010  0.00  0.00            
ATOM    916  N4  C   X  43      78.730  -5.910  44.550  0.00  0.00            
ATOM    917  N3  C   X  43      76.650  -5.080  44.440  0.00  0.00            
ATOM    918  C2  C   X  43      75.380  -5.060  44.870  0.00  0.00            
ATOM    919  O2  C   X  43      74.640  -4.260  44.340  0.00  0.00            
ATOM    920  C3' C   X  43      72.710  -8.020  45.970  0.00  0.00            
ATOM    921  C2' C   X  43      72.770  -6.670  45.350  0.00  0.00            
ATOM    922  O2' C   X  43      71.490  -6.010  45.240  0.00  0.00            
ATOM    923  O3' C   X  43      71.680  -8.890  45.430  0.00  0.00            
ATOM    924  P   G   X  44      72.070  -9.780  44.140  0.00  0.00            
ATOM    925  OP1 G   X  44      70.840 -10.420  43.520  0.00  0.00            
ATOM    926  OP2 G   X  44      73.250 -10.610  44.510  0.00  0.00            
ATOM    927  O5' G   X  44      72.550  -8.670  43.090  0.00  0.00            
ATOM    928  C5' G   X  44      71.590  -7.910  42.320  0.00  0.00            
ATOM    929  C4' G   X  44      72.170  -6.980  41.370  0.00  0.00            
ATOM    930  O4' G   X  44      73.140  -5.980  41.890  0.00  0.00            
ATOM    931  C1' G   X  44      74.020  -5.680  40.730  0.00  0.00            
ATOM    932  N9  G   X  44      75.360  -6.240  41.050  0.00  0.00            
ATOM    933  C8  G   X  44      75.710  -7.180  42.030  0.00  0.00            
ATOM    934  N7  G   X  44      77.050  -7.370  42.060  0.00  0.00            
ATOM    935  C5  G   X  44      77.580  -6.530  41.070  0.00  0.00            
ATOM    936  C6  G   X  44      78.940  -6.310  40.540  0.00  0.00            
ATOM    937  O6  G   X  44      79.990  -6.860  40.810  0.00  0.00            
ATOM    938  N1  G   X  44      78.970  -5.390  39.500  0.00  0.00            
ATOM    939  C2  G   X  44      77.860  -4.780  39.010  0.00  0.00            
ATOM    940  N2  G   X  44      78.090  -3.960  38.000  0.00  0.00            
ATOM    941  N3  G   X  44      76.640  -4.970  39.450  0.00  0.00            
ATOM    942  C4  G   X  44      76.540  -5.820  40.480  0.00  0.00            
ATOM    943  C3' G   X  44      72.910  -7.620  40.160  0.00  0.00            
ATOM    944  C2' G   X  44      73.500  -6.380  39.460  0.00  0.00            
ATOM    945  O2' G   X  44      72.630  -5.460  38.890  0.00  0.00            
ATOM    946  O3' G   X  44      71.930  -8.250  39.290  0.00  0.00            
ATOM    947  P   C   X  45      72.290  -9.490  38.380  0.00  0.00            
ATOM    948  OP1 C   X  45      71.020  -9.980  37.790  0.00  0.00            
ATOM    949  OP2 C   X  45      73.120 -10.440  39.100  0.00  0.00            
ATOM    950  O5' C   X  45      73.170  -8.860  37.240  0.00  0.00            
ATOM    951  C5' C   X  45      72.570  -8.000  36.240  0.00  0.00            
ATOM    952  C4' C   X  45      73.660  -7.290  35.330  0.00  0.00            
ATOM    953  O4' C   X  45      74.700  -6.690  36.110  0.00  0.00            
ATOM    954  C1' C   X  45      75.940  -6.620  35.400  0.00  0.00            
ATOM    955  N1  C   X  45      76.980  -7.230  36.270  0.00  0.00            
ATOM    956  C6  C   X  45      76.720  -8.030  37.360  0.00  0.00            
ATOM    957  C5  C   X  45      77.770  -8.530  38.060  0.00  0.00            
ATOM    958  C4  C   X  45      79.120  -8.170  37.720  0.00  0.00            
ATOM    959  N4  C   X  45      80.110  -8.570  38.410  0.00  0.00            
ATOM    960  N3  C   X  45      79.390  -7.330  36.730  0.00  0.00            
ATOM    961  C2  C   X  45      78.310  -6.920  36.000  0.00  0.00            
ATOM    962  O2  C   X  45      78.550  -6.360  34.920  0.00  0.00            
ATOM    963  C3' C   X  45      74.470  -8.320  34.470  0.00  0.00            
ATOM    964  C2' C   X  45      75.640  -7.380  34.020  0.00  0.00            
ATOM    965  O2' C   X  45      75.260  -6.440  32.980  0.00  0.00            
ATOM    966  O3' C   X  45      73.810  -9.080  33.480  0.00  0.00            
ATOM    967  P   C   X  46      74.370 -10.490  32.970  0.00  0.00            
ATOM    968  OP1 C   X  46      73.530 -11.070  31.980  0.00  0.00            
ATOM    969  OP2 C   X  46      74.710 -11.180  34.170  0.00  0.00            
ATOM    970  O5' C   X  46      75.770 -10.180  32.260  0.00  0.00            
ATOM    971  C5' C   X  46      75.820  -9.330  31.020  0.00  0.00            
ATOM    972  C4' C   X  46      77.170  -8.780  30.620  0.00  0.00            
ATOM    973  O4' C   X  46      77.890  -8.010  31.630  0.00  0.00            
ATOM    974  C1' C   X  46      79.290  -8.370  31.650  0.00  0.00            
ATOM    975  N1  C   X  46      79.700  -9.000  32.960  0.00  0.00            
ATOM    976  C6  C   X  46      78.900  -9.780  33.700  0.00  0.00            
ATOM    977  C5  C   X  46      79.350 -10.360  34.850  0.00  0.00            
ATOM    978  C4  C   X  46      80.740 -10.220  35.110  0.00  0.00            
ATOM    979  N4  C   X  46      81.200 -10.770  36.150  0.00  0.00            
ATOM    980  N3  C   X  46      81.580  -9.590  34.320  0.00  0.00            
ATOM    981  C2  C   X  46      81.060  -8.900  33.270  0.00  0.00            
ATOM    982  O2  C   X  46      81.860  -8.260  32.570  0.00  0.00            
ATOM    983  C3' C   X  46      78.190  -9.910  30.240  0.00  0.00            
ATOM    984  C2' C   X  46      79.540  -9.180  30.310  0.00  0.00            
ATOM    985  O2' C   X  46      79.700  -8.220  29.300  0.00  0.00            
ATOM    986  O3' C   X  46      77.920 -10.650  29.000  0.00  0.00            
ATOM    987  P   G   X  47      78.540 -11.990  28.670  0.00  0.00            
ATOM    988  OP1 G   X  47      78.070 -12.300  27.280  0.00  0.00            
ATOM    989  OP2 G   X  47      78.160 -12.910  29.720  0.00  0.00            
ATOM    990  O5' G   X  47      80.130 -11.910  28.660  0.00  0.00            
ATOM    991  C5' G   X  47      80.890 -11.510  27.500  0.00  0.00            
ATOM    992  C4' G   X  47      82.330 -11.320  27.840  0.00  0.00            
ATOM    993  O4' G   X  47      82.460 -10.650  29.030  0.00  0.00            
ATOM    994  C1' G   X  47      83.660 -11.060  29.770  0.00  0.00            
ATOM    995  N9  G   X  47      83.420 -11.940  30.930  0.00  0.00            
ATOM    996  C8  G   X  47      82.250 -12.490  31.290  0.00  0.00            
ATOM    997  N7  G   X  47      82.220 -13.080  32.470  0.00  0.00            
ATOM    998  C5  G   X  47      83.570 -12.950  32.830  0.00  0.00            
ATOM    999  C6  G   X  47      84.300 -13.680  33.830  0.00  0.00            
ATOM   1000  O6  G   X  47      83.950 -14.500  34.700  0.00  0.00            
ATOM   1001  N1  G   X  47      85.630 -13.460  33.860  0.00  0.00            
ATOM   1002  C2  G   X  47      86.210 -12.810  32.850  0.00  0.00            
ATOM   1003  N2  G   X  47      87.450 -12.940  32.640  0.00  0.00            
ATOM   1004  N3  G   X  47      85.600 -12.130  31.900  0.00  0.00            
ATOM   1005  C4  G   X  47      84.280 -12.160  31.980  0.00  0.00            
ATOM   1006  C3' G   X  47      83.210 -12.570  28.010  0.00  0.00            
ATOM   1007  C2' G   X  47      84.420 -11.970  28.780  0.00  0.00            
ATOM   1008  O2' G   X  47      85.230 -11.260  27.900  0.00  0.00            
ATOM   1009  O3' G   X  47      83.600 -13.060  26.790  0.00  0.00            
ATOM   1010  P   C   X  48      83.940 -14.590  26.510  0.00  0.00            
ATOM   1011  OP1 C   X  48      83.910 -14.920  25.110  0.00  0.00            
ATOM   1012  OP2 C   X  48      83.090 -15.440  27.410  0.00  0.00            
ATOM   1013  O5' C   X  48      85.440 -14.670  27.120  0.00  0.00            
ATOM   1014  C5' C   X  48      86.540 -14.050  26.520  0.00  0.00            
ATOM   1015  C4' C   X  48      87.840 -14.260  27.310  0.00  0.00            
ATOM   1016  O4' C   X  48      87.610 -13.920  28.650  0.00  0.00            
ATOM   1017  C1' C   X  48      88.330 -14.850  29.530  0.00  0.00            
ATOM   1018  N1  C   X  48      87.390 -15.410  30.620  0.00  0.00            
ATOM   1019  C6  C   X  48      86.080 -15.660  30.390  0.00  0.00            
ATOM   1020  C5  C   X  48      85.250 -16.210  31.330  0.00  0.00            
ATOM   1021  C4  C   X  48      85.900 -16.530  32.580  0.00  0.00            
ATOM   1022  N4  C   X  48      85.160 -17.030  33.550  0.00  0.00            
ATOM   1023  N3  C   X  48      87.200 -16.410  32.820  0.00  0.00            
ATOM   1024  C2  C   X  48      87.980 -15.900  31.790  0.00  0.00            
ATOM   1025  O2  C   X  48      89.200 -15.850  31.980  0.00  0.00            
ATOM   1026  C3' C   X  48      88.150 -15.800  27.420  0.00  0.00            
ATOM   1027  C2' C   X  48      88.950 -15.980  28.690  0.00  0.00            
ATOM   1028  O2' C   X  48      90.340 -15.660  28.540  0.00  0.00            
ATOM   1029  O3' C   X  48      88.910 -16.210  26.260  0.00  0.00            
ATOM   1030  P   C   X  49      89.110 -17.680  25.950  0.00  0.00            
ATOM   1031  OP1 C   X  49      89.960 -17.660  24.730  0.00  0.00            
ATOM   1032  OP2 C   X  49      87.790 -18.360  25.940  0.00  0.00            
ATOM   1033  O5' C   X  49      89.910 -18.430  27.140  0.00  0.00            
ATOM   1034  C5' C   X  49      91.340 -18.430  27.270  0.00  0.00            
ATOM   1035  C4' C   X  49      91.660 -19.360  28.470  0.00  0.00            
ATOM   1036  O4' C   X  49      90.880 -18.850  29.570  0.00  0.00            
ATOM   1037  C1' C   X  49      90.850 -19.960  30.470  0.00  0.00            
ATOM   1038  N1  C   X  49      89.540 -20.050  31.060  0.00  0.00            
ATOM   1039  C6  C   X  49      88.420 -19.470  30.480  0.00  0.00            
ATOM   1040  C5  C   X  49      87.270 -19.400  31.150  0.00  0.00            
ATOM   1041  C4  C   X  49      87.160 -20.150  32.330  0.00  0.00            
ATOM   1042  N4  C   X  49      86.070 -19.950  33.030  0.00  0.00            
ATOM   1043  N3  C   X  49      88.230 -20.650  32.960  0.00  0.00            
ATOM   1044  C2  C   X  49      89.390 -20.710  32.280  0.00  0.00            
ATOM   1045  O2  C   X  49      90.360 -21.280  32.860  0.00  0.00            
ATOM   1046  C3' C   X  49      91.100 -20.710  28.280  0.00  0.00            
ATOM   1047  C2' C   X  49      91.080 -21.280  29.710  0.00  0.00            
ATOM   1048  O2' C   X  49      92.420 -21.750  30.030  0.00  0.00            
ATOM   1049  O3' C   X  49      91.770 -21.590  27.370  0.00  0.00            
ATOM   1050  P   G   X  50      90.960 -22.640  26.530  0.00  0.00            
ATOM   1051  OP1 G   X  50      91.850 -23.000  25.410  0.00  0.00            
ATOM   1052  OP2 G   X  50      89.590 -22.180  26.180  0.00  0.00            
ATOM   1053  O5' G   X  50      90.740 -23.820  27.500  0.00  0.00            
ATOM   1054  C5' G   X  50      91.690 -24.880  27.570  0.00  0.00            
ATOM   1055  C4' G   X  50      91.500 -26.000  28.640  0.00  0.00            
ATOM   1056  O4' G   X  50      91.610 -25.310  29.880  0.00  0.00            
ATOM   1057  C1' G   X  50      90.750 -26.030  30.780  0.00  0.00            
ATOM   1058  N9  G   X  50      89.570 -25.220  31.050  0.00  0.00            
ATOM   1059  C8  G   X  50      88.840 -24.370  30.220  0.00  0.00            
ATOM   1060  N7  G   X  50      87.720 -23.980  30.740  0.00  0.00            
ATOM   1061  C5  G   X  50      87.710 -24.620  32.060  0.00  0.00            
ATOM   1062  C6  G   X  50      86.720 -24.530  33.090  0.00  0.00            
ATOM   1063  O6  G   X  50      85.600 -23.960  33.100  0.00  0.00            
ATOM   1064  N1  G   X  50      87.050 -25.300  34.160  0.00  0.00            
ATOM   1065  C2  G   X  50      88.260 -25.950  34.260  0.00  0.00            
ATOM   1066  N2  G   X  50      88.640 -26.420  35.440  0.00  0.00            
ATOM   1067  N3  G   X  50      89.200 -26.030  33.310  0.00  0.00            
ATOM   1068  C4  G   X  50      88.870 -25.270  32.250  0.00  0.00            
ATOM   1069  C3' G   X  50      90.220 -26.910  28.650  0.00  0.00            
ATOM   1070  C2' G   X  50      90.320 -27.330  30.130  0.00  0.00            
ATOM   1071  O2' G   X  50      91.300 -28.280  30.400  0.00  0.00            
ATOM   1072  O3' G   X  50      90.460 -27.870  27.580  0.00  0.00            
ATOM   1073  P   G   X  51      89.440 -29.000  27.330  0.00  0.00            
ATOM   1074  OP1 G   X  51      89.080 -29.650  28.540  0.00  0.00            
ATOM   1075  OP2 G   X  51      89.970 -29.730  26.160  0.00  0.00            
ATOM   1076  O5' G   X  51      88.220 -28.160  26.810  0.00  0.00            
ATOM   1077  C5' G   X  51      88.380 -27.150  25.800  0.00  0.00            
ATOM   1078  C4' G   X  51      87.180 -26.870  24.830  0.00  0.00            
ATOM   1079  O4' G   X  51      86.830 -28.040  24.130  0.00  0.00            
ATOM   1080  C1' G   X  51      85.400 -28.180  24.200  0.00  0.00            
ATOM   1081  N9  G   X  51      85.100 -29.350  25.090  0.00  0.00            
ATOM   1082  C8  G   X  51      85.980 -30.140  25.810  0.00  0.00            
ATOM   1083  N7  G   X  51      85.320 -31.050  26.460  0.00  0.00            
ATOM   1084  C5  G   X  51      83.990 -30.930  26.140  0.00  0.00            
ATOM   1085  C6  G   X  51      82.850 -31.660  26.470  0.00  0.00            
ATOM   1086  O6  G   X  51      82.760 -32.710  27.150  0.00  0.00            
ATOM   1087  N1  G   X  51      81.690 -31.050  26.020  0.00  0.00            
ATOM   1088  C2  G   X  51      81.630 -29.940  25.320  0.00  0.00            
ATOM   1089  N2  G   X  51      80.510 -29.510  24.920  0.00  0.00            
ATOM   1090  N3  G   X  51      82.660 -29.250  25.000  0.00  0.00            
ATOM   1091  C4  G   X  51      83.810 -29.780  25.400  0.00  0.00            
ATOM   1092  C3' G   X  51      85.980 -26.500  25.710  0.00  0.00            
ATOM   1093  C2' G   X  51      84.910 -26.800  24.710  0.00  0.00            
ATOM   1094  O2' G   X  51      84.840 -26.030  23.600  0.00  0.00            
ATOM   1095  O3' G   X  51      85.840 -25.170  26.120  0.00  0.00            
ATOM   1096  P   A   X  52      85.270 -24.760  27.590  0.00  0.00            
ATOM   1097  OP1 A   X  52      85.400 -23.300  27.770  0.00  0.00            
ATOM   1098  OP2 A   X  52      85.900 -25.670  28.580  0.00  0.00            
ATOM   1099  O5' A   X  52      83.790 -25.090  27.590  0.00  0.00            
ATOM   1100  C5' A   X  52      82.900 -24.340  26.720  0.00  0.00            
ATOM   1101  C4' A   X  52      81.480 -25.040  26.730  0.00  0.00            
ATOM   1102  O4' A   X  52      81.400 -26.390  26.300  0.00  0.00            
ATOM   1103  C1' A   X  52      80.440 -27.050  27.180  0.00  0.00            
ATOM   1104  N9  A   X  52      81.160 -28.070  27.990  0.00  0.00            
ATOM   1105  C8  A   X  52      82.510 -28.280  28.030  0.00  0.00            
ATOM   1106  N7  A   X  52      82.900 -29.300  28.740  0.00  0.00            
ATOM   1107  C5  A   X  52      81.710 -29.940  29.020  0.00  0.00            
ATOM   1108  C6  A   X  52      81.260 -31.050  29.800  0.00  0.00            
ATOM   1109  N6  A   X  52      82.030 -31.840  30.500  0.00  0.00            
ATOM   1110  N1  A   X  52      79.960 -31.440  29.810  0.00  0.00            
ATOM   1111  C2  A   X  52      79.090 -30.630  29.260  0.00  0.00            
ATOM   1112  N3  A   X  52      79.330 -29.440  28.700  0.00  0.00            
ATOM   1113  C4  A   X  52      80.620 -29.170  28.560  0.00  0.00            
ATOM   1114  C3' A   X  52      80.840 -24.900  28.080  0.00  0.00            
ATOM   1115  C2' A   X  52      79.740 -25.920  28.000  0.00  0.00            
ATOM   1116  O2' A   X  52      78.580 -25.430  27.320  0.00  0.00            
ATOM   1117  O3' A   X  52      80.280 -23.580  28.490  0.00  0.00            
ATOM   1118  P   A   X  53      80.690 -22.910  29.850  0.00  0.00            
ATOM   1119  OP1 A   X  53      80.120 -21.520  29.860  0.00  0.00            
ATOM   1120  OP2 A   X  53      82.120 -22.910  30.010  0.00  0.00            
ATOM   1121  O5' A   X  53      79.970 -23.850  30.980  0.00  0.00            
ATOM   1122  C5' A   X  53      78.680 -23.600  31.430  0.00  0.00            
ATOM   1123  C4' A   X  53      78.080 -24.800  32.250  0.00  0.00            
ATOM   1124  O4' A   X  53      78.220 -26.010  31.520  0.00  0.00            
ATOM   1125  C1' A   X  53      78.450 -27.090  32.450  0.00  0.00            
ATOM   1126  N9  A   X  53      79.710 -27.770  32.230  0.00  0.00            
ATOM   1127  C8  A   X  53      80.710 -27.240  31.440  0.00  0.00            
ATOM   1128  N7  A   X  53      81.830 -27.890  31.700  0.00  0.00            
ATOM   1129  C5  A   X  53      81.510 -28.970  32.500  0.00  0.00            
ATOM   1130  C6  A   X  53      82.240 -29.990  33.100  0.00  0.00            
ATOM   1131  N6  A   X  53      83.550 -30.150  32.950  0.00  0.00            
ATOM   1132  N1  A   X  53      81.730 -30.850  33.920  0.00  0.00            
ATOM   1133  C2  A   X  53      80.440 -30.660  34.210  0.00  0.00            
ATOM   1134  N3  A   X  53      79.550 -29.780  33.780  0.00  0.00            
ATOM   1135  C4  A   X  53      80.200 -28.960  32.850  0.00  0.00            
ATOM   1136  C3' A   X  53      78.800 -25.010  33.540  0.00  0.00            
ATOM   1137  C2' A   X  53      78.360 -26.510  33.830  0.00  0.00            
ATOM   1138  O2' A   X  53      77.010 -26.700  34.230  0.00  0.00            
ATOM   1139  O3' A   X  53      78.280 -24.110  34.560  0.00  0.00            
ATOM   1140  P   A   X  54      79.150 -23.980  35.920  0.00  0.00            
ATOM   1141  OP1 A   X  54      78.510 -23.000  36.740  0.00  0.00            
ATOM   1142  OP2 A   X  54      80.540 -23.650  35.480  0.00  0.00            
ATOM   1143  O5' A   X  54      79.260 -25.360  36.740  0.00  0.00            
ATOM   1144  C5' A   X  54      78.160 -26.010  37.370  0.00  0.00            
ATOM   1145  C4' A   X  54      78.540 -27.390  37.910  0.00  0.00            
ATOM   1146  O4' A   X  54      79.070 -28.410  37.070  0.00  0.00            
ATOM   1147  C1' A   X  54      80.190 -29.060  37.610  0.00  0.00            
ATOM   1148  N9  A   X  54      81.480 -28.770  36.870  0.00  0.00            
ATOM   1149  C8  A   X  54      81.630 -27.810  35.910  0.00  0.00            
ATOM   1150  N7  A   X  54      82.900 -27.730  35.600  0.00  0.00            
ATOM   1151  C5  A   X  54      83.510 -28.910  36.210  0.00  0.00            
ATOM   1152  C6  A   X  54      84.870 -29.390  36.210  0.00  0.00            
ATOM   1153  N6  A   X  54      85.790 -29.030  35.380  0.00  0.00            
ATOM   1154  N1  A   X  54      85.140 -30.520  36.890  0.00  0.00            
ATOM   1155  C2  A   X  54      84.150 -30.960  37.700  0.00  0.00            
ATOM   1156  N3  A   X  54      82.930 -30.520  37.820  0.00  0.00            
ATOM   1157  C4  A   X  54      82.630 -29.470  37.020  0.00  0.00            
ATOM   1158  C3' A   X  54      79.610 -27.320  39.080  0.00  0.00            
ATOM   1159  C2' A   X  54      80.350 -28.650  39.080  0.00  0.00            
ATOM   1160  O2' A   X  54      79.680 -29.680  39.790  0.00  0.00            
ATOM   1161  O3' A   X  54      78.970 -27.060  40.330  0.00  0.00            
ATOM   1162  P   C   X  55      79.670 -26.110  41.350  0.00  0.00            
ATOM   1163  OP1 C   X  55      79.140 -26.570  42.670  0.00  0.00            
ATOM   1164  OP2 C   X  55      79.440 -24.760  40.970  0.00  0.00            
ATOM   1165  O5' C   X  55      81.260 -26.480  41.240  0.00  0.00            
ATOM   1166  C5' C   X  55      81.900 -27.550  41.900  0.00  0.00            
ATOM   1167  C4' C   X  55      83.420 -27.670  41.450  0.00  0.00            
ATOM   1168  O4' C   X  55      83.570 -28.120  40.100  0.00  0.00            
ATOM   1169  C1' C   X  55      84.890 -27.580  39.610  0.00  0.00            
ATOM   1170  N1  C   X  55      84.610 -26.480  38.550  0.00  0.00            
ATOM   1171  C6  C   X  55      83.350 -25.950  38.350  0.00  0.00            
ATOM   1172  C5  C   X  55      83.100 -25.150  37.250  0.00  0.00            
ATOM   1173  C4  C   X  55      84.290 -24.840  36.420  0.00  0.00            
ATOM   1174  N4  C   X  55      84.230 -23.950  35.490  0.00  0.00            
ATOM   1175  N3  C   X  55      85.510 -25.350  36.660  0.00  0.00            
ATOM   1176  C2  C   X  55      85.670 -26.140  37.720  0.00  0.00            
ATOM   1177  O2  C   X  55      86.750 -26.640  37.940  0.00  0.00            
ATOM   1178  C3' C   X  55      84.220 -26.390  41.560  0.00  0.00            
ATOM   1179  C2' C   X  55      85.520 -26.860  40.830  0.00  0.00            
ATOM   1180  O2' C   X  55      86.250 -27.850  41.370  0.00  0.00            
ATOM   1181  O3' C   X  55      84.390 -25.880  42.850  0.00  0.00            
ATOM   1182  P   G   X  56      84.540 -24.380  43.100  0.00  0.00            
ATOM   1183  OP1 G   X  56      84.280 -24.390  44.540  0.00  0.00            
ATOM   1184  OP2 G   X  56      83.600 -23.600  42.300  0.00  0.00            
ATOM   1185  O5' G   X  56      86.030 -24.040  42.660  0.00  0.00            
ATOM   1186  C5' G   X  56      87.140 -24.630  43.330  0.00  0.00            
ATOM   1187  C4' G   X  56      88.430 -24.470  42.480  0.00  0.00            
ATOM   1188  O4' G   X  56      88.290 -25.190  41.210  0.00  0.00            
ATOM   1189  C1' G   X  56      88.760 -24.420  40.160  0.00  0.00            
ATOM   1190  N9  G   X  56      87.720 -23.710  39.240  0.00  0.00            
ATOM   1191  C8  G   X  56      86.420 -23.300  39.460  0.00  0.00            
ATOM   1192  N7  G   X  56      85.850 -22.670  38.480  0.00  0.00            
ATOM   1193  C5  G   X  56      86.820 -22.700  37.510  0.00  0.00            
ATOM   1194  C6  G   X  56      86.850 -22.110  36.200  0.00  0.00            
ATOM   1195  O6  G   X  56      85.970 -21.530  35.570  0.00  0.00            
ATOM   1196  N1  G   X  56      87.980 -22.340  35.500  0.00  0.00            
ATOM   1197  C2  G   X  56      89.120 -22.740  36.050  0.00  0.00            
ATOM   1198  N2  G   X  56      90.170 -22.470  35.400  0.00  0.00            
ATOM   1199  N3  G   X  56      89.150 -23.340  37.260  0.00  0.00            
ATOM   1200  C4  G   X  56      87.970 -23.250  37.980  0.00  0.00            
ATOM   1201  C3' G   X  56      88.950 -23.010  42.110  0.00  0.00            
ATOM   1202  C2' G   X  56      89.620 -23.310  40.830  0.00  0.00            
ATOM   1203  O2' G   X  56      90.890 -23.940  41.050  0.00  0.00            
ATOM   1204  O3' G   X  56      89.800 -22.440  43.060  0.00  0.00            
ATOM   1205  P   G   X  57      89.820 -20.820  43.200  0.00  0.00            
ATOM   1206  OP1 G   X  57      90.530 -20.430  44.410  0.00  0.00            
ATOM   1207  OP2 G   X  57      88.500 -20.240  43.000  0.00  0.00            
ATOM   1208  O5' G   X  57      90.570 -20.300  41.880  0.00  0.00            
ATOM   1209  C5' G   X  57      91.980 -20.610  41.720  0.00  0.00            
ATOM   1210  C4' G   X  57      92.550 -20.240  40.380  0.00  0.00            
ATOM   1211  O4' G   X  57      91.890 -20.950  39.310  0.00  0.00            
ATOM   1212  C1' G   X  57      91.830 -20.110  38.180  0.00  0.00            
ATOM   1213  N9  G   X  57      90.400 -19.940  37.920  0.00  0.00            
ATOM   1214  C8  G   X  57      89.370 -20.180  38.750  0.00  0.00            
ATOM   1215  N7  G   X  57      88.170 -19.900  38.300  0.00  0.00            
ATOM   1216  C5  G   X  57      88.510 -19.280  37.100  0.00  0.00            
ATOM   1217  C6  G   X  57      87.710 -18.620  36.080  0.00  0.00            
ATOM   1218  O6  G   X  57      86.500 -18.480  36.040  0.00  0.00            
ATOM   1219  N1  G   X  57      88.480 -18.070  35.050  0.00  0.00            
ATOM   1220  C2  G   X  57      89.810 -18.260  34.930  0.00  0.00            
ATOM   1221  N2  G   X  57      90.370 -17.650  33.960  0.00  0.00            
ATOM   1222  N3  G   X  57      90.620 -18.950  35.730  0.00  0.00            
ATOM   1223  C4  G   X  57      89.890 -19.340  36.820  0.00  0.00            
ATOM   1224  C3' G   X  57      92.410 -18.810  40.000  0.00  0.00            
ATOM   1225  C2' G   X  57      92.490 -18.750  38.460  0.00  0.00            
ATOM   1226  O2' G   X  57      93.810 -18.990  38.070  0.00  0.00            
ATOM   1227  O3' G   X  57      93.350 -17.930  40.660  0.00  0.00            
ATOM   1228  P   C   X  58      93.010 -16.610  41.340  0.00  0.00            
ATOM   1229  OP1 C   X  58      94.250 -16.100  41.920  0.00  0.00            
ATOM   1230  OP2 C   X  58      91.820 -16.880  42.200  0.00  0.00            
ATOM   1231  O5' C   X  58      92.600 -15.560  40.200  0.00  0.00            
ATOM   1232  C5' C   X  58      93.640 -15.370  39.270  0.00  0.00            
ATOM   1233  C4' C   X  58      93.000 -14.840  37.950  0.00  0.00            
ATOM   1234  O4' C   X  58      92.010 -15.700  37.500  0.00  0.00            
ATOM   1235  C1' C   X  58      91.280 -15.050  36.480  0.00  0.00            
ATOM   1236  N1  C   X  58      89.740 -15.210  36.710  0.00  0.00            
ATOM   1237  C6  C   X  58      89.190 -15.870  37.790  0.00  0.00            
ATOM   1238  C5  C   X  58      87.880 -16.040  37.840  0.00  0.00            
ATOM   1239  C4  C   X  58      87.060 -15.360  36.920  0.00  0.00            
ATOM   1240  N4  C   X  58      85.780 -15.400  37.020  0.00  0.00            
ATOM   1241  N3  C   X  58      87.500 -14.770  35.850  0.00  0.00            
ATOM   1242  C2  C   X  58      88.860 -14.610  35.740  0.00  0.00            
ATOM   1243  O2  C   X  58      89.190 -13.920  34.770  0.00  0.00            
ATOM   1244  C3' C   X  58      92.390 -13.450  37.900  0.00  0.00            
ATOM   1245  C2' C   X  58      91.640 -13.510  36.580  0.00  0.00            
ATOM   1246  O2' C   X  58      92.500 -13.170  35.530  0.00  0.00            
ATOM   1247  O3' C   X  58      93.470 -12.480  37.900  0.00  0.00            
ATOM   1248  P   G   X  59      93.150 -11.010  38.280  0.00  0.00            
ATOM   1249  OP1 G   X  59      94.380 -10.300  38.330  0.00  0.00            
ATOM   1250  OP2 G   X  59      92.320 -11.120  39.490  0.00  0.00            
ATOM   1251  O5' G   X  59      92.360 -10.350  37.120  0.00  0.00            
ATOM   1252  C5' G   X  59      92.840  -9.780  35.960  0.00  0.00            
ATOM   1253  C4' G   X  59      91.800  -9.480  34.810  0.00  0.00            
ATOM   1254  O4' G   X  59      90.800 -10.530  34.700  0.00  0.00            
ATOM   1255  C1' G   X  59      89.610  -9.920  34.190  0.00  0.00            
ATOM   1256  N9  G   X  59      88.440 -10.410  34.980  0.00  0.00            
ATOM   1257  C8  G   X  59      88.370 -10.980  36.220  0.00  0.00            
ATOM   1258  N7  G   X  59      87.180 -11.120  36.650  0.00  0.00            
ATOM   1259  C5  G   X  59      86.360 -10.610  35.600  0.00  0.00            
ATOM   1260  C6  G   X  59      84.920 -10.540  35.530  0.00  0.00            
ATOM   1261  O6  G   X  59      84.150 -10.900  36.410  0.00  0.00            
ATOM   1262  N1  G   X  59      84.550  -9.920  34.370  0.00  0.00            
ATOM   1263  C2  G   X  59      85.430  -9.390  33.400  0.00  0.00            
ATOM   1264  N2  G   X  59      84.900  -8.840  32.350  0.00  0.00            
ATOM   1265  N3  G   X  59      86.780  -9.430  33.480  0.00  0.00            
ATOM   1266  C4  G   X  59      87.180 -10.120  34.590  0.00  0.00            
ATOM   1267  C3' G   X  59      90.910  -8.270  35.220  0.00  0.00            
ATOM   1268  C2' G   X  59      89.810  -8.430  34.210  0.00  0.00            
ATOM   1269  O2' G   X  59      90.270  -8.200  32.900  0.00  0.00            
ATOM   1270  O3' G   X  59      91.690  -7.040  35.130  0.00  0.00            
ATOM   1271  P   G   X  60      91.260  -5.640  35.780  0.00  0.00            
ATOM   1272  OP1 G   X  60      92.330  -4.700  35.390  0.00  0.00            
ATOM   1273  OP2 G   X  60      90.940  -5.830  37.230  0.00  0.00            
ATOM   1274  O5' G   X  60      89.910  -5.270  35.030  0.00  0.00            
ATOM   1275  C5' G   X  60      89.970  -4.930  33.690  0.00  0.00            
ATOM   1276  C4' G   X  60      88.630  -4.560  33.090  0.00  0.00            
ATOM   1277  O4' G   X  60      87.780  -5.740  33.080  0.00  0.00            
ATOM   1278  C1' G   X  60      86.390  -5.440  33.270  0.00  0.00            
ATOM   1279  N9  G   X  60      85.890  -6.010  34.570  0.00  0.00            
ATOM   1280  C8  G   X  60      86.600  -6.430  35.660  0.00  0.00            
ATOM   1281  N7  G   X  60      85.870  -6.870  36.640  0.00  0.00            
ATOM   1282  C5  G   X  60      84.560  -6.780  36.170  0.00  0.00            
ATOM   1283  C6  G   X  60      83.250  -7.220  36.610  0.00  0.00            
ATOM   1284  O6  G   X  60      82.970  -7.840  37.650  0.00  0.00            
ATOM   1285  N1  G   X  60      82.190  -6.840  35.820  0.00  0.00            
ATOM   1286  C2  G   X  60      82.340  -6.230  34.640  0.00  0.00            
ATOM   1287  N2  G   X  60      81.250  -5.930  34.040  0.00  0.00            
ATOM   1288  N3  G   X  60      83.530  -5.870  34.120  0.00  0.00            
ATOM   1289  C4  G   X  60      84.570  -6.160  34.900  0.00  0.00            
ATOM   1290  C3' G   X  60      87.780  -3.470  33.810  0.00  0.00            
ATOM   1291  C2' G   X  60      86.330  -3.890  33.410  0.00  0.00            
ATOM   1292  O2' G   X  60      86.160  -3.260  32.140  0.00  0.00            
ATOM   1293  O3' G   X  60      88.150  -2.170  33.470  0.00  0.00            
ATOM   1294  P   C   X  61      87.960  -0.900  34.480  0.00  0.00            
ATOM   1295  OP1 C   X  61      88.240   0.240  33.580  0.00  0.00            
ATOM   1296  OP2 C   X  61      88.660  -1.100  35.720  0.00  0.00            
ATOM   1297  O5' C   X  61      86.430  -0.960  34.840  0.00  0.00            
ATOM   1298  C5' C   X  61      85.400  -0.240  34.150  0.00  0.00            
ATOM   1299  C4' C   X  61      83.930  -0.630  34.620  0.00  0.00            
ATOM   1300  O4' C   X  61      83.670  -2.030  34.800  0.00  0.00            
ATOM   1301  C1' C   X  61      82.540  -2.080  35.680  0.00  0.00            
ATOM   1302  N1  C   X  61      82.720  -3.160  36.740  0.00  0.00            
ATOM   1303  C6  C   X  61      83.940  -3.420  37.290  0.00  0.00            
ATOM   1304  C5  C   X  61      83.990  -4.280  38.340  0.00  0.00            
ATOM   1305  C4  C   X  61      82.730  -4.720  38.880  0.00  0.00            
ATOM   1306  N4  C   X  61      82.700  -5.540  39.870  0.00  0.00            
ATOM   1307  N3  C   X  61      81.580  -4.600  38.240  0.00  0.00            
ATOM   1308  C2  C   X  61      81.580  -3.820  37.180  0.00  0.00            
ATOM   1309  O2  C   X  61      80.500  -3.620  36.500  0.00  0.00            
ATOM   1310  C3' C   X  61      83.760  -0.060  36.090  0.00  0.00            
ATOM   1311  C2' C   X  61      82.460  -0.770  36.460  0.00  0.00            
ATOM   1312  O2' C   X  61      81.250  -0.170  35.960  0.00  0.00            
ATOM   1313  O3' C   X  61      83.720   1.370  36.100  0.00  0.00            
ATOM   1314  P   G   X  62      83.450   2.170  37.460  0.00  0.00            
ATOM   1315  OP1 G   X  62      83.730   3.590  37.120  0.00  0.00            
ATOM   1316  OP2 G   X  62      84.220   1.570  38.570  0.00  0.00            
ATOM   1317  O5' G   X  62      81.890   1.880  37.800  0.00  0.00            
ATOM   1318  C5' G   X  62      80.830   2.710  37.330  0.00  0.00            
ATOM   1319  C4' G   X  62      79.410   2.380  37.870  0.00  0.00            
ATOM   1320  O4' G   X  62      79.260   0.920  37.720  0.00  0.00            
ATOM   1321  C1' G   X  62      78.500   0.400  38.840  0.00  0.00            
ATOM   1322  N9  G   X  62      79.180  -0.570  39.770  0.00  0.00            
ATOM   1323  C8  G   X  62      80.590  -0.810  39.970  0.00  0.00            
ATOM   1324  N7  G   X  62      80.870  -1.770  40.800  0.00  0.00            
ATOM   1325  C5  G   X  62      79.660  -2.130  41.240  0.00  0.00            
ATOM   1326  C6  G   X  62      79.250  -3.150  42.240  0.00  0.00            
ATOM   1327  O6  G   X  62      79.850  -4.040  42.830  0.00  0.00            
ATOM   1328  N1  G   X  62      77.880  -3.200  42.460  0.00  0.00            
ATOM   1329  C2  G   X  62      76.990  -2.440  41.840  0.00  0.00            
ATOM   1330  N2  G   X  62      75.750  -2.510  42.310  0.00  0.00            
ATOM   1331  N3  G   X  62      77.250  -1.520  40.910  0.00  0.00            
ATOM   1332  C4  G   X  62      78.610  -1.440  40.600  0.00  0.00            
ATOM   1333  C3' G   X  62      79.110   2.730  39.440  0.00  0.00            
ATOM   1334  C2' G   X  62      78.050   1.610  39.620  0.00  0.00            
ATOM   1335  O2' G   X  62      76.710   1.980  39.090  0.00  0.00            
ATOM   1336  O3' G   X  62      78.730   4.050  39.680  0.00  0.00            
ATOM   1337  P   C   X  63      78.380   4.520  41.250  0.00  0.00            
ATOM   1338  OP1 C   X  63      77.870   5.840  41.170  0.00  0.00            
ATOM   1339  OP2 C   X  63      79.630   4.360  42.010  0.00  0.00            
ATOM   1340  O5' C   X  63      77.270   3.620  42.050  0.00  0.00            
ATOM   1341  C5' C   X  63      75.880   3.650  41.650  0.00  0.00            
ATOM   1342  C4' C   X  63      75.020   2.790  42.650  0.00  0.00            
ATOM   1343  O4' C   X  63      75.390   1.360  42.550  0.00  0.00            
ATOM   1344  C1' C   X  63      75.470   0.760  43.880  0.00  0.00            
ATOM   1345  N1  C   X  63      76.760   0.160  44.250  0.00  0.00            
ATOM   1346  C6  C   X  63      77.930   0.730  43.850  0.00  0.00            
ATOM   1347  C5  C   X  63      79.110   0.040  44.010  0.00  0.00            
ATOM   1348  C4  C   X  63      78.990  -1.230  44.660  0.00  0.00            
ATOM   1349  N4  C   X  63      80.110  -1.790  45.050  0.00  0.00            
ATOM   1350  N3  C   X  63      77.870  -1.690  45.250  0.00  0.00            
ATOM   1351  C2  C   X  63      76.700  -1.000  45.060  0.00  0.00            
ATOM   1352  O2  C   X  63      75.700  -1.310  45.650  0.00  0.00            
ATOM   1353  C3' C   X  63      75.380   3.050  44.130  0.00  0.00            
ATOM   1354  C2' C   X  63      74.960   1.820  44.870  0.00  0.00            
ATOM   1355  O2' C   X  63      73.580   1.710  45.150  0.00  0.00            
ATOM   1356  O3' C   X  63      74.920   4.320  44.610  0.00  0.00            
ATOM   1357  P   U   X  64      75.630   4.950  45.850  0.00  0.00            
ATOM   1358  OP1 U   X  64      74.760   6.180  45.980  0.00  0.00            
ATOM   1359  OP2 U   X  64      77.090   5.220  45.570  0.00  0.00            
ATOM   1360  O5' U   X  64      75.630   4.010  47.180  0.00  0.00            
ATOM   1361  C5' U   X  64      74.380   3.620  47.770  0.00  0.00            
ATOM   1362  C4' U   X  64      74.570   2.480  48.690  0.00  0.00            
ATOM   1363  O4' U   X  64      75.110   1.340  47.980  0.00  0.00            
ATOM   1364  C1' U   X  64      75.860   0.630  48.930  0.00  0.00            
ATOM   1365  N1  U   X  64      77.290   0.430  48.470  0.00  0.00            
ATOM   1366  C6  U   X  64      77.960   1.100  47.510  0.00  0.00            
ATOM   1367  C5  U   X  64      79.280   0.790  47.200  0.00  0.00            
ATOM   1368  C4  U   X  64      80.010  -0.220  47.890  0.00  0.00            
ATOM   1369  O4  U   X  64      81.230  -0.460  47.590  0.00  0.00            
ATOM   1370  N3  U   X  64      79.280  -0.950  48.780  0.00  0.00            
ATOM   1371  C2  U   X  64      77.970  -0.650  49.140  0.00  0.00            
ATOM   1372  O2  U   X  64      77.430  -1.320  49.980  0.00  0.00            
ATOM   1373  C3' U   X  64      75.580   2.770  49.780  0.00  0.00            
ATOM   1374  C2' U   X  64      75.820   1.330  50.290  0.00  0.00            
ATOM   1375  O2' U   X  64      74.740   0.680  50.980  0.00  0.00            
ATOM   1376  O3' U   X  64      75.110   3.590  50.770  0.00  0.00            
ATOM   1377  P   C   X  65      76.140   4.490  51.610  0.00  0.00            
ATOM   1378  OP1 C   X  65      75.460   4.850  52.860  0.00  0.00            
ATOM   1379  OP2 C   X  65      76.760   5.470  50.760  0.00  0.00            
ATOM   1380  O5' C   X  65      77.320   3.390  51.970  0.00  0.00            
ATOM   1381  C5' C   X  65      77.270   2.470  53.100  0.00  0.00            
ATOM   1382  C4' C   X  65      78.490   1.580  53.220  0.00  0.00            
ATOM   1383  O4' C   X  65      78.730   0.950  52.000  0.00  0.00            
ATOM   1384  C1' C   X  65      80.130   0.720  52.020  0.00  0.00            
ATOM   1385  N1  C   X  65      80.790   1.370  50.850  0.00  0.00            
ATOM   1386  C6  C   X  65      80.170   2.540  50.330  0.00  0.00            
ATOM   1387  C5  C   X  65      80.770   3.200  49.320  0.00  0.00            
ATOM   1388  C4  C   X  65      82.020   2.760  48.950  0.00  0.00            
ATOM   1389  N4  C   X  65      82.600   3.290  47.890  0.00  0.00            
ATOM   1390  N3  C   X  65      82.680   1.720  49.420  0.00  0.00            
ATOM   1391  C2  C   X  65      82.050   0.970  50.410  0.00  0.00            
ATOM   1392  O2  C   X  65      82.700   0.090  50.910  0.00  0.00            
ATOM   1393  C3' C   X  65      79.810   2.260  53.800  0.00  0.00            
ATOM   1394  C2' C   X  65      80.800   1.180  53.300  0.00  0.00            
ATOM   1395  O2' C   X  65      80.920   0.160  54.250  0.00  0.00            
ATOM   1396  O3' C   X  65      80.080   2.420  55.180  0.00  0.00            
ATOM   1397  P   A   X  66      79.370   3.600  56.040  0.00  0.00            
ATOM   1398  OP1 A   X  66      80.250   3.840  57.200  0.00  0.00            
ATOM   1399  OP2 A   X  66      77.920   3.270  56.230  0.00  0.00            
ATOM   1400  O5' A   X  66      79.460   4.850  55.030  0.00  0.00            
ATOM   1401  C5' A   X  66      79.360   6.210  55.450  0.00  0.00            
ATOM   1402  C4' A   X  66      79.640   7.090  54.260  0.00  0.00            
ATOM   1403  O4' A   X  66      81.000   6.840  53.960  0.00  0.00            
ATOM   1404  C1' A   X  66      81.170   6.420  52.580  0.00  0.00            
ATOM   1405  N9  A   X  66      82.190   5.360  52.310  0.00  0.00            
ATOM   1406  C8  A   X  66      82.490   4.280  53.050  0.00  0.00            
ATOM   1407  N7  A   X  66      83.380   3.500  52.550  0.00  0.00            
ATOM   1408  C5  A   X  66      83.720   4.220  51.430  0.00  0.00            
ATOM   1409  C6  A   X  66      84.740   4.060  50.460  0.00  0.00            
ATOM   1410  N6  A   X  66      85.530   3.050  50.350  0.00  0.00            
ATOM   1411  N1  A   X  66      84.910   4.870  49.440  0.00  0.00            
ATOM   1412  C2  A   X  66      84.100   5.940  49.390  0.00  0.00            
ATOM   1413  N3  A   X  66      83.150   6.250  50.300  0.00  0.00            
ATOM   1414  C4  A   X  66      83.010   5.340  51.260  0.00  0.00            
ATOM   1415  C3' A   X  66      78.790   6.820  53.040  0.00  0.00            
ATOM   1416  C2' A   X  66      79.760   5.930  52.210  0.00  0.00            
ATOM   1417  O2' A   X  66      79.450   5.950  50.770  0.00  0.00            
ATOM   1418  O3' A   X  66      78.330   8.080  52.350  0.00  0.00            
ATOM   1419  P   G   X  67      77.720   9.390  53.060  0.00  0.00            
ATOM   1420  OP1 G   X  67      77.080   8.880  54.250  0.00  0.00            
ATOM   1421  OP2 G   X  67      76.840  10.110  52.130  0.00  0.00            
ATOM   1422  O5' G   X  67      78.940  10.270  53.420  0.00  0.00            
ATOM   1423  C5' G   X  67      79.950  10.540  52.440  0.00  0.00            
ATOM   1424  C4' G   X  67      81.300  10.860  53.170  0.00  0.00            
ATOM   1425  O4' G   X  67      82.260  10.770  52.130  0.00  0.00            
ATOM   1426  C1' G   X  67      82.800  12.080  51.960  0.00  0.00            
ATOM   1427  N9  G   X  67      83.370  12.260  50.610  0.00  0.00            
ATOM   1428  C8  G   X  67      83.240  13.340  49.850  0.00  0.00            
ATOM   1429  N7  G   X  67      83.930  13.290  48.710  0.00  0.00            
ATOM   1430  C5  G   X  67      84.530  12.070  48.770  0.00  0.00            
ATOM   1431  C6  G   X  67      85.440  11.510  47.860  0.00  0.00            
ATOM   1432  O6  G   X  67      85.740  11.920  46.750  0.00  0.00            
ATOM   1433  N1  G   X  67      85.900  10.270  48.280  0.00  0.00            
ATOM   1434  C2  G   X  67      85.620   9.750  49.480  0.00  0.00            
ATOM   1435  N2  G   X  67      85.970   8.510  49.660  0.00  0.00            
ATOM   1436  N3  G   X  67      84.800  10.260  50.380  0.00  0.00            
ATOM   1437  C4  G   X  67      84.240  11.460  49.940  0.00  0.00            
ATOM   1438  C3' G   X  67      81.100  12.300  53.620  0.00  0.00            
ATOM   1439  C2' G   X  67      81.720  13.020  52.340  0.00  0.00            
ATOM   1440  O2' G   X  67      82.240  14.300  52.740  0.00  0.00            
ATOM   1441  O3' G   X  67      81.860  12.560  54.790  0.00  0.00            
ATOM   1442  P   U   X  68      81.310  12.290  56.300  0.00  0.00            
ATOM   1443  OP1 U   X  68      79.800  12.210  56.280  0.00  0.00            
ATOM   1444  OP2 U   X  68      81.950  13.230  57.300  0.00  0.00            
ATOM   1445  O5' U   X  68      81.960  10.890  56.620  0.00  0.00            
ATOM   1446  C5' U   X  68      81.510  10.160  57.850  0.00  0.00            
ATOM   1447  C4' U   X  68      82.070   8.720  57.870  0.00  0.00            
ATOM   1448  O4' U   X  68      81.980   8.050  56.660  0.00  0.00            
ATOM   1449  C1' U   X  68      82.990   7.050  56.580  0.00  0.00            
ATOM   1450  N1  U   X  68      83.810   7.110  55.350  0.00  0.00            
ATOM   1451  C6  U   X  68      83.880   8.290  54.560  0.00  0.00            
ATOM   1452  C5  U   X  68      84.500   8.280  53.410  0.00  0.00            
ATOM   1453  C4  U   X  68      85.150   7.140  52.950  0.00  0.00            
ATOM   1454  O4  U   X  68      85.980   7.080  52.010  0.00  0.00            
ATOM   1455  N3  U   X  68      85.090   6.040  53.770  0.00  0.00            
ATOM   1456  C2  U   X  68      84.490   5.920  54.980  0.00  0.00            
ATOM   1457  O2  U   X  68      84.590   4.970  55.760  0.00  0.00            
ATOM   1458  C3' U   X  68      83.550   8.690  58.210  0.00  0.00            
ATOM   1459  C2' U   X  68      83.890   7.200  57.850  0.00  0.00            
ATOM   1460  O2' U   X  68      83.370   6.270  58.750  0.00  0.00            
ATOM   1461  O3' U   X  68      83.730   9.070  59.580  0.00  0.00            
ATOM   1462  P   A   X  69      85.090   9.820  59.860  0.00  0.00            
ATOM   1463  OP1 A   X  69      85.030  10.350  61.250  0.00  0.00            
ATOM   1464  OP2 A   X  69      85.380  10.760  58.790  0.00  0.00            
ATOM   1465  O5' A   X  69      86.230   8.700  59.720  0.00  0.00            
ATOM   1466  C5' A   X  69      86.320   7.670  60.690  0.00  0.00            
ATOM   1467  C4' A   X  69      87.620   6.810  60.350  0.00  0.00            
ATOM   1468  O4' A   X  69      87.560   6.430  58.910  0.00  0.00            
ATOM   1469  C1' A   X  69      88.830   6.360  58.410  0.00  0.00            
ATOM   1470  N9  A   X  69      88.880   7.180  57.210  0.00  0.00            
ATOM   1471  C8  A   X  69      88.150   8.290  56.930  0.00  0.00            
ATOM   1472  N7  A   X  69      88.240   8.720  55.670  0.00  0.00            
ATOM   1473  C5  A   X  69      89.200   7.880  55.150  0.00  0.00            
ATOM   1474  C6  A   X  69      89.820   7.760  53.900  0.00  0.00            
ATOM   1475  N6  A   X  69      89.530   8.460  52.910  0.00  0.00            
ATOM   1476  N1  A   X  69      90.870   6.990  53.670  0.00  0.00            
ATOM   1477  C2  A   X  69      91.210   6.190  54.730  0.00  0.00            
ATOM   1478  N3  A   X  69      90.620   5.980  55.940  0.00  0.00            
ATOM   1479  C4  A   X  69      89.640   6.940  56.100  0.00  0.00            
ATOM   1480  C3' A   X  69      88.960   7.560  60.400  0.00  0.00            
ATOM   1481  C2' A   X  69      89.850   6.800  59.470  0.00  0.00            
ATOM   1482  O2' A   X  69      90.680   5.770  60.120  0.00  0.00            
ATOM   1483  O3' A   X  69      89.510   7.700  61.720  0.00  0.00            
ATOM   1484  P   G   X  70      90.410   8.960  61.980  0.00  0.00            
ATOM   1485  OP1 G   X  70      90.540   9.150  63.440  0.00  0.00            
ATOM   1486  OP2 G   X  70      89.970  10.170  61.160  0.00  0.00            
ATOM   1487  O5' G   X  70      91.790   8.530  61.420  0.00  0.00            
ATOM   1488  C5' G   X  70      92.630   7.630  62.130  0.00  0.00            
ATOM   1489  C4' G   X  70      93.910   7.070  61.400  0.00  0.00            
ATOM   1490  O4' G   X  70      93.680   6.460  60.170  0.00  0.00            
ATOM   1491  C1' G   X  70      94.710   6.800  59.240  0.00  0.00            
ATOM   1492  N9  G   X  70      94.090   7.560  58.170  0.00  0.00            
ATOM   1493  C8  G   X  70      92.920   8.340  58.080  0.00  0.00            
ATOM   1494  N7  G   X  70      92.570   8.790  56.900  0.00  0.00            
ATOM   1495  C5  G   X  70      93.650   8.400  56.120  0.00  0.00            
ATOM   1496  C6  G   X  70      94.080   8.590  54.730  0.00  0.00            
ATOM   1497  O6  G   X  70      93.470   9.060  53.780  0.00  0.00            
ATOM   1498  N1  G   X  70      95.340   8.150  54.370  0.00  0.00            
ATOM   1499  C2  G   X  70      96.200   7.550  55.270  0.00  0.00            
ATOM   1500  N2  G   X  70      97.220   7.030  54.650  0.00  0.00            
ATOM   1501  N3  G   X  70      95.850   7.290  56.520  0.00  0.00            
ATOM   1502  C4  G   X  70      94.580   7.690  56.900  0.00  0.00            
ATOM   1503  C3' G   X  70      94.920   8.270  61.090  0.00  0.00            
ATOM   1504  C2' G   X  70      95.780   7.650  59.960  0.00  0.00            
ATOM   1505  O2' G   X  70      96.760   6.720  60.500  0.00  0.00            
ATOM   1506  O3' G   X  70      95.710   8.650  62.280  0.00  0.00            
ATOM   1507  P   A   X  71      96.340  10.080  62.480  0.00  0.00            
ATOM   1508  OP1 A   X  71      97.030   9.880  63.740  0.00  0.00            
ATOM   1509  OP2 A   X  71      95.280  11.090  62.320  0.00  0.00            
ATOM   1510  O5' A   X  71      97.390  10.230  61.170  0.00  0.00            
ATOM   1511  C5' A   X  71      98.630   9.590  61.110  0.00  0.00            
ATOM   1512  C4' A   X  71      99.350   9.840  59.770  0.00  0.00            
ATOM   1513  O4' A   X  71      98.700   9.120  58.750  0.00  0.00            
ATOM   1514  C1' A   X  71      98.850   9.820  57.520  0.00  0.00            
ATOM   1515  N9  A   X  71      97.540  10.460  57.100  0.00  0.00            
ATOM   1516  C8  A   X  71      96.470  10.580  57.830  0.00  0.00            
ATOM   1517  N7  A   X  71      95.480  11.020  57.110  0.00  0.00            
ATOM   1518  C5  A   X  71      95.980  11.310  55.820  0.00  0.00            
ATOM   1519  C6  A   X  71      95.450  11.820  54.610  0.00  0.00            
ATOM   1520  N6  A   X  71      94.280  12.220  54.290  0.00  0.00            
ATOM   1521  N1  A   X  71      96.180  11.780  53.490  0.00  0.00            
ATOM   1522  C2  A   X  71      97.440  11.380  53.640  0.00  0.00            
ATOM   1523  N3  A   X  71      98.100  11.020  54.760  0.00  0.00            
ATOM   1524  C4  A   X  71      97.270  10.930  55.840  0.00  0.00            
ATOM   1525  C3' A   X  71      99.580  11.260  59.170  0.00  0.00            
ATOM   1526  C2' A   X  71      99.920  10.860  57.720  0.00  0.00            
ATOM   1527  O2' A   X  71     101.150  10.150  57.600  0.00  0.00            
ATOM   1528  O3' A   X  71     100.650  12.070  59.720  0.00  0.00            
ATOM   1529  P   A   X  72     100.500  13.620  59.870  0.00  0.00            
ATOM   1530  OP1 A   X  72     101.630  14.030  60.750  0.00  0.00            
ATOM   1531  OP2 A   X  72      99.180  13.950  60.370  0.00  0.00            
ATOM   1532  O5' A   X  72     100.690  14.170  58.430  0.00  0.00            
ATOM   1533  C5' A   X  72     101.880  13.910  57.680  0.00  0.00            
ATOM   1534  C4' A   X  72     101.600  14.240  56.180  0.00  0.00            
ATOM   1535  O4' A   X  72     100.570  13.530  55.600  0.00  0.00            
ATOM   1536  C1' A   X  72      99.870  14.270  54.630  0.00  0.00            
ATOM   1537  N9  A   X  72      98.390  14.480  54.910  0.00  0.00            
ATOM   1538  C8  A   X  72      97.690  14.210  56.110  0.00  0.00            
ATOM   1539  N7  A   X  72      96.460  14.510  56.180  0.00  0.00            
ATOM   1540  C5  A   X  72      96.250  15.040  54.880  0.00  0.00            
ATOM   1541  C6  A   X  72      95.110  15.640  54.210  0.00  0.00            
ATOM   1542  N6  A   X  72      93.930  15.670  54.830  0.00  0.00            
ATOM   1543  N1  A   X  72      95.160  15.990  52.980  0.00  0.00            
ATOM   1544  C2  A   X  72      96.340  15.860  52.340  0.00  0.00            
ATOM   1545  N3  A   X  72      97.500  15.480  52.790  0.00  0.00            
ATOM   1546  C4  A   X  72      97.390  14.970  54.090  0.00  0.00            
ATOM   1547  C3' A   X  72     101.210  15.660  55.990  0.00  0.00            
ATOM   1548  C2' A   X  72     100.580  15.590  54.580  0.00  0.00            
ATOM   1549  O2' A   X  72     101.560  15.510  53.590  0.00  0.00            
ATOM   1550  O3' A   X  72     102.230  16.630  56.050  0.00  0.00            
ATOM   1551  P   C   X  73     101.900  18.170  56.560  0.00  0.00            
ATOM   1552  OP1 C   X  73     103.180  18.920  56.390  0.00  0.00            
ATOM   1553  OP2 C   X  73     101.300  18.040  57.920  0.00  0.00            
ATOM   1554  O5' C   X  73     100.890  18.840  55.610  0.00  0.00            
ATOM   1555  C5' C   X  73     101.350  19.200  54.260  0.00  0.00            
ATOM   1556  C4' C   X  73     100.210  19.670  53.310  0.00  0.00            
ATOM   1557  O4' C   X  73      99.080  18.810  53.330  0.00  0.00            
ATOM   1558  C1' C   X  73      97.900  19.540  53.020  0.00  0.00            
ATOM   1559  N1  C   X  73      96.780  19.260  53.980  0.00  0.00            
ATOM   1560  C6  C   X  73      96.920  18.470  55.090  0.00  0.00            
ATOM   1561  C5  C   X  73      95.850  18.260  55.920  0.00  0.00            
ATOM   1562  C4  C   X  73      94.610  18.910  55.630  0.00  0.00            
ATOM   1563  N4  C   X  73      93.630  18.820  56.410  0.00  0.00            
ATOM   1564  N3  C   X  73      94.500  19.750  54.600  0.00  0.00            
ATOM   1565  C2  C   X  73      95.570  19.910  53.780  0.00  0.00            
ATOM   1566  O2  C   X  73      95.380  20.720  52.880  0.00  0.00            
ATOM   1567  C3' C   X  73      99.660  21.000  53.840  0.00  0.00            
ATOM   1568  C2' C   X  73      98.320  21.040  53.060  0.00  0.00            
ATOM   1569  O2' C   X  73      98.540  21.410  51.680  0.00  0.00            
ATOM   1570  O3' C   X  73     100.540  22.120  53.590  0.00  0.00            
ATOM   1571  P   C   X  74     100.630  23.360  54.570  0.00  0.00            
ATOM   1572  OP1 C   X  74     101.710  24.310  54.170  0.00  0.00            
ATOM   1573  OP2 C   X  74     100.520  22.780  55.930  0.00  0.00            
ATOM   1574  O5' C   X  74      99.220  24.050  54.240  0.00  0.00            
ATOM   1575  C5' C   X  74      98.970  24.980  53.100  0.00  0.00            
ATOM   1576  C4' C   X  74      97.610  25.620  53.230  0.00  0.00            
ATOM   1577  O4' C   X  74      96.610  24.580  53.280  0.00  0.00            
ATOM   1578  C1' C   X  74      95.560  25.060  54.070  0.00  0.00            
ATOM   1579  N1  C   X  74      95.160  24.120  55.130  0.00  0.00            
ATOM   1580  C6  C   X  74      96.040  23.170  55.530  0.00  0.00            
ATOM   1581  C5  C   X  74      95.670  22.390  56.610  0.00  0.00            
ATOM   1582  C4  C   X  74      94.400  22.610  57.220  0.00  0.00            
ATOM   1583  N4  C   X  74      93.880  21.790  58.040  0.00  0.00            
ATOM   1584  N3  C   X  74      93.490  23.400  56.720  0.00  0.00            
ATOM   1585  C2  C   X  74      93.870  24.190  55.660  0.00  0.00            
ATOM   1586  O2  C   X  74      93.080  25.030  55.290  0.00  0.00            
ATOM   1587  C3' C   X  74      97.380  26.420  54.540  0.00  0.00            
ATOM   1588  C2' C   X  74      95.930  26.460  54.610  0.00  0.00            
ATOM   1589  O2' C   X  74      95.420  27.400  53.690  0.00  0.00            
ATOM   1590  O3' C   X  74      98.090  27.650  54.700  0.00  0.00            
ATOM   1591  P   G   X  75      98.530  28.140  56.140  0.00  0.00            
ATOM   1592  OP1 G   X  75      99.560  29.170  55.960  0.00  0.00            
ATOM   1593  OP2 G   X  75      98.890  26.980  56.960  0.00  0.00            
ATOM   1594  O5' G   X  75      97.150  28.820  56.710  0.00  0.00            
ATOM   1595  C5' G   X  75      96.580  29.950  56.200  0.00  0.00            
ATOM   1596  C4' G   X  75      95.130  30.120  56.620  0.00  0.00            
ATOM   1597  O4' G   X  75      94.310  29.030  56.310  0.00  0.00            
ATOM   1598  C1' G   X  75      93.310  28.840  57.320  0.00  0.00            
ATOM   1599  N9  G   X  75      93.550  27.600  58.120  0.00  0.00            
ATOM   1600  C8  G   X  75      94.690  26.770  58.120  0.00  0.00            
ATOM   1601  N7  G   X  75      94.570  25.800  59.020  0.00  0.00            
ATOM   1602  C5  G   X  75      93.290  25.940  59.470  0.00  0.00            
ATOM   1603  C6  G   X  75      92.560  25.090  60.420  0.00  0.00            
ATOM   1604  O6  G   X  75      93.050  24.100  60.990  0.00  0.00            
ATOM   1605  N1  G   X  75      91.330  25.560  60.740  0.00  0.00            
ATOM   1606  C2  G   X  75      90.770  26.680  60.200  0.00  0.00            
ATOM   1607  N2  G   X  75      89.530  26.900  60.580  0.00  0.00            
ATOM   1608  N3  G   X  75      91.370  27.480  59.300  0.00  0.00            
ATOM   1609  C4  G   X  75      92.630  27.060  58.980  0.00  0.00            
ATOM   1610  C3' G   X  75      94.860  30.390  58.080  0.00  0.00            
ATOM   1611  C2' G   X  75      93.390  30.060  58.260  0.00  0.00            
ATOM   1612  O2' G   X  75      92.590  31.060  57.760  0.00  0.00            
ATOM   1613  O3' G   X  75      95.260  31.720  58.530  0.00  0.00            
ATOM   1614  P   A   X  76      95.660  32.030  60.040  0.00  0.00            
ATOM   1615  OP1 A   X  76      95.980  33.460  60.060  0.00  0.00            
ATOM   1616  OP2 A   X  76      96.740  31.140  60.440  0.00  0.00            
ATOM   1617  O5' A   X  76      94.350  31.770  61.000  0.00  0.00            
ATOM   1618  C5' A   X  76      93.200  32.580  60.960  0.00  0.00            
ATOM   1619  C4' A   X  76      91.920  32.100  61.640  0.00  0.00            
ATOM   1620  O4' A   X  76      91.680  30.710  61.280  0.00  0.00            
ATOM   1621  C1' A   X  76      91.090  30.020  62.340  0.00  0.00            
ATOM   1622  N9  A   X  76      91.910  28.930  62.720  0.00  0.00            
ATOM   1623  C8  A   X  76      93.210  28.770  62.350  0.00  0.00            
ATOM   1624  N7  A   X  76      93.620  27.560  62.540  0.00  0.00            
ATOM   1625  C5  A   X  76      92.570  26.970  63.360  0.00  0.00            
ATOM   1626  C6  A   X  76      92.410  25.740  64.050  0.00  0.00            
ATOM   1627  N6  A   X  76      93.350  24.780  64.140  0.00  0.00            
ATOM   1628  N1  A   X  76      91.320  25.490  64.800  0.00  0.00            
ATOM   1629  C2  A   X  76      90.430  26.500  64.810  0.00  0.00            
ATOM   1630  N3  A   X  76      90.420  27.700  64.220  0.00  0.00            
ATOM   1631  C4  A   X  76      91.550  27.880  63.450  0.00  0.00            
ATOM   1632  C3' A   X  76      91.910  31.970  63.180  0.00  0.00            
ATOM   1633  C2' A   X  76      90.820  30.980  63.450  0.00  0.00            
ATOM   1634  O2' A   X  76      89.550  31.530  63.100  0.00  0.00            
ATOM   1635  O3' A   X  76      91.680  33.160  63.810  0.00  0.00            
ATOM   1636  P   A   X  77      92.120  33.410  65.300  0.00  0.00            
ATOM   1637  OP1 A   X  77      91.770  34.740  65.610  0.00  0.00            
ATOM   1638  OP2 A   X  77      93.550  33.130  65.380  0.00  0.00            
ATOM   1639  O5' A   X  77      91.310  32.330  66.270  0.00  0.00            
ATOM   1640  C5' A   X  77      89.930  32.420  66.470  0.00  0.00            
ATOM   1641  C4' A   X  77      89.420  31.530  67.650  0.00  0.00            
ATOM   1642  O4' A   X  77      89.580  30.180  67.280  0.00  0.00            
ATOM   1643  C1' A   X  77      89.910  29.430  68.460  0.00  0.00            
ATOM   1644  N9  A   X  77      91.180  28.630  68.120  0.00  0.00            
ATOM   1645  C8  A   X  77      92.130  28.950  67.130  0.00  0.00            
ATOM   1646  N7  A   X  77      92.920  27.970  66.860  0.00  0.00            
ATOM   1647  C5  A   X  77      92.570  26.960  67.790  0.00  0.00            
ATOM   1648  C6  A   X  77      92.910  25.550  67.970  0.00  0.00            
ATOM   1649  N6  A   X  77      93.760  24.840  67.310  0.00  0.00            
ATOM   1650  N1  A   X  77      92.270  24.790  68.780  0.00  0.00            
ATOM   1651  C2  A   X  77      91.270  25.300  69.450  0.00  0.00            
ATOM   1652  N3  A   X  77      90.800  26.530  69.390  0.00  0.00            
ATOM   1653  C4  A   X  77      91.500  27.310  68.510  0.00  0.00            
ATOM   1654  C3' A   X  77      90.240  31.780  68.930  0.00  0.00            
ATOM   1655  C2' A   X  77      90.150  30.400  69.630  0.00  0.00            
ATOM   1656  O2' A   X  77      88.950  30.450  70.350  0.00  0.00            
ATOM   1657  O3' A   X  77      89.650  32.810  69.730  0.00  0.00            
ENDMDL
MODEL        2
ATOM      1  O5' G   X   1      77.440  32.020  39.030  0.00  0.00            
ATOM      2  C5' G   X   1      76.450  31.760  38.040  0.00  0.00            
ATOM      3  C4' G   X   1      75.830  30.390  38.140  0.00  0.00            
ATOM      4  O4' G   X   1      76.850  29.460  37.960  0.00  0.00            
ATOM      5  C1' G   X   1      76.760  28.260  38.780  0.00  0.00            
ATOM      6  N9  G   X   1      77.790  28.130  39.830  0.00  0.00            
ATOM      7  C8  G   X   1      78.930  28.910  39.930  0.00  0.00            
ATOM      8  N7  G   X   1      79.930  28.290  40.550  0.00  0.00            
ATOM      9  C5  G   X   1      79.280  27.200  41.120  0.00  0.00            
ATOM     10  C6  G   X   1      79.760  26.090  41.950  0.00  0.00            
ATOM     11  O6  G   X   1      80.870  25.990  42.460  0.00  0.00            
ATOM     12  N1  G   X   1      78.790  25.180  42.210  0.00  0.00            
ATOM     13  C2  G   X   1      77.540  25.150  41.680  0.00  0.00            
ATOM     14  N2  G   X   1      76.770  24.240  42.130  0.00  0.00            
ATOM     15  N3  G   X   1      77.140  26.100  40.890  0.00  0.00            
ATOM     16  C4  G   X   1      77.990  27.110  40.690  0.00  0.00            
ATOM     17  C3' G   X   1      75.340  29.980  39.530  0.00  0.00            
ATOM     18  C2' G   X   1      75.360  28.430  39.420  0.00  0.00            
ATOM     19  O2' G   X   1      74.380  27.780  38.690  0.00  0.00            
ATOM     20  O3' G   X   1      74.030  30.440  39.760  0.00  0.00            
ATOM     21  P   G   X   2      73.600  31.110  41.100  0.00  0.00            
ATOM     22  OP1 G   X   2      72.260  31.660  40.840  0.00  0.00            
ATOM     23  OP2 G   X   2      74.650  31.910  41.770  0.00  0.00            
ATOM     24  O5' G   X   2      73.370  29.840  42.130  0.00  0.00            
ATOM     25  C5' G   X   2      72.160  29.050  42.020  0.00  0.00            
ATOM     26  C4' G   X   2      72.290  27.800  42.950  0.00  0.00            
ATOM     27  O4' G   X   2      73.410  26.960  42.640  0.00  0.00            
ATOM     28  C1' G   X   2      73.960  26.440  43.860  0.00  0.00            
ATOM     29  N9  G   X   2      75.440  26.840  44.040  0.00  0.00            
ATOM     30  C8  G   X   2      76.070  27.900  43.560  0.00  0.00            
ATOM     31  N7  G   X   2      77.300  27.960  44.010  0.00  0.00            
ATOM     32  C5  G   X   2      77.550  26.850  44.810  0.00  0.00            
ATOM     33  C6  G   X   2      78.650  26.330  45.510  0.00  0.00            
ATOM     34  O6  G   X   2      79.830  26.720  45.520  0.00  0.00            
ATOM     35  N1  G   X   2      78.340  25.280  46.330  0.00  0.00            
ATOM     36  C2  G   X   2      77.110  24.600  46.280  0.00  0.00            
ATOM     37  N2  G   X   2      76.990  23.570  47.070  0.00  0.00            
ATOM     38  N3  G   X   2      76.030  25.040  45.610  0.00  0.00            
ATOM     39  C4  G   X   2      76.260  26.200  44.890  0.00  0.00            
ATOM     40  C3' G   X   2      72.560  28.160  44.410  0.00  0.00            
ATOM     41  C2' G   X   2      73.040  26.870  44.990  0.00  0.00            
ATOM     42  O2' G   X   2      72.060  25.880  45.110  0.00  0.00            
ATOM     43  O3' G   X   2      71.380  28.570  45.160  0.00  0.00            
ATOM     44  P   C   X   3      71.620  29.530  46.430  0.00  0.00            
ATOM     45  OP1 C   X   3      70.300  29.880  47.020  0.00  0.00            
ATOM     46  OP2 C   X   3      72.480  30.690  46.000  0.00  0.00            
ATOM     47  O5' C   X   3      72.370  28.720  47.570  0.00  0.00            
ATOM     48  C5' C   X   3      71.870  27.460  48.050  0.00  0.00            
ATOM     49  C4' C   X   3      72.740  26.720  49.050  0.00  0.00            
ATOM     50  O4' C   X   3      73.720  26.130  48.350  0.00  0.00            
ATOM     51  C1' C   X   3      74.820  26.010  49.210  0.00  0.00            
ATOM     52  N1  C   X   3      75.970  26.900  48.800  0.00  0.00            
ATOM     53  C6  C   X   3      75.900  27.940  47.960  0.00  0.00            
ATOM     54  C5  C   X   3      76.950  28.670  47.590  0.00  0.00            
ATOM     55  C4  C   X   3      78.190  28.150  48.020  0.00  0.00            
ATOM     56  N4  C   X   3      79.290  28.680  47.630  0.00  0.00            
ATOM     57  N3  C   X   3      78.320  27.180  48.820  0.00  0.00            
ATOM     58  C2  C   X   3      77.220  26.500  49.210  0.00  0.00            
ATOM     59  O2  C   X   3      77.420  25.570  49.950  0.00  0.00            
ATOM     60  C3' C   X   3      73.330  27.420  50.200  0.00  0.00            
ATOM     61  C2' C   X   3      74.430  26.490  50.590  0.00  0.00            
ATOM     62  O2' C   X   3      73.980  25.360  51.380  0.00  0.00            
ATOM     63  O3' C   X   3      72.470  27.740  51.290  0.00  0.00            
ATOM     64  P   G   X   4      72.600  29.120  52.110  0.00  0.00            
ATOM     65  OP1 G   X   4      71.830  29.130  53.380  0.00  0.00            
ATOM     66  OP2 G   X   4      72.570  30.270  51.250  0.00  0.00            
ATOM     67  O5' G   X   4      74.130  28.960  52.600  0.00  0.00            
ATOM     68  C5' G   X   4      74.550  28.140  53.700  0.00  0.00            
ATOM     69  C4' G   X   4      76.000  28.180  53.930  0.00  0.00            
ATOM     70  O4' G   X   4      76.860  27.790  52.840  0.00  0.00            
ATOM     71  C1' G   X   4      78.140  28.410  52.970  0.00  0.00            
ATOM     72  N9  G   X   4      78.510  29.160  51.760  0.00  0.00            
ATOM     73  C8  G   X   4      77.800  29.940  50.890  0.00  0.00            
ATOM     74  N7  G   X   4      78.450  30.820  50.210  0.00  0.00            
ATOM     75  C5  G   X   4      79.810  30.570  50.520  0.00  0.00            
ATOM     76  C6  G   X   4      81.020  31.160  50.030  0.00  0.00            
ATOM     77  O6  G   X   4      81.150  32.070  49.190  0.00  0.00            
ATOM     78  N1  G   X   4      82.130  30.510  50.500  0.00  0.00            
ATOM     79  C2  G   X   4      82.070  29.430  51.360  0.00  0.00            
ATOM     80  N2  G   X   4      83.200  29.000  51.730  0.00  0.00            
ATOM     81  N3  G   X   4      80.960  28.940  51.860  0.00  0.00            
ATOM     82  C4  G   X   4      79.850  29.490  51.440  0.00  0.00            
ATOM     83  C3' G   X   4      76.420  29.570  54.250  0.00  0.00            
ATOM     84  C2' G   X   4      78.010  29.380  54.170  0.00  0.00            
ATOM     85  O2' G   X   4      78.490  28.760  55.390  0.00  0.00            
ATOM     86  O3' G   X   4      76.050  30.130  55.480  0.00  0.00            
ATOM     87  P   A   X   5      75.830  31.710  55.460  0.00  0.00            
ATOM     88  OP1 A   X   5      74.400  31.960  55.620  0.00  0.00            
ATOM     89  OP2 A   X   5      76.570  32.390  54.340  0.00  0.00            
ATOM     90  O5' A   X   5      76.590  32.140  56.800  0.00  0.00            
ATOM     91  C5' A   X   5      78.010  31.870  56.920  0.00  0.00            
ATOM     92  C4' A   X   5      78.610  32.420  58.180  0.00  0.00            
ATOM     93  O4' A   X   5      79.940  31.960  58.280  0.00  0.00            
ATOM     94  C1' A   X   5      80.810  33.110  58.460  0.00  0.00            
ATOM     95  N9  A   X   5      82.070  32.860  57.760  0.00  0.00            
ATOM     96  C8  A   X   5      83.290  32.880  58.400  0.00  0.00            
ATOM     97  N7  A   X   5      84.370  32.550  57.780  0.00  0.00            
ATOM     98  C5  A   X   5      83.700  31.940  56.690  0.00  0.00            
ATOM     99  C6  A   X   5      84.220  31.360  55.490  0.00  0.00            
ATOM    100  N6  A   X   5      85.530  31.360  55.200  0.00  0.00            
ATOM    101  N1  A   X   5      83.380  30.990  54.500  0.00  0.00            
ATOM    102  C2  A   X   5      82.080  31.090  54.640  0.00  0.00            
ATOM    103  N3  A   X   5      81.480  31.700  55.650  0.00  0.00            
ATOM    104  C4  A   X   5      82.340  32.120  56.610  0.00  0.00            
ATOM    105  C3' A   X   5      78.640  33.960  58.230  0.00  0.00            
ATOM    106  C2' A   X   5      80.100  34.310  57.820  0.00  0.00            
ATOM    107  O2' A   X   5      80.560  35.590  58.250  0.00  0.00            
ATOM    108  O3' A   X   5      78.370  34.450  59.560  0.00  0.00            
ATOM    109  P   C   X   6      77.040  35.200  59.920  0.00  0.00            
ATOM    110  OP1 C   X   6      76.930  36.270  58.940  0.00  0.00            
ATOM    111  OP2 C   X   6      77.180  35.560  61.380  0.00  0.00            
ATOM    112  O5' C   X   6      75.790  34.210  59.740  0.00  0.00            
ATOM    113  C5' C   X   6      75.530  33.070  60.620  0.00  0.00            
ATOM    114  C4' C   X   6      74.100  32.510  60.530  0.00  0.00            
ATOM    115  O4' C   X   6      73.040  33.520  60.730  0.00  0.00            
ATOM    116  C1' C   X   6      71.980  33.150  59.880  0.00  0.00            
ATOM    117  N1  C   X   6      71.130  34.340  59.620  0.00  0.00            
ATOM    118  C6  C   X   6      71.780  35.460  59.120  0.00  0.00            
ATOM    119  C5  C   X   6      71.020  36.550  58.850  0.00  0.00            
ATOM    120  C4  C   X   6      69.650  36.310  58.860  0.00  0.00            
ATOM    121  N4  C   X   6      68.810  37.250  58.450  0.00  0.00            
ATOM    122  N3  C   X   6      69.010  35.220  59.070  0.00  0.00            
ATOM    123  C2  C   X   6      69.760  34.200  59.450  0.00  0.00            
ATOM    124  O2  C   X   6      69.180  33.110  59.540  0.00  0.00            
ATOM    125  C3' C   X   6      73.720  31.660  59.220  0.00  0.00            
ATOM    126  C2' C   X   6      72.630  32.580  58.640  0.00  0.00            
ATOM    127  O2' C   X   6      71.530  32.070  57.970  0.00  0.00            
ATOM    128  O3' C   X   6      73.270  30.290  59.480  0.00  0.00            
ATOM    129  P   G   X   7      73.980  29.220  60.390  0.00  0.00            
ATOM    130  OP1 G   X   7      73.420  27.890  59.920  0.00  0.00            
ATOM    131  OP2 G   X   7      73.830  29.510  61.830  0.00  0.00            
ATOM    132  O5' G   X   7      75.520  29.420  59.970  0.00  0.00            
ATOM    133  C5' G   X   7      76.080  28.760  58.860  0.00  0.00            
ATOM    134  C4' G   X   7      77.530  28.360  59.190  0.00  0.00            
ATOM    135  O4' G   X   7      78.200  29.550  59.460  0.00  0.00            
ATOM    136  C1' G   X   7      79.200  29.270  60.470  0.00  0.00            
ATOM    137  N9  G   X   7      79.720  30.550  60.910  0.00  0.00            
ATOM    138  C8  G   X   7      79.130  31.630  61.620  0.00  0.00            
ATOM    139  N7  G   X   7      79.990  32.520  62.060  0.00  0.00            
ATOM    140  C5  G   X   7      81.250  31.920  61.660  0.00  0.00            
ATOM    141  C6  G   X   7      82.600  32.290  61.950  0.00  0.00            
ATOM    142  O6  G   X   7      82.980  33.250  62.610  0.00  0.00            
ATOM    143  N1  G   X   7      83.550  31.380  61.590  0.00  0.00            
ATOM    144  C2  G   X   7      83.270  30.360  60.770  0.00  0.00            
ATOM    145  N2  G   X   7      84.290  29.880  60.060  0.00  0.00            
ATOM    146  N3  G   X   7      82.050  29.950  60.430  0.00  0.00            
ATOM    147  C4  G   X   7      81.070  30.780  60.950  0.00  0.00            
ATOM    148  C3' G   X   7      77.560  27.490  60.530  0.00  0.00            
ATOM    149  C2' G   X   7      78.390  28.450  61.420  0.00  0.00            
ATOM    150  O2' G   X   7      79.000  27.770  62.490  0.00  0.00            
ATOM    151  O3' G   X   7      78.210  26.270  60.310  0.00  0.00            
ATOM    152  P   A   X   8      77.520  24.790  60.410  0.00  0.00            
ATOM    153  OP1 A   X   8      76.380  24.840  61.350  0.00  0.00            
ATOM    154  OP2 A   X   8      78.620  23.870  60.660  0.00  0.00            
ATOM    155  O5' A   X   8      77.180  24.530  58.890  0.00  0.00            
ATOM    156  C5' A   X   8      75.930  24.860  58.290  0.00  0.00            
ATOM    157  C4' A   X   8      75.950  24.940  56.780  0.00  0.00            
ATOM    158  O4' A   X   8      76.940  25.910  56.350  0.00  0.00            
ATOM    159  C1' A   X   8      77.690  25.280  55.300  0.00  0.00            
ATOM    160  N9  A   X   8      79.040  25.030  55.830  0.00  0.00            
ATOM    161  C8  A   X   8      79.480  25.400  57.030  0.00  0.00            
ATOM    162  N7  A   X   8      80.750  25.150  57.200  0.00  0.00            
ATOM    163  C5  A   X   8      81.180  24.550  56.010  0.00  0.00            
ATOM    164  C6  A   X   8      82.440  24.020  55.570  0.00  0.00            
ATOM    165  N6  A   X   8      83.600  23.880  56.240  0.00  0.00            
ATOM    166  N1  A   X   8      82.520  23.600  54.330  0.00  0.00            
ATOM    167  C2  A   X   8      81.430  23.570  53.560  0.00  0.00            
ATOM    168  N3  A   X   8      80.190  23.970  53.850  0.00  0.00            
ATOM    169  C4  A   X   8      80.120  24.480  55.150  0.00  0.00            
ATOM    170  C3' A   X   8      76.230  23.580  56.210  0.00  0.00            
ATOM    171  C2' A   X   8      76.880  23.970  54.890  0.00  0.00            
ATOM    172  O2' A   X   8      75.970  24.440  53.930  0.00  0.00            
ATOM    173  O3' A   X   8      75.160  22.740  55.980  0.00  0.00            
ATOM    174  P   U   X   9      75.290  21.220  56.370  0.00  0.00            
ATOM    175  OP1 U   X   9      74.180  20.440  55.770  0.00  0.00            
ATOM    176  OP2 U   X   9      75.420  21.180  57.860  0.00  0.00            
ATOM    177  O5' U   X   9      76.640  20.710  55.610  0.00  0.00            
ATOM    178  C5' U   X   9      76.580  20.320  54.280  0.00  0.00            
ATOM    179  C4' U   X   9      77.840  19.780  53.610  0.00  0.00            
ATOM    180  O4' U   X   9      78.760  20.800  53.530  0.00  0.00            
ATOM    181  C1' U   X   9      80.040  20.220  53.790  0.00  0.00            
ATOM    182  N1  U   X   9      80.670  20.720  54.990  0.00  0.00            
ATOM    183  C6  U   X   9      79.940  21.230  56.060  0.00  0.00            
ATOM    184  C5  U   X   9      80.470  21.320  57.290  0.00  0.00            
ATOM    185  C4  U   X   9      81.840  21.010  57.560  0.00  0.00            
ATOM    186  O4  U   X   9      82.380  21.010  58.690  0.00  0.00            
ATOM    187  N3  U   X   9      82.510  20.590  56.480  0.00  0.00            
ATOM    188  C2  U   X   9      82.020  20.380  55.190  0.00  0.00            
ATOM    189  O2  U   X   9      82.760  19.880  54.310  0.00  0.00            
ATOM    190  C3' U   X   9      78.450  18.640  54.440  0.00  0.00            
ATOM    191  C2' U   X   9      79.860  18.680  53.810  0.00  0.00            
ATOM    192  O2' U   X   9      79.890  18.100  52.500  0.00  0.00            
ATOM    193  O3' U   X   9      77.870  17.420  54.180  0.00  0.00            
ATOM    194  P   C   X  10      77.900  16.180  55.190  0.00  0.00            
ATOM    195  OP1 C   X  10      77.750  14.880  54.420  0.00  0.00            
ATOM    196  OP2 C   X  10      76.970  16.420  56.340  0.00  0.00            
ATOM    197  O5' C   X  10      79.410  16.170  55.800  0.00  0.00            
ATOM    198  C5' C   X  10      80.470  15.600  55.060  0.00  0.00            
ATOM    199  C4' C   X  10      81.720  15.940  55.860  0.00  0.00            
ATOM    200  O4' C   X  10      81.890  17.260  56.260  0.00  0.00            
ATOM    201  C1' C   X  10      82.400  17.320  57.630  0.00  0.00            
ATOM    202  N1  C   X  10      81.450  17.760  58.690  0.00  0.00            
ATOM    203  C6  C   X  10      80.190  18.270  58.340  0.00  0.00            
ATOM    204  C5  C   X  10      79.460  18.980  59.210  0.00  0.00            
ATOM    205  C4  C   X  10      80.090  19.330  60.440  0.00  0.00            
ATOM    206  N4  C   X  10      79.520  20.190  61.170  0.00  0.00            
ATOM    207  N3  C   X  10      81.310  18.990  60.820  0.00  0.00            
ATOM    208  C2  C   X  10      81.990  18.160  59.980  0.00  0.00            
ATOM    209  O2  C   X  10      83.100  17.770  60.330  0.00  0.00            
ATOM    210  C3' C   X  10      81.690  15.120  57.190  0.00  0.00            
ATOM    211  C2' C   X  10      82.790  15.810  57.980  0.00  0.00            
ATOM    212  O2' C   X  10      84.070  15.430  57.510  0.00  0.00            
ATOM    213  O3' C   X  10      81.830  13.710  56.990  0.00  0.00            
ATOM    214  P   C   X  11      81.110  12.650  57.910  0.00  0.00            
ATOM    215  OP1 C   X  11      81.550  11.390  57.310  0.00  0.00            
ATOM    216  OP2 C   X  11      79.710  13.010  58.070  0.00  0.00            
ATOM    217  O5' C   X  11      81.750  12.840  59.390  0.00  0.00            
ATOM    218  C5' C   X  11      83.100  12.490  59.690  0.00  0.00            
ATOM    219  C4' C   X  11      83.570  12.800  61.140  0.00  0.00            
ATOM    220  O4' C   X  11      83.750  14.210  61.330  0.00  0.00            
ATOM    221  C1' C   X  11      83.290  14.580  62.610  0.00  0.00            
ATOM    222  N1  C   X  11      81.960  15.300  62.630  0.00  0.00            
ATOM    223  C6  C   X  11      81.120  15.520  61.540  0.00  0.00            
ATOM    224  C5  C   X  11      79.930  16.210  61.630  0.00  0.00            
ATOM    225  C4  C   X  11      79.650  16.720  62.940  0.00  0.00            
ATOM    226  N4  C   X  11      78.580  17.390  63.060  0.00  0.00            
ATOM    227  N3  C   X  11      80.410  16.570  64.020  0.00  0.00            
ATOM    228  C2  C   X  11      81.520  15.830  63.870  0.00  0.00            
ATOM    229  O2  C   X  11      82.200  15.710  64.920  0.00  0.00            
ATOM    230  C3' C   X  11      82.660  12.350  62.210  0.00  0.00            
ATOM    231  C2' C   X  11      83.110  13.270  63.350  0.00  0.00            
ATOM    232  O2' C   X  11      84.420  12.830  63.910  0.00  0.00            
ATOM    233  O3' C   X  11      82.810  10.980  62.510  0.00  0.00            
ATOM    234  P   G   X  12      81.570  10.110  62.890  0.00  0.00            
ATOM    235  OP1 G   X  12      82.020   8.690  62.940  0.00  0.00            
ATOM    236  OP2 G   X  12      80.460  10.520  62.040  0.00  0.00            
ATOM    237  O5' G   X  12      81.070  10.590  64.360  0.00  0.00            
ATOM    238  C5' G   X  12      81.810  10.130  65.500  0.00  0.00            
ATOM    239  C4' G   X  12      81.580  10.880  66.810  0.00  0.00            
ATOM    240  O4' G   X  12      81.770  12.280  66.710  0.00  0.00            
ATOM    241  C1' G   X  12      80.760  12.890  67.460  0.00  0.00            
ATOM    242  N9  G   X  12      79.710  13.430  66.570  0.00  0.00            
ATOM    243  C8  G   X  12      79.630  13.340  65.230  0.00  0.00            
ATOM    244  N7  G   X  12      78.750  14.160  64.750  0.00  0.00            
ATOM    245  C5  G   X  12      78.100  14.740  65.860  0.00  0.00            
ATOM    246  C6  G   X  12      77.030  15.680  66.020  0.00  0.00            
ATOM    247  O6  G   X  12      76.300  16.050  65.150  0.00  0.00            
ATOM    248  N1  G   X  12      76.780  16.110  67.310  0.00  0.00            
ATOM    249  C2  G   X  12      77.430  15.540  68.350  0.00  0.00            
ATOM    250  N2  G   X  12      77.130  16.020  69.540  0.00  0.00            
ATOM    251  N3  G   X  12      78.460  14.690  68.320  0.00  0.00            
ATOM    252  C4  G   X  12      78.690  14.290  67.010  0.00  0.00            
ATOM    253  C3' G   X  12      80.260  10.650  67.470  0.00  0.00            
ATOM    254  C2' G   X  12      80.150  11.830  68.440  0.00  0.00            
ATOM    255  O2' G   X  12      80.880  11.610  69.630  0.00  0.00            
ATOM    256  O3' G   X  12      80.220   9.400  68.150  0.00  0.00            
ATOM    257  P   G   X  13      78.830   8.670  68.320  0.00  0.00            
ATOM    258  OP1 G   X  13      79.160   7.390  69.020  0.00  0.00            
ATOM    259  OP2 G   X  13      78.180   8.510  66.990  0.00  0.00            
ATOM    260  O5' G   X  13      77.880   9.620  69.180  0.00  0.00            
ATOM    261  C5' G   X  13      78.100   9.880  70.550  0.00  0.00            
ATOM    262  C4' G   X  13      76.980  10.710  71.110  0.00  0.00            
ATOM    263  O4' G   X  13      77.140  12.040  70.610  0.00  0.00            
ATOM    264  C1' G   X  13      75.830  12.610  70.700  0.00  0.00            
ATOM    265  N9  G   X  13      75.270  12.820  69.380  0.00  0.00            
ATOM    266  C8  G   X  13      75.910  12.540  68.190  0.00  0.00            
ATOM    267  N7  G   X  13      75.460  13.110  67.090  0.00  0.00            
ATOM    268  C5  G   X  13      74.300  13.730  67.570  0.00  0.00            
ATOM    269  C6  G   X  13      73.230  14.450  66.900  0.00  0.00            
ATOM    270  O6  G   X  13      73.210  14.770  65.700  0.00  0.00            
ATOM    271  N1  G   X  13      72.320  14.980  67.740  0.00  0.00            
ATOM    272  C2  G   X  13      72.300  14.870  69.090  0.00  0.00            
ATOM    273  N2  G   X  13      71.420  15.500  69.810  0.00  0.00            
ATOM    274  N3  G   X  13      73.170  14.060  69.710  0.00  0.00            
ATOM    275  C4  G   X  13      74.190  13.610  68.950  0.00  0.00            
ATOM    276  C3' G   X  13      75.580  10.220  71.080  0.00  0.00            
ATOM    277  C2' G   X  13      74.890  11.580  71.420  0.00  0.00            
ATOM    278  O2' G   X  13      74.780  11.820  72.830  0.00  0.00            
ATOM    279  O3' G   X  13      75.300   9.140  71.940  0.00  0.00            
ATOM    280  P   C   X  14      74.040   8.250  71.700  0.00  0.00            
ATOM    281  OP1 C   X  14      72.910   8.980  71.010  0.00  0.00            
ATOM    282  OP2 C   X  14      73.750   7.640  73.000  0.00  0.00            
ATOM    283  O5' C   X  14      74.510   7.030  70.780  0.00  0.00            
ATOM    284  C5' C   X  14      75.060   7.170  69.530  0.00  0.00            
ATOM    285  C4' C   X  14      74.680   5.990  68.580  0.00  0.00            
ATOM    286  O4' C   X  14      75.280   4.790  69.080  0.00  0.00            
ATOM    287  C1' C   X  14      74.230   3.880  69.490  0.00  0.00            
ATOM    288  N1  C   X  14      74.550   3.160  70.710  0.00  0.00            
ATOM    289  C6  C   X  14      75.470   3.700  71.550  0.00  0.00            
ATOM    290  C5  C   X  14      75.920   2.980  72.620  0.00  0.00            
ATOM    291  C4  C   X  14      75.370   1.710  72.760  0.00  0.00            
ATOM    292  N4  C   X  14      75.950   0.990  73.630  0.00  0.00            
ATOM    293  N3  C   X  14      74.500   1.140  71.930  0.00  0.00            
ATOM    294  C2  C   X  14      74.060   1.880  70.920  0.00  0.00            
ATOM    295  O2  C   X  14      73.280   1.360  70.150  0.00  0.00            
ATOM    296  C3' C   X  14      73.140   5.800  68.500  0.00  0.00            
ATOM    297  C2' C   X  14      72.990   4.730  69.650  0.00  0.00            
ATOM    298  O2' C   X  14      71.900   3.910  69.290  0.00  0.00            
ATOM    299  O3' C   X  14      72.690   5.390  67.170  0.00  0.00            
ATOM    300  P   C   X  15      71.650   6.180  66.240  0.00  0.00            
ATOM    301  OP1 C   X  15      72.170   7.490  65.890  0.00  0.00            
ATOM    302  OP2 C   X  15      70.420   6.220  67.020  0.00  0.00            
ATOM    303  O5' C   X  15      71.280   5.300  64.990  0.00  0.00            
ATOM    304  C5' C   X  15      72.200   5.140  63.940  0.00  0.00            
ATOM    305  C4' C   X  15      71.430   4.710  62.620  0.00  0.00            
ATOM    306  O4' C   X  15      70.360   3.690  62.840  0.00  0.00            
ATOM    307  C1' C   X  15      69.480   3.870  61.730  0.00  0.00            
ATOM    308  N1  C   X  15      68.140   3.360  62.180  0.00  0.00            
ATOM    309  C6  C   X  15      67.440   2.340  61.550  0.00  0.00            
ATOM    310  C5  C   X  15      66.230   1.940  61.950  0.00  0.00            
ATOM    311  C4  C   X  15      65.660   2.740  62.950  0.00  0.00            
ATOM    312  N4  C   X  15      64.450   2.420  63.360  0.00  0.00            
ATOM    313  N3  C   X  15      66.280   3.630  63.690  0.00  0.00            
ATOM    314  C2  C   X  15      67.520   4.040  63.270  0.00  0.00            
ATOM    315  O2  C   X  15      67.970   5.060  63.820  0.00  0.00            
ATOM    316  C3' C   X  15      70.590   5.890  62.140  0.00  0.00            
ATOM    317  C2' C   X  15      69.520   5.290  61.250  0.00  0.00            
ATOM    318  O2' C   X  15      69.840   5.240  59.870  0.00  0.00            
ATOM    319  O3' C   X  15      71.350   6.950  61.570  0.00  0.00            
ATOM    320  P   A   X  16      70.810   8.360  61.190  0.00  0.00            
ATOM    321  OP1 A   X  16      71.840   9.370  61.610  0.00  0.00            
ATOM    322  OP2 A   X  16      69.480   8.480  61.750  0.00  0.00            
ATOM    323  O5' A   X  16      70.690   8.260  59.590  0.00  0.00            
ATOM    324  C5' A   X  16      71.790   7.780  58.810  0.00  0.00            
ATOM    325  C4' A   X  16      71.260   7.340  57.360  0.00  0.00            
ATOM    326  O4' A   X  16      70.120   6.510  57.280  0.00  0.00            
ATOM    327  C1' A   X  16      69.320   6.960  56.150  0.00  0.00            
ATOM    328  N9  A   X  16      68.070   7.450  56.780  0.00  0.00            
ATOM    329  C8  A   X  16      67.730   7.450  58.160  0.00  0.00            
ATOM    330  N7  A   X  16      66.410   7.730  58.340  0.00  0.00            
ATOM    331  C5  A   X  16      65.970   8.130  57.040  0.00  0.00            
ATOM    332  C6  A   X  16      64.750   8.410  56.480  0.00  0.00            
ATOM    333  N6  A   X  16      63.630   8.580  57.180  0.00  0.00            
ATOM    334  N1  A   X  16      64.550   8.490  55.200  0.00  0.00            
ATOM    335  C2  A   X  16      65.550   8.250  54.350  0.00  0.00            
ATOM    336  N3  A   X  16      66.810   7.900  54.720  0.00  0.00            
ATOM    337  C4  A   X  16      66.960   7.920  56.110  0.00  0.00            
ATOM    338  C3' A   X  16      70.900   8.560  56.610  0.00  0.00            
ATOM    339  C2' A   X  16      70.110   7.990  55.450  0.00  0.00            
ATOM    340  O2' A   X  16      70.790   7.440  54.390  0.00  0.00            
ATOM    341  O3' A   X  16      72.000   9.280  56.090  0.00  0.00            
ATOM    342  P   U   X  17      72.080  10.940  56.250  0.00  0.00            
ATOM    343  OP1 U   X  17      72.920  11.410  55.130  0.00  0.00            
ATOM    344  OP2 U   X  17      72.450  11.330  57.580  0.00  0.00            
ATOM    345  O5' U   X  17      70.660  11.550  55.950  0.00  0.00            
ATOM    346  C5' U   X  17      70.060  11.600  54.630  0.00  0.00            
ATOM    347  C4' U   X  17      68.580  11.940  54.600  0.00  0.00            
ATOM    348  O4' U   X  17      67.820  10.910  55.230  0.00  0.00            
ATOM    349  C1' U   X  17      66.630  11.520  55.820  0.00  0.00            
ATOM    350  N1  U   X  17      66.570  11.300  57.270  0.00  0.00            
ATOM    351  C6  U   X  17      67.750  10.990  58.030  0.00  0.00            
ATOM    352  C5  U   X  17      67.520  10.780  59.350  0.00  0.00            
ATOM    353  C4  U   X  17      66.310  10.780  60.020  0.00  0.00            
ATOM    354  O4  U   X  17      66.040  10.360  61.130  0.00  0.00            
ATOM    355  N3  U   X  17      65.250  11.200  59.250  0.00  0.00            
ATOM    356  C2  U   X  17      65.340  11.460  57.940  0.00  0.00            
ATOM    357  O2  U   X  17      64.340  11.780  57.350  0.00  0.00            
ATOM    358  C3' U   X  17      68.260  13.260  55.280  0.00  0.00            
ATOM    359  C2' U   X  17      66.710  12.980  55.430  0.00  0.00            
ATOM    360  O2' U   X  17      66.000  13.020  54.250  0.00  0.00            
ATOM    361  O3' U   X  17      68.370  14.390  54.400  0.00  0.00            
ATOM    362  P   C   X  18      68.510  15.970  54.820  0.00  0.00            
ATOM    363  OP1 C   X  18      67.980  16.760  53.700  0.00  0.00            
ATOM    364  OP2 C   X  18      69.910  16.210  55.180  0.00  0.00            
ATOM    365  O5' C   X  18      67.660  16.280  56.100  0.00  0.00            
ATOM    366  C5' C   X  18      66.220  16.440  56.140  0.00  0.00            
ATOM    367  C4' C   X  18      65.660  16.330  57.590  0.00  0.00            
ATOM    368  O4' C   X  18      65.810  14.990  57.990  0.00  0.00            
ATOM    369  C1' C   X  18      66.260  15.060  59.380  0.00  0.00            
ATOM    370  N1  C   X  18      67.620  14.420  59.540  0.00  0.00            
ATOM    371  C6  C   X  18      68.640  14.590  58.630  0.00  0.00            
ATOM    372  C5  C   X  18      69.740  13.810  58.730  0.00  0.00            
ATOM    373  C4  C   X  18      69.820  12.970  59.850  0.00  0.00            
ATOM    374  N4  C   X  18      70.760  12.040  59.890  0.00  0.00            
ATOM    375  N3  C   X  18      69.020  12.910  60.760  0.00  0.00            
ATOM    376  C2  C   X  18      67.890  13.700  60.700  0.00  0.00            
ATOM    377  O2  C   X  18      67.070  13.750  61.560  0.00  0.00            
ATOM    378  C3' C   X  18      66.360  17.190  58.600  0.00  0.00            
ATOM    379  C2' C   X  18      66.200  16.460  59.960  0.00  0.00            
ATOM    380  O2' C   X  18      64.990  16.700  60.490  0.00  0.00            
ATOM    381  O3' C   X  18      65.700  18.470  58.530  0.00  0.00            
ATOM    382  P   A   X  19      66.280  19.740  59.320  0.00  0.00            
ATOM    383  OP1 A   X  19      65.660  20.960  58.940  0.00  0.00            
ATOM    384  OP2 A   X  19      67.720  19.700  59.320  0.00  0.00            
ATOM    385  O5' A   X  19      65.800  19.510  60.810  0.00  0.00            
ATOM    386  C5' A   X  19      64.590  20.010  61.350  0.00  0.00            
ATOM    387  C4' A   X  19      64.340  19.670  62.790  0.00  0.00            
ATOM    388  O4' A   X  19      64.300  18.270  62.990  0.00  0.00            
ATOM    389  C1' A   X  19      65.040  17.840  64.190  0.00  0.00            
ATOM    390  N9  A   X  19      66.350  17.370  63.790  0.00  0.00            
ATOM    391  C8  A   X  19      67.270  17.940  62.910  0.00  0.00            
ATOM    392  N7  A   X  19      68.350  17.270  62.740  0.00  0.00            
ATOM    393  C5  A   X  19      68.150  16.180  63.590  0.00  0.00            
ATOM    394  C6  A   X  19      68.760  14.990  63.760  0.00  0.00            
ATOM    395  N6  A   X  19      69.910  14.670  63.170  0.00  0.00            
ATOM    396  N1  A   X  19      68.360  14.090  64.640  0.00  0.00            
ATOM    397  C2  A   X  19      67.140  14.290  65.230  0.00  0.00            
ATOM    398  N3  A   X  19      66.290  15.260  64.950  0.00  0.00            
ATOM    399  C4  A   X  19      66.900  16.190  64.110  0.00  0.00            
ATOM    400  C3' A   X  19      65.270  20.260  63.850  0.00  0.00            
ATOM    401  C2' A   X  19      65.120  19.180  64.970  0.00  0.00            
ATOM    402  O2' A   X  19      63.950  19.340  65.740  0.00  0.00            
ATOM    403  O3' A   X  19      64.820  21.570  64.280  0.00  0.00            
ATOM    404  P   C   X  20      65.940  22.500  64.970  0.00  0.00            
ATOM    405  OP1 C   X  20      65.070  23.550  65.600  0.00  0.00            
ATOM    406  OP2 C   X  20      66.930  22.970  63.980  0.00  0.00            
ATOM    407  O5' C   X  20      66.650  21.710  66.150  0.00  0.00            
ATOM    408  C5' C   X  20      65.990  21.710  67.390  0.00  0.00            
ATOM    409  C4' C   X  20      66.680  20.650  68.380  0.00  0.00            
ATOM    410  O4' C   X  20      66.680  19.320  67.920  0.00  0.00            
ATOM    411  C1' C   X  20      67.870  18.640  68.370  0.00  0.00            
ATOM    412  N1  C   X  20      68.620  18.120  67.180  0.00  0.00            
ATOM    413  C6  C   X  20      68.890  18.960  66.050  0.00  0.00            
ATOM    414  C5  C   X  20      69.890  18.600  65.230  0.00  0.00            
ATOM    415  C4  C   X  20      70.580  17.390  65.530  0.00  0.00            
ATOM    416  N4  C   X  20      71.560  17.110  64.720  0.00  0.00            
ATOM    417  N3  C   X  20      70.310  16.630  66.540  0.00  0.00            
ATOM    418  C2  C   X  20      69.350  16.950  67.410  0.00  0.00            
ATOM    419  O2  C   X  20      69.270  16.380  68.480  0.00  0.00            
ATOM    420  C3' C   X  20      68.140  21.030  68.750  0.00  0.00            
ATOM    421  C2' C   X  20      68.660  19.710  69.190  0.00  0.00            
ATOM    422  O2' C   X  20      68.360  19.460  70.550  0.00  0.00            
ATOM    423  O3' C   X  20      68.130  22.080  69.690  0.00  0.00            
ATOM    424  P   C   X  21      69.290  23.150  69.770  0.00  0.00            
ATOM    425  OP1 C   X  21      68.740  24.210  70.590  0.00  0.00            
ATOM    426  OP2 C   X  21      69.570  23.510  68.350  0.00  0.00            
ATOM    427  O5' C   X  21      70.630  22.410  70.440  0.00  0.00            
ATOM    428  C5' C   X  21      70.770  22.130  71.810  0.00  0.00            
ATOM    429  C4' C   X  21      71.860  21.110  72.080  0.00  0.00            
ATOM    430  O4' C   X  21      71.690  19.960  71.340  0.00  0.00            
ATOM    431  C1' C   X  21      72.960  19.400  71.030  0.00  0.00            
ATOM    432  N1  C   X  21      73.250  19.050  69.640  0.00  0.00            
ATOM    433  C6  C   X  21      72.740  19.810  68.580  0.00  0.00            
ATOM    434  C5  C   X  21      72.950  19.480  67.310  0.00  0.00            
ATOM    435  C4  C   X  21      73.890  18.450  67.100  0.00  0.00            
ATOM    436  N4  C   X  21      74.470  18.320  65.930  0.00  0.00            
ATOM    437  N3  C   X  21      74.460  17.780  68.070  0.00  0.00            
ATOM    438  C2  C   X  21      74.210  18.060  69.350  0.00  0.00            
ATOM    439  O2  C   X  21      74.840  17.450  70.200  0.00  0.00            
ATOM    440  C3' C   X  21      73.260  21.650  71.640  0.00  0.00            
ATOM    441  C2' C   X  21      74.080  20.380  71.500  0.00  0.00            
ATOM    442  O2' C   X  21      74.610  19.900  72.760  0.00  0.00            
ATOM    443  O3' C   X  21      73.950  22.550  72.560  0.00  0.00            
ATOM    444  P   G   X  22      75.320  23.250  72.130  0.00  0.00            
ATOM    445  OP1 G   X  22      75.630  24.350  73.080  0.00  0.00            
ATOM    446  OP2 G   X  22      75.050  23.690  70.750  0.00  0.00            
ATOM    447  O5' G   X  22      76.640  22.200  72.060  0.00  0.00            
ATOM    448  C5' G   X  22      77.470  21.900  73.230  0.00  0.00            
ATOM    449  C4' G   X  22      78.560  20.880  73.030  0.00  0.00            
ATOM    450  O4' G   X  22      78.020  19.630  72.470  0.00  0.00            
ATOM    451  C1' G   X  22      78.970  19.080  71.550  0.00  0.00            
ATOM    452  N9  G   X  22      78.640  19.050  70.140  0.00  0.00            
ATOM    453  C8  G   X  22      77.620  19.770  69.630  0.00  0.00            
ATOM    454  N7  G   X  22      77.500  19.570  68.350  0.00  0.00            
ATOM    455  C5  G   X  22      78.510  18.730  68.040  0.00  0.00            
ATOM    456  C6  G   X  22      78.870  18.300  66.710  0.00  0.00            
ATOM    457  O6  G   X  22      78.390  18.720  65.610  0.00  0.00            
ATOM    458  N1  G   X  22      79.940  17.500  66.690  0.00  0.00            
ATOM    459  C2  G   X  22      80.630  17.210  67.810  0.00  0.00            
ATOM    460  N2  G   X  22      81.630  16.500  67.550  0.00  0.00            
ATOM    461  N3  G   X  22      80.340  17.570  69.030  0.00  0.00            
ATOM    462  C4  G   X  22      79.150  18.290  69.090  0.00  0.00            
ATOM    463  C3' G   X  22      79.750  21.310  72.080  0.00  0.00            
ATOM    464  C2' G   X  22      80.200  19.870  71.730  0.00  0.00            
ATOM    465  O2' G   X  22      80.990  19.300  72.800  0.00  0.00            
ATOM    466  O3' G   X  22      80.760  22.010  72.730  0.00  0.00            
ATOM    467  P   G   X  23      81.630  23.160  71.940  0.00  0.00            
ATOM    468  OP1 G   X  23      82.550  23.750  72.980  0.00  0.00            
ATOM    469  OP2 G   X  23      80.740  24.010  71.070  0.00  0.00            
ATOM    470  O5' G   X  23      82.580  22.250  70.890  0.00  0.00            
ATOM    471  C5' G   X  23      83.750  21.590  71.370  0.00  0.00            
ATOM    472  C4' G   X  23      84.220  20.460  70.430  0.00  0.00            
ATOM    473  O4' G   X  23      83.090  19.670  69.860  0.00  0.00            
ATOM    474  C1' G   X  23      83.330  19.390  68.460  0.00  0.00            
ATOM    475  N9  G   X  23      82.350  19.970  67.580  0.00  0.00            
ATOM    476  C8  G   X  23      81.440  20.960  67.850  0.00  0.00            
ATOM    477  N7  G   X  23      80.780  21.380  66.800  0.00  0.00            
ATOM    478  C5  G   X  23      81.300  20.580  65.790  0.00  0.00            
ATOM    479  C6  G   X  23      81.040  20.520  64.390  0.00  0.00            
ATOM    480  O6  G   X  23      80.160  21.190  63.770  0.00  0.00            
ATOM    481  N1  G   X  23      81.960  19.760  63.660  0.00  0.00            
ATOM    482  C2  G   X  23      82.860  18.920  64.190  0.00  0.00            
ATOM    483  N2  G   X  23      83.650  18.330  63.280  0.00  0.00            
ATOM    484  N3  G   X  23      83.180  18.930  65.470  0.00  0.00            
ATOM    485  C4  G   X  23      82.320  19.730  66.240  0.00  0.00            
ATOM    486  C3' G   X  23      85.070  21.030  69.240  0.00  0.00            
ATOM    487  C2' G   X  23      84.730  19.900  68.220  0.00  0.00            
ATOM    488  O2' G   X  23      85.580  18.760  68.540  0.00  0.00            
ATOM    489  O3' G   X  23      86.460  21.200  69.540  0.00  0.00            
ATOM    490  P   G   X  24      87.240  22.210  68.670  0.00  0.00            
ATOM    491  OP1 G   X  24      88.650  21.790  68.880  0.00  0.00            
ATOM    492  OP2 G   X  24      86.850  23.580  69.010  0.00  0.00            
ATOM    493  O5' G   X  24      86.930  21.880  67.190  0.00  0.00            
ATOM    494  C5' G   X  24      87.670  21.010  66.410  0.00  0.00            
ATOM    495  C4' G   X  24      87.290  21.110  64.980  0.00  0.00            
ATOM    496  O4' G   X  24      85.890  20.790  64.860  0.00  0.00            
ATOM    497  C1' G   X  24      85.390  21.590  63.800  0.00  0.00            
ATOM    498  N9  G   X  24      84.290  22.420  64.230  0.00  0.00            
ATOM    499  C8  G   X  24      84.150  23.010  65.470  0.00  0.00            
ATOM    500  N7  G   X  24      83.090  23.770  65.590  0.00  0.00            
ATOM    501  C5  G   X  24      82.460  23.680  64.330  0.00  0.00            
ATOM    502  C6  G   X  24      81.110  24.060  63.870  0.00  0.00            
ATOM    503  O6  G   X  24      80.160  24.510  64.520  0.00  0.00            
ATOM    504  N1  G   X  24      80.890  23.770  62.510  0.00  0.00            
ATOM    505  C2  G   X  24      81.750  23.100  61.730  0.00  0.00            
ATOM    506  N2  G   X  24      81.290  22.770  60.600  0.00  0.00            
ATOM    507  N3  G   X  24      82.930  22.650  62.130  0.00  0.00            
ATOM    508  C4  G   X  24      83.220  22.910  63.460  0.00  0.00            
ATOM    509  C3' G   X  24      87.460  22.510  64.370  0.00  0.00            
ATOM    510  C2' G   X  24      86.490  22.460  63.240  0.00  0.00            
ATOM    511  O2' G   X  24      87.010  21.840  62.040  0.00  0.00            
ATOM    512  O3' G   X  24      88.800  22.720  63.970  0.00  0.00            
ATOM    513  P   G   X  25      89.530  24.120  63.990  0.00  0.00            
ATOM    514  OP1 G   X  25      90.990  23.770  63.710  0.00  0.00            
ATOM    515  OP2 G   X  25      89.340  24.820  65.230  0.00  0.00            
ATOM    516  O5' G   X  25      88.880  24.990  62.760  0.00  0.00            
ATOM    517  C5' G   X  25      89.360  24.730  61.460  0.00  0.00            
ATOM    518  C4' G   X  25      88.400  25.010  60.320  0.00  0.00            
ATOM    519  O4' G   X  25      87.010  24.610  60.730  0.00  0.00            
ATOM    520  C1' G   X  25      86.160  25.560  60.220  0.00  0.00            
ATOM    521  N9  G   X  25      85.490  26.180  61.340  0.00  0.00            
ATOM    522  C8  G   X  25      85.960  26.660  62.500  0.00  0.00            
ATOM    523  N7  G   X  25      85.010  27.010  63.330  0.00  0.00            
ATOM    524  C5  G   X  25      83.830  26.990  62.560  0.00  0.00            
ATOM    525  C6  G   X  25      82.480  27.310  62.800  0.00  0.00            
ATOM    526  O6  G   X  25      81.890  27.730  63.800  0.00  0.00            
ATOM    527  N1  G   X  25      81.650  27.100  61.780  0.00  0.00            
ATOM    528  C2  G   X  25      82.000  26.380  60.690  0.00  0.00            
ATOM    529  N2  G   X  25      81.010  25.990  59.900  0.00  0.00            
ATOM    530  N3  G   X  25      83.190  25.890  60.380  0.00  0.00            
ATOM    531  C4  G   X  25      84.110  26.320  61.340  0.00  0.00            
ATOM    532  C3' G   X  25      88.240  26.490  59.950  0.00  0.00            
ATOM    533  C2' G   X  25      86.950  26.460  59.270  0.00  0.00            
ATOM    534  O2' G   X  25      86.930  25.840  57.950  0.00  0.00            
ATOM    535  O3' G   X  25      89.290  26.960  59.150  0.00  0.00            
ATOM    536  P   A   X  26      89.300  28.380  58.320  0.00  0.00            
ATOM    537  OP1 A   X  26      90.710  28.760  57.930  0.00  0.00            
ATOM    538  OP2 A   X  26      88.430  29.370  58.980  0.00  0.00            
ATOM    539  O5' A   X  26      88.600  28.040  56.950  0.00  0.00            
ATOM    540  C5' A   X  26      89.030  27.050  56.100  0.00  0.00            
ATOM    541  C4' A   X  26      88.320  26.610  54.820  0.00  0.00            
ATOM    542  O4' A   X  26      86.960  26.300  55.160  0.00  0.00            
ATOM    543  C1' A   X  26      86.140  27.280  54.590  0.00  0.00            
ATOM    544  N9  A   X  26      85.080  27.640  55.630  0.00  0.00            
ATOM    545  C8  A   X  26      85.270  28.300  56.790  0.00  0.00            
ATOM    546  N7  A   X  26      84.120  28.590  57.420  0.00  0.00            
ATOM    547  C5  A   X  26      83.180  28.210  56.420  0.00  0.00            
ATOM    548  C6  A   X  26      81.730  28.280  56.310  0.00  0.00            
ATOM    549  N6  A   X  26      80.970  28.770  57.290  0.00  0.00            
ATOM    550  N1  A   X  26      81.130  27.830  55.190  0.00  0.00            
ATOM    551  C2  A   X  26      81.910  27.290  54.270  0.00  0.00            
ATOM    552  N3  A   X  26      83.220  27.100  54.220  0.00  0.00            
ATOM    553  C4  A   X  26      83.740  27.610  55.360  0.00  0.00            
ATOM    554  C3' A   X  26      88.250  27.870  53.890  0.00  0.00            
ATOM    555  C2' A   X  26      86.930  28.440  54.270  0.00  0.00            
ATOM    556  O2' A   X  26      86.370  29.120  53.170  0.00  0.00            
ATOM    557  O3' A   X  26      88.240  27.610  52.500  0.00  0.00            
ATOM    558  P   G   X  27      89.420  26.920  51.650  0.00  0.00            
ATOM    559  OP1 G   X  27      90.690  27.470  52.230  0.00  0.00            
ATOM    560  OP2 G   X  27      89.150  27.280  50.240  0.00  0.00            
ATOM    561  O5' G   X  27      89.320  25.350  51.900  0.00  0.00            
ATOM    562  C5' G   X  27      88.380  24.510  51.240  0.00  0.00            
ATOM    563  C4' G   X  27      87.160  23.940  51.890  0.00  0.00            
ATOM    564  O4' G   X  27      86.320  25.020  52.310  0.00  0.00            
ATOM    565  C1' G   X  27      84.950  24.630  52.110  0.00  0.00            
ATOM    566  N9  G   X  27      84.570  25.270  50.750  0.00  0.00            
ATOM    567  C8  G   X  27      85.360  25.900  49.790  0.00  0.00            
ATOM    568  N7  G   X  27      84.660  26.620  48.960  0.00  0.00            
ATOM    569  C5  G   X  27      83.320  26.400  49.370  0.00  0.00            
ATOM    570  C6  G   X  27      82.080  26.910  48.910  0.00  0.00            
ATOM    571  O6  G   X  27      81.930  27.720  47.950  0.00  0.00            
ATOM    572  N1  G   X  27      81.010  26.370  49.580  0.00  0.00            
ATOM    573  C2  G   X  27      81.050  25.590  50.660  0.00  0.00            
ATOM    574  N2  G   X  27      79.970  25.000  51.040  0.00  0.00            
ATOM    575  N3  G   X  27      82.220  25.170  51.160  0.00  0.00            
ATOM    576  C4  G   X  27      83.320  25.590  50.470  0.00  0.00            
ATOM    577  C3' G   X  27      86.310  22.970  51.100  0.00  0.00            
ATOM    578  C2' G   X  27      84.960  23.120  51.800  0.00  0.00            
ATOM    579  O2' G   X  27      84.790  22.520  53.100  0.00  0.00            
ATOM    580  O3' G   X  27      86.700  21.630  51.030  0.00  0.00            
ATOM    581  P   C   X  28      86.310  20.680  49.790  0.00  0.00            
ATOM    582  OP1 C   X  28      87.130  19.420  49.990  0.00  0.00            
ATOM    583  OP2 C   X  28      86.480  21.400  48.530  0.00  0.00            
ATOM    584  O5' C   X  28      84.740  20.350  49.980  0.00  0.00            
ATOM    585  C5' C   X  28      84.100  19.720  51.060  0.00  0.00            
ATOM    586  C4' C   X  28      82.630  19.860  50.970  0.00  0.00            
ATOM    587  O4' C   X  28      82.330  21.240  51.050  0.00  0.00            
ATOM    588  C1' C   X  28      81.200  21.450  50.190  0.00  0.00            
ATOM    589  N1  C   X  28      81.520  22.470  49.190  0.00  0.00            
ATOM    590  C6  C   X  28      82.770  22.690  48.700  0.00  0.00            
ATOM    591  C5  C   X  28      82.960  23.500  47.670  0.00  0.00            
ATOM    592  C4  C   X  28      81.820  24.150  47.110  0.00  0.00            
ATOM    593  N4  C   X  28      81.960  25.020  46.220  0.00  0.00            
ATOM    594  N3  C   X  28      80.550  23.910  47.510  0.00  0.00            
ATOM    595  C2  C   X  28      80.380  23.020  48.510  0.00  0.00            
ATOM    596  O2  C   X  28      79.180  22.790  48.720  0.00  0.00            
ATOM    597  C3' C   X  28      82.060  19.200  49.690  0.00  0.00            
ATOM    598  C2' C   X  28      80.810  20.090  49.560  0.00  0.00            
ATOM    599  O2' C   X  28      79.570  19.700  50.250  0.00  0.00            
ATOM    600  O3' C   X  28      81.760  17.870  49.730  0.00  0.00            
ATOM    601  P   C   X  29      81.720  17.030  48.390  0.00  0.00            
ATOM    602  OP1 C   X  29      81.360  15.650  48.760  0.00  0.00            
ATOM    603  OP2 C   X  29      83.010  17.200  47.780  0.00  0.00            
ATOM    604  O5' C   X  29      80.570  17.610  47.440  0.00  0.00            
ATOM    605  C5' C   X  29      79.230  17.470  47.870  0.00  0.00            
ATOM    606  C4' C   X  29      78.190  18.320  47.040  0.00  0.00            
ATOM    607  O4' C   X  29      78.440  19.700  47.100  0.00  0.00            
ATOM    608  C1' C   X  29      78.050  20.330  45.880  0.00  0.00            
ATOM    609  N1  C   X  29      79.210  21.080  45.230  0.00  0.00            
ATOM    610  C6  C   X  29      80.540  20.800  45.480  0.00  0.00            
ATOM    611  C5  C   X  29      81.500  21.580  44.900  0.00  0.00            
ATOM    612  C4  C   X  29      81.080  22.660  44.060  0.00  0.00            
ATOM    613  N4  C   X  29      81.970  23.220  43.280  0.00  0.00            
ATOM    614  N3  C   X  29      79.830  23.050  43.870  0.00  0.00            
ATOM    615  C2  C   X  29      78.890  22.220  44.420  0.00  0.00            
ATOM    616  O2  C   X  29      77.710  22.380  44.080  0.00  0.00            
ATOM    617  C3' C   X  29      78.320  18.080  45.500  0.00  0.00            
ATOM    618  C2' C   X  29      77.540  19.260  44.930  0.00  0.00            
ATOM    619  O2' C   X  29      76.050  19.140  45.110  0.00  0.00            
ATOM    620  O3' C   X  29      77.730  16.820  45.100  0.00  0.00            
ATOM    621  P   U   X  30      78.080  16.130  43.760  0.00  0.00            
ATOM    622  OP1 U   X  30      77.570  14.780  43.940  0.00  0.00            
ATOM    623  OP2 U   X  30      79.470  16.400  43.430  0.00  0.00            
ATOM    624  O5' U   X  30      77.210  16.720  42.600  0.00  0.00            
ATOM    625  C5' U   X  30      75.790  16.710  42.550  0.00  0.00            
ATOM    626  C4' U   X  30      75.380  17.740  41.490  0.00  0.00            
ATOM    627  O4' U   X  30      75.880  19.040  41.790  0.00  0.00            
ATOM    628  C1' U   X  30      76.080  19.790  40.560  0.00  0.00            
ATOM    629  N1  U   X  30      77.330  20.510  40.650  0.00  0.00            
ATOM    630  C6  U   X  30      78.500  19.980  41.250  0.00  0.00            
ATOM    631  C5  U   X  30      79.640  20.660  41.130  0.00  0.00            
ATOM    632  C4  U   X  30      79.740  21.960  40.500  0.00  0.00            
ATOM    633  O4  U   X  30      80.840  22.520  40.330  0.00  0.00            
ATOM    634  N3  U   X  30      78.580  22.480  40.050  0.00  0.00            
ATOM    635  C2  U   X  30      77.480  21.790  39.930  0.00  0.00            
ATOM    636  O2  U   X  30      76.560  22.360  39.330  0.00  0.00            
ATOM    637  C3' U   X  30      75.860  17.430  40.080  0.00  0.00            
ATOM    638  C2' U   X  30      75.970  18.780  39.410  0.00  0.00            
ATOM    639  O2' U   X  30      74.800  19.040  38.570  0.00  0.00            
ATOM    640  O3' U   X  30      74.960  16.450  39.520  0.00  0.00            
ATOM    641  P   U   X  31      75.380  15.650  38.200  0.00  0.00            
ATOM    642  OP1 U   X  31      74.360  14.630  37.980  0.00  0.00            
ATOM    643  OP2 U   X  31      76.790  15.250  38.270  0.00  0.00            
ATOM    644  O5' U   X  31      75.260  16.630  36.970  0.00  0.00            
ATOM    645  C5' U   X  31      74.050  16.950  36.340  0.00  0.00            
ATOM    646  C4' U   X  31      74.230  18.110  35.330  0.00  0.00            
ATOM    647  O4' U   X  31      74.780  19.300  35.940  0.00  0.00            
ATOM    648  C1' U   X  31      75.510  20.070  34.980  0.00  0.00            
ATOM    649  N1  U   X  31      76.920  20.240  35.450  0.00  0.00            
ATOM    650  C6  U   X  31      77.590  19.340  36.190  0.00  0.00            
ATOM    651  C5  U   X  31      78.840  19.600  36.660  0.00  0.00            
ATOM    652  C4  U   X  31      79.500  20.830  36.480  0.00  0.00            
ATOM    653  O4  U   X  31      80.520  21.140  37.080  0.00  0.00            
ATOM    654  N3  U   X  31      78.750  21.770  35.860  0.00  0.00            
ATOM    655  C2  U   X  31      77.490  21.530  35.290  0.00  0.00            
ATOM    656  O2  U   X  31      76.840  22.380  34.710  0.00  0.00            
ATOM    657  C3' U   X  31      75.210  17.910  34.170  0.00  0.00            
ATOM    658  C2' U   X  31      75.430  19.340  33.610  0.00  0.00            
ATOM    659  O2' U   X  31      74.350  19.750  32.840  0.00  0.00            
ATOM    660  O3' U   X  31      74.730  17.090  33.150  0.00  0.00            
ATOM    661  P   C   X  32      75.670  16.350  32.180  0.00  0.00            
ATOM    662  OP1 C   X  32      74.810  15.730  31.200  0.00  0.00            
ATOM    663  OP2 C   X  32      76.690  15.560  32.910  0.00  0.00            
ATOM    664  O5' C   X  32      76.460  17.420  31.250  0.00  0.00            
ATOM    665  C5' C   X  32      75.890  18.040  30.130  0.00  0.00            
ATOM    666  C4' C   X  32      76.670  19.220  29.740  0.00  0.00            
ATOM    667  O4' C   X  32      77.010  20.060  30.800  0.00  0.00            
ATOM    668  C1' C   X  32      78.220  20.710  30.490  0.00  0.00            
ATOM    669  N1  C   X  32      79.210  20.490  31.550  0.00  0.00            
ATOM    670  C6  C   X  32      79.190  19.420  32.410  0.00  0.00            
ATOM    671  C5  C   X  32      80.100  19.210  33.390  0.00  0.00            
ATOM    672  C4  C   X  32      81.110  20.210  33.490  0.00  0.00            
ATOM    673  N4  C   X  32      82.060  20.110  34.400  0.00  0.00            
ATOM    674  N3  C   X  32      81.130  21.300  32.700  0.00  0.00            
ATOM    675  C2  C   X  32      80.260  21.370  31.710  0.00  0.00            
ATOM    676  O2  C   X  32      80.400  22.380  30.990  0.00  0.00            
ATOM    677  C3' C   X  32      78.010  18.760  29.060  0.00  0.00            
ATOM    678  C2' C   X  32      78.660  20.110  29.140  0.00  0.00            
ATOM    679  O2' C   X  32      78.240  21.040  28.110  0.00  0.00            
ATOM    680  O3' C   X  32      77.900  18.150  27.790  0.00  0.00            
ATOM    681  P   G   X  33      79.130  17.270  27.270  0.00  0.00            
ATOM    682  OP1 G   X  33      78.820  16.770  25.990  0.00  0.00            
ATOM    683  OP2 G   X  33      79.510  16.260  28.300  0.00  0.00            
ATOM    684  O5' G   X  33      80.390  18.180  27.020  0.00  0.00            
ATOM    685  C5' G   X  33      80.260  19.300  26.060  0.00  0.00            
ATOM    686  C4' G   X  33      81.550  20.220  25.970  0.00  0.00            
ATOM    687  O4' G   X  33      81.450  21.180  26.980  0.00  0.00            
ATOM    688  C1' G   X  33      82.800  21.390  27.520  0.00  0.00            
ATOM    689  N9  G   X  33      83.040  20.700  28.830  0.00  0.00            
ATOM    690  C8  G   X  33      82.440  19.650  29.410  0.00  0.00            
ATOM    691  N7  G   X  33      82.990  19.180  30.510  0.00  0.00            
ATOM    692  C5  G   X  33      84.100  20.000  30.600  0.00  0.00            
ATOM    693  C6  G   X  33      85.180  20.070  31.550  0.00  0.00            
ATOM    694  O6  G   X  33      85.340  19.480  32.610  0.00  0.00            
ATOM    695  N1  G   X  33      86.210  21.050  31.270  0.00  0.00            
ATOM    696  C2  G   X  33      86.140  21.820  30.170  0.00  0.00            
ATOM    697  N2  G   X  33      87.140  22.570  29.980  0.00  0.00            
ATOM    698  N3  G   X  33      85.190  21.800  29.300  0.00  0.00            
ATOM    699  C4  G   X  33      84.130  20.950  29.620  0.00  0.00            
ATOM    700  C3' G   X  33      82.990  19.620  26.000  0.00  0.00            
ATOM    701  C2' G   X  33      83.780  20.890  26.450  0.00  0.00            
ATOM    702  O2' G   X  33      83.910  21.950  25.540  0.00  0.00            
ATOM    703  O3' G   X  33      83.540  19.040  24.840  0.00  0.00            
ATOM    704  P   G   X  34      84.660  17.890  24.860  0.00  0.00            
ATOM    705  OP1 G   X  34      84.760  17.480  23.430  0.00  0.00            
ATOM    706  OP2 G   X  34      84.120  16.860  25.740  0.00  0.00            
ATOM    707  O5' G   X  34      86.060  18.380  25.370  0.00  0.00            
ATOM    708  C5' G   X  34      86.690  19.540  24.850  0.00  0.00            
ATOM    709  C4' G   X  34      87.890  20.000  25.600  0.00  0.00            
ATOM    710  O4' G   X  34      87.450  20.620  26.850  0.00  0.00            
ATOM    711  C1' G   X  34      88.480  20.340  27.850  0.00  0.00            
ATOM    712  N9  G   X  34      87.840  19.430  28.820  0.00  0.00            
ATOM    713  C8  G   X  34      86.750  18.590  28.720  0.00  0.00            
ATOM    714  N7  G   X  34      86.520  17.900  29.780  0.00  0.00            
ATOM    715  C5  G   X  34      87.660  18.160  30.630  0.00  0.00            
ATOM    716  C6  G   X  34      88.100  17.710  31.960  0.00  0.00            
ATOM    717  O6  G   X  34      87.580  16.810  32.720  0.00  0.00            
ATOM    718  N1  G   X  34      89.270  18.250  32.470  0.00  0.00            
ATOM    719  C2  G   X  34      90.020  19.080  31.700  0.00  0.00            
ATOM    720  N2  G   X  34      91.250  19.370  32.170  0.00  0.00            
ATOM    721  N3  G   X  34      89.650  19.560  30.540  0.00  0.00            
ATOM    722  C4  G   X  34      88.490  19.040  29.990  0.00  0.00            
ATOM    723  C3' G   X  34      88.990  18.970  25.810  0.00  0.00            
ATOM    724  C2' G   X  34      89.600  19.650  27.050  0.00  0.00            
ATOM    725  O2' G   X  34      90.530  20.680  26.660  0.00  0.00            
ATOM    726  O3' G   X  34      89.920  18.990  24.720  0.00  0.00            
ATOM    727  P   A   X  35      90.710  17.730  24.130  0.00  0.00            
ATOM    728  OP1 A   X  35      91.530  18.190  23.000  0.00  0.00            
ATOM    729  OP2 A   X  35      89.750  16.650  23.890  0.00  0.00            
ATOM    730  O5' A   X  35      91.600  17.280  25.400  0.00  0.00            
ATOM    731  C5' A   X  35      92.760  18.020  25.660  0.00  0.00            
ATOM    732  C4' A   X  35      93.320  17.800  27.070  0.00  0.00            
ATOM    733  O4' A   X  35      92.520  18.350  28.140  0.00  0.00            
ATOM    734  C1' A   X  35      92.550  17.470  29.230  0.00  0.00            
ATOM    735  N9  A   X  35      91.230  16.700  29.380  0.00  0.00            
ATOM    736  C8  A   X  35      90.200  16.570  28.470  0.00  0.00            
ATOM    737  N7  A   X  35      89.260  15.770  28.810  0.00  0.00            
ATOM    738  C5  A   X  35      89.600  15.450  30.130  0.00  0.00            
ATOM    739  C6  A   X  35      89.070  14.590  31.090  0.00  0.00            
ATOM    740  N6  A   X  35      88.020  13.830  30.940  0.00  0.00            
ATOM    741  N1  A   X  35      89.680  14.340  32.230  0.00  0.00            
ATOM    742  C2  A   X  35      90.790  15.070  32.450  0.00  0.00            
ATOM    743  N3  A   X  35      91.480  15.870  31.700  0.00  0.00            
ATOM    744  C4  A   X  35      90.790  16.020  30.500  0.00  0.00            
ATOM    745  C3' A   X  35      93.600  16.350  27.430  0.00  0.00            
ATOM    746  C2' A   X  35      93.730  16.520  28.910  0.00  0.00            
ATOM    747  O2' A   X  35      94.940  16.950  29.460  0.00  0.00            
ATOM    748  O3' A   X  35      94.780  15.800  26.880  0.00  0.00            
ATOM    749  P   A   X  36      94.810  14.330  26.390  0.00  0.00            
ATOM    750  OP1 A   X  36      96.120  14.000  25.830  0.00  0.00            
ATOM    751  OP2 A   X  36      93.650  14.150  25.470  0.00  0.00            
ATOM    752  O5' A   X  36      94.530  13.390  27.660  0.00  0.00            
ATOM    753  C5' A   X  36      95.420  13.440  28.820  0.00  0.00            
ATOM    754  C4' A   X  36      94.850  12.790  30.050  0.00  0.00            
ATOM    755  O4' A   X  36      93.640  13.270  30.430  0.00  0.00            
ATOM    756  C1' A   X  36      92.710  12.270  30.920  0.00  0.00            
ATOM    757  N9  A   X  36      91.550  12.050  30.050  0.00  0.00            
ATOM    758  C8  A   X  36      91.310  12.380  28.750  0.00  0.00            
ATOM    759  N7  A   X  36      90.110  11.980  28.290  0.00  0.00            
ATOM    760  C5  A   X  36      89.570  11.280  29.360  0.00  0.00            
ATOM    761  C6  A   X  36      88.380  10.530  29.590  0.00  0.00            
ATOM    762  N6  A   X  36      87.380  10.400  28.790  0.00  0.00            
ATOM    763  N1  A   X  36      88.140  10.050  30.790  0.00  0.00            
ATOM    764  C2  A   X  36      89.050  10.240  31.670  0.00  0.00            
ATOM    765  N3  A   X  36      90.210  10.820  31.610  0.00  0.00            
ATOM    766  C4  A   X  36      90.410  11.300  30.390  0.00  0.00            
ATOM    767  C3' A   X  36      94.540  11.310  29.790  0.00  0.00            
ATOM    768  C2' A   X  36      93.510  10.990  30.870  0.00  0.00            
ATOM    769  O2' A   X  36      93.960  10.790  32.200  0.00  0.00            
ATOM    770  O3' A   X  36      95.720  10.540  29.770  0.00  0.00            
ATOM    771  P   G   X  37      95.720   9.150  28.980  0.00  0.00            
ATOM    772  OP1 G   X  37      97.070   8.590  28.890  0.00  0.00            
ATOM    773  OP2 G   X  37      94.950   9.330  27.760  0.00  0.00            
ATOM    774  O5' G   X  37      94.770   8.130  29.800  0.00  0.00            
ATOM    775  C5' G   X  37      95.010   7.670  31.110  0.00  0.00            
ATOM    776  C4' G   X  37      93.840   6.840  31.670  0.00  0.00            
ATOM    777  O4' G   X  37      92.580   7.580  31.730  0.00  0.00            
ATOM    778  C1' G   X  37      91.550   6.740  31.380  0.00  0.00            
ATOM    779  N9  G   X  37      90.970   7.150  30.080  0.00  0.00            
ATOM    780  C8  G   X  37      91.520   8.000  29.140  0.00  0.00            
ATOM    781  N7  G   X  37      90.740   8.180  28.080  0.00  0.00            
ATOM    782  C5  G   X  37      89.550   7.700  28.470  0.00  0.00            
ATOM    783  C6  G   X  37      88.320   7.610  27.760  0.00  0.00            
ATOM    784  O6  G   X  37      88.080   8.030  26.600  0.00  0.00            
ATOM    785  N1  G   X  37      87.300   6.880  28.450  0.00  0.00            
ATOM    786  C2  G   X  37      87.530   6.350  29.690  0.00  0.00            
ATOM    787  N2  G   X  37      86.430   5.910  30.290  0.00  0.00            
ATOM    788  N3  G   X  37      88.700   6.320  30.350  0.00  0.00            
ATOM    789  C4  G   X  37      89.650   7.020  29.700  0.00  0.00            
ATOM    790  C3' G   X  37      93.460   5.630  30.730  0.00  0.00            
ATOM    791  C2' G   X  37      92.130   5.300  31.350  0.00  0.00            
ATOM    792  O2' G   X  37      92.210   4.770  32.720  0.00  0.00            
ATOM    793  O3' G   X  37      94.450   4.580  30.760  0.00  0.00            
ATOM    794  P   A   X  38      94.480   3.510  29.520  0.00  0.00            
ATOM    795  OP1 A   X  38      95.860   2.960  29.380  0.00  0.00            
ATOM    796  OP2 A   X  38      93.920   4.040  28.260  0.00  0.00            
ATOM    797  O5' A   X  38      93.460   2.400  29.980  0.00  0.00            
ATOM    798  C5' A   X  38      93.810   1.150  30.670  0.00  0.00            
ATOM    799  C4' A   X  38      94.140   1.140  32.270  0.00  0.00            
ATOM    800  O4' A   X  38      93.370   2.160  32.910  0.00  0.00            
ATOM    801  C1' A   X  38      92.810   1.600  34.100  0.00  0.00            
ATOM    802  N9  A   X  38      91.420   1.190  33.750  0.00  0.00            
ATOM    803  C8  A   X  38      90.670   1.330  32.590  0.00  0.00            
ATOM    804  N7  A   X  38      89.460   0.990  32.630  0.00  0.00            
ATOM    805  C5  A   X  38      89.280   0.610  33.980  0.00  0.00            
ATOM    806  C6  A   X  38      88.230   0.010  34.710  0.00  0.00            
ATOM    807  N6  A   X  38      87.080  -0.350  34.170  0.00  0.00            
ATOM    808  N1  A   X  38      88.410  -0.160  36.040  0.00  0.00            
ATOM    809  C2  A   X  38      89.620   0.260  36.520  0.00  0.00            
ATOM    810  N3  A   X  38      90.700   0.690  35.980  0.00  0.00            
ATOM    811  C4  A   X  38      90.490   0.840  34.680  0.00  0.00            
ATOM    812  C3' A   X  38      93.810  -0.240  32.960  0.00  0.00            
ATOM    813  C2' A   X  38      93.490   0.320  34.370  0.00  0.00            
ATOM    814  O2' A   X  38      94.470   0.750  35.290  0.00  0.00            
ATOM    815  O3' A   X  38      94.890  -1.140  33.020  0.00  0.00            
ATOM    816  P   A   X  39      94.700  -2.690  33.250  0.00  0.00            
ATOM    817  OP1 A   X  39      95.980  -3.410  33.360  0.00  0.00            
ATOM    818  OP2 A   X  39      93.830  -3.210  32.150  0.00  0.00            
ATOM    819  O5' A   X  39      93.900  -2.850  34.590  0.00  0.00            
ATOM    820  C5' A   X  39      94.350  -2.620  35.910  0.00  0.00            
ATOM    821  C4' A   X  39      93.230  -2.810  36.900  0.00  0.00            
ATOM    822  O4' A   X  39      91.940  -2.180  36.540  0.00  0.00            
ATOM    823  C1' A   X  39      90.890  -3.010  36.920  0.00  0.00            
ATOM    824  N9  A   X  39      90.100  -3.330  35.660  0.00  0.00            
ATOM    825  C8  A   X  39      90.420  -3.060  34.360  0.00  0.00            
ATOM    826  N7  A   X  39      89.530  -3.230  33.440  0.00  0.00            
ATOM    827  C5  A   X  39      88.440  -3.600  34.250  0.00  0.00            
ATOM    828  C6  A   X  39      87.120  -3.940  33.980  0.00  0.00            
ATOM    829  N6  A   X  39      86.550  -3.550  32.830  0.00  0.00            
ATOM    830  N1  A   X  39      86.210  -4.260  34.920  0.00  0.00            
ATOM    831  C2  A   X  39      86.690  -4.490  36.120  0.00  0.00            
ATOM    832  N3  A   X  39      87.970  -4.280  36.560  0.00  0.00            
ATOM    833  C4  A   X  39      88.790  -3.730  35.580  0.00  0.00            
ATOM    834  C3' A   X  39      92.900  -4.290  36.960  0.00  0.00            
ATOM    835  C2' A   X  39      91.510  -4.240  37.530  0.00  0.00            
ATOM    836  O2' A   X  39      91.640  -4.170  38.950  0.00  0.00            
ATOM    837  O3' A   X  39      93.820  -5.070  37.720  0.00  0.00            
ATOM    838  P   C   X  40      94.220  -6.560  37.280  0.00  0.00            
ATOM    839  OP1 C   X  40      95.260  -6.880  38.310  0.00  0.00            
ATOM    840  OP2 C   X  40      94.530  -6.590  35.850  0.00  0.00            
ATOM    841  O5' C   X  40      92.800  -7.320  37.480  0.00  0.00            
ATOM    842  C5' C   X  40      92.340  -7.610  38.790  0.00  0.00            
ATOM    843  C4' C   X  40      90.960  -8.220  38.940  0.00  0.00            
ATOM    844  O4' C   X  40      89.970  -7.400  38.530  0.00  0.00            
ATOM    845  C1' C   X  40      88.800  -8.060  38.150  0.00  0.00            
ATOM    846  N1  C   X  40      88.650  -7.970  36.690  0.00  0.00            
ATOM    847  C6  C   X  40      89.630  -7.420  35.880  0.00  0.00            
ATOM    848  C5  C   X  40      89.340  -7.160  34.590  0.00  0.00            
ATOM    849  C4  C   X  40      88.080  -7.570  34.110  0.00  0.00            
ATOM    850  N4  C   X  40      87.730  -7.290  32.910  0.00  0.00            
ATOM    851  N3  C   X  40      87.210  -8.170  34.850  0.00  0.00            
ATOM    852  C2  C   X  40      87.420  -8.410  36.110  0.00  0.00            
ATOM    853  O2  C   X  40      86.550  -8.830  36.850  0.00  0.00            
ATOM    854  C3' C   X  40      90.630  -9.630  38.340  0.00  0.00            
ATOM    855  C2' C   X  40      89.100  -9.540  38.480  0.00  0.00            
ATOM    856  O2' C   X  40      88.630  -9.840  39.770  0.00  0.00            
ATOM    857  O3' C   X  40      91.250 -10.810  38.890  0.00  0.00            
ATOM    858  P   G   X  41      91.670 -11.970  37.970  0.00  0.00            
ATOM    859  OP1 G   X  41      92.090 -13.010  38.980  0.00  0.00            
ATOM    860  OP2 G   X  41      92.620 -11.530  36.960  0.00  0.00            
ATOM    861  O5' G   X  41      90.320 -12.540  37.230  0.00  0.00            
ATOM    862  C5' G   X  41      89.210 -13.070  37.970  0.00  0.00            
ATOM    863  C4' G   X  41      88.030 -13.210  36.960  0.00  0.00            
ATOM    864  O4' G   X  41      87.410 -11.960  36.590  0.00  0.00            
ATOM    865  C1' G   X  41      86.960 -11.940  35.240  0.00  0.00            
ATOM    866  N9  G   X  41      87.820 -11.330  34.190  0.00  0.00            
ATOM    867  C8  G   X  41      89.120 -10.970  34.400  0.00  0.00            
ATOM    868  N7  G   X  41      89.800 -10.590  33.340  0.00  0.00            
ATOM    869  C5  G   X  41      88.820 -10.610  32.340  0.00  0.00            
ATOM    870  C6  G   X  41      88.890 -10.320  30.920  0.00  0.00            
ATOM    871  O6  G   X  41      89.910  -9.980  30.270  0.00  0.00            
ATOM    872  N1  G   X  41      87.680 -10.550  30.250  0.00  0.00            
ATOM    873  C2  G   X  41      86.580 -11.030  30.860  0.00  0.00            
ATOM    874  N2  G   X  41      85.530 -11.360  30.100  0.00  0.00            
ATOM    875  N3  G   X  41      86.450 -11.320  32.160  0.00  0.00            
ATOM    876  C4  G   X  41      87.630 -11.110  32.840  0.00  0.00            
ATOM    877  C3' G   X  41      88.150 -13.900  35.620  0.00  0.00            
ATOM    878  C2' G   X  41      86.930 -13.420  34.850  0.00  0.00            
ATOM    879  O2' G   X  41      85.800 -14.020  35.320  0.00  0.00            
ATOM    880  O3' G   X  41      88.210 -15.330  35.650  0.00  0.00            
ATOM    881  P   G   X  42      89.200 -16.210  34.720  0.00  0.00            
ATOM    882  OP1 G   X  42      89.100 -17.600  35.130  0.00  0.00            
ATOM    883  OP2 G   X  42      90.560 -15.550  34.700  0.00  0.00            
ATOM    884  O5' G   X  42      88.570 -16.230  33.260  0.00  0.00            
ATOM    885  C5' G   X  42      87.250 -16.660  33.100  0.00  0.00            
ATOM    886  C4' G   X  42      86.680 -16.330  31.660  0.00  0.00            
ATOM    887  O4' G   X  42      86.600 -14.930  31.430  0.00  0.00            
ATOM    888  C1' G   X  42      87.110 -14.600  30.120  0.00  0.00            
ATOM    889  N9  G   X  42      88.550 -14.160  30.140  0.00  0.00            
ATOM    890  C8  G   X  42      89.430 -13.970  31.220  0.00  0.00            
ATOM    891  N7  G   X  42      90.530 -13.370  30.940  0.00  0.00            
ATOM    892  C5  G   X  42      90.390 -13.080  29.600  0.00  0.00            
ATOM    893  C6  G   X  42      91.270 -12.450  28.650  0.00  0.00            
ATOM    894  O6  G   X  42      92.410 -11.980  28.740  0.00  0.00            
ATOM    895  N1  G   X  42      90.710 -12.380  27.360  0.00  0.00            
ATOM    896  C2  G   X  42      89.490 -12.800  27.010  0.00  0.00            
ATOM    897  N2  G   X  42      89.120 -12.620  25.750  0.00  0.00            
ATOM    898  N3  G   X  42      88.660 -13.260  27.890  0.00  0.00            
ATOM    899  C4  G   X  42      89.200 -13.560  29.110  0.00  0.00            
ATOM    900  C3' G   X  42      87.380 -16.880  30.470  0.00  0.00            
ATOM    901  C2' G   X  42      86.960 -15.950  29.330  0.00  0.00            
ATOM    902  O2' G   X  42      85.620 -16.000  28.970  0.00  0.00            
ATOM    903  O3' G   X  42      87.010 -18.280  30.150  0.00  0.00            
ATOM    904  P   C   X  43      87.990 -19.310  29.410  0.00  0.00            
ATOM    905  OP1 C   X  43      87.260 -20.570  29.090  0.00  0.00            
ATOM    906  OP2 C   X  43      89.300 -19.230  30.100  0.00  0.00            
ATOM    907  O5' C   X  43      88.180 -18.630  28.000  0.00  0.00            
ATOM    908  C5' C   X  43      87.090 -18.580  27.060  0.00  0.00            
ATOM    909  C4' C   X  43      87.460 -18.010  25.720  0.00  0.00            
ATOM    910  O4' C   X  43      87.690 -16.580  25.700  0.00  0.00            
ATOM    911  C1' C   X  43      88.840 -16.280  24.880  0.00  0.00            
ATOM    912  N1  C   X  43      90.090 -15.870  25.680  0.00  0.00            
ATOM    913  C6  C   X  43      90.210 -16.070  27.040  0.00  0.00            
ATOM    914  C5  C   X  43      91.400 -15.830  27.640  0.00  0.00            
ATOM    915  C4  C   X  43      92.410 -15.220  26.890  0.00  0.00            
ATOM    916  N4  C   X  43      93.410 -14.720  27.620  0.00  0.00            
ATOM    917  N3  C   X  43      92.300 -14.960  25.600  0.00  0.00            
ATOM    918  C2  C   X  43      91.210 -15.420  24.950  0.00  0.00            
ATOM    919  O2  C   X  43      91.260 -15.290  23.730  0.00  0.00            
ATOM    920  C3' C   X  43      88.670 -18.680  25.060  0.00  0.00            
ATOM    921  C2' C   X  43      89.140 -17.530  24.120  0.00  0.00            
ATOM    922  O2' C   X  43      88.390 -17.480  22.880  0.00  0.00            
ATOM    923  O3' C   X  43      88.380 -19.880  24.370  0.00  0.00            
ATOM    924  P   G   X  44      89.330 -21.130  24.380  0.00  0.00            
ATOM    925  OP1 G   X  44      88.530 -22.290  23.940  0.00  0.00            
ATOM    926  OP2 G   X  44      89.960 -21.270  25.740  0.00  0.00            
ATOM    927  O5' G   X  44      90.470 -20.800  23.320  0.00  0.00            
ATOM    928  C5' G   X  44      90.120 -20.720  21.930  0.00  0.00            
ATOM    929  C4' G   X  44      91.100 -19.850  21.170  0.00  0.00            
ATOM    930  O4' G   X  44      91.170 -18.570  21.750  0.00  0.00            
ATOM    931  C1' G   X  44      92.470 -18.010  21.610  0.00  0.00            
ATOM    932  N9  G   X  44      93.200 -17.980  22.950  0.00  0.00            
ATOM    933  C8  G   X  44      92.870 -18.600  24.150  0.00  0.00            
ATOM    934  N7  G   X  44      93.520 -18.120  25.180  0.00  0.00            
ATOM    935  C5  G   X  44      94.460 -17.220  24.640  0.00  0.00            
ATOM    936  C6  G   X  44      95.480 -16.360  25.270  0.00  0.00            
ATOM    937  O6  G   X  44      95.870 -16.310  26.450  0.00  0.00            
ATOM    938  N1  G   X  44      96.170 -15.660  24.290  0.00  0.00            
ATOM    939  C2  G   X  44      96.050 -15.840  22.960  0.00  0.00            
ATOM    940  N2  G   X  44      96.880 -15.280  22.180  0.00  0.00            
ATOM    941  N3  G   X  44      95.070 -16.570  22.350  0.00  0.00            
ATOM    942  C4  G   X  44      94.310 -17.230  23.260  0.00  0.00            
ATOM    943  C3' G   X  44      92.500 -20.300  21.010  0.00  0.00            
ATOM    944  C2' G   X  44      93.120 -18.960  20.550  0.00  0.00            
ATOM    945  O2' G   X  44      92.870 -18.610  19.150  0.00  0.00            
ATOM    946  O3' G   X  44      92.740 -21.300  20.000  0.00  0.00            
ATOM    947  P   C   X  45      93.920 -22.360  20.070  0.00  0.00            
ATOM    948  OP1 C   X  45      93.760 -23.320  18.920  0.00  0.00            
ATOM    949  OP2 C   X  45      94.010 -22.840  21.460  0.00  0.00            
ATOM    950  O5' C   X  45      95.240 -21.560  19.830  0.00  0.00            
ATOM    951  C5' C   X  45      95.460 -20.920  18.640  0.00  0.00            
ATOM    952  C4' C   X  45      96.610 -19.970  18.620  0.00  0.00            
ATOM    953  O4' C   X  45      96.520 -18.850  19.460  0.00  0.00            
ATOM    954  C1' C   X  45      97.820 -18.520  20.090  0.00  0.00            
ATOM    955  N1  C   X  45      97.870 -18.710  21.570  0.00  0.00            
ATOM    956  C6  C   X  45      96.900 -19.450  22.120  0.00  0.00            
ATOM    957  C5  C   X  45      96.800 -19.530  23.450  0.00  0.00            
ATOM    958  C4  C   X  45      97.760 -18.820  24.220  0.00  0.00            
ATOM    959  N4  C   X  45      97.700 -18.710  25.540  0.00  0.00            
ATOM    960  N3  C   X  45      98.760 -18.130  23.710  0.00  0.00            
ATOM    961  C2  C   X  45      98.770 -18.020  22.360  0.00  0.00            
ATOM    962  O2  C   X  45      99.670 -17.330  21.770  0.00  0.00            
ATOM    963  C3' C   X  45      97.860 -20.670  19.030  0.00  0.00            
ATOM    964  C2' C   X  45      98.750 -19.450  19.380  0.00  0.00            
ATOM    965  O2' C   X  45      99.280 -18.800  18.230  0.00  0.00            
ATOM    966  O3' C   X  45      98.250 -21.530  17.980  0.00  0.00            
ATOM    967  P   C   X  46      99.250 -22.690  18.270  0.00  0.00            
ATOM    968  OP1 C   X  46      99.680 -23.150  16.940  0.00  0.00            
ATOM    969  OP2 C   X  46      98.770 -23.600  19.340  0.00  0.00            
ATOM    970  O5' C   X  46     100.550 -22.090  18.920  0.00  0.00            
ATOM    971  C5' C   X  46     101.530 -21.410  18.150  0.00  0.00            
ATOM    972  C4' C   X  46     102.690 -20.760  18.980  0.00  0.00            
ATOM    973  O4' C   X  46     102.140 -19.870  19.950  0.00  0.00            
ATOM    974  C1' C   X  46     103.070 -19.750  21.010  0.00  0.00            
ATOM    975  N1  C   X  46     102.440 -20.020  22.340  0.00  0.00            
ATOM    976  C6  C   X  46     101.360 -20.760  22.420  0.00  0.00            
ATOM    977  C5  C   X  46     100.790 -20.960  23.630  0.00  0.00            
ATOM    978  C4  C   X  46     101.300 -20.310  24.770  0.00  0.00            
ATOM    979  N4  C   X  46     100.780 -20.410  25.960  0.00  0.00            
ATOM    980  N3  C   X  46     102.430 -19.570  24.690  0.00  0.00            
ATOM    981  C2  C   X  46     103.060 -19.480  23.510  0.00  0.00            
ATOM    982  O2  C   X  46     104.150 -18.940  23.520  0.00  0.00            
ATOM    983  C3' C   X  46     103.450 -21.790  19.860  0.00  0.00            
ATOM    984  C2' C   X  46     104.170 -20.700  20.660  0.00  0.00            
ATOM    985  O2' C   X  46     105.150 -20.030  19.930  0.00  0.00            
ATOM    986  O3' C   X  46     104.440 -22.620  19.150  0.00  0.00            
ATOM    987  P   G   X  47     105.340 -23.760  19.840  0.00  0.00            
ATOM    988  OP1 G   X  47     106.340 -24.130  18.820  0.00  0.00            
ATOM    989  OP2 G   X  47     104.490 -24.820  20.340  0.00  0.00            
ATOM    990  O5' G   X  47     106.120 -23.160  21.060  0.00  0.00            
ATOM    991  C5' G   X  47     107.360 -22.510  20.950  0.00  0.00            
ATOM    992  C4' G   X  47     107.770 -21.800  22.210  0.00  0.00            
ATOM    993  O4' G   X  47     106.670 -21.090  22.820  0.00  0.00            
ATOM    994  C1' G   X  47     106.930 -21.020  24.270  0.00  0.00            
ATOM    995  N9  G   X  47     105.740 -21.630  24.910  0.00  0.00            
ATOM    996  C8  G   X  47     104.710 -22.320  24.370  0.00  0.00            
ATOM    997  N7  G   X  47     103.900 -22.740  25.280  0.00  0.00            
ATOM    998  C5  G   X  47     104.340 -22.280  26.520  0.00  0.00            
ATOM    999  C6  G   X  47     103.940 -22.480  27.900  0.00  0.00            
ATOM   1000  O6  G   X  47     102.890 -22.850  28.360  0.00  0.00            
ATOM   1001  N1  G   X  47     104.830 -22.060  28.810  0.00  0.00            
ATOM   1002  C2  G   X  47     106.030 -21.540  28.460  0.00  0.00            
ATOM   1003  N2  G   X  47     106.740 -21.170  29.500  0.00  0.00            
ATOM   1004  N3  G   X  47     106.450 -21.290  27.190  0.00  0.00            
ATOM   1005  C4  G   X  47     105.500 -21.600  26.230  0.00  0.00            
ATOM   1006  C3' G   X  47     108.250 -22.750  23.320  0.00  0.00            
ATOM   1007  C2' G   X  47     108.190 -21.800  24.540  0.00  0.00            
ATOM   1008  O2' G   X  47     109.310 -20.930  24.520  0.00  0.00            
ATOM   1009  O3' G   X  47     109.510 -23.320  23.020  0.00  0.00            
ATOM   1010  P   C   X  48     109.930 -24.680  23.650  0.00  0.00            
ATOM   1011  OP1 C   X  48     111.130 -25.160  23.030  0.00  0.00            
ATOM   1012  OP2 C   X  48     108.770 -25.620  23.720  0.00  0.00            
ATOM   1013  O5' C   X  48     110.290 -24.580  25.190  0.00  0.00            
ATOM   1014  C5' C   X  48     111.100 -23.570  25.690  0.00  0.00            
ATOM   1015  C4' C   X  48     111.000 -23.420  27.230  0.00  0.00            
ATOM   1016  O4' C   X  48     109.830 -22.770  27.600  0.00  0.00            
ATOM   1017  C1' C   X  48     109.480 -23.330  28.850  0.00  0.00            
ATOM   1018  N1  C   X  48     108.200 -24.140  28.900  0.00  0.00            
ATOM   1019  C6  C   X  48     107.590 -24.540  27.770  0.00  0.00            
ATOM   1020  C5  C   X  48     106.340 -25.100  27.820  0.00  0.00            
ATOM   1021  C4  C   X  48     105.730 -25.180  29.090  0.00  0.00            
ATOM   1022  N4  C   X  48     104.500 -25.570  29.170  0.00  0.00            
ATOM   1023  N3  C   X  48     106.300 -24.670  30.180  0.00  0.00            
ATOM   1024  C2  C   X  48     107.540 -24.210  30.130  0.00  0.00            
ATOM   1025  O2  C   X  48     107.950 -24.040  31.260  0.00  0.00            
ATOM   1026  C3' C   X  48     111.050 -24.770  27.860  0.00  0.00            
ATOM   1027  C2' C   X  48     110.630 -24.250  29.220  0.00  0.00            
ATOM   1028  O2' C   X  48     111.630 -23.550  29.990  0.00  0.00            
ATOM   1029  O3' C   X  48     112.240 -25.480  27.900  0.00  0.00            
ATOM   1030  P   C   X  49     112.310 -27.070  27.860  0.00  0.00            
ATOM   1031  OP1 C   X  49     113.720 -27.590  27.720  0.00  0.00            
ATOM   1032  OP2 C   X  49     111.260 -27.670  26.980  0.00  0.00            
ATOM   1033  O5' C   X  49     111.860 -27.470  29.360  0.00  0.00            
ATOM   1034  C5' C   X  49     112.640 -27.100  30.500  0.00  0.00            
ATOM   1035  C4' C   X  49     111.910 -27.340  31.810  0.00  0.00            
ATOM   1036  O4' C   X  49     110.740 -26.600  31.830  0.00  0.00            
ATOM   1037  C1' C   X  49     109.840 -27.380  32.560  0.00  0.00            
ATOM   1038  N1  C   X  49     108.510 -27.410  31.890  0.00  0.00            
ATOM   1039  C6  C   X  49     108.460 -27.600  30.510  0.00  0.00            
ATOM   1040  C5  C   X  49     107.320 -28.050  29.950  0.00  0.00            
ATOM   1041  C4  C   X  49     106.180 -28.050  30.730  0.00  0.00            
ATOM   1042  N4  C   X  49     105.060 -28.610  30.280  0.00  0.00            
ATOM   1043  N3  C   X  49     106.180 -27.900  32.030  0.00  0.00            
ATOM   1044  C2  C   X  49     107.370 -27.630  32.650  0.00  0.00            
ATOM   1045  O2  C   X  49     107.420 -27.680  33.910  0.00  0.00            
ATOM   1046  C3' C   X  49     111.640 -28.860  32.000  0.00  0.00            
ATOM   1047  C2' C   X  49     110.380 -28.760  32.860  0.00  0.00            
ATOM   1048  O2' C   X  49     110.760 -28.850  34.240  0.00  0.00            
ATOM   1049  O3' C   X  49     112.650 -29.440  32.750  0.00  0.00            
ATOM   1050  P   G   X  50     113.040 -30.930  32.560  0.00  0.00            
ATOM   1051  OP1 G   X  50     114.430 -30.970  33.080  0.00  0.00            
ATOM   1052  OP2 G   X  50     112.760 -31.380  31.220  0.00  0.00            
ATOM   1053  O5' G   X  50     112.150 -31.740  33.580  0.00  0.00            
ATOM   1054  C5' G   X  50     112.480 -31.780  35.030  0.00  0.00            
ATOM   1055  C4' G   X  50     111.430 -32.140  36.000  0.00  0.00            
ATOM   1056  O4' G   X  50     110.260 -31.300  35.920  0.00  0.00            
ATOM   1057  C1' G   X  50     109.110 -32.060  36.230  0.00  0.00            
ATOM   1058  N9  G   X  50     108.310 -32.130  35.010  0.00  0.00            
ATOM   1059  C8  G   X  50     108.740 -31.840  33.710  0.00  0.00            
ATOM   1060  N7  G   X  50     107.780 -31.830  32.860  0.00  0.00            
ATOM   1061  C5  G   X  50     106.620 -32.170  33.620  0.00  0.00            
ATOM   1062  C6  G   X  50     105.250 -32.350  33.210  0.00  0.00            
ATOM   1063  O6  G   X  50     104.700 -32.230  32.130  0.00  0.00            
ATOM   1064  N1  G   X  50     104.450 -32.670  34.310  0.00  0.00            
ATOM   1065  C2  G   X  50     104.870 -32.620  35.610  0.00  0.00            
ATOM   1066  N2  G   X  50     103.980 -32.980  36.440  0.00  0.00            
ATOM   1067  N3  G   X  50     106.070 -32.440  36.000  0.00  0.00            
ATOM   1068  C4  G   X  50     106.950 -32.240  34.970  0.00  0.00            
ATOM   1069  C3' G   X  50     110.890 -33.580  36.000  0.00  0.00            
ATOM   1070  C2' G   X  50     109.590 -33.420  36.680  0.00  0.00            
ATOM   1071  O2' G   X  50     109.680 -33.290  38.090  0.00  0.00            
ATOM   1072  O3' G   X  50     111.900 -34.230  36.750  0.00  0.00            
ATOM   1073  P   G   X  51     111.940 -35.730  37.110  0.00  0.00            
ATOM   1074  OP1 G   X  51     110.650 -36.040  37.700  0.00  0.00            
ATOM   1075  OP2 G   X  51     113.160 -36.100  37.850  0.00  0.00            
ATOM   1076  O5' G   X  51     112.070 -36.410  35.640  0.00  0.00            
ATOM   1077  C5' G   X  51     113.140 -36.010  34.700  0.00  0.00            
ATOM   1078  C4' G   X  51     113.180 -36.890  33.380  0.00  0.00            
ATOM   1079  O4' G   X  51     113.820 -38.140  33.420  0.00  0.00            
ATOM   1080  C1' G   X  51     113.020 -39.170  32.820  0.00  0.00            
ATOM   1081  N9  G   X  51     112.320 -39.990  33.830  0.00  0.00            
ATOM   1082  C8  G   X  51     112.190 -39.830  35.150  0.00  0.00            
ATOM   1083  N7  G   X  51     111.390 -40.720  35.730  0.00  0.00            
ATOM   1084  C5  G   X  51     111.080 -41.590  34.720  0.00  0.00            
ATOM   1085  C6  G   X  51     110.290 -42.810  34.720  0.00  0.00            
ATOM   1086  O6  G   X  51     109.710 -43.400  35.650  0.00  0.00            
ATOM   1087  N1  G   X  51     110.190 -43.390  33.470  0.00  0.00            
ATOM   1088  C2  G   X  51     110.670 -42.780  32.300  0.00  0.00            
ATOM   1089  N2  G   X  51     110.340 -43.370  31.180  0.00  0.00            
ATOM   1090  N3  G   X  51     111.460 -41.640  32.280  0.00  0.00            
ATOM   1091  C4  G   X  51     111.650 -41.200  33.540  0.00  0.00            
ATOM   1092  C3' G   X  51     111.750 -37.170  32.820  0.00  0.00            
ATOM   1093  C2' G   X  51     112.070 -38.420  31.950  0.00  0.00            
ATOM   1094  O2' G   X  51     112.790 -38.260  30.740  0.00  0.00            
ATOM   1095  O3' G   X  51     111.170 -36.150  32.060  0.00  0.00            
ATOM   1096  P   A   X  52     109.620 -35.870  31.770  0.00  0.00            
ATOM   1097  OP1 A   X  52     109.570 -34.720  30.800  0.00  0.00            
ATOM   1098  OP2 A   X  52     108.750 -35.890  32.990  0.00  0.00            
ATOM   1099  O5' A   X  52     109.120 -37.150  30.870  0.00  0.00            
ATOM   1100  C5' A   X  52     109.580 -37.410  29.470  0.00  0.00            
ATOM   1101  C4' A   X  52     108.960 -38.680  28.980  0.00  0.00            
ATOM   1102  O4' A   X  52     109.560 -39.710  29.800  0.00  0.00            
ATOM   1103  C1' A   X  52     108.570 -40.700  29.880  0.00  0.00            
ATOM   1104  N9  A   X  52     108.090 -40.940  31.250  0.00  0.00            
ATOM   1105  C8  A   X  52     108.420 -40.250  32.400  0.00  0.00            
ATOM   1106  N7  A   X  52     107.900 -40.720  33.500  0.00  0.00            
ATOM   1107  C5  A   X  52     107.160 -41.810  32.990  0.00  0.00            
ATOM   1108  C6  A   X  52     106.330 -42.830  33.630  0.00  0.00            
ATOM   1109  N6  A   X  52     106.200 -42.890  34.980  0.00  0.00            
ATOM   1110  N1  A   X  52     105.560 -43.630  32.940  0.00  0.00            
ATOM   1111  C2  A   X  52     105.740 -43.660  31.670  0.00  0.00            
ATOM   1112  N3  A   X  52     106.560 -42.920  30.890  0.00  0.00            
ATOM   1113  C4  A   X  52     107.190 -41.920  31.630  0.00  0.00            
ATOM   1114  C3' A   X  52     107.410 -38.870  29.010  0.00  0.00            
ATOM   1115  C2' A   X  52     107.330 -40.390  28.990  0.00  0.00            
ATOM   1116  O2' A   X  52     107.360 -41.010  27.710  0.00  0.00            
ATOM   1117  O3' A   X  52     106.730 -38.260  27.850  0.00  0.00            
ATOM   1118  P   A   X  53     105.350 -37.520  28.040  0.00  0.00            
ATOM   1119  OP1 A   X  53     105.150 -36.900  26.730  0.00  0.00            
ATOM   1120  OP2 A   X  53     105.460 -36.700  29.210  0.00  0.00            
ATOM   1121  O5' A   X  53     104.240 -38.620  28.300  0.00  0.00            
ATOM   1122  C5' A   X  53     103.790 -39.420  27.220  0.00  0.00            
ATOM   1123  C4' A   X  53     102.970 -40.560  27.680  0.00  0.00            
ATOM   1124  O4' A   X  53     103.640 -41.270  28.730  0.00  0.00            
ATOM   1125  C1' A   X  53     102.760 -41.650  29.790  0.00  0.00            
ATOM   1126  N9  A   X  53     103.170 -40.960  30.990  0.00  0.00            
ATOM   1127  C8  A   X  53     104.170 -40.020  31.200  0.00  0.00            
ATOM   1128  N7  A   X  53     104.400 -39.810  32.450  0.00  0.00            
ATOM   1129  C5  A   X  53     103.490 -40.570  33.200  0.00  0.00            
ATOM   1130  C6  A   X  53     103.260 -40.810  34.570  0.00  0.00            
ATOM   1131  N6  A   X  53     103.950 -40.320  35.590  0.00  0.00            
ATOM   1132  N1  A   X  53     102.310 -41.720  34.940  0.00  0.00            
ATOM   1133  C2  A   X  53     101.700 -42.410  33.970  0.00  0.00            
ATOM   1134  N3  A   X  53     101.820 -42.310  32.670  0.00  0.00            
ATOM   1135  C4  A   X  53     102.780 -41.350  32.330  0.00  0.00            
ATOM   1136  C3' A   X  53     101.660 -40.070  28.360  0.00  0.00            
ATOM   1137  C2' A   X  53     101.340 -41.230  29.290  0.00  0.00            
ATOM   1138  O2' A   X  53     100.920 -42.350  28.550  0.00  0.00            
ATOM   1139  O3' A   X  53     100.600 -39.690  27.590  0.00  0.00            
ATOM   1140  P   A   X  54      99.730 -38.440  27.950  0.00  0.00            
ATOM   1141  OP1 A   X  54      98.660 -38.330  26.960  0.00  0.00            
ATOM   1142  OP2 A   X  54     100.550 -37.260  28.230  0.00  0.00            
ATOM   1143  O5' A   X  54      99.070 -38.830  29.320  0.00  0.00            
ATOM   1144  C5' A   X  54      98.040 -39.820  29.490  0.00  0.00            
ATOM   1145  C4' A   X  54      97.810 -40.040  31.010  0.00  0.00            
ATOM   1146  O4' A   X  54      98.900 -40.780  31.580  0.00  0.00            
ATOM   1147  C1' A   X  54      99.020 -40.180  32.920  0.00  0.00            
ATOM   1148  N9  A   X  54     100.160 -39.160  32.970  0.00  0.00            
ATOM   1149  C8  A   X  54     100.980 -38.660  31.970  0.00  0.00            
ATOM   1150  N7  A   X  54     101.950 -37.850  32.380  0.00  0.00            
ATOM   1151  C5  A   X  54     101.760 -37.860  33.780  0.00  0.00            
ATOM   1152  C6  A   X  54     102.460 -37.360  34.890  0.00  0.00            
ATOM   1153  N6  A   X  54     103.600 -36.590  34.920  0.00  0.00            
ATOM   1154  N1  A   X  54     102.040 -37.480  36.130  0.00  0.00            
ATOM   1155  C2  A   X  54     101.010 -38.260  36.370  0.00  0.00            
ATOM   1156  N3  A   X  54     100.270 -38.950  35.450  0.00  0.00            
ATOM   1157  C4  A   X  54     100.670 -38.650  34.150  0.00  0.00            
ATOM   1158  C3' A   X  54      97.330 -38.840  31.840  0.00  0.00            
ATOM   1159  C2' A   X  54      97.720 -39.400  33.170  0.00  0.00            
ATOM   1160  O2' A   X  54      96.790 -40.210  33.760  0.00  0.00            
ATOM   1161  O3' A   X  54      96.030 -38.360  31.690  0.00  0.00            
ATOM   1162  P   C   X  55      95.650 -36.790  31.460  0.00  0.00            
ATOM   1163  OP1 C   X  55      94.210 -36.750  31.770  0.00  0.00            
ATOM   1164  OP2 C   X  55      96.110 -36.490  30.060  0.00  0.00            
ATOM   1165  O5' C   X  55      96.360 -35.970  32.540  0.00  0.00            
ATOM   1166  C5' C   X  55      95.970 -36.150  33.860  0.00  0.00            
ATOM   1167  C4' C   X  55      96.840 -35.700  34.960  0.00  0.00            
ATOM   1168  O4' C   X  55      98.140 -36.280  34.990  0.00  0.00            
ATOM   1169  C1' C   X  55      99.040 -35.250  35.350  0.00  0.00            
ATOM   1170  N1  C   X  55      99.960 -34.850  34.210  0.00  0.00            
ATOM   1171  C6  C   X  55      99.760 -35.260  32.900  0.00  0.00            
ATOM   1172  C5  C   X  55     100.540 -34.850  31.930  0.00  0.00            
ATOM   1173  C4  C   X  55     101.510 -33.850  32.290  0.00  0.00            
ATOM   1174  N4  C   X  55     102.240 -33.280  31.360  0.00  0.00            
ATOM   1175  N3  C   X  55     101.750 -33.500  33.510  0.00  0.00            
ATOM   1176  C2  C   X  55     100.980 -34.000  34.460  0.00  0.00            
ATOM   1177  O2  C   X  55     101.330 -33.720  35.610  0.00  0.00            
ATOM   1178  C3' C   X  55      97.020 -34.180  34.890  0.00  0.00            
ATOM   1179  C2' C   X  55      98.220 -34.070  35.870  0.00  0.00            
ATOM   1180  O2' C   X  55      97.960 -34.270  37.270  0.00  0.00            
ATOM   1181  O3' C   X  55      95.870 -33.540  35.420  0.00  0.00            
ATOM   1182  P   G   X  56      95.650 -31.980  35.260  0.00  0.00            
ATOM   1183  OP1 G   X  56      94.340 -31.770  35.930  0.00  0.00            
ATOM   1184  OP2 G   X  56      95.690 -31.620  33.830  0.00  0.00            
ATOM   1185  O5' G   X  56      96.870 -31.280  36.070  0.00  0.00            
ATOM   1186  C5' G   X  56      96.920 -30.970  37.450  0.00  0.00            
ATOM   1187  C4' G   X  56      98.320 -30.590  37.930  0.00  0.00            
ATOM   1188  O4' G   X  56      99.450 -31.360  37.360  0.00  0.00            
ATOM   1189  C1' G   X  56     100.600 -30.560  37.210  0.00  0.00            
ATOM   1190  N9  G   X  56     100.870 -30.340  35.740  0.00  0.00            
ATOM   1191  C8  G   X  56      99.980 -30.630  34.700  0.00  0.00            
ATOM   1192  N7  G   X  56     100.520 -30.430  33.490  0.00  0.00            
ATOM   1193  C5  G   X  56     101.790 -29.900  33.830  0.00  0.00            
ATOM   1194  C6  G   X  56     102.860 -29.350  33.020  0.00  0.00            
ATOM   1195  O6  G   X  56     102.890 -29.180  31.850  0.00  0.00            
ATOM   1196  N1  G   X  56     103.960 -28.890  33.740  0.00  0.00            
ATOM   1197  C2  G   X  56     104.120 -29.090  35.100  0.00  0.00            
ATOM   1198  N2  G   X  56     105.220 -28.780  35.730  0.00  0.00            
ATOM   1199  N3  G   X  56     103.180 -29.640  35.870  0.00  0.00            
ATOM   1200  C4  G   X  56     102.010 -29.890  35.150  0.00  0.00            
ATOM   1201  C3' G   X  56      98.680 -29.180  37.540  0.00  0.00            
ATOM   1202  C2' G   X  56     100.170 -29.220  37.830  0.00  0.00            
ATOM   1203  O2' G   X  56     100.670 -29.020  39.090  0.00  0.00            
ATOM   1204  O3' G   X  56      98.030 -28.180  38.260  0.00  0.00            
ATOM   1205  P   G   X  57      97.930 -26.600  37.820  0.00  0.00            
ATOM   1206  OP1 G   X  57      97.100 -25.770  38.750  0.00  0.00            
ATOM   1207  OP2 G   X  57      97.650 -26.530  36.390  0.00  0.00            
ATOM   1208  O5' G   X  57      99.410 -26.130  37.940  0.00  0.00            
ATOM   1209  C5' G   X  57      99.990 -25.730  39.130  0.00  0.00            
ATOM   1210  C4' G   X  57     101.460 -25.370  38.990  0.00  0.00            
ATOM   1211  O4' G   X  57     102.080 -26.520  38.330  0.00  0.00            
ATOM   1212  C1' G   X  57     103.010 -25.990  37.440  0.00  0.00            
ATOM   1213  N9  G   X  57     102.690 -26.180  35.990  0.00  0.00            
ATOM   1214  C8  G   X  57     101.480 -26.480  35.360  0.00  0.00            
ATOM   1215  N7  G   X  57     101.570 -26.470  34.060  0.00  0.00            
ATOM   1216  C5  G   X  57     102.870 -26.020  33.760  0.00  0.00            
ATOM   1217  C6  G   X  57     103.460 -25.740  32.520  0.00  0.00            
ATOM   1218  O6  G   X  57     103.010 -25.910  31.400  0.00  0.00            
ATOM   1219  N1  G   X  57     104.750 -25.400  32.600  0.00  0.00            
ATOM   1220  C2  G   X  57     105.380 -25.300  33.830  0.00  0.00            
ATOM   1221  N2  G   X  57     106.600 -24.670  33.760  0.00  0.00            
ATOM   1222  N3  G   X  57     104.850 -25.420  35.040  0.00  0.00            
ATOM   1223  C4  G   X  57     103.550 -25.790  34.920  0.00  0.00            
ATOM   1224  C3' G   X  57     101.660 -24.200  38.070  0.00  0.00            
ATOM   1225  C2' G   X  57     103.120 -24.450  37.620  0.00  0.00            
ATOM   1226  O2' G   X  57     104.070 -24.190  38.580  0.00  0.00            
ATOM   1227  O3' G   X  57     101.460 -22.890  38.690  0.00  0.00            
ATOM   1228  P   C   X  58     101.090 -21.650  37.870  0.00  0.00            
ATOM   1229  OP1 C   X  58     100.610 -20.560  38.730  0.00  0.00            
ATOM   1230  OP2 C   X  58     100.270 -22.180  36.710  0.00  0.00            
ATOM   1231  O5' C   X  58     102.440 -21.140  37.310  0.00  0.00            
ATOM   1232  C5' C   X  58     103.580 -20.670  38.040  0.00  0.00            
ATOM   1233  C4' C   X  58     104.760 -20.620  37.050  0.00  0.00            
ATOM   1234  O4' C   X  58     104.830 -21.800  36.290  0.00  0.00            
ATOM   1235  C1' C   X  58     105.250 -21.610  34.970  0.00  0.00            
ATOM   1236  N1  C   X  58     104.300 -21.970  33.890  0.00  0.00            
ATOM   1237  C6  C   X  58     103.030 -22.280  34.240  0.00  0.00            
ATOM   1238  C5  C   X  58     102.140 -22.520  33.270  0.00  0.00            
ATOM   1239  C4  C   X  58     102.580 -22.500  31.930  0.00  0.00            
ATOM   1240  N4  C   X  58     101.740 -22.650  30.970  0.00  0.00            
ATOM   1241  N3  C   X  58     103.830 -22.270  31.550  0.00  0.00            
ATOM   1242  C2  C   X  58     104.750 -22.040  32.520  0.00  0.00            
ATOM   1243  O2  C   X  58     105.920 -21.800  32.220  0.00  0.00            
ATOM   1244  C3' C   X  58     104.670 -19.480  35.980  0.00  0.00            
ATOM   1245  C2' C   X  58     105.540 -20.090  34.930  0.00  0.00            
ATOM   1246  O2' C   X  58     106.970 -19.870  35.370  0.00  0.00            
ATOM   1247  O3' C   X  58     105.040 -18.210  36.320  0.00  0.00            
ATOM   1248  P   G   X  59     104.630 -16.940  35.500  0.00  0.00            
ATOM   1249  OP1 G   X  59     105.040 -15.760  36.310  0.00  0.00            
ATOM   1250  OP2 G   X  59     103.250 -16.950  35.050  0.00  0.00            
ATOM   1251  O5' G   X  59     105.550 -16.950  34.240  0.00  0.00            
ATOM   1252  C5' G   X  59     106.880 -16.400  34.140  0.00  0.00            
ATOM   1253  C4' G   X  59     107.530 -16.550  32.800  0.00  0.00            
ATOM   1254  O4' G   X  59     107.290 -17.890  32.280  0.00  0.00            
ATOM   1255  C1' G   X  59     107.170 -17.770  30.930  0.00  0.00            
ATOM   1256  N9  G   X  59     105.690 -18.190  30.510  0.00  0.00            
ATOM   1257  C8  G   X  59     104.660 -18.300  31.310  0.00  0.00            
ATOM   1258  N7  G   X  59     103.510 -18.580  30.760  0.00  0.00            
ATOM   1259  C5  G   X  59     103.870 -18.690  29.470  0.00  0.00            
ATOM   1260  C6  G   X  59     103.080 -18.930  28.300  0.00  0.00            
ATOM   1261  O6  G   X  59     101.920 -19.360  28.260  0.00  0.00            
ATOM   1262  N1  G   X  59     103.760 -18.770  27.090  0.00  0.00            
ATOM   1263  C2  G   X  59     105.020 -18.240  26.980  0.00  0.00            
ATOM   1264  N2  G   X  59     105.470 -17.920  25.770  0.00  0.00            
ATOM   1265  N3  G   X  59     105.790 -18.040  27.990  0.00  0.00            
ATOM   1266  C4  G   X  59     105.180 -18.290  29.260  0.00  0.00            
ATOM   1267  C3' G   X  59     106.820 -15.630  31.770  0.00  0.00            
ATOM   1268  C2' G   X  59     107.350 -16.310  30.520  0.00  0.00            
ATOM   1269  O2' G   X  59     108.700 -16.040  30.210  0.00  0.00            
ATOM   1270  O3' G   X  59     107.310 -14.320  31.740  0.00  0.00            
ATOM   1271  P   G   X  60     106.300 -13.130  31.590  0.00  0.00            
ATOM   1272  OP1 G   X  60     106.930 -11.860  32.030  0.00  0.00            
ATOM   1273  OP2 G   X  60     105.050 -13.500  32.320  0.00  0.00            
ATOM   1274  O5' G   X  60     105.940 -13.130  30.020  0.00  0.00            
ATOM   1275  C5' G   X  60     106.980 -12.890  29.110  0.00  0.00            
ATOM   1276  C4' G   X  60     106.580 -13.210  27.710  0.00  0.00            
ATOM   1277  O4' G   X  60     106.330 -14.560  27.570  0.00  0.00            
ATOM   1278  C1' G   X  60     105.370 -14.700  26.480  0.00  0.00            
ATOM   1279  N9  G   X  60     104.090 -15.230  26.980  0.00  0.00            
ATOM   1280  C8  G   X  60     103.650 -15.430  28.230  0.00  0.00            
ATOM   1281  N7  G   X  60     102.470 -15.980  28.370  0.00  0.00            
ATOM   1282  C5  G   X  60     102.100 -16.120  27.080  0.00  0.00            
ATOM   1283  C6  G   X  60     100.840 -16.650  26.480  0.00  0.00            
ATOM   1284  O6  G   X  60      99.880 -17.160  27.060  0.00  0.00            
ATOM   1285  N1  G   X  60     100.890 -16.670  25.070  0.00  0.00            
ATOM   1286  C2  G   X  60     101.850 -16.170  24.310  0.00  0.00            
ATOM   1287  N2  G   X  60     101.900 -16.180  23.030  0.00  0.00            
ATOM   1288  N3  G   X  60     102.940 -15.570  24.880  0.00  0.00            
ATOM   1289  C4  G   X  60     103.010 -15.620  26.230  0.00  0.00            
ATOM   1290  C3' G   X  60     105.340 -12.420  27.230  0.00  0.00            
ATOM   1291  C2' G   X  60     105.120 -13.270  25.990  0.00  0.00            
ATOM   1292  O2' G   X  60     106.090 -12.990  25.040  0.00  0.00            
ATOM   1293  O3' G   X  60     105.580 -11.030  26.960  0.00  0.00            
ATOM   1294  P   C   X  61     104.360 -10.020  27.170  0.00  0.00            
ATOM   1295  OP1 C   X  61     104.970  -8.690  27.150  0.00  0.00            
ATOM   1296  OP2 C   X  61     103.670 -10.290  28.430  0.00  0.00            
ATOM   1297  O5' C   X  61     103.420 -10.240  25.890  0.00  0.00            
ATOM   1298  C5' C   X  61     103.990 -10.010  24.590  0.00  0.00            
ATOM   1299  C4' C   X  61     103.100 -10.590  23.480  0.00  0.00            
ATOM   1300  O4' C   X  61     102.860 -11.980  23.690  0.00  0.00            
ATOM   1301  C1' C   X  61     101.520 -12.270  23.220  0.00  0.00            
ATOM   1302  N1  C   X  61     100.630 -12.890  24.250  0.00  0.00            
ATOM   1303  C6  C   X  61     101.010 -12.770  25.560  0.00  0.00            
ATOM   1304  C5  C   X  61     100.220 -13.370  26.500  0.00  0.00            
ATOM   1305  C4  C   X  61      99.100 -14.090  26.020  0.00  0.00            
ATOM   1306  N4  C   X  61      98.310 -14.650  26.890  0.00  0.00            
ATOM   1307  N3  C   X  61      98.790 -14.220  24.790  0.00  0.00            
ATOM   1308  C2  C   X  61      99.490 -13.610  23.840  0.00  0.00            
ATOM   1309  O2  C   X  61      99.110 -13.650  22.680  0.00  0.00            
ATOM   1310  C3' C   X  61     101.800  -9.840  23.270  0.00  0.00            
ATOM   1311  C2' C   X  61     101.010 -11.010  22.580  0.00  0.00            
ATOM   1312  O2' C   X  61     101.150 -11.010  21.150  0.00  0.00            
ATOM   1313  O3' C   X  61     101.930  -8.670  22.400  0.00  0.00            
ATOM   1314  P   G   X  62     100.750  -7.610  22.290  0.00  0.00            
ATOM   1315  OP1 G   X  62     101.290  -6.480  21.590  0.00  0.00            
ATOM   1316  OP2 G   X  62     100.200  -7.250  23.560  0.00  0.00            
ATOM   1317  O5' G   X  62      99.670  -8.420  21.420  0.00  0.00            
ATOM   1318  C5' G   X  62      99.370  -8.360  20.040  0.00  0.00            
ATOM   1319  C4' G   X  62      98.230  -9.200  19.640  0.00  0.00            
ATOM   1320  O4' G   X  62      98.320 -10.490  20.340  0.00  0.00            
ATOM   1321  C1' G   X  62      96.990 -10.940  20.570  0.00  0.00            
ATOM   1322  N9  G   X  62      96.700 -11.000  22.070  0.00  0.00            
ATOM   1323  C8  G   X  62      97.420 -10.440  23.120  0.00  0.00            
ATOM   1324  N7  G   X  62      97.140 -10.980  24.310  0.00  0.00            
ATOM   1325  C5  G   X  62      96.080 -11.840  24.010  0.00  0.00            
ATOM   1326  C6  G   X  62      95.230 -12.620  24.860  0.00  0.00            
ATOM   1327  O6  G   X  62      95.260 -12.690  26.070  0.00  0.00            
ATOM   1328  N1  G   X  62      94.260 -13.330  24.180  0.00  0.00            
ATOM   1329  C2  G   X  62      94.080 -13.270  22.850  0.00  0.00            
ATOM   1330  N2  G   X  62      93.030 -13.860  22.370  0.00  0.00            
ATOM   1331  N3  G   X  62      94.820 -12.480  22.030  0.00  0.00            
ATOM   1332  C4  G   X  62      95.780 -11.800  22.660  0.00  0.00            
ATOM   1333  C3' G   X  62      96.880  -8.680  20.020  0.00  0.00            
ATOM   1334  C2' G   X  62      96.030  -9.960  19.950  0.00  0.00            
ATOM   1335  O2' G   X  62      95.720 -10.410  18.620  0.00  0.00            
ATOM   1336  O3' G   X  62      96.320  -7.780  19.060  0.00  0.00            
ATOM   1337  P   C   X  63      95.240  -6.690  19.490  0.00  0.00            
ATOM   1338  OP1 C   X  63      94.840  -5.990  18.230  0.00  0.00            
ATOM   1339  OP2 C   X  63      95.720  -5.830  20.540  0.00  0.00            
ATOM   1340  O5' C   X  63      93.930  -7.640  19.980  0.00  0.00            
ATOM   1341  C5' C   X  63      93.110  -8.260  19.000  0.00  0.00            
ATOM   1342  C4' C   X  63      91.950  -9.010  19.670  0.00  0.00            
ATOM   1343  O4' C   X  63      92.340 -10.090  20.430  0.00  0.00            
ATOM   1344  C1' C   X  63      91.420 -10.410  21.390  0.00  0.00            
ATOM   1345  N1  C   X  63      91.910 -10.200  22.790  0.00  0.00            
ATOM   1346  C6  C   X  63      92.940  -9.320  23.000  0.00  0.00            
ATOM   1347  C5  C   X  63      93.540  -9.430  24.140  0.00  0.00            
ATOM   1348  C4  C   X  63      92.960 -10.180  25.210  0.00  0.00            
ATOM   1349  N4  C   X  63      93.470 -10.080  26.390  0.00  0.00            
ATOM   1350  N3  C   X  63      91.820 -10.820  25.050  0.00  0.00            
ATOM   1351  C2  C   X  63      91.330 -11.000  23.790  0.00  0.00            
ATOM   1352  O2  C   X  63      90.350 -11.700  23.600  0.00  0.00            
ATOM   1353  C3' C   X  63      91.050  -8.200  20.600  0.00  0.00            
ATOM   1354  C2' C   X  63      90.310  -9.420  21.190  0.00  0.00            
ATOM   1355  O2' C   X  63      89.330 -10.090  20.410  0.00  0.00            
ATOM   1356  O3' C   X  63      90.110  -7.350  20.050  0.00  0.00            
ATOM   1357  P   U   X  64      89.530  -6.050  20.870  0.00  0.00            
ATOM   1358  OP1 U   X  64      88.790  -5.200  19.910  0.00  0.00            
ATOM   1359  OP2 U   X  64      90.580  -5.520  21.670  0.00  0.00            
ATOM   1360  O5' U   X  64      88.550  -6.750  21.880  0.00  0.00            
ATOM   1361  C5' U   X  64      87.420  -7.560  21.620  0.00  0.00            
ATOM   1362  C4' U   X  64      86.890  -8.400  22.760  0.00  0.00            
ATOM   1363  O4' U   X  64      87.720  -9.400  23.280  0.00  0.00            
ATOM   1364  C1' U   X  64      87.470  -9.480  24.710  0.00  0.00            
ATOM   1365  N1  U   X  64      88.670  -9.040  25.510  0.00  0.00            
ATOM   1366  C6  U   X  64      89.570  -8.070  25.050  0.00  0.00            
ATOM   1367  C5  U   X  64      90.680  -7.740  25.780  0.00  0.00            
ATOM   1368  C4  U   X  64      90.880  -8.230  27.090  0.00  0.00            
ATOM   1369  O4  U   X  64      91.830  -7.920  27.780  0.00  0.00            
ATOM   1370  N3  U   X  64      89.920  -9.170  27.480  0.00  0.00            
ATOM   1371  C2  U   X  64      88.750  -9.500  26.850  0.00  0.00            
ATOM   1372  O2  U   X  64      87.890 -10.200  27.430  0.00  0.00            
ATOM   1373  C3' U   X  64      86.350  -7.550  23.960  0.00  0.00            
ATOM   1374  C2' U   X  64      86.230  -8.610  25.000  0.00  0.00            
ATOM   1375  O2' U   X  64      84.960  -9.240  24.870  0.00  0.00            
ATOM   1376  O3' U   X  64      85.100  -6.890  23.670  0.00  0.00            
ATOM   1377  P   C   X  65      84.880  -5.430  24.300  0.00  0.00            
ATOM   1378  OP1 C   X  65      83.480  -5.000  24.030  0.00  0.00            
ATOM   1379  OP2 C   X  65      85.860  -4.470  23.760  0.00  0.00            
ATOM   1380  O5' C   X  65      85.130  -5.630  25.860  0.00  0.00            
ATOM   1381  C5' C   X  65      84.220  -6.400  26.690  0.00  0.00            
ATOM   1382  C4' C   X  65      84.680  -6.480  28.110  0.00  0.00            
ATOM   1383  O4' C   X  65      86.020  -7.060  28.020  0.00  0.00            
ATOM   1384  C1' C   X  65      86.910  -6.670  29.050  0.00  0.00            
ATOM   1385  N1  C   X  65      88.080  -5.840  28.650  0.00  0.00            
ATOM   1386  C6  C   X  65      88.240  -5.390  27.340  0.00  0.00            
ATOM   1387  C5  C   X  65      89.390  -4.830  26.970  0.00  0.00            
ATOM   1388  C4  C   X  65      90.350  -4.600  28.050  0.00  0.00            
ATOM   1389  N4  C   X  65      91.390  -3.890  27.820  0.00  0.00            
ATOM   1390  N3  C   X  65      90.200  -4.990  29.290  0.00  0.00            
ATOM   1391  C2  C   X  65      89.100  -5.710  29.580  0.00  0.00            
ATOM   1392  O2  C   X  65      89.000  -6.290  30.630  0.00  0.00            
ATOM   1393  C3' C   X  65      85.060  -5.290  28.940  0.00  0.00            
ATOM   1394  C2' C   X  65      86.060  -5.820  29.970  0.00  0.00            
ATOM   1395  O2' C   X  65      85.430  -6.530  31.030  0.00  0.00            
ATOM   1396  O3' C   X  65      83.870  -4.780  29.600  0.00  0.00            
ATOM   1397  P   A   X  66      82.820  -3.830  28.960  0.00  0.00            
ATOM   1398  OP1 A   X  66      82.230  -3.110  30.100  0.00  0.00            
ATOM   1399  OP2 A   X  66      81.990  -4.580  28.040  0.00  0.00            
ATOM   1400  O5' A   X  66      83.840  -2.810  28.230  0.00  0.00            
ATOM   1401  C5' A   X  66      83.330  -1.570  27.640  0.00  0.00            
ATOM   1402  C4' A   X  66      84.370  -0.820  26.860  0.00  0.00            
ATOM   1403  O4' A   X  66      85.500  -0.470  27.660  0.00  0.00            
ATOM   1404  C1' A   X  66      86.600  -1.120  27.220  0.00  0.00            
ATOM   1405  N9  A   X  66      87.430  -1.520  28.370  0.00  0.00            
ATOM   1406  C8  A   X  66      87.040  -2.130  29.530  0.00  0.00            
ATOM   1407  N7  A   X  66      88.040  -2.380  30.300  0.00  0.00            
ATOM   1408  C5  A   X  66      89.130  -1.800  29.610  0.00  0.00            
ATOM   1409  C6  A   X  66      90.500  -1.750  30.000  0.00  0.00            
ATOM   1410  N6  A   X  66      91.000  -2.160  31.190  0.00  0.00            
ATOM   1411  N1  A   X  66      91.370  -1.260  29.130  0.00  0.00            
ATOM   1412  C2  A   X  66      90.950  -0.790  28.010  0.00  0.00            
ATOM   1413  N3  A   X  66      89.680  -0.750  27.580  0.00  0.00            
ATOM   1414  C4  A   X  66      88.760  -1.290  28.430  0.00  0.00            
ATOM   1415  C3' A   X  66      84.890  -1.580  25.640  0.00  0.00            
ATOM   1416  C2' A   X  66      86.180  -2.230  26.280  0.00  0.00            
ATOM   1417  O2' A   X  66      87.220  -2.660  25.370  0.00  0.00            
ATOM   1418  O3' A   X  66      85.320  -0.800  24.540  0.00  0.00            
ATOM   1419  P   G   X  67      84.360   0.080  23.660  0.00  0.00            
ATOM   1420  OP1 G   X  67      83.070  -0.650  23.770  0.00  0.00            
ATOM   1421  OP2 G   X  67      85.080   0.400  22.350  0.00  0.00            
ATOM   1422  O5' G   X  67      84.320   1.410  24.560  0.00  0.00            
ATOM   1423  C5' G   X  67      85.550   2.230  24.590  0.00  0.00            
ATOM   1424  C4' G   X  67      85.400   3.490  25.400  0.00  0.00            
ATOM   1425  O4' G   X  67      86.710   3.990  25.700  0.00  0.00            
ATOM   1426  C1' G   X  67      86.800   5.290  25.310  0.00  0.00            
ATOM   1427  N9  G   X  67      88.240   5.530  24.840  0.00  0.00            
ATOM   1428  C8  G   X  67      88.740   5.980  23.610  0.00  0.00            
ATOM   1429  N7  G   X  67      90.090   5.960  23.570  0.00  0.00            
ATOM   1430  C5  G   X  67      90.500   5.560  24.830  0.00  0.00            
ATOM   1431  C6  G   X  67      91.830   5.300  25.230  0.00  0.00            
ATOM   1432  O6  G   X  67      92.860   5.360  24.620  0.00  0.00            
ATOM   1433  N1  G   X  67      91.870   4.840  26.520  0.00  0.00            
ATOM   1434  C2  G   X  67      90.730   4.640  27.260  0.00  0.00            
ATOM   1435  N2  G   X  67      90.900   4.060  28.400  0.00  0.00            
ATOM   1436  N3  G   X  67      89.460   4.690  26.820  0.00  0.00            
ATOM   1437  C4  G   X  67      89.410   5.290  25.620  0.00  0.00            
ATOM   1438  C3' G   X  67      84.610   4.540  24.570  0.00  0.00            
ATOM   1439  C2' G   X  67      85.840   5.340  24.120  0.00  0.00            
ATOM   1440  O2' G   X  67      85.480   6.690  23.880  0.00  0.00            
ATOM   1441  O3' G   X  67      83.910   5.380  25.500  0.00  0.00            
ATOM   1442  P   U   X  68      82.450   5.070  25.990  0.00  0.00            
ATOM   1443  OP1 U   X  68      81.650   4.490  24.860  0.00  0.00            
ATOM   1444  OP2 U   X  68      82.060   6.360  26.570  0.00  0.00            
ATOM   1445  O5' U   X  68      82.620   4.030  27.190  0.00  0.00            
ATOM   1446  C5' U   X  68      81.630   3.050  27.490  0.00  0.00            
ATOM   1447  C4' U   X  68      81.900   2.280  28.800  0.00  0.00            
ATOM   1448  O4' U   X  68      82.960   1.390  28.680  0.00  0.00            
ATOM   1449  C1' U   X  68      83.630   1.380  29.940  0.00  0.00            
ATOM   1450  N1  U   X  68      85.020   1.700  29.780  0.00  0.00            
ATOM   1451  C6  U   X  68      85.460   2.810  29.060  0.00  0.00            
ATOM   1452  C5  U   X  68      86.780   3.260  29.100  0.00  0.00            
ATOM   1453  C4  U   X  68      87.840   2.550  29.870  0.00  0.00            
ATOM   1454  O4  U   X  68      89.010   2.840  30.000  0.00  0.00            
ATOM   1455  N3  U   X  68      87.270   1.550  30.610  0.00  0.00            
ATOM   1456  C2  U   X  68      85.930   1.120  30.680  0.00  0.00            
ATOM   1457  O2  U   X  68      85.650   0.180  31.410  0.00  0.00            
ATOM   1458  C3' U   X  68      82.290   3.300  29.930  0.00  0.00            
ATOM   1459  C2' U   X  68      82.990   2.350  30.900  0.00  0.00            
ATOM   1460  O2' U   X  68      82.070   1.600  31.520  0.00  0.00            
ATOM   1461  O3' U   X  68      81.230   4.060  30.360  0.00  0.00            
ATOM   1462  P   A   X  69      81.270   5.330  31.230  0.00  0.00            
ATOM   1463  OP1 A   X  69      79.830   5.670  31.390  0.00  0.00            
ATOM   1464  OP2 A   X  69      82.220   6.300  30.650  0.00  0.00            
ATOM   1465  O5' A   X  69      81.860   4.660  32.640  0.00  0.00            
ATOM   1466  C5' A   X  69      80.990   4.030  33.590  0.00  0.00            
ATOM   1467  C4' A   X  69      81.820   3.460  34.790  0.00  0.00            
ATOM   1468  O4' A   X  69      82.970   2.730  34.280  0.00  0.00            
ATOM   1469  C1' A   X  69      84.030   3.000  35.120  0.00  0.00            
ATOM   1470  N9  A   X  69      85.160   3.760  34.460  0.00  0.00            
ATOM   1471  C8  A   X  69      85.160   4.490  33.320  0.00  0.00            
ATOM   1472  N7  A   X  69      86.270   4.650  32.780  0.00  0.00            
ATOM   1473  C5  A   X  69      87.180   4.200  33.760  0.00  0.00            
ATOM   1474  C6  A   X  69      88.580   4.230  33.900  0.00  0.00            
ATOM   1475  N6  A   X  69      89.380   4.570  32.920  0.00  0.00            
ATOM   1476  N1  A   X  69      89.180   3.760  35.070  0.00  0.00            
ATOM   1477  C2  A   X  69      88.360   3.250  36.010  0.00  0.00            
ATOM   1478  N3  A   X  69      86.970   3.160  35.970  0.00  0.00            
ATOM   1479  C4  A   X  69      86.450   3.630  34.810  0.00  0.00            
ATOM   1480  C3' A   X  69      82.350   4.580  35.630  0.00  0.00            
ATOM   1481  C2' A   X  69      83.510   3.820  36.300  0.00  0.00            
ATOM   1482  O2' A   X  69      83.130   2.730  37.230  0.00  0.00            
ATOM   1483  O3' A   X  69      81.320   4.980  36.580  0.00  0.00            
ATOM   1484  P   G   X  70      81.460   6.380  37.300  0.00  0.00            
ATOM   1485  OP1 G   X  70      80.280   6.660  38.180  0.00  0.00            
ATOM   1486  OP2 G   X  70      81.800   7.330  36.240  0.00  0.00            
ATOM   1487  O5' G   X  70      82.720   6.280  38.160  0.00  0.00            
ATOM   1488  C5' G   X  70      82.740   5.510  39.330  0.00  0.00            
ATOM   1489  C4' G   X  70      84.100   5.540  39.930  0.00  0.00            
ATOM   1490  O4' G   X  70      85.060   4.930  39.080  0.00  0.00            
ATOM   1491  C1' G   X  70      86.250   5.670  39.190  0.00  0.00            
ATOM   1492  N9  G   X  70      86.580   6.400  37.900  0.00  0.00            
ATOM   1493  C8  G   X  70      85.770   6.630  36.830  0.00  0.00            
ATOM   1494  N7  G   X  70      86.480   6.950  35.790  0.00  0.00            
ATOM   1495  C5  G   X  70      87.790   6.950  36.240  0.00  0.00            
ATOM   1496  C6  G   X  70      89.060   7.170  35.610  0.00  0.00            
ATOM   1497  O6  G   X  70      89.210   7.530  34.470  0.00  0.00            
ATOM   1498  N1  G   X  70      90.190   6.900  36.400  0.00  0.00            
ATOM   1499  C2  G   X  70      90.130   6.790  37.700  0.00  0.00            
ATOM   1500  N2  G   X  70      91.250   6.640  38.380  0.00  0.00            
ATOM   1501  N3  G   X  70      88.990   6.570  38.340  0.00  0.00            
ATOM   1502  C4  G   X  70      87.850   6.700  37.560  0.00  0.00            
ATOM   1503  C3' G   X  70      84.620   6.950  40.210  0.00  0.00            
ATOM   1504  C2' G   X  70      86.130   6.570  40.400  0.00  0.00            
ATOM   1505  O2' G   X  70      86.440   5.960  41.610  0.00  0.00            
ATOM   1506  O3' G   X  70      84.000   7.560  41.260  0.00  0.00            
ATOM   1507  P   A   X  71      83.860   9.140  41.430  0.00  0.00            
ATOM   1508  OP1 A   X  71      83.180   9.340  42.690  0.00  0.00            
ATOM   1509  OP2 A   X  71      83.280   9.660  40.220  0.00  0.00            
ATOM   1510  O5' A   X  71      85.370   9.560  41.620  0.00  0.00            
ATOM   1511  C5' A   X  71      85.950   9.110  42.820  0.00  0.00            
ATOM   1512  C4' A   X  71      87.470   9.370  42.940  0.00  0.00            
ATOM   1513  O4' A   X  71      88.190   8.570  42.030  0.00  0.00            
ATOM   1514  C1' A   X  71      89.260   9.300  41.440  0.00  0.00            
ATOM   1515  N9  A   X  71      88.930   9.560  39.980  0.00  0.00            
ATOM   1516  C8  A   X  71      87.740   9.670  39.320  0.00  0.00            
ATOM   1517  N7  A   X  71      87.870   9.950  38.040  0.00  0.00            
ATOM   1518  C5  A   X  71      89.230  10.170  37.820  0.00  0.00            
ATOM   1519  C6  A   X  71      90.020  10.390  36.660  0.00  0.00            
ATOM   1520  N6  A   X  71      89.610  10.570  35.430  0.00  0.00            
ATOM   1521  N1  A   X  71      91.360  10.390  36.730  0.00  0.00            
ATOM   1522  C2  A   X  71      91.870  10.270  37.960  0.00  0.00            
ATOM   1523  N3  A   X  71      91.280   9.900  39.060  0.00  0.00            
ATOM   1524  C4  A   X  71      89.900   9.870  38.950  0.00  0.00            
ATOM   1525  C3' A   X  71      87.860  10.790  42.580  0.00  0.00            
ATOM   1526  C2' A   X  71      89.340  10.650  42.170  0.00  0.00            
ATOM   1527  O2' A   X  71      90.300  10.490  43.140  0.00  0.00            
ATOM   1528  O3' A   X  71      87.680  11.710  43.660  0.00  0.00            
ATOM   1529  P   A   X  72      87.570  13.290  43.420  0.00  0.00            
ATOM   1530  OP1 A   X  72      87.460  13.940  44.730  0.00  0.00            
ATOM   1531  OP2 A   X  72      86.440  13.460  42.500  0.00  0.00            
ATOM   1532  O5' A   X  72      88.920  13.850  42.810  0.00  0.00            
ATOM   1533  C5' A   X  72      90.110  13.770  43.570  0.00  0.00            
ATOM   1534  C4' A   X  72      91.400  13.880  42.720  0.00  0.00            
ATOM   1535  O4' A   X  72      91.230  12.950  41.660  0.00  0.00            
ATOM   1536  C1' A   X  72      91.790  13.570  40.550  0.00  0.00            
ATOM   1537  N9  A   X  72      90.640  13.630  39.540  0.00  0.00            
ATOM   1538  C8  A   X  72      89.220  13.600  39.660  0.00  0.00            
ATOM   1539  N7  A   X  72      88.620  13.600  38.570  0.00  0.00            
ATOM   1540  C5  A   X  72      89.640  13.740  37.630  0.00  0.00            
ATOM   1541  C6  A   X  72      89.760  13.840  36.210  0.00  0.00            
ATOM   1542  N6  A   X  72      88.810  13.850  35.280  0.00  0.00            
ATOM   1543  N1  A   X  72      90.960  13.960  35.590  0.00  0.00            
ATOM   1544  C2  A   X  72      92.020  13.820  36.310  0.00  0.00            
ATOM   1545  N3  A   X  72      92.110  13.620  37.560  0.00  0.00            
ATOM   1546  C4  A   X  72      90.880  13.620  38.200  0.00  0.00            
ATOM   1547  C3' A   X  72      91.440  15.290  42.060  0.00  0.00            
ATOM   1548  C2' A   X  72      92.350  14.990  40.860  0.00  0.00            
ATOM   1549  O2' A   X  72      93.680  14.810  41.190  0.00  0.00            
ATOM   1550  O3' A   X  72      92.190  16.240  42.880  0.00  0.00            
ATOM   1551  P   C   X  73      92.050  17.820  42.630  0.00  0.00            
ATOM   1552  OP1 C   X  73      92.890  18.460  43.640  0.00  0.00            
ATOM   1553  OP2 C   X  73      90.630  18.190  42.680  0.00  0.00            
ATOM   1554  O5' C   X  73      92.540  18.020  41.120  0.00  0.00            
ATOM   1555  C5' C   X  73      93.880  18.250  40.780  0.00  0.00            
ATOM   1556  C4' C   X  73      94.100  18.520  39.310  0.00  0.00            
ATOM   1557  O4' C   X  73      93.710  17.420  38.460  0.00  0.00            
ATOM   1558  C1' C   X  73      93.440  17.980  37.140  0.00  0.00            
ATOM   1559  N1  C   X  73      91.990  17.740  36.850  0.00  0.00            
ATOM   1560  C6  C   X  73      91.040  17.370  37.780  0.00  0.00            
ATOM   1561  C5  C   X  73      89.750  17.070  37.380  0.00  0.00            
ATOM   1562  C4  C   X  73      89.410  17.130  36.020  0.00  0.00            
ATOM   1563  N4  C   X  73      88.240  16.900  35.620  0.00  0.00            
ATOM   1564  N3  C   X  73      90.280  17.630  35.160  0.00  0.00            
ATOM   1565  C2  C   X  73      91.520  17.880  35.530  0.00  0.00            
ATOM   1566  O2  C   X  73      92.240  18.340  34.660  0.00  0.00            
ATOM   1567  C3' C   X  73      93.360  19.690  38.830  0.00  0.00            
ATOM   1568  C2' C   X  73      93.590  19.480  37.310  0.00  0.00            
ATOM   1569  O2' C   X  73      94.910  19.770  36.980  0.00  0.00            
ATOM   1570  O3' C   X  73      93.580  21.000  39.220  0.00  0.00            
ATOM   1571  P   C   X  74      92.610  22.170  39.180  0.00  0.00            
ATOM   1572  OP1 C   X  74      93.190  23.230  39.970  0.00  0.00            
ATOM   1573  OP2 C   X  74      91.250  21.720  39.570  0.00  0.00            
ATOM   1574  O5' C   X  74      92.430  22.600  37.600  0.00  0.00            
ATOM   1575  C5' C   X  74      93.290  23.410  36.860  0.00  0.00            
ATOM   1576  C4' C   X  74      93.010  23.580  35.370  0.00  0.00            
ATOM   1577  O4' C   X  74      92.720  22.330  34.730  0.00  0.00            
ATOM   1578  C1' C   X  74      91.730  22.570  33.690  0.00  0.00            
ATOM   1579  N1  C   X  74      90.410  21.960  33.990  0.00  0.00            
ATOM   1580  C6  C   X  74      90.240  21.430  35.210  0.00  0.00            
ATOM   1581  C5  C   X  74      89.090  20.810  35.550  0.00  0.00            
ATOM   1582  C4  C   X  74      88.080  20.780  34.560  0.00  0.00            
ATOM   1583  N4  C   X  74      86.940  20.180  34.780  0.00  0.00            
ATOM   1584  N3  C   X  74      88.180  21.330  33.380  0.00  0.00            
ATOM   1585  C2  C   X  74      89.350  21.950  33.100  0.00  0.00            
ATOM   1586  O2  C   X  74      89.380  22.520  32.010  0.00  0.00            
ATOM   1587  C3' C   X  74      91.920  24.560  35.060  0.00  0.00            
ATOM   1588  C2' C   X  74      91.600  24.150  33.550  0.00  0.00            
ATOM   1589  O2' C   X  74      92.610  24.500  32.660  0.00  0.00            
ATOM   1590  O3' C   X  74      92.390  25.890  35.120  0.00  0.00            
ATOM   1591  P   G   X  75      91.520  27.050  35.960  0.00  0.00            
ATOM   1592  OP1 G   X  75      92.340  28.290  36.000  0.00  0.00            
ATOM   1593  OP2 G   X  75      91.060  26.420  37.240  0.00  0.00            
ATOM   1594  O5' G   X  75      90.250  27.080  34.980  0.00  0.00            
ATOM   1595  C5' G   X  75      90.440  27.760  33.760  0.00  0.00            
ATOM   1596  C4' G   X  75      89.250  27.470  32.820  0.00  0.00            
ATOM   1597  O4' G   X  75      89.120  26.120  32.450  0.00  0.00            
ATOM   1598  C1' G   X  75      87.760  25.980  32.070  0.00  0.00            
ATOM   1599  N9  G   X  75      87.080  24.970  32.870  0.00  0.00            
ATOM   1600  C8  G   X  75      87.460  24.590  34.170  0.00  0.00            
ATOM   1601  N7  G   X  75      86.660  23.890  34.790  0.00  0.00            
ATOM   1602  C5  G   X  75      85.610  23.680  33.830  0.00  0.00            
ATOM   1603  C6  G   X  75      84.440  22.860  33.930  0.00  0.00            
ATOM   1604  O6  G   X  75      84.120  22.090  34.890  0.00  0.00            
ATOM   1605  N1  G   X  75      83.620  22.980  32.870  0.00  0.00            
ATOM   1606  C2  G   X  75      83.890  23.730  31.790  0.00  0.00            
ATOM   1607  N2  G   X  75      82.950  23.810  30.950  0.00  0.00            
ATOM   1608  N3  G   X  75      84.990  24.520  31.640  0.00  0.00            
ATOM   1609  C4  G   X  75      85.840  24.410  32.680  0.00  0.00            
ATOM   1610  C3' G   X  75      87.860  27.920  33.200  0.00  0.00            
ATOM   1611  C2' G   X  75      87.030  27.310  32.070  0.00  0.00            
ATOM   1612  O2' G   X  75      87.330  27.880  30.810  0.00  0.00            
ATOM   1613  O3' G   X  75      87.860  29.330  33.410  0.00  0.00            
ATOM   1614  P   A   X  76      86.690  30.020  34.280  0.00  0.00            
ATOM   1615  OP1 A   X  76      86.850  31.450  34.090  0.00  0.00            
ATOM   1616  OP2 A   X  76      86.660  29.350  35.560  0.00  0.00            
ATOM   1617  O5' A   X  76      85.300  29.680  33.430  0.00  0.00            
ATOM   1618  C5' A   X  76      85.010  30.190  32.210  0.00  0.00            
ATOM   1619  C4' A   X  76      83.780  29.530  31.560  0.00  0.00            
ATOM   1620  O4' A   X  76      83.890  28.140  31.490  0.00  0.00            
ATOM   1621  C1' A   X  76      82.620  27.550  31.880  0.00  0.00            
ATOM   1622  N9  A   X  76      82.650  26.850  33.180  0.00  0.00            
ATOM   1623  C8  A   X  76      83.660  26.860  34.170  0.00  0.00            
ATOM   1624  N7  A   X  76      83.470  25.950  35.090  0.00  0.00            
ATOM   1625  C5  A   X  76      82.270  25.310  34.740  0.00  0.00            
ATOM   1626  C6  A   X  76      81.520  24.260  35.280  0.00  0.00            
ATOM   1627  N6  A   X  76      81.830  23.520  36.330  0.00  0.00            
ATOM   1628  N1  A   X  76      80.350  23.950  34.680  0.00  0.00            
ATOM   1629  C2  A   X  76      79.960  24.690  33.610  0.00  0.00            
ATOM   1630  N3  A   X  76      80.580  25.750  33.040  0.00  0.00            
ATOM   1631  C4  A   X  76      81.720  25.970  33.670  0.00  0.00            
ATOM   1632  C3' A   X  76      82.470  29.780  32.250  0.00  0.00            
ATOM   1633  C2' A   X  76      81.570  28.620  31.910  0.00  0.00            
ATOM   1634  O2' A   X  76      81.050  28.760  30.650  0.00  0.00            
ATOM   1635  O3' A   X  76      81.890  31.100  32.000  0.00  0.00            
ATOM   1636  P   A   X  77      81.180  31.920  33.180  0.00  0.00            
ATOM   1637  OP1 A   X  77      80.590  33.130  32.630  0.00  0.00            
ATOM   1638  OP2 A   X  77      82.160  32.080  34.300  0.00  0.00            
ATOM   1639  O5' A   X  77      80.080  30.920  33.620  0.00  0.00            
ATOM   1640  C5' A   X  77      78.900  30.940  32.820  0.00  0.00            
ATOM   1641  C4' A   X  77      77.840  29.890  33.300  0.00  0.00            
ATOM   1642  O4' A   X  77      78.440  28.570  33.200  0.00  0.00            
ATOM   1643  C1' A   X  77      77.860  27.780  34.150  0.00  0.00            
ATOM   1644  N9  A   X  77      78.790  27.370  35.190  0.00  0.00            
ATOM   1645  C8  A   X  77      79.900  28.040  35.630  0.00  0.00            
ATOM   1646  N7  A   X  77      80.440  27.560  36.700  0.00  0.00            
ATOM   1647  C5  A   X  77      79.640  26.470  37.040  0.00  0.00            
ATOM   1648  C6  A   X  77      79.610  25.390  37.970  0.00  0.00            
ATOM   1649  N6  A   X  77      80.520  25.060  38.870  0.00  0.00            
ATOM   1650  N1  A   X  77      78.570  24.600  38.060  0.00  0.00            
ATOM   1651  C2  A   X  77      77.550  24.820  37.230  0.00  0.00            
ATOM   1652  N3  A   X  77      77.500  25.690  36.240  0.00  0.00            
ATOM   1653  C4  A   X  77      78.570  26.440  36.150  0.00  0.00            
ATOM   1654  C3' A   X  77      77.130  30.030  34.690  0.00  0.00            
ATOM   1655  C2' A   X  77      76.590  28.500  34.680  0.00  0.00            
ATOM   1656  O2' A   X  77      75.420  28.330  33.850  0.00  0.00            
ATOM   1657  O3' A   X  77      76.260  31.130  34.770  0.00  0.00            
ENDMDL
MODEL        3
ATOM      1  O5' G   X   1      85.630  35.020  62.920  0.00  0.00            
ATOM      2  C5' G   X   1      84.280  35.070  63.350  0.00  0.00            
ATOM      3  C4' G   X   1      83.760  33.730  63.800  0.00  0.00            
ATOM      4  O4' G   X   1      83.780  32.630  62.890  0.00  0.00            
ATOM      5  C1' G   X   1      83.970  31.400  63.600  0.00  0.00            
ATOM      6  N9  G   X   1      85.270  30.840  63.260  0.00  0.00            
ATOM      7  C8  G   X   1      86.380  31.460  62.710  0.00  0.00            
ATOM      8  N7  G   X   1      87.390  30.620  62.570  0.00  0.00            
ATOM      9  C5  G   X   1      86.890  29.380  62.940  0.00  0.00            
ATOM     10  C6  G   X   1      87.560  28.130  63.070  0.00  0.00            
ATOM     11  O6  G   X   1      88.700  27.890  62.790  0.00  0.00            
ATOM     12  N1  G   X   1      86.760  27.140  63.550  0.00  0.00            
ATOM     13  C2  G   X   1      85.480  27.400  63.970  0.00  0.00            
ATOM     14  N2  G   X   1      84.860  26.390  64.490  0.00  0.00            
ATOM     15  N3  G   X   1      84.880  28.560  64.080  0.00  0.00            
ATOM     16  C4  G   X   1      85.620  29.540  63.430  0.00  0.00            
ATOM     17  C3' G   X   1      84.460  33.190  65.080  0.00  0.00            
ATOM     18  C2' G   X   1      84.040  31.750  65.080  0.00  0.00            
ATOM     19  O2' G   X   1      82.700  31.560  65.540  0.00  0.00            
ATOM     20  O3' G   X   1      84.210  33.880  66.300  0.00  0.00            
ATOM     21  P   G   X   2      85.250  33.690  67.530  0.00  0.00            
ATOM     22  OP1 G   X   2      84.660  34.510  68.650  0.00  0.00            
ATOM     23  OP2 G   X   2      86.600  34.040  66.960  0.00  0.00            
ATOM     24  O5' G   X   2      85.320  32.220  67.960  0.00  0.00            
ATOM     25  C5' G   X   2      84.190  31.630  68.660  0.00  0.00            
ATOM     26  C4' G   X   2      84.190  30.090  68.880  0.00  0.00            
ATOM     27  O4' G   X   2      84.280  29.400  67.540  0.00  0.00            
ATOM     28  C1' G   X   2      85.210  28.350  67.760  0.00  0.00            
ATOM     29  N9  G   X   2      86.420  28.540  67.030  0.00  0.00            
ATOM     30  C8  G   X   2      87.160  29.630  66.550  0.00  0.00            
ATOM     31  N7  G   X   2      88.430  29.360  66.230  0.00  0.00            
ATOM     32  C5  G   X   2      88.480  28.000  66.340  0.00  0.00            
ATOM     33  C6  G   X   2      89.600  27.080  66.060  0.00  0.00            
ATOM     34  O6  G   X   2      90.760  27.260  65.630  0.00  0.00            
ATOM     35  N1  G   X   2      89.410  25.820  66.500  0.00  0.00            
ATOM     36  C2  G   X   2      88.190  25.430  67.090  0.00  0.00            
ATOM     37  N2  G   X   2      88.250  24.170  67.540  0.00  0.00            
ATOM     38  N3  G   X   2      87.080  26.160  67.180  0.00  0.00            
ATOM     39  C4  G   X   2      87.260  27.490  66.840  0.00  0.00            
ATOM     40  C3' G   X   2      85.440  29.660  69.720  0.00  0.00            
ATOM     41  C2' G   X   2      85.520  28.220  69.270  0.00  0.00            
ATOM     42  O2' G   X   2      84.590  27.360  69.920  0.00  0.00            
ATOM     43  O3' G   X   2      85.160  29.960  71.150  0.00  0.00            
ATOM     44  P   C   X   3      86.350  29.820  72.190  0.00  0.00            
ATOM     45  OP1 C   X   3      85.720  30.170  73.460  0.00  0.00            
ATOM     46  OP2 C   X   3      87.450  30.670  71.710  0.00  0.00            
ATOM     47  O5' C   X   3      86.840  28.310  72.160  0.00  0.00            
ATOM     48  C5' C   X   3      86.100  27.220  72.750  0.00  0.00            
ATOM     49  C4' C   X   3      86.570  25.790  72.620  0.00  0.00            
ATOM     50  O4' C   X   3      86.910  25.410  71.260  0.00  0.00            
ATOM     51  C1' C   X   3      88.150  24.610  71.230  0.00  0.00            
ATOM     52  N1  C   X   3      89.320  25.270  70.560  0.00  0.00            
ATOM     53  C6  C   X   3      89.160  26.570  70.220  0.00  0.00            
ATOM     54  C5  C   X   3      90.080  27.190  69.520  0.00  0.00            
ATOM     55  C4  C   X   3      91.350  26.490  69.320  0.00  0.00            
ATOM     56  N4  C   X   3      92.170  27.140  68.460  0.00  0.00            
ATOM     57  N3  C   X   3      91.490  25.240  69.640  0.00  0.00            
ATOM     58  C2  C   X   3      90.500  24.560  70.260  0.00  0.00            
ATOM     59  O2  C   X   3      90.720  23.410  70.640  0.00  0.00            
ATOM     60  C3' C   X   3      87.880  25.580  73.360  0.00  0.00            
ATOM     61  C2' C   X   3      88.460  24.290  72.710  0.00  0.00            
ATOM     62  O2' C   X   3      87.830  23.050  73.090  0.00  0.00            
ATOM     63  O3' C   X   3      87.630  25.520  74.760  0.00  0.00            
ATOM     64  P   G   X   4      88.670  26.130  75.790  0.00  0.00            
ATOM     65  OP1 G   X   4      88.060  25.730  77.130  0.00  0.00            
ATOM     66  OP2 G   X   4      88.910  27.560  75.580  0.00  0.00            
ATOM     67  O5' G   X   4      90.030  25.370  75.440  0.00  0.00            
ATOM     68  C5' G   X   4      90.260  24.020  75.810  0.00  0.00            
ATOM     69  C4' G   X   4      91.720  23.600  75.610  0.00  0.00            
ATOM     70  O4' G   X   4      91.970  23.440  74.210  0.00  0.00            
ATOM     71  C1' G   X   4      93.350  23.780  74.000  0.00  0.00            
ATOM     72  N9  G   X   4      93.380  24.990  73.070  0.00  0.00            
ATOM     73  C8  G   X   4      92.530  25.990  72.980  0.00  0.00            
ATOM     74  N7  G   X   4      92.850  26.950  72.140  0.00  0.00            
ATOM     75  C5  G   X   4      94.130  26.540  71.680  0.00  0.00            
ATOM     76  C6  G   X   4      95.150  27.050  70.790  0.00  0.00            
ATOM     77  O6  G   X   4      95.190  28.200  70.340  0.00  0.00            
ATOM     78  N1  G   X   4      96.290  26.290  70.640  0.00  0.00            
ATOM     79  C2  G   X   4      96.390  25.090  71.210  0.00  0.00            
ATOM     80  N2  G   X   4      97.430  24.370  70.960  0.00  0.00            
ATOM     81  N3  G   X   4      95.560  24.540  72.080  0.00  0.00            
ATOM     82  C4  G   X   4      94.430  25.310  72.230  0.00  0.00            
ATOM     83  C3' G   X   4      92.730  24.730  76.080  0.00  0.00            
ATOM     84  C2' G   X   4      93.960  24.180  75.350  0.00  0.00            
ATOM     85  O2' G   X   4      94.450  22.960  75.990  0.00  0.00            
ATOM     86  O3' G   X   4      92.800  24.780  77.510  0.00  0.00            
ATOM     87  P   A   X   5      93.470  25.950  78.320  0.00  0.00            
ATOM     88  OP1 A   X   5      92.480  26.340  79.280  0.00  0.00            
ATOM     89  OP2 A   X   5      93.930  26.950  77.320  0.00  0.00            
ATOM     90  O5' A   X   5      94.660  25.370  79.130  0.00  0.00            
ATOM     91  C5' A   X   5      95.850  24.880  78.520  0.00  0.00            
ATOM     92  C4' A   X   5      96.940  24.550  79.510  0.00  0.00            
ATOM     93  O4' A   X   5      97.940  23.820  78.870  0.00  0.00            
ATOM     94  C1' A   X   5      99.160  24.600  78.890  0.00  0.00            
ATOM     95  N9  A   X   5      99.990  24.530  77.650  0.00  0.00            
ATOM     96  C8  A   X   5     101.300  24.230  77.530  0.00  0.00            
ATOM     97  N7  A   X   5     101.750  24.040  76.350  0.00  0.00            
ATOM     98  C5  A   X   5     100.660  24.580  75.570  0.00  0.00            
ATOM     99  C6  A   X   5     100.490  24.780  74.200  0.00  0.00            
ATOM    100  N6  A   X   5     101.290  24.370  73.310  0.00  0.00            
ATOM    101  N1  A   X   5      99.380  25.300  73.750  0.00  0.00            
ATOM    102  C2  A   X   5      98.350  25.510  74.570  0.00  0.00            
ATOM    103  N3  A   X   5      98.410  25.400  75.880  0.00  0.00            
ATOM    104  C4  A   X   5      99.620  24.930  76.360  0.00  0.00            
ATOM    105  C3' A   X   5      97.610  25.710  80.210  0.00  0.00            
ATOM    106  C2' A   X   5      98.880  25.980  79.380  0.00  0.00            
ATOM    107  O2' A   X   5      99.900  26.530  80.100  0.00  0.00            
ATOM    108  O3' A   X   5      97.890  25.360  81.530  0.00  0.00            
ATOM    109  P   C   X   6      97.800  26.450  82.670  0.00  0.00            
ATOM    110  OP1 C   X   6      97.890  27.760  81.960  0.00  0.00            
ATOM    111  OP2 C   X   6      98.770  26.150  83.750  0.00  0.00            
ATOM    112  O5' C   X   6      96.370  26.260  83.290  0.00  0.00            
ATOM    113  C5' C   X   6      96.090  25.070  84.030  0.00  0.00            
ATOM    114  C4' C   X   6      94.600  24.820  84.130  0.00  0.00            
ATOM    115  O4' C   X   6      93.890  25.870  84.720  0.00  0.00            
ATOM    116  C1' C   X   6      92.650  26.000  83.970  0.00  0.00            
ATOM    117  N1  C   X   6      92.080  27.350  84.160  0.00  0.00            
ATOM    118  C6  C   X   6      92.810  28.460  83.750  0.00  0.00            
ATOM    119  C5  C   X   6      92.210  29.710  83.840  0.00  0.00            
ATOM    120  C4  C   X   6      90.910  29.800  84.330  0.00  0.00            
ATOM    121  N4  C   X   6      90.200  30.890  84.370  0.00  0.00            
ATOM    122  N3  C   X   6      90.240  28.760  84.800  0.00  0.00            
ATOM    123  C2  C   X   6      90.750  27.510  84.550  0.00  0.00            
ATOM    124  O2  C   X   6      89.990  26.520  84.750  0.00  0.00            
ATOM    125  C3' C   X   6      94.050  24.480  82.770  0.00  0.00            
ATOM    126  C2' C   X   6      93.050  25.580  82.570  0.00  0.00            
ATOM    127  O2' C   X   6      91.920  25.310  81.780  0.00  0.00            
ATOM    128  O3' C   X   6      93.300  23.290  82.820  0.00  0.00            
ATOM    129  P   G   X   7      94.020  21.840  82.700  0.00  0.00            
ATOM    130  OP1 G   X   7      92.990  20.850  82.460  0.00  0.00            
ATOM    131  OP2 G   X   7      94.820  21.680  83.850  0.00  0.00            
ATOM    132  O5' G   X   7      95.070  21.880  81.460  0.00  0.00            
ATOM    133  C5' G   X   7      94.550  21.670  80.080  0.00  0.00            
ATOM    134  C4' G   X   7      95.370  20.760  79.210  0.00  0.00            
ATOM    135  O4' G   X   7      96.610  21.430  79.010  0.00  0.00            
ATOM    136  C1' G   X   7      97.610  20.550  79.560  0.00  0.00            
ATOM    137  N9  G   X   7      98.770  21.240  80.210  0.00  0.00            
ATOM    138  C8  G   X   7      98.820  21.780  81.520  0.00  0.00            
ATOM    139  N7  G   X   7     100.050  22.090  81.860  0.00  0.00            
ATOM    140  C5  G   X   7     100.850  21.730  80.680  0.00  0.00            
ATOM    141  C6  G   X   7     102.260  21.750  80.370  0.00  0.00            
ATOM    142  O6  G   X   7     103.180  22.080  81.040  0.00  0.00            
ATOM    143  N1  G   X   7     102.550  21.080  79.180  0.00  0.00            
ATOM    144  C2  G   X   7     101.610  20.790  78.250  0.00  0.00            
ATOM    145  N2  G   X   7     102.070  20.400  77.130  0.00  0.00            
ATOM    146  N3  G   X   7     100.320  20.810  78.400  0.00  0.00            
ATOM    147  C4  G   X   7     100.060  21.340  79.630  0.00  0.00            
ATOM    148  C3' G   X   7      95.560  19.380  79.910  0.00  0.00            
ATOM    149  C2' G   X   7      96.960  19.590  80.570  0.00  0.00            
ATOM    150  O2' G   X   7      97.770  18.380  80.840  0.00  0.00            
ATOM    151  O3' G   X   7      95.570  18.330  78.920  0.00  0.00            
ATOM    152  P   A   X   8      94.340  17.290  78.680  0.00  0.00            
ATOM    153  OP1 A   X   8      93.620  17.160  80.020  0.00  0.00            
ATOM    154  OP2 A   X   8      94.990  16.150  78.150  0.00  0.00            
ATOM    155  O5' A   X   8      93.370  17.860  77.610  0.00  0.00            
ATOM    156  C5' A   X   8      92.390  18.750  77.990  0.00  0.00            
ATOM    157  C4' A   X   8      91.930  19.600  76.820  0.00  0.00            
ATOM    158  O4' A   X   8      93.080  20.190  76.330  0.00  0.00            
ATOM    159  C1' A   X   8      93.130  20.290  74.950  0.00  0.00            
ATOM    160  N9  A   X   8      94.360  19.580  74.570  0.00  0.00            
ATOM    161  C8  A   X   8      95.440  19.190  75.340  0.00  0.00            
ATOM    162  N7  A   X   8      96.470  18.700  74.720  0.00  0.00            
ATOM    163  C5  A   X   8      96.040  18.740  73.410  0.00  0.00            
ATOM    164  C6  A   X   8      96.630  18.430  72.210  0.00  0.00            
ATOM    165  N6  A   X   8      97.750  17.810  71.990  0.00  0.00            
ATOM    166  N1  A   X   8      96.040  18.700  71.000  0.00  0.00            
ATOM    167  C2  A   X   8      94.880  19.270  71.010  0.00  0.00            
ATOM    168  N3  A   X   8      94.160  19.580  72.110  0.00  0.00            
ATOM    169  C4  A   X   8      94.760  19.320  73.280  0.00  0.00            
ATOM    170  C3' A   X   8      91.520  18.720  75.630  0.00  0.00            
ATOM    171  C2' A   X   8      91.820  19.660  74.470  0.00  0.00            
ATOM    172  O2' A   X   8      91.040  20.800  74.360  0.00  0.00            
ATOM    173  O3' A   X   8      90.110  18.550  75.660  0.00  0.00            
ATOM    174  P   U   X   9      89.400  17.140  75.240  0.00  0.00            
ATOM    175  OP1 U   X   9      87.980  17.370  75.360  0.00  0.00            
ATOM    176  OP2 U   X   9      89.990  16.040  76.030  0.00  0.00            
ATOM    177  O5' U   X   9      89.790  16.900  73.780  0.00  0.00            
ATOM    178  C5' U   X   9      89.150  17.460  72.650  0.00  0.00            
ATOM    179  C4' U   X   9      89.970  17.050  71.370  0.00  0.00            
ATOM    180  O4' U   X   9      91.250  17.680  71.350  0.00  0.00            
ATOM    181  C1' U   X   9      92.100  16.820  70.620  0.00  0.00            
ATOM    182  N1  U   X   9      93.280  16.410  71.400  0.00  0.00            
ATOM    183  C6  U   X   9      93.120  16.260  72.740  0.00  0.00            
ATOM    184  C5  U   X   9      94.110  15.700  73.510  0.00  0.00            
ATOM    185  C4  U   X   9      95.350  15.250  72.840  0.00  0.00            
ATOM    186  O4  U   X   9      96.290  14.670  73.340  0.00  0.00            
ATOM    187  N3  U   X   9      95.360  15.420  71.510  0.00  0.00            
ATOM    188  C2  U   X   9      94.460  16.080  70.730  0.00  0.00            
ATOM    189  O2  U   X   9      94.730  16.230  69.570  0.00  0.00            
ATOM    190  C3' U   X   9      90.170  15.560  71.070  0.00  0.00            
ATOM    191  C2' U   X   9      91.360  15.600  70.110  0.00  0.00            
ATOM    192  O2' U   X   9      91.090  15.860  68.760  0.00  0.00            
ATOM    193  O3' U   X   9      89.160  14.830  70.400  0.00  0.00            
ATOM    194  P   C   X  10      88.930  13.340  70.690  0.00  0.00            
ATOM    195  OP1 C   X  10      88.110  12.740  69.630  0.00  0.00            
ATOM    196  OP2 C   X  10      88.400  13.370  72.060  0.00  0.00            
ATOM    197  O5' C   X  10      90.360  12.680  70.860  0.00  0.00            
ATOM    198  C5' C   X  10      91.070  12.200  69.720  0.00  0.00            
ATOM    199  C4' C   X  10      92.440  11.620  70.120  0.00  0.00            
ATOM    200  O4' C   X  10      93.270  12.580  70.900  0.00  0.00            
ATOM    201  C1' C   X  10      94.280  11.780  71.560  0.00  0.00            
ATOM    202  N1  C   X  10      93.990  12.020  72.990  0.00  0.00            
ATOM    203  C6  C   X  10      92.780  12.480  73.490  0.00  0.00            
ATOM    204  C5  C   X  10      92.660  12.750  74.800  0.00  0.00            
ATOM    205  C4  C   X  10      93.700  12.320  75.610  0.00  0.00            
ATOM    206  N4  C   X  10      93.590  12.480  76.900  0.00  0.00            
ATOM    207  N3  C   X  10      94.830  11.790  75.240  0.00  0.00            
ATOM    208  C2  C   X  10      94.980  11.690  73.930  0.00  0.00            
ATOM    209  O2  C   X  10      96.110  11.330  73.600  0.00  0.00            
ATOM    210  C3' C   X  10      92.450  10.380  70.940  0.00  0.00            
ATOM    211  C2' C   X  10      93.990  10.290  71.220  0.00  0.00            
ATOM    212  O2' C   X  10      94.700   9.880  70.050  0.00  0.00            
ATOM    213  O3' C   X  10      92.130   9.210  70.170  0.00  0.00            
ATOM    214  P   C   X  11      91.480   7.940  70.880  0.00  0.00            
ATOM    215  OP1 C   X  11      90.870   7.090  69.810  0.00  0.00            
ATOM    216  OP2 C   X  11      90.620   8.350  71.980  0.00  0.00            
ATOM    217  O5' C   X  11      92.520   7.060  71.510  0.00  0.00            
ATOM    218  C5' C   X  11      93.500   6.400  70.730  0.00  0.00            
ATOM    219  C4' C   X  11      94.510   5.740  71.620  0.00  0.00            
ATOM    220  O4' C   X  11      95.410   6.640  72.340  0.00  0.00            
ATOM    221  C1' C   X  11      95.720   6.230  73.640  0.00  0.00            
ATOM    222  N1  C   X  11      95.100   7.140  74.710  0.00  0.00            
ATOM    223  C6  C   X  11      94.100   8.040  74.400  0.00  0.00            
ATOM    224  C5  C   X  11      93.600   8.930  75.240  0.00  0.00            
ATOM    225  C4  C   X  11      94.100   8.810  76.570  0.00  0.00            
ATOM    226  N4  C   X  11      93.530   9.580  77.530  0.00  0.00            
ATOM    227  N3  C   X  11      95.010   7.950  76.990  0.00  0.00            
ATOM    228  C2  C   X  11      95.600   7.110  76.050  0.00  0.00            
ATOM    229  O2  C   X  11      96.400   6.220  76.490  0.00  0.00            
ATOM    230  C3' C   X  11      93.830   5.030  72.860  0.00  0.00            
ATOM    231  C2' C   X  11      95.090   4.880  73.810  0.00  0.00            
ATOM    232  O2' C   X  11      96.140   3.960  73.420  0.00  0.00            
ATOM    233  O3' C   X  11      93.380   3.740  72.480  0.00  0.00            
ATOM    234  P   G   X  12      92.140   3.090  73.130  0.00  0.00            
ATOM    235  OP1 G   X  12      91.900   1.800  72.530  0.00  0.00            
ATOM    236  OP2 G   X  12      91.040   4.070  73.000  0.00  0.00            
ATOM    237  O5' G   X  12      92.450   2.920  74.690  0.00  0.00            
ATOM    238  C5' G   X  12      93.550   2.080  75.070  0.00  0.00            
ATOM    239  C4' G   X  12      93.800   2.090  76.560  0.00  0.00            
ATOM    240  O4' G   X  12      94.300   3.360  77.060  0.00  0.00            
ATOM    241  C1' G   X  12      93.900   3.530  78.410  0.00  0.00            
ATOM    242  N9  G   X  12      93.020   4.750  78.500  0.00  0.00            
ATOM    243  C8  G   X  12      92.430   5.490  77.520  0.00  0.00            
ATOM    244  N7  G   X  12      91.730   6.510  78.040  0.00  0.00            
ATOM    245  C5  G   X  12      91.940   6.420  79.380  0.00  0.00            
ATOM    246  C6  G   X  12      91.450   7.270  80.480  0.00  0.00            
ATOM    247  O6  G   X  12      90.720   8.270  80.480  0.00  0.00            
ATOM    248  N1  G   X  12      92.070   6.910  81.670  0.00  0.00            
ATOM    249  C2  G   X  12      93.010   5.920  81.810  0.00  0.00            
ATOM    250  N2  G   X  12      93.450   5.680  83.010  0.00  0.00            
ATOM    251  N3  G   X  12      93.390   5.100  80.830  0.00  0.00            
ATOM    252  C4  G   X  12      92.810   5.410  79.640  0.00  0.00            
ATOM    253  C3' G   X  12      92.540   1.800  77.430  0.00  0.00            
ATOM    254  C2' G   X  12      93.070   2.290  78.820  0.00  0.00            
ATOM    255  O2' G   X  12      93.940   1.360  79.370  0.00  0.00            
ATOM    256  O3' G   X  12      92.090   0.460  77.360  0.00  0.00            
ATOM    257  P   G   X  13      90.610  -0.040  77.810  0.00  0.00            
ATOM    258  OP1 G   X  13      90.740  -1.450  77.640  0.00  0.00            
ATOM    259  OP2 G   X  13      89.600   0.680  77.020  0.00  0.00            
ATOM    260  O5' G   X  13      90.510   0.370  79.360  0.00  0.00            
ATOM    261  C5' G   X  13      91.070  -0.510  80.310  0.00  0.00            
ATOM    262  C4' G   X  13      91.070   0.150  81.730  0.00  0.00            
ATOM    263  O4' G   X  13      91.660   1.520  81.740  0.00  0.00            
ATOM    264  C1' G   X  13      91.030   2.160  82.890  0.00  0.00            
ATOM    265  N9  G   X  13      90.160   3.230  82.430  0.00  0.00            
ATOM    266  C8  G   X  13      90.030   3.710  81.150  0.00  0.00            
ATOM    267  N7  G   X  13      89.330   4.780  81.070  0.00  0.00            
ATOM    268  C5  G   X  13      89.130   5.160  82.380  0.00  0.00            
ATOM    269  C6  G   X  13      88.560   6.300  82.850  0.00  0.00            
ATOM    270  O6  G   X  13      88.140   7.310  82.230  0.00  0.00            
ATOM    271  N1  G   X  13      88.570   6.350  84.220  0.00  0.00            
ATOM    272  C2  G   X  13      89.050   5.340  85.020  0.00  0.00            
ATOM    273  N2  G   X  13      89.140   5.680  86.250  0.00  0.00            
ATOM    274  N3  G   X  13      89.600   4.240  84.600  0.00  0.00            
ATOM    275  C4  G   X  13      89.590   4.200  83.260  0.00  0.00            
ATOM    276  C3' G   X  13      89.690   0.250  82.450  0.00  0.00            
ATOM    277  C2' G   X  13      90.050   1.180  83.580  0.00  0.00            
ATOM    278  O2' G   X  13      90.900   0.540  84.580  0.00  0.00            
ATOM    279  O3' G   X  13      89.260  -0.910  83.080  0.00  0.00            
ATOM    280  P   C   X  14      87.850  -1.570  82.840  0.00  0.00            
ATOM    281  OP1 C   X  14      86.930  -0.480  83.080  0.00  0.00            
ATOM    282  OP2 C   X  14      87.930  -2.770  83.710  0.00  0.00            
ATOM    283  O5' C   X  14      87.780  -2.080  81.300  0.00  0.00            
ATOM    284  C5' C   X  14      87.370  -1.200  80.300  0.00  0.00            
ATOM    285  C4' C   X  14      85.960  -1.630  79.770  0.00  0.00            
ATOM    286  O4' C   X  14      85.720  -3.040  79.680  0.00  0.00            
ATOM    287  C1' C   X  14      84.410  -3.260  80.180  0.00  0.00            
ATOM    288  N1  C   X  14      84.360  -4.610  80.820  0.00  0.00            
ATOM    289  C6  C   X  14      85.250  -5.100  81.740  0.00  0.00            
ATOM    290  C5  C   X  14      85.080  -6.300  82.320  0.00  0.00            
ATOM    291  C4  C   X  14      83.990  -7.050  81.810  0.00  0.00            
ATOM    292  N4  C   X  14      83.820  -8.280  82.250  0.00  0.00            
ATOM    293  N3  C   X  14      83.190  -6.660  80.900  0.00  0.00            
ATOM    294  C2  C   X  14      83.380  -5.470  80.320  0.00  0.00            
ATOM    295  O2  C   X  14      82.740  -5.170  79.310  0.00  0.00            
ATOM    296  C3' C   X  14      84.800  -0.890  80.490  0.00  0.00            
ATOM    297  C2' C   X  14      84.330  -2.080  81.190  0.00  0.00            
ATOM    298  O2' C   X  14      83.030  -1.940  81.800  0.00  0.00            
ATOM    299  O3' C   X  14      83.850  -0.340  79.540  0.00  0.00            
ATOM    300  P   C   X  15      84.150   1.100  78.810  0.00  0.00            
ATOM    301  OP1 C   X  15      85.490   1.190  78.210  0.00  0.00            
ATOM    302  OP2 C   X  15      83.630   2.150  79.690  0.00  0.00            
ATOM    303  O5' C   X  15      83.030   1.210  77.620  0.00  0.00            
ATOM    304  C5' C   X  15      83.250   0.830  76.250  0.00  0.00            
ATOM    305  C4' C   X  15      82.020   0.950  75.360  0.00  0.00            
ATOM    306  O4' C   X  15      80.910   0.170  75.750  0.00  0.00            
ATOM    307  C1' C   X  15      79.670   0.760  75.280  0.00  0.00            
ATOM    308  N1  C   X  15      78.810   1.070  76.460  0.00  0.00            
ATOM    309  C6  C   X  15      79.210   0.790  77.750  0.00  0.00            
ATOM    310  C5  C   X  15      78.300   0.900  78.740  0.00  0.00            
ATOM    311  C4  C   X  15      77.000   1.280  78.380  0.00  0.00            
ATOM    312  N4  C   X  15      76.050   1.440  79.230  0.00  0.00            
ATOM    313  N3  C   X  15      76.620   1.440  77.130  0.00  0.00            
ATOM    314  C2  C   X  15      77.460   1.250  76.150  0.00  0.00            
ATOM    315  O2  C   X  15      76.970   1.320  74.970  0.00  0.00            
ATOM    316  C3' C   X  15      81.510   2.360  75.170  0.00  0.00            
ATOM    317  C2' C   X  15      80.060   2.030  74.480  0.00  0.00            
ATOM    318  O2' C   X  15      80.160   1.600  73.180  0.00  0.00            
ATOM    319  O3' C   X  15      82.310   3.170  74.290  0.00  0.00            
ATOM    320  P   A   X  16      82.350   4.710  74.710  0.00  0.00            
ATOM    321  OP1 A   X  16      82.990   5.420  73.590  0.00  0.00            
ATOM    322  OP2 A   X  16      82.990   4.730  76.030  0.00  0.00            
ATOM    323  O5' A   X  16      80.810   5.150  74.890  0.00  0.00            
ATOM    324  C5' A   X  16      80.050   5.530  73.740  0.00  0.00            
ATOM    325  C4' A   X  16      78.620   6.050  74.100  0.00  0.00            
ATOM    326  O4' A   X  16      77.760   5.080  74.780  0.00  0.00            
ATOM    327  C1' A   X  16      77.220   5.680  76.000  0.00  0.00            
ATOM    328  N9  A   X  16      77.730   5.110  77.230  0.00  0.00            
ATOM    329  C8  A   X  16      78.930   4.450  77.430  0.00  0.00            
ATOM    330  N7  A   X  16      79.190   4.090  78.640  0.00  0.00            
ATOM    331  C5  A   X  16      78.090   4.530  79.350  0.00  0.00            
ATOM    332  C6  A   X  16      77.660   4.520  80.760  0.00  0.00            
ATOM    333  N6  A   X  16      78.420   4.080  81.710  0.00  0.00            
ATOM    334  N1  A   X  16      76.490   5.060  81.110  0.00  0.00            
ATOM    335  C2  A   X  16      75.770   5.580  80.110  0.00  0.00            
ATOM    336  N3  A   X  16      75.990   5.660  78.780  0.00  0.00            
ATOM    337  C4  A   X  16      77.210   5.160  78.520  0.00  0.00            
ATOM    338  C3' A   X  16      78.770   7.100  75.220  0.00  0.00            
ATOM    339  C2' A   X  16      77.450   7.150  75.990  0.00  0.00            
ATOM    340  O2' A   X  16      76.320   7.690  75.300  0.00  0.00            
ATOM    341  O3' A   X  16      78.780   8.400  74.750  0.00  0.00            
ATOM    342  P   U   X  17      79.880   9.450  75.300  0.00  0.00            
ATOM    343  OP1 U   X  17      79.870  10.680  74.480  0.00  0.00            
ATOM    344  OP2 U   X  17      81.180   8.770  75.410  0.00  0.00            
ATOM    345  O5' U   X  17      79.420   9.780  76.760  0.00  0.00            
ATOM    346  C5' U   X  17      78.220  10.560  76.960  0.00  0.00            
ATOM    347  C4' U   X  17      77.670  10.510  78.510  0.00  0.00            
ATOM    348  O4' U   X  17      77.520   9.210  79.010  0.00  0.00            
ATOM    349  C1' U   X  17      77.540   9.270  80.390  0.00  0.00            
ATOM    350  N1  U   X  17      78.650   8.370  80.880  0.00  0.00            
ATOM    351  C6  U   X  17      79.460   7.740  79.960  0.00  0.00            
ATOM    352  C5  U   X  17      80.320   6.820  80.460  0.00  0.00            
ATOM    353  C4  U   X  17      80.450   6.520  81.850  0.00  0.00            
ATOM    354  O4  U   X  17      81.130   5.600  82.320  0.00  0.00            
ATOM    355  N3  U   X  17      79.810   7.420  82.630  0.00  0.00            
ATOM    356  C2  U   X  17      78.810   8.220  82.250  0.00  0.00            
ATOM    357  O2  U   X  17      78.050   8.650  83.110  0.00  0.00            
ATOM    358  C3' U   X  17      78.520  11.170  79.560  0.00  0.00            
ATOM    359  C2' U   X  17      77.860  10.680  80.830  0.00  0.00            
ATOM    360  O2' U   X  17      76.630  11.320  81.230  0.00  0.00            
ATOM    361  O3' U   X  17      78.580  12.580  79.210  0.00  0.00            
ATOM    362  P   C   X  18      79.840  13.460  79.550  0.00  0.00            
ATOM    363  OP1 C   X  18      79.840  14.730  78.700  0.00  0.00            
ATOM    364  OP2 C   X  18      81.060  12.710  79.630  0.00  0.00            
ATOM    365  O5' C   X  18      79.500  13.850  81.040  0.00  0.00            
ATOM    366  C5' C   X  18      78.550  14.790  81.420  0.00  0.00            
ATOM    367  C4' C   X  18      78.460  14.790  83.000  0.00  0.00            
ATOM    368  O4' C   X  18      77.960  13.470  83.450  0.00  0.00            
ATOM    369  C1' C   X  18      78.120  13.420  84.830  0.00  0.00            
ATOM    370  N1  C   X  18      78.710  12.200  85.450  0.00  0.00            
ATOM    371  C6  C   X  18      79.270  11.180  84.650  0.00  0.00            
ATOM    372  C5  C   X  18      79.900  10.150  85.220  0.00  0.00            
ATOM    373  C4  C   X  18      79.910  10.090  86.640  0.00  0.00            
ATOM    374  N4  C   X  18      80.360   8.970  87.220  0.00  0.00            
ATOM    375  N3  C   X  18      79.520  11.080  87.410  0.00  0.00            
ATOM    376  C2  C   X  18      78.780  12.090  86.810  0.00  0.00            
ATOM    377  O2  C   X  18      78.440  13.020  87.560  0.00  0.00            
ATOM    378  C3' C   X  18      79.690  14.890  83.840  0.00  0.00            
ATOM    379  C2' C   X  18      79.110  14.560  85.220  0.00  0.00            
ATOM    380  O2' C   X  18      78.370  15.710  85.720  0.00  0.00            
ATOM    381  O3' C   X  18      80.260  16.220  83.890  0.00  0.00            
ATOM    382  P   A   X  19      81.830  16.440  83.920  0.00  0.00            
ATOM    383  OP1 A   X  19      82.080  17.910  84.060  0.00  0.00            
ATOM    384  OP2 A   X  19      82.470  15.740  82.810  0.00  0.00            
ATOM    385  O5' A   X  19      82.250  15.690  85.310  0.00  0.00            
ATOM    386  C5' A   X  19      81.990  16.170  86.630  0.00  0.00            
ATOM    387  C4' A   X  19      82.260  15.100  87.690  0.00  0.00            
ATOM    388  O4' A   X  19      81.550  13.870  87.310  0.00  0.00            
ATOM    389  C1' A   X  19      82.390  12.770  87.600  0.00  0.00            
ATOM    390  N9  A   X  19      82.770  12.020  86.360  0.00  0.00            
ATOM    391  C8  A   X  19      82.630  12.400  85.000  0.00  0.00            
ATOM    392  N7  A   X  19      83.010  11.510  84.100  0.00  0.00            
ATOM    393  C5  A   X  19      83.310  10.390  84.990  0.00  0.00            
ATOM    394  C6  A   X  19      83.810   9.050  84.860  0.00  0.00            
ATOM    395  N6  A   X  19      84.100   8.500  83.690  0.00  0.00            
ATOM    396  N1  A   X  19      83.860   8.200  85.830  0.00  0.00            
ATOM    397  C2  A   X  19      83.660   8.680  87.030  0.00  0.00            
ATOM    398  N3  A   X  19      83.500   9.960  87.420  0.00  0.00            
ATOM    399  C4  A   X  19      83.300  10.750  86.300  0.00  0.00            
ATOM    400  C3' A   X  19      83.690  14.740  87.850  0.00  0.00            
ATOM    401  C2' A   X  19      83.590  13.290  88.420  0.00  0.00            
ATOM    402  O2' A   X  19      83.150  13.490  89.790  0.00  0.00            
ATOM    403  O3' A   X  19      84.450  15.570  88.750  0.00  0.00            
ATOM    404  P   C   X  20      85.990  15.670  88.730  0.00  0.00            
ATOM    405  OP1 C   X  20      86.190  16.530  89.920  0.00  0.00            
ATOM    406  OP2 C   X  20      86.340  16.210  87.400  0.00  0.00            
ATOM    407  O5' C   X  20      86.820  14.270  88.970  0.00  0.00            
ATOM    408  C5' C   X  20      86.970  13.690  90.300  0.00  0.00            
ATOM    409  C4' C   X  20      87.370  12.280  90.180  0.00  0.00            
ATOM    410  O4' C   X  20      86.470  11.520  89.350  0.00  0.00            
ATOM    411  C1' C   X  20      87.250  10.390  88.860  0.00  0.00            
ATOM    412  N1  C   X  20      87.150  10.270  87.370  0.00  0.00            
ATOM    413  C6  C   X  20      86.700  11.330  86.580  0.00  0.00            
ATOM    414  C5  C   X  20      86.730  11.180  85.220  0.00  0.00            
ATOM    415  C4  C   X  20      87.390  10.040  84.710  0.00  0.00            
ATOM    416  N4  C   X  20      87.220   9.780  83.460  0.00  0.00            
ATOM    417  N3  C   X  20      87.770   9.000  85.460  0.00  0.00            
ATOM    418  C2  C   X  20      87.620   9.060  86.800  0.00  0.00            
ATOM    419  O2  C   X  20      88.020   8.120  87.480  0.00  0.00            
ATOM    420  C3' C   X  20      88.790  12.100  89.660  0.00  0.00            
ATOM    421  C2' C   X  20      88.700  10.630  89.330  0.00  0.00            
ATOM    422  O2' C   X  20      89.000   9.840  90.410  0.00  0.00            
ATOM    423  O3' C   X  20      89.770  12.480  90.600  0.00  0.00            
ATOM    424  P   C   X  21      91.140  13.030  90.060  0.00  0.00            
ATOM    425  OP1 C   X  21      91.960  13.450  91.240  0.00  0.00            
ATOM    426  OP2 C   X  21      90.960  14.040  89.040  0.00  0.00            
ATOM    427  O5' C   X  21      91.830  11.740  89.320  0.00  0.00            
ATOM    428  C5' C   X  21      92.410  10.690  90.140  0.00  0.00            
ATOM    429  C4' C   X  21      92.970   9.420  89.470  0.00  0.00            
ATOM    430  O4' C   X  21      91.870   8.790  88.780  0.00  0.00            
ATOM    431  C1' C   X  21      92.350   8.100  87.580  0.00  0.00            
ATOM    432  N1  C   X  21      91.800   8.700  86.350  0.00  0.00            
ATOM    433  C6  C   X  21      91.370   9.970  86.300  0.00  0.00            
ATOM    434  C5  C   X  21      90.930  10.490  85.100  0.00  0.00            
ATOM    435  C4  C   X  21      90.820   9.620  84.040  0.00  0.00            
ATOM    436  N4  C   X  21      90.420   9.970  82.920  0.00  0.00            
ATOM    437  N3  C   X  21      91.240   8.420  83.990  0.00  0.00            
ATOM    438  C2  C   X  21      91.860   7.970  85.130  0.00  0.00            
ATOM    439  O2  C   X  21      92.240   6.830  85.090  0.00  0.00            
ATOM    440  C3' C   X  21      94.030   9.640  88.370  0.00  0.00            
ATOM    441  C2' C   X  21      93.890   8.350  87.640  0.00  0.00            
ATOM    442  O2' C   X  21      94.550   7.160  88.130  0.00  0.00            
ATOM    443  O3' C   X  21      95.220   9.810  89.040  0.00  0.00            
ATOM    444  P   G   X  22      96.550  10.200  88.250  0.00  0.00            
ATOM    445  OP1 G   X  22      97.630  10.260  89.290  0.00  0.00            
ATOM    446  OP2 G   X  22      96.250  11.400  87.400  0.00  0.00            
ATOM    447  O5' G   X  22      96.940   8.980  87.180  0.00  0.00            
ATOM    448  C5' G   X  22      98.030   8.090  87.470  0.00  0.00            
ATOM    449  C4' G   X  22      98.410   7.150  86.310  0.00  0.00            
ATOM    450  O4' G   X  22      97.270   6.480  85.800  0.00  0.00            
ATOM    451  C1' G   X  22      97.460   6.280  84.350  0.00  0.00            
ATOM    452  N9  G   X  22      96.530   7.160  83.540  0.00  0.00            
ATOM    453  C8  G   X  22      95.750   8.230  84.050  0.00  0.00            
ATOM    454  N7  G   X  22      94.970   8.790  83.120  0.00  0.00            
ATOM    455  C5  G   X  22      95.290   8.090  81.960  0.00  0.00            
ATOM    456  C6  G   X  22      94.840   8.340  80.630  0.00  0.00            
ATOM    457  O6  G   X  22      94.040   9.180  80.190  0.00  0.00            
ATOM    458  N1  G   X  22      95.460   7.500  79.750  0.00  0.00            
ATOM    459  C2  G   X  22      96.330   6.530  80.110  0.00  0.00            
ATOM    460  N2  G   X  22      97.040   5.940  79.160  0.00  0.00            
ATOM    461  N3  G   X  22      96.740   6.250  81.340  0.00  0.00            
ATOM    462  C4  G   X  22      96.210   7.070  82.260  0.00  0.00            
ATOM    463  C3' G   X  22      98.980   7.950  85.110  0.00  0.00            
ATOM    464  C2' G   X  22      98.850   6.810  84.090  0.00  0.00            
ATOM    465  O2' G   X  22      99.790   5.740  84.320  0.00  0.00            
ATOM    466  O3' G   X  22     100.290   8.370  85.330  0.00  0.00            
ATOM    467  P   G   X  23     100.970   9.530  84.520  0.00  0.00            
ATOM    468  OP1 G   X  23     102.370   9.750  85.020  0.00  0.00            
ATOM    469  OP2 G   X  23     100.030  10.680  84.300  0.00  0.00            
ATOM    470  O5' G   X  23     101.150   8.970  83.050  0.00  0.00            
ATOM    471  C5' G   X  23     102.120   7.980  82.770  0.00  0.00            
ATOM    472  C4' G   X  23     101.920   7.570  81.300  0.00  0.00            
ATOM    473  O4' G   X  23     100.500   7.260  81.100  0.00  0.00            
ATOM    474  C1' G   X  23     100.120   7.780  79.880  0.00  0.00            
ATOM    475  N9  G   X  23      99.110   8.830  80.020  0.00  0.00            
ATOM    476  C8  G   X  23      98.570   9.400  81.160  0.00  0.00            
ATOM    477  N7  G   X  23      97.650  10.300  80.990  0.00  0.00            
ATOM    478  C5  G   X  23      97.590  10.360  79.580  0.00  0.00            
ATOM    479  C6  G   X  23      96.730  11.060  78.610  0.00  0.00            
ATOM    480  O6  G   X  23      95.920  11.930  78.860  0.00  0.00            
ATOM    481  N1  G   X  23      96.830  10.760  77.290  0.00  0.00            
ATOM    482  C2  G   X  23      97.720   9.920  76.860  0.00  0.00            
ATOM    483  N2  G   X  23      97.830   9.790  75.590  0.00  0.00            
ATOM    484  N3  G   X  23      98.660   9.310  77.640  0.00  0.00            
ATOM    485  C4  G   X  23      98.440   9.450  78.980  0.00  0.00            
ATOM    486  C3' G   X  23     102.280   8.640  80.320  0.00  0.00            
ATOM    487  C2' G   X  23     101.370   8.230  79.100  0.00  0.00            
ATOM    488  O2' G   X  23     101.900   7.050  78.450  0.00  0.00            
ATOM    489  O3' G   X  23     103.630   8.660  79.990  0.00  0.00            
ATOM    490  P   G   X  24     104.510   9.990  80.140  0.00  0.00            
ATOM    491  OP1 G   X  24     105.930   9.640  80.020  0.00  0.00            
ATOM    492  OP2 G   X  24     104.050  10.780  81.290  0.00  0.00            
ATOM    493  O5' G   X  24     104.140  10.830  78.830  0.00  0.00            
ATOM    494  C5' G   X  24     104.200  10.260  77.550  0.00  0.00            
ATOM    495  C4' G   X  24     103.390  10.960  76.410  0.00  0.00            
ATOM    496  O4' G   X  24     101.980  10.860  76.560  0.00  0.00            
ATOM    497  C1' G   X  24     101.330  12.050  76.200  0.00  0.00            
ATOM    498  N9  G   X  24     100.690  12.630  77.400  0.00  0.00            
ATOM    499  C8  G   X  24     101.230  12.640  78.670  0.00  0.00            
ATOM    500  N7  G   X  24     100.440  13.100  79.590  0.00  0.00            
ATOM    501  C5  G   X  24      99.360  13.510  78.900  0.00  0.00            
ATOM    502  C6  G   X  24      98.260  14.320  79.260  0.00  0.00            
ATOM    503  O6  G   X  24      98.020  14.860  80.350  0.00  0.00            
ATOM    504  N1  G   X  24      97.360  14.540  78.300  0.00  0.00            
ATOM    505  C2  G   X  24      97.440  14.060  77.050  0.00  0.00            
ATOM    506  N2  G   X  24      96.500  14.570  76.270  0.00  0.00            
ATOM    507  N3  G   X  24      98.450  13.320  76.570  0.00  0.00            
ATOM    508  C4  G   X  24      99.390  13.110  77.570  0.00  0.00            
ATOM    509  C3' G   X  24     103.750  12.430  76.270  0.00  0.00            
ATOM    510  C2' G   X  24     102.420  13.090  75.770  0.00  0.00            
ATOM    511  O2' G   X  24     102.350  13.220  74.400  0.00  0.00            
ATOM    512  O3' G   X  24     104.880  12.570  75.410  0.00  0.00            
ATOM    513  P   G   X  25     105.830  13.860  75.490  0.00  0.00            
ATOM    514  OP1 G   X  25     107.120  13.620  74.840  0.00  0.00            
ATOM    515  OP2 G   X  25     105.970  14.280  76.910  0.00  0.00            
ATOM    516  O5' G   X  25     105.100  15.080  74.800  0.00  0.00            
ATOM    517  C5' G   X  25     104.760  14.970  73.440  0.00  0.00            
ATOM    518  C4' G   X  25     103.600  15.920  72.980  0.00  0.00            
ATOM    519  O4' G   X  25     102.460  15.730  73.870  0.00  0.00            
ATOM    520  C1' G   X  25     101.960  16.940  74.270  0.00  0.00            
ATOM    521  N9  G   X  25     102.200  17.160  75.730  0.00  0.00            
ATOM    522  C8  G   X  25     103.370  17.260  76.470  0.00  0.00            
ATOM    523  N7  G   X  25     103.110  17.260  77.760  0.00  0.00            
ATOM    524  C5  G   X  25     101.680  17.220  77.880  0.00  0.00            
ATOM    525  C6  G   X  25     100.720  17.090  78.970  0.00  0.00            
ATOM    526  O6  G   X  25     101.000  16.990  80.210  0.00  0.00            
ATOM    527  N1  G   X  25      99.410  17.330  78.620  0.00  0.00            
ATOM    528  C2  G   X  25      98.970  17.530  77.370  0.00  0.00            
ATOM    529  N2  G   X  25      97.740  17.520  77.170  0.00  0.00            
ATOM    530  N3  G   X  25      99.740  17.330  76.240  0.00  0.00            
ATOM    531  C4  G   X  25     101.130  17.290  76.600  0.00  0.00            
ATOM    532  C3' G   X  25     103.970  17.370  72.940  0.00  0.00            
ATOM    533  C2' G   X  25     102.570  17.940  73.340  0.00  0.00            
ATOM    534  O2' G   X  25     101.770  18.070  72.240  0.00  0.00            
ATOM    535  O3' G   X  25     104.660  17.810  71.770  0.00  0.00            
ATOM    536  P   A   X  26     105.000  19.310  71.490  0.00  0.00            
ATOM    537  OP1 A   X  26     106.080  19.170  70.470  0.00  0.00            
ATOM    538  OP2 A   X  26     105.240  19.930  72.840  0.00  0.00            
ATOM    539  O5' A   X  26     103.660  20.020  70.830  0.00  0.00            
ATOM    540  C5' A   X  26     103.110  19.660  69.580  0.00  0.00            
ATOM    541  C4' A   X  26     101.770  20.430  69.290  0.00  0.00            
ATOM    542  O4' A   X  26     100.940  20.230  70.350  0.00  0.00            
ATOM    543  C1' A   X  26     100.360  21.440  70.880  0.00  0.00            
ATOM    544  N9  A   X  26     100.150  21.400  72.400  0.00  0.00            
ATOM    545  C8  A   X  26     101.000  21.050  73.360  0.00  0.00            
ATOM    546  N7  A   X  26     100.530  21.060  74.620  0.00  0.00            
ATOM    547  C5  A   X  26      99.200  21.460  74.470  0.00  0.00            
ATOM    548  C6  A   X  26      98.110  21.650  75.270  0.00  0.00            
ATOM    549  N6  A   X  26      97.990  21.470  76.560  0.00  0.00            
ATOM    550  N1  A   X  26      96.900  21.990  74.740  0.00  0.00            
ATOM    551  C2  A   X  26      96.840  22.100  73.430  0.00  0.00            
ATOM    552  N3  A   X  26      97.800  22.010  72.550  0.00  0.00            
ATOM    553  C4  A   X  26      98.970  21.660  73.100  0.00  0.00            
ATOM    554  C3' A   X  26     101.890  21.940  69.160  0.00  0.00            
ATOM    555  C2' A   X  26     101.380  22.530  70.480  0.00  0.00            
ATOM    556  O2' A   X  26     100.660  23.760  70.360  0.00  0.00            
ATOM    557  O3' A   X  26     101.210  22.470  68.080  0.00  0.00            
ATOM    558  P   G   X  27     101.650  22.190  66.590  0.00  0.00            
ATOM    559  OP1 G   X  27     103.120  21.940  66.520  0.00  0.00            
ATOM    560  OP2 G   X  27     101.120  23.330  65.860  0.00  0.00            
ATOM    561  O5' G   X  27     100.920  20.830  66.120  0.00  0.00            
ATOM    562  C5' G   X  27      99.590  20.760  65.700  0.00  0.00            
ATOM    563  C4' G   X  27      98.930  19.910  66.750  0.00  0.00            
ATOM    564  O4' G   X  27      98.960  20.580  68.030  0.00  0.00            
ATOM    565  C1' G   X  27      97.650  20.680  68.580  0.00  0.00            
ATOM    566  N9  G   X  27      97.210  22.000  68.210  0.00  0.00            
ATOM    567  C8  G   X  27      97.910  23.030  67.580  0.00  0.00            
ATOM    568  N7  G   X  27      97.230  24.150  67.460  0.00  0.00            
ATOM    569  C5  G   X  27      96.030  23.840  68.140  0.00  0.00            
ATOM    570  C6  G   X  27      94.730  24.500  68.200  0.00  0.00            
ATOM    571  O6  G   X  27      94.460  25.630  67.700  0.00  0.00            
ATOM    572  N1  G   X  27      93.790  23.900  69.010  0.00  0.00            
ATOM    573  C2  G   X  27      93.970  22.670  69.520  0.00  0.00            
ATOM    574  N2  G   X  27      93.110  22.200  70.340  0.00  0.00            
ATOM    575  N3  G   X  27      95.020  21.900  69.310  0.00  0.00            
ATOM    576  C4  G   X  27      96.010  22.520  68.640  0.00  0.00            
ATOM    577  C3' G   X  27      97.440  19.630  66.490  0.00  0.00            
ATOM    578  C2' G   X  27      96.810  19.610  67.860  0.00  0.00            
ATOM    579  O2' G   X  27      97.070  18.390  68.450  0.00  0.00            
ATOM    580  O3' G   X  27      97.190  18.520  65.690  0.00  0.00            
ATOM    581  P   C   X  28      96.140  18.490  64.510  0.00  0.00            
ATOM    582  OP1 C   X  28      96.280  17.150  63.810  0.00  0.00            
ATOM    583  OP2 C   X  28      96.440  19.670  63.740  0.00  0.00            
ATOM    584  O5' C   X  28      94.680  18.570  65.100  0.00  0.00            
ATOM    585  C5' C   X  28      94.220  17.570  65.920  0.00  0.00            
ATOM    586  C4' C   X  28      92.910  18.050  66.590  0.00  0.00            
ATOM    587  O4' C   X  28      93.190  19.150  67.430  0.00  0.00            
ATOM    588  C1' C   X  28      92.010  19.950  67.560  0.00  0.00            
ATOM    589  N1  C   X  28      92.180  21.330  66.950  0.00  0.00            
ATOM    590  C6  C   X  28      93.290  21.650  66.200  0.00  0.00            
ATOM    591  C5  C   X  28      93.460  22.850  65.650  0.00  0.00            
ATOM    592  C4  C   X  28      92.370  23.750  65.830  0.00  0.00            
ATOM    593  N4  C   X  28      92.390  24.900  65.290  0.00  0.00            
ATOM    594  N3  C   X  28      91.290  23.490  66.440  0.00  0.00            
ATOM    595  C2  C   X  28      91.190  22.270  67.070  0.00  0.00            
ATOM    596  O2  C   X  28      90.130  22.110  67.740  0.00  0.00            
ATOM    597  C3' C   X  28      91.660  18.390  65.750  0.00  0.00            
ATOM    598  C2' C   X  28      90.880  19.290  66.810  0.00  0.00            
ATOM    599  O2' C   X  28      90.150  18.540  67.730  0.00  0.00            
ATOM    600  O3' C   X  28      90.960  17.210  65.300  0.00  0.00            
ATOM    601  P   C   X  29      90.130  17.120  63.970  0.00  0.00            
ATOM    602  OP1 C   X  29      89.790  15.670  63.870  0.00  0.00            
ATOM    603  OP2 C   X  29      90.960  17.610  62.860  0.00  0.00            
ATOM    604  O5' C   X  29      88.880  18.050  64.210  0.00  0.00            
ATOM    605  C5' C   X  29      87.820  17.660  65.100  0.00  0.00            
ATOM    606  C4' C   X  29      86.770  18.820  65.290  0.00  0.00            
ATOM    607  O4' C   X  29      87.270  19.940  65.860  0.00  0.00            
ATOM    608  C1' C   X  29      86.560  21.090  65.410  0.00  0.00            
ATOM    609  N1  C   X  29      87.460  22.080  64.780  0.00  0.00            
ATOM    610  C6  C   X  29      88.780  21.750  64.390  0.00  0.00            
ATOM    611  C5  C   X  29      89.520  22.750  63.900  0.00  0.00            
ATOM    612  C4  C   X  29      88.970  24.090  63.800  0.00  0.00            
ATOM    613  N4  C   X  29      89.740  25.030  63.310  0.00  0.00            
ATOM    614  N3  C   X  29      87.710  24.370  64.100  0.00  0.00            
ATOM    615  C2  C   X  29      86.970  23.410  64.680  0.00  0.00            
ATOM    616  O2  C   X  29      85.940  23.800  65.220  0.00  0.00            
ATOM    617  C3' C   X  29      86.030  19.260  63.960  0.00  0.00            
ATOM    618  C2' C   X  29      85.510  20.650  64.440  0.00  0.00            
ATOM    619  O2' C   X  29      84.340  20.520  65.300  0.00  0.00            
ATOM    620  O3' C   X  29      84.980  18.310  63.660  0.00  0.00            
ATOM    621  P   U   X  30      84.360  18.200  62.180  0.00  0.00            
ATOM    622  OP1 U   X  30      83.490  16.960  62.200  0.00  0.00            
ATOM    623  OP2 U   X  30      85.450  18.300  61.250  0.00  0.00            
ATOM    624  O5' U   X  30      83.380  19.460  62.020  0.00  0.00            
ATOM    625  C5' U   X  30      82.040  19.390  62.520  0.00  0.00            
ATOM    626  C4' U   X  30      81.480  20.860  62.370  0.00  0.00            
ATOM    627  O4' U   X  30      82.260  21.860  63.060  0.00  0.00            
ATOM    628  C1' U   X  30      82.220  23.160  62.320  0.00  0.00            
ATOM    629  N1  U   X  30      83.600  23.570  61.890  0.00  0.00            
ATOM    630  C6  U   X  30      84.600  22.630  61.620  0.00  0.00            
ATOM    631  C5  U   X  30      85.780  23.120  61.260  0.00  0.00            
ATOM    632  C4  U   X  30      86.080  24.510  60.940  0.00  0.00            
ATOM    633  O4  U   X  30      87.200  24.960  60.520  0.00  0.00            
ATOM    634  N3  U   X  30      84.970  25.280  61.040  0.00  0.00            
ATOM    635  C2  U   X  30      83.770  24.910  61.600  0.00  0.00            
ATOM    636  O2  U   X  30      82.930  25.730  61.780  0.00  0.00            
ATOM    637  C3' U   X  30      81.380  21.360  60.930  0.00  0.00            
ATOM    638  C2' U   X  30      81.210  22.900  61.200  0.00  0.00            
ATOM    639  O2' U   X  30      79.920  23.310  61.580  0.00  0.00            
ATOM    640  O3' U   X  30      80.210  20.820  60.350  0.00  0.00            
ATOM    641  P   U   X  31      79.800  20.650  58.810  0.00  0.00            
ATOM    642  OP1 U   X  31      78.470  20.040  58.800  0.00  0.00            
ATOM    643  OP2 U   X  31      80.890  19.860  58.200  0.00  0.00            
ATOM    644  O5' U   X  31      79.880  22.080  58.110  0.00  0.00            
ATOM    645  C5' U   X  31      78.920  23.060  58.410  0.00  0.00            
ATOM    646  C4' U   X  31      79.260  24.410  57.730  0.00  0.00            
ATOM    647  O4' U   X  31      80.480  24.920  58.350  0.00  0.00            
ATOM    648  C1' U   X  31      81.270  25.630  57.450  0.00  0.00            
ATOM    649  N1  U   X  31      82.730  25.300  57.580  0.00  0.00            
ATOM    650  C6  U   X  31      83.220  24.020  57.800  0.00  0.00            
ATOM    651  C5  U   X  31      84.540  23.710  57.860  0.00  0.00            
ATOM    652  C4  U   X  31      85.530  24.680  57.550  0.00  0.00            
ATOM    653  O4  U   X  31      86.740  24.550  57.480  0.00  0.00            
ATOM    654  N3  U   X  31      85.010  25.900  57.310  0.00  0.00            
ATOM    655  C2  U   X  31      83.670  26.270  57.260  0.00  0.00            
ATOM    656  O2  U   X  31      83.400  27.520  57.210  0.00  0.00            
ATOM    657  C3' U   X  31      79.700  24.240  56.260  0.00  0.00            
ATOM    658  C2' U   X  31      80.650  25.410  56.030  0.00  0.00            
ATOM    659  O2' U   X  31      79.770  26.540  55.860  0.00  0.00            
ATOM    660  O3' U   X  31      78.550  24.330  55.330  0.00  0.00            
ATOM    661  P   C   X  32      78.760  24.340  53.710  0.00  0.00            
ATOM    662  OP1 C   X  32      77.370  24.380  53.200  0.00  0.00            
ATOM    663  OP2 C   X  32      79.650  23.260  53.270  0.00  0.00            
ATOM    664  O5' C   X  32      79.480  25.750  53.300  0.00  0.00            
ATOM    665  C5' C   X  32      78.830  26.920  52.850  0.00  0.00            
ATOM    666  C4' C   X  32      79.810  27.860  52.150  0.00  0.00            
ATOM    667  O4' C   X  32      80.780  28.390  53.080  0.00  0.00            
ATOM    668  C1' C   X  32      82.030  28.570  52.480  0.00  0.00            
ATOM    669  N1  C   X  32      83.140  27.660  52.920  0.00  0.00            
ATOM    670  C6  C   X  32      83.070  26.320  53.110  0.00  0.00            
ATOM    671  C5  C   X  32      84.160  25.570  53.490  0.00  0.00            
ATOM    672  C4  C   X  32      85.360  26.270  53.750  0.00  0.00            
ATOM    673  N4  C   X  32      86.420  25.570  54.090  0.00  0.00            
ATOM    674  N3  C   X  32      85.520  27.540  53.430  0.00  0.00            
ATOM    675  C2  C   X  32      84.410  28.270  52.990  0.00  0.00            
ATOM    676  O2  C   X  32      84.600  29.430  52.630  0.00  0.00            
ATOM    677  C3' C   X  32      80.720  27.240  51.010  0.00  0.00            
ATOM    678  C2' C   X  32      81.840  28.340  51.020  0.00  0.00            
ATOM    679  O2' C   X  32      81.380  29.540  50.340  0.00  0.00            
ATOM    680  O3' C   X  32      80.160  26.870  49.780  0.00  0.00            
ATOM    681  P   G   X  33      81.000  25.930  48.780  0.00  0.00            
ATOM    682  OP1 G   X  33      80.110  25.820  47.630  0.00  0.00            
ATOM    683  OP2 G   X  33      81.450  24.690  49.480  0.00  0.00            
ATOM    684  O5' G   X  33      82.280  26.660  48.250  0.00  0.00            
ATOM    685  C5' G   X  33      82.170  27.870  47.470  0.00  0.00            
ATOM    686  C4' G   X  33      83.450  28.660  47.250  0.00  0.00            
ATOM    687  O4' G   X  33      84.070  29.080  48.450  0.00  0.00            
ATOM    688  C1' G   X  33      85.500  29.010  48.290  0.00  0.00            
ATOM    689  N9  G   X  33      85.980  27.890  49.070  0.00  0.00            
ATOM    690  C8  G   X  33      85.320  26.820  49.710  0.00  0.00            
ATOM    691  N7  G   X  33      86.010  25.880  50.210  0.00  0.00            
ATOM    692  C5  G   X  33      87.330  26.400  49.940  0.00  0.00            
ATOM    693  C6  G   X  33      88.670  25.950  50.310  0.00  0.00            
ATOM    694  O6  G   X  33      88.960  24.910  50.880  0.00  0.00            
ATOM    695  N1  G   X  33      89.690  26.680  49.820  0.00  0.00            
ATOM    696  C2  G   X  33      89.570  27.810  49.110  0.00  0.00            
ATOM    697  N2  G   X  33      90.670  28.320  48.610  0.00  0.00            
ATOM    698  N3  G   X  33      88.380  28.310  48.830  0.00  0.00            
ATOM    699  C4  G   X  33      87.310  27.610  49.260  0.00  0.00            
ATOM    700  C3' G   X  33      84.500  27.940  46.480  0.00  0.00            
ATOM    701  C2' G   X  33      85.750  28.770  46.800  0.00  0.00            
ATOM    702  O2' G   X  33      85.710  30.170  46.270  0.00  0.00            
ATOM    703  O3' G   X  33      84.050  27.860  45.150  0.00  0.00            
ATOM    704  P   G   X  34      84.570  26.750  44.110  0.00  0.00            
ATOM    705  OP1 G   X  34      84.070  27.040  42.740  0.00  0.00            
ATOM    706  OP2 G   X  34      84.300  25.410  44.690  0.00  0.00            
ATOM    707  O5' G   X  34      86.220  26.970  43.950  0.00  0.00            
ATOM    708  C5' G   X  34      86.680  28.200  43.510  0.00  0.00            
ATOM    709  C4' G   X  34      88.230  28.340  43.640  0.00  0.00            
ATOM    710  O4' G   X  34      88.540  28.170  45.000  0.00  0.00            
ATOM    711  C1' G   X  34      89.710  27.390  45.210  0.00  0.00            
ATOM    712  N9  G   X  34      89.440  26.190  46.050  0.00  0.00            
ATOM    713  C8  G   X  34      88.230  25.860  46.630  0.00  0.00            
ATOM    714  N7  G   X  34      88.300  24.680  47.280  0.00  0.00            
ATOM    715  C5  G   X  34      89.700  24.300  47.180  0.00  0.00            
ATOM    716  C6  G   X  34      90.500  23.240  47.800  0.00  0.00            
ATOM    717  O6  G   X  34      90.120  22.280  48.490  0.00  0.00            
ATOM    718  N1  G   X  34      91.840  23.340  47.580  0.00  0.00            
ATOM    719  C2  G   X  34      92.380  24.320  46.780  0.00  0.00            
ATOM    720  N2  G   X  34      93.640  24.290  46.530  0.00  0.00            
ATOM    721  N3  G   X  34      91.700  25.230  46.020  0.00  0.00            
ATOM    722  C4  G   X  34      90.360  25.210  46.400  0.00  0.00            
ATOM    723  C3' G   X  34      88.990  27.190  42.940  0.00  0.00            
ATOM    724  C2' G   X  34      90.270  27.120  43.840  0.00  0.00            
ATOM    725  O2' G   X  34      91.190  28.130  43.460  0.00  0.00            
ATOM    726  O3' G   X  34      89.220  27.500  41.530  0.00  0.00            
ATOM    727  P   A   X  35      89.270  26.370  40.450  0.00  0.00            
ATOM    728  OP1 A   X  35      89.350  27.050  39.150  0.00  0.00            
ATOM    729  OP2 A   X  35      88.190  25.390  40.810  0.00  0.00            
ATOM    730  O5' A   X  35      90.670  25.600  40.640  0.00  0.00            
ATOM    731  C5' A   X  35      91.930  26.190  40.320  0.00  0.00            
ATOM    732  C4' A   X  35      93.080  25.350  40.970  0.00  0.00            
ATOM    733  O4' A   X  35      92.870  25.340  42.380  0.00  0.00            
ATOM    734  C1' A   X  35      93.220  24.040  42.970  0.00  0.00            
ATOM    735  N9  A   X  35      92.060  23.300  43.500  0.00  0.00            
ATOM    736  C8  A   X  35      90.750  23.690  43.320  0.00  0.00            
ATOM    737  N7  A   X  35      89.920  22.920  44.000  0.00  0.00            
ATOM    738  C5  A   X  35      90.770  21.990  44.570  0.00  0.00            
ATOM    739  C6  A   X  35      90.580  20.960  45.500  0.00  0.00            
ATOM    740  N6  A   X  35      89.490  20.410  46.030  0.00  0.00            
ATOM    741  N1  A   X  35      91.600  20.220  45.870  0.00  0.00            
ATOM    742  C2  A   X  35      92.840  20.540  45.620  0.00  0.00            
ATOM    743  N3  A   X  35      93.160  21.580  44.820  0.00  0.00            
ATOM    744  C4  A   X  35      92.070  22.240  44.300  0.00  0.00            
ATOM    745  C3' A   X  35      93.280  23.880  40.600  0.00  0.00            
ATOM    746  C2' A   X  35      93.930  23.310  41.860  0.00  0.00            
ATOM    747  O2' A   X  35      95.270  23.720  42.060  0.00  0.00            
ATOM    748  O3' A   X  35      94.040  23.600  39.440  0.00  0.00            
ATOM    749  P   A   X  36      93.550  22.420  38.470  0.00  0.00            
ATOM    750  OP1 A   X  36      94.430  22.420  37.280  0.00  0.00            
ATOM    751  OP2 A   X  36      92.070  22.490  38.340  0.00  0.00            
ATOM    752  O5' A   X  36      93.830  21.130  39.340  0.00  0.00            
ATOM    753  C5' A   X  36      95.140  20.690  39.610  0.00  0.00            
ATOM    754  C4' A   X  36      95.180  19.460  40.490  0.00  0.00            
ATOM    755  O4' A   X  36      94.680  19.710  41.780  0.00  0.00            
ATOM    756  C1' A   X  36      93.940  18.600  42.180  0.00  0.00            
ATOM    757  N9  A   X  36      92.550  19.010  42.360  0.00  0.00            
ATOM    758  C8  A   X  36      92.020  20.140  41.770  0.00  0.00            
ATOM    759  N7  A   X  36      90.720  20.210  41.960  0.00  0.00            
ATOM    760  C5  A   X  36      90.460  19.010  42.700  0.00  0.00            
ATOM    761  C6  A   X  36      89.350  18.370  43.220  0.00  0.00            
ATOM    762  N6  A   X  36      88.100  18.830  43.090  0.00  0.00            
ATOM    763  N1  A   X  36      89.420  17.280  43.910  0.00  0.00            
ATOM    764  C2  A   X  36      90.550  16.680  44.090  0.00  0.00            
ATOM    765  N3  A   X  36      91.710  17.060  43.570  0.00  0.00            
ATOM    766  C4  A   X  36      91.620  18.280  42.940  0.00  0.00            
ATOM    767  C3' A   X  36      94.360  18.300  39.890  0.00  0.00            
ATOM    768  C2' A   X  36      94.130  17.520  41.140  0.00  0.00            
ATOM    769  O2' A   X  36      95.170  16.700  41.530  0.00  0.00            
ATOM    770  O3' A   X  36      95.010  17.640  38.800  0.00  0.00            
ATOM    771  P   G   X  37      94.180  16.780  37.730  0.00  0.00            
ATOM    772  OP1 G   X  37      95.140  16.220  36.760  0.00  0.00            
ATOM    773  OP2 G   X  37      93.220  17.690  37.140  0.00  0.00            
ATOM    774  O5' G   X  37      93.330  15.630  38.480  0.00  0.00            
ATOM    775  C5' G   X  37      93.940  14.520  39.070  0.00  0.00            
ATOM    776  C4' G   X  37      92.970  13.790  40.010  0.00  0.00            
ATOM    777  O4' G   X  37      92.270  14.570  41.060  0.00  0.00            
ATOM    778  C1' G   X  37      90.930  14.120  41.070  0.00  0.00            
ATOM    779  N9  G   X  37      90.090  15.180  40.510  0.00  0.00            
ATOM    780  C8  G   X  37      90.450  16.360  39.870  0.00  0.00            
ATOM    781  N7  G   X  37      89.450  17.180  39.720  0.00  0.00            
ATOM    782  C5  G   X  37      88.340  16.560  40.330  0.00  0.00            
ATOM    783  C6  G   X  37      87.080  17.140  40.660  0.00  0.00            
ATOM    784  O6  G   X  37      86.720  18.290  40.480  0.00  0.00            
ATOM    785  N1  G   X  37      86.280  16.220  41.280  0.00  0.00            
ATOM    786  C2  G   X  37      86.750  15.010  41.720  0.00  0.00            
ATOM    787  N2  G   X  37      85.910  14.380  42.490  0.00  0.00            
ATOM    788  N3  G   X  37      87.980  14.500  41.600  0.00  0.00            
ATOM    789  C4  G   X  37      88.770  15.350  40.900  0.00  0.00            
ATOM    790  C3' G   X  37      91.920  13.180  39.170  0.00  0.00            
ATOM    791  C2' G   X  37      90.890  12.830  40.240  0.00  0.00            
ATOM    792  O2' G   X  37      91.310  11.760  41.090  0.00  0.00            
ATOM    793  O3' G   X  37      92.360  11.950  38.600  0.00  0.00            
ATOM    794  P   A   X  38      91.830  11.370  37.190  0.00  0.00            
ATOM    795  OP1 A   X  38      92.750  10.330  36.630  0.00  0.00            
ATOM    796  OP2 A   X  38      91.450  12.500  36.270  0.00  0.00            
ATOM    797  O5' A   X  38      90.520  10.560  37.720  0.00  0.00            
ATOM    798  C5' A   X  38      90.520   9.170  37.870  0.00  0.00            
ATOM    799  C4' A   X  38      91.050   8.550  39.230  0.00  0.00            
ATOM    800  O4' A   X  38      90.340   9.020  40.360  0.00  0.00            
ATOM    801  C1' A   X  38      89.990   7.920  41.150  0.00  0.00            
ATOM    802  N9  A   X  38      88.520   7.660  41.250  0.00  0.00            
ATOM    803  C8  A   X  38      87.610   8.280  40.520  0.00  0.00            
ATOM    804  N7  A   X  38      86.390   8.170  40.990  0.00  0.00            
ATOM    805  C5  A   X  38      86.470   7.280  42.040  0.00  0.00            
ATOM    806  C6  A   X  38      85.570   6.650  42.920  0.00  0.00            
ATOM    807  N6  A   X  38      84.300   6.970  43.000  0.00  0.00            
ATOM    808  N1  A   X  38      86.020   5.860  43.860  0.00  0.00            
ATOM    809  C2  A   X  38      87.340   5.690  43.920  0.00  0.00            
ATOM    810  N3  A   X  38      88.290   6.100  43.110  0.00  0.00            
ATOM    811  C4  A   X  38      87.810   6.950  42.190  0.00  0.00            
ATOM    812  C3' A   X  38      90.710   7.070  39.130  0.00  0.00            
ATOM    813  C2' A   X  38      90.630   6.630  40.560  0.00  0.00            
ATOM    814  O2' A   X  38      91.930   6.630  41.240  0.00  0.00            
ATOM    815  O3' A   X  38      91.660   6.320  38.370  0.00  0.00            
ATOM    816  P   A   X  39      91.010   5.160  37.470  0.00  0.00            
ATOM    817  OP1 A   X  39      92.130   4.410  36.850  0.00  0.00            
ATOM    818  OP2 A   X  39      90.000   5.790  36.650  0.00  0.00            
ATOM    819  O5' A   X  39      90.320   4.120  38.520  0.00  0.00            
ATOM    820  C5' A   X  39      91.180   3.410  39.400  0.00  0.00            
ATOM    821  C4' A   X  39      90.460   2.640  40.500  0.00  0.00            
ATOM    822  O4' A   X  39      89.650   3.430  41.290  0.00  0.00            
ATOM    823  C1' A   X  39      88.380   2.840  41.530  0.00  0.00            
ATOM    824  N9  A   X  39      87.290   3.590  40.780  0.00  0.00            
ATOM    825  C8  A   X  39      87.420   4.580  39.900  0.00  0.00            
ATOM    826  N7  A   X  39      86.280   5.150  39.580  0.00  0.00            
ATOM    827  C5  A   X  39      85.310   4.440  40.260  0.00  0.00            
ATOM    828  C6  A   X  39      83.970   4.640  40.500  0.00  0.00            
ATOM    829  N6  A   X  39      83.220   5.650  40.070  0.00  0.00            
ATOM    830  N1  A   X  39      83.340   3.800  41.360  0.00  0.00            
ATOM    831  C2  A   X  39      84.080   2.870  41.950  0.00  0.00            
ATOM    832  N3  A   X  39      85.390   2.640  41.940  0.00  0.00            
ATOM    833  C4  A   X  39      85.950   3.530  41.060  0.00  0.00            
ATOM    834  C3' A   X  39      89.520   1.540  39.910  0.00  0.00            
ATOM    835  C2' A   X  39      88.500   1.390  40.990  0.00  0.00            
ATOM    836  O2' A   X  39      88.860   0.550  42.020  0.00  0.00            
ATOM    837  O3' A   X  39      90.220   0.430  39.420  0.00  0.00            
ATOM    838  P   C   X  40      89.810  -0.450  38.160  0.00  0.00            
ATOM    839  OP1 C   X  40      90.910  -1.390  38.030  0.00  0.00            
ATOM    840  OP2 C   X  40      89.450   0.330  36.950  0.00  0.00            
ATOM    841  O5' C   X  40      88.480  -1.290  38.580  0.00  0.00            
ATOM    842  C5' C   X  40      88.530  -2.470  39.460  0.00  0.00            
ATOM    843  C4' C   X  40      87.180  -2.690  40.190  0.00  0.00            
ATOM    844  O4' C   X  40      86.770  -1.520  40.890  0.00  0.00            
ATOM    845  C1' C   X  40      85.290  -1.570  40.950  0.00  0.00            
ATOM    846  N1  C   X  40      84.650  -0.340  40.360  0.00  0.00            
ATOM    847  C6  C   X  40      85.320   0.340  39.350  0.00  0.00            
ATOM    848  C5  C   X  40      84.660   1.220  38.620  0.00  0.00            
ATOM    849  C4  C   X  40      83.230   1.370  38.760  0.00  0.00            
ATOM    850  N4  C   X  40      82.480   2.110  38.020  0.00  0.00            
ATOM    851  N3  C   X  40      82.620   0.670  39.670  0.00  0.00            
ATOM    852  C2  C   X  40      83.290  -0.150  40.510  0.00  0.00            
ATOM    853  O2  C   X  40      82.700  -0.740  41.450  0.00  0.00            
ATOM    854  C3' C   X  40      85.970  -3.120  39.290  0.00  0.00            
ATOM    855  C2' C   X  40      84.830  -2.840  40.260  0.00  0.00            
ATOM    856  O2' C   X  40      84.550  -3.830  41.280  0.00  0.00            
ATOM    857  O3' C   X  40      85.940  -4.530  38.880  0.00  0.00            
ATOM    858  P   G   X  41      85.760  -4.860  37.320  0.00  0.00            
ATOM    859  OP1 G   X  41      86.140  -6.270  37.220  0.00  0.00            
ATOM    860  OP2 G   X  41      86.480  -3.850  36.540  0.00  0.00            
ATOM    861  O5' G   X  41      84.180  -4.660  37.000  0.00  0.00            
ATOM    862  C5' G   X  41      83.160  -5.360  37.750  0.00  0.00            
ATOM    863  C4' G   X  41      81.780  -4.620  37.730  0.00  0.00            
ATOM    864  O4' G   X  41      81.760  -3.300  38.280  0.00  0.00            
ATOM    865  C1' G   X  41      80.930  -2.370  37.390  0.00  0.00            
ATOM    866  N9  G   X  41      81.740  -1.420  36.600  0.00  0.00            
ATOM    867  C8  G   X  41      83.090  -1.430  36.330  0.00  0.00            
ATOM    868  N7  G   X  41      83.560  -0.450  35.580  0.00  0.00            
ATOM    869  C5  G   X  41      82.380   0.290  35.340  0.00  0.00            
ATOM    870  C6  G   X  41      82.210   1.470  34.550  0.00  0.00            
ATOM    871  O6  G   X  41      82.910   2.230  33.940  0.00  0.00            
ATOM    872  N1  G   X  41      80.880   1.710  34.360  0.00  0.00            
ATOM    873  C2  G   X  41      79.890   1.170  35.090  0.00  0.00            
ATOM    874  N2  G   X  41      78.580   1.440  34.920  0.00  0.00            
ATOM    875  N3  G   X  41      80.040   0.100  35.930  0.00  0.00            
ATOM    876  C4  G   X  41      81.290  -0.330  35.960  0.00  0.00            
ATOM    877  C3' G   X  41      81.290  -4.430  36.320  0.00  0.00            
ATOM    878  C2' G   X  41      80.230  -3.320  36.360  0.00  0.00            
ATOM    879  O2' G   X  41      79.010  -3.670  36.990  0.00  0.00            
ATOM    880  O3' G   X  41      80.710  -5.620  35.800  0.00  0.00            
ATOM    881  P   G   X  42      80.990  -6.070  34.270  0.00  0.00            
ATOM    882  OP1 G   X  42      80.430  -7.400  33.990  0.00  0.00            
ATOM    883  OP2 G   X  42      82.390  -5.890  33.970  0.00  0.00            
ATOM    884  O5' G   X  42      80.090  -4.970  33.570  0.00  0.00            
ATOM    885  C5' G   X  42      78.710  -5.070  33.540  0.00  0.00            
ATOM    886  C4' G   X  42      78.000  -3.860  32.960  0.00  0.00            
ATOM    887  O4' G   X  42      78.490  -2.680  33.490  0.00  0.00            
ATOM    888  C1' G   X  42      78.410  -1.540  32.610  0.00  0.00            
ATOM    889  N9  G   X  42      79.820  -1.030  32.410  0.00  0.00            
ATOM    890  C8  G   X  42      80.920  -1.650  32.890  0.00  0.00            
ATOM    891  N7  G   X  42      82.030  -1.150  32.400  0.00  0.00            
ATOM    892  C5  G   X  42      81.630  -0.160  31.500  0.00  0.00            
ATOM    893  C6  G   X  42      82.360   0.830  30.770  0.00  0.00            
ATOM    894  O6  G   X  42      83.550   1.120  30.730  0.00  0.00            
ATOM    895  N1  G   X  42      81.560   1.510  29.860  0.00  0.00            
ATOM    896  C2  G   X  42      80.190   1.430  29.870  0.00  0.00            
ATOM    897  N2  G   X  42      79.540   2.230  29.100  0.00  0.00            
ATOM    898  N3  G   X  42      79.440   0.730  30.730  0.00  0.00            
ATOM    899  C4  G   X  42      80.220  -0.130  31.460  0.00  0.00            
ATOM    900  C3' G   X  42      78.250  -3.600  31.450  0.00  0.00            
ATOM    901  C2' G   X  42      77.750  -2.200  31.370  0.00  0.00            
ATOM    902  O2' G   X  42      76.300  -2.010  31.410  0.00  0.00            
ATOM    903  O3' G   X  42      77.480  -4.540  30.590  0.00  0.00            
ATOM    904  P   C   X  43      78.150  -5.070  29.230  0.00  0.00            
ATOM    905  OP1 C   X  43      77.310  -6.180  28.750  0.00  0.00            
ATOM    906  OP2 C   X  43      79.600  -5.240  29.340  0.00  0.00            
ATOM    907  O5' C   X  43      78.010  -3.840  28.170  0.00  0.00            
ATOM    908  C5' C   X  43      76.760  -3.250  27.810  0.00  0.00            
ATOM    909  C4' C   X  43      76.910  -2.150  26.790  0.00  0.00            
ATOM    910  O4' C   X  43      77.530  -1.030  27.420  0.00  0.00            
ATOM    911  C1' C   X  43      78.270  -0.320  26.530  0.00  0.00            
ATOM    912  N1  C   X  43      79.640  -0.380  27.030  0.00  0.00            
ATOM    913  C6  C   X  43      80.100  -1.250  28.030  0.00  0.00            
ATOM    914  C5  C   X  43      81.410  -1.480  28.270  0.00  0.00            
ATOM    915  C4  C   X  43      82.290  -0.750  27.500  0.00  0.00            
ATOM    916  N4  C   X  43      83.550  -0.920  27.750  0.00  0.00            
ATOM    917  N3  C   X  43      81.960   0.210  26.630  0.00  0.00            
ATOM    918  C2  C   X  43      80.640   0.360  26.300  0.00  0.00            
ATOM    919  O2  C   X  43      80.330   1.180  25.430  0.00  0.00            
ATOM    920  C3' C   X  43      77.840  -2.410  25.610  0.00  0.00            
ATOM    921  C2' C   X  43      78.190  -0.980  25.120  0.00  0.00            
ATOM    922  O2' C   X  43      77.140  -0.290  24.450  0.00  0.00            
ATOM    923  O3' C   X  43      77.370  -3.290  24.590  0.00  0.00            
ATOM    924  P   G   X  44      78.250  -4.330  23.660  0.00  0.00            
ATOM    925  OP1 G   X  44      77.330  -5.230  22.880  0.00  0.00            
ATOM    926  OP2 G   X  44      79.330  -5.010  24.430  0.00  0.00            
ATOM    927  O5' G   X  44      78.990  -3.380  22.680  0.00  0.00            
ATOM    928  C5' G   X  44      78.300  -2.590  21.730  0.00  0.00            
ATOM    929  C4' G   X  44      79.030  -1.490  21.030  0.00  0.00            
ATOM    930  O4' G   X  44      79.460  -0.580  21.970  0.00  0.00            
ATOM    931  C1' G   X  44      80.830  -0.210  21.630  0.00  0.00            
ATOM    932  N9  G   X  44      81.920  -0.710  22.570  0.00  0.00            
ATOM    933  C8  G   X  44      81.790  -1.760  23.480  0.00  0.00            
ATOM    934  N7  G   X  44      82.930  -2.180  23.960  0.00  0.00            
ATOM    935  C5  G   X  44      83.880  -1.320  23.430  0.00  0.00            
ATOM    936  C6  G   X  44      85.220  -1.240  23.660  0.00  0.00            
ATOM    937  O6  G   X  44      85.910  -1.950  24.400  0.00  0.00            
ATOM    938  N1  G   X  44      85.820  -0.360  22.830  0.00  0.00            
ATOM    939  C2  G   X  44      85.190   0.460  21.930  0.00  0.00            
ATOM    940  N2  G   X  44      85.870   1.200  21.180  0.00  0.00            
ATOM    941  N3  G   X  44      83.900   0.440  21.750  0.00  0.00            
ATOM    942  C4  G   X  44      83.300  -0.510  22.560  0.00  0.00            
ATOM    943  C3' G   X  44      80.180  -1.940  20.140  0.00  0.00            
ATOM    944  C2' G   X  44      81.030  -0.730  20.250  0.00  0.00            
ATOM    945  O2' G   X  44      80.850   0.230  19.180  0.00  0.00            
ATOM    946  O3' G   X  44      79.750  -2.370  18.820  0.00  0.00            
ATOM    947  P   C   X  45      80.560  -3.580  18.150  0.00  0.00            
ATOM    948  OP1 C   X  45      79.910  -3.960  16.870  0.00  0.00            
ATOM    949  OP2 C   X  45      80.830  -4.680  19.080  0.00  0.00            
ATOM    950  O5' C   X  45      81.960  -2.980  17.740  0.00  0.00            
ATOM    951  C5' C   X  45      82.090  -1.970  16.790  0.00  0.00            
ATOM    952  C4' C   X  45      83.490  -1.310  16.840  0.00  0.00            
ATOM    953  O4' C   X  45      83.710  -0.910  18.170  0.00  0.00            
ATOM    954  C1' C   X  45      85.200  -0.920  18.520  0.00  0.00            
ATOM    955  N1  C   X  45      85.540  -2.010  19.510  0.00  0.00            
ATOM    956  C6  C   X  45      84.540  -2.810  19.990  0.00  0.00            
ATOM    957  C5  C   X  45      84.790  -3.600  21.060  0.00  0.00            
ATOM    958  C4  C   X  45      86.160  -3.650  21.590  0.00  0.00            
ATOM    959  N4  C   X  45      86.510  -4.470  22.540  0.00  0.00            
ATOM    960  N3  C   X  45      87.130  -2.820  21.150  0.00  0.00            
ATOM    961  C2  C   X  45      86.780  -1.950  20.140  0.00  0.00            
ATOM    962  O2  C   X  45      87.530  -1.100  19.790  0.00  0.00            
ATOM    963  C3' C   X  45      84.720  -2.130  16.520  0.00  0.00            
ATOM    964  C2' C   X  45      85.870  -1.370  17.220  0.00  0.00            
ATOM    965  O2' C   X  45      86.160  -0.200  16.450  0.00  0.00            
ATOM    966  O3' C   X  45      84.830  -2.350  15.110  0.00  0.00            
ATOM    967  P   C   X  46      85.530  -3.690  14.480  0.00  0.00            
ATOM    968  OP1 C   X  46      85.720  -3.310  13.050  0.00  0.00            
ATOM    969  OP2 C   X  46      84.710  -4.890  14.820  0.00  0.00            
ATOM    970  O5' C   X  46      86.970  -3.770  15.160  0.00  0.00            
ATOM    971  C5' C   X  46      88.050  -2.960  14.700  0.00  0.00            
ATOM    972  C4' C   X  46      89.340  -3.170  15.500  0.00  0.00            
ATOM    973  O4' C   X  46      89.120  -2.890  16.850  0.00  0.00            
ATOM    974  C1' C   X  46      90.080  -3.610  17.660  0.00  0.00            
ATOM    975  N1  C   X  46      89.280  -4.480  18.590  0.00  0.00            
ATOM    976  C6  C   X  46      87.990  -4.950  18.350  0.00  0.00            
ATOM    977  C5  C   X  46      87.340  -5.580  19.310  0.00  0.00            
ATOM    978  C4  C   X  46      88.150  -6.130  20.360  0.00  0.00            
ATOM    979  N4  C   X  46      87.600  -7.040  21.080  0.00  0.00            
ATOM    980  N3  C   X  46      89.430  -5.790  20.600  0.00  0.00            
ATOM    981  C2  C   X  46      89.990  -4.930  19.720  0.00  0.00            
ATOM    982  O2  C   X  46      91.150  -4.740  19.840  0.00  0.00            
ATOM    983  C3' C   X  46      90.080  -4.470  15.410  0.00  0.00            
ATOM    984  C2' C   X  46      90.940  -4.410  16.660  0.00  0.00            
ATOM    985  O2' C   X  46      92.120  -3.660  16.460  0.00  0.00            
ATOM    986  O3' C   X  46      90.820  -4.660  14.210  0.00  0.00            
ATOM    987  P   G   X  47      91.410  -6.110  13.900  0.00  0.00            
ATOM    988  OP1 G   X  47      91.720  -6.170  12.440  0.00  0.00            
ATOM    989  OP2 G   X  47      90.610  -7.180  14.530  0.00  0.00            
ATOM    990  O5' G   X  47      92.850  -6.140  14.670  0.00  0.00            
ATOM    991  C5' G   X  47      94.020  -5.470  14.110  0.00  0.00            
ATOM    992  C4' G   X  47      95.290  -5.650  14.980  0.00  0.00            
ATOM    993  O4' G   X  47      95.190  -5.150  16.360  0.00  0.00            
ATOM    994  C1' G   X  47      95.900  -6.010  17.230  0.00  0.00            
ATOM    995  N9  G   X  47      94.860  -6.700  18.090  0.00  0.00            
ATOM    996  C8  G   X  47      93.530  -6.830  17.850  0.00  0.00            
ATOM    997  N7  G   X  47      92.780  -7.380  18.730  0.00  0.00            
ATOM    998  C5  G   X  47      93.790  -7.870  19.620  0.00  0.00            
ATOM    999  C6  G   X  47      93.640  -8.670  20.810  0.00  0.00            
ATOM   1000  O6  G   X  47      92.600  -9.020  21.380  0.00  0.00            
ATOM   1001  N1  G   X  47      94.770  -8.910  21.480  0.00  0.00            
ATOM   1002  C2  G   X  47      95.970  -8.600  20.980  0.00  0.00            
ATOM   1003  N2  G   X  47      96.990  -9.140  21.610  0.00  0.00            
ATOM   1004  N3  G   X  47      96.200  -7.880  19.840  0.00  0.00            
ATOM   1005  C4  G   X  47      95.020  -7.480  19.240  0.00  0.00            
ATOM   1006  C3' G   X  47      95.780  -7.130  15.200  0.00  0.00            
ATOM   1007  C2' G   X  47      96.720  -7.050  16.450  0.00  0.00            
ATOM   1008  O2' G   X  47      98.000  -6.510  16.140  0.00  0.00            
ATOM   1009  O3' G   X  47      96.530  -7.660  14.090  0.00  0.00            
ATOM   1010  P   C   X  48      96.320  -9.200  13.740  0.00  0.00            
ATOM   1011  OP1 C   X  48      97.060  -9.580  12.550  0.00  0.00            
ATOM   1012  OP2 C   X  48      94.860  -9.490  13.730  0.00  0.00            
ATOM   1013  O5' C   X  48      96.900 -10.010  14.920  0.00  0.00            
ATOM   1014  C5' C   X  48      98.300  -9.820  15.230  0.00  0.00            
ATOM   1015  C4' C   X  48      98.680 -10.660  16.430  0.00  0.00            
ATOM   1016  O4' C   X  48      98.030 -10.150  17.620  0.00  0.00            
ATOM   1017  C1' C   X  48      97.610 -11.190  18.460  0.00  0.00            
ATOM   1018  N1  C   X  48      96.110 -11.240  18.710  0.00  0.00            
ATOM   1019  C6  C   X  48      95.190 -10.900  17.740  0.00  0.00            
ATOM   1020  C5  C   X  48      93.890 -11.010  17.980  0.00  0.00            
ATOM   1021  C4  C   X  48      93.480 -11.470  19.300  0.00  0.00            
ATOM   1022  N4  C   X  48      92.260 -11.370  19.680  0.00  0.00            
ATOM   1023  N3  C   X  48      94.350 -11.790  20.260  0.00  0.00            
ATOM   1024  C2  C   X  48      95.650 -11.730  19.970  0.00  0.00            
ATOM   1025  O2  C   X  48      96.400 -12.210  20.880  0.00  0.00            
ATOM   1026  C3' C   X  48      98.380 -12.100  16.300  0.00  0.00            
ATOM   1027  C2' C   X  48      98.120 -12.510  17.790  0.00  0.00            
ATOM   1028  O2' C   X  48      99.400 -12.790  18.380  0.00  0.00            
ATOM   1029  O3' C   X  48      99.450 -12.850  15.670  0.00  0.00            
ATOM   1030  P   C   X  49      99.330 -14.320  15.100  0.00  0.00            
ATOM   1031  OP1 C   X  49     100.730 -14.700  14.650  0.00  0.00            
ATOM   1032  OP2 C   X  49      98.200 -14.260  14.100  0.00  0.00            
ATOM   1033  O5' C   X  49      98.820 -15.280  16.330  0.00  0.00            
ATOM   1034  C5' C   X  49      99.770 -15.930  17.200  0.00  0.00            
ATOM   1035  C4' C   X  49      99.310 -16.430  18.540  0.00  0.00            
ATOM   1036  O4' C   X  49      98.400 -15.490  19.080  0.00  0.00            
ATOM   1037  C1' C   X  49      97.560 -16.210  20.050  0.00  0.00            
ATOM   1038  N1  C   X  49      96.140 -15.870  19.780  0.00  0.00            
ATOM   1039  C6  C   X  49      95.750 -15.300  18.510  0.00  0.00            
ATOM   1040  C5  C   X  49      94.490 -14.900  18.280  0.00  0.00            
ATOM   1041  C4  C   X  49      93.580 -15.090  19.380  0.00  0.00            
ATOM   1042  N4  C   X  49      92.320 -14.780  19.160  0.00  0.00            
ATOM   1043  N3  C   X  49      93.840 -15.620  20.540  0.00  0.00            
ATOM   1044  C2  C   X  49      95.130 -16.090  20.750  0.00  0.00            
ATOM   1045  O2  C   X  49      95.360 -16.660  21.780  0.00  0.00            
ATOM   1046  C3' C   X  49      98.480 -17.710  18.410  0.00  0.00            
ATOM   1047  C2' C   X  49      97.730 -17.660  19.700  0.00  0.00            
ATOM   1048  O2' C   X  49      98.480 -18.260  20.760  0.00  0.00            
ATOM   1049  O3' C   X  49      99.300 -18.850  18.200  0.00  0.00            
ATOM   1050  P   G   X  50      98.650 -20.140  17.630  0.00  0.00            
ATOM   1051  OP1 G   X  50      99.820 -21.020  17.360  0.00  0.00            
ATOM   1052  OP2 G   X  50      97.660 -19.880  16.570  0.00  0.00            
ATOM   1053  O5' G   X  50      97.960 -20.830  18.910  0.00  0.00            
ATOM   1054  C5' G   X  50      98.610 -21.340  20.080  0.00  0.00            
ATOM   1055  C4' G   X  50      97.540 -21.780  21.100  0.00  0.00            
ATOM   1056  O4' G   X  50      96.730 -20.650  21.550  0.00  0.00            
ATOM   1057  C1' G   X  50      95.420 -21.030  21.830  0.00  0.00            
ATOM   1058  N9  G   X  50      94.550 -20.200  21.060  0.00  0.00            
ATOM   1059  C8  G   X  50      94.730 -19.820  19.730  0.00  0.00            
ATOM   1060  N7  G   X  50      93.780 -19.100  19.260  0.00  0.00            
ATOM   1061  C5  G   X  50      92.770 -19.090  20.220  0.00  0.00            
ATOM   1062  C6  G   X  50      91.430 -18.560  20.250  0.00  0.00            
ATOM   1063  O6  G   X  50      90.970 -17.850  19.320  0.00  0.00            
ATOM   1064  N1  G   X  50      90.690 -18.900  21.320  0.00  0.00            
ATOM   1065  C2  G   X  50      91.210 -19.630  22.340  0.00  0.00            
ATOM   1066  N2  G   X  50      90.260 -19.940  23.210  0.00  0.00            
ATOM   1067  N3  G   X  50      92.440 -20.140  22.380  0.00  0.00            
ATOM   1068  C4  G   X  50      93.210 -19.800  21.320  0.00  0.00            
ATOM   1069  C3' G   X  50      96.530 -22.740  20.520  0.00  0.00            
ATOM   1070  C2' G   X  50      95.390 -22.500  21.500  0.00  0.00            
ATOM   1071  O2' G   X  50      95.520 -23.240  22.710  0.00  0.00            
ATOM   1072  O3' G   X  50      97.010 -24.060  20.520  0.00  0.00            
ATOM   1073  P   G   X  51      96.140 -25.240  19.960  0.00  0.00            
ATOM   1074  OP1 G   X  51      95.000 -25.490  20.800  0.00  0.00            
ATOM   1075  OP2 G   X  51      97.140 -26.340  19.870  0.00  0.00            
ATOM   1076  O5' G   X  51      95.670 -24.850  18.450  0.00  0.00            
ATOM   1077  C5' G   X  51      96.600 -24.530  17.430  0.00  0.00            
ATOM   1078  C4' G   X  51      96.120 -24.630  15.980  0.00  0.00            
ATOM   1079  O4' G   X  51      95.870 -25.940  15.650  0.00  0.00            
ATOM   1080  C1' G   X  51      94.660 -26.060  14.960  0.00  0.00            
ATOM   1081  N9  G   X  51      93.680 -26.700  15.850  0.00  0.00            
ATOM   1082  C8  G   X  51      93.760 -27.240  17.110  0.00  0.00            
ATOM   1083  N7  G   X  51      92.660 -27.770  17.520  0.00  0.00            
ATOM   1084  C5  G   X  51      91.840 -27.720  16.440  0.00  0.00            
ATOM   1085  C6  G   X  51      90.460 -28.190  16.170  0.00  0.00            
ATOM   1086  O6  G   X  51      89.810 -28.970  16.850  0.00  0.00            
ATOM   1087  N1  G   X  51      89.950 -27.850  14.910  0.00  0.00            
ATOM   1088  C2  G   X  51      90.690 -27.140  14.020  0.00  0.00            
ATOM   1089  N2  G   X  51      89.990 -26.860  12.880  0.00  0.00            
ATOM   1090  N3  G   X  51      91.950 -26.810  14.190  0.00  0.00            
ATOM   1091  C4  G   X  51      92.450 -27.090  15.390  0.00  0.00            
ATOM   1092  C3' G   X  51      94.900 -23.810  15.640  0.00  0.00            
ATOM   1093  C2' G   X  51      94.240 -24.650  14.570  0.00  0.00            
ATOM   1094  O2' G   X  51      94.700 -24.240  13.290  0.00  0.00            
ATOM   1095  O3' G   X  51      95.220 -22.490  15.200  0.00  0.00            
ATOM   1096  P   A   X  52      94.250 -21.250  15.490  0.00  0.00            
ATOM   1097  OP1 A   X  52      94.920 -20.040  14.880  0.00  0.00            
ATOM   1098  OP2 A   X  52      93.900 -21.290  16.890  0.00  0.00            
ATOM   1099  O5' A   X  52      92.930 -21.500  14.690  0.00  0.00            
ATOM   1100  C5' A   X  52      92.820 -21.370  13.270  0.00  0.00            
ATOM   1101  C4' A   X  52      91.460 -21.850  12.800  0.00  0.00            
ATOM   1102  O4' A   X  52      91.310 -23.160  13.150  0.00  0.00            
ATOM   1103  C1' A   X  52      89.960 -23.460  13.470  0.00  0.00            
ATOM   1104  N9  A   X  52      89.890 -23.830  14.930  0.00  0.00            
ATOM   1105  C8  A   X  52      90.790 -23.740  15.930  0.00  0.00            
ATOM   1106  N7  A   X  52      90.500 -24.470  16.950  0.00  0.00            
ATOM   1107  C5  A   X  52      89.210 -24.940  16.670  0.00  0.00            
ATOM   1108  C6  A   X  52      88.270 -25.820  17.270  0.00  0.00            
ATOM   1109  N6  A   X  52      88.450 -26.400  18.440  0.00  0.00            
ATOM   1110  N1  A   X  52      87.210 -26.260  16.570  0.00  0.00            
ATOM   1111  C2  A   X  52      86.970 -25.800  15.380  0.00  0.00            
ATOM   1112  N3  A   X  52      87.710 -24.890  14.730  0.00  0.00            
ATOM   1113  C4  A   X  52      88.870 -24.590  15.390  0.00  0.00            
ATOM   1114  C3' A   X  52      90.340 -21.150  13.490  0.00  0.00            
ATOM   1115  C2' A   X  52      89.170 -22.160  13.200  0.00  0.00            
ATOM   1116  O2' A   X  52      88.630 -22.290  11.910  0.00  0.00            
ATOM   1117  O3' A   X  52      90.080 -19.870  12.960  0.00  0.00            
ATOM   1118  P   A   X  53      89.760 -18.520  13.800  0.00  0.00            
ATOM   1119  OP1 A   X  53      89.670 -17.380  12.860  0.00  0.00            
ATOM   1120  OP2 A   X  53      90.680 -18.520  14.900  0.00  0.00            
ATOM   1121  O5' A   X  53      88.300 -18.860  14.400  0.00  0.00            
ATOM   1122  C5' A   X  53      87.250 -19.030  13.430  0.00  0.00            
ATOM   1123  C4' A   X  53      85.940 -19.580  14.080  0.00  0.00            
ATOM   1124  O4' A   X  53      86.190 -20.930  14.410  0.00  0.00            
ATOM   1125  C1' A   X  53      85.220 -21.230  15.410  0.00  0.00            
ATOM   1126  N9  A   X  53      85.810 -21.930  16.510  0.00  0.00            
ATOM   1127  C8  A   X  53      87.020 -21.710  17.180  0.00  0.00            
ATOM   1128  N7  A   X  53      87.310 -22.550  18.130  0.00  0.00            
ATOM   1129  C5  A   X  53      86.140 -23.350  18.100  0.00  0.00            
ATOM   1130  C6  A   X  53      85.640 -24.390  18.980  0.00  0.00            
ATOM   1131  N6  A   X  53      86.320 -24.820  20.050  0.00  0.00            
ATOM   1132  N1  A   X  53      84.450 -24.980  18.790  0.00  0.00            
ATOM   1133  C2  A   X  53      83.790 -24.550  17.720  0.00  0.00            
ATOM   1134  N3  A   X  53      84.010 -23.560  16.880  0.00  0.00            
ATOM   1135  C4  A   X  53      85.180 -22.950  17.210  0.00  0.00            
ATOM   1136  C3' A   X  53      85.580 -18.920  15.440  0.00  0.00            
ATOM   1137  C2' A   X  53      84.520 -19.960  15.880  0.00  0.00            
ATOM   1138  O2' A   X  53      83.260 -19.850  15.230  0.00  0.00            
ATOM   1139  O3' A   X  53      85.120 -17.580  15.430  0.00  0.00            
ATOM   1140  P   A   X  54      85.100 -16.650  16.720  0.00  0.00            
ATOM   1141  OP1 A   X  54      84.590 -15.330  16.180  0.00  0.00            
ATOM   1142  OP2 A   X  54      86.440 -16.800  17.250  0.00  0.00            
ATOM   1143  O5' A   X  54      83.960 -17.290  17.680  0.00  0.00            
ATOM   1144  C5' A   X  54      82.630 -17.150  17.290  0.00  0.00            
ATOM   1145  C4' A   X  54      81.690 -18.050  18.090  0.00  0.00            
ATOM   1146  O4' A   X  54      81.840 -19.470  17.950  0.00  0.00            
ATOM   1147  C1' A   X  54      81.480 -20.240  19.080  0.00  0.00            
ATOM   1148  N9  A   X  54      82.700 -20.900  19.640  0.00  0.00            
ATOM   1149  C8  A   X  54      83.990 -20.470  19.580  0.00  0.00            
ATOM   1150  N7  A   X  54      84.780 -21.090  20.380  0.00  0.00            
ATOM   1151  C5  A   X  54      84.000 -22.100  20.930  0.00  0.00            
ATOM   1152  C6  A   X  54      84.200 -23.110  21.890  0.00  0.00            
ATOM   1153  N6  A   X  54      85.210 -23.220  22.700  0.00  0.00            
ATOM   1154  N1  A   X  54      83.210 -23.730  22.440  0.00  0.00            
ATOM   1155  C2  A   X  54      82.000 -23.460  21.890  0.00  0.00            
ATOM   1156  N3  A   X  54      81.680 -22.690  20.860  0.00  0.00            
ATOM   1157  C4  A   X  54      82.730 -21.990  20.480  0.00  0.00            
ATOM   1158  C3' A   X  54      81.650 -17.890  19.580  0.00  0.00            
ATOM   1159  C2' A   X  54      81.030 -19.190  20.110  0.00  0.00            
ATOM   1160  O2' A   X  54      79.650 -19.180  20.110  0.00  0.00            
ATOM   1161  O3' A   X  54      80.870 -16.770  19.970  0.00  0.00            
ATOM   1162  P   C   X  55      81.340 -15.530  20.830  0.00  0.00            
ATOM   1163  OP1 C   X  55      80.160 -14.730  21.160  0.00  0.00            
ATOM   1164  OP2 C   X  55      82.420 -14.940  20.000  0.00  0.00            
ATOM   1165  O5' C   X  55      82.050 -16.150  22.070  0.00  0.00            
ATOM   1166  C5' C   X  55      81.380 -17.010  23.040  0.00  0.00            
ATOM   1167  C4' C   X  55      82.450 -18.020  23.540  0.00  0.00            
ATOM   1168  O4' C   X  55      83.090 -18.800  22.530  0.00  0.00            
ATOM   1169  C1' C   X  55      84.490 -18.960  22.880  0.00  0.00            
ATOM   1170  N1  C   X  55      85.460 -18.300  21.940  0.00  0.00            
ATOM   1171  C6  C   X  55      85.130 -17.220  21.190  0.00  0.00            
ATOM   1172  C5  C   X  55      86.110 -16.630  20.510  0.00  0.00            
ATOM   1173  C4  C   X  55      87.470 -17.170  20.680  0.00  0.00            
ATOM   1174  N4  C   X  55      88.370 -16.610  19.970  0.00  0.00            
ATOM   1175  N3  C   X  55      87.770 -18.220  21.330  0.00  0.00            
ATOM   1176  C2  C   X  55      86.760 -18.780  22.050  0.00  0.00            
ATOM   1177  O2  C   X  55      87.050 -19.670  22.830  0.00  0.00            
ATOM   1178  C3' C   X  55      83.630 -17.340  24.330  0.00  0.00            
ATOM   1179  C2' C   X  55      84.580 -18.480  24.340  0.00  0.00            
ATOM   1180  O2' C   X  55      84.070 -19.570  25.110  0.00  0.00            
ATOM   1181  O3' C   X  55      83.270 -16.830  25.610  0.00  0.00            
ATOM   1182  P   G   X  56      84.110 -15.750  26.440  0.00  0.00            
ATOM   1183  OP1 G   X  56      83.410 -15.420  27.710  0.00  0.00            
ATOM   1184  OP2 G   X  56      84.400 -14.650  25.480  0.00  0.00            
ATOM   1185  O5' G   X  56      85.510 -16.390  26.790  0.00  0.00            
ATOM   1186  C5' G   X  56      85.570 -17.490  27.770  0.00  0.00            
ATOM   1187  C4' G   X  56      87.080 -17.810  27.820  0.00  0.00            
ATOM   1188  O4' G   X  56      87.490 -18.450  26.620  0.00  0.00            
ATOM   1189  C1' G   X  56      88.760 -17.950  26.260  0.00  0.00            
ATOM   1190  N9  G   X  56      88.770 -17.010  25.100  0.00  0.00            
ATOM   1191  C8  G   X  56      87.750 -16.540  24.440  0.00  0.00            
ATOM   1192  N7  G   X  56      88.050 -15.850  23.370  0.00  0.00            
ATOM   1193  C5  G   X  56      89.460 -15.980  23.270  0.00  0.00            
ATOM   1194  C6  G   X  56      90.410 -15.670  22.200  0.00  0.00            
ATOM   1195  O6  G   X  56      90.270 -15.050  21.170  0.00  0.00            
ATOM   1196  N1  G   X  56      91.710 -16.030  22.500  0.00  0.00            
ATOM   1197  C2  G   X  56      92.070 -16.770  23.590  0.00  0.00            
ATOM   1198  N2  G   X  56      93.290 -17.250  23.570  0.00  0.00            
ATOM   1199  N3  G   X  56      91.240 -17.200  24.500  0.00  0.00            
ATOM   1200  C4  G   X  56      89.900 -16.770  24.300  0.00  0.00            
ATOM   1201  C3' G   X  56      88.090 -16.780  28.190  0.00  0.00            
ATOM   1202  C2' G   X  56      89.340 -17.320  27.510  0.00  0.00            
ATOM   1203  O2' G   X  56      89.970 -18.400  28.180  0.00  0.00            
ATOM   1204  O3' G   X  56      88.190 -16.730  29.620  0.00  0.00            
ATOM   1205  P   G   X  57      88.530 -15.360  30.310  0.00  0.00            
ATOM   1206  OP1 G   X  57      88.570 -15.570  31.770  0.00  0.00            
ATOM   1207  OP2 G   X  57      87.560 -14.340  29.760  0.00  0.00            
ATOM   1208  O5' G   X  57      89.970 -15.030  29.830  0.00  0.00            
ATOM   1209  C5' G   X  57      91.120 -15.820  30.300  0.00  0.00            
ATOM   1210  C4' G   X  57      92.400 -15.710  29.370  0.00  0.00            
ATOM   1211  O4' G   X  57      92.110 -15.870  28.040  0.00  0.00            
ATOM   1212  C1' G   X  57      93.220 -15.250  27.260  0.00  0.00            
ATOM   1213  N9  G   X  57      92.530 -14.460  26.280  0.00  0.00            
ATOM   1214  C8  G   X  57      91.250 -14.130  26.160  0.00  0.00            
ATOM   1215  N7  G   X  57      90.950 -13.450  25.090  0.00  0.00            
ATOM   1216  C5  G   X  57      92.100 -13.410  24.360  0.00  0.00            
ATOM   1217  C6  G   X  57      92.480 -12.900  23.030  0.00  0.00            
ATOM   1218  O6  G   X  57      91.750 -12.340  22.220  0.00  0.00            
ATOM   1219  N1  G   X  57      93.770 -13.210  22.690  0.00  0.00            
ATOM   1220  C2  G   X  57      94.740 -13.660  23.530  0.00  0.00            
ATOM   1221  N2  G   X  57      95.910 -13.910  23.050  0.00  0.00            
ATOM   1222  N3  G   X  57      94.450 -14.120  24.700  0.00  0.00            
ATOM   1223  C4  G   X  57      93.120 -14.000  25.060  0.00  0.00            
ATOM   1224  C3' G   X  57      93.040 -14.360  29.430  0.00  0.00            
ATOM   1225  C2' G   X  57      94.000 -14.510  28.250  0.00  0.00            
ATOM   1226  O2' G   X  57      95.120 -15.290  28.500  0.00  0.00            
ATOM   1227  O3' G   X  57      93.580 -14.050  30.610  0.00  0.00            
ATOM   1228  P   C   X  58      93.800 -12.520  31.050  0.00  0.00            
ATOM   1229  OP1 C   X  58      94.460 -12.580  32.370  0.00  0.00            
ATOM   1230  OP2 C   X  58      92.530 -11.770  30.820  0.00  0.00            
ATOM   1231  O5' C   X  58      94.860 -11.930  30.060  0.00  0.00            
ATOM   1232  C5' C   X  58      96.250 -12.120  30.190  0.00  0.00            
ATOM   1233  C4' C   X  58      97.080 -11.560  29.060  0.00  0.00            
ATOM   1234  O4' C   X  58      96.700 -12.140  27.830  0.00  0.00            
ATOM   1235  C1' C   X  58      96.840 -11.210  26.770  0.00  0.00            
ATOM   1236  N1  C   X  58      95.570 -10.800  26.190  0.00  0.00            
ATOM   1237  C6  C   X  58      94.360 -10.930  26.850  0.00  0.00            
ATOM   1238  C5  C   X  58      93.260 -10.690  26.150  0.00  0.00            
ATOM   1239  C4  C   X  58      93.370 -10.210  24.830  0.00  0.00            
ATOM   1240  N4  C   X  58      92.300  -9.890  24.230  0.00  0.00            
ATOM   1241  N3  C   X  58      94.500 -10.100  24.160  0.00  0.00            
ATOM   1242  C2  C   X  58      95.640 -10.320  24.860  0.00  0.00            
ATOM   1243  O2  C   X  58      96.640 -10.280  24.140  0.00  0.00            
ATOM   1244  C3' C   X  58      97.100 -10.000  28.870  0.00  0.00            
ATOM   1245  C2' C   X  58      97.530  -9.970  27.430  0.00  0.00            
ATOM   1246  O2' C   X  58      98.920 -10.150  27.150  0.00  0.00            
ATOM   1247  O3' C   X  58      98.100  -9.370  29.610  0.00  0.00            
ATOM   1248  P   G   X  59      97.940  -7.900  30.100  0.00  0.00            
ATOM   1249  OP1 G   X  59      99.190  -7.520  30.810  0.00  0.00            
ATOM   1250  OP2 G   X  59      96.650  -7.870  30.890  0.00  0.00            
ATOM   1251  O5' G   X  59      97.730  -7.050  28.680  0.00  0.00            
ATOM   1252  C5' G   X  59      98.830  -6.430  28.080  0.00  0.00            
ATOM   1253  C4' G   X  59      98.540  -5.780  26.720  0.00  0.00            
ATOM   1254  O4' G   X  59      97.950  -6.730  25.780  0.00  0.00            
ATOM   1255  C1' G   X  59      96.960  -6.110  24.970  0.00  0.00            
ATOM   1256  N9  G   X  59      95.580  -6.390  25.330  0.00  0.00            
ATOM   1257  C8  G   X  59      94.980  -6.820  26.530  0.00  0.00            
ATOM   1258  N7  G   X  59      93.720  -7.110  26.350  0.00  0.00            
ATOM   1259  C5  G   X  59      93.400  -6.830  25.060  0.00  0.00            
ATOM   1260  C6  G   X  59      92.100  -6.820  24.360  0.00  0.00            
ATOM   1261  O6  G   X  59      90.950  -7.180  24.780  0.00  0.00            
ATOM   1262  N1  G   X  59      92.180  -6.350  23.090  0.00  0.00            
ATOM   1263  C2  G   X  59      93.350  -5.900  22.560  0.00  0.00            
ATOM   1264  N2  G   X  59      93.250  -5.230  21.470  0.00  0.00            
ATOM   1265  N3  G   X  59      94.560  -5.780  23.200  0.00  0.00            
ATOM   1266  C4  G   X  59      94.490  -6.280  24.450  0.00  0.00            
ATOM   1267  C3' G   X  59      97.650  -4.570  26.590  0.00  0.00            
ATOM   1268  C2' G   X  59      97.260  -4.610  25.180  0.00  0.00            
ATOM   1269  O2' G   X  59      98.240  -4.190  24.210  0.00  0.00            
ATOM   1270  O3' G   X  59      98.280  -3.290  26.940  0.00  0.00            
ATOM   1271  P   G   X  60      97.500  -2.140  27.720  0.00  0.00            
ATOM   1272  OP1 G   X  60      98.450  -1.220  28.330  0.00  0.00            
ATOM   1273  OP2 G   X  60      96.480  -2.790  28.580  0.00  0.00            
ATOM   1274  O5' G   X  60      96.760  -1.390  26.600  0.00  0.00            
ATOM   1275  C5' G   X  60      97.380  -0.870  25.420  0.00  0.00            
ATOM   1276  C4' G   X  60      96.480  -0.730  24.170  0.00  0.00            
ATOM   1277  O4' G   X  60      95.770  -1.870  23.750  0.00  0.00            
ATOM   1278  C1' G   X  60      94.600  -1.530  23.040  0.00  0.00            
ATOM   1279  N9  G   X  60      93.450  -2.220  23.580  0.00  0.00            
ATOM   1280  C8  G   X  60      93.360  -3.070  24.670  0.00  0.00            
ATOM   1281  N7  G   X  60      92.110  -3.560  24.830  0.00  0.00            
ATOM   1282  C5  G   X  60      91.410  -3.090  23.710  0.00  0.00            
ATOM   1283  C6  G   X  60      90.060  -3.300  23.160  0.00  0.00            
ATOM   1284  O6  G   X  60      89.160  -4.090  23.480  0.00  0.00            
ATOM   1285  N1  G   X  60      89.760  -2.370  22.190  0.00  0.00            
ATOM   1286  C2  G   X  60      90.650  -1.580  21.620  0.00  0.00            
ATOM   1287  N2  G   X  60      90.210  -1.100  20.440  0.00  0.00            
ATOM   1288  N3  G   X  60      91.950  -1.480  21.900  0.00  0.00            
ATOM   1289  C4  G   X  60      92.260  -2.250  23.030  0.00  0.00            
ATOM   1290  C3' G   X  60      95.360   0.310  24.460  0.00  0.00            
ATOM   1291  C2' G   X  60      94.470   0.000  23.220  0.00  0.00            
ATOM   1292  O2' G   X  60      95.060   0.650  22.060  0.00  0.00            
ATOM   1293  O3' G   X  60      95.930   1.670  24.490  0.00  0.00            
ATOM   1294  P   C   X  61      95.150   2.810  25.330  0.00  0.00            
ATOM   1295  OP1 C   X  61      96.100   3.960  25.410  0.00  0.00            
ATOM   1296  OP2 C   X  61      94.510   2.260  26.530  0.00  0.00            
ATOM   1297  O5' C   X  61      94.070   3.110  24.240  0.00  0.00            
ATOM   1298  C5' C   X  61      94.360   3.870  23.100  0.00  0.00            
ATOM   1299  C4' C   X  61      93.180   3.920  22.170  0.00  0.00            
ATOM   1300  O4' C   X  61      92.610   2.580  21.940  0.00  0.00            
ATOM   1301  C1' C   X  61      91.200   2.630  21.810  0.00  0.00            
ATOM   1302  N1  C   X  61      90.550   1.780  22.800  0.00  0.00            
ATOM   1303  C6  C   X  61      91.100   1.440  23.970  0.00  0.00            
ATOM   1304  C5  C   X  61      90.530   0.510  24.770  0.00  0.00            
ATOM   1305  C4  C   X  61      89.320  -0.120  24.350  0.00  0.00            
ATOM   1306  N4  C   X  61      88.890  -1.140  25.020  0.00  0.00            
ATOM   1307  N3  C   X  61      88.670   0.260  23.250  0.00  0.00            
ATOM   1308  C2  C   X  61      89.270   1.220  22.520  0.00  0.00            
ATOM   1309  O2  C   X  61      88.580   1.640  21.580  0.00  0.00            
ATOM   1310  C3' C   X  61      91.990   4.630  22.800  0.00  0.00            
ATOM   1311  C2' C   X  61      90.850   4.150  21.940  0.00  0.00            
ATOM   1312  O2' C   X  61      90.930   4.880  20.710  0.00  0.00            
ATOM   1313  O3' C   X  61      92.130   6.010  22.960  0.00  0.00            
ATOM   1314  P   G   X  62      91.570   6.720  24.280  0.00  0.00            
ATOM   1315  OP1 G   X  62      92.080   8.110  24.310  0.00  0.00            
ATOM   1316  OP2 G   X  62      91.850   5.900  25.460  0.00  0.00            
ATOM   1317  O5' G   X  62      90.010   6.730  24.130  0.00  0.00            
ATOM   1318  C5' G   X  62      89.360   7.710  23.310  0.00  0.00            
ATOM   1319  C4' G   X  62      87.930   7.340  22.930  0.00  0.00            
ATOM   1320  O4' G   X  62      87.870   5.990  22.400  0.00  0.00            
ATOM   1321  C1' G   X  62      86.690   5.450  22.890  0.00  0.00            
ATOM   1322  N9  G   X  62      86.780   4.310  23.840  0.00  0.00            
ATOM   1323  C8  G   X  62      87.850   3.960  24.620  0.00  0.00            
ATOM   1324  N7  G   X  62      87.670   2.970  25.410  0.00  0.00            
ATOM   1325  C5  G   X  62      86.360   2.630  25.170  0.00  0.00            
ATOM   1326  C6  G   X  62      85.490   1.560  25.750  0.00  0.00            
ATOM   1327  O6  G   X  62      85.700   0.760  26.650  0.00  0.00            
ATOM   1328  N1  G   X  62      84.200   1.700  25.320  0.00  0.00            
ATOM   1329  C2  G   X  62      83.740   2.550  24.380  0.00  0.00            
ATOM   1330  N2  G   X  62      82.430   2.610  24.250  0.00  0.00            
ATOM   1331  N3  G   X  62      84.500   3.530  23.830  0.00  0.00            
ATOM   1332  C4  G   X  62      85.780   3.530  24.320  0.00  0.00            
ATOM   1333  C3' G   X  62      86.900   7.490  24.030  0.00  0.00            
ATOM   1334  C2' G   X  62      85.830   6.540  23.490  0.00  0.00            
ATOM   1335  O2' G   X  62      85.130   7.130  22.390  0.00  0.00            
ATOM   1336  O3' G   X  62      86.710   8.830  24.290  0.00  0.00            
ATOM   1337  P   C   X  63      86.210   9.340  25.750  0.00  0.00            
ATOM   1338  OP1 C   X  63      86.040  10.810  25.720  0.00  0.00            
ATOM   1339  OP2 C   X  63      87.050   8.610  26.710  0.00  0.00            
ATOM   1340  O5' C   X  63      84.800   8.780  25.990  0.00  0.00            
ATOM   1341  C5' C   X  63      83.780   9.100  25.120  0.00  0.00            
ATOM   1342  C4' C   X  63      82.500   8.200  25.380  0.00  0.00            
ATOM   1343  O4' C   X  63      82.690   6.820  25.060  0.00  0.00            
ATOM   1344  C1' C   X  63      81.840   6.120  25.960  0.00  0.00            
ATOM   1345  N1  C   X  63      82.740   5.300  26.730  0.00  0.00            
ATOM   1346  C6  C   X  63      84.100   5.470  26.880  0.00  0.00            
ATOM   1347  C5  C   X  63      84.900   4.690  27.690  0.00  0.00            
ATOM   1348  C4  C   X  63      84.280   3.600  28.260  0.00  0.00            
ATOM   1349  N4  C   X  63      84.950   2.690  28.890  0.00  0.00            
ATOM   1350  N3  C   X  63      83.010   3.290  28.180  0.00  0.00            
ATOM   1351  C2  C   X  63      82.260   4.160  27.400  0.00  0.00            
ATOM   1352  O2  C   X  63      81.050   3.920  27.430  0.00  0.00            
ATOM   1353  C3' C   X  63      81.970   8.300  26.820  0.00  0.00            
ATOM   1354  C2' C   X  63      81.030   7.050  26.910  0.00  0.00            
ATOM   1355  O2' C   X  63      79.740   7.300  26.350  0.00  0.00            
ATOM   1356  O3' C   X  63      81.290   9.530  27.020  0.00  0.00            
ATOM   1357  P   U   X  64      80.850  10.040  28.430  0.00  0.00            
ATOM   1358  OP1 U   X  64      79.950  11.120  28.200  0.00  0.00            
ATOM   1359  OP2 U   X  64      82.030  10.350  29.270  0.00  0.00            
ATOM   1360  O5' U   X  64      80.150   9.010  29.410  0.00  0.00            
ATOM   1361  C5' U   X  64      78.790   8.780  29.430  0.00  0.00            
ATOM   1362  C4' U   X  64      78.450   7.540  30.230  0.00  0.00            
ATOM   1363  O4' U   X  64      79.150   6.440  29.710  0.00  0.00            
ATOM   1364  C1' U   X  64      79.510   5.510  30.760  0.00  0.00            
ATOM   1365  N1  U   X  64      80.880   5.400  31.050  0.00  0.00            
ATOM   1366  C6  U   X  64      81.800   6.420  30.690  0.00  0.00            
ATOM   1367  C5  U   X  64      83.130   6.380  30.980  0.00  0.00            
ATOM   1368  C4  U   X  64      83.650   5.170  31.620  0.00  0.00            
ATOM   1369  O4  U   X  64      84.820   5.010  31.950  0.00  0.00            
ATOM   1370  N3  U   X  64      82.740   4.190  31.800  0.00  0.00            
ATOM   1371  C2  U   X  64      81.340   4.300  31.760  0.00  0.00            
ATOM   1372  O2  U   X  64      80.600   3.550  32.320  0.00  0.00            
ATOM   1373  C3' U   X  64      78.740   7.540  31.720  0.00  0.00            
ATOM   1374  C2' U   X  64      78.880   6.040  32.030  0.00  0.00            
ATOM   1375  O2' U   X  64      77.610   5.430  32.320  0.00  0.00            
ATOM   1376  O3' U   X  64      77.810   8.230  32.550  0.00  0.00            
ATOM   1377  P   C   X  65      78.350   9.000  33.780  0.00  0.00            
ATOM   1378  OP1 C   X  65      77.220   9.700  34.440  0.00  0.00            
ATOM   1379  OP2 C   X  65      79.420   9.840  33.270  0.00  0.00            
ATOM   1380  O5' C   X  65      78.980   7.940  34.710  0.00  0.00            
ATOM   1381  C5' C   X  65      78.210   7.010  35.490  0.00  0.00            
ATOM   1382  C4' C   X  65      79.110   5.930  36.210  0.00  0.00            
ATOM   1383  O4' C   X  65      79.960   5.180  35.350  0.00  0.00            
ATOM   1384  C1' C   X  65      81.180   4.690  35.970  0.00  0.00            
ATOM   1385  N1  C   X  65      82.370   5.400  35.460  0.00  0.00            
ATOM   1386  C6  C   X  65      82.240   6.560  34.740  0.00  0.00            
ATOM   1387  C5  C   X  65      83.360   7.190  34.380  0.00  0.00            
ATOM   1388  C4  C   X  65      84.610   6.610  34.670  0.00  0.00            
ATOM   1389  N4  C   X  65      85.680   7.090  34.060  0.00  0.00            
ATOM   1390  N3  C   X  65      84.780   5.500  35.360  0.00  0.00            
ATOM   1391  C2  C   X  65      83.660   4.830  35.710  0.00  0.00            
ATOM   1392  O2  C   X  65      83.830   3.750  36.290  0.00  0.00            
ATOM   1393  C3' C   X  65      80.050   6.330  37.340  0.00  0.00            
ATOM   1394  C2' C   X  65      80.860   5.060  37.440  0.00  0.00            
ATOM   1395  O2' C   X  65      80.280   3.910  37.930  0.00  0.00            
ATOM   1396  O3' C   X  65      79.510   6.550  38.640  0.00  0.00            
ATOM   1397  P   A   X  66      79.050   8.020  39.080  0.00  0.00            
ATOM   1398  OP1 A   X  66      79.390   8.050  40.490  0.00  0.00            
ATOM   1399  OP2 A   X  66      77.640   8.250  38.680  0.00  0.00            
ATOM   1400  O5' A   X  66      79.950   9.160  38.400  0.00  0.00            
ATOM   1401  C5' A   X  66      79.520  10.490  38.620  0.00  0.00            
ATOM   1402  C4' A   X  66      80.400  11.480  37.820  0.00  0.00            
ATOM   1403  O4' A   X  66      81.680  11.170  38.140  0.00  0.00            
ATOM   1404  C1' A   X  66      82.410  10.810  36.950  0.00  0.00            
ATOM   1405  N9  A   X  66      83.360   9.710  37.290  0.00  0.00            
ATOM   1406  C8  A   X  66      83.100   8.540  37.880  0.00  0.00            
ATOM   1407  N7  A   X  66      84.120   7.760  37.910  0.00  0.00            
ATOM   1408  C5  A   X  66      85.200   8.460  37.320  0.00  0.00            
ATOM   1409  C6  A   X  66      86.530   8.330  37.060  0.00  0.00            
ATOM   1410  N6  A   X  66      87.250   7.290  37.540  0.00  0.00            
ATOM   1411  N1  A   X  66      87.300   9.220  36.440  0.00  0.00            
ATOM   1412  C2  A   X  66      86.620  10.240  35.970  0.00  0.00            
ATOM   1413  N3  A   X  66      85.300  10.490  36.040  0.00  0.00            
ATOM   1414  C4  A   X  66      84.640   9.570  36.780  0.00  0.00            
ATOM   1415  C3' A   X  66      80.240  11.410  36.270  0.00  0.00            
ATOM   1416  C2' A   X  66      81.340  10.390  35.960  0.00  0.00            
ATOM   1417  O2' A   X  66      81.860  10.370  34.660  0.00  0.00            
ATOM   1418  O3' A   X  66      80.670  12.580  35.610  0.00  0.00            
ATOM   1419  P   G   X  67      79.880  13.930  35.560  0.00  0.00            
ATOM   1420  OP1 G   X  67      78.520  13.590  36.080  0.00  0.00            
ATOM   1421  OP2 G   X  67      80.010  14.510  34.170  0.00  0.00            
ATOM   1422  O5' G   X  67      80.660  14.860  36.590  0.00  0.00            
ATOM   1423  C5' G   X  67      82.060  15.080  36.480  0.00  0.00            
ATOM   1424  C4' G   X  67      82.550  15.400  37.860  0.00  0.00            
ATOM   1425  O4' G   X  67      83.940  15.130  37.860  0.00  0.00            
ATOM   1426  C1' G   X  67      84.590  16.320  38.130  0.00  0.00            
ATOM   1427  N9  G   X  67      85.940  16.410  37.420  0.00  0.00            
ATOM   1428  C8  G   X  67      86.400  17.570  36.790  0.00  0.00            
ATOM   1429  N7  G   X  67      87.580  17.400  36.260  0.00  0.00            
ATOM   1430  C5  G   X  67      87.990  16.080  36.660  0.00  0.00            
ATOM   1431  C6  G   X  67      89.200  15.310  36.550  0.00  0.00            
ATOM   1432  O6  G   X  67      90.290  15.600  36.010  0.00  0.00            
ATOM   1433  N1  G   X  67      89.120  13.980  37.000  0.00  0.00            
ATOM   1434  C2  G   X  67      88.040  13.540  37.730  0.00  0.00            
ATOM   1435  N2  G   X  67      88.170  12.360  38.210  0.00  0.00            
ATOM   1436  N3  G   X  67      86.990  14.280  37.960  0.00  0.00            
ATOM   1437  C4  G   X  67      86.930  15.510  37.380  0.00  0.00            
ATOM   1438  C3' G   X  67      82.290  16.850  38.140  0.00  0.00            
ATOM   1439  C2' G   X  67      83.600  17.470  37.730  0.00  0.00            
ATOM   1440  O2' G   X  67      83.820  18.850  38.240  0.00  0.00            
ATOM   1441  O3' G   X  67      82.190  17.010  39.550  0.00  0.00            
ATOM   1442  P   U   X  68      80.860  16.780  40.450  0.00  0.00            
ATOM   1443  OP1 U   X  68      79.730  17.080  39.580  0.00  0.00            
ATOM   1444  OP2 U   X  68      81.130  17.480  41.690  0.00  0.00            
ATOM   1445  O5' U   X  68      80.810  15.250  40.750  0.00  0.00            
ATOM   1446  C5' U   X  68      79.640  14.730  41.460  0.00  0.00            
ATOM   1447  C4' U   X  68      79.790  13.280  42.020  0.00  0.00            
ATOM   1448  O4' U   X  68      80.150  12.490  40.990  0.00  0.00            
ATOM   1449  C1' U   X  68      80.950  11.460  41.610  0.00  0.00            
ATOM   1450  N1  U   X  68      82.280  11.420  40.960  0.00  0.00            
ATOM   1451  C6  U   X  68      82.930  12.620  40.550  0.00  0.00            
ATOM   1452  C5  U   X  68      84.250  12.620  40.220  0.00  0.00            
ATOM   1453  C4  U   X  68      85.040  11.380  40.250  0.00  0.00            
ATOM   1454  O4  U   X  68      86.250  11.290  39.960  0.00  0.00            
ATOM   1455  N3  U   X  68      84.300  10.240  40.620  0.00  0.00            
ATOM   1456  C2  U   X  68      83.020  10.210  41.100  0.00  0.00            
ATOM   1457  O2  U   X  68      82.540   9.230  41.650  0.00  0.00            
ATOM   1458  C3' U   X  68      80.800  13.260  43.140  0.00  0.00            
ATOM   1459  C2' U   X  68      81.020  11.810  43.090  0.00  0.00            
ATOM   1460  O2' U   X  68      80.010  11.070  43.780  0.00  0.00            
ATOM   1461  O3' U   X  68      80.330  13.700  44.430  0.00  0.00            
ATOM   1462  P   A   X  69      81.310  14.240  45.530  0.00  0.00            
ATOM   1463  OP1 A   X  69      80.650  14.770  46.740  0.00  0.00            
ATOM   1464  OP2 A   X  69      82.330  15.080  44.790  0.00  0.00            
ATOM   1465  O5' A   X  69      82.070  12.940  45.940  0.00  0.00            
ATOM   1466  C5' A   X  69      81.530  11.910  46.760  0.00  0.00            
ATOM   1467  C4' A   X  69      82.500  10.770  47.100  0.00  0.00            
ATOM   1468  O4' A   X  69      82.830  10.080  45.930  0.00  0.00            
ATOM   1469  C1' A   X  69      84.170   9.560  46.090  0.00  0.00            
ATOM   1470  N9  A   X  69      85.070  10.180  45.000  0.00  0.00            
ATOM   1471  C8  A   X  69      84.700  11.150  44.130  0.00  0.00            
ATOM   1472  N7  A   X  69      85.630  11.460  43.200  0.00  0.00            
ATOM   1473  C5  A   X  69      86.670  10.560  43.510  0.00  0.00            
ATOM   1474  C6  A   X  69      88.030  10.390  43.050  0.00  0.00            
ATOM   1475  N6  A   X  69      88.680  10.980  42.090  0.00  0.00            
ATOM   1476  N1  A   X  69      88.890   9.670  43.750  0.00  0.00            
ATOM   1477  C2  A   X  69      88.390   8.900  44.720  0.00  0.00            
ATOM   1478  N3  A   X  69      87.140   8.910  45.210  0.00  0.00            
ATOM   1479  C4  A   X  69      86.360   9.820  44.590  0.00  0.00            
ATOM   1480  C3' A   X  69      83.820  11.160  47.760  0.00  0.00            
ATOM   1481  C2' A   X  69      84.710   9.940  47.430  0.00  0.00            
ATOM   1482  O2' A   X  69      84.440   9.000  48.460  0.00  0.00            
ATOM   1483  O3' A   X  69      83.470  11.390  49.080  0.00  0.00            
ATOM   1484  P   G   X  70      84.110  12.430  50.020  0.00  0.00            
ATOM   1485  OP1 G   X  70      83.010  12.690  51.010  0.00  0.00            
ATOM   1486  OP2 G   X  70      84.610  13.550  49.150  0.00  0.00            
ATOM   1487  O5' G   X  70      85.320  11.580  50.560  0.00  0.00            
ATOM   1488  C5' G   X  70      85.230  10.530  51.520  0.00  0.00            
ATOM   1489  C4' G   X  70      86.640   9.830  51.880  0.00  0.00            
ATOM   1490  O4' G   X  70      86.970   9.000  50.750  0.00  0.00            
ATOM   1491  C1' G   X  70      88.350   9.170  50.350  0.00  0.00            
ATOM   1492  N9  G   X  70      88.650  10.040  49.260  0.00  0.00            
ATOM   1493  C8  G   X  70      87.830  10.870  48.520  0.00  0.00            
ATOM   1494  N7  G   X  70      88.300  11.390  47.410  0.00  0.00            
ATOM   1495  C5  G   X  70      89.650  11.030  47.500  0.00  0.00            
ATOM   1496  C6  G   X  70      90.710  11.190  46.550  0.00  0.00            
ATOM   1497  O6  G   X  70      90.770  11.920  45.590  0.00  0.00            
ATOM   1498  N1  G   X  70      91.900  10.620  46.940  0.00  0.00            
ATOM   1499  C2  G   X  70      91.970   9.720  47.930  0.00  0.00            
ATOM   1500  N2  G   X  70      93.080   9.030  48.160  0.00  0.00            
ATOM   1501  N3  G   X  70      90.920   9.310  48.650  0.00  0.00            
ATOM   1502  C4  G   X  70      89.800  10.110  48.510  0.00  0.00            
ATOM   1503  C3' G   X  70      87.870  10.650  52.180  0.00  0.00            
ATOM   1504  C2' G   X  70      89.000   9.740  51.580  0.00  0.00            
ATOM   1505  O2' G   X  70      89.130   8.650  52.480  0.00  0.00            
ATOM   1506  O3' G   X  70      88.080  11.060  53.520  0.00  0.00            
ATOM   1507  P   A   X  71      89.020  12.350  53.880  0.00  0.00            
ATOM   1508  OP1 A   X  71      89.080  12.410  55.360  0.00  0.00            
ATOM   1509  OP2 A   X  71      88.620  13.410  53.000  0.00  0.00            
ATOM   1510  O5' A   X  71      90.400  11.810  53.400  0.00  0.00            
ATOM   1511  C5' A   X  71      91.190  10.880  54.090  0.00  0.00            
ATOM   1512  C4' A   X  71      92.550  10.670  53.410  0.00  0.00            
ATOM   1513  O4' A   X  71      92.360  10.330  52.060  0.00  0.00            
ATOM   1514  C1' A   X  71      93.390  10.880  51.230  0.00  0.00            
ATOM   1515  N9  A   X  71      92.890  11.920  50.290  0.00  0.00            
ATOM   1516  C8  A   X  71      91.650  12.520  50.190  0.00  0.00            
ATOM   1517  N7  A   X  71      91.560  13.320  49.150  0.00  0.00            
ATOM   1518  C5  A   X  71      92.840  13.210  48.570  0.00  0.00            
ATOM   1519  C6  A   X  71      93.420  13.830  47.360  0.00  0.00            
ATOM   1520  N6  A   X  71      92.770  14.560  46.460  0.00  0.00            
ATOM   1521  N1  A   X  71      94.630  13.490  47.030  0.00  0.00            
ATOM   1522  C2  A   X  71      95.330  12.640  47.740  0.00  0.00            
ATOM   1523  N3  A   X  71      94.950  11.990  48.880  0.00  0.00            
ATOM   1524  C4  A   X  71      93.630  12.350  49.230  0.00  0.00            
ATOM   1525  C3' A   X  71      93.450  11.910  53.340  0.00  0.00            
ATOM   1526  C2' A   X  71      94.360  11.400  52.240  0.00  0.00            
ATOM   1527  O2' A   X  71      95.240  10.390  52.480  0.00  0.00            
ATOM   1528  O3' A   X  71      94.210  12.250  54.440  0.00  0.00            
ATOM   1529  P   A   X  72      94.500  13.750  54.760  0.00  0.00            
ATOM   1530  OP1 A   X  72      95.270  13.770  56.000  0.00  0.00            
ATOM   1531  OP2 A   X  72      93.260  14.430  54.770  0.00  0.00            
ATOM   1532  O5' A   X  72      95.390  14.230  53.520  0.00  0.00            
ATOM   1533  C5' A   X  72      96.740  13.880  53.460  0.00  0.00            
ATOM   1534  C4' A   X  72      97.470  14.330  52.210  0.00  0.00            
ATOM   1535  O4' A   X  72      96.960  13.760  50.950  0.00  0.00            
ATOM   1536  C1' A   X  72      97.070  14.740  49.990  0.00  0.00            
ATOM   1537  N9  A   X  72      95.750  15.280  49.650  0.00  0.00            
ATOM   1538  C8  A   X  72      94.580  15.190  50.380  0.00  0.00            
ATOM   1539  N7  A   X  72      93.610  16.030  49.960  0.00  0.00            
ATOM   1540  C5  A   X  72      94.230  16.570  48.790  0.00  0.00            
ATOM   1541  C6  A   X  72      93.850  17.470  47.810  0.00  0.00            
ATOM   1542  N6  A   X  72      92.610  17.930  47.730  0.00  0.00            
ATOM   1543  N1  A   X  72      94.590  17.780  46.780  0.00  0.00            
ATOM   1544  C2  A   X  72      95.780  17.240  46.690  0.00  0.00            
ATOM   1545  N3  A   X  72      96.420  16.420  47.540  0.00  0.00            
ATOM   1546  C4  A   X  72      95.510  16.150  48.580  0.00  0.00            
ATOM   1547  C3' A   X  72      97.470  15.840  51.930  0.00  0.00            
ATOM   1548  C2' A   X  72      97.840  15.940  50.490  0.00  0.00            
ATOM   1549  O2' A   X  72      99.210  15.620  50.160  0.00  0.00            
ATOM   1550  O3' A   X  72      98.340  16.520  52.780  0.00  0.00            
ATOM   1551  P   C   X  73      97.950  18.020  53.260  0.00  0.00            
ATOM   1552  OP1 C   X  73      98.980  18.480  54.140  0.00  0.00            
ATOM   1553  OP2 C   X  73      96.560  17.930  53.740  0.00  0.00            
ATOM   1554  O5' C   X  73      98.000  18.980  51.970  0.00  0.00            
ATOM   1555  C5' C   X  73      99.190  19.060  51.150  0.00  0.00            
ATOM   1556  C4' C   X  73      99.100  20.020  49.950  0.00  0.00            
ATOM   1557  O4' C   X  73      98.220  19.570  48.890  0.00  0.00            
ATOM   1558  C1' C   X  73      97.320  20.590  48.510  0.00  0.00            
ATOM   1559  N1  C   X  73      95.910  20.510  48.890  0.00  0.00            
ATOM   1560  C6  C   X  73      95.490  19.680  49.930  0.00  0.00            
ATOM   1561  C5  C   X  73      94.190  19.620  50.320  0.00  0.00            
ATOM   1562  C4  C   X  73      93.340  20.520  49.660  0.00  0.00            
ATOM   1563  N4  C   X  73      92.070  20.490  49.850  0.00  0.00            
ATOM   1564  N3  C   X  73      93.760  21.310  48.700  0.00  0.00            
ATOM   1565  C2  C   X  73      95.010  21.330  48.270  0.00  0.00            
ATOM   1566  O2  C   X  73      95.350  22.120  47.460  0.00  0.00            
ATOM   1567  C3' C   X  73      98.440  21.340  50.410  0.00  0.00            
ATOM   1568  C2' C   X  73      97.900  21.920  49.050  0.00  0.00            
ATOM   1569  O2' C   X  73      98.990  22.300  48.210  0.00  0.00            
ATOM   1570  O3' C   X  73      99.390  22.340  50.880  0.00  0.00            
ATOM   1571  P   C   X  74      99.070  23.300  52.100  0.00  0.00            
ATOM   1572  OP1 C   X  74     100.330  23.820  52.540  0.00  0.00            
ATOM   1573  OP2 C   X  74      98.080  22.770  53.080  0.00  0.00            
ATOM   1574  O5' C   X  74      98.190  24.510  51.450  0.00  0.00            
ATOM   1575  C5' C   X  74      98.760  25.400  50.560  0.00  0.00            
ATOM   1576  C4' C   X  74      97.770  26.310  49.810  0.00  0.00            
ATOM   1577  O4' C   X  74      96.750  25.540  49.110  0.00  0.00            
ATOM   1578  C1' C   X  74      95.550  26.210  49.140  0.00  0.00            
ATOM   1579  N1  C   X  74      94.540  25.390  49.830  0.00  0.00            
ATOM   1580  C6  C   X  74      94.820  24.340  50.730  0.00  0.00            
ATOM   1581  C5  C   X  74      93.810  23.590  51.270  0.00  0.00            
ATOM   1582  C4  C   X  74      92.530  24.090  50.910  0.00  0.00            
ATOM   1583  N4  C   X  74      91.470  23.610  51.650  0.00  0.00            
ATOM   1584  N3  C   X  74      92.240  25.170  50.240  0.00  0.00            
ATOM   1585  C2  C   X  74      93.240  25.840  49.730  0.00  0.00            
ATOM   1586  O2  C   X  74      93.030  26.850  49.020  0.00  0.00            
ATOM   1587  C3' C   X  74      96.950  27.190  50.690  0.00  0.00            
ATOM   1588  C2' C   X  74      95.830  27.610  49.730  0.00  0.00            
ATOM   1589  O2' C   X  74      96.300  28.460  48.630  0.00  0.00            
ATOM   1590  O3' C   X  74      97.670  28.320  51.280  0.00  0.00            
ATOM   1591  P   G   X  75      97.140  29.220  52.470  0.00  0.00            
ATOM   1592  OP1 G   X  75      98.180  30.260  52.540  0.00  0.00            
ATOM   1593  OP2 G   X  75      96.890  28.370  53.680  0.00  0.00            
ATOM   1594  O5' G   X  75      95.760  29.860  51.930  0.00  0.00            
ATOM   1595  C5' G   X  75      95.750  30.950  51.050  0.00  0.00            
ATOM   1596  C4' G   X  75      94.350  31.570  50.980  0.00  0.00            
ATOM   1597  O4' G   X  75      93.410  30.770  50.180  0.00  0.00            
ATOM   1598  C1' G   X  75      92.200  30.890  50.740  0.00  0.00            
ATOM   1599  N9  G   X  75      91.740  29.710  51.430  0.00  0.00            
ATOM   1600  C8  G   X  75      92.530  28.680  51.890  0.00  0.00            
ATOM   1601  N7  G   X  75      91.930  27.690  52.550  0.00  0.00            
ATOM   1602  C5  G   X  75      90.590  28.140  52.490  0.00  0.00            
ATOM   1603  C6  G   X  75      89.350  27.560  53.000  0.00  0.00            
ATOM   1604  O6  G   X  75      89.170  26.480  53.530  0.00  0.00            
ATOM   1605  N1  G   X  75      88.230  28.290  52.650  0.00  0.00            
ATOM   1606  C2  G   X  75      88.250  29.470  52.060  0.00  0.00            
ATOM   1607  N2  G   X  75      87.150  30.160  51.870  0.00  0.00            
ATOM   1608  N3  G   X  75      89.350  30.050  51.580  0.00  0.00            
ATOM   1609  C4  G   X  75      90.490  29.370  51.810  0.00  0.00            
ATOM   1610  C3' G   X  75      93.690  31.940  52.260  0.00  0.00            
ATOM   1611  C2' G   X  75      92.220  32.080  51.720  0.00  0.00            
ATOM   1612  O2' G   X  75      92.050  33.280  50.990  0.00  0.00            
ATOM   1613  O3' G   X  75      94.040  33.210  52.940  0.00  0.00            
ATOM   1614  P   A   X  76      93.720  33.360  54.520  0.00  0.00            
ATOM   1615  OP1 A   X  76      94.280  34.710  54.800  0.00  0.00            
ATOM   1616  OP2 A   X  76      94.240  32.180  55.230  0.00  0.00            
ATOM   1617  O5' A   X  76      92.150  33.390  54.790  0.00  0.00            
ATOM   1618  C5' A   X  76      91.430  34.410  54.130  0.00  0.00            
ATOM   1619  C4' A   X  76      89.920  34.200  54.100  0.00  0.00            
ATOM   1620  O4' A   X  76      89.650  32.830  53.790  0.00  0.00            
ATOM   1621  C1' A   X  76      88.510  32.380  54.540  0.00  0.00            
ATOM   1622  N9  A   X  76      88.920  31.120  55.280  0.00  0.00            
ATOM   1623  C8  A   X  76      90.180  30.550  55.480  0.00  0.00            
ATOM   1624  N7  A   X  76      90.180  29.310  55.980  0.00  0.00            
ATOM   1625  C5  A   X  76      88.750  29.110  56.090  0.00  0.00            
ATOM   1626  C6  A   X  76      87.960  28.020  56.560  0.00  0.00            
ATOM   1627  N6  A   X  76      88.410  26.820  56.920  0.00  0.00            
ATOM   1628  N1  A   X  76      86.670  28.040  56.450  0.00  0.00            
ATOM   1629  C2  A   X  76      86.100  29.220  56.100  0.00  0.00            
ATOM   1630  N3  A   X  76      86.670  30.340  55.770  0.00  0.00            
ATOM   1631  C4  A   X  76      88.010  30.220  55.780  0.00  0.00            
ATOM   1632  C3' A   X  76      89.410  34.260  55.500  0.00  0.00            
ATOM   1633  C2' A   X  76      88.070  33.550  55.440  0.00  0.00            
ATOM   1634  O2' A   X  76      87.000  34.290  54.890  0.00  0.00            
ATOM   1635  O3' A   X  76      89.280  35.620  55.980  0.00  0.00            
ATOM   1636  P   A   X  77      89.430  35.960  57.500  0.00  0.00            
ATOM   1637  OP1 A   X  77      89.480  37.450  57.630  0.00  0.00            
ATOM   1638  OP2 A   X  77      90.540  35.220  58.070  0.00  0.00            
ATOM   1639  O5' A   X  77      88.070  35.340  58.140  0.00  0.00            
ATOM   1640  C5' A   X  77      86.780  35.850  57.690  0.00  0.00            
ATOM   1641  C4' A   X  77      85.610  34.970  58.150  0.00  0.00            
ATOM   1642  O4' A   X  77      85.700  33.650  57.710  0.00  0.00            
ATOM   1643  C1' A   X  77      84.930  32.910  58.640  0.00  0.00            
ATOM   1644  N9  A   X  77      85.860  31.850  59.040  0.00  0.00            
ATOM   1645  C8  A   X  77      87.200  31.870  59.210  0.00  0.00            
ATOM   1646  N7  A   X  77      87.830  30.760  59.410  0.00  0.00            
ATOM   1647  C5  A   X  77      86.790  29.860  59.530  0.00  0.00            
ATOM   1648  C6  A   X  77      86.600  28.470  59.680  0.00  0.00            
ATOM   1649  N6  A   X  77      87.580  27.650  59.650  0.00  0.00            
ATOM   1650  N1  A   X  77      85.420  27.930  59.950  0.00  0.00            
ATOM   1651  C2  A   X  77      84.390  28.720  59.820  0.00  0.00            
ATOM   1652  N3  A   X  77      84.380  29.960  59.390  0.00  0.00            
ATOM   1653  C4  A   X  77      85.580  30.560  59.410  0.00  0.00            
ATOM   1654  C3' A   X  77      85.510  34.950  59.670  0.00  0.00            
ATOM   1655  C2' A   X  77      84.600  33.810  59.790  0.00  0.00            
ATOM   1656  O2' A   X  77      83.220  34.220  59.720  0.00  0.00            
ATOM   1657  O3' A   X  77      84.860  36.160  60.170  0.00  0.00            
ENDMDL
MODEL        4
ATOM      1  O5' G   X   1      66.220  32.990  50.530  0.00  0.00            
ATOM      2  C5' G   X   1      65.080  32.790  49.640  0.00  0.00            
ATOM      3  C4' G   X   1      64.400  31.410  49.620  0.00  0.00            
ATOM      4  O4' G   X   1      65.100  30.410  48.880  0.00  0.00            
ATOM      5  C1' G   X   1      65.330  29.240  49.690  0.00  0.00            
ATOM      6  N9  G   X   1      66.720  29.050  50.130  0.00  0.00            
ATOM      7  C8  G   X   1      67.780  29.930  49.960  0.00  0.00            
ATOM      8  N7  G   X   1      69.000  29.450  50.220  0.00  0.00            
ATOM      9  C5  G   X   1      68.700  28.100  50.610  0.00  0.00            
ATOM     10  C6  G   X   1      69.570  27.030  51.070  0.00  0.00            
ATOM     11  O6  G   X   1      70.790  27.020  51.140  0.00  0.00            
ATOM     12  N1  G   X   1      68.910  25.840  51.270  0.00  0.00            
ATOM     13  C2  G   X   1      67.560  25.720  51.200  0.00  0.00            
ATOM     14  N2  G   X   1      67.000  24.670  51.700  0.00  0.00            
ATOM     15  N3  G   X   1      66.710  26.680  50.910  0.00  0.00            
ATOM     16  C4  G   X   1      67.340  27.870  50.590  0.00  0.00            
ATOM     17  C3' G   X   1      64.280  30.860  51.020  0.00  0.00            
ATOM     18  C2' G   X   1      64.300  29.340  50.780  0.00  0.00            
ATOM     19  O2' G   X   1      63.060  28.780  50.290  0.00  0.00            
ATOM     20  O3' G   X   1      63.190  31.340  51.770  0.00  0.00            
ATOM     21  P   G   X   2      63.300  31.530  53.360  0.00  0.00            
ATOM     22  OP1 G   X   2      62.020  32.070  53.690  0.00  0.00            
ATOM     23  OP2 G   X   2      64.490  32.290  53.720  0.00  0.00            
ATOM     24  O5' G   X   2      63.490  30.020  53.860  0.00  0.00            
ATOM     25  C5' G   X   2      62.400  29.070  53.850  0.00  0.00            
ATOM     26  C4' G   X   2      62.860  27.690  54.380  0.00  0.00            
ATOM     27  O4' G   X   2      63.880  27.070  53.610  0.00  0.00            
ATOM     28  C1' G   X   2      64.730  26.300  54.410  0.00  0.00            
ATOM     29  N9  G   X   2      66.070  26.850  54.420  0.00  0.00            
ATOM     30  C8  G   X   2      66.550  27.940  53.810  0.00  0.00            
ATOM     31  N7  G   X   2      67.850  28.160  53.890  0.00  0.00            
ATOM     32  C5  G   X   2      68.280  26.980  54.480  0.00  0.00            
ATOM     33  C6  G   X   2      69.630  26.410  54.590  0.00  0.00            
ATOM     34  O6  G   X   2      70.730  26.830  54.250  0.00  0.00            
ATOM     35  N1  G   X   2      69.640  25.230  55.320  0.00  0.00            
ATOM     36  C2  G   X   2      68.510  24.630  55.760  0.00  0.00            
ATOM     37  N2  G   X   2      68.670  23.610  56.520  0.00  0.00            
ATOM     38  N3  G   X   2      67.260  25.040  55.530  0.00  0.00            
ATOM     39  C4  G   X   2      67.230  26.230  54.860  0.00  0.00            
ATOM     40  C3' G   X   2      63.480  27.770  55.800  0.00  0.00            
ATOM     41  C2' G   X   2      64.110  26.370  55.780  0.00  0.00            
ATOM     42  O2' G   X   2      63.160  25.310  55.830  0.00  0.00            
ATOM     43  O3' G   X   2      62.500  27.820  56.850  0.00  0.00            
ATOM     44  P   C   X   3      62.670  28.530  58.300  0.00  0.00            
ATOM     45  OP1 C   X   3      61.360  28.330  59.010  0.00  0.00            
ATOM     46  OP2 C   X   3      63.220  29.900  58.220  0.00  0.00            
ATOM     47  O5' C   X   3      63.790  27.560  58.910  0.00  0.00            
ATOM     48  C5' C   X   3      63.360  26.350  59.520  0.00  0.00            
ATOM     49  C4' C   X   3      64.580  25.460  59.820  0.00  0.00            
ATOM     50  O4' C   X   3      65.460  25.350  58.730  0.00  0.00            
ATOM     51  C1' C   X   3      66.790  25.220  59.310  0.00  0.00            
ATOM     52  N1  C   X   3      67.840  26.090  58.740  0.00  0.00            
ATOM     53  C6  C   X   3      67.480  27.090  57.850  0.00  0.00            
ATOM     54  C5  C   X   3      68.450  27.920  57.400  0.00  0.00            
ATOM     55  C4  C   X   3      69.790  27.610  57.730  0.00  0.00            
ATOM     56  N4  C   X   3      70.740  28.210  57.070  0.00  0.00            
ATOM     57  N3  C   X   3      70.160  26.610  58.520  0.00  0.00            
ATOM     58  C2  C   X   3      69.170  25.810  59.010  0.00  0.00            
ATOM     59  O2  C   X   3      69.460  24.840  59.680  0.00  0.00            
ATOM     60  C3' C   X   3      65.480  26.220  60.900  0.00  0.00            
ATOM     61  C2' C   X   3      66.730  25.370  60.840  0.00  0.00            
ATOM     62  O2' C   X   3      66.410  24.040  61.420  0.00  0.00            
ATOM     63  O3' C   X   3      64.890  26.210  62.180  0.00  0.00            
ATOM     64  P   G   X   4      65.200  27.410  63.110  0.00  0.00            
ATOM     65  OP1 G   X   4      64.570  27.040  64.390  0.00  0.00            
ATOM     66  OP2 G   X   4      64.840  28.680  62.430  0.00  0.00            
ATOM     67  O5' G   X   4      66.760  27.460  63.300  0.00  0.00            
ATOM     68  C5' G   X   4      67.500  26.450  64.070  0.00  0.00            
ATOM     69  C4' G   X   4      68.980  26.700  64.240  0.00  0.00            
ATOM     70  O4' G   X   4      69.650  26.380  63.000  0.00  0.00            
ATOM     71  C1' G   X   4      70.860  27.120  63.010  0.00  0.00            
ATOM     72  N9  G   X   4      70.830  28.030  61.890  0.00  0.00            
ATOM     73  C8  G   X   4      69.790  28.700  61.240  0.00  0.00            
ATOM     74  N7  G   X   4      70.180  29.660  60.400  0.00  0.00            
ATOM     75  C5  G   X   4      71.590  29.590  60.490  0.00  0.00            
ATOM     76  C6  G   X   4      72.610  30.310  59.780  0.00  0.00            
ATOM     77  O6  G   X   4      72.440  31.180  58.930  0.00  0.00            
ATOM     78  N1  G   X   4      73.870  29.940  60.250  0.00  0.00            
ATOM     79  C2  G   X   4      74.070  29.080  61.210  0.00  0.00            
ATOM     80  N2  G   X   4      75.330  28.800  61.490  0.00  0.00            
ATOM     81  N3  G   X   4      73.230  28.300  61.730  0.00  0.00            
ATOM     82  C4  G   X   4      71.970  28.620  61.430  0.00  0.00            
ATOM     83  C3' G   X   4      69.450  28.060  64.750  0.00  0.00            
ATOM     84  C2' G   X   4      70.990  27.820  64.450  0.00  0.00            
ATOM     85  O2' G   X   4      71.470  26.990  65.450  0.00  0.00            
ATOM     86  O3' G   X   4      68.940  28.410  66.000  0.00  0.00            
ATOM     87  P   A   X   5      68.630  29.870  66.390  0.00  0.00            
ATOM     88  OP1 A   X   5      67.260  29.940  66.990  0.00  0.00            
ATOM     89  OP2 A   X   5      69.040  30.840  65.290  0.00  0.00            
ATOM     90  O5' A   X   5      69.630  30.060  67.600  0.00  0.00            
ATOM     91  C5' A   X   5      71.030  29.850  67.450  0.00  0.00
[truncated: 909,272 more chars]
