# Supplementary material for: Structural and dynamic mechanisms for coupled folding and tRNA recognition of a translational T-box riboswitch
Source: Nat Commun. 2023 Nov 15;14:7394. doi: 10.1038/s41467-023-43232-z (PMC10651847; doi:10.1038/s41467-023-43232-z)
Supplement: Supplementary file 5 — Supplementary Data 2 [file 41467_2023_43232_MOESM5_ESM.zip › Supplementary Data 2/T89_0.001mM.pdb]

MODEL        1
ATOM      1  O5' G   X   1      56.540  81.960  49.460  1.00  0.00           O
ATOM      2  C5' G   X   1      57.040  82.970  50.260  1.00  0.00           C
ATOM      3  C4' G   X   1      58.530  82.930  50.440  1.00  0.00           C
ATOM      4  O4' G   X   1      59.380  83.150  49.260  1.00  0.00           O
ATOM      5  C1' G   X   1      60.360  84.090  49.660  1.00  0.00           C
ATOM      6  N9  G   X   1      60.090  85.390  48.920  1.00  0.00           N
ATOM      7  C8  G   X   1      59.070  85.610  47.990  1.00  0.00           C
ATOM      8  N7  G   X   1      59.060  86.810  47.460  1.00  0.00           N
ATOM      9  C5  G   X   1      60.120  87.470  48.160  1.00  0.00           C
ATOM     10  C6  G   X   1      60.460  88.860  48.310  1.00  0.00           C
ATOM     11  O6  G   X   1      59.960  89.830  47.740  1.00  0.00           O
ATOM     12  N1  G   X   1      61.500  89.070  49.130  1.00  0.00           N
ATOM     13  C2  G   X   1      62.090  88.110  49.870  1.00  0.00           C
ATOM     14  N2  G   X   1      62.860  88.540  50.900  1.00  0.00           N
ATOM     15  N3  G   X   1      61.680  86.830  49.970  1.00  0.00           N
ATOM     16  C4  G   X   1      60.730  86.590  49.020  1.00  0.00           C
ATOM     17  C3' G   X   1      58.930  84.080  51.360  1.00  0.00           C
ATOM     18  C2' G   X   1      60.400  84.240  51.170  1.00  0.00           C
ATOM     19  O2' G   X   1      61.240  83.310  51.850  1.00  0.00           O
ATOM     20  O3' G   X   1      58.510  83.870  52.680  1.00  0.00           O
ATOM     21  P   G   X   2      57.610  84.850  53.540  1.00  0.00           P
ATOM     22  OP1 G   X   2      57.060  83.970  54.600  1.00  0.00           O
ATOM     23  OP2 G   X   2      56.650  85.540  52.680  1.00  0.00           O
ATOM     24  O5' G   X   2      58.620  85.850  54.100  1.00  0.00           O
ATOM     25  C5' G   X   2      59.450  85.540  55.180  1.00  0.00           C
ATOM     26  C4' G   X   2      60.390  86.610  55.590  1.00  0.00           C
ATOM     27  O4' G   X   2      61.220  87.140  54.570  1.00  0.00           O
ATOM     28  C1' G   X   2      61.260  88.560  54.550  1.00  0.00           C
ATOM     29  N9  G   X   2      60.400  89.010  53.460  1.00  0.00           N
ATOM     30  C8  G   X   2      59.720  88.270  52.520  1.00  0.00           C
ATOM     31  N7  G   X   2      59.220  88.940  51.530  1.00  0.00           N
ATOM     32  C5  G   X   2      59.550  90.260  51.920  1.00  0.00           C
ATOM     33  C6  G   X   2      59.270  91.500  51.200  1.00  0.00           C
ATOM     34  O6  G   X   2      58.740  91.700  50.100  1.00  0.00           O
ATOM     35  N1  G   X   2      59.890  92.580  51.790  1.00  0.00           N
ATOM     36  C2  G   X   2      60.540  92.470  52.950  1.00  0.00           C
ATOM     37  N2  G   X   2      60.950  93.670  53.370  1.00  0.00           N
ATOM     38  N3  G   X   2      60.790  91.400  53.680  1.00  0.00           N
ATOM     39  C4  G   X   2      60.290  90.300  53.030  1.00  0.00           C
ATOM     40  C3' G   X   2      59.710  87.770  56.270  1.00  0.00           C
ATOM     41  C2' G   X   2      60.710  88.910  55.990  1.00  0.00           C
ATOM     42  O2' G   X   2      61.840  88.870  56.820  1.00  0.00           O
ATOM     43  O3' G   X   2      59.250  87.550  57.560  1.00  0.00           O
ATOM     44  P   C   X   3      57.870  88.230  58.050  1.00  0.00           P
ATOM     45  OP1 C   X   3      57.750  87.940  59.480  1.00  0.00           O
ATOM     46  OP2 C   X   3      56.730  87.910  57.220  1.00  0.00           O
ATOM     47  O5' C   X   3      58.210  89.730  57.780  1.00  0.00           O
ATOM     48  C5' C   X   3      59.020  90.590  58.560  1.00  0.00           C
ATOM     49  C4' C   X   3      58.990  91.980  58.030  1.00  0.00           C
ATOM     50  O4' C   X   3      59.090  91.890  56.640  1.00  0.00           O
ATOM     51  C1' C   X   3      58.500  93.080  56.070  1.00  0.00           C
ATOM     52  N1  C   X   3      57.730  92.740  54.810  1.00  0.00           N
ATOM     53  C6  C   X   3      57.240  91.500  54.650  1.00  0.00           C
ATOM     54  C5  C   X   3      56.600  91.180  53.500  1.00  0.00           C
ATOM     55  C4  C   X   3      56.540  92.210  52.520  1.00  0.00           C
ATOM     56  N4  C   X   3      55.800  92.100  51.410  1.00  0.00           N
ATOM     57  N3  C   X   3      56.920  93.480  52.740  1.00  0.00           N
ATOM     58  C2  C   X   3      57.510  93.760  53.870  1.00  0.00           C
ATOM     59  O2  C   X   3      57.890  94.910  54.090  1.00  0.00           O
ATOM     60  C3' C   X   3      57.590  92.620  58.220  1.00  0.00           C
ATOM     61  C2' C   X   3      57.680  93.710  57.150  1.00  0.00           C
ATOM     62  O2' C   X   3      58.310  94.920  57.540  1.00  0.00           O
ATOM     63  O3' C   X   3      57.300  93.100  59.470  1.00  0.00           O
ATOM     64  P   G   X   4      55.840  93.430  59.970  1.00  0.00           P
ATOM     65  OP1 G   X   4      55.810  93.950  61.350  1.00  0.00           O
ATOM     66  OP2 G   X   4      54.970  92.220  59.810  1.00  0.00           O
ATOM     67  O5' G   X   4      55.240  94.520  59.060  1.00  0.00           O
ATOM     68  C5' G   X   4      55.550  95.930  59.180  1.00  0.00           C
ATOM     69  C4' G   X   4      55.100  96.800  57.930  1.00  0.00           C
ATOM     70  O4' G   X   4      55.720  96.430  56.640  1.00  0.00           O
ATOM     71  C1' G   X   4      54.780  96.830  55.580  1.00  0.00           C
ATOM     72  N9  G   X   4      54.410  95.620  54.830  1.00  0.00           N
ATOM     73  C8  G   X   4      54.240  94.320  55.260  1.00  0.00           C
ATOM     74  N7  G   X   4      53.770  93.550  54.330  1.00  0.00           N
ATOM     75  C5  G   X   4      53.600  94.440  53.260  1.00  0.00           C
ATOM     76  C6  G   X   4      53.170  94.140  51.880  1.00  0.00           C
ATOM     77  O6  G   X   4      52.870  93.080  51.350  1.00  0.00           O
ATOM     78  N1  G   X   4      52.930  95.320  51.190  1.00  0.00           N
ATOM     79  C2  G   X   4      53.250  96.590  51.560  1.00  0.00           C
ATOM     80  N2  G   X   4      53.270  97.440  50.600  1.00  0.00           N
ATOM     81  N3  G   X   4      53.760  96.880  52.750  1.00  0.00           N
ATOM     82  C4  G   X   4      53.890  95.720  53.560  1.00  0.00           C
ATOM     83  C3' G   X   4      53.660  96.710  57.640  1.00  0.00           C
ATOM     84  C2' G   X   4      53.630  97.420  56.340  1.00  0.00           C
ATOM     85  O2' G   X   4      53.700  98.830  56.330  1.00  0.00           O
ATOM     86  O3' G   X   4      52.890  97.360  58.750  1.00  0.00           O
ATOM     87  P   A   X   5      51.330  97.190  58.980  1.00  0.00           P
ATOM     88  OP1 A   X   5      50.920  97.790  60.270  1.00  0.00           O
ATOM     89  OP2 A   X   5      51.000  95.760  58.760  1.00  0.00           O
ATOM     90  O5' A   X   5      50.630  98.050  57.840  1.00  0.00           O
ATOM     91  C5' A   X   5      50.620  99.470  57.820  1.00  0.00           C
ATOM     92  C4' A   X   5      50.020 100.030  56.470  1.00  0.00           C
ATOM     93  O4' A   X   5      50.540  99.580  55.250  1.00  0.00           O
ATOM     94  C1' A   X   5      49.590 100.090  54.320  1.00  0.00           C
ATOM     95  N9  A   X   5      49.760  99.420  53.000  1.00  0.00           N
ATOM     96  C8  A   X   5      50.140 100.050  51.760  1.00  0.00           C
ATOM     97  N7  A   X   5      50.200  99.200  50.750  1.00  0.00           N
ATOM     98  C5  A   X   5      49.800  97.980  51.380  1.00  0.00           C
ATOM     99  C6  A   X   5      49.650  96.730  50.890  1.00  0.00           C
ATOM    100  N6  A   X   5      49.820  96.320  49.670  1.00  0.00           N
ATOM    101  N1  A   X   5      49.370  95.770  51.670  1.00  0.00           N
ATOM    102  C2  A   X   5      49.290  95.960  52.990  1.00  0.00           C
ATOM    103  N3  A   X   5      49.370  97.120  53.630  1.00  0.00           N
ATOM    104  C4  A   X   5      49.660  98.080  52.740  1.00  0.00           C
ATOM    105  C3' A   X   5      48.540  99.690  56.370  1.00  0.00           C
ATOM    106  C2' A   X   5      48.230  99.870  54.870  1.00  0.00           C
ATOM    107  O2' A   X   5      47.330 100.950  54.630  1.00  0.00           O
ATOM    108  O3' A   X   5      47.800 100.500  57.300  1.00  0.00           O
ATOM    109  P   C   X   6      46.340 100.030  57.770  1.00  0.00           P
ATOM    110  OP1 C   X   6      46.240  98.560  57.900  1.00  0.00           O
ATOM    111  OP2 C   X   6      45.380 100.800  56.900  1.00  0.00           O
ATOM    112  O5' C   X   6      46.310 100.550  59.250  1.00  0.00           O
ATOM    113  C5' C   X   6      46.500 101.860  59.640  1.00  0.00           C
ATOM    114  C4' C   X   6      46.320 102.140  61.140  1.00  0.00           C
ATOM    115  O4' C   X   6      45.020 101.740  61.620  1.00  0.00           O
ATOM    116  C1' C   X   6      45.240 101.340  62.960  1.00  0.00           C
ATOM    117  N1  C   X   6      44.530 100.010  63.280  1.00  0.00           N
ATOM    118  C6  C   X   6      44.430  99.020  62.360  1.00  0.00           C
ATOM    119  C5  C   X   6      43.930  97.820  62.790  1.00  0.00           C
ATOM    120  C4  C   X   6      43.360  97.770  64.100  1.00  0.00           C
ATOM    121  N4  C   X   6      42.890  96.690  64.530  1.00  0.00           N
ATOM    122  N3  C   X   6      43.450  98.740  64.910  1.00  0.00           N
ATOM    123  C2  C   X   6      43.980  99.900  64.520  1.00  0.00           C
ATOM    124  O2  C   X   6      43.880 100.830  65.320  1.00  0.00           O
ATOM    125  C3' C   X   6      47.390 101.350  61.840  1.00  0.00           C
ATOM    126  C2' C   X   6      46.760 101.250  63.190  1.00  0.00           C
ATOM    127  O2' C   X   6      47.230 102.250  64.140  1.00  0.00           O
ATOM    128  O3' C   X   6      48.650 101.960  61.810  1.00  0.00           O
ATOM    129  P   G   X   7      49.920 101.490  62.640  1.00  0.00           P
ATOM    130  OP1 G   X   7      49.880 100.070  62.880  1.00  0.00           O
ATOM    131  OP2 G   X   7      49.980 102.360  63.830  1.00  0.00           O
ATOM    132  O5' G   X   7      51.130 102.000  61.760  1.00  0.00           O
ATOM    133  C5' G   X   7      51.750 101.270  60.800  1.00  0.00           C
ATOM    134  C4' G   X   7      52.420 102.080  59.690  1.00  0.00           C
ATOM    135  O4' G   X   7      51.500 102.250  58.570  1.00  0.00           O
ATOM    136  C1' G   X   7      51.140 103.630  58.470  1.00  0.00           C
ATOM    137  N9  G   X   7      49.700 103.870  58.070  1.00  0.00           N
ATOM    138  C8  G   X   7      48.690 104.230  58.920  1.00  0.00           C
ATOM    139  N7  G   X   7      47.620 104.660  58.340  1.00  0.00           N
ATOM    140  C5  G   X   7      47.980 104.420  57.000  1.00  0.00           C
ATOM    141  C6  G   X   7      47.190 104.670  55.770  1.00  0.00           C
ATOM    142  O6  G   X   7      46.020 105.050  55.770  1.00  0.00           O
ATOM    143  N1  G   X   7      47.790 104.300  54.640  1.00  0.00           N
ATOM    144  C2  G   X   7      49.050 103.900  54.570  1.00  0.00           C
ATOM    145  N2  G   X   7      49.600 103.610  53.440  1.00  0.00           N
ATOM    146  N3  G   X   7      49.820 103.680  55.660  1.00  0.00           N
ATOM    147  C4  G   X   7      49.250 103.970  56.800  1.00  0.00           C
ATOM    148  C3' G   X   7      52.830 103.550  59.970  1.00  0.00           C
ATOM    149  C2' G   X   7      51.590 104.380  59.700  1.00  0.00           C
ATOM    150  O2' G   X   7      51.890 105.770  59.640  1.00  0.00           O
ATOM    151  O3' G   X   7      53.830 103.870  59.020  1.00  0.00           O
ATOM    152  P   A   X   8      55.270 104.460  59.450  1.00  0.00           P
ATOM    153  OP1 A   X   8      55.250 104.550  60.930  1.00  0.00           O
ATOM    154  OP2 A   X   8      55.540 105.670  58.690  1.00  0.00           O
ATOM    155  O5' A   X   8      56.340 103.380  59.040  1.00  0.00           O
ATOM    156  C5' A   X   8      56.560 102.160  59.660  1.00  0.00           C
ATOM    157  C4' A   X   8      56.950 101.040  58.720  1.00  0.00           C
ATOM    158  O4' A   X   8      56.040 100.950  57.620  1.00  0.00           O
ATOM    159  C1' A   X   8      56.700 100.460  56.460  1.00  0.00           C
ATOM    160  N9  A   X   8      56.440 101.460  55.420  1.00  0.00           N
ATOM    161  C8  A   X   8      55.740 102.600  55.540  1.00  0.00           C
ATOM    162  N7  A   X   8      55.500 103.250  54.450  1.00  0.00           N
ATOM    163  C5  A   X   8      56.270 102.520  53.480  1.00  0.00           C
ATOM    164  C6  A   X   8      56.540 102.560  52.090  1.00  0.00           C
ATOM    165  N6  A   X   8      56.090 103.440  51.270  1.00  0.00           N
ATOM    166  N1  A   X   8      57.360 101.640  51.570  1.00  0.00           N
ATOM    167  C2  A   X   8      57.860 100.690  52.330  1.00  0.00           C
ATOM    168  N3  A   X   8      57.560 100.460  53.600  1.00  0.00           N
ATOM    169  C4  A   X   8      56.820 101.440  54.140  1.00  0.00           C
ATOM    170  C3' A   X   8      58.250 101.240  57.940  1.00  0.00           C
ATOM    171  C2' A   X   8      58.170 100.240  56.770  1.00  0.00           C
ATOM    172  O2' A   X   8      58.410  98.800  56.850  1.00  0.00           O
ATOM    173  O3' A   X   8      59.410 100.970  58.690  1.00  0.00           O
ATOM    174  P   U   X   9      60.720 101.960  58.620  1.00  0.00           P
ATOM    175  OP1 U   X   9      61.810 101.350  59.420  1.00  0.00           O
ATOM    176  OP2 U   X   9      60.200 103.280  58.920  1.00  0.00           O
ATOM    177  O5' U   X   9      61.050 101.920  57.060  1.00  0.00           O
ATOM    178  C5' U   X   9      61.690 100.940  56.350  1.00  0.00           C
ATOM    179  C4' U   X   9      61.740 101.310  54.870  1.00  0.00           C
ATOM    180  O4' U   X   9      60.420 101.590  54.390  1.00  0.00           O
ATOM    181  C1' U   X   9      60.410 102.600  53.340  1.00  0.00           C
ATOM    182  N1  U   X   9      59.520 103.790  53.530  1.00  0.00           N
ATOM    183  C6  U   X   9      59.120 104.130  54.780  1.00  0.00           C
ATOM    184  C5  U   X   9      58.190 105.090  55.010  1.00  0.00           C
ATOM    185  C4  U   X   9      57.640 105.820  53.950  1.00  0.00           C
ATOM    186  O4  U   X   9      56.620 106.490  53.970  1.00  0.00           O
ATOM    187  N3  U   X   9      58.250 105.650  52.730  1.00  0.00           N
ATOM    188  C2  U   X   9      59.250 104.670  52.490  1.00  0.00           C
ATOM    189  O2  U   X   9      59.770 104.640  51.340  1.00  0.00           O
ATOM    190  C3' U   X   9      62.360 102.720  54.630  1.00  0.00           C
ATOM    191  C2' U   X   9      61.830 103.240  53.280  1.00  0.00           C
ATOM    192  O2' U   X   9      62.490 102.600  52.260  1.00  0.00           O
ATOM    193  O3' U   X   9      63.760 102.600  54.510  1.00  0.00           O
ATOM    194  P   C   X  10      64.730 103.720  55.070  1.00  0.00           P
ATOM    195  OP1 C   X  10      66.080 103.380  54.580  1.00  0.00           O
ATOM    196  OP2 C   X  10      64.470 103.800  56.500  1.00  0.00           O
ATOM    197  O5' C   X  10      64.320 105.190  54.400  1.00  0.00           O
ATOM    198  C5' C   X  10      64.520 105.530  53.000  1.00  0.00           C
ATOM    199  C4' C   X  10      63.670 106.780  52.540  1.00  0.00           C
ATOM    200  O4' C   X  10      62.230 106.620  52.530  1.00  0.00           O
ATOM    201  C1' C   X  10      61.660 107.840  52.860  1.00  0.00           C
ATOM    202  N1  C   X  10      60.980 107.820  54.150  1.00  0.00           N
ATOM    203  C6  C   X  10      61.160 106.740  55.010  1.00  0.00           C
ATOM    204  C5  C   X  10      60.490 106.690  56.190  1.00  0.00           C
ATOM    205  C4  C   X  10      59.660 107.790  56.450  1.00  0.00           C
ATOM    206  N4  C   X  10      58.970 107.730  57.560  1.00  0.00           N
ATOM    207  N3  C   X  10      59.470 108.800  55.660  1.00  0.00           N
ATOM    208  C2  C   X  10      60.230 108.850  54.530  1.00  0.00           C
ATOM    209  O2  C   X  10      60.030 109.810  53.810  1.00  0.00           O
ATOM    210  C3' C   X  10      64.020 108.100  53.230  1.00  0.00           C
ATOM    211  C2' C   X  10      62.770 108.860  52.770  1.00  0.00           C
ATOM    212  O2' C   X  10      62.760 109.360  51.410  1.00  0.00           O
ATOM    213  O3' C   X  10      65.370 108.500  52.890  1.00  0.00           O
ATOM    214  P   C   X  11      66.160 109.730  53.580  1.00  0.00           P
ATOM    215  OP1 C   X  11      67.260 110.140  52.650  1.00  0.00           O
ATOM    216  OP2 C   X  11      66.510 109.200  54.900  1.00  0.00           O
ATOM    217  O5' C   X  11      65.100 110.960  53.910  1.00  0.00           O
ATOM    218  C5' C   X  11      64.780 111.910  52.830  1.00  0.00           C
ATOM    219  C4' C   X  11      63.830 113.000  53.220  1.00  0.00           C
ATOM    220  O4' C   X  11      62.520 112.460  53.620  1.00  0.00           O
ATOM    221  C1' C   X  11      61.900 113.210  54.690  1.00  0.00           C
ATOM    222  N1  C   X  11      61.810 112.460  55.970  1.00  0.00           N
ATOM    223  C6  C   X  11      62.380 111.240  56.170  1.00  0.00           C
ATOM    224  C5  C   X  11      62.050 110.480  57.180  1.00  0.00           C
ATOM    225  C4  C   X  11      60.970 110.880  58.050  1.00  0.00           C
ATOM    226  N4  C   X  11      60.350 110.060  58.870  1.00  0.00           N
ATOM    227  N3  C   X  11      60.560 112.130  58.020  1.00  0.00           N
ATOM    228  C2  C   X  11      60.920 112.870  56.990  1.00  0.00           C
ATOM    229  O2  C   X  11      60.430 113.980  56.960  1.00  0.00           O
ATOM    230  C3' C   X  11      64.220 113.820  54.470  1.00  0.00           C
ATOM    231  C2' C   X  11      62.860 114.470  54.880  1.00  0.00           C
ATOM    232  O2' C   X  11      62.390 115.470  53.940  1.00  0.00           O
ATOM    233  O3' C   X  11      65.170 114.830  54.220  1.00  0.00           O
ATOM    234  P   G   X  12      66.050 115.270  55.430  1.00  0.00           P
ATOM    235  OP1 G   X  12      67.000 116.240  54.990  1.00  0.00           O
ATOM    236  OP2 G   X  12      66.490 114.100  56.170  1.00  0.00           O
ATOM    237  O5' G   X  12      64.970 116.050  56.410  1.00  0.00           O
ATOM    238  C5' G   X  12      64.660 117.350  56.140  1.00  0.00           C
ATOM    239  C4' G   X  12      63.730 118.160  57.180  1.00  0.00           C
ATOM    240  O4' G   X  12      62.500 117.410  57.320  1.00  0.00           O
ATOM    241  C1' G   X  12      62.150 117.360  58.730  1.00  0.00           C
ATOM    242  N9  G   X  12      62.350 116.050  59.360  1.00  0.00           N
ATOM    243  C8  G   X  12      62.940 114.950  58.810  1.00  0.00           C
ATOM    244  N7  G   X  12      62.880 113.820  59.530  1.00  0.00           N
ATOM    245  C5  G   X  12      62.140 114.300  60.710  1.00  0.00           C
ATOM    246  C6  G   X  12      61.620 113.620  61.820  1.00  0.00           C
ATOM    247  O6  G   X  12      61.760 112.400  62.050  1.00  0.00           O
ATOM    248  N1  G   X  12      60.910 114.410  62.660  1.00  0.00           N
ATOM    249  C2  G   X  12      60.630 115.760  62.490  1.00  0.00           C
ATOM    250  N2  G   X  12      60.040 116.410  63.440  1.00  0.00           N
ATOM    251  N3  G   X  12      61.180 116.430  61.490  1.00  0.00           N
ATOM    252  C4  G   X  12      61.880 115.670  60.630  1.00  0.00           C
ATOM    253  C3' G   X  12      64.270 118.300  58.590  1.00  0.00           C
ATOM    254  C2' G   X  12      63.010 118.460  59.370  1.00  0.00           C
ATOM    255  O2' G   X  12      62.320 119.720  59.190  1.00  0.00           O
ATOM    256  O3' G   X  12      65.230 119.310  58.760  1.00  0.00           O
ATOM    257  P   G   X  13      66.450 119.190  59.830  1.00  0.00           P
ATOM    258  OP1 G   X  13      67.170 120.450  59.830  1.00  0.00           O
ATOM    259  OP2 G   X  13      67.200 117.960  59.680  1.00  0.00           O
ATOM    260  O5' G   X  13      65.560 119.150  61.250  1.00  0.00           O
ATOM    261  C5' G   X  13      65.020 120.270  61.740  1.00  0.00           C
ATOM    262  C4' G   X  13      64.070 119.980  62.930  1.00  0.00           C
ATOM    263  O4' G   X  13      63.300 118.770  62.730  1.00  0.00           O
ATOM    264  C1' G   X  13      62.990 118.240  63.990  1.00  0.00           C
ATOM    265  N9  G   X  13      63.460 116.780  63.860  1.00  0.00           N
ATOM    266  C8  G   X  13      64.150 116.110  62.890  1.00  0.00           C
ATOM    267  N7  G   X  13      64.340 114.850  63.060  1.00  0.00           N
ATOM    268  C5  G   X  13      63.630 114.620  64.320  1.00  0.00           C
ATOM    269  C6  G   X  13      63.490 113.410  65.080  1.00  0.00           C
ATOM    270  O6  G   X  13      63.860 112.220  64.850  1.00  0.00           O
ATOM    271  N1  G   X  13      62.830 113.630  66.250  1.00  0.00           N
ATOM    272  C2  G   X  13      62.330 114.870  66.620  1.00  0.00           C
ATOM    273  N2  G   X  13      61.610 114.760  67.740  1.00  0.00           N
ATOM    274  N3  G   X  13      62.480 116.020  65.980  1.00  0.00           N
ATOM    275  C4  G   X  13      63.170 115.820  64.820  1.00  0.00           C
ATOM    276  C3' G   X  13      64.760 119.830  64.270  1.00  0.00           C
ATOM    277  C2' G   X  13      63.740 118.960  65.070  1.00  0.00           C
ATOM    278  O2' G   X  13      62.810 119.690  65.770  1.00  0.00           O
ATOM    279  O3' G   X  13      65.040 121.030  64.990  1.00  0.00           O
ATOM    280  P   C   X  14      66.450 121.280  65.670  1.00  0.00           P
ATOM    281  OP1 C   X  14      66.560 122.700  66.170  1.00  0.00           O
ATOM    282  OP2 C   X  14      67.460 120.780  64.760  1.00  0.00           O
ATOM    283  O5' C   X  14      66.300 120.390  67.010  1.00  0.00           O
ATOM    284  C5' C   X  14      65.400 120.840  68.040  1.00  0.00           C
ATOM    285  C4' C   X  14      65.140 119.780  69.160  1.00  0.00           C
ATOM    286  O4' C   X  14      64.480 118.610  68.610  1.00  0.00           O
ATOM    287  C1' C   X  14      64.960 117.400  69.250  1.00  0.00           C
ATOM    288  N1  C   X  14      65.550 116.410  68.280  1.00  0.00           N
ATOM    289  C6  C   X  14      66.240 116.780  67.100  1.00  0.00           C
ATOM    290  C5  C   X  14      66.510 115.850  66.140  1.00  0.00           C
ATOM    291  C4  C   X  14      66.150 114.520  66.420  1.00  0.00           C
ATOM    292  N4  C   X  14      66.430 113.560  65.560  1.00  0.00           N
ATOM    293  N3  C   X  14      65.570 114.150  67.550  1.00  0.00           N
ATOM    294  C2  C   X  14      65.240 115.070  68.460  1.00  0.00           C
ATOM    295  O2  C   X  14      64.770 114.660  69.500  1.00  0.00           O
ATOM    296  C3' C   X  14      66.370 119.220  69.780  1.00  0.00           C
ATOM    297  C2' C   X  14      65.960 117.850  70.250  1.00  0.00           C
ATOM    298  O2' C   X  14      65.190 117.990  71.480  1.00  0.00           O
ATOM    299  O3' C   X  14      66.910 120.090  70.800  1.00  0.00           O
ATOM    300  P   C   X  15      68.370 119.810  71.320  1.00  0.00           P
ATOM    301  OP1 C   X  15      68.730 120.840  72.360  1.00  0.00           O
ATOM    302  OP2 C   X  15      69.220 119.740  70.050  1.00  0.00           O
ATOM    303  O5' C   X  15      68.580 118.440  71.980  1.00  0.00           O
ATOM    304  C5' C   X  15      67.940 118.050  73.170  1.00  0.00           C
ATOM    305  C4' C   X  15      68.000 116.520  73.310  1.00  0.00           C
ATOM    306  O4' C   X  15      67.340 115.850  72.280  1.00  0.00           O
ATOM    307  C1' C   X  15      67.770 114.520  72.280  1.00  0.00           C
ATOM    308  N1  C   X  15      67.900 114.190  70.830  1.00  0.00           N
ATOM    309  C6  C   X  15      68.420 115.100  69.920  1.00  0.00           C
ATOM    310  C5  C   X  15      68.730 114.730  68.650  1.00  0.00           C
ATOM    311  C4  C   X  15      68.450 113.350  68.340  1.00  0.00           C
ATOM    312  N4  C   X  15      68.770 112.960  67.140  1.00  0.00           N
ATOM    313  N3  C   X  15      67.890 112.480  69.180  1.00  0.00           N
ATOM    314  C2  C   X  15      67.500 112.920  70.400  1.00  0.00           C
ATOM    315  O2  C   X  15      66.800 112.120  71.060  1.00  0.00           O
ATOM    316  C3' C   X  15      69.340 115.870  73.430  1.00  0.00           C
ATOM    317  C2' C   X  15      69.110 114.420  73.000  1.00  0.00           C
ATOM    318  O2' C   X  15      68.870 113.450  74.030  1.00  0.00           O
ATOM    319  O3' C   X  15      69.860 116.120  74.750  1.00  0.00           O
ATOM    320  P   A   X  16      71.400 116.290  74.850  1.00  0.00           P
ATOM    321  OP1 A   X  16      71.530 116.770  76.240  1.00  0.00           O
ATOM    322  OP2 A   X  16      71.970 117.110  73.770  1.00  0.00           O
ATOM    323  O5' A   X  16      72.000 114.860  74.730  1.00  0.00           O
ATOM    324  C5' A   X  16      72.310 114.090  75.840  1.00  0.00           C
ATOM    325  C4' A   X  16      72.810 112.700  75.320  1.00  0.00           C
ATOM    326  O4' A   X  16      73.140 111.880  76.420  1.00  0.00           O
ATOM    327  C1' A   X  16      73.040 110.550  76.100  1.00  0.00           C
ATOM    328  N9  A   X  16      72.190 109.880  77.150  1.00  0.00           N
ATOM    329  C8  A   X  16      72.650 109.120  78.140  1.00  0.00           C
ATOM    330  N7  A   X  16      71.830 108.910  79.110  1.00  0.00           N
ATOM    331  C5  A   X  16      70.640 109.470  78.670  1.00  0.00           C
ATOM    332  C6  A   X  16      69.310 109.660  79.180  1.00  0.00           C
ATOM    333  N6  A   X  16      68.750 109.090  80.240  1.00  0.00           N
ATOM    334  N1  A   X  16      68.370 110.350  78.470  1.00  0.00           N
ATOM    335  C2  A   X  16      68.810 110.930  77.370  1.00  0.00           C
ATOM    336  N3  A   X  16      69.960 110.940  76.770  1.00  0.00           N
ATOM    337  C4  A   X  16      70.880 110.140  77.490  1.00  0.00           C
ATOM    338  C3' A   X  16      71.940 111.860  74.360  1.00  0.00           C
ATOM    339  C2' A   X  16      72.380 110.410  74.740  1.00  0.00           C
ATOM    340  O2' A   X  16      73.380 109.780  73.940  1.00  0.00           O
ATOM    341  O3' A   X  16      72.100 112.150  72.900  1.00  0.00           O
ATOM    342  P   U   X  17      71.130 111.510  71.810  1.00  0.00           P
ATOM    343  OP1 U   X  17      71.260 112.340  70.580  1.00  0.00           O
ATOM    344  OP2 U   X  17      69.840 111.340  72.480  1.00  0.00           O
ATOM    345  O5' U   X  17      71.770 110.030  71.570  1.00  0.00           O
ATOM    346  C5' U   X  17      72.710 109.780  70.470  1.00  0.00           C
ATOM    347  C4' U   X  17      73.060 108.300  70.440  1.00  0.00           C
ATOM    348  O4' U   X  17      73.660 107.880  71.650  1.00  0.00           O
ATOM    349  C1' U   X  17      73.390 106.590  71.930  1.00  0.00           C
ATOM    350  N1  U   X  17      72.780 106.440  73.320  1.00  0.00           N
ATOM    351  C6  U   X  17      71.610 107.170  73.740  1.00  0.00           C
ATOM    352  C5  U   X  17      71.140 107.050  75.030  1.00  0.00           C
ATOM    353  C4  U   X  17      71.690 106.080  76.000  1.00  0.00           C
ATOM    354  O4  U   X  17      71.170 105.670  77.040  1.00  0.00           O
ATOM    355  N3  U   X  17      72.800 105.350  75.450  1.00  0.00           N
ATOM    356  C2  U   X  17      73.420 105.580  74.250  1.00  0.00           C
ATOM    357  O2  U   X  17      74.480 104.980  74.070  1.00  0.00           O
ATOM    358  C3' U   X  17      71.890 107.370  70.260  1.00  0.00           C
ATOM    359  C2' U   X  17      72.450 106.060  70.820  1.00  0.00           C
ATOM    360  O2' U   X  17      73.250 105.370  69.910  1.00  0.00           O
ATOM    361  O3' U   X  17      71.640 107.180  68.850  1.00  0.00           O
ATOM    362  P   C   X  18      70.080 107.260  68.400  1.00  0.00           P
ATOM    363  OP1 C   X  18      69.880 106.850  67.020  1.00  0.00           O
ATOM    364  OP2 C   X  18      69.530 108.570  68.840  1.00  0.00           O
ATOM    365  O5' C   X  18      69.320 106.080  69.260  1.00  0.00           O
ATOM    366  C5' C   X  18      69.310 104.660  68.940  1.00  0.00           C
ATOM    367  C4' C   X  18      68.680 103.750  70.030  1.00  0.00           C
ATOM    368  O4' C   X  18      69.380 103.920  71.310  1.00  0.00           O
ATOM    369  C1' C   X  18      68.460 103.770  72.450  1.00  0.00           C
ATOM    370  N1  C   X  18      68.290 105.110  73.230  1.00  0.00           N
ATOM    371  C6  C   X  18      68.530 106.350  72.720  1.00  0.00           C
ATOM    372  C5  C   X  18      68.100 107.440  73.430  1.00  0.00           C
ATOM    373  C4  C   X  18      67.540 107.300  74.730  1.00  0.00           C
ATOM    374  N4  C   X  18      67.390 108.350  75.440  1.00  0.00           N
ATOM    375  N3  C   X  18      67.280 106.080  75.200  1.00  0.00           N
ATOM    376  C2  C   X  18      67.690 105.040  74.460  1.00  0.00           C
ATOM    377  O2  C   X  18      67.590 103.930  74.910  1.00  0.00           O
ATOM    378  C3' C   X  18      67.200 104.050  70.380  1.00  0.00           C
ATOM    379  C2' C   X  18      67.120 103.390  71.830  1.00  0.00           C
ATOM    380  O2' C   X  18      66.940 101.930  71.740  1.00  0.00           O
ATOM    381  O3' C   X  18      66.200 103.660  69.480  1.00  0.00           O
ATOM    382  P   A   X  19      64.910 104.580  69.200  1.00  0.00           P
ATOM    383  OP1 A   X  19      63.910 103.540  68.800  1.00  0.00           O
ATOM    384  OP2 A   X  19      65.200 105.740  68.310  1.00  0.00           O
ATOM    385  O5' A   X  19      64.380 105.180  70.560  1.00  0.00           O
ATOM    386  C5' A   X  19      63.810 104.350  71.540  1.00  0.00           C
ATOM    387  C4' A   X  19      63.480 105.090  72.880  1.00  0.00           C
ATOM    388  O4' A   X  19      64.520 106.010  73.280  1.00  0.00           O
ATOM    389  C1' A   X  19      64.050 107.220  73.910  1.00  0.00           C
ATOM    390  N9  A   X  19      64.200 108.330  72.920  1.00  0.00           N
ATOM    391  C8  A   X  19      64.910 108.430  71.680  1.00  0.00           C
ATOM    392  N7  A   X  19      64.820 109.580  71.120  1.00  0.00           N
ATOM    393  C5  A   X  19      63.940 110.320  71.960  1.00  0.00           C
ATOM    394  C6  A   X  19      63.500 111.600  72.000  1.00  0.00           C
ATOM    395  N6  A   X  19      63.790 112.590  71.210  1.00  0.00           N
ATOM    396  N1  A   X  19      62.730 112.050  73.000  1.00  0.00           N
ATOM    397  C2  A   X  19      62.470 111.260  74.040  1.00  0.00           C
ATOM    398  N3  A   X  19      62.850 109.990  74.140  1.00  0.00           N
ATOM    399  C4  A   X  19      63.590 109.630  73.080  1.00  0.00           C
ATOM    400  C3' A   X  19      62.210 105.970  72.910  1.00  0.00           C
ATOM    401  C2' A   X  19      62.560 106.900  74.080  1.00  0.00           C
ATOM    402  O2' A   X  19      62.420 106.220  75.310  1.00  0.00           O
ATOM    403  O3' A   X  19      61.100 105.210  73.320  1.00  0.00           O
ATOM    404  P   C   X  20      59.590 105.220  72.760  1.00  0.00           P
ATOM    405  OP1 C   X  20      58.650 104.900  73.880  1.00  0.00           O
ATOM    406  OP2 C   X  20      59.650 104.290  71.610  1.00  0.00           O
ATOM    407  O5' C   X  20      59.450 106.700  72.260  1.00  0.00           O
ATOM    408  C5' C   X  20      59.130 107.800  73.040  1.00  0.00           C
ATOM    409  C4' C   X  20      59.350 109.170  72.330  1.00  0.00           C
ATOM    410  O4' C   X  20      60.670 109.300  71.830  1.00  0.00           O
ATOM    411  C1' C   X  20      60.560 110.380  70.970  1.00  0.00           C
ATOM    412  N1  C   X  20      61.400 110.140  69.760  1.00  0.00           N
ATOM    413  C6  C   X  20      61.800 108.890  69.450  1.00  0.00           C
ATOM    414  C5  C   X  20      62.360 108.610  68.190  1.00  0.00           C
ATOM    415  C4  C   X  20      62.470 109.690  67.280  1.00  0.00           C
ATOM    416  N4  C   X  20      63.070 109.590  66.120  1.00  0.00           N
ATOM    417  N3  C   X  20      62.110 110.860  67.570  1.00  0.00           N
ATOM    418  C2  C   X  20      61.560 111.160  68.830  1.00  0.00           C
ATOM    419  O2  C   X  20      61.150 112.320  69.000  1.00  0.00           O
ATOM    420  C3' C   X  20      58.360 109.330  71.200  1.00  0.00           C
ATOM    421  C2' C   X  20      59.080 110.590  70.570  1.00  0.00           C
ATOM    422  O2' C   X  20      58.590 111.770  71.140  1.00  0.00           O
ATOM    423  O3' C   X  20      56.980 109.470  71.540  1.00  0.00           O
ATOM    424  P   C   X  21      55.940 109.310  70.490  1.00  0.00           P
ATOM    425  OP1 C   X  21      54.630 109.300  71.200  1.00  0.00           O
ATOM    426  OP2 C   X  21      56.290 108.100  69.670  1.00  0.00           O
ATOM    427  O5' C   X  21      56.020 110.630  69.590  1.00  0.00           O
ATOM    428  C5' C   X  21      55.360 111.860  69.940  1.00  0.00           C
ATOM    429  C4' C   X  21      55.910 113.060  69.220  1.00  0.00           C
ATOM    430  O4' C   X  21      57.250 112.950  68.840  1.00  0.00           O
ATOM    431  C1' C   X  21      57.410 113.740  67.680  1.00  0.00           C
ATOM    432  N1  C   X  21      58.080 113.010  66.630  1.00  0.00           N
ATOM    433  C6  C   X  21      58.110 111.620  66.550  1.00  0.00           C
ATOM    434  C5  C   X  21      58.980 110.920  65.820  1.00  0.00           C
ATOM    435  C4  C   X  21      59.970 111.740  65.080  1.00  0.00           C
ATOM    436  N4  C   X  21      60.800 111.150  64.350  1.00  0.00           N
ATOM    437  N3  C   X  21      59.940 113.100  65.060  1.00  0.00           N
ATOM    438  C2  C   X  21      59.000 113.710  65.800  1.00  0.00           C
ATOM    439  O2  C   X  21      59.020 114.950  65.730  1.00  0.00           O
ATOM    440  C3' C   X  21      55.170 113.280  67.950  1.00  0.00           C
ATOM    441  C2' C   X  21      56.060 114.360  67.410  1.00  0.00           C
ATOM    442  O2' C   X  21      56.020 115.570  68.080  1.00  0.00           O
ATOM    443  O3' C   X  21      53.910 113.830  68.090  1.00  0.00           O
ATOM    444  P   G   X  22      52.700 113.750  67.080  1.00  0.00           P
ATOM    445  OP1 G   X  22      51.660 114.720  67.520  1.00  0.00           O
ATOM    446  OP2 G   X  22      52.280 112.400  66.860  1.00  0.00           O
ATOM    447  O5' G   X  22      53.190 114.380  65.650  1.00  0.00           O
ATOM    448  C5' G   X  22      53.200 115.870  65.520  1.00  0.00           C
ATOM    449  C4' G   X  22      54.040 116.430  64.460  1.00  0.00           C
ATOM    450  O4' G   X  22      55.420 115.990  64.610  1.00  0.00           O
ATOM    451  C1' G   X  22      56.020 115.890  63.320  1.00  0.00           C
ATOM    452  N9  G   X  22      56.480 114.470  63.070  1.00  0.00           N
ATOM    453  C8  G   X  22      56.270 113.270  63.700  1.00  0.00           C
ATOM    454  N7  G   X  22      56.830 112.230  63.150  1.00  0.00           N
ATOM    455  C5  G   X  22      57.540 112.780  62.070  1.00  0.00           C
ATOM    456  C6  G   X  22      58.410 112.120  61.160  1.00  0.00           C
ATOM    457  O6  G   X  22      58.680 110.920  61.100  1.00  0.00           O
ATOM    458  N1  G   X  22      59.010 113.020  60.310  1.00  0.00           N
ATOM    459  C2  G   X  22      58.580 114.350  60.170  1.00  0.00           C
ATOM    460  N2  G   X  22      59.050 115.020  59.140  1.00  0.00           N
ATOM    461  N3  G   X  22      57.830 115.010  61.110  1.00  0.00           N
ATOM    462  C4  G   X  22      57.310 114.120  62.060  1.00  0.00           C
ATOM    463  C3' G   X  22      53.610 115.990  63.070  1.00  0.00           C
ATOM    464  C2' G   X  22      54.910 116.230  62.290  1.00  0.00           C
ATOM    465  O2' G   X  22      55.080 117.640  62.090  1.00  0.00           O
ATOM    466  O3' G   X  22      52.530 116.720  62.500  1.00  0.00           O
ATOM    467  P   G   X  23      51.740 116.230  61.220  1.00  0.00           P
ATOM    468  OP1 G   X  23      50.690 117.250  61.080  1.00  0.00           O
ATOM    469  OP2 G   X  23      51.320 114.810  61.420  1.00  0.00           O
ATOM    470  O5' G   X  23      52.720 116.310  59.920  1.00  0.00           O
ATOM    471  C5' G   X  23      53.190 117.480  59.230  1.00  0.00           C
ATOM    472  C4' G   X  23      54.220 117.250  58.090  1.00  0.00           C
ATOM    473  O4' G   X  23      55.400 116.580  58.460  1.00  0.00           O
ATOM    474  C1' G   X  23      55.790 115.720  57.500  1.00  0.00           C
ATOM    475  N9  G   X  23      55.730 114.300  57.910  1.00  0.00           N
ATOM    476  C8  G   X  23      55.100 113.750  59.030  1.00  0.00           C
ATOM    477  N7  G   X  23      55.400 112.520  59.320  1.00  0.00           N
ATOM    478  C5  G   X  23      56.250 112.130  58.270  1.00  0.00           C
ATOM    479  C6  G   X  23      56.890 110.880  57.980  1.00  0.00           C
ATOM    480  O6  G   X  23      57.000 109.820  58.710  1.00  0.00           O
ATOM    481  N1  G   X  23      57.590 110.850  56.780  1.00  0.00           N
ATOM    482  C2  G   X  23      57.820 112.010  56.030  1.00  0.00           C
ATOM    483  N2  G   X  23      58.700 111.960  55.010  1.00  0.00           N
ATOM    484  N3  G   X  23      57.240 113.180  56.270  1.00  0.00           N
ATOM    485  C4  G   X  23      56.430 113.170  57.400  1.00  0.00           C
ATOM    486  C3' G   X  23      53.540 116.360  56.970  1.00  0.00           C
ATOM    487  C2' G   X  23      54.890 115.980  56.310  1.00  0.00           C
ATOM    488  O2' G   X  23      55.430 117.030  55.540  1.00  0.00           O
ATOM    489  O3' G   X  23      52.680 117.120  56.140  1.00  0.00           O
ATOM    490  P   G   X  24      51.280 116.550  55.580  1.00  0.00           P
ATOM    491  OP1 G   X  24      50.890 117.600  54.620  1.00  0.00           O
ATOM    492  OP2 G   X  24      50.340 116.060  56.600  1.00  0.00           O
ATOM    493  O5' G   X  24      51.640 115.150  54.830  1.00  0.00           O
ATOM    494  C5' G   X  24      52.480 115.150  53.610  1.00  0.00           C
ATOM    495  C4' G   X  24      53.020 113.740  53.260  1.00  0.00           C
ATOM    496  O4' G   X  24      53.920 113.270  54.240  1.00  0.00           O
ATOM    497  C1' G   X  24      53.840 111.900  54.420  1.00  0.00           C
ATOM    498  N9  G   X  24      53.340 111.610  55.800  1.00  0.00           N
ATOM    499  C8  G   X  24      52.450 112.240  56.670  1.00  0.00           C
ATOM    500  N7  G   X  24      52.210 111.630  57.810  1.00  0.00           N
ATOM    501  C5  G   X  24      53.010 110.470  57.710  1.00  0.00           C
ATOM    502  C6  G   X  24      53.180 109.430  58.610  1.00  0.00           C
ATOM    503  O6  G   X  24      52.700 109.280  59.690  1.00  0.00           O
ATOM    504  N1  G   X  24      54.010 108.450  58.170  1.00  0.00           N
ATOM    505  C2  G   X  24      54.700 108.510  56.920  1.00  0.00           C
ATOM    506  N2  G   X  24      55.450 107.560  56.560  1.00  0.00           N
ATOM    507  N3  G   X  24      54.590 109.500  56.060  1.00  0.00           N
ATOM    508  C4  G   X  24      53.720 110.500  56.520  1.00  0.00           C
ATOM    509  C3' G   X  24      51.960 112.650  53.080  1.00  0.00           C
ATOM    510  C2' G   X  24      52.750 111.350  53.480  1.00  0.00           C
ATOM    511  O2' G   X  24      53.530 110.810  52.410  1.00  0.00           O
ATOM    512  O3' G   X  24      51.620 112.670  51.680  1.00  0.00           O
ATOM    513  P   G   X  25      50.320 111.820  51.170  1.00  0.00           P
ATOM    514  OP1 G   X  25      49.930 112.470  49.910  1.00  0.00           O
ATOM    515  OP2 G   X  25      49.310 111.700  52.270  1.00  0.00           O
ATOM    516  O5' G   X  25      50.800 110.380  50.860  1.00  0.00           O
ATOM    517  C5' G   X  25      51.440 109.950  49.680  1.00  0.00           C
ATOM    518  C4' G   X  25      51.670 108.430  49.750  1.00  0.00           C
ATOM    519  O4' G   X  25      52.090 107.950  50.990  1.00  0.00           O
ATOM    520  C1' G   X  25      51.030 107.290  51.670  1.00  0.00           C
ATOM    521  N9  G   X  25      50.850 107.780  53.060  1.00  0.00           N
ATOM    522  C8  G   X  25      49.940 108.680  53.410  1.00  0.00           C
ATOM    523  N7  G   X  25      49.750 108.830  54.680  1.00  0.00           N
ATOM    524  C5  G   X  25      50.730 107.970  55.250  1.00  0.00           C
ATOM    525  C6  G   X  25      51.030 107.610  56.560  1.00  0.00           C
ATOM    526  O6  G   X  25      50.500 107.860  57.670  1.00  0.00           O
ATOM    527  N1  G   X  25      51.960 106.650  56.680  1.00  0.00           N
ATOM    528  C2  G   X  25      52.520 105.950  55.580  1.00  0.00           C
ATOM    529  N2  G   X  25      53.310 104.950  55.870  1.00  0.00           N
ATOM    530  N3  G   X  25      52.330 106.370  54.340  1.00  0.00           N
ATOM    531  C4  G   X  25      51.430 107.390  54.220  1.00  0.00           C
ATOM    532  C3' G   X  25      50.510 107.590  49.390  1.00  0.00           C
ATOM    533  C2' G   X  25      49.760 107.310  50.760  1.00  0.00           C
ATOM    534  O2' G   X  25      49.210 106.050  50.840  1.00  0.00           O
ATOM    535  O3' G   X  25      51.080 106.400  48.890  1.00  0.00           O
ATOM    536  P   A   X  26      50.280 105.530  47.760  1.00  0.00           P
ATOM    537  OP1 A   X  26      50.310 106.220  46.440  1.00  0.00           O
ATOM    538  OP2 A   X  26      48.970 105.110  48.330  1.00  0.00           O
ATOM    539  O5' A   X  26      51.160 104.180  47.630  1.00  0.00           O
ATOM    540  C5' A   X  26      52.270 104.150  46.730  1.00  0.00           C
ATOM    541  C4' A   X  26      53.140 102.940  47.140  1.00  0.00           C
ATOM    542  O4' A   X  26      53.710 103.050  48.430  1.00  0.00           O
ATOM    543  C1' A   X  26      53.340 101.950  49.280  1.00  0.00           C
ATOM    544  N9  A   X  26      53.050 102.370  50.630  1.00  0.00           N
ATOM    545  C8  A   X  26      52.360 103.430  51.150  1.00  0.00           C
ATOM    546  N7  A   X  26      52.220 103.400  52.440  1.00  0.00           N
ATOM    547  C5  A   X  26      52.850 102.130  52.760  1.00  0.00           C
ATOM    548  C6  A   X  26      53.130 101.520  54.040  1.00  0.00           C
ATOM    549  N6  A   X  26      52.780 101.970  55.220  1.00  0.00           N
ATOM    550  N1  A   X  26      53.700 100.350  54.030  1.00  0.00           N
ATOM    551  C2  A   X  26      54.200  99.890  52.830  1.00  0.00           C
ATOM    552  N3  A   X  26      54.090 100.410  51.590  1.00  0.00           N
ATOM    553  C4  A   X  26      53.300 101.490  51.650  1.00  0.00           C
ATOM    554  C3' A   X  26      52.390 101.600  47.050  1.00  0.00           C
ATOM    555  C2' A   X  26      52.220 101.210  48.470  1.00  0.00           C
ATOM    556  O2' A   X  26      52.210  99.870  48.780  1.00  0.00           O
ATOM    557  O3' A   X  26      53.070 100.640  46.310  1.00  0.00           O
ATOM    558  P   G   X  27      53.570 100.730  44.800  1.00  0.00           P
ATOM    559  OP1 G   X  27      52.620 101.630  44.130  1.00  0.00           O
ATOM    560  OP2 G   X  27      53.670  99.310  44.350  1.00  0.00           O
ATOM    561  O5' G   X  27      55.040 101.520  44.730  1.00  0.00           O
ATOM    562  C5' G   X  27      56.290 101.020  45.140  1.00  0.00           C
ATOM    563  C4' G   X  27      56.810 101.270  46.560  1.00  0.00           C
ATOM    564  O4' G   X  27      55.940 100.840  47.490  1.00  0.00           O
ATOM    565  C1' G   X  27      56.620 100.170  48.520  1.00  0.00           C
ATOM    566  N9  G   X  27      56.450  98.680  48.390  1.00  0.00           N
ATOM    567  C8  G   X  27      56.050  97.900  47.350  1.00  0.00           C
ATOM    568  N7  G   X  27      55.850  96.600  47.630  1.00  0.00           N
ATOM    569  C5  G   X  27      56.100  96.630  49.020  1.00  0.00           C
ATOM    570  C6  G   X  27      55.990  95.550  49.900  1.00  0.00           C
ATOM    571  O6  G   X  27      55.730  94.360  49.660  1.00  0.00           O
ATOM    572  N1  G   X  27      56.460  95.840  51.220  1.00  0.00           N
ATOM    573  C2  G   X  27      56.760  97.130  51.640  1.00  0.00           C
ATOM    574  N2  G   X  27      57.320  97.280  52.800  1.00  0.00           N
ATOM    575  N3  G   X  27      56.830  98.170  50.800  1.00  0.00           N
ATOM    576  C4  G   X  27      56.410  97.860  49.490  1.00  0.00           C
ATOM    577  C3' G   X  27      58.220 100.590  46.790  1.00  0.00           C
ATOM    578  C2' G   X  27      58.110 100.550  48.320  1.00  0.00           C
ATOM    579  O2' G   X  27      58.370 101.750  49.120  1.00  0.00           O
ATOM    580  O3' G   X  27      59.260 101.360  46.280  1.00  0.00           O
ATOM    581  P   C   X  28      60.740 100.830  46.020  1.00  0.00           P
ATOM    582  OP1 C   X  28      61.590 102.030  45.740  1.00  0.00           O
ATOM    583  OP2 C   X  28      60.650  99.860  44.890  1.00  0.00           O
ATOM    584  O5' C   X  28      61.530 100.100  47.240  1.00  0.00           O
ATOM    585  C5' C   X  28      61.890 100.880  48.360  1.00  0.00           C
ATOM    586  C4' C   X  28      61.990 100.120  49.670  1.00  0.00           C
ATOM    587  O4' C   X  28      60.710  99.720  50.220  1.00  0.00           O
ATOM    588  C1' C   X  28      60.920  98.480  50.780  1.00  0.00           C
ATOM    589  N1  C   X  28      60.300  97.330  50.120  1.00  0.00           N
ATOM    590  C6  C   X  28      60.030  97.320  48.830  1.00  0.00           C
ATOM    591  C5  C   X  28      59.520  96.280  48.170  1.00  0.00           C
ATOM    592  C4  C   X  28      59.240  95.120  48.920  1.00  0.00           C
ATOM    593  N4  C   X  28      58.730  94.050  48.440  1.00  0.00           N
ATOM    594  N3  C   X  28      59.460  95.070  50.220  1.00  0.00           N
ATOM    595  C2  C   X  28      60.030  96.150  50.820  1.00  0.00           C
ATOM    596  O2  C   X  28      60.370  96.020  52.000  1.00  0.00           O
ATOM    597  C3' C   X  28      62.910  98.900  49.580  1.00  0.00           C
ATOM    598  C2' C   X  28      62.400  98.220  50.800  1.00  0.00           C
ATOM    599  O2' C   X  28      62.940  98.710  52.020  1.00  0.00           O
ATOM    600  O3' C   X  28      64.310  99.180  49.550  1.00  0.00           O
ATOM    601  P   C   X  29      65.320  98.240  48.650  1.00  0.00           P
ATOM    602  OP1 C   X  29      66.650  98.800  48.730  1.00  0.00           O
ATOM    603  OP2 C   X  29      64.720  97.930  47.350  1.00  0.00           O
ATOM    604  O5' C   X  29      65.170  96.970  49.670  1.00  0.00           O
ATOM    605  C5' C   X  29      65.740  96.980  51.000  1.00  0.00           C
ATOM    606  C4' C   X  29      65.580  95.710  51.830  1.00  0.00           C
ATOM    607  O4' C   X  29      64.170  95.340  52.010  1.00  0.00           O
ATOM    608  C1' C   X  29      64.010  93.890  51.860  1.00  0.00           C
ATOM    609  N1  C   X  29      63.330  93.500  50.610  1.00  0.00           N
ATOM    610  C6  C   X  29      63.100  94.390  49.640  1.00  0.00           C
ATOM    611  C5  C   X  29      62.450  94.030  48.500  1.00  0.00           C
ATOM    612  C4  C   X  29      62.010  92.690  48.380  1.00  0.00           C
ATOM    613  N4  C   X  29      61.220  92.310  47.440  1.00  0.00           N
ATOM    614  N3  C   X  29      62.160  91.860  49.400  1.00  0.00           N
ATOM    615  C2  C   X  29      62.880  92.190  50.400  1.00  0.00           C
ATOM    616  O2  C   X  29      63.220  91.260  51.180  1.00  0.00           O
ATOM    617  C3' C   X  29      66.260  94.500  51.140  1.00  0.00           C
ATOM    618  C2' C   X  29      65.500  93.400  51.840  1.00  0.00           C
ATOM    619  O2' C   X  29      65.920  93.040  53.220  1.00  0.00           O
ATOM    620  O3' C   X  29      67.650  94.340  51.070  1.00  0.00           O
ATOM    621  P   U   X  30      68.340  93.840  49.770  1.00  0.00           P
ATOM    622  OP1 U   X  30      69.780  94.110  49.970  1.00  0.00           O
ATOM    623  OP2 U   X  30      67.640  94.360  48.620  1.00  0.00           O
ATOM    624  O5' U   X  30      68.160  92.290  49.740  1.00  0.00           O
ATOM    625  C5' U   X  30      68.640  91.390  50.830  1.00  0.00           C
ATOM    626  C4' U   X  30      68.050  89.960  50.680  1.00  0.00           C
ATOM    627  O4' U   X  30      66.610  90.040  50.540  1.00  0.00           O
ATOM    628  C1' U   X  30      66.230  88.940  49.680  1.00  0.00           C
ATOM    629  N1  U   X  30      65.450  89.440  48.540  1.00  0.00           N
ATOM    630  C6  U   X  30      65.360  90.830  48.300  1.00  0.00           C
ATOM    631  C5  U   X  30      64.580  91.210  47.280  1.00  0.00           C
ATOM    632  C4  U   X  30      63.870  90.370  46.400  1.00  0.00           C
ATOM    633  O4  U   X  30      63.120  90.690  45.500  1.00  0.00           O
ATOM    634  N3  U   X  30      64.060  89.000  46.600  1.00  0.00           N
ATOM    635  C2  U   X  30      64.780  88.510  47.720  1.00  0.00           C
ATOM    636  O2  U   X  30      64.840  87.350  47.980  1.00  0.00           O
ATOM    637  C3' U   X  30      68.630  89.250  49.400  1.00  0.00           C
ATOM    638  C2' U   X  30      67.530  88.210  49.260  1.00  0.00           C
ATOM    639  O2' U   X  30      67.700  87.100  50.180  1.00  0.00           O
ATOM    640  O3' U   X  30      69.940  88.730  49.540  1.00  0.00           O
ATOM    641  P   U   X  31      70.800  88.270  48.300  1.00  0.00           P
ATOM    642  OP1 U   X  31      72.260  88.130  48.640  1.00  0.00           O
ATOM    643  OP2 U   X  31      70.460  89.180  47.210  1.00  0.00           O
ATOM    644  O5' U   X  31      70.290  86.780  48.030  1.00  0.00           O
ATOM    645  C5' U   X  31      70.890  85.660  48.720  1.00  0.00           C
ATOM    646  C4' U   X  31      70.260  84.380  48.210  1.00  0.00           C
ATOM    647  O4' U   X  31      68.870  84.340  48.150  1.00  0.00           O
ATOM    648  C1' U   X  31      68.440  83.540  47.080  1.00  0.00           C
ATOM    649  N1  U   X  31      67.560  84.370  46.210  1.00  0.00           N
ATOM    650  C6  U   X  31      67.680  85.800  46.050  1.00  0.00           C
ATOM    651  C5  U   X  31      66.760  86.520  45.380  1.00  0.00           C
ATOM    652  C4  U   X  31      65.670  85.910  44.680  1.00  0.00           C
ATOM    653  O4  U   X  31      64.830  86.550  44.010  1.00  0.00           O
ATOM    654  N3  U   X  31      65.560  84.550  44.820  1.00  0.00           N
ATOM    655  C2  U   X  31      66.440  83.740  45.580  1.00  0.00           C
ATOM    656  O2  U   X  31      66.250  82.540  45.600  1.00  0.00           O
ATOM    657  C3' U   X  31      70.610  84.040  46.720  1.00  0.00           C
ATOM    658  C2' U   X  31      69.610  82.930  46.360  1.00  0.00           C
ATOM    659  O2' U   X  31      70.070  81.640  46.890  1.00  0.00           O
ATOM    660  O3' U   X  31      71.970  83.700  46.480  1.00  0.00           O
ATOM    661  P   C   X  32      72.560  83.640  44.990  1.00  0.00           P
ATOM    662  OP1 C   X  32      73.980  83.250  45.080  1.00  0.00           O
ATOM    663  OP2 C   X  32      72.290  84.950  44.320  1.00  0.00           O
ATOM    664  O5' C   X  32      71.780  82.600  44.070  1.00  0.00           O
ATOM    665  C5' C   X  32      71.910  81.170  44.110  1.00  0.00           C
ATOM    666  C4' C   X  32      70.970  80.560  43.140  1.00  0.00           C
ATOM    667  O4' C   X  32      69.620  80.850  43.560  1.00  0.00           O
ATOM    668  C1' C   X  32      68.730  80.930  42.510  1.00  0.00           C
ATOM    669  N1  C   X  32      68.070  82.230  42.320  1.00  0.00           N
ATOM    670  C6  C   X  32      68.740  83.400  42.800  1.00  0.00           C
ATOM    671  C5  C   X  32      68.230  84.610  42.600  1.00  0.00           C
ATOM    672  C4  C   X  32      67.010  84.660  41.910  1.00  0.00           C
ATOM    673  N4  C   X  32      66.360  85.720  41.530  1.00  0.00           N
ATOM    674  N3  C   X  32      66.320  83.620  41.600  1.00  0.00           N
ATOM    675  C2  C   X  32      66.830  82.380  41.690  1.00  0.00           C
ATOM    676  O2  C   X  32      66.260  81.450  41.170  1.00  0.00           O
ATOM    677  C3' C   X  32      70.970  81.130  41.750  1.00  0.00           C
ATOM    678  C2' C   X  32      69.630  80.610  41.240  1.00  0.00           C
ATOM    679  O2' C   X  32      69.590  79.220  41.150  1.00  0.00           O
ATOM    680  O3' C   X  32      72.090  80.670  40.910  1.00  0.00           O
ATOM    681  P   G   X  33      72.570  81.410  39.590  1.00  0.00           P
ATOM    682  OP1 G   X  33      73.890  80.860  39.170  1.00  0.00           O
ATOM    683  OP2 G   X  33      72.500  82.880  39.870  1.00  0.00           O
ATOM    684  O5' G   X  33      71.440  81.060  38.570  1.00  0.00           O
ATOM    685  C5' G   X  33      71.230  79.710  38.190  1.00  0.00           C
ATOM    686  C4' G   X  33      70.000  79.850  37.360  1.00  0.00           C
ATOM    687  O4' G   X  33      68.920  80.460  38.020  1.00  0.00           O
ATOM    688  C1' G   X  33      68.100  81.230  37.080  1.00  0.00           C
ATOM    689  N9  G   X  33      68.150  82.630  37.530  1.00  0.00           N
ATOM    690  C8  G   X  33      68.920  83.230  38.500  1.00  0.00           C
ATOM    691  N7  G   X  33      68.640  84.530  38.570  1.00  0.00           N
ATOM    692  C5  G   X  33      67.590  84.730  37.720  1.00  0.00           C
ATOM    693  C6  G   X  33      66.890  85.900  37.220  1.00  0.00           C
ATOM    694  O6  G   X  33      67.140  87.080  37.370  1.00  0.00           O
ATOM    695  N1  G   X  33      65.870  85.650  36.390  1.00  0.00           N
ATOM    696  C2  G   X  33      65.670  84.460  35.800  1.00  0.00           C
ATOM    697  N2  G   X  33      64.650  84.370  35.040  1.00  0.00           N
ATOM    698  N3  G   X  33      66.450  83.410  36.020  1.00  0.00           N
ATOM    699  C4  G   X  33      67.390  83.600  36.980  1.00  0.00           C
ATOM    700  C3' G   X  33      70.210  80.740  36.130  1.00  0.00           C
ATOM    701  C2' G   X  33      68.740  81.010  35.730  1.00  0.00           C
ATOM    702  O2' G   X  33      68.020  79.970  35.080  1.00  0.00           O
ATOM    703  O3' G   X  33      70.960  80.160  35.130  1.00  0.00           O
ATOM    704  P   G   X  34      71.510  80.900  33.790  1.00  0.00           P
ATOM    705  OP1 G   X  34      72.120  79.970  32.820  1.00  0.00           O
ATOM    706  OP2 G   X  34      72.300  81.970  34.290  1.00  0.00           O
ATOM    707  O5' G   X  34      70.320  81.680  32.910  1.00  0.00           O
ATOM    708  C5' G   X  34      69.390  80.950  32.230  1.00  0.00           C
ATOM    709  C4' G   X  34      68.240  81.860  31.730  1.00  0.00           C
ATOM    710  O4' G   X  34      67.570  82.470  32.920  1.00  0.00           O
ATOM    711  C1' G   X  34      67.060  83.710  32.480  1.00  0.00           C
ATOM    712  N9  G   X  34      67.580  84.940  33.110  1.00  0.00           N
ATOM    713  C8  G   X  34      68.640  85.020  33.950  1.00  0.00           C
ATOM    714  N7  G   X  34      68.820  86.210  34.430  1.00  0.00           N
ATOM    715  C5  G   X  34      67.790  86.970  33.850  1.00  0.00           C
ATOM    716  C6  G   X  34      67.420  88.360  33.960  1.00  0.00           C
ATOM    717  O6  G   X  34      67.910  89.310  34.580  1.00  0.00           O
ATOM    718  N1  G   X  34      66.290  88.690  33.160  1.00  0.00           N
ATOM    719  C2  G   X  34      65.640  87.790  32.380  1.00  0.00           C
ATOM    720  N2  G   X  34      64.450  88.090  31.920  1.00  0.00           N
ATOM    721  N3  G   X  34      65.940  86.510  32.300  1.00  0.00           N
ATOM    722  C4  G   X  34      67.000  86.160  33.030  1.00  0.00           C
ATOM    723  C3' G   X  34      68.630  82.980  30.800  1.00  0.00           C
ATOM    724  C2' G   X  34      67.310  83.830  30.910  1.00  0.00           C
ATOM    725  O2' G   X  34      66.240  83.340  30.180  1.00  0.00           O
ATOM    726  O3' G   X  34      68.890  82.470  29.510  1.00  0.00           O
ATOM    727  P   A   X  35      69.610  83.300  28.340  1.00  0.00           P
ATOM    728  OP1 A   X  35      69.490  82.530  27.050  1.00  0.00           O
ATOM    729  OP2 A   X  35      70.990  83.720  28.770  1.00  0.00           O
ATOM    730  O5' A   X  35      68.630  84.590  28.080  1.00  0.00           O
ATOM    731  C5' A   X  35      67.420  84.540  27.380  1.00  0.00           C
ATOM    732  C4' A   X  35      66.740  85.870  27.550  1.00  0.00           C
ATOM    733  O4' A   X  35      66.660  86.350  28.930  1.00  0.00           O
ATOM    734  C1' A   X  35      66.820  87.810  29.010  1.00  0.00           C
ATOM    735  N9  A   X  35      67.960  88.080  29.880  1.00  0.00           N
ATOM    736  C8  A   X  35      68.990  87.310  30.310  1.00  0.00           C
ATOM    737  N7  A   X  35      69.740  87.890  31.210  1.00  0.00           N
ATOM    738  C5  A   X  35      69.240  89.190  31.290  1.00  0.00           C
ATOM    739  C6  A   X  35      69.560  90.380  31.960  1.00  0.00           C
ATOM    740  N6  A   X  35      70.630  90.590  32.750  1.00  0.00           N
ATOM    741  N1  A   X  35      68.760  91.480  31.900  1.00  0.00           N
ATOM    742  C2  A   X  35      67.730  91.440  31.120  1.00  0.00           C
ATOM    743  N3  A   X  35      67.330  90.410  30.350  1.00  0.00           N
ATOM    744  C4  A   X  35      68.110  89.290  30.540  1.00  0.00           C
ATOM    745  C3' A   X  35      67.530  86.950  26.870  1.00  0.00           C
ATOM    746  C2' A   X  35      67.040  88.230  27.540  1.00  0.00           C
ATOM    747  O2' A   X  35      65.750  88.590  27.010  1.00  0.00           O
ATOM    748  O3' A   X  35      67.410  87.050  25.450  1.00  0.00           O
ATOM    749  P   A   X  36      68.520  87.510  24.490  1.00  0.00           P
ATOM    750  OP1 A   X  36      68.160  87.400  23.100  1.00  0.00           O
ATOM    751  OP2 A   X  36      69.770  86.880  24.920  1.00  0.00           O
ATOM    752  O5' A   X  36      68.680  89.080  24.850  1.00  0.00           O
ATOM    753  C5' A   X  36      67.580  89.950  24.470  1.00  0.00           C
ATOM    754  C4' A   X  36      67.760  91.350  25.150  1.00  0.00           C
ATOM    755  O4' A   X  36      67.880  91.290  26.540  1.00  0.00           O
ATOM    756  C1' A   X  36      68.770  92.300  26.980  1.00  0.00           C
ATOM    757  N9  A   X  36      69.930  91.630  27.610  1.00  0.00           N
ATOM    758  C8  A   X  36      70.390  90.420  27.490  1.00  0.00           C
ATOM    759  N7  A   X  36      71.400  89.980  28.220  1.00  0.00           N
ATOM    760  C5  A   X  36      71.620  91.150  28.960  1.00  0.00           C
ATOM    761  C6  A   X  36      72.540  91.610  29.920  1.00  0.00           C
ATOM    762  N6  A   X  36      73.530  90.800  30.410  1.00  0.00           N
ATOM    763  N1  A   X  36      72.530  92.820  30.500  1.00  0.00           N
ATOM    764  C2  A   X  36      71.520  93.620  30.110  1.00  0.00           C
ATOM    765  N3  A   X  36      70.520  93.300  29.270  1.00  0.00           N
ATOM    766  C4  A   X  36      70.650  92.110  28.660  1.00  0.00           C
ATOM    767  C3' A   X  36      69.050  91.980  24.780  1.00  0.00           C
ATOM    768  C2' A   X  36      69.200  93.120  25.810  1.00  0.00           C
ATOM    769  O2' A   X  36      68.220  94.180  25.720  1.00  0.00           O
ATOM    770  O3' A   X  36      69.030  92.390  23.410  1.00  0.00           O
ATOM    771  P   G   X  37      70.240  92.350  22.470  1.00  0.00           P
ATOM    772  OP1 G   X  37      69.750  92.760  21.190  1.00  0.00           O
ATOM    773  OP2 G   X  37      70.860  91.030  22.540  1.00  0.00           O
ATOM    774  O5' G   X  37      71.210  93.420  23.140  1.00  0.00           O
ATOM    775  C5' G   X  37      70.770  94.800  23.260  1.00  0.00           C
ATOM    776  C4' G   X  37      71.840  95.650  24.040  1.00  0.00           C
ATOM    777  O4' G   X  37      71.950  95.370  25.360  1.00  0.00           O
ATOM    778  C1' G   X  37      73.260  95.490  25.830  1.00  0.00           C
ATOM    779  N9  G   X  37      73.820  94.190  26.320  1.00  0.00           N
ATOM    780  C8  G   X  37      73.240  92.930  26.240  1.00  0.00           C
ATOM    781  N7  G   X  37      73.850  91.940  26.920  1.00  0.00           N
ATOM    782  C5  G   X  37      74.840  92.620  27.510  1.00  0.00           C
ATOM    783  C6  G   X  37      75.870  92.190  28.450  1.00  0.00           C
ATOM    784  O6  G   X  37      76.250  91.050  28.830  1.00  0.00           O
ATOM    785  N1  G   X  37      76.650  93.310  28.890  1.00  0.00           N
ATOM    786  C2  G   X  37      76.620  94.570  28.420  1.00  0.00           C
ATOM    787  N2  G   X  37      77.510  95.390  29.040  1.00  0.00           N
ATOM    788  N3  G   X  37      75.700  95.020  27.580  1.00  0.00           N
ATOM    789  C4  G   X  37      74.870  93.980  27.160  1.00  0.00           C
ATOM    790  C3' G   X  37      73.220  95.480  23.450  1.00  0.00           C
ATOM    791  C2' G   X  37      74.090  95.980  24.600  1.00  0.00           C
ATOM    792  O2' G   X  37      74.080  97.400  24.740  1.00  0.00           O
ATOM    793  O3' G   X  37      73.630  96.020  22.200  1.00  0.00           O
ATOM    794  P   A   X  38      75.000  95.710  21.510  1.00  0.00           P
ATOM    795  OP1 A   X  38      74.900  96.200  20.160  1.00  0.00           O
ATOM    796  OP2 A   X  38      75.270  94.290  21.710  1.00  0.00           O
ATOM    797  O5' A   X  38      76.180  96.400  22.400  1.00  0.00           O
ATOM    798  C5' A   X  38      76.890  97.540  21.980  1.00  0.00           C
ATOM    799  C4' A   X  38      76.130  98.880  22.090  1.00  0.00           C
ATOM    800  O4' A   X  38      75.730  99.130  23.440  1.00  0.00           O
ATOM    801  C1' A   X  38      76.120 100.510  23.830  1.00  0.00           C
ATOM    802  N9  A   X  38      77.460 100.440  24.540  1.00  0.00           N
ATOM    803  C8  A   X  38      78.110  99.350  25.120  1.00  0.00           C
ATOM    804  N7  A   X  38      79.160  99.590  25.830  1.00  0.00           N
ATOM    805  C5  A   X  38      79.200 100.990  25.850  1.00  0.00           C
ATOM    806  C6  A   X  38      79.930 101.950  26.630  1.00  0.00           C
ATOM    807  N6  A   X  38      80.980 101.810  27.450  1.00  0.00           N
ATOM    808  N1  A   X  38      79.490 103.220  26.720  1.00  0.00           N
ATOM    809  C2  A   X  38      78.410 103.590  26.010  1.00  0.00           C
ATOM    810  N3  A   X  38      77.790 102.870  25.120  1.00  0.00           N
ATOM    811  C4  A   X  38      78.150 101.540  25.100  1.00  0.00           C
ATOM    812  C3' A   X  38      76.740 100.140  21.590  1.00  0.00           C
ATOM    813  C2' A   X  38      76.170 101.280  22.470  1.00  0.00           C
ATOM    814  O2' A   X  38      74.860 101.760  22.030  1.00  0.00           O
ATOM    815  O3' A   X  38      76.660 100.390  20.210  1.00  0.00           O
ATOM    816  P   A   X  39      77.890 100.930  19.370  1.00  0.00           P
ATOM    817  OP1 A   X  39      77.310 101.280  18.040  1.00  0.00           O
ATOM    818  OP2 A   X  39      78.970  99.880  19.500  1.00  0.00           O
ATOM    819  O5' A   X  39      78.490 102.300  20.050  1.00  0.00           O
ATOM    820  C5' A   X  39      77.650 103.500  20.130  1.00  0.00           C
ATOM    821  C4' A   X  39      78.300 104.630  20.880  1.00  0.00           C
ATOM    822  O4' A   X  39      78.360 104.330  22.310  1.00  0.00           O
ATOM    823  C1' A   X  39      79.730 104.760  22.800  1.00  0.00           C
ATOM    824  N9  A   X  39      80.590 103.600  23.210  1.00  0.00           N
ATOM    825  C8  A   X  39      80.340 102.320  22.860  1.00  0.00           C
ATOM    826  N7  A   X  39      81.180 101.470  23.360  1.00  0.00           N
ATOM    827  C5  A   X  39      81.990 102.280  24.160  1.00  0.00           C
ATOM    828  C6  A   X  39      82.940 102.000  25.160  1.00  0.00           C
ATOM    829  N6  A   X  39      83.430 100.810  25.420  1.00  0.00           N
ATOM    830  N1  A   X  39      83.440 102.970  25.920  1.00  0.00           N
ATOM    831  C2  A   X  39      83.020 104.250  25.740  1.00  0.00           C
ATOM    832  N3  A   X  39      82.090 104.630  24.850  1.00  0.00           N
ATOM    833  C4  A   X  39      81.590 103.560  24.160  1.00  0.00           C
ATOM    834  C3' A   X  39      79.720 104.920  20.410  1.00  0.00           C
ATOM    835  C2' A   X  39      80.410 105.550  21.650  1.00  0.00           C
ATOM    836  O2' A   X  39      80.080 106.930  21.760  1.00  0.00           O
ATOM    837  O3' A   X  39      79.710 105.690  19.270  1.00  0.00           O
ATOM    838  P   C   X  40      80.960 105.630  18.290  1.00  0.00           P
ATOM    839  OP1 C   X  40      80.630 106.490  17.080  1.00  0.00           O
ATOM    840  OP2 C   X  40      81.250 104.220  18.060  1.00  0.00           O
ATOM    841  O5' C   X  40      82.100 106.510  19.020  1.00  0.00           O
ATOM    842  C5' C   X  40      82.080 107.920  19.050  1.00  0.00           C
ATOM    843  C4' C   X  40      82.830 108.620  20.160  1.00  0.00           C
ATOM    844  O4' C   X  40      82.590 107.910  21.410  1.00  0.00           O
ATOM    845  C1' C   X  40      83.720 107.890  22.200  1.00  0.00           C
ATOM    846  N1  C   X  40      84.150 106.540  22.550  1.00  0.00           N
ATOM    847  C6  C   X  40      83.840 105.500  21.690  1.00  0.00           C
ATOM    848  C5  C   X  40      84.360 104.280  21.980  1.00  0.00           C
ATOM    849  C4  C   X  40      85.320 104.110  23.010  1.00  0.00           C
ATOM    850  N4  C   X  40      85.910 103.010  23.280  1.00  0.00           N
ATOM    851  N3  C   X  40      85.660 105.130  23.850  1.00  0.00           N
ATOM    852  C2  C   X  40      85.070 106.330  23.600  1.00  0.00           C
ATOM    853  O2  C   X  40      85.360 107.240  24.340  1.00  0.00           O
ATOM    854  C3' C   X  40      84.320 108.590  20.010  1.00  0.00           C
ATOM    855  C2' C   X  40      84.830 108.690  21.460  1.00  0.00           C
ATOM    856  O2' C   X  40      85.010 109.940  22.000  1.00  0.00           O
ATOM    857  O3' C   X  40      84.870 109.610  19.140  1.00  0.00           O
ATOM    858  P   G   X  41      85.940 109.280  18.000  1.00  0.00           P
ATOM    859  OP1 G   X  41      86.310 110.530  17.310  1.00  0.00           O
ATOM    860  OP2 G   X  41      85.390 108.150  17.220  1.00  0.00           O
ATOM    861  O5' G   X  41      87.220 108.820  18.820  1.00  0.00           O
ATOM    862  C5' G   X  41      87.920 109.690  19.800  1.00  0.00           C
ATOM    863  C4' G   X  41      88.900 108.870  20.730  1.00  0.00           C
ATOM    864  O4' G   X  41      88.190 107.890  21.410  1.00  0.00           O
ATOM    865  C1' G   X  41      88.960 106.670  21.540  1.00  0.00           C
ATOM    866  N9  G   X  41      88.330 105.520  20.870  1.00  0.00           N
ATOM    867  C8  G   X  41      87.220 105.550  20.060  1.00  0.00           C
ATOM    868  N7  G   X  41      86.760 104.430  19.620  1.00  0.00           N
ATOM    869  C5  G   X  41      87.680 103.520  20.250  1.00  0.00           C
ATOM    870  C6  G   X  41      87.800 102.050  20.200  1.00  0.00           C
ATOM    871  O6  G   X  41      87.050 101.280  19.670  1.00  0.00           O
ATOM    872  N1  G   X  41      88.850 101.550  20.930  1.00  0.00           N
ATOM    873  C2  G   X  41      89.600 102.300  21.760  1.00  0.00           C
ATOM    874  N2  G   X  41      90.390 101.680  22.540  1.00  0.00           N
ATOM    875  N3  G   X  41      89.560 103.620  21.860  1.00  0.00           N
ATOM    876  C4  G   X  41      88.590 104.180  21.030  1.00  0.00           C
ATOM    877  C3' G   X  41      89.940 108.080  19.860  1.00  0.00           C
ATOM    878  C2' G   X  41      90.290 106.950  20.840  1.00  0.00           C
ATOM    879  O2' G   X  41      91.230 107.230  21.770  1.00  0.00           O
ATOM    880  O3' G   X  41      91.070 108.770  19.420  1.00  0.00           O
ATOM    881  P   G   X  42      91.690 108.320  18.050  1.00  0.00           P
ATOM    882  OP1 G   X  42      92.810 109.220  17.780  1.00  0.00           O
ATOM    883  OP2 G   X  42      90.680 108.120  16.940  1.00  0.00           O
ATOM    884  O5' G   X  42      92.340 106.880  18.270  1.00  0.00           O
ATOM    885  C5' G   X  42      93.450 106.770  19.180  1.00  0.00           C
ATOM    886  C4' G   X  42      93.910 105.320  19.390  1.00  0.00           C
ATOM    887  O4' G   X  42      92.920 104.540  19.990  1.00  0.00           O
ATOM    888  C1' G   X  42      92.770 103.300  19.210  1.00  0.00           C
ATOM    889  N9  G   X  42      91.540 103.140  18.420  1.00  0.00           N
ATOM    890  C8  G   X  42      90.670 104.090  18.000  1.00  0.00           C
ATOM    891  N7  G   X  42      89.630 103.610  17.360  1.00  0.00           N
ATOM    892  C5  G   X  42      89.940 102.240  17.230  1.00  0.00           C
ATOM    893  C6  G   X  42      89.300 101.100  16.590  1.00  0.00           C
ATOM    894  O6  G   X  42      88.270 101.010  15.960  1.00  0.00           O
ATOM    895  N1  G   X  42      90.030  99.910  16.670  1.00  0.00           N
ATOM    896  C2  G   X  42      91.230  99.830  17.210  1.00  0.00           C
ATOM    897  N2  G   X  42      91.960  98.770  17.000  1.00  0.00           N
ATOM    898  N3  G   X  42      91.750 100.820  17.960  1.00  0.00           N
ATOM    899  C4  G   X  42      91.100 101.990  17.870  1.00  0.00           C
ATOM    900  C3' G   X  42      94.340 104.580  18.090  1.00  0.00           C
ATOM    901  C2' G   X  42      93.980 103.090  18.290  1.00  0.00           C
ATOM    902  O2' G   X  42      94.950 102.360  18.970  1.00  0.00           O
ATOM    903  O3' G   X  42      95.660 105.020  17.760  1.00  0.00           O
ATOM    904  P   C   X  43      96.190 105.110  16.300  1.00  0.00           P
ATOM    905  OP1 C   X  43      97.620 105.480  16.260  1.00  0.00           O
ATOM    906  OP2 C   X  43      95.260 105.970  15.550  1.00  0.00           O
ATOM    907  O5' C   X  43      96.040 103.600  15.840  1.00  0.00           O
ATOM    908  C5' C   X  43      97.010 102.570  16.150  1.00  0.00           C
ATOM    909  C4' C   X  43      96.590 101.120  15.800  1.00  0.00           C
ATOM    910  O4' C   X  43      95.200 100.980  16.210  1.00  0.00           O
ATOM    911  C1' C   X  43      94.690  99.990  15.320  1.00  0.00           C
ATOM    912  N1  C   X  43      93.470 100.520  14.610  1.00  0.00           N
ATOM    913  C6  C   X  43      93.140 101.820  14.600  1.00  0.00           C
ATOM    914  C5  C   X  43      91.900 102.270  14.200  1.00  0.00           C
ATOM    915  C4  C   X  43      91.020 101.270  13.730  1.00  0.00           C
ATOM    916  N4  C   X  43      89.830 101.600  13.470  1.00  0.00           N
ATOM    917  N3  C   X  43      91.320  99.980  13.660  1.00  0.00           N
ATOM    918  C2  C   X  43      92.580  99.570  14.060  1.00  0.00           C
ATOM    919  O2  C   X  43      92.760  98.370  14.120  1.00  0.00           O
ATOM    920  C3' C   X  43      96.660 100.740  14.300  1.00  0.00           C
ATOM    921  C2' C   X  43      95.770  99.560  14.310  1.00  0.00           C
ATOM    922  O2' C   X  43      96.430  98.430  14.890  1.00  0.00           O
ATOM    923  O3' C   X  43      97.900 100.550  13.830  1.00  0.00           O
ATOM    924  P   G   X  44      98.200 100.540  12.290  1.00  0.00           P
ATOM    925  OP1 G   X  44      99.670 100.560  12.260  1.00  0.00           O
ATOM    926  OP2 G   X  44      97.480 101.680  11.690  1.00  0.00           O
ATOM    927  O5' G   X  44      97.630  99.190  11.690  1.00  0.00           O
ATOM    928  C5' G   X  44      98.240  97.960  12.110  1.00  0.00           C
ATOM    929  C4' G   X  44      97.680  96.770  11.310  1.00  0.00           C
ATOM    930  O4' G   X  44      96.290  96.470  11.690  1.00  0.00           O
ATOM    931  C1' G   X  44      95.530  96.150  10.530  1.00  0.00           C
ATOM    932  N9  G   X  44      94.560  97.210  10.200  1.00  0.00           N
ATOM    933  C8  G   X  44      94.580  98.540  10.690  1.00  0.00           C
ATOM    934  N7  G   X  44      93.570  99.250  10.210  1.00  0.00           N
ATOM    935  C5  G   X  44      92.820  98.270   9.460  1.00  0.00           C
ATOM    936  C6  G   X  44      91.640  98.400   8.700  1.00  0.00           C
ATOM    937  O6  G   X  44      90.990  99.430   8.480  1.00  0.00           O
ATOM    938  N1  G   X  44      91.140  97.240   8.180  1.00  0.00           N
ATOM    939  C2  G   X  44      91.840  96.110   8.100  1.00  0.00           C
ATOM    940  N2  G   X  44      91.340  95.220   7.300  1.00  0.00           N
ATOM    941  N3  G   X  44      93.040  95.920   8.750  1.00  0.00           N
ATOM    942  C4  G   X  44      93.460  97.050   9.440  1.00  0.00           C
ATOM    943  C3' G   X  44      97.740  96.950   9.810  1.00  0.00           C
ATOM    944  C2' G   X  44      96.550  96.050   9.440  1.00  0.00           C
ATOM    945  O2' G   X  44      96.830  94.620   9.320  1.00  0.00           O
ATOM    946  O3' G   X  44      99.040  96.690   9.270  1.00  0.00           O
ATOM    947  P   C   X  45      99.430  97.370   7.910  1.00  0.00           P
ATOM    948  OP1 C   X  45     100.810  96.920   7.600  1.00  0.00           O
ATOM    949  OP2 C   X  45      99.210  98.900   8.050  1.00  0.00           O
ATOM    950  O5' C   X  45      98.400  96.780   6.900  1.00  0.00           O
ATOM    951  C5' C   X  45      98.520  95.560   6.180  1.00  0.00           C
ATOM    952  C4' C   X  45      97.200  95.200   5.440  1.00  0.00           C
ATOM    953  O4' C   X  45      96.020  95.470   6.180  1.00  0.00           O
ATOM    954  C1' C   X  45      94.970  95.900   5.340  1.00  0.00           C
ATOM    955  N1  C   X  45      94.600  97.290   5.540  1.00  0.00           N
ATOM    956  C6  C   X  45      95.450  98.240   5.920  1.00  0.00           C
ATOM    957  C5  C   X  45      95.060  99.560   6.010  1.00  0.00           C
ATOM    958  C4  C   X  45      93.740  99.930   5.610  1.00  0.00           C
ATOM    959  N4  C   X  45      93.290 101.110   5.590  1.00  0.00           N
ATOM    960  N3  C   X  45      92.880  98.960   5.210  1.00  0.00           N
ATOM    961  C2  C   X  45      93.360  97.680   4.990  1.00  0.00           C
ATOM    962  O2  C   X  45      92.650  96.910   4.410  1.00  0.00           O
ATOM    963  C3' C   X  45      96.940  95.820   4.070  1.00  0.00           C
ATOM    964  C2' C   X  45      95.430  95.660   3.860  1.00  0.00           C
ATOM    965  O2' C   X  45      94.970  94.360   3.480  1.00  0.00           O
ATOM    966  O3' C   X  45      97.640  95.080   3.050  1.00  0.00           O
ATOM    967  P   C   X  46      98.030  95.610   1.560  1.00  0.00           P
ATOM    968  OP1 C   X  46      98.730  94.480   0.850  1.00  0.00           O
ATOM    969  OP2 C   X  46      98.560  96.970   1.530  1.00  0.00           O
ATOM    970  O5' C   X  46      96.590  95.690   0.860  1.00  0.00           O
ATOM    971  C5' C   X  46      95.880  94.550   0.430  1.00  0.00           C
ATOM    972  C4' C   X  46      94.520  94.970  -0.120  1.00  0.00           C
ATOM    973  O4' C   X  46      93.890  95.780   0.810  1.00  0.00           O
ATOM    974  C1' C   X  46      92.970  96.700   0.160  1.00  0.00           C
ATOM    975  N1  C   X  46      93.100  98.090   0.740  1.00  0.00           N
ATOM    976  C6  C   X  46      94.270  98.560   1.270  1.00  0.00           C
ATOM    977  C5  C   X  46      94.320  99.740   1.930  1.00  0.00           C
ATOM    978  C4  C   X  46      93.150 100.550   1.830  1.00  0.00           C
ATOM    979  N4  C   X  46      93.150 101.740   2.330  1.00  0.00           N
ATOM    980  N3  C   X  46      92.020 100.150   1.320  1.00  0.00           N
ATOM    981  C2  C   X  46      92.010  98.920   0.800  1.00  0.00           C
ATOM    982  O2  C   X  46      90.920  98.610   0.270  1.00  0.00           O
ATOM    983  C3' C   X  46      94.580  95.880  -1.350  1.00  0.00           C
ATOM    984  C2' C   X  46      93.260  96.670  -1.350  1.00  0.00           C
ATOM    985  O2' C   X  46      92.190  96.070  -2.020  1.00  0.00           O
ATOM    986  O3' C   X  46      94.810  95.190  -2.550  1.00  0.00           O
ATOM    987  P   G   X  47      95.330  96.040  -3.880  1.00  0.00           P
ATOM    988  OP1 G   X  47      95.680  95.120  -5.000  1.00  0.00           O
ATOM    989  OP2 G   X  47      96.260  97.130  -3.580  1.00  0.00           O
ATOM    990  O5' G   X  47      94.030  96.830  -4.310  1.00  0.00           O
ATOM    991  C5' G   X  47      92.880  96.300  -5.020  1.00  0.00           C
ATOM    992  C4' G   X  47      91.800  97.390  -5.190  1.00  0.00           C
ATOM    993  O4' G   X  47      91.190  97.990  -4.020  1.00  0.00           O
ATOM    994  C1' G   X  47      91.050  99.340  -4.260  1.00  0.00           C
ATOM    995  N9  G   X  47      91.970 100.200  -3.440  1.00  0.00           N
ATOM    996  C8  G   X  47      93.240 100.010  -3.010  1.00  0.00           C
ATOM    997  N7  G   X  47      93.700 101.010  -2.360  1.00  0.00           N
ATOM    998  C5  G   X  47      92.620 101.870  -2.160  1.00  0.00           C
ATOM    999  C6  G   X  47      92.470 103.130  -1.480  1.00  0.00           C
ATOM   1000  O6  G   X  47      93.250 103.630  -0.660  1.00  0.00           O
ATOM   1001  N1  G   X  47      91.340 103.880  -1.880  1.00  0.00           N
ATOM   1002  C2  G   X  47      90.430 103.330  -2.710  1.00  0.00           C
ATOM   1003  N2  G   X  47      89.370 104.070  -2.940  1.00  0.00           N
ATOM   1004  N3  G   X  47      90.500 102.160  -3.330  1.00  0.00           N
ATOM   1005  C4  G   X  47      91.610 101.470  -2.970  1.00  0.00           C
ATOM   1006  C3' G   X  47      92.340  98.490  -6.040  1.00  0.00           C
ATOM   1007  C2' G   X  47      91.270  99.590  -5.750  1.00  0.00           C
ATOM   1008  O2' G   X  47      90.000  99.460  -6.370  1.00  0.00           O
ATOM   1009  O3' G   X  47      92.660  98.070  -7.360  1.00  0.00           O
ATOM   1010  P   C   X  48      93.820  98.810  -8.200  1.00  0.00           P
ATOM   1011  OP1 C   X  48      93.620  98.380  -9.630  1.00  0.00           O
ATOM   1012  OP2 C   X  48      95.170  98.780  -7.510  1.00  0.00           O
ATOM   1013  O5' C   X  48      93.350 100.370  -8.110  1.00  0.00           O
ATOM   1014  C5' C   X  48      92.160 100.810  -8.760  1.00  0.00           C
ATOM   1015  C4' C   X  48      91.750 102.290  -8.570  1.00  0.00           C
ATOM   1016  O4' C   X  48      91.660 102.620  -7.210  1.00  0.00           O
ATOM   1017  C1' C   X  48      91.940 103.960  -6.990  1.00  0.00           C
ATOM   1018  N1  C   X  48      93.180 104.260  -6.170  1.00  0.00           N
ATOM   1019  C6  C   X  48      94.200 103.390  -6.060  1.00  0.00           C
ATOM   1020  C5  C   X  48      95.020 103.430  -4.980  1.00  0.00           C
ATOM   1021  C4  C   X  48      94.900 104.560  -4.140  1.00  0.00           C
ATOM   1022  N4  C   X  48      95.660 104.680  -3.080  1.00  0.00           N
ATOM   1023  N3  C   X  48      94.080 105.540  -4.310  1.00  0.00           N
ATOM   1024  C2  C   X  48      93.190 105.380  -5.330  1.00  0.00           C
ATOM   1025  O2  C   X  48      92.370 106.280  -5.340  1.00  0.00           O
ATOM   1026  C3' C   X  48      92.620 103.420  -9.200  1.00  0.00           C
ATOM   1027  C2' C   X  48      92.060 104.590  -8.440  1.00  0.00           C
ATOM   1028  O2' C   X  48      90.710 104.980  -8.830  1.00  0.00           O
ATOM   1029  O3' C   X  48      92.520 103.360 -10.640  1.00  0.00           O
ATOM   1030  P   C   X  49      93.660 104.050 -11.430  1.00  0.00           P
ATOM   1031  OP1 C   X  49      93.490 104.090 -12.860  1.00  0.00           O
ATOM   1032  OP2 C   X  49      94.980 103.680 -10.920  1.00  0.00           O
ATOM   1033  O5' C   X  49      93.640 105.550 -11.040  1.00  0.00           O
ATOM   1034  C5' C   X  49      92.620 106.430 -11.530  1.00  0.00           C
ATOM   1035  C4' C   X  49      92.730 107.760 -10.820  1.00  0.00           C
ATOM   1036  O4' C   X  49      92.670 107.550  -9.390  1.00  0.00           O
ATOM   1037  C1' C   X  49      93.510 108.480  -8.750  1.00  0.00           C
ATOM   1038  N1  C   X  49      94.630 107.900  -7.930  1.00  0.00           N
ATOM   1039  C6  C   X  49      95.140 106.610  -8.020  1.00  0.00           C
ATOM   1040  C5  C   X  49      96.160 106.060  -7.270  1.00  0.00           C
ATOM   1041  C4  C   X  49      96.520 106.920  -6.200  1.00  0.00           C
ATOM   1042  N4  C   X  49      97.330 106.500  -5.310  1.00  0.00           N
ATOM   1043  N3  C   X  49      96.030 108.150  -6.020  1.00  0.00           N
ATOM   1044  C2  C   X  49      95.160 108.640  -6.900  1.00  0.00           C
ATOM   1045  O2  C   X  49      94.720 109.770  -6.640  1.00  0.00           O
ATOM   1046  C3' C   X  49      93.900 108.610 -11.130  1.00  0.00           C
ATOM   1047  C2' C   X  49      93.910 109.440  -9.860  1.00  0.00           C
ATOM   1048  O2' C   X  49      93.030 110.560  -9.860  1.00  0.00           O
ATOM   1049  O3' C   X  49      93.880 109.310 -12.340  1.00  0.00           O
ATOM   1050  P   G   X  50      95.210 109.550 -13.120  1.00  0.00           P
ATOM   1051  OP1 G   X  50      94.840 110.220 -14.360  1.00  0.00           O
ATOM   1052  OP2 G   X  50      95.920 108.260 -13.190  1.00  0.00           O
ATOM   1053  O5' G   X  50      96.040 110.590 -12.330  1.00  0.00           O
ATOM   1054  C5' G   X  50      95.510 111.910 -12.130  1.00  0.00           C
ATOM   1055  C4' G   X  50      96.400 112.880 -11.380  1.00  0.00           C
ATOM   1056  O4' G   X  50      96.350 112.420 -10.030  1.00  0.00           O
ATOM   1057  C1' G   X  50      97.530 112.620  -9.390  1.00  0.00           C
ATOM   1058  N9  G   X  50      97.960 111.360  -8.760  1.00  0.00           N
ATOM   1059  C8  G   X  50      97.760 110.050  -9.170  1.00  0.00           C
ATOM   1060  N7  G   X  50      98.140 109.140  -8.250  1.00  0.00           N
ATOM   1061  C5  G   X  50      98.580 109.950  -7.210  1.00  0.00           C
ATOM   1062  C6  G   X  50      99.160 109.720  -5.920  1.00  0.00           C
ATOM   1063  O6  G   X  50      99.420 108.650  -5.420  1.00  0.00           O
ATOM   1064  N1  G   X  50      99.590 110.780  -5.170  1.00  0.00           N
ATOM   1065  C2  G   X  50      99.430 112.040  -5.630  1.00  0.00           C
ATOM   1066  N2  G   X  50      99.760 113.050  -4.860  1.00  0.00           N
ATOM   1067  N3  G   X  50      98.740 112.350  -6.760  1.00  0.00           N
ATOM   1068  C4  G   X  50      98.450 111.290  -7.520  1.00  0.00           C
ATOM   1069  C3' G   X  50      97.930 112.880 -11.730  1.00  0.00           C
ATOM   1070  C2' G   X  50      98.570 113.090 -10.360  1.00  0.00           C
ATOM   1071  O2' G   X  50      98.860 114.450 -10.130  1.00  0.00           O
ATOM   1072  O3' G   X  50      98.280 113.800 -12.780  1.00  0.00           O
ATOM   1073  P   G   X  51      99.790 113.900 -13.360  1.00  0.00           P
ATOM   1074  OP1 G   X  51     100.660 114.390 -12.290  1.00  0.00           O
ATOM   1075  OP2 G   X  51      99.630 114.740 -14.550  1.00  0.00           O
ATOM   1076  O5' G   X  51     100.430 112.570 -13.770  1.00  0.00           O
ATOM   1077  C5' G   X  51      99.790 111.730 -14.710  1.00  0.00           C
ATOM   1078  C4' G   X  51     100.700 110.540 -14.970  1.00  0.00           C
ATOM   1079  O4' G   X  51     101.810 110.820 -15.800  1.00  0.00           O
ATOM   1080  C1' G   X  51     102.820 109.830 -15.570  1.00  0.00           C
ATOM   1081  N9  G   X  51     103.920 110.550 -14.940  1.00  0.00           N
ATOM   1082  C8  G   X  51     103.900 111.820 -14.500  1.00  0.00           C
ATOM   1083  N7  G   X  51     105.120 112.230 -14.160  1.00  0.00           N
ATOM   1084  C5  G   X  51     105.920 111.070 -14.340  1.00  0.00           C
ATOM   1085  C6  G   X  51     107.340 110.900 -14.250  1.00  0.00           C
ATOM   1086  O6  G   X  51     108.190 111.740 -14.040  1.00  0.00           O
ATOM   1087  N1  G   X  51     107.780 109.610 -14.390  1.00  0.00           N
ATOM   1088  C2  G   X  51     106.950 108.530 -14.690  1.00  0.00           C
ATOM   1089  N2  G   X  51     107.600 107.390 -14.860  1.00  0.00           N
ATOM   1090  N3  G   X  51     105.630 108.670 -14.920  1.00  0.00           N
ATOM   1091  C4  G   X  51     105.220 110.000 -14.690  1.00  0.00           C
ATOM   1092  C3' G   X  51     101.320 109.830 -13.810  1.00  0.00           C
ATOM   1093  C2' G   X  51     102.290 108.860 -14.530  1.00  0.00           C
ATOM   1094  O2' G   X  51     101.570 107.810 -15.210  1.00  0.00           O
ATOM   1095  O3' G   X  51     100.320 109.170 -13.060  1.00  0.00           O
ATOM   1096  P   A   X  52     100.600 108.870 -11.570  1.00  0.00           P
ATOM   1097  OP1 A   X  52      99.600 107.970 -10.980  1.00  0.00           O
ATOM   1098  OP2 A   X  52     100.810 110.140 -10.880  1.00  0.00           O
ATOM   1099  O5' A   X  52     102.050 108.080 -11.560  1.00  0.00           O
ATOM   1100  C5' A   X  52     102.100 106.730 -11.800  1.00  0.00           C
ATOM   1101  C4' A   X  52     103.510 106.270 -11.670  1.00  0.00           C
ATOM   1102  O4' A   X  52     104.440 107.040 -12.430  1.00  0.00           O
ATOM   1103  C1' A   X  52     105.640 107.170 -11.710  1.00  0.00           C
ATOM   1104  N9  A   X  52     105.860 108.560 -11.250  1.00  0.00           N
ATOM   1105  C8  A   X  52     105.100 109.690 -11.340  1.00  0.00           C
ATOM   1106  N7  A   X  52     105.710 110.850 -11.170  1.00  0.00           N
ATOM   1107  C5  A   X  52     107.010 110.400 -10.930  1.00  0.00           C
ATOM   1108  C6  A   X  52     108.220 111.020 -10.510  1.00  0.00           C
ATOM   1109  N6  A   X  52     108.430 112.330 -10.470  1.00  0.00           N
ATOM   1110  N1  A   X  52     109.290 110.260 -10.380  1.00  0.00           N
ATOM   1111  C2  A   X  52     109.160 108.950 -10.370  1.00  0.00           C
ATOM   1112  N3  A   X  52     108.070 108.250 -10.480  1.00  0.00           N
ATOM   1113  C4  A   X  52     107.050 109.050 -10.850  1.00  0.00           C
ATOM   1114  C3' A   X  52     103.940 106.270 -10.200  1.00  0.00           C
ATOM   1115  C2' A   X  52     105.470 106.310 -10.530  1.00  0.00           C
ATOM   1116  O2' A   X  52     105.810 104.930 -10.740  1.00  0.00           O
ATOM   1117  O3' A   X  52     103.500 105.140  -9.460  1.00  0.00           O
ATOM   1118  P   A   X  53     103.230 105.210  -7.980  1.00  0.00           P
ATOM   1119  OP1 A   X  53     102.880 103.830  -7.560  1.00  0.00           O
ATOM   1120  OP2 A   X  53     102.350 106.350  -7.780  1.00  0.00           O
ATOM   1121  O5' A   X  53     104.700 105.530  -7.360  1.00  0.00           O
ATOM   1122  C5' A   X  53     105.710 104.420  -7.250  1.00  0.00           C
ATOM   1123  C4' A   X  53     107.110 105.010  -6.900  1.00  0.00           C
ATOM   1124  O4' A   X  53     107.550 106.010  -7.850  1.00  0.00           O
ATOM   1125  C1' A   X  53     108.300 107.020  -7.170  1.00  0.00           C
ATOM   1126  N9  A   X  53     107.610 108.340  -7.270  1.00  0.00           N
ATOM   1127  C8  A   X  53     106.290 108.570  -7.360  1.00  0.00           C
ATOM   1128  N7  A   X  53     105.990 109.850  -7.550  1.00  0.00           N
ATOM   1129  C5  A   X  53     107.200 110.510  -7.260  1.00  0.00           C
ATOM   1130  C6  A   X  53     107.630 111.820  -7.010  1.00  0.00           C
ATOM   1131  N6  A   X  53     106.920 112.910  -7.160  1.00  0.00           N
ATOM   1132  N1  A   X  53     108.890 112.100  -6.700  1.00  0.00           N
ATOM   1133  C2  A   X  53     109.720 111.120  -6.460  1.00  0.00           C
ATOM   1134  N3  A   X  53     109.440 109.820  -6.540  1.00  0.00           N
ATOM   1135  C4  A   X  53     108.160 109.600  -6.910  1.00  0.00           C
ATOM   1136  C3' A   X  53     107.180 105.660  -5.520  1.00  0.00           C
ATOM   1137  C2' A   X  53     108.450 106.510  -5.740  1.00  0.00           C
ATOM   1138  O2' A   X  53     109.620 105.860  -5.500  1.00  0.00           O
ATOM   1139  O3' A   X  53     107.220 104.630  -4.520  1.00  0.00           O
ATOM   1140  P   A   X  54     106.700 104.760  -3.010  1.00  0.00           P
ATOM   1141  OP1 A   X  54     107.350 103.740  -2.190  1.00  0.00           O
ATOM   1142  OP2 A   X  54     105.260 104.860  -3.090  1.00  0.00           O
ATOM   1143  O5' A   X  54     107.200 106.130  -2.540  1.00  0.00           O
ATOM   1144  C5' A   X  54     108.500 106.430  -2.140  1.00  0.00           C
ATOM   1145  C4' A   X  54     108.910 107.920  -1.930  1.00  0.00           C
ATOM   1146  O4' A   X  54     108.760 108.600  -3.180  1.00  0.00           O
ATOM   1147  C1' A   X  54     108.130 109.880  -2.920  1.00  0.00           C
ATOM   1148  N9  A   X  54     106.800 109.950  -3.600  1.00  0.00           N
ATOM   1149  C8  A   X  54     105.940 108.960  -4.110  1.00  0.00           C
ATOM   1150  N7  A   X  54     104.870 109.360  -4.700  1.00  0.00           N
ATOM   1151  C5  A   X  54     104.970 110.770  -4.590  1.00  0.00           C
ATOM   1152  C6  A   X  54     104.250 111.850  -5.000  1.00  0.00           C
ATOM   1153  N6  A   X  54     103.080 111.730  -5.650  1.00  0.00           N
ATOM   1154  N1  A   X  54     104.680 113.120  -4.800  1.00  0.00           N
ATOM   1155  C2  A   X  54     105.820 113.250  -4.190  1.00  0.00           C
ATOM   1156  N3  A   X  54     106.650 112.370  -3.670  1.00  0.00           N
ATOM   1157  C4  A   X  54     106.150 111.120  -3.950  1.00  0.00           C
ATOM   1158  C3' A   X  54     107.880 108.580  -1.020  1.00  0.00           C
ATOM   1159  C2' A   X  54     108.020 110.020  -1.410  1.00  0.00           C
ATOM   1160  O2' A   X  54     109.210 110.670  -0.920  1.00  0.00           O
ATOM   1161  O3' A   X  54     108.190 108.490   0.360  1.00  0.00           O
ATOM   1162  P   C   X  55     107.030 108.470   1.510  1.00  0.00           P
ATOM   1163  OP1 C   X  55     107.600 108.800   2.820  1.00  0.00           O
ATOM   1164  OP2 C   X  55     106.250 107.220   1.290  1.00  0.00           O
ATOM   1165  O5' C   X  55     106.030 109.670   1.120  1.00  0.00           O
ATOM   1166  C5' C   X  55     106.320 111.030   1.410  1.00  0.00           C
ATOM   1167  C4' C   X  55     105.300 112.080   0.840  1.00  0.00           C
ATOM   1168  O4' C   X  55     105.270 112.040  -0.580  1.00  0.00           O
ATOM   1169  C1' C   X  55     103.930 112.270  -0.960  1.00  0.00           C
ATOM   1170  N1  C   X  55     103.210 111.060  -1.620  1.00  0.00           N
ATOM   1171  C6  C   X  55     103.590 109.750  -1.300  1.00  0.00           C
ATOM   1172  C5  C   X  55     103.000 108.710  -1.930  1.00  0.00           C
ATOM   1173  C4  C   X  55     102.070 109.050  -2.930  1.00  0.00           C
ATOM   1174  N4  C   X  55     101.510 108.090  -3.530  1.00  0.00           N
ATOM   1175  N3  C   X  55     101.730 110.310  -3.230  1.00  0.00           N
ATOM   1176  C2  C   X  55     102.220 111.300  -2.540  1.00  0.00           C
ATOM   1177  O2  C   X  55     101.750 112.470  -2.750  1.00  0.00           O
ATOM   1178  C3' C   X  55     103.810 111.980   1.300  1.00  0.00           C
ATOM   1179  C2' C   X  55     103.170 112.860   0.170  1.00  0.00           C
ATOM   1180  O2' C   X  55     103.520 114.290   0.190  1.00  0.00           O
ATOM   1181  O3' C   X  55     103.570 112.580   2.620  1.00  0.00           O
ATOM   1182  P   G   X  56     102.250 112.420   3.380  1.00  0.00           P
ATOM   1183  OP1 G   X  56     102.210 113.220   4.650  1.00  0.00           O
ATOM   1184  OP2 G   X  56     102.090 110.980   3.500  1.00  0.00           O
ATOM   1185  O5' G   X  56     101.000 112.790   2.510  1.00  0.00           O
ATOM   1186  C5' G   X  56     100.710 114.150   2.220  1.00  0.00           C
ATOM   1187  C4' G   X  56      99.580 114.260   1.140  1.00  0.00           C
ATOM   1188  O4' G   X  56     100.000 113.730  -0.080  1.00  0.00           O
ATOM   1189  C1' G   X  56      98.820 113.290  -0.790  1.00  0.00           C
ATOM   1190  N9  G   X  56      98.790 111.850  -1.070  1.00  0.00           N
ATOM   1191  C8  G   X  56      99.330 110.820  -0.380  1.00  0.00           C
ATOM   1192  N7  G   X  56      99.290 109.660  -0.940  1.00  0.00           N
ATOM   1193  C5  G   X  56      98.420 109.870  -1.980  1.00  0.00           C
ATOM   1194  C6  G   X  56      97.750 108.960  -2.910  1.00  0.00           C
ATOM   1195  O6  G   X  56      97.790 107.750  -2.990  1.00  0.00           O
ATOM   1196  N1  G   X  56      96.970 109.610  -3.850  1.00  0.00           N
ATOM   1197  C2  G   X  56      96.730 110.910  -3.820  1.00  0.00           C
ATOM   1198  N2  G   X  56      96.310 111.440  -4.870  1.00  0.00           N
ATOM   1199  N3  G   X  56      97.200 111.780  -2.930  1.00  0.00           N
ATOM   1200  C4  G   X  56      98.050 111.200  -2.010  1.00  0.00           C
ATOM   1201  C3' G   X  56      98.300 113.610   1.610  1.00  0.00           C
ATOM   1202  C2' G   X  56      97.700 113.660   0.150  1.00  0.00           C
ATOM   1203  O2' G   X  56      97.180 114.970  -0.180  1.00  0.00           O
ATOM   1204  O3' G   X  56      97.590 114.420   2.590  1.00  0.00           O
ATOM   1205  P   G   X  57      96.260 113.750   3.290  1.00  0.00           P
ATOM   1206  OP1 G   X  57      95.790 114.770   4.260  1.00  0.00           O
ATOM   1207  OP2 G   X  57      96.500 112.370   3.750  1.00  0.00           O
ATOM   1208  O5' G   X  57      95.170 113.680   2.070  1.00  0.00           O
ATOM   1209  C5' G   X  57      94.650 114.820   1.510  1.00  0.00           C
ATOM   1210  C4' G   X  57      93.810 114.610   0.290  1.00  0.00           C
ATOM   1211  O4' G   X  57      94.600 113.900  -0.670  1.00  0.00           O
ATOM   1212  C1' G   X  57      93.840 112.950  -1.390  1.00  0.00           C
ATOM   1213  N9  G   X  57      94.330 111.570  -1.070  1.00  0.00           N
ATOM   1214  C8  G   X  57      95.020 111.180   0.030  1.00  0.00           C
ATOM   1215  N7  G   X  57      95.280 109.930   0.000  1.00  0.00           N
ATOM   1216  C5  G   X  57      94.740 109.400  -1.160  1.00  0.00           C
ATOM   1217  C6  G   X  57      94.730 108.080  -1.730  1.00  0.00           C
ATOM   1218  O6  G   X  57      95.170 107.010  -1.280  1.00  0.00           O
ATOM   1219  N1  G   X  57      94.000 108.040  -2.880  1.00  0.00           N
ATOM   1220  C2  G   X  57      93.280 109.080  -3.340  1.00  0.00           C
ATOM   1221  N2  G   X  57      92.450 108.740  -4.290  1.00  0.00           N
ATOM   1222  N3  G   X  57      93.260 110.320  -2.860  1.00  0.00           N
ATOM   1223  C4  G   X  57      94.060 110.420  -1.800  1.00  0.00           C
ATOM   1224  C3' G   X  57      92.500 113.790   0.420  1.00  0.00           C
ATOM   1225  C2' G   X  57      92.360 113.250  -1.080  1.00  0.00           C
ATOM   1226  O2' G   X  57      91.940 114.160  -2.050  1.00  0.00           O
ATOM   1227  O3' G   X  57      91.370 114.640   0.640  1.00  0.00           O
ATOM   1228  P   C   X  58      90.050 114.000   1.300  1.00  0.00           P
ATOM   1229  OP1 C   X  58      89.040 115.070   1.380  1.00  0.00           O
ATOM   1230  OP2 C   X  58      90.490 113.470   2.590  1.00  0.00           O
ATOM   1231  O5' C   X  58      89.520 112.830   0.300  1.00  0.00           O
ATOM   1232  C5' C   X  58      88.660 113.080  -0.740  1.00  0.00           C
ATOM   1233  C4' C   X  58      88.280 111.740  -1.440  1.00  0.00           C
ATOM   1234  O4' C   X  58      89.420 110.970  -1.980  1.00  0.00           O
ATOM   1235  C1' C   X  58      89.090 109.610  -2.110  1.00  0.00           C
ATOM   1236  N1  C   X  58      90.000 108.740  -1.290  1.00  0.00           N
ATOM   1237  C6  C   X  58      90.910 109.320  -0.390  1.00  0.00           C
ATOM   1238  C5  C   X  58      91.850 108.570   0.240  1.00  0.00           C
ATOM   1239  C4  C   X  58      91.940 107.200  -0.140  1.00  0.00           C
ATOM   1240  N4  C   X  58      92.880 106.380   0.320  1.00  0.00           N
ATOM   1241  N3  C   X  58      91.140 106.620  -1.070  1.00  0.00           N
ATOM   1242  C2  C   X  58      90.170 107.410  -1.630  1.00  0.00           C
ATOM   1243  O2  C   X  58      89.240 106.880  -2.300  1.00  0.00           O
ATOM   1244  C3' C   X  58      87.640 110.680  -0.570  1.00  0.00           C
ATOM   1245  C2' C   X  58      87.650 109.410  -1.490  1.00  0.00           C
ATOM   1246  O2' C   X  58      86.790 109.570  -2.610  1.00  0.00           O
ATOM   1247  O3' C   X  58      86.330 110.950  -0.150  1.00  0.00           O
ATOM   1248  P   G   X  59      85.660 110.200   1.140  1.00  0.00           P
ATOM   1249  OP1 G   X  59      84.290 110.710   1.180  1.00  0.00           O
ATOM   1250  OP2 G   X  59      86.530 110.370   2.290  1.00  0.00           O
ATOM   1251  O5' G   X  59      85.670 108.680   0.680  1.00  0.00           O
ATOM   1252  C5' G   X  59      84.610 108.210  -0.160  1.00  0.00           C
ATOM   1253  C4' G   X  59      84.850 106.810  -0.740  1.00  0.00           C
ATOM   1254  O4' G   X  59      86.220 106.540  -1.190  1.00  0.00           O
ATOM   1255  C1' G   X  59      86.600 105.240  -0.810  1.00  0.00           C
ATOM   1256  N9  G   X  59      87.760 105.250   0.160  1.00  0.00           N
ATOM   1257  C8  G   X  59      88.250 106.210   0.990  1.00  0.00           C
ATOM   1258  N7  G   X  59      89.200 105.820   1.830  1.00  0.00           N
ATOM   1259  C5  G   X  59      89.340 104.450   1.480  1.00  0.00           C
ATOM   1260  C6  G   X  59      90.160 103.400   1.990  1.00  0.00           C
ATOM   1261  O6  G   X  59      90.960 103.490   2.940  1.00  0.00           O
ATOM   1262  N1  G   X  59      89.970 102.190   1.280  1.00  0.00           N
ATOM   1263  C2  G   X  59      89.140 102.020   0.240  1.00  0.00           C
ATOM   1264  N2  G   X  59      89.190 100.850  -0.330  1.00  0.00           N
ATOM   1265  N3  G   X  59      88.310 102.900  -0.190  1.00  0.00           N
ATOM   1266  C4  G   X  59      88.450 104.100   0.450  1.00  0.00           C
ATOM   1267  C3' G   X  59      84.710 105.840   0.430  1.00  0.00           C
ATOM   1268  C2' G   X  59      85.370 104.620  -0.220  1.00  0.00           C
ATOM   1269  O2' G   X  59      84.690 103.960  -1.310  1.00  0.00           O
ATOM   1270  O3' G   X  59      83.380 105.760   0.850  1.00  0.00           O
ATOM   1271  P   G   X  60      83.130 105.080   2.270  1.00  0.00           P
ATOM   1272  OP1 G   X  60      81.690 105.090   2.510  1.00  0.00           O
ATOM   1273  OP2 G   X  60      84.030 105.710   3.300  1.00  0.00           O
ATOM   1274  O5' G   X  60      83.580 103.470   2.240  1.00  0.00           O
ATOM   1275  C5' G   X  60      82.970 102.460   1.440  1.00  0.00           C
ATOM   1276  C4' G   X  60      83.710 101.020   1.340  1.00  0.00           C
ATOM   1277  O4' G   X  60      85.120 101.190   1.020  1.00  0.00           O
ATOM   1278  C1' G   X  60      85.910 100.320   1.750  1.00  0.00           C
ATOM   1279  N9  G   X  60      86.750 101.110   2.790  1.00  0.00           N
ATOM   1280  C8  G   X  60      86.690 102.390   3.270  1.00  0.00           C
ATOM   1281  N7  G   X  60      87.730 102.680   4.110  1.00  0.00           N
ATOM   1282  C5  G   X  60      88.450 101.450   4.120  1.00  0.00           C
ATOM   1283  C6  G   X  60      89.710 101.130   4.700  1.00  0.00           C
ATOM   1284  O6  G   X  60      90.370 101.840   5.460  1.00  0.00           O
ATOM   1285  N1  G   X  60      90.260 100.010   4.300  1.00  0.00           N
ATOM   1286  C2  G   X  60      89.630  99.120   3.560  1.00  0.00           C
ATOM   1287  N2  G   X  60      90.250  97.960   3.480  1.00  0.00           N
ATOM   1288  N3  G   X  60      88.450  99.290   2.940  1.00  0.00           N
ATOM   1289  C4  G   X  60      87.870 100.520   3.320  1.00  0.00           C
ATOM   1290  C3' G   X  60      83.680 100.220   2.620  1.00  0.00           C
ATOM   1291  C2' G   X  60      84.880  99.380   2.360  1.00  0.00           C
ATOM   1292  O2' G   X  60      84.530  98.340   1.500  1.00  0.00           O
ATOM   1293  O3' G   X  60      82.420  99.560   2.920  1.00  0.00           O
ATOM   1294  P   C   X  61      82.170  98.900   4.310  1.00  0.00           P
ATOM   1295  OP1 C   X  61      80.760  98.480   4.480  1.00  0.00           O
ATOM   1296  OP2 C   X  61      82.700  99.810   5.380  1.00  0.00           O
ATOM   1297  O5' C   X  61      83.030  97.610   4.460  1.00  0.00           O
ATOM   1298  C5' C   X  61      82.920  96.380   3.690  1.00  0.00           C
ATOM   1299  C4' C   X  61      84.140  95.470   3.950  1.00  0.00           C
ATOM   1300  O4' C   X  61      85.370  96.090   3.540  1.00  0.00           O
ATOM   1301  C1' C   X  61      86.450  95.730   4.410  1.00  0.00           C
ATOM   1302  N1  C   X  61      86.890  96.820   5.280  1.00  0.00           N
ATOM   1303  C6  C   X  61      86.100  97.870   5.550  1.00  0.00           C
ATOM   1304  C5  C   X  61      86.540  98.920   6.250  1.00  0.00           C
ATOM   1305  C4  C   X  61      87.800  98.820   6.850  1.00  0.00           C
ATOM   1306  N4  C   X  61      88.300  99.770   7.570  1.00  0.00           N
ATOM   1307  N3  C   X  61      88.580  97.790   6.560  1.00  0.00           N
ATOM   1308  C2  C   X  61      88.160  96.730   5.870  1.00  0.00           C
ATOM   1309  O2  C   X  61      88.850  95.700   5.770  1.00  0.00           O
ATOM   1310  C3' C   X  61      84.400  95.070   5.440  1.00  0.00           C
ATOM   1311  C2' C   X  61      85.870  94.570   5.210  1.00  0.00           C
ATOM   1312  O2' C   X  61      86.090  93.340   4.440  1.00  0.00           O
ATOM   1313  O3' C   X  61      83.510  94.090   5.950  1.00  0.00           O
ATOM   1314  P   G   X  62      83.250  93.950   7.550  1.00  0.00           P
ATOM   1315  OP1 G   X  62      82.480  92.740   7.760  1.00  0.00           O
ATOM   1316  OP2 G   X  62      82.730  95.160   8.130  1.00  0.00           O
ATOM   1317  O5' G   X  62      84.620  93.670   8.200  1.00  0.00           O
ATOM   1318  C5' G   X  62      85.280  92.450   7.970  1.00  0.00           C
ATOM   1319  C4' G   X  62      86.630  92.530   8.680  1.00  0.00           C
ATOM   1320  O4' G   X  62      87.400  93.640   8.190  1.00  0.00           O
ATOM   1321  C1' G   X  62      88.270  94.040   9.260  1.00  0.00           C
ATOM   1322  N9  G   X  62      88.010  95.440   9.580  1.00  0.00           N
ATOM   1323  C8  G   X  62      87.020  96.300   9.140  1.00  0.00           C
ATOM   1324  N7  G   X  62      87.080  97.560   9.640  1.00  0.00           N
ATOM   1325  C5  G   X  62      88.260  97.550  10.410  1.00  0.00           C
ATOM   1326  C6  G   X  62      88.950  98.520  11.210  1.00  0.00           C
ATOM   1327  O6  G   X  62      88.550  99.650  11.430  1.00  0.00           O
ATOM   1328  N1  G   X  62      90.210  98.110  11.690  1.00  0.00           N
ATOM   1329  C2  G   X  62      90.610  96.810  11.630  1.00  0.00           C
ATOM   1330  N2  G   X  62      91.630  96.450  12.370  1.00  0.00           N
ATOM   1331  N3  G   X  62      89.950  95.860  10.970  1.00  0.00           N
ATOM   1332  C4  G   X  62      88.770  96.270  10.410  1.00  0.00           C
ATOM   1333  C3' G   X  62      86.570  92.780  10.210  1.00  0.00           C
ATOM   1334  C2' G   X  62      88.040  93.080  10.440  1.00  0.00           C
ATOM   1335  O2' G   X  62      88.800  91.860  10.260  1.00  0.00           O
ATOM   1336  O3' G   X  62      86.040  91.700  11.070  1.00  0.00           O
ATOM   1337  P   C   X  63      85.940  91.640  12.620  1.00  0.00           P
ATOM   1338  OP1 C   X  63      85.550  90.250  12.920  1.00  0.00           O
ATOM   1339  OP2 C   X  63      84.980  92.690  13.030  1.00  0.00           O
ATOM   1340  O5' C   X  63      87.290  92.050  13.280  1.00  0.00           O
ATOM   1341  C5' C   X  63      88.310  91.180  13.550  1.00  0.00           C
ATOM   1342  C4' C   X  63      89.420  91.890  14.290  1.00  0.00           C
ATOM   1343  O4' C   X  63      89.750  93.090  13.590  1.00  0.00           O
ATOM   1344  C1' C   X  63      90.160  94.090  14.540  1.00  0.00           C
ATOM   1345  N1  C   X  63      89.370  95.370  14.450  1.00  0.00           N
ATOM   1346  C6  C   X  63      88.160  95.360  13.890  1.00  0.00           C
ATOM   1347  C5  C   X  63      87.400  96.520  13.930  1.00  0.00           C
ATOM   1348  C4  C   X  63      88.010  97.660  14.570  1.00  0.00           C
ATOM   1349  N4  C   X  63      87.410  98.810  14.510  1.00  0.00           N
ATOM   1350  N3  C   X  63      89.170  97.640  15.290  1.00  0.00           N
ATOM   1351  C2  C   X  63      89.880  96.440  15.130  1.00  0.00           C
ATOM   1352  O2  C   X  63      90.960  96.390  15.720  1.00  0.00           O
ATOM   1353  C3' C   X  63      89.080  92.280  15.650  1.00  0.00           C
ATOM   1354  C2' C   X  63      90.170  93.320  15.890  1.00  0.00           C
ATOM   1355  O2' C   X  63      91.340  92.680  16.280  1.00  0.00           O
ATOM   1356  O3' C   X  63      89.020  91.200  16.530  1.00  0.00           O
ATOM   1357  P   U   X  64      88.040  91.280  17.800  1.00  0.00           P
ATOM   1358  OP1 U   X  64      88.220  90.110  18.640  1.00  0.00           O
ATOM   1359  OP2 U   X  64      86.690  91.610  17.280  1.00  0.00           O
ATOM   1360  O5' U   X  64      88.610  92.610  18.640  1.00  0.00           O
ATOM   1361  C5' U   X  64      89.770  92.530  19.440  1.00  0.00           C
ATOM   1362  C4' U   X  64      90.220  93.900  19.900  1.00  0.00           C
ATOM   1363  O4' U   X  64      90.180  94.840  18.860  1.00  0.00           O
ATOM   1364  C1' U   X  64      89.720  96.130  19.350  1.00  0.00           C
ATOM   1365  N1  U   X  64      88.450  96.730  18.880  1.00  0.00           N
ATOM   1366  C6  U   X  64      87.500  96.080  18.070  1.00  0.00           C
ATOM   1367  C5  U   X  64      86.520  96.800  17.430  1.00  0.00           C
ATOM   1368  C4  U   X  64      86.220  98.190  17.690  1.00  0.00           C
ATOM   1369  O4  U   X  64      85.270  98.860  17.260  1.00  0.00           O
ATOM   1370  N3  U   X  64      87.200  98.770  18.480  1.00  0.00           N
ATOM   1371  C2  U   X  64      88.380  98.130  19.070  1.00  0.00           C
ATOM   1372  O2  U   X  64      89.160  98.790  19.790  1.00  0.00           O
ATOM   1373  C3' U   X  64      89.270  94.460  21.010  1.00  0.00           C
ATOM   1374  C2' U   X  64      89.670  95.950  20.860  1.00  0.00           C
ATOM   1375  O2' U   X  64      90.950  96.330  21.400  1.00  0.00           O
ATOM   1376  O3' U   X  64      89.690  93.970  22.270  1.00  0.00           O
ATOM   1377  P   C   X  65      88.660  94.140  23.470  1.00  0.00           P
ATOM   1378  OP1 C   X  65      89.340  93.710  24.730  1.00  0.00           O
ATOM   1379  OP2 C   X  65      87.470  93.370  22.930  1.00  0.00           O
ATOM   1380  O5' C   X  65      88.320  95.750  23.630  1.00  0.00           O
ATOM   1381  C5' C   X  65      89.250  96.730  24.170  1.00  0.00           C
ATOM   1382  C4' C   X  65      88.510  98.090  24.080  1.00  0.00           C
ATOM   1383  O4' C   X  65      88.050  98.410  22.800  1.00  0.00           O
ATOM   1384  C1' C   X  65      86.900  99.260  22.960  1.00  0.00           C
ATOM   1385  N1  C   X  65      85.710  98.750  22.140  1.00  0.00           N
ATOM   1386  C6  C   X  65      85.640  97.440  21.800  1.00  0.00           C
ATOM   1387  C5  C   X  65      84.730  97.040  20.870  1.00  0.00           C
ATOM   1388  C4  C   X  65      83.920  98.040  20.210  1.00  0.00           C
ATOM   1389  N4  C   X  65      83.120  97.850  19.240  1.00  0.00           N
ATOM   1390  N3  C   X  65      83.930  99.280  20.600  1.00  0.00           N
ATOM   1391  C2  C   X  65      84.830  99.650  21.560  1.00  0.00           C
ATOM   1392  O2  C   X  65      84.850 100.810  21.910  1.00  0.00           O
ATOM   1393  C3' C   X  65      87.300  98.160  24.920  1.00  0.00           C
ATOM   1394  C2' C   X  65      86.550  99.350  24.450  1.00  0.00           C
ATOM   1395  O2' C   X  65      87.050 100.510  25.100  1.00  0.00           O
ATOM   1396  O3' C   X  65      87.590  98.040  26.320  1.00  0.00           O
ATOM   1397  P   A   X  66      86.480  98.090  27.460  1.00  0.00           P
ATOM   1398  OP1 A   X  66      85.810  99.390  27.290  1.00  0.00           O
ATOM   1399  OP2 A   X  66      87.100  97.800  28.780  1.00  0.00           O
ATOM   1400  O5' A   X  66      85.500  96.840  27.050  1.00  0.00           O
ATOM   1401  C5' A   X  66      85.680  95.520  27.510  1.00  0.00           C
ATOM   1402  C4' A   X  66      84.720  94.410  26.950  1.00  0.00           C
ATOM   1403  O4' A   X  66      83.510  95.030  26.450  1.00  0.00           O
ATOM   1404  C1' A   X  66      83.440  94.820  25.070  1.00  0.00           C
ATOM   1405  N9  A   X  66      82.850  96.100  24.570  1.00  0.00           N
ATOM   1406  C8  A   X  66      83.220  97.420  24.760  1.00  0.00           C
ATOM   1407  N7  A   X  66      82.620  98.280  24.010  1.00  0.00           N
ATOM   1408  C5  A   X  66      81.690  97.550  23.220  1.00  0.00           C
ATOM   1409  C6  A   X  66      80.690  97.840  22.270  1.00  0.00           C
ATOM   1410  N6  A   X  66      80.440  99.140  21.860  1.00  0.00           N
ATOM   1411  N1  A   X  66      79.910  96.870  21.750  1.00  0.00           N
ATOM   1412  C2  A   X  66      80.100  95.640  22.150  1.00  0.00           C
ATOM   1413  N3  A   X  66      81.070  95.210  22.980  1.00  0.00           N
ATOM   1414  C4  A   X  66      81.830  96.220  23.570  1.00  0.00           C
ATOM   1415  C3' A   X  66      85.310  93.650  25.750  1.00  0.00           C
ATOM   1416  C2' A   X  66      84.890  94.620  24.620  1.00  0.00           C
ATOM   1417  O2' A   X  66      85.030  94.350  23.250  1.00  0.00           O
ATOM   1418  O3' A   X  66      84.930  92.260  25.600  1.00  0.00           O
ATOM   1419  P   G   X  67      85.340  91.210  26.660  1.00  0.00           P
ATOM   1420  OP1 G   X  67      86.540  91.620  27.420  1.00  0.00           O
ATOM   1421  OP2 G   X  67      85.400  89.910  25.890  1.00  0.00           O
ATOM   1422  O5' G   X  67      84.130  91.200  27.710  1.00  0.00           O
ATOM   1423  C5' G   X  67      82.890  90.760  27.250  1.00  0.00           C
ATOM   1424  C4' G   X  67      81.830  91.500  28.130  1.00  0.00           C
ATOM   1425  O4' G   X  67      80.700  91.860  27.350  1.00  0.00           O
ATOM   1426  C1' G   X  67      79.610  91.300  27.890  1.00  0.00           C
ATOM   1427  N9  G   X  67      78.490  90.850  26.970  1.00  0.00           N
ATOM   1428  C8  G   X  67      77.860  89.610  26.830  1.00  0.00           C
ATOM   1429  N7  G   X  67      76.880  89.570  25.870  1.00  0.00           N
ATOM   1430  C5  G   X  67      76.960  90.880  25.360  1.00  0.00           C
ATOM   1431  C6  G   X  67      76.040  91.640  24.500  1.00  0.00           C
ATOM   1432  O6  G   X  67      75.000  91.320  23.950  1.00  0.00           O
ATOM   1433  N1  G   X  67      76.420  92.910  24.220  1.00  0.00           N
ATOM   1434  C2  G   X  67      77.510  93.570  24.790  1.00  0.00           C
ATOM   1435  N2  G   X  67      77.660  94.870  24.540  1.00  0.00           N
ATOM   1436  N3  G   X  67      78.320  92.930  25.740  1.00  0.00           N
ATOM   1437  C4  G   X  67      77.970  91.630  25.950  1.00  0.00           C
ATOM   1438  C3' G   X  67      81.430  90.640  29.370  1.00  0.00           C
ATOM   1439  C2' G   X  67      80.140  90.150  28.740  1.00  0.00           C
ATOM   1440  O2' G   X  67      79.080  89.770  29.620  1.00  0.00           O
ATOM   1441  O3' G   X  67      81.160  91.580  30.420  1.00  0.00           O
ATOM   1442  P   U   X  68      82.210  91.980  31.550  1.00  0.00           P
ATOM   1443  OP1 U   X  68      83.510  91.320  31.340  1.00  0.00           O
ATOM   1444  OP2 U   X  68      81.590  91.800  32.890  1.00  0.00           O
ATOM   1445  O5' U   X  68      82.320  93.560  31.350  1.00  0.00           O
ATOM   1446  C5' U   X  68      83.490  94.230  31.840  1.00  0.00           C
ATOM   1447  C4' U   X  68      83.580  95.710  31.530  1.00  0.00           C
ATOM   1448  O4' U   X  68      83.870  95.990  30.160  1.00  0.00           O
ATOM   1449  C1' U   X  68      83.300  97.220  29.700  1.00  0.00           C
ATOM   1450  N1  U   X  68      82.200  97.010  28.670  1.00  0.00           N
ATOM   1451  C6  U   X  68      81.430  95.820  28.620  1.00  0.00           C
ATOM   1452  C5  U   X  68      80.510  95.620  27.660  1.00  0.00           C
ATOM   1453  C4  U   X  68      80.200  96.610  26.680  1.00  0.00           C
ATOM   1454  O4  U   X  68      79.440  96.500  25.730  1.00  0.00           O
ATOM   1455  N3  U   X  68      80.930  97.780  26.860  1.00  0.00           N
ATOM   1456  C2  U   X  68      81.820  98.030  27.810  1.00  0.00           C
ATOM   1457  O2  U   X  68      82.380  99.130  27.910  1.00  0.00           O
ATOM   1458  C3' U   X  68      82.370  96.580  31.820  1.00  0.00           C
ATOM   1459  C2' U   X  68      82.670  97.800  30.930  1.00  0.00           C
ATOM   1460  O2' U   X  68      83.590  98.760  31.500  1.00  0.00           O
ATOM   1461  O3' U   X  68      82.340  96.790  33.230  1.00  0.00           O
ATOM   1462  P   A   X  69      80.970  97.290  34.010  1.00  0.00           P
ATOM   1463  OP1 A   X  69      81.410  97.860  35.380  1.00  0.00           O
ATOM   1464  OP2 A   X  69      80.000  96.240  33.910  1.00  0.00           O
ATOM   1465  O5' A   X  69      80.360  98.460  33.180  1.00  0.00           O
ATOM   1466  C5' A   X  69      80.840  99.870  33.290  1.00  0.00           C
ATOM   1467  C4' A   X  69      80.150 100.970  32.520  1.00  0.00           C
ATOM   1468  O4' A   X  69      80.420 100.960  31.130  1.00  0.00           O
ATOM   1469  C1' A   X  69      79.230 101.470  30.520  1.00  0.00           C
ATOM   1470  N9  A   X  69      78.590 100.360  29.800  1.00  0.00           N
ATOM   1471  C8  A   X  69      78.780  98.980  29.950  1.00  0.00           C
ATOM   1472  N7  A   X  69      77.980  98.270  29.160  1.00  0.00           N
ATOM   1473  C5  A   X  69      77.130  99.220  28.610  1.00  0.00           C
ATOM   1474  C6  A   X  69      76.100  99.170  27.660  1.00  0.00           C
ATOM   1475  N6  A   X  69      75.590  98.130  27.140  1.00  0.00           N
ATOM   1476  N1  A   X  69      75.560 100.260  27.150  1.00  0.00           N
ATOM   1477  C2  A   X  69      75.980 101.430  27.650  1.00  0.00           C
ATOM   1478  N3  A   X  69      77.000 101.630  28.470  1.00  0.00           N
ATOM   1479  C4  A   X  69      77.560 100.450  28.910  1.00  0.00           C
ATOM   1480  C3' A   X  69      78.710 101.180  32.800  1.00  0.00           C
ATOM   1481  C2' A   X  69      78.280 101.970  31.560  1.00  0.00           C
ATOM   1482  O2' A   X  69      78.640 103.310  31.800  1.00  0.00           O
ATOM   1483  O3' A   X  69      78.430 101.750  34.060  1.00  0.00           O
ATOM   1484  P   G   X  70      76.900 101.590  34.710  1.00  0.00           P
ATOM   1485  OP1 G   X  70      76.730 102.470  35.910  1.00  0.00           O
ATOM   1486  OP2 G   X  70      76.680 100.130  34.850  1.00  0.00           O
ATOM   1487  O5' G   X  70      75.920 102.040  33.580  1.00  0.00           O
ATOM   1488  C5' G   X  70      75.410 103.390  33.480  1.00  0.00           C
ATOM   1489  C4' G   X  70      74.510 103.650  32.250  1.00  0.00           C
ATOM   1490  O4' G   X  70      74.990 102.910  31.160  1.00  0.00           O
ATOM   1491  C1' G   X  70      73.890 102.550  30.360  1.00  0.00           C
ATOM   1492  N9  G   X  70      73.750 101.140  30.320  1.00  0.00           N
ATOM   1493  C8  G   X  70      74.440 100.230  31.170  1.00  0.00           C
ATOM   1494  N7  G   X  70      74.180  98.970  30.930  1.00  0.00           N
ATOM   1495  C5  G   X  70      73.310  99.010  29.880  1.00  0.00           C
ATOM   1496  C6  G   X  70      72.750  97.900  29.150  1.00  0.00           C
ATOM   1497  O6  G   X  70      72.830  96.640  29.250  1.00  0.00           O
ATOM   1498  N1  G   X  70      71.860  98.330  28.150  1.00  0.00           N
ATOM   1499  C2  G   X  70      71.580  99.620  27.890  1.00  0.00           C
ATOM   1500  N2  G   X  70      70.640  99.980  27.090  1.00  0.00           N
ATOM   1501  N3  G   X  70      72.020 100.650  28.580  1.00  0.00           N
ATOM   1502  C4  G   X  70      72.950 100.320  29.530  1.00  0.00           C
ATOM   1503  C3' G   X  70      73.030 103.290  32.410  1.00  0.00           C
ATOM   1504  C2' G   X  70      72.600 103.150  30.980  1.00  0.00           C
ATOM   1505  O2' G   X  70      72.270 104.400  30.390  1.00  0.00           O
ATOM   1506  O3' G   X  70      72.280 104.250  33.140  1.00  0.00           O
ATOM   1507  P   A   X  71      70.960 103.880  34.030  1.00  0.00           P
ATOM   1508  OP1 A   X  71      70.640 105.170  34.740  1.00  0.00           O
ATOM   1509  OP2 A   X  71      71.240 102.740  34.910  1.00  0.00           O
ATOM   1510  O5' A   X  71      69.760 103.490  33.040  1.00  0.00           O
ATOM   1511  C5' A   X  71      68.990 104.520  32.340  1.00  0.00           C
ATOM   1512  C4' A   X  71      68.150 103.790  31.270  1.00  0.00           C
ATOM   1513  O4' A   X  71      68.950 102.890  30.580  1.00  0.00           O
ATOM   1514  C1' A   X  71      68.100 101.880  30.060  1.00  0.00           C
ATOM   1515  N9  A   X  71      68.510 100.570  30.500  1.00  0.00           N
ATOM   1516  C8  A   X  71      69.550 100.320  31.440  1.00  0.00           C
ATOM   1517  N7  A   X  71      69.950  99.070  31.460  1.00  0.00           N
ATOM   1518  C5  A   X  71      69.200  98.440  30.440  1.00  0.00           C
ATOM   1519  C6  A   X  71      69.040  97.090  30.080  1.00  0.00           C
ATOM   1520  N6  A   X  71      69.650  96.020  30.530  1.00  0.00           N
ATOM   1521  N1  A   X  71      68.120  96.800  29.160  1.00  0.00           N
ATOM   1522  C2  A   X  71      67.350  97.770  28.650  1.00  0.00           C
ATOM   1523  N3  A   X  71      67.310  99.030  28.950  1.00  0.00           N
ATOM   1524  C4  A   X  71      68.290  99.340  29.900  1.00  0.00           C
ATOM   1525  C3' A   X  71      66.900 102.990  31.800  1.00  0.00           C
ATOM   1526  C2' A   X  71      66.650 102.310  30.460  1.00  0.00           C
ATOM   1527  O2' A   X  71      66.250 103.350  29.520  1.00  0.00           O
ATOM   1528  O3' A   X  71      65.820 103.850  32.190  1.00  0.00           O
ATOM   1529  P   A   X  72      64.550 103.150  32.980  1.00  0.00           P
ATOM   1530  OP1 A   X  72      63.290 103.840  32.580  1.00  0.00           O
ATOM   1531  OP2 A   X  72      64.950 103.250  34.350  1.00  0.00           O
ATOM   1532  O5' A   X  72      64.350 101.670  32.570  1.00  0.00           O
ATOM   1533  C5' A   X  72      63.320 101.240  31.710  1.00  0.00           C
ATOM   1534  C4' A   X  72      63.450  99.740  31.420  1.00  0.00           C
ATOM   1535  O4' A   X  72      64.740  99.360  31.060  1.00  0.00           O
ATOM   1536  C1' A   X  72      65.130  98.110  31.520  1.00  0.00           C
ATOM   1537  N9  A   X  72      66.180  98.200  32.560  1.00  0.00           N
ATOM   1538  C8  A   X  72      66.690  99.350  33.100  1.00  0.00           C
ATOM   1539  N7  A   X  72      67.700  99.170  33.900  1.00  0.00           N
ATOM   1540  C5  A   X  72      67.910  97.760  33.820  1.00  0.00           C
ATOM   1541  C6  A   X  72      68.770  96.850  34.440  1.00  0.00           C
ATOM   1542  N6  A   X  72      69.700  97.150  35.340  1.00  0.00           N
ATOM   1543  N1  A   X  72      68.730  95.560  34.170  1.00  0.00           N
ATOM   1544  C2  A   X  72      67.830  95.140  33.290  1.00  0.00           C
ATOM   1545  N3  A   X  72      66.840  95.860  32.670  1.00  0.00           N
ATOM   1546  C4  A   X  72      66.980  97.190  32.990  1.00  0.00           C
ATOM   1547  C3' A   X  72      63.160  98.840  32.630  1.00  0.00           C
ATOM   1548  C2' A   X  72      63.900  97.580  32.190  1.00  0.00           C
ATOM   1549  O2' A   X  72      63.200  96.900  31.200  1.00  0.00           O
ATOM   1550  O3' A   X  72      61.750  98.630  32.800  1.00  0.00           O
ATOM   1551  P   C   X  73      61.150  97.860  34.020  1.00  0.00           P
ATOM   1552  OP1 C   X  73      59.780  98.260  34.300  1.00  0.00           O
ATOM   1553  OP2 C   X  73      62.210  97.870  35.050  1.00  0.00           O
ATOM   1554  O5' C   X  73      61.130  96.370  33.380  1.00  0.00           O
ATOM   1555  C5' C   X  73      60.220  96.190  32.250  1.00  0.00           C
ATOM   1556  C4' C   X  73      60.420  94.830  31.660  1.00  0.00           C
ATOM   1557  O4' C   X  73      61.740  94.530  31.110  1.00  0.00           O
ATOM   1558  C1' C   X  73      62.040  93.180  31.450  1.00  0.00           C
ATOM   1559  N1  C   X  73      63.190  92.970  32.380  1.00  0.00           N
ATOM   1560  C6  C   X  73      63.690  93.930  33.260  1.00  0.00           C
ATOM   1561  C5  C   X  73      64.770  93.600  34.060  1.00  0.00           C
ATOM   1562  C4  C   X  73      65.360  92.290  33.970  1.00  0.00           C
ATOM   1563  N4  C   X  73      66.480  92.010  34.580  1.00  0.00           N
ATOM   1564  N3  C   X  73      64.830  91.360  33.180  1.00  0.00           N
ATOM   1565  C2  C   X  73      63.740  91.630  32.430  1.00  0.00           C
ATOM   1566  O2  C   X  73      63.310  90.640  31.790  1.00  0.00           O
ATOM   1567  C3' C   X  73      60.130  93.750  32.680  1.00  0.00           C
ATOM   1568  C2' C   X  73      60.830  92.490  31.940  1.00  0.00           C
ATOM   1569  O2' C   X  73      60.080  92.040  30.820  1.00  0.00           O
ATOM   1570  O3' C   X  73      58.760  93.600  32.960  1.00  0.00           O
ATOM   1571  P   C   X  74      58.290  93.110  34.360  1.00  0.00           P
ATOM   1572  OP1 C   X  74      56.820  93.190  34.300  1.00  0.00           O
ATOM   1573  OP2 C   X  74      59.030  93.700  35.490  1.00  0.00           O
ATOM   1574  O5' C   X  74      58.650  91.560  34.370  1.00  0.00           O
ATOM   1575  C5' C   X  74      58.020  90.640  33.510  1.00  0.00           C
ATOM   1576  C4' C   X  74      58.750  89.290  33.430  1.00  0.00           C
ATOM   1577  O4' C   X  74      60.210  89.500  33.350  1.00  0.00           O
ATOM   1578  C1' C   X  74      60.930  88.350  33.820  1.00  0.00           C
ATOM   1579  N1  C   X  74      62.120  88.700  34.660  1.00  0.00           N
ATOM   1580  C6  C   X  74      62.230  89.970  35.200  1.00  0.00           C
ATOM   1581  C5  C   X  74      63.290  90.260  35.910  1.00  0.00           C
ATOM   1582  C4  C   X  74      64.290  89.240  36.050  1.00  0.00           C
ATOM   1583  N4  C   X  74      65.350  89.530  36.750  1.00  0.00           N
ATOM   1584  N3  C   X  74      64.150  88.010  35.710  1.00  0.00           N
ATOM   1585  C2  C   X  74      63.060  87.720  34.970  1.00  0.00           C
ATOM   1586  O2  C   X  74      62.900  86.570  34.610  1.00  0.00           O
ATOM   1587  C3' C   X  74      58.510  88.400  34.660  1.00  0.00           C
ATOM   1588  C2' C   X  74      59.850  87.540  34.600  1.00  0.00           C
ATOM   1589  O2' C   X  74      59.770  86.290  33.950  1.00  0.00           O
ATOM   1590  O3' C   X  74      57.300  87.690  34.570  1.00  0.00           O
ATOM   1591  P   G   X  75      56.790  86.720  35.690  1.00  0.00           P
ATOM   1592  OP1 G   X  75      55.340  86.350  35.500  1.00  0.00           O
ATOM   1593  OP2 G   X  75      57.150  87.410  36.950  1.00  0.00           O
ATOM   1594  O5' G   X  75      57.720  85.410  35.540  1.00  0.00           O
ATOM   1595  C5' G   X  75      57.350  84.270  34.770  1.00  0.00           C
ATOM   1596  C4' G   X  75      58.400  83.120  34.980  1.00  0.00           C
ATOM   1597  O4' G   X  75      59.700  83.610  34.750  1.00  0.00           O
ATOM   1598  C1' G   X  75      60.570  82.900  35.590  1.00  0.00           C
ATOM   1599  N9  G   X  75      61.120  83.870  36.570  1.00  0.00           N
ATOM   1600  C8  G   X  75      60.770  85.130  36.980  1.00  0.00           C
ATOM   1601  N7  G   X  75      61.510  85.660  37.850  1.00  0.00           N
ATOM   1602  C5  G   X  75      62.520  84.680  38.060  1.00  0.00           C
ATOM   1603  C6  G   X  75      63.640  84.740  38.930  1.00  0.00           C
ATOM   1604  O6  G   X  75      64.080  85.590  39.770  1.00  0.00           O
ATOM   1605  N1  G   X  75      64.410  83.510  38.950  1.00  0.00           N
ATOM   1606  C2  G   X  75      64.030  82.450  38.200  1.00  0.00           C
ATOM   1607  N2  G   X  75      64.680  81.380  38.510  1.00  0.00           N
ATOM   1608  N3  G   X  75      62.990  82.400  37.400  1.00  0.00           N
ATOM   1609  C4  G   X  75      62.270  83.550  37.310  1.00  0.00           C
ATOM   1610  C3' G   X  75      58.420  82.550  36.380  1.00  0.00           C
ATOM   1611  C2' G   X  75      59.770  81.810  36.380  1.00  0.00           C
ATOM   1612  O2' G   X  75      59.750  80.550  35.700  1.00  0.00           O
ATOM   1613  O3' G   X  75      57.340  81.750  36.600  1.00  0.00           O
ATOM   1614  P   A   X  76      56.750  81.570  38.000  1.00  0.00           P
ATOM   1615  OP1 A   X  76      55.640  80.610  37.890  1.00  0.00           O
ATOM   1616  OP2 A   X  76      56.570  82.950  38.570  1.00  0.00           O
ATOM   1617  O5' A   X  76      57.890  80.770  38.890  1.00  0.00           O
ATOM   1618  C5' A   X  76      58.140  79.340  38.610  1.00  0.00           C
ATOM   1619  C4' A   X  76      59.320  78.930  39.520  1.00  0.00           C
ATOM   1620  O4' A   X  76      60.520  79.660  39.220  1.00  0.00           O
ATOM   1621  C1' A   X  76      61.230  79.750  40.470  1.00  0.00           C
ATOM   1622  N9  A   X  76      61.240  81.190  40.840  1.00  0.00           N
ATOM   1623  C8  A   X  76      60.490  82.250  40.420  1.00  0.00           C
ATOM   1624  N7  A   X  76      60.840  83.440  40.820  1.00  0.00           N
ATOM   1625  C5  A   X  76      61.830  83.130  41.710  1.00  0.00           C
ATOM   1626  C6  A   X  76      62.600  83.800  42.740  1.00  0.00           C
ATOM   1627  N6  A   X  76      62.630  85.080  43.020  1.00  0.00           N
ATOM   1628  N1  A   X  76      63.500  83.130  43.500  1.00  0.00           N
ATOM   1629  C2  A   X  76      63.560  81.870  43.380  1.00  0.00           C
ATOM   1630  N3  A   X  76      62.910  81.090  42.570  1.00  0.00           N
ATOM   1631  C4  A   X  76      62.080  81.770  41.730  1.00  0.00           C
ATOM   1632  C3' A   X  76      59.040  79.170  41.020  1.00  0.00           C
ATOM   1633  C2' A   X  76      60.470  78.970  41.500  1.00  0.00           C
ATOM   1634  O2' A   X  76      60.920  77.610  41.420  1.00  0.00           O
ATOM   1635  O3' A   X  76      58.180  78.160  41.380  1.00  0.00           O
ATOM   1636  P   A   X  77      57.500  78.220  42.800  1.00  0.00           P
ATOM   1637  OP1 A   X  77      56.860  76.960  42.990  1.00  0.00           O
ATOM   1638  OP2 A   X  77      56.640  79.340  42.670  1.00  0.00           O
ATOM   1639  O5' A   X  77      58.620  78.670  43.830  1.00  0.00           O
ATOM   1640  C5' A   X  77      59.370  77.710  44.650  1.00  0.00           C
ATOM   1641  C4' A   X  77      60.290  78.280  45.730  1.00  0.00           C
ATOM   1642  O4' A   X  77      60.890  79.500  45.220  1.00  0.00           O
ATOM   1643  C1' A   X  77      60.210  80.530  45.880  1.00  0.00           C
ATOM   1644  N9  A   X  77      60.660  81.920  45.650  1.00  0.00           N
ATOM   1645  C8  A   X  77      60.000  82.800  44.910  1.00  0.00           C
ATOM   1646  N7  A   X  77      60.440  84.030  45.070  1.00  0.00           N
ATOM   1647  C5  A   X  77      61.540  83.880  46.010  1.00  0.00           C
ATOM   1648  C6  A   X  77      62.550  84.740  46.520  1.00  0.00           C
ATOM   1649  N6  A   X  77      62.680  86.070  46.360  1.00  0.00           N
ATOM   1650  N1  A   X  77      63.490  84.240  47.260  1.00  0.00           N
ATOM   1651  C2  A   X  77      63.490  82.920  47.420  1.00  0.00           C
ATOM   1652  N3  A   X  77      62.700  81.960  47.000  1.00  0.00           N
ATOM   1653  C4  A   X  77      61.740  82.520  46.200  1.00  0.00           C
ATOM   1654  C3' A   X  77      59.540  78.590  47.050  1.00  0.00           C
ATOM   1655  C2' A   X  77      59.940  80.090  47.320  1.00  0.00           C
ATOM   1656  O2' A   X  77      61.120  80.010  48.070  1.00  0.00           O
ATOM   1657  O3' A   X  77      59.870  77.690  48.130  1.00  0.00           O
ATOM   1658  P   C   X  78      59.320  76.220  48.100  1.00  0.00           P
ATOM   1659  OP1 C   X  78      57.960  76.180  47.510  1.00  0.00           O
ATOM   1660  OP2 C   X  78      59.550  75.670  49.440  1.00  0.00           O
ATOM   1661  O5' C   X  78      60.340  75.570  47.010  1.00  0.00           O
ATOM   1662  C5' C   X  78      60.050  74.340  46.360  1.00  0.00           C
ATOM   1663  C4' C   X  78      61.120  73.990  45.300  1.00  0.00           C
ATOM   1664  O4' C   X  78      61.180  74.850  44.170  1.00  0.00           O
ATOM   1665  C1' C   X  78      62.500  75.390  43.940  1.00  0.00           C
ATOM   1666  N1  C   X  78      63.090  74.600  42.770  1.00  0.00           N
ATOM   1667  C6  C   X  78      62.900  73.250  42.510  1.00  0.00           C
ATOM   1668  C5  C   X  78      63.380  72.650  41.330  1.00  0.00           C
ATOM   1669  C4  C   X  78      63.920  73.580  40.390  1.00  0.00           C
ATOM   1670  N4  C   X  78      64.250  73.170  39.190  1.00  0.00           N
ATOM   1671  N3  C   X  78      64.170  74.840  40.600  1.00  0.00           N
ATOM   1672  C2  C   X  78      63.770  75.370  41.800  1.00  0.00           C
ATOM   1673  O2  C   X  78      64.040  76.530  42.010  1.00  0.00           O
ATOM   1674  C3' C   X  78      62.640  73.970  45.890  1.00  0.00           C
ATOM   1675  C2' C   X  78      63.220  75.230  45.240  1.00  0.00           C
ATOM   1676  O2' C   X  78      64.600  75.280  45.090  1.00  0.00           O
ATOM   1677  O3' C   X  78      63.130  72.660  45.360  1.00  0.00           O
ATOM   1678  P   G   X  79      64.400  72.030  45.860  1.00  0.00           P
ATOM   1679  OP1 G   X  79      64.540  72.310  47.340  1.00  0.00           O
ATOM   1680  OP2 G   X  79      65.430  72.510  44.890  1.00  0.00           O
ATOM   1681  O5' G   X  79      64.250  70.410  45.680  1.00  0.00           O
ATOM   1682  C5' G   X  79      64.630  69.400  46.610  1.00  0.00           C
ATOM   1683  C4' G   X  79      64.520  67.950  46.070  1.00  0.00           C
ATOM   1684  O4' G   X  79      63.370  67.740  45.330  1.00  0.00           O
ATOM   1685  C1' G   X  79      63.590  66.630  44.490  1.00  0.00           C
ATOM   1686  N9  G   X  79      63.430  67.110  43.080  1.00  0.00           N
ATOM   1687  C8  G   X  79      63.460  68.460  42.640  1.00  0.00           C
ATOM   1688  N7  G   X  79      63.350  68.550  41.340  1.00  0.00           N
ATOM   1689  C5  G   X  79      63.320  67.220  40.890  1.00  0.00           C
ATOM   1690  C6  G   X  79      63.180  66.670  39.560  1.00  0.00           C
ATOM   1691  O6  G   X  79      63.250  67.280  38.560  1.00  0.00           O
ATOM   1692  N1  G   X  79      63.170  65.330  39.560  1.00  0.00           N
ATOM   1693  C2  G   X  79      63.080  64.550  40.630  1.00  0.00           C
ATOM   1694  N2  G   X  79      62.880  63.300  40.390  1.00  0.00           N
ATOM   1695  N3  G   X  79      63.120  65.020  41.880  1.00  0.00           N
ATOM   1696  C4  G   X  79      63.330  66.360  41.950  1.00  0.00           C
ATOM   1697  C3' G   X  79      65.650  67.520  45.250  1.00  0.00           C
ATOM   1698  C2' G   X  79      65.070  66.200  44.760  1.00  0.00           C
ATOM   1699  O2' G   X  79      64.830  65.130  45.670  1.00  0.00           O
ATOM   1700  O3' G   X  79      66.860  67.410  45.900  1.00  0.00           O
ATOM   1701  P   G   X  80      68.260  67.370  45.120  1.00  0.00           P
ATOM   1702  OP1 G   X  80      69.340  67.050  46.020  1.00  0.00           O
ATOM   1703  OP2 G   X  80      68.350  68.640  44.350  1.00  0.00           O
ATOM   1704  O5' G   X  80      68.210  66.180  44.030  1.00  0.00           O
ATOM   1705  C5' G   X  80      68.190  64.820  44.480  1.00  0.00           C
ATOM   1706  C4' G   X  80      68.090  63.960  43.220  1.00  0.00           C
ATOM   1707  O4' G   X  80      66.850  64.100  42.590  1.00  0.00           O
ATOM   1708  C1' G   X  80      67.050  63.820  41.180  1.00  0.00           C
ATOM   1709  N9  G   X  80      66.870  65.030  40.370  1.00  0.00           N
ATOM   1710  C8  G   X  80      66.960  66.410  40.710  1.00  0.00           C
ATOM   1711  N7  G   X  80      66.560  67.190  39.710  1.00  0.00           N
ATOM   1712  C5  G   X  80      66.250  66.300  38.670  1.00  0.00           C
ATOM   1713  C6  G   X  80      65.820  66.480  37.260  1.00  0.00           C
ATOM   1714  O6  G   X  80      65.430  67.500  36.680  1.00  0.00           O
ATOM   1715  N1  G   X  80      65.780  65.290  36.500  1.00  0.00           N
ATOM   1716  C2  G   X  80      66.080  64.100  37.070  1.00  0.00           C
ATOM   1717  N2  G   X  80      65.950  63.100  36.280  1.00  0.00           N
ATOM   1718  N3  G   X  80      66.490  63.890  38.310  1.00  0.00           N
ATOM   1719  C4  G   X  80      66.560  65.030  39.020  1.00  0.00           C
ATOM   1720  C3' G   X  80      69.240  64.130  42.150  1.00  0.00           C
ATOM   1721  C2' G   X  80      68.570  63.470  40.980  1.00  0.00           C
ATOM   1722  O2' G   X  80      68.640  62.080  41.120  1.00  0.00           O
ATOM   1723  O3' G   X  80      70.430  63.650  42.790  1.00  0.00           O
ATOM   1724  P   G   X  81      71.880  63.790  42.160  1.00  0.00           P
ATOM   1725  OP1 G   X  81      71.750  63.160  40.850  1.00  0.00           O
ATOM   1726  OP2 G   X  81      72.670  63.120  43.200  1.00  0.00           O
ATOM   1727  O5' G   X  81      72.250  65.330  41.940  1.00  0.00           O
ATOM   1728  C5' G   X  81      71.760  66.080  40.880  1.00  0.00           C
ATOM   1729  C4' G   X  81      71.900  67.590  41.210  1.00  0.00           C
ATOM   1730  O4' G   X  81      71.690  68.240  39.960  1.00  0.00           O
ATOM   1731  C1' G   X  81      70.500  68.860  40.030  1.00  0.00           C
ATOM   1732  N9  G   X  81      69.710  68.790  38.770  1.00  0.00           N
ATOM   1733  C8  G   X  81      69.070  69.880  38.050  1.00  0.00           C
ATOM   1734  N7  G   X  81      68.570  69.560  36.910  1.00  0.00           N
ATOM   1735  C5  G   X  81      68.800  68.140  36.860  1.00  0.00           C
ATOM   1736  C6  G   X  81      68.670  67.190  35.730  1.00  0.00           C
ATOM   1737  O6  G   X  81      68.280  67.350  34.580  1.00  0.00           O
ATOM   1738  N1  G   X  81      69.210  65.940  35.970  1.00  0.00           N
ATOM   1739  C2  G   X  81      69.730  65.590  37.170  1.00  0.00           C
ATOM   1740  N2  G   X  81      70.070  64.350  37.340  1.00  0.00           N
ATOM   1741  N3  G   X  81      69.890  66.380  38.210  1.00  0.00           N
ATOM   1742  C4  G   X  81      69.440  67.670  38.010  1.00  0.00           C
ATOM   1743  C3' G   X  81      70.880  68.160  42.220  1.00  0.00           C
ATOM   1744  C2' G   X  81      69.730  68.320  41.280  1.00  0.00           C
ATOM   1745  O2' G   X  81      68.720  69.250  41.640  1.00  0.00           O
ATOM   1746  O3' G   X  81      71.350  69.370  42.890  1.00  0.00           O
ATOM   1747  P   U   X  82      72.550  69.530  43.920  1.00  0.00           P
ATOM   1748  OP1 U   X  82      73.140  68.170  44.230  1.00  0.00           O
ATOM   1749  OP2 U   X  82      72.230  70.470  44.960  1.00  0.00           O
ATOM   1750  O5' U   X  82      73.600  70.300  42.990  1.00  0.00           O
ATOM   1751  C5' U   X  82      73.730  71.670  42.910  1.00  0.00           C
ATOM   1752  C4' U   X  82      74.340  72.180  41.600  1.00  0.00           C
ATOM   1753  O4' U   X  82      75.610  71.630  41.320  1.00  0.00           O
ATOM   1754  C1' U   X  82      75.900  71.520  39.920  1.00  0.00           C
ATOM   1755  N1  U   X  82      76.000  70.100  39.540  1.00  0.00           N
ATOM   1756  C6  U   X  82      75.350  69.040  40.150  1.00  0.00           C
ATOM   1757  C5  U   X  82      75.270  67.790  39.550  1.00  0.00           C
ATOM   1758  C4  U   X  82      75.930  67.610  38.310  1.00  0.00           C
ATOM   1759  O4  U   X  82      76.050  66.530  37.700  1.00  0.00           O
ATOM   1760  N3  U   X  82      76.570  68.710  37.790  1.00  0.00           N
ATOM   1761  C2  U   X  82      76.590  69.950  38.320  1.00  0.00           C
ATOM   1762  O2  U   X  82      77.200  70.900  37.800  1.00  0.00           O
ATOM   1763  C3' U   X  82      73.540  71.940  40.330  1.00  0.00           C
ATOM   1764  C2' U   X  82      74.650  72.170  39.240  1.00  0.00           C
ATOM   1765  O2' U   X  82      74.750  73.510  38.940  1.00  0.00           O
ATOM   1766  O3' U   X  82      72.400  72.730  40.150  1.00  0.00           O
ATOM   1767  P   G   X  83      71.490  72.640  38.880  1.00  0.00           P
ATOM   1768  OP1 G   X  83      70.130  73.010  39.200  1.00  0.00           O
ATOM   1769  OP2 G   X  83      71.790  71.420  38.140  1.00  0.00           O
ATOM   1770  O5' G   X  83      72.120  73.850  38.050  1.00  0.00           O
ATOM   1771  C5' G   X  83      71.990  75.220  38.380  1.00  0.00           C
ATOM   1772  C4' G   X  83      72.710  76.190  37.470  1.00  0.00           C
ATOM   1773  O4' G   X  83      74.090  75.790  37.280  1.00  0.00           O
ATOM   1774  C1' G   X  83      74.460  76.150  35.890  1.00  0.00           C
ATOM   1775  N9  G   X  83      74.780  74.940  35.180  1.00  0.00           N
ATOM   1776  C8  G   X  83      74.740  73.550  35.540  1.00  0.00           C
ATOM   1777  N7  G   X  83      75.050  72.780  34.550  1.00  0.00           N
ATOM   1778  C5  G   X  83      75.330  73.660  33.520  1.00  0.00           C
ATOM   1779  C6  G   X  83      75.680  73.400  32.150  1.00  0.00           C
ATOM   1780  O6  G   X  83      75.760  72.310  31.500  1.00  0.00           O
ATOM   1781  N1  G   X  83      75.980  74.510  31.380  1.00  0.00           N
ATOM   1782  C2  G   X  83      75.920  75.780  31.890  1.00  0.00           C
ATOM   1783  N2  G   X  83      76.480  76.780  31.230  1.00  0.00           N
ATOM   1784  N3  G   X  83      75.490  76.090  33.080  1.00  0.00           N
ATOM   1785  C4  G   X  83      75.160  74.980  33.890  1.00  0.00           C
ATOM   1786  C3' G   X  83      72.080  76.190  36.120  1.00  0.00           C
ATOM   1787  C2' G   X  83      73.210  76.820  35.290  1.00  0.00           C
ATOM   1788  O2' G   X  83      73.200  78.250  35.400  1.00  0.00           O
ATOM   1789  O3' G   X  83      70.820  76.840  35.970  1.00  0.00           O
ATOM   1790  P   A   X  84      69.630  76.240  35.170  1.00  0.00           P
ATOM   1791  OP1 A   X  84      68.520  77.190  35.300  1.00  0.00           O
ATOM   1792  OP2 A   X  84      69.380  74.850  35.700  1.00  0.00           O
ATOM   1793  O5' A   X  84      70.060  76.120  33.590  1.00  0.00           O
ATOM   1794  C5' A   X  84      70.410  77.220  32.890  1.00  0.00           C
ATOM   1795  C4' A   X  84      70.810  76.890  31.450  1.00  0.00           C
ATOM   1796  O4' A   X  84      72.160  76.480  31.430  1.00  0.00           O
ATOM   1797  C1' A   X  84      72.270  75.430  30.450  1.00  0.00           C
ATOM   1798  N9  A   X  84      72.330  74.130  31.120  1.00  0.00           N
ATOM   1799  C8  A   X  84      71.950  73.780  32.430  1.00  0.00           C
ATOM   1800  N7  A   X  84      72.090  72.470  32.640  1.00  0.00           N
ATOM   1801  C5  A   X  84      72.600  71.940  31.470  1.00  0.00           C
ATOM   1802  C6  A   X  84      73.040  70.640  31.020  1.00  0.00           C
ATOM   1803  N6  A   X  84      73.130  69.550  31.760  1.00  0.00           N
ATOM   1804  N1  A   X  84      73.380  70.520  29.750  1.00  0.00           N
ATOM   1805  C2  A   X  84      73.260  71.610  28.980  1.00  0.00           C
ATOM   1806  N3  A   X  84      72.940  72.840  29.230  1.00  0.00           N
ATOM   1807  C4  A   X  84      72.650  72.960  30.530  1.00  0.00           C
ATOM   1808  C3' A   X  84      70.020  75.810  30.620  1.00  0.00           C
ATOM   1809  C2' A   X  84      71.030  75.470  29.570  1.00  0.00           C
ATOM   1810  O2' A   X  84      71.140  76.430  28.520  1.00  0.00           O
ATOM   1811  O3' A   X  84      68.770  76.310  30.080  1.00  0.00           O
ATOM   1812  P   G   X  85      67.420  75.390  30.030  1.00  0.00           P
ATOM   1813  OP1 G   X  85      66.460  76.190  29.250  1.00  0.00           O
ATOM   1814  OP2 G   X  85      67.090  74.980  31.440  1.00  0.00           O
ATOM   1815  O5' G   X  85      67.900  74.250  29.120  1.00  0.00           O
ATOM   1816  C5' G   X  85      67.730  74.300  27.680  1.00  0.00           C
ATOM   1817  C4' G   X  85      68.380  73.200  26.900  1.00  0.00           C
ATOM   1818  O4' G   X  85      69.660  72.720  27.440  1.00  0.00           O
ATOM   1819  C1' G   X  85      69.810  71.340  27.270  1.00  0.00           C
ATOM   1820  N9  G   X  85      69.930  70.760  28.690  1.00  0.00           N
ATOM   1821  C8  G   X  85      69.680  71.300  29.890  1.00  0.00           C
ATOM   1822  N7  G   X  85      69.670  70.440  30.920  1.00  0.00           N
ATOM   1823  C5  G   X  85      70.160  69.310  30.320  1.00  0.00           C
ATOM   1824  C6  G   X  85      70.650  68.060  30.860  1.00  0.00           C
ATOM   1825  O6  G   X  85      70.700  67.690  32.020  1.00  0.00           O
ATOM   1826  N1  G   X  85      71.000  67.100  29.950  1.00  0.00           N
ATOM   1827  C2  G   X  85      70.960  67.350  28.610  1.00  0.00           C
ATOM   1828  N2  G   X  85      71.410  66.420  27.890  1.00  0.00           N
ATOM   1829  N3  G   X  85      70.710  68.490  28.080  1.00  0.00           N
ATOM   1830  C4  G   X  85      70.260  69.440  28.950  1.00  0.00           C
ATOM   1831  C3' G   X  85      67.490  71.970  26.970  1.00  0.00           C
ATOM   1832  C2' G   X  85      68.480  70.830  26.650  1.00  0.00           C
ATOM   1833  O2' G   X  85      68.570  70.790  25.220  1.00  0.00           O
ATOM   1834  O3' G   X  85      66.370  71.940  26.170  1.00  0.00           O
ATOM   1835  P   C   X  86      65.010  71.240  26.600  1.00  0.00           P
ATOM   1836  OP1 C   X  86      64.100  71.450  25.480  1.00  0.00           O
ATOM   1837  OP2 C   X  86      64.720  71.740  27.940  1.00  0.00           O
ATOM   1838  O5' C   X  86      65.440  69.730  26.710  1.00  0.00           O
ATOM   1839  C5' C   X  86      65.680  68.990  25.530  1.00  0.00           C
ATOM   1840  C4' C   X  86      66.160  67.580  25.800  1.00  0.00           C
ATOM   1841  O4' C   X  86      67.330  67.520  26.610  1.00  0.00           O
ATOM   1842  C1' C   X  86      67.500  66.160  27.010  1.00  0.00           C
ATOM   1843  N1  C   X  86      67.960  66.130  28.460  1.00  0.00           N
ATOM   1844  C6  C   X  86      67.450  67.070  29.340  1.00  0.00           C
ATOM   1845  C5  C   X  86      67.500  66.810  30.650  1.00  0.00           C
ATOM   1846  C4  C   X  86      68.050  65.590  31.020  1.00  0.00           C
ATOM   1847  N4  C   X  86      68.250  65.380  32.300  1.00  0.00           N
ATOM   1848  N3  C   X  86      68.440  64.630  30.210  1.00  0.00           N
ATOM   1849  C2  C   X  86      68.430  64.910  28.880  1.00  0.00           C
ATOM   1850  O2  C   X  86      68.880  64.110  28.080  1.00  0.00           O
ATOM   1851  C3' C   X  86      65.150  66.820  26.600  1.00  0.00           C
ATOM   1852  C2' C   X  86      66.100  65.590  26.870  1.00  0.00           C
ATOM   1853  O2' C   X  86      66.210  64.580  25.850  1.00  0.00           O
ATOM   1854  O3' C   X  86      63.950  66.280  25.970  1.00  0.00           O
ATOM   1855  P   C   X  87      62.660  66.030  26.850  1.00  0.00           P
ATOM   1856  OP1 C   X  87      61.560  65.440  26.020  1.00  0.00           O
ATOM   1857  OP2 C   X  87      62.310  67.270  27.580  1.00  0.00           O
ATOM   1858  O5' C   X  87      63.120  64.840  27.910  1.00  0.00           O
ATOM   1859  C5' C   X  87      63.420  63.510  27.460  1.00  0.00           C
ATOM   1860  C4' C   X  87      63.810  62.660  28.680  1.00  0.00           C
ATOM   1861  O4' C   X  87      64.970  63.200  29.280  1.00  0.00           O
ATOM   1862  C1' C   X  87      65.020  62.840  30.700  1.00  0.00           C
ATOM   1863  N1  C   X  87      64.880  64.040  31.540  1.00  0.00           N
ATOM   1864  C6  C   X  87      64.500  65.290  31.040  1.00  0.00           C
ATOM   1865  C5  C   X  87      64.530  66.390  31.780  1.00  0.00           C
ATOM   1866  C4  C   X  87      64.880  66.230  33.140  1.00  0.00           C
ATOM   1867  N4  C   X  87      64.990  67.240  33.960  1.00  0.00           N
ATOM   1868  N3  C   X  87      65.250  65.080  33.680  1.00  0.00           N
ATOM   1869  C2  C   X  87      65.300  63.970  32.850  1.00  0.00           C
ATOM   1870  O2  C   X  87      65.670  62.890  33.280  1.00  0.00           O
ATOM   1871  C3' C   X  87      62.840  62.460  29.910  1.00  0.00           C
ATOM   1872  C2' C   X  87      63.890  61.960  30.960  1.00  0.00           C
ATOM   1873  O2' C   X  87      64.330  60.700  30.640  1.00  0.00           O
ATOM   1874  O3' C   X  87      61.750  61.540  29.550  1.00  0.00           O
ATOM   1875  P   C   X  88      60.560  61.130  30.530  1.00  0.00           P
ATOM   1876  OP1 C   X  88      59.830  59.990  29.930  1.00  0.00           O
ATOM   1877  OP2 C   X  88      59.850  62.370  30.740  1.00  0.00           O
ATOM   1878  O5' C   X  88      61.170  60.790  31.990  1.00  0.00           O
ATOM   1879  C5' C   X  88      61.590  59.480  32.290  1.00  0.00           C
ATOM   1880  C4' C   X  88      62.200  59.390  33.680  1.00  0.00           C
ATOM   1881  O4' C   X  88      63.160  60.320  34.080  1.00  0.00           O
ATOM   1882  C1' C   X  88      63.060  60.690  35.420  1.00  0.00           C
ATOM   1883  N1  C   X  88      62.800  62.140  35.530  1.00  0.00           N
ATOM   1884  C6  C   X  88      62.270  62.910  34.520  1.00  0.00           C
ATOM   1885  C5  C   X  88      62.180  64.250  34.660  1.00  0.00           C
ATOM   1886  C4  C   X  88      62.590  64.810  35.900  1.00  0.00           C
ATOM   1887  N4  C   X  88      62.610  66.080  36.080  1.00  0.00           N
ATOM   1888  N3  C   X  88      62.880  64.120  36.930  1.00  0.00           N
ATOM   1889  C2  C   X  88      62.960  62.790  36.790  1.00  0.00           C
ATOM   1890  O2  C   X  88      63.330  62.170  37.780  1.00  0.00           O
ATOM   1891  C3' C   X  88      61.110  59.490  34.840  1.00  0.00           C
ATOM   1892  C2' C   X  88      61.920  59.790  36.070  1.00  0.00           C
ATOM   1893  O2' C   X  88      62.630  58.690  36.650  1.00  0.00           O
ATOM   1894  O3' C   X  88      60.420  58.240  34.990  1.00  0.00           O
ATOM   1895  P   G   X  89      58.830  58.380  35.210  1.00  0.00           P
ATOM   1896  OP1 G   X  89      58.420  57.010  35.360  1.00  0.00           O
ATOM   1897  OP2 G   X  89      58.350  59.090  33.950  1.00  0.00           O
ATOM   1898  O5' G   X  89      58.540  59.350  36.430  1.00  0.00           O
ATOM   1899  C5' G   X  89      58.620  58.820  37.720  1.00  0.00           C
ATOM   1900  C4' G   X  89      58.510  59.860  38.870  1.00  0.00           C
ATOM   1901  O4' G   X  89      59.540  60.810  38.770  1.00  0.00           O
ATOM   1902  C1' G   X  89      59.070  62.080  39.260  1.00  0.00           C
ATOM   1903  N9  G   X  89      59.110  63.170  38.260  1.00  0.00           N
ATOM   1904  C8  G   X  89      59.000  62.930  36.910  1.00  0.00           C
ATOM   1905  N7  G   X  89      59.100  64.040  36.220  1.00  0.00           N
ATOM   1906  C5  G   X  89      59.360  65.020  37.170  1.00  0.00           C
ATOM   1907  C6  G   X  89      59.580  66.450  36.990  1.00  0.00           C
ATOM   1908  O6  G   X  89      59.460  67.160  36.000  1.00  0.00           O
ATOM   1909  N1  G   X  89      59.690  67.090  38.180  1.00  0.00           N
ATOM   1910  C2  G   X  89      59.820  66.470  39.380  1.00  0.00           C
ATOM   1911  N2  G   X  89      60.220  67.260  40.390  1.00  0.00           N
ATOM   1912  N3  G   X  89      59.810  65.120  39.540  1.00  0.00           N
ATOM   1913  C4  G   X  89      59.470  64.480  38.390  1.00  0.00           C
ATOM   1914  C3' G   X  89      57.250  60.630  38.880  1.00  0.00           C
ATOM   1915  C2' G   X  89      57.680  61.820  39.780  1.00  0.00           C
ATOM   1916  O2' G   X  89      57.750  61.390  41.170  1.00  0.00           O
ATOM   1917  O3' G   X  89      56.180  59.950  39.390  1.00  0.00           O
ENDMDL
MODEL        2
ATOM      1  O5' G   X   1      72.820  81.520  38.780  1.00  0.00           O
ATOM      2  C5' G   X   1      74.160  81.000  38.890  1.00  0.00           C
ATOM      3  C4' G   X   1      75.200  81.870  39.520  1.00  0.00           C
ATOM      4  O4' G   X   1      75.010  83.200  39.000  1.00  0.00           O
ATOM      5  C1' G   X   1      75.610  84.070  39.970  1.00  0.00           C
ATOM      6  N9  G   X   1      74.710  85.170  40.430  1.00  0.00           N
ATOM      7  C8  G   X   1      73.420  85.410  40.050  1.00  0.00           C
ATOM      8  N7  G   X   1      72.860  86.450  40.580  1.00  0.00           N
ATOM      9  C5  G   X   1      73.940  86.960  41.290  1.00  0.00           C
ATOM     10  C6  G   X   1      74.010  88.150  42.090  1.00  0.00           C
ATOM     11  O6  G   X   1      73.080  88.980  42.240  1.00  0.00           O
ATOM     12  N1  G   X   1      75.180  88.330  42.790  1.00  0.00           N
ATOM     13  C2  G   X   1      76.200  87.410  42.710  1.00  0.00           C
ATOM     14  N2  G   X   1      77.120  87.450  43.640  1.00  0.00           N
ATOM     15  N3  G   X   1      76.240  86.380  41.860  1.00  0.00           N
ATOM     16  C4  G   X   1      75.050  86.180  41.260  1.00  0.00           C
ATOM     17  C3' G   X   1      75.080  81.990  41.000  1.00  0.00           C
ATOM     18  C2' G   X   1      75.970  83.230  41.210  1.00  0.00           C
ATOM     19  O2' G   X   1      77.340  82.850  41.190  1.00  0.00           O
ATOM     20  O3' G   X   1      75.490  80.840  41.770  1.00  0.00           O
ATOM     21  P   G   X   2      75.040  80.480  43.230  1.00  0.00           P
ATOM     22  OP1 G   X   2      75.540  79.130  43.650  1.00  0.00           O
ATOM     23  OP2 G   X   2      73.660  80.910  43.400  1.00  0.00           O
ATOM     24  O5' G   X   2      75.950  81.380  44.210  1.00  0.00           O
ATOM     25  C5' G   X   2      77.300  81.100  44.520  1.00  0.00           C
ATOM     26  C4' G   X   2      77.830  82.180  45.470  1.00  0.00           C
ATOM     27  O4' G   X   2      77.840  83.530  45.050  1.00  0.00           O
ATOM     28  C1' G   X   2      77.360  84.380  46.150  1.00  0.00           C
ATOM     29  N9  G   X   2      75.960  84.880  45.800  1.00  0.00           N
ATOM     30  C8  G   X   2      75.070  84.410  44.820  1.00  0.00           C
ATOM     31  N7  G   X   2      74.000  85.100  44.660  1.00  0.00           N
ATOM     32  C5  G   X   2      74.110  86.130  45.670  1.00  0.00           C
ATOM     33  C6  G   X   2      73.190  87.170  46.150  1.00  0.00           C
ATOM     34  O6  G   X   2      72.260  87.610  45.530  1.00  0.00           O
ATOM     35  N1  G   X   2      73.510  87.650  47.390  1.00  0.00           N
ATOM     36  C2  G   X   2      74.680  87.310  48.120  1.00  0.00           C
ATOM     37  N2  G   X   2      74.990  88.170  49.050  1.00  0.00           N
ATOM     38  N3  G   X   2      75.610  86.470  47.680  1.00  0.00           N
ATOM     39  C4  G   X   2      75.220  85.830  46.480  1.00  0.00           C
ATOM     40  C3' G   X   2      77.010  82.130  46.750  1.00  0.00           C
ATOM     41  C2' G   X   2      77.240  83.500  47.370  1.00  0.00           C
ATOM     42  O2' G   X   2      78.450  83.650  48.160  1.00  0.00           O
ATOM     43  O3' G   X   2      77.340  81.100  47.670  1.00  0.00           O
ATOM     44  P   C   X   3      76.200  80.360  48.590  1.00  0.00           P
ATOM     45  OP1 C   X   3      76.960  79.350  49.300  1.00  0.00           O
ATOM     46  OP2 C   X   3      75.160  79.860  47.780  1.00  0.00           O
ATOM     47  O5' C   X   3      75.730  81.560  49.540  1.00  0.00           O
ATOM     48  C5' C   X   3      76.400  82.050  50.730  1.00  0.00           C
ATOM     49  C4' C   X   3      75.720  83.230  51.520  1.00  0.00           C
ATOM     50  O4' C   X   3      75.470  84.320  50.630  1.00  0.00           O
ATOM     51  C1' C   X   3      74.330  85.030  51.080  1.00  0.00           C
ATOM     52  N1  C   X   3      73.240  85.160  50.060  1.00  0.00           N
ATOM     53  C6  C   X   3      73.190  84.230  49.050  1.00  0.00           C
ATOM     54  C5  C   X   3      72.250  84.410  48.030  1.00  0.00           C
ATOM     55  C4  C   X   3      71.360  85.530  48.200  1.00  0.00           C
ATOM     56  N4  C   X   3      70.330  85.680  47.420  1.00  0.00           N
ATOM     57  N3  C   X   3      71.320  86.290  49.240  1.00  0.00           N
ATOM     58  C2  C   X   3      72.300  86.120  50.190  1.00  0.00           C
ATOM     59  O2  C   X   3      72.130  86.790  51.220  1.00  0.00           O
ATOM     60  C3' C   X   3      74.350  82.900  52.080  1.00  0.00           C
ATOM     61  C2' C   X   3      73.700  84.280  52.290  1.00  0.00           C
ATOM     62  O2' C   X   3      74.190  84.950  53.500  1.00  0.00           O
ATOM     63  O3' C   X   3      74.320  82.130  53.240  1.00  0.00           O
ATOM     64  P   G   X   4      73.090  81.100  53.430  1.00  0.00           P
ATOM     65  OP1 G   X   4      73.400  80.280  54.610  1.00  0.00           O
ATOM     66  OP2 G   X   4      72.770  80.390  52.160  1.00  0.00           O
ATOM     67  O5' G   X   4      71.850  81.970  53.820  1.00  0.00           O
ATOM     68  C5' G   X   4      71.710  82.650  55.070  1.00  0.00           C
ATOM     69  C4' G   X   4      70.450  83.460  55.200  1.00  0.00           C
ATOM     70  O4' G   X   4      70.410  84.510  54.210  1.00  0.00           O
ATOM     71  C1' G   X   4      69.080  84.690  53.720  1.00  0.00           C
ATOM     72  N9  G   X   4      68.960  84.430  52.240  1.00  0.00           N
ATOM     73  C8  G   X   4      69.710  83.570  51.510  1.00  0.00           C
ATOM     74  N7  G   X   4      69.250  83.390  50.310  1.00  0.00           N
ATOM     75  C5  G   X   4      68.130  84.270  50.190  1.00  0.00           C
ATOM     76  C6  G   X   4      67.320  84.700  49.080  1.00  0.00           C
ATOM     77  O6  G   X   4      67.220  84.200  47.960  1.00  0.00           O
ATOM     78  N1  G   X   4      66.590  85.850  49.270  1.00  0.00           N
ATOM     79  C2  G   X   4      66.630  86.460  50.510  1.00  0.00           C
ATOM     80  N2  G   X   4      65.980  87.510  50.610  1.00  0.00           N
ATOM     81  N3  G   X   4      67.240  86.060  51.590  1.00  0.00           N
ATOM     82  C4  G   X   4      68.050  84.980  51.370  1.00  0.00           C
ATOM     83  C3' G   X   4      69.170  82.690  54.930  1.00  0.00           C
ATOM     84  C2' G   X   4      68.250  83.800  54.620  1.00  0.00           C
ATOM     85  O2' G   X   4      67.770  84.650  55.680  1.00  0.00           O
ATOM     86  O3' G   X   4      68.750  81.870  55.990  1.00  0.00           O
ATOM     87  P   A   X   5      67.760  80.630  55.730  1.00  0.00           P
ATOM     88  OP1 A   X   5      68.600  79.470  56.180  1.00  0.00           O
ATOM     89  OP2 A   X   5      67.280  80.590  54.340  1.00  0.00           O
ATOM     90  O5' A   X   5      66.440  80.740  56.720  1.00  0.00           O
ATOM     91  C5' A   X   5      65.460  81.750  56.600  1.00  0.00           C
ATOM     92  C4' A   X   5      64.400  81.750  57.740  1.00  0.00           C
ATOM     93  O4' A   X   5      63.800  83.100  57.660  1.00  0.00           O
ATOM     94  C1' A   X   5      62.460  82.990  57.160  1.00  0.00           C
ATOM     95  N9  A   X   5      62.010  84.070  56.330  1.00  0.00           N
ATOM     96  C8  A   X   5      60.810  84.780  56.270  1.00  0.00           C
ATOM     97  N7  A   X   5      60.780  85.640  55.320  1.00  0.00           N
ATOM     98  C5  A   X   5      62.010  85.480  54.640  1.00  0.00           C
ATOM     99  C6  A   X   5      62.600  86.000  53.440  1.00  0.00           C
ATOM    100  N6  A   X   5      61.930  86.810  52.680  1.00  0.00           N
ATOM    101  N1  A   X   5      63.790  85.560  52.970  1.00  0.00           N
ATOM    102  C2  A   X   5      64.380  84.580  53.630  1.00  0.00           C
ATOM    103  N3  A   X   5      63.970  83.950  54.720  1.00  0.00           N
ATOM    104  C4  A   X   5      62.740  84.450  55.200  1.00  0.00           C
ATOM    105  C3' A   X   5      63.270  80.740  57.420  1.00  0.00           C
ATOM    106  C2' A   X   5      62.420  81.600  56.490  1.00  0.00           C
ATOM    107  O2' A   X   5      61.140  80.990  56.450  1.00  0.00           O
ATOM    108  O3' A   X   5      62.620  80.380  58.680  1.00  0.00           O
ATOM    109  P   C   X   6      62.550  78.840  59.040  1.00  0.00           P
ATOM    110  OP1 C   X   6      62.360  78.060  57.790  1.00  0.00           O
ATOM    111  OP2 C   X   6      61.700  78.580  60.190  1.00  0.00           O
ATOM    112  O5' C   X   6      63.980  78.460  59.440  1.00  0.00           O
ATOM    113  C5' C   X   6      64.480  78.800  60.770  1.00  0.00           C
ATOM    114  C4' C   X   6      66.000  78.530  60.870  1.00  0.00           C
ATOM    115  O4' C   X   6      66.320  77.130  61.040  1.00  0.00           O
ATOM    116  C1' C   X   6      67.170  76.740  60.000  1.00  0.00           C
ATOM    117  N1  C   X   6      66.750  75.370  59.580  1.00  0.00           N
ATOM    118  C6  C   X   6      65.480  75.180  59.160  1.00  0.00           C
ATOM    119  C5  C   X   6      65.200  73.960  58.600  1.00  0.00           C
ATOM    120  C4  C   X   6      66.290  73.120  58.220  1.00  0.00           C
ATOM    121  N4  C   X   6      66.170  71.890  57.750  1.00  0.00           N
ATOM    122  N3  C   X   6      67.540  73.290  58.690  1.00  0.00           N
ATOM    123  C2  C   X   6      67.730  74.430  59.460  1.00  0.00           C
ATOM    124  O2  C   X   6      68.870  74.620  59.900  1.00  0.00           O
ATOM    125  C3' C   X   6      66.930  79.170  59.820  1.00  0.00           C
ATOM    126  C2' C   X   6      67.210  77.890  58.980  1.00  0.00           C
ATOM    127  O2' C   X   6      68.520  77.810  58.440  1.00  0.00           O
ATOM    128  O3' C   X   6      68.090  79.750  60.410  1.00  0.00           O
ATOM    129  P   G   X   7      68.100  81.050  61.380  1.00  0.00           P
ATOM    130  OP1 G   X   7      69.500  81.270  61.660  1.00  0.00           O
ATOM    131  OP2 G   X   7      67.070  80.890  62.440  1.00  0.00           O
ATOM    132  O5' G   X   7      67.620  82.250  60.510  1.00  0.00           O
ATOM    133  C5' G   X   7      68.190  82.660  59.290  1.00  0.00           C
ATOM    134  C4' G   X   7      67.890  84.170  59.070  1.00  0.00           C
ATOM    135  O4' G   X   7      66.500  84.240  58.860  1.00  0.00           O
ATOM    136  C1' G   X   7      65.960  85.200  59.820  1.00  0.00           C
ATOM    137  N9  G   X   7      64.630  84.750  60.290  1.00  0.00           N
ATOM    138  C8  G   X   7      64.290  83.850  61.180  1.00  0.00           C
ATOM    139  N7  G   X   7      63.020  83.890  61.490  1.00  0.00           N
ATOM    140  C5  G   X   7      62.490  84.780  60.590  1.00  0.00           C
ATOM    141  C6  G   X   7      61.100  85.170  60.300  1.00  0.00           C
ATOM    142  O6  G   X   7      60.080  84.640  60.690  1.00  0.00           O
ATOM    143  N1  G   X   7      61.010  86.190  59.360  1.00  0.00           N
ATOM    144  C2  G   X   7      62.150  86.800  58.820  1.00  0.00           C
ATOM    145  N2  G   X   7      61.840  87.520  57.820  1.00  0.00           N
ATOM    146  N3  G   X   7      63.420  86.340  58.950  1.00  0.00           N
ATOM    147  C4  G   X   7      63.490  85.430  59.940  1.00  0.00           C
ATOM    148  C3' G   X   7      68.270  85.080  60.230  1.00  0.00           C
ATOM    149  C2' G   X   7      66.940  85.140  60.960  1.00  0.00           C
ATOM    150  O2' G   X   7      66.640  86.210  61.880  1.00  0.00           O
ATOM    151  O3' G   X   7      68.700  86.330  59.710  1.00  0.00           O
ATOM    152  P   A   X   8      69.800  87.280  60.490  1.00  0.00           P
ATOM    153  OP1 A   X   8      70.300  86.670  61.730  1.00  0.00           O
ATOM    154  OP2 A   X   8      69.220  88.630  60.600  1.00  0.00           O
ATOM    155  O5' A   X   8      71.100  87.480  59.550  1.00  0.00           O
ATOM    156  C5' A   X   8      71.790  86.390  59.020  1.00  0.00           C
ATOM    157  C4' A   X   8      72.020  86.640  57.550  1.00  0.00           C
ATOM    158  O4' A   X   8      70.800  86.680  56.820  1.00  0.00           O
ATOM    159  C1' A   X   8      70.770  87.810  55.950  1.00  0.00           C
ATOM    160  N9  A   X   8      69.760  88.820  56.240  1.00  0.00           N
ATOM    161  C8  A   X   8      68.700  88.710  57.100  1.00  0.00           C
ATOM    162  N7  A   X   8      67.940  89.780  57.120  1.00  0.00           N
ATOM    163  C5  A   X   8      68.480  90.500  56.120  1.00  0.00           C
ATOM    164  C6  A   X   8      68.160  91.740  55.480  1.00  0.00           C
ATOM    165  N6  A   X   8      67.220  92.560  55.860  1.00  0.00           N
ATOM    166  N1  A   X   8      68.720  92.160  54.350  1.00  0.00           N
ATOM    167  C2  A   X   8      69.730  91.440  53.930  1.00  0.00           C
ATOM    168  N3  A   X   8      70.160  90.310  54.380  1.00  0.00           N
ATOM    169  C4  A   X   8      69.570  89.910  55.560  1.00  0.00           C
ATOM    170  C3' A   X   8      72.800  87.970  57.210  1.00  0.00           C
ATOM    171  C2' A   X   8      72.230  88.390  55.870  1.00  0.00           C
ATOM    172  O2' A   X   8      72.990  87.700  54.900  1.00  0.00           O
ATOM    173  O3' A   X   8      74.220  87.810  57.180  1.00  0.00           O
ATOM    174  P   U   X   9      75.260  88.840  57.830  1.00  0.00           P
ATOM    175  OP1 U   X   9      76.680  88.430  57.620  1.00  0.00           O
ATOM    176  OP2 U   X   9      74.860  89.060  59.270  1.00  0.00           O
ATOM    177  O5' U   X   9      75.050  90.150  57.070  1.00  0.00           O
ATOM    178  C5' U   X   9      75.550  90.280  55.770  1.00  0.00           C
ATOM    179  C4' U   X   9      75.050  91.530  54.980  1.00  0.00           C
ATOM    180  O4' U   X   9      73.630  91.440  54.870  1.00  0.00           O
ATOM    181  C1' U   X   9      73.090  92.800  54.830  1.00  0.00           C
ATOM    182  N1  U   X   9      72.120  92.960  56.000  1.00  0.00           N
ATOM    183  C6  U   X   9      71.810  91.970  56.890  1.00  0.00           C
ATOM    184  C5  U   X   9      70.790  92.000  57.740  1.00  0.00           C
ATOM    185  C4  U   X   9      69.940  93.230  57.890  1.00  0.00           C
ATOM    186  O4  U   X   9      69.100  93.470  58.780  1.00  0.00           O
ATOM    187  N3  U   X   9      70.250  94.120  56.900  1.00  0.00           N
ATOM    188  C2  U   X   9      71.280  94.070  55.990  1.00  0.00           C
ATOM    189  O2  U   X   9      71.420  95.000  55.200  1.00  0.00           O
ATOM    190  C3' U   X   9      75.310  92.830  55.790  1.00  0.00           C
ATOM    191  C2' U   X   9      74.280  93.750  55.040  1.00  0.00           C
ATOM    192  O2' U   X   9      74.850  94.320  53.900  1.00  0.00           O
ATOM    193  O3' U   X   9      76.590  93.490  55.780  1.00  0.00           O
ATOM    194  P   C   X  10      77.110  94.140  57.100  1.00  0.00           P
ATOM    195  OP1 C   X  10      78.380  94.750  56.760  1.00  0.00           O
ATOM    196  OP2 C   X  10      77.040  93.080  58.150  1.00  0.00           O
ATOM    197  O5' C   X  10      76.020  95.190  57.460  1.00  0.00           O
ATOM    198  C5' C   X  10      75.870  96.390  56.790  1.00  0.00           C
ATOM    199  C4' C   X  10      74.640  97.090  57.490  1.00  0.00           C
ATOM    200  O4' C   X  10      73.430  96.350  57.360  1.00  0.00           O
ATOM    201  C1' C   X  10      72.590  96.570  58.570  1.00  0.00           C
ATOM    202  N1  C   X  10      72.360  95.370  59.420  1.00  0.00           N
ATOM    203  C6  C   X  10      73.280  94.400  59.340  1.00  0.00           C
ATOM    204  C5  C   X  10      73.140  93.250  60.110  1.00  0.00           C
ATOM    205  C4  C   X  10      71.940  93.100  60.820  1.00  0.00           C
ATOM    206  N4  C   X  10      71.860  92.030  61.620  1.00  0.00           N
ATOM    207  N3  C   X  10      71.060  94.140  60.960  1.00  0.00           N
ATOM    208  C2  C   X  10      71.280  95.270  60.250  1.00  0.00           C
ATOM    209  O2  C   X  10      70.580  96.250  60.370  1.00  0.00           O
ATOM    210  C3' C   X  10      74.730  97.430  59.010  1.00  0.00           C
ATOM    211  C2' C   X  10      73.300  97.670  59.410  1.00  0.00           C
ATOM    212  O2' C   X  10      72.790  99.010  59.100  1.00  0.00           O
ATOM    213  O3' C   X  10      75.580  98.550  59.170  1.00  0.00           O
ATOM    214  P   C   X  11      76.810  98.480  60.080  1.00  0.00           P
ATOM    215  OP1 C   X  11      77.770  99.600  59.850  1.00  0.00           O
ATOM    216  OP2 C   X  11      77.410  97.090  60.100  1.00  0.00           O
ATOM    217  O5' C   X  11      76.320  98.670  61.550  1.00  0.00           O
ATOM    218  C5' C   X  11      75.500  99.890  61.760  1.00  0.00           C
ATOM    219  C4' C   X  11      74.480  99.770  62.900  1.00  0.00           C
ATOM    220  O4' C   X  11      73.380  98.970  62.560  1.00  0.00           O
ATOM    221  C1' C   X  11      72.760  98.430  63.750  1.00  0.00           C
ATOM    222  N1  C   X  11      72.800  96.970  63.740  1.00  0.00           N
ATOM    223  C6  C   X  11      73.610  96.260  62.890  1.00  0.00           C
ATOM    224  C5  C   X  11      73.720  94.920  63.010  1.00  0.00           C
ATOM    225  C4  C   X  11      73.010  94.300  64.060  1.00  0.00           C
ATOM    226  N4  C   X  11      73.190  93.050  64.290  1.00  0.00           N
ATOM    227  N3  C   X  11      72.210  94.920  64.870  1.00  0.00           N
ATOM    228  C2  C   X  11      72.030  96.270  64.680  1.00  0.00           C
ATOM    229  O2  C   X  11      71.250  96.850  65.440  1.00  0.00           O
ATOM    230  C3' C   X  11      74.920  99.300  64.320  1.00  0.00           C
ATOM    231  C2' C   X  11      73.540  98.970  64.890  1.00  0.00           C
ATOM    232  O2' C   X  11      72.850 100.110  65.430  1.00  0.00           O
ATOM    233  O3' C   X  11      75.640 100.270  65.070  1.00  0.00           O
ATOM    234  P   G   X  12      76.470  99.740  66.380  1.00  0.00           P
ATOM    235  OP1 G   X  12      77.320 100.870  66.840  1.00  0.00           O
ATOM    236  OP2 G   X  12      77.190  98.530  66.000  1.00  0.00           O
ATOM    237  O5' G   X  12      75.420  99.340  67.600  1.00  0.00           O
ATOM    238  C5' G   X  12      74.650 100.350  68.260  1.00  0.00           C
ATOM    239  C4' G   X  12      73.950  99.790  69.560  1.00  0.00           C
ATOM    240  O4' G   X  12      72.910  98.910  69.190  1.00  0.00           O
ATOM    241  C1' G   X  12      72.920  97.790  70.110  1.00  0.00           C
ATOM    242  N9  G   X  12      73.500  96.620  69.460  1.00  0.00           N
ATOM    243  C8  G   X  12      73.940  96.480  68.150  1.00  0.00           C
ATOM    244  N7  G   X  12      74.480  95.320  67.880  1.00  0.00           N
ATOM    245  C5  G   X  12      74.220  94.580  69.070  1.00  0.00           C
ATOM    246  C6  G   X  12      74.490  93.210  69.440  1.00  0.00           C
ATOM    247  O6  G   X  12      75.060  92.350  68.770  1.00  0.00           O
ATOM    248  N1  G   X  12      73.860  92.830  70.610  1.00  0.00           N
ATOM    249  C2  G   X  12      73.230  93.690  71.450  1.00  0.00           C
ATOM    250  N2  G   X  12      72.890  93.280  72.670  1.00  0.00           N
ATOM    251  N3  G   X  12      73.050  95.000  71.220  1.00  0.00           N
ATOM    252  C4  G   X  12      73.500  95.360  69.960  1.00  0.00           C
ATOM    253  C3' G   X  12      74.860  98.990  70.550  1.00  0.00           C
ATOM    254  C2' G   X  12      73.790  98.110  71.290  1.00  0.00           C
ATOM    255  O2' G   X  12      72.880  98.830  72.140  1.00  0.00           O
ATOM    256  O3' G   X  12      75.660  99.820  71.390  1.00  0.00           O
ATOM    257  P   G   X  13      76.970  99.280  71.970  1.00  0.00           P
ATOM    258  OP1 G   X  13      77.650 100.410  72.620  1.00  0.00           O
ATOM    259  OP2 G   X  13      77.740  98.530  70.910  1.00  0.00           O
ATOM    260  O5' G   X  13      76.510  98.290  73.140  1.00  0.00           O
ATOM    261  C5' G   X  13      75.880  98.690  74.350  1.00  0.00           C
ATOM    262  C4' G   X  13      75.550  97.360  75.090  1.00  0.00           C
ATOM    263  O4' G   X  13      75.000  96.410  74.140  1.00  0.00           O
ATOM    264  C1' G   X  13      75.490  95.090  74.480  1.00  0.00           C
ATOM    265  N9  G   X  13      76.260  94.440  73.290  1.00  0.00           N
ATOM    266  C8  G   X  13      76.310  94.900  72.010  1.00  0.00           C
ATOM    267  N7  G   X  13      76.890  94.100  71.120  1.00  0.00           N
ATOM    268  C5  G   X  13      77.060  92.940  71.890  1.00  0.00           C
ATOM    269  C6  G   X  13      77.500  91.610  71.510  1.00  0.00           C
ATOM    270  O6  G   X  13      77.880  91.100  70.440  1.00  0.00           O
ATOM    271  N1  G   X  13      77.550  90.700  72.570  1.00  0.00           N
ATOM    272  C2  G   X  13      77.030  91.040  73.820  1.00  0.00           C
ATOM    273  N2  G   X  13      76.980  90.100  74.710  1.00  0.00           N
ATOM    274  N3  G   X  13      76.680  92.200  74.250  1.00  0.00           N
ATOM    275  C4  G   X  13      76.710  93.130  73.220  1.00  0.00           C
ATOM    276  C3' G   X  13      76.810  96.730  75.600  1.00  0.00           C
ATOM    277  C2' G   X  13      76.340  95.250  75.730  1.00  0.00           C
ATOM    278  O2' G   X  13      75.420  94.970  76.790  1.00  0.00           O
ATOM    279  O3' G   X  13      77.160  97.290  76.860  1.00  0.00           O
ATOM    280  P   C   X  14      78.690  97.570  77.220  1.00  0.00           P
ATOM    281  OP1 C   X  14      78.780  98.090  78.580  1.00  0.00           O
ATOM    282  OP2 C   X  14      79.320  98.320  76.110  1.00  0.00           O
ATOM    283  O5' C   X  14      79.300  96.120  77.130  1.00  0.00           O
ATOM    284  C5' C   X  14      79.100  95.120  78.130  1.00  0.00           C
ATOM    285  C4' C   X  14      79.570  93.680  77.770  1.00  0.00           C
ATOM    286  O4' C   X  14      78.920  93.140  76.610  1.00  0.00           O
ATOM    287  C1' C   X  14      79.850  92.480  75.740  1.00  0.00           C
ATOM    288  N1  C   X  14      80.080  93.110  74.450  1.00  0.00           N
ATOM    289  C6  C   X  14      79.680  94.390  74.200  1.00  0.00           C
ATOM    290  C5  C   X  14      79.700  94.890  72.910  1.00  0.00           C
ATOM    291  C4  C   X  14      80.210  94.010  71.940  1.00  0.00           C
ATOM    292  N4  C   X  14      80.360  94.310  70.660  1.00  0.00           N
ATOM    293  N3  C   X  14      80.690  92.850  72.160  1.00  0.00           N
ATOM    294  C2  C   X  14      80.560  92.260  73.400  1.00  0.00           C
ATOM    295  O2  C   X  14      80.880  91.110  73.580  1.00  0.00           O
ATOM    296  C3' C   X  14      81.050  93.720  77.380  1.00  0.00           C
ATOM    297  C2' C   X  14      81.190  92.530  76.530  1.00  0.00           C
ATOM    298  O2' C   X  14      81.290  91.350  77.340  1.00  0.00           O
ATOM    299  O3' C   X  14      81.970  93.550  78.590  1.00  0.00           O
ATOM    300  P   C   X  15      83.330  94.360  78.640  1.00  0.00           P
ATOM    301  OP1 C   X  15      84.150  93.870  79.750  1.00  0.00           O
ATOM    302  OP2 C   X  15      82.930  95.780  78.590  1.00  0.00           O
ATOM    303  O5' C   X  15      84.090  93.960  77.280  1.00  0.00           O
ATOM    304  C5' C   X  15      84.560  92.660  77.080  1.00  0.00           C
ATOM    305  C4' C   X  15      85.110  92.430  75.660  1.00  0.00           C
ATOM    306  O4' C   X  15      84.270  92.960  74.660  1.00  0.00           O
ATOM    307  C1' C   X  15      84.990  93.830  73.760  1.00  0.00           C
ATOM    308  N1  C   X  15      84.080  94.950  73.350  1.00  0.00           N
ATOM    309  C6  C   X  15      83.150  95.480  74.250  1.00  0.00           C
ATOM    310  C5  C   X  15      82.320  96.400  73.830  1.00  0.00           C
ATOM    311  C4  C   X  15      82.280  96.730  72.440  1.00  0.00           C
ATOM    312  N4  C   X  15      81.610  97.790  72.060  1.00  0.00           N
ATOM    313  N3  C   X  15      83.060  96.180  71.530  1.00  0.00           N
ATOM    314  C2  C   X  15      83.980  95.230  71.960  1.00  0.00           C
ATOM    315  O2  C   X  15      84.600  94.680  71.070  1.00  0.00           O
ATOM    316  C3' C   X  15      86.420  93.180  75.550  1.00  0.00           C
ATOM    317  C2' C   X  15      86.110  94.370  74.600  1.00  0.00           C
ATOM    318  O2' C   X  15      87.190  94.830  73.740  1.00  0.00           O
ATOM    319  O3' C   X  15      87.470  92.470  74.830  1.00  0.00           O
ATOM    320  P   A   X  16      88.370  91.480  75.640  1.00  0.00           P
ATOM    321  OP1 A   X  16      87.520  90.260  75.850  1.00  0.00           O
ATOM    322  OP2 A   X  16      89.020  92.150  76.820  1.00  0.00           O
ATOM    323  O5' A   X  16      89.490  91.220  74.550  1.00  0.00           O
ATOM    324  C5' A   X  16      90.230  92.310  74.010  1.00  0.00           C
ATOM    325  C4' A   X  16      91.370  91.720  73.260  1.00  0.00           C
ATOM    326  O4' A   X  16      92.230  90.970  74.130  1.00  0.00           O
ATOM    327  C1' A   X  16      92.760  89.830  73.520  1.00  0.00           C
ATOM    328  N9  A   X  16      92.150  88.570  74.010  1.00  0.00           N
ATOM    329  C8  A   X  16      91.320  88.250  75.100  1.00  0.00           C
ATOM    330  N7  A   X  16      91.070  86.980  75.360  1.00  0.00           N
ATOM    331  C5  A   X  16      91.880  86.340  74.370  1.00  0.00           C
ATOM    332  C6  A   X  16      92.200  85.030  73.980  1.00  0.00           C
ATOM    333  N6  A   X  16      91.750  84.000  74.570  1.00  0.00           N
ATOM    334  N1  A   X  16      93.020  84.740  73.040  1.00  0.00           N
ATOM    335  C2  A   X  16      93.610  85.720  72.400  1.00  0.00           C
ATOM    336  N3  A   X  16      93.350  87.010  72.560  1.00  0.00           N
ATOM    337  C4  A   X  16      92.490  87.300  73.550  1.00  0.00           C
ATOM    338  C3' A   X  16      91.050  90.690  72.220  1.00  0.00           C
ATOM    339  C2' A   X  16      92.450  90.010  72.100  1.00  0.00           C
ATOM    340  O2' A   X  16      93.350  90.890  71.490  1.00  0.00           O
ATOM    341  O3' A   X  16      90.690  91.220  70.950  1.00  0.00           O
ATOM    342  P   U   X  17      89.510  90.610  70.160  1.00  0.00           P
ATOM    343  OP1 U   X  17      89.210  91.360  68.930  1.00  0.00           O
ATOM    344  OP2 U   X  17      88.400  90.300  71.070  1.00  0.00           O
ATOM    345  O5' U   X  17      89.990  89.210  69.710  1.00  0.00           O
ATOM    346  C5' U   X  17      90.960  88.970  68.780  1.00  0.00           C
ATOM    347  C4' U   X  17      91.150  87.490  68.530  1.00  0.00           C
ATOM    348  O4' U   X  17      91.720  86.910  69.700  1.00  0.00           O
ATOM    349  C1' U   X  17      91.180  85.580  69.870  1.00  0.00           C
ATOM    350  N1  U   X  17      90.350  85.470  71.090  1.00  0.00           N
ATOM    351  C6  U   X  17      89.680  86.540  71.620  1.00  0.00           C
ATOM    352  C5  U   X  17      88.790  86.370  72.690  1.00  0.00           C
ATOM    353  C4  U   X  17      88.490  85.080  73.260  1.00  0.00           C
ATOM    354  O4  U   X  17      87.650  84.740  74.070  1.00  0.00           O
ATOM    355  N3  U   X  17      89.210  84.140  72.700  1.00  0.00           N
ATOM    356  C2  U   X  17      90.120  84.210  71.660  1.00  0.00           C
ATOM    357  O2  U   X  17      90.760  83.230  71.410  1.00  0.00           O
ATOM    358  C3' U   X  17      89.840  86.660  68.220  1.00  0.00           C
ATOM    359  C2' U   X  17      90.230  85.330  68.700  1.00  0.00           C
ATOM    360  O2' U   X  17      90.920  84.470  67.700  1.00  0.00           O
ATOM    361  O3' U   X  17      89.360  86.630  66.910  1.00  0.00           O
ATOM    362  P   C   X  18      87.780  86.530  66.590  1.00  0.00           P
ATOM    363  OP1 C   X  18      87.570  86.200  65.160  1.00  0.00           O
ATOM    364  OP2 C   X  18      87.110  87.690  67.120  1.00  0.00           O
ATOM    365  O5' C   X  18      87.180  85.310  67.390  1.00  0.00           O
ATOM    366  C5' C   X  18      87.510  83.960  67.090  1.00  0.00           C
ATOM    367  C4' C   X  18      86.960  82.980  68.120  1.00  0.00           C
ATOM    368  O4' C   X  18      87.490  83.450  69.350  1.00  0.00           O
ATOM    369  C1' C   X  18      86.550  83.070  70.400  1.00  0.00           C
ATOM    370  N1  C   X  18      85.950  84.170  71.150  1.00  0.00           N
ATOM    371  C6  C   X  18      86.020  85.460  70.670  1.00  0.00           C
ATOM    372  C5  C   X  18      85.470  86.490  71.390  1.00  0.00           C
ATOM    373  C4  C   X  18      84.970  86.160  72.690  1.00  0.00           C
ATOM    374  N4  C   X  18      84.560  87.130  73.460  1.00  0.00           N
ATOM    375  N3  C   X  18      84.880  84.900  73.150  1.00  0.00           N
ATOM    376  C2  C   X  18      85.350  83.910  72.360  1.00  0.00           C
ATOM    377  O2  C   X  18      85.050  82.730  72.610  1.00  0.00           O
ATOM    378  C3' C   X  18      85.460  82.840  68.340  1.00  0.00           C
ATOM    379  C2' C   X  18      85.460  82.220  69.770  1.00  0.00           C
ATOM    380  O2' C   X  18      85.690  80.860  69.850  1.00  0.00           O
ATOM    381  O3' C   X  18      84.770  82.010  67.420  1.00  0.00           O
ATOM    382  P   A   X  19      83.250  82.320  67.260  1.00  0.00           P
ATOM    383  OP1 A   X  19      82.710  81.430  66.220  1.00  0.00           O
ATOM    384  OP2 A   X  19      83.010  83.740  67.020  1.00  0.00           O
ATOM    385  O5' A   X  19      82.580  81.990  68.610  1.00  0.00           O
ATOM    386  C5' A   X  19      82.320  80.720  69.130  1.00  0.00           C
ATOM    387  C4' A   X  19      81.820  80.950  70.610  1.00  0.00           C
ATOM    388  O4' A   X  19      82.630  81.810  71.430  1.00  0.00           O
ATOM    389  C1' A   X  19      81.810  82.630  72.280  1.00  0.00           C
ATOM    390  N9  A   X  19      81.780  84.060  71.950  1.00  0.00           N
ATOM    391  C8  A   X  19      82.190  84.680  70.780  1.00  0.00           C
ATOM    392  N7  A   X  19      81.960  85.980  70.810  1.00  0.00           N
ATOM    393  C5  A   X  19      81.580  86.280  72.070  1.00  0.00           C
ATOM    394  C6  A   X  19      81.250  87.500  72.710  1.00  0.00           C
ATOM    395  N6  A   X  19      81.320  88.720  72.110  1.00  0.00           N
ATOM    396  N1  A   X  19      80.830  87.510  74.050  1.00  0.00           N
ATOM    397  C2  A   X  19      80.740  86.330  74.640  1.00  0.00           C
ATOM    398  N3  A   X  19      80.980  85.100  74.150  1.00  0.00           N
ATOM    399  C4  A   X  19      81.380  85.120  72.780  1.00  0.00           C
ATOM    400  C3' A   X  19      80.400  81.480  70.750  1.00  0.00           C
ATOM    401  C2' A   X  19      80.440  82.010  72.200  1.00  0.00           C
ATOM    402  O2' A   X  19      80.340  80.970  73.220  1.00  0.00           O
ATOM    403  O3' A   X  19      79.480  80.400  70.590  1.00  0.00           O
ATOM    404  P   C   X  20      77.970  80.600  70.420  1.00  0.00           P
ATOM    405  OP1 C   X  20      77.450  79.220  70.450  1.00  0.00           O
ATOM    406  OP2 C   X  20      77.700  81.350  69.210  1.00  0.00           O
ATOM    407  O5' C   X  20      77.370  81.480  71.590  1.00  0.00           O
ATOM    408  C5' C   X  20      76.980  80.920  72.850  1.00  0.00           C
ATOM    409  C4' C   X  20      76.670  82.120  73.790  1.00  0.00           C
ATOM    410  O4' C   X  20      77.750  83.160  73.770  1.00  0.00           O
ATOM    411  C1' C   X  20      77.180  84.460  74.120  1.00  0.00           C
ATOM    412  N1  C   X  20      77.540  85.450  73.040  1.00  0.00           N
ATOM    413  C6  C   X  20      77.900  85.010  71.800  1.00  0.00           C
ATOM    414  C5  C   X  20      78.430  85.800  70.840  1.00  0.00           C
ATOM    415  C4  C   X  20      78.430  87.150  71.240  1.00  0.00           C
ATOM    416  N4  C   X  20      78.880  88.010  70.370  1.00  0.00           N
ATOM    417  N3  C   X  20      78.090  87.650  72.430  1.00  0.00           N
ATOM    418  C2  C   X  20      77.540  86.830  73.350  1.00  0.00           C
ATOM    419  O2  C   X  20      77.170  87.260  74.450  1.00  0.00           O
ATOM    420  C3' C   X  20      75.440  83.030  73.390  1.00  0.00           C
ATOM    421  C2' C   X  20      75.650  84.220  74.340  1.00  0.00           C
ATOM    422  O2' C   X  20      75.280  83.940  75.650  1.00  0.00           O
ATOM    423  O3' C   X  20      74.130  82.500  73.350  1.00  0.00           O
ATOM    424  P   C   X  21      72.940  83.040  72.480  1.00  0.00           P
ATOM    425  OP1 C   X  21      71.770  82.190  72.710  1.00  0.00           O
ATOM    426  OP2 C   X  21      73.460  83.200  71.140  1.00  0.00           O
ATOM    427  O5' C   X  21      72.540  84.500  73.040  1.00  0.00           O
ATOM    428  C5' C   X  21      72.080  84.700  74.360  1.00  0.00           C
ATOM    429  C4' C   X  21      72.100  86.170  74.710  1.00  0.00           C
ATOM    430  O4' C   X  21      73.350  86.720  74.420  1.00  0.00           O
ATOM    431  C1' C   X  21      73.130  88.100  74.100  1.00  0.00           C
ATOM    432  N1  C   X  21      73.590  88.400  72.770  1.00  0.00           N
ATOM    433  C6  C   X  21      73.910  87.450  71.860  1.00  0.00           C
ATOM    434  C5  C   X  21      74.430  87.840  70.670  1.00  0.00           C
ATOM    435  C4  C   X  21      74.520  89.220  70.370  1.00  0.00           C
ATOM    436  N4  C   X  21      75.010  89.660  69.200  1.00  0.00           N
ATOM    437  N3  C   X  21      74.240  90.160  71.230  1.00  0.00           N
ATOM    438  C2  C   X  21      73.840  89.780  72.510  1.00  0.00           C
ATOM    439  O2  C   X  21      73.650  90.680  73.370  1.00  0.00           O
ATOM    440  C3' C   X  21      71.140  86.950  73.840  1.00  0.00           C
ATOM    441  C2' C   X  21      71.570  88.390  74.120  1.00  0.00           C
ATOM    442  O2' C   X  21      71.190  88.800  75.450  1.00  0.00           O
ATOM    443  O3' C   X  21      69.710  86.720  73.890  1.00  0.00           O
ATOM    444  P   G   X  22      68.770  87.000  72.620  1.00  0.00           P
ATOM    445  OP1 G   X  22      67.420  86.670  73.150  1.00  0.00           O
ATOM    446  OP2 G   X  22      69.400  86.220  71.490  1.00  0.00           O
ATOM    447  O5' G   X  22      68.770  88.520  72.290  1.00  0.00           O
ATOM    448  C5' G   X  22      68.240  89.430  73.250  1.00  0.00           C
ATOM    449  C4' G   X  22      68.490  90.910  72.920  1.00  0.00           C
ATOM    450  O4' G   X  22      69.830  91.350  72.830  1.00  0.00           O
ATOM    451  C1' G   X  22      69.760  92.400  71.820  1.00  0.00           C
ATOM    452  N9  G   X  22      70.380  91.820  70.600  1.00  0.00           N
ATOM    453  C8  G   X  22      70.650  90.480  70.270  1.00  0.00           C
ATOM    454  N7  G   X  22      71.260  90.310  69.120  1.00  0.00           N
ATOM    455  C5  G   X  22      71.350  91.670  68.690  1.00  0.00           C
ATOM    456  C6  G   X  22      71.910  92.170  67.460  1.00  0.00           C
ATOM    457  O6  G   X  22      72.470  91.540  66.520  1.00  0.00           O
ATOM    458  N1  G   X  22      71.620  93.510  67.310  1.00  0.00           N
ATOM    459  C2  G   X  22      70.990  94.310  68.210  1.00  0.00           C
ATOM    460  N2  G   X  22      70.760  95.580  67.970  1.00  0.00           N
ATOM    461  N3  G   X  22      70.510  93.850  69.320  1.00  0.00           N
ATOM    462  C4  G   X  22      70.750  92.550  69.550  1.00  0.00           C
ATOM    463  C3' G   X  22      67.650  91.370  71.680  1.00  0.00           C
ATOM    464  C2' G   X  22      68.280  92.720  71.500  1.00  0.00           C
ATOM    465  O2' G   X  22      67.940  93.750  72.390  1.00  0.00           O
ATOM    466  O3' G   X  22      66.290  91.470  72.000  1.00  0.00           O
ATOM    467  P   G   X  23      65.000  91.470  70.880  1.00  0.00           P
ATOM    468  OP1 G   X  23      63.700  91.640  71.490  1.00  0.00           O
ATOM    469  OP2 G   X  23      65.250  90.420  69.890  1.00  0.00           O
ATOM    470  O5' G   X  23      65.320  92.750  70.070  1.00  0.00           O
ATOM    471  C5' G   X  23      65.080  94.070  70.420  1.00  0.00           C
ATOM    472  C4' G   X  23      65.600  95.080  69.290  1.00  0.00           C
ATOM    473  O4' G   X  23      66.920  94.920  68.840  1.00  0.00           O
ATOM    474  C1' G   X  23      66.970  95.320  67.500  1.00  0.00           C
ATOM    475  N9  G   X  23      67.580  94.180  66.800  1.00  0.00           N
ATOM    476  C8  G   X  23      67.610  92.890  67.200  1.00  0.00           C
ATOM    477  N7  G   X  23      68.200  92.100  66.350  1.00  0.00           N
ATOM    478  C5  G   X  23      68.570  92.900  65.310  1.00  0.00           C
ATOM    479  C6  G   X  23      69.360  92.680  64.130  1.00  0.00           C
ATOM    480  O6  G   X  23      69.980  91.640  63.810  1.00  0.00           O
ATOM    481  N1  G   X  23      69.580  93.830  63.430  1.00  0.00           N
ATOM    482  C2  G   X  23      69.020  95.020  63.710  1.00  0.00           C
ATOM    483  N2  G   X  23      69.210  96.000  62.890  1.00  0.00           N
ATOM    484  N3  G   X  23      68.240  95.290  64.710  1.00  0.00           N
ATOM    485  C4  G   X  23      68.120  94.180  65.530  1.00  0.00           C
ATOM    486  C3' G   X  23      64.700  94.860  68.070  1.00  0.00           C
ATOM    487  C2' G   X  23      65.510  95.560  67.010  1.00  0.00           C
ATOM    488  O2' G   X  23      65.500  96.960  66.940  1.00  0.00           O
ATOM    489  O3' G   X  23      63.400  95.380  68.160  1.00  0.00           O
ATOM    490  P   G   X  24      62.190  94.810  67.270  1.00  0.00           P
ATOM    491  OP1 G   X  24      61.120  95.740  67.500  1.00  0.00           O
ATOM    492  OP2 G   X  24      61.980  93.380  67.600  1.00  0.00           O
ATOM    493  O5' G   X  24      62.520  94.950  65.690  1.00  0.00           O
ATOM    494  C5' G   X  24      62.440  96.180  64.900  1.00  0.00           C
ATOM    495  C4' G   X  24      63.150  95.920  63.550  1.00  0.00           C
ATOM    496  O4' G   X  24      64.530  95.410  63.650  1.00  0.00           O
ATOM    497  C1' G   X  24      64.770  94.400  62.750  1.00  0.00           C
ATOM    498  N9  G   X  24      65.090  93.130  63.330  1.00  0.00           N
ATOM    499  C8  G   X  24      64.760  92.640  64.600  1.00  0.00           C
ATOM    500  N7  G   X  24      65.390  91.580  64.910  1.00  0.00           N
ATOM    501  C5  G   X  24      66.170  91.260  63.800  1.00  0.00           C
ATOM    502  C6  G   X  24      66.990  90.180  63.440  1.00  0.00           C
ATOM    503  O6  G   X  24      67.120  89.170  64.190  1.00  0.00           O
ATOM    504  N1  G   X  24      67.690  90.290  62.240  1.00  0.00           N
ATOM    505  C2  G   X  24      67.520  91.330  61.400  1.00  0.00           C
ATOM    506  N2  G   X  24      68.230  91.280  60.360  1.00  0.00           N
ATOM    507  N3  G   X  24      66.710  92.360  61.610  1.00  0.00           N
ATOM    508  C4  G   X  24      66.130  92.290  62.880  1.00  0.00           C
ATOM    509  C3' G   X  24      62.360  94.810  62.790  1.00  0.00           C
ATOM    510  C2' G   X  24      63.520  94.360  61.870  1.00  0.00           C
ATOM    511  O2' G   X  24      63.600  95.310  60.850  1.00  0.00           O
ATOM    512  O3' G   X  24      61.220  95.290  61.990  1.00  0.00           O
ATOM    513  P   G   X  25      60.040  94.250  61.480  1.00  0.00           P
ATOM    514  OP1 G   X  25      58.980  95.120  61.090  1.00  0.00           O
ATOM    515  OP2 G   X  25      59.780  93.260  62.500  1.00  0.00           O
ATOM    516  O5' G   X  25      60.650  93.540  60.230  1.00  0.00           O
ATOM    517  C5' G   X  25      60.960  94.240  59.060  1.00  0.00           C
ATOM    518  C4' G   X  25      61.350  93.210  57.950  1.00  0.00           C
ATOM    519  O4' G   X  25      62.370  92.350  58.310  1.00  0.00           O
ATOM    520  C1' G   X  25      61.790  91.030  58.640  1.00  0.00           C
ATOM    521  N9  G   X  25      62.100  90.700  60.000  1.00  0.00           N
ATOM    522  C8  G   X  25      61.170  90.640  61.060  1.00  0.00           C
ATOM    523  N7  G   X  25      61.640  90.060  62.120  1.00  0.00           N
ATOM    524  C5  G   X  25      62.960  89.610  61.730  1.00  0.00           C
ATOM    525  C6  G   X  25      63.950  88.850  62.420  1.00  0.00           C
ATOM    526  O6  G   X  25      63.910  88.370  63.570  1.00  0.00           O
ATOM    527  N1  G   X  25      64.960  88.400  61.570  1.00  0.00           N
ATOM    528  C2  G   X  25      65.100  88.840  60.330  1.00  0.00           C
ATOM    529  N2  G   X  25      66.220  88.640  59.710  1.00  0.00           N
ATOM    530  N3  G   X  25      64.230  89.660  59.690  1.00  0.00           N
ATOM    531  C4  G   X  25      63.180  90.000  60.440  1.00  0.00           C
ATOM    532  C3' G   X  25      60.270  92.360  57.370  1.00  0.00           C
ATOM    533  C2' G   X  25      60.220  91.120  58.320  1.00  0.00           C
ATOM    534  O2' G   X  25      59.770  90.000  57.730  1.00  0.00           O
ATOM    535  O3' G   X  25      60.660  92.060  56.070  1.00  0.00           O
ATOM    536  P   A   X  26      59.550  91.890  54.890  1.00  0.00           P
ATOM    537  OP1 A   X  26      58.640  93.060  54.860  1.00  0.00           O
ATOM    538  OP2 A   X  26      58.980  90.540  55.060  1.00  0.00           O
ATOM    539  O5' A   X  26      60.570  91.840  53.690  1.00  0.00           O
ATOM    540  C5' A   X  26      61.310  93.010  53.250  1.00  0.00           C
ATOM    541  C4' A   X  26      62.530  92.680  52.360  1.00  0.00           C
ATOM    542  O4' A   X  26      63.610  92.000  52.940  1.00  0.00           O
ATOM    543  C1' A   X  26      63.650  90.640  52.560  1.00  0.00           C
ATOM    544  N9  A   X  26      63.770  89.880  53.770  1.00  0.00           N
ATOM    545  C8  A   X  26      62.910  89.690  54.790  1.00  0.00           C
ATOM    546  N7  A   X  26      63.380  88.940  55.770  1.00  0.00           N
ATOM    547  C5  A   X  26      64.590  88.490  55.290  1.00  0.00           C
ATOM    548  C6  A   X  26      65.560  87.570  55.770  1.00  0.00           C
ATOM    549  N6  A   X  26      65.510  86.840  56.860  1.00  0.00           N
ATOM    550  N1  A   X  26      66.710  87.350  55.080  1.00  0.00           N
ATOM    551  C2  A   X  26      66.800  87.880  53.880  1.00  0.00           C
ATOM    552  N3  A   X  26      65.890  88.660  53.270  1.00  0.00           N
ATOM    553  C4  A   X  26      64.790  88.980  54.010  1.00  0.00           C
ATOM    554  C3' A   X  26      62.080  91.770  51.220  1.00  0.00           C
ATOM    555  C2' A   X  26      62.460  90.380  51.750  1.00  0.00           C
ATOM    556  O2' A   X  26      62.770  89.460  50.650  1.00  0.00           O
ATOM    557  O3' A   X  26      62.680  92.090  49.970  1.00  0.00           O
ATOM    558  P   G   X  27      62.340  93.390  49.170  1.00  0.00           P
ATOM    559  OP1 G   X  27      61.000  93.810  49.510  1.00  0.00           O
ATOM    560  OP2 G   X  27      62.670  93.260  47.730  1.00  0.00           O
ATOM    561  O5' G   X  27      63.320  94.630  49.770  1.00  0.00           O
ATOM    562  C5' G   X  27      64.680  94.730  49.490  1.00  0.00           C
ATOM    563  C4' G   X  27      65.520  94.330  50.710  1.00  0.00           C
ATOM    564  O4' G   X  27      65.330  93.040  51.200  1.00  0.00           O
ATOM    565  C1' G   X  27      66.580  92.330  51.340  1.00  0.00           C
ATOM    566  N9  G   X  27      66.740  91.360  50.210  1.00  0.00           N
ATOM    567  C8  G   X  27      66.160  91.320  48.940  1.00  0.00           C
ATOM    568  N7  G   X  27      66.680  90.460  48.130  1.00  0.00           N
ATOM    569  C5  G   X  27      67.580  89.720  48.920  1.00  0.00           C
ATOM    570  C6  G   X  27      68.480  88.580  48.770  1.00  0.00           C
ATOM    571  O6  G   X  27      68.550  87.940  47.710  1.00  0.00           O
ATOM    572  N1  G   X  27      69.210  88.170  49.830  1.00  0.00           N
ATOM    573  C2  G   X  27      69.260  88.940  50.990  1.00  0.00           C
ATOM    574  N2  G   X  27      70.180  88.620  51.890  1.00  0.00           N
ATOM    575  N3  G   X  27      68.530  90.040  51.160  1.00  0.00           N
ATOM    576  C4  G   X  27      67.670  90.350  50.160  1.00  0.00           C
ATOM    577  C3' G   X  27      67.100  94.420  50.460  1.00  0.00           C
ATOM    578  C2' G   X  27      67.710  93.410  51.420  1.00  0.00           C
ATOM    579  O2' G   X  27      67.760  93.970  52.740  1.00  0.00           O
ATOM    580  O3' G   X  27      67.710  95.710  50.530  1.00  0.00           O
ATOM    581  P   C   X  28      68.930  96.130  49.590  1.00  0.00           P
ATOM    582  OP1 C   X  28      69.120  97.530  49.790  1.00  0.00           O
ATOM    583  OP2 C   X  28      68.750  95.600  48.260  1.00  0.00           O
ATOM    584  O5' C   X  28      70.190  95.370  50.110  1.00  0.00           O
ATOM    585  C5' C   X  28      70.940  95.750  51.330  1.00  0.00           C
ATOM    586  C4' C   X  28      71.950  94.700  51.620  1.00  0.00           C
ATOM    587  O4' C   X  28      71.520  93.330  51.810  1.00  0.00           O
ATOM    588  C1' C   X  28      72.360  92.410  51.080  1.00  0.00           C
ATOM    589  N1  C   X  28      71.770  91.670  49.900  1.00  0.00           N
ATOM    590  C6  C   X  28      70.750  92.190  49.140  1.00  0.00           C
ATOM    591  C5  C   X  28      70.420  91.700  47.910  1.00  0.00           C
ATOM    592  C4  C   X  28      71.070  90.480  47.610  1.00  0.00           C
ATOM    593  N4  C   X  28      70.830  89.890  46.470  1.00  0.00           N
ATOM    594  N3  C   X  28      72.010  89.950  48.300  1.00  0.00           N
ATOM    595  C2  C   X  28      72.430  90.550  49.430  1.00  0.00           C
ATOM    596  O2  C   X  28      73.350  89.990  50.040  1.00  0.00           O
ATOM    597  C3' C   X  28      72.990  94.570  50.510  1.00  0.00           C
ATOM    598  C2' C   X  28      73.580  93.160  50.580  1.00  0.00           C
ATOM    599  O2' C   X  28      74.570  92.880  51.570  1.00  0.00           O
ATOM    600  O3' C   X  28      74.020  95.610  50.650  1.00  0.00           O
ATOM    601  P   C   X  29      74.950  95.980  49.430  1.00  0.00           P
ATOM    602  OP1 C   X  29      75.800  97.030  50.000  1.00  0.00           O
ATOM    603  OP2 C   X  29      73.960  96.310  48.440  1.00  0.00           O
ATOM    604  O5' C   X  29      75.860  94.720  48.970  1.00  0.00           O
ATOM    605  C5' C   X  29      76.940  94.330  49.700  1.00  0.00           C
ATOM    606  C4' C   X  29      77.320  92.910  49.160  1.00  0.00           C
ATOM    607  O4' C   X  29      76.230  92.000  48.970  1.00  0.00           O
ATOM    608  C1' C   X  29      76.420  91.270  47.810  1.00  0.00           C
ATOM    609  N1  C   X  29      75.520  91.490  46.700  1.00  0.00           N
ATOM    610  C6  C   X  29      74.570  92.470  46.700  1.00  0.00           C
ATOM    611  C5  C   X  29      73.480  92.400  45.890  1.00  0.00           C
ATOM    612  C4  C   X  29      73.570  91.410  44.880  1.00  0.00           C
ATOM    613  N4  C   X  29      72.610  91.260  43.980  1.00  0.00           N
ATOM    614  N3  C   X  29      74.540  90.490  44.740  1.00  0.00           N
ATOM    615  C2  C   X  29      75.430  90.450  45.730  1.00  0.00           C
ATOM    616  O2  C   X  29      76.270  89.520  45.670  1.00  0.00           O
ATOM    617  C3' C   X  29      78.140  92.970  47.900  1.00  0.00           C
ATOM    618  C2' C   X  29      77.940  91.500  47.520  1.00  0.00           C
ATOM    619  O2' C   X  29      78.600  90.590  48.370  1.00  0.00           O
ATOM    620  O3' C   X  29      79.550  93.200  48.070  1.00  0.00           O
ATOM    621  P   U   X  30      80.500  93.650  46.870  1.00  0.00           P
ATOM    622  OP1 U   X  30      81.860  93.630  47.480  1.00  0.00           O
ATOM    623  OP2 U   X  30      80.080  94.930  46.260  1.00  0.00           O
ATOM    624  O5' U   X  30      80.340  92.490  45.810  1.00  0.00           O
ATOM    625  C5' U   X  30      81.010  91.230  45.830  1.00  0.00           C
ATOM    626  C4' U   X  30      80.980  90.500  44.500  1.00  0.00           C
ATOM    627  O4' U   X  30      79.660  89.960  44.340  1.00  0.00           O
ATOM    628  C1' U   X  30      79.310  90.110  42.980  1.00  0.00           C
ATOM    629  N1  U   X  30      78.060  90.930  42.870  1.00  0.00           N
ATOM    630  C6  U   X  30      77.780  91.900  43.800  1.00  0.00           C
ATOM    631  C5  U   X  30      76.630  92.650  43.670  1.00  0.00           C
ATOM    632  C4  U   X  30      75.690  92.500  42.530  1.00  0.00           C
ATOM    633  O4  U   X  30      74.610  93.040  42.340  1.00  0.00           O
ATOM    634  N3  U   X  30      76.080  91.500  41.660  1.00  0.00           N
ATOM    635  C2  U   X  30      77.200  90.720  41.770  1.00  0.00           C
ATOM    636  O2  U   X  30      77.370  89.740  41.070  1.00  0.00           O
ATOM    637  C3' U   X  30      81.290  91.440  43.270  1.00  0.00           C
ATOM    638  C2' U   X  30      80.500  90.710  42.240  1.00  0.00           C
ATOM    639  O2' U   X  30      81.200  89.610  41.670  1.00  0.00           O
ATOM    640  O3' U   X  30      82.660  91.650  43.090  1.00  0.00           O
ATOM    641  P   U   X  31      83.330  92.790  42.110  1.00  0.00           P
ATOM    642  OP1 U   X  31      84.760  92.880  42.340  1.00  0.00           O
ATOM    643  OP2 U   X  31      82.570  94.050  42.370  1.00  0.00           O
ATOM    644  O5' U   X  31      83.040  92.350  40.690  1.00  0.00           O
ATOM    645  C5' U   X  31      83.860  91.270  40.130  1.00  0.00           C
ATOM    646  C4' U   X  31      83.320  90.750  38.750  1.00  0.00           C
ATOM    647  O4' U   X  31      82.040  90.160  38.910  1.00  0.00           O
ATOM    648  C1' U   X  31      81.380  90.150  37.630  1.00  0.00           C
ATOM    649  N1  U   X  31      80.040  90.860  37.820  1.00  0.00           N
ATOM    650  C6  U   X  31      79.830  91.910  38.740  1.00  0.00           C
ATOM    651  C5  U   X  31      78.540  92.320  39.000  1.00  0.00           C
ATOM    652  C4  U   X  31      77.380  91.740  38.380  1.00  0.00           C
ATOM    653  O4  U   X  31      76.220  92.060  38.570  1.00  0.00           O
ATOM    654  N3  U   X  31      77.640  90.830  37.360  1.00  0.00           N
ATOM    655  C2  U   X  31      78.920  90.280  37.160  1.00  0.00           C
ATOM    656  O2  U   X  31      78.980  89.310  36.390  1.00  0.00           O
ATOM    657  C3' U   X  31      83.110  91.830  37.730  1.00  0.00           C
ATOM    658  C2' U   X  31      82.300  90.990  36.710  1.00  0.00           C
ATOM    659  O2' U   X  31      83.000  90.090  35.910  1.00  0.00           O
ATOM    660  O3' U   X  31      84.310  92.440  37.200  1.00  0.00           O
ATOM    661  P   C   X  32      84.080  93.780  36.400  1.00  0.00           P
ATOM    662  OP1 C   X  32      85.440  94.320  36.000  1.00  0.00           O
ATOM    663  OP2 C   X  32      83.320  94.660  37.330  1.00  0.00           O
ATOM    664  O5' C   X  32      83.200  93.550  35.160  1.00  0.00           O
ATOM    665  C5' C   X  32      83.760  92.820  34.060  1.00  0.00           C
ATOM    666  C4' C   X  32      82.710  92.410  33.060  1.00  0.00           C
ATOM    667  O4' C   X  32      81.500  91.920  33.580  1.00  0.00           O
ATOM    668  C1' C   X  32      80.370  92.170  32.790  1.00  0.00           C
ATOM    669  N1  C   X  32      79.340  92.900  33.650  1.00  0.00           N
ATOM    670  C6  C   X  32      79.680  93.540  34.790  1.00  0.00           C
ATOM    671  C5  C   X  32      78.750  93.970  35.680  1.00  0.00           C
ATOM    672  C4  C   X  32      77.370  93.680  35.410  1.00  0.00           C
ATOM    673  N4  C   X  32      76.530  94.120  36.180  1.00  0.00           N
ATOM    674  N3  C   X  32      76.960  93.070  34.330  1.00  0.00           N
ATOM    675  C2  C   X  32      77.930  92.700  33.430  1.00  0.00           C
ATOM    676  O2  C   X  32      77.540  92.260  32.370  1.00  0.00           O
ATOM    677  C3' C   X  32      82.180  93.580  32.280  1.00  0.00           C
ATOM    678  C2' C   X  32      80.870  93.060  31.670  1.00  0.00           C
ATOM    679  O2' C   X  32      81.000  92.300  30.490  1.00  0.00           O
ATOM    680  O3' C   X  32      83.050  93.950  31.180  1.00  0.00           O
ATOM    681  P   G   X  33      82.990  95.460  30.630  1.00  0.00           P
ATOM    682  OP1 G   X  33      84.010  95.510  29.540  1.00  0.00           O
ATOM    683  OP2 G   X  33      83.150  96.350  31.850  1.00  0.00           O
ATOM    684  O5' G   X  33      81.670  95.680  29.850  1.00  0.00           O
ATOM    685  C5' G   X  33      81.280  95.060  28.660  1.00  0.00           C
ATOM    686  C4' G   X  33      79.800  94.840  28.500  1.00  0.00           C
ATOM    687  O4' G   X  33      79.080  94.090  29.520  1.00  0.00           O
ATOM    688  C1' G   X  33      77.700  94.660  29.550  1.00  0.00           C
ATOM    689  N9  G   X  33      77.510  95.430  30.820  1.00  0.00           N
ATOM    690  C8  G   X  33      78.520  95.880  31.660  1.00  0.00           C
ATOM    691  N7  G   X  33      78.020  96.380  32.720  1.00  0.00           N
ATOM    692  C5  G   X  33      76.630  96.290  32.560  1.00  0.00           C
ATOM    693  C6  G   X  33      75.520  96.690  33.410  1.00  0.00           C
ATOM    694  O6  G   X  33      75.540  97.250  34.540  1.00  0.00           O
ATOM    695  N1  G   X  33      74.320  96.680  32.770  1.00  0.00           N
ATOM    696  C2  G   X  33      74.070  96.130  31.560  1.00  0.00           C
ATOM    697  N2  G   X  33      72.900  96.170  31.060  1.00  0.00           N
ATOM    698  N3  G   X  33      75.100  95.710  30.750  1.00  0.00           N
ATOM    699  C4  G   X  33      76.330  95.830  31.320  1.00  0.00           C
ATOM    700  C3' G   X  33      79.050  96.150  28.340  1.00  0.00           C
ATOM    701  C2' G   X  33      77.580  95.630  28.410  1.00  0.00           C
ATOM    702  O2' G   X  33      77.250  94.800  27.320  1.00  0.00           O
ATOM    703  O3' G   X  33      79.360  96.830  27.130  1.00  0.00           O
ATOM    704  P   G   X  34      78.720  98.350  26.770  1.00  0.00           P
ATOM    705  OP1 G   X  34      79.080  98.790  25.400  1.00  0.00           O
ATOM    706  OP2 G   X  34      79.060  99.250  27.870  1.00  0.00           O
ATOM    707  O5' G   X  34      77.120  98.230  26.710  1.00  0.00           O
ATOM    708  C5' G   X  34      76.370  97.780  25.590  1.00  0.00           C
ATOM    709  C4' G   X  34      74.920  98.010  26.050  1.00  0.00           C
ATOM    710  O4' G   X  34      74.540  97.320  27.210  1.00  0.00           O
ATOM    711  C1' G   X  34      73.690  98.130  28.020  1.00  0.00           C
ATOM    712  N9  G   X  34      74.290  98.680  29.310  1.00  0.00           N
ATOM    713  C8  G   X  34      75.600  98.560  29.680  1.00  0.00           C
ATOM    714  N7  G   X  34      75.890  99.040  30.870  1.00  0.00           N
ATOM    715  C5  G   X  34      74.630  99.550  31.300  1.00  0.00           C
ATOM    716  C6  G   X  34      74.290 100.270  32.440  1.00  0.00           C
ATOM    717  O6  G   X  34      74.980 100.760  33.330  1.00  0.00           O
ATOM    718  N1  G   X  34      73.000 100.570  32.520  1.00  0.00           N
ATOM    719  C2  G   X  34      72.090 100.440  31.530  1.00  0.00           C
ATOM    720  N2  G   X  34      70.860 100.880  31.690  1.00  0.00           N
ATOM    721  N3  G   X  34      72.390  99.830  30.330  1.00  0.00           N
ATOM    722  C4  G   X  34      73.670  99.350  30.310  1.00  0.00           C
ATOM    723  C3' G   X  34      74.490  99.470  26.320  1.00  0.00           C
ATOM    724  C2' G   X  34      73.200  99.270  27.110  1.00  0.00           C
ATOM    725  O2' G   X  34      72.130  98.840  26.340  1.00  0.00           O
ATOM    726  O3' G   X  34      74.190 100.190  25.140  1.00  0.00           O
ATOM    727  P   A   X  35      74.680 101.690  25.010  1.00  0.00           P
ATOM    728  OP1 A   X  35      74.540 102.080  23.630  1.00  0.00           O
ATOM    729  OP2 A   X  35      76.050 101.730  25.510  1.00  0.00           O
ATOM    730  O5' A   X  35      73.740 102.480  26.030  1.00  0.00           O
ATOM    731  C5' A   X  35      72.400 102.630  25.730  1.00  0.00           C
ATOM    732  C4' A   X  35      71.590 103.420  26.760  1.00  0.00           C
ATOM    733  O4' A   X  35      71.400 102.680  27.940  1.00  0.00           O
ATOM    734  C1' A   X  35      71.650 103.590  29.060  1.00  0.00           C
ATOM    735  N9  A   X  35      72.970 103.510  29.780  1.00  0.00           N
ATOM    736  C8  A   X  35      73.980 102.600  29.610  1.00  0.00           C
ATOM    737  N7  A   X  35      74.990 102.770  30.440  1.00  0.00           N
ATOM    738  C5  A   X  35      74.580 103.850  31.250  1.00  0.00           C
ATOM    739  C6  A   X  35      75.110 104.700  32.260  1.00  0.00           C
ATOM    740  N6  A   X  35      76.240 104.480  32.930  1.00  0.00           N
ATOM    741  N1  A   X  35      74.410 105.590  32.920  1.00  0.00           N
ATOM    742  C2  A   X  35      73.210 105.830  32.450  1.00  0.00           C
ATOM    743  N3  A   X  35      72.570 105.170  31.500  1.00  0.00           N
ATOM    744  C4  A   X  35      73.300 104.170  30.960  1.00  0.00           C
ATOM    745  C3' A   X  35      72.170 104.850  27.080  1.00  0.00           C
ATOM    746  C2' A   X  35      71.490 105.040  28.440  1.00  0.00           C
ATOM    747  O2' A   X  35      70.160 105.390  28.370  1.00  0.00           O
ATOM    748  O3' A   X  35      71.860 105.820  26.100  1.00  0.00           O
ATOM    749  P   A   X  36      72.870 106.970  25.700  1.00  0.00           P
ATOM    750  OP1 A   X  36      72.170 107.740  24.610  1.00  0.00           O
ATOM    751  OP2 A   X  36      74.180 106.390  25.500  1.00  0.00           O
ATOM    752  O5' A   X  36      73.000 107.950  26.940  1.00  0.00           O
ATOM    753  C5' A   X  36      71.830 108.630  27.420  1.00  0.00           C
ATOM    754  C4' A   X  36      71.850 109.300  28.820  1.00  0.00           C
ATOM    755  O4' A   X  36      72.140 108.340  29.840  1.00  0.00           O
ATOM    756  C1' A   X  36      73.200 108.780  30.690  1.00  0.00           C
ATOM    757  N9  A   X  36      74.510 108.080  30.370  1.00  0.00           N
ATOM    758  C8  A   X  36      74.800 107.110  29.490  1.00  0.00           C
ATOM    759  N7  A   X  36      75.970 106.610  29.500  1.00  0.00           N
ATOM    760  C5  A   X  36      76.540 107.250  30.620  1.00  0.00           C
ATOM    761  C6  A   X  36      77.740 107.170  31.290  1.00  0.00           C
ATOM    762  N6  A   X  36      78.730 106.300  31.080  1.00  0.00           N
ATOM    763  N1  A   X  36      77.930 107.820  32.460  1.00  0.00           N
ATOM    764  C2  A   X  36      76.950 108.650  32.820  1.00  0.00           C
ATOM    765  N3  A   X  36      75.810 108.830  32.270  1.00  0.00           N
ATOM    766  C4  A   X  36      75.630 108.100  31.150  1.00  0.00           C
ATOM    767  C3' A   X  36      72.950 110.320  28.900  1.00  0.00           C
ATOM    768  C2' A   X  36      73.240 110.310  30.400  1.00  0.00           C
ATOM    769  O2' A   X  36      72.220 110.890  31.200  1.00  0.00           O
ATOM    770  O3' A   X  36      72.530 111.600  28.360  1.00  0.00           O
ATOM    771  P   G   X  37      73.550 112.810  28.160  1.00  0.00           P
ATOM    772  OP1 G   X  37      72.650 113.930  27.830  1.00  0.00           O
ATOM    773  OP2 G   X  37      74.540 112.360  27.180  1.00  0.00           O
ATOM    774  O5' G   X  37      74.240 113.040  29.580  1.00  0.00           O
ATOM    775  C5' G   X  37      73.790 113.930  30.590  1.00  0.00           C
ATOM    776  C4' G   X  37      74.770 113.990  31.790  1.00  0.00           C
ATOM    777  O4' G   X  37      75.140 112.720  32.320  1.00  0.00           O
ATOM    778  C1' G   X  37      76.530 112.630  32.570  1.00  0.00           C
ATOM    779  N9  G   X  37      77.290 111.800  31.550  1.00  0.00           N
ATOM    780  C8  G   X  37      76.910 111.370  30.280  1.00  0.00           C
ATOM    781  N7  G   X  37      77.850 110.670  29.670  1.00  0.00           N
ATOM    782  C5  G   X  37      78.860 110.520  30.600  1.00  0.00           C
ATOM    783  C6  G   X  37      80.100 109.730  30.610  1.00  0.00           C
ATOM    784  O6  G   X  37      80.480 108.970  29.800  1.00  0.00           O
ATOM    785  N1  G   X  37      80.860 109.970  31.680  1.00  0.00           N
ATOM    786  C2  G   X  37      80.550 110.810  32.700  1.00  0.00           C
ATOM    787  N2  G   X  37      81.520 111.120  33.560  1.00  0.00           N
ATOM    788  N3  G   X  37      79.360 111.450  32.810  1.00  0.00           N
ATOM    789  C4  G   X  37      78.580 111.250  31.720  1.00  0.00           C
ATOM    790  C3' G   X  37      76.190 114.580  31.490  1.00  0.00           C
ATOM    791  C2' G   X  37      77.040 114.060  32.650  1.00  0.00           C
ATOM    792  O2' G   X  37      76.700 114.780  33.850  1.00  0.00           O
ATOM    793  O3' G   X  37      76.000 116.030  31.460  1.00  0.00           O
ATOM    794  P   A   X  38      76.930 116.880  30.530  1.00  0.00           P
ATOM    795  OP1 A   X  38      76.260 118.130  30.200  1.00  0.00           O
ATOM    796  OP2 A   X  38      77.510 116.090  29.450  1.00  0.00           O
ATOM    797  O5' A   X  38      78.220 117.070  31.510  1.00  0.00           O
ATOM    798  C5' A   X  38      78.600 118.270  32.170  1.00  0.00           C
ATOM    799  C4' A   X  38      77.600 118.700  33.280  1.00  0.00           C
ATOM    800  O4' A   X  38      77.010 117.670  34.040  1.00  0.00           O
ATOM    801  C1' A   X  38      77.350 117.760  35.430  1.00  0.00           C
ATOM    802  N9  A   X  38      78.650 117.080  35.730  1.00  0.00           N
ATOM    803  C8  A   X  38      79.510 116.330  34.990  1.00  0.00           C
ATOM    804  N7  A   X  38      80.740 116.320  35.430  1.00  0.00           N
ATOM    805  C5  A   X  38      80.640 116.850  36.710  1.00  0.00           C
ATOM    806  C6  A   X  38      81.490 117.040  37.860  1.00  0.00           C
ATOM    807  N6  A   X  38      82.720 116.820  38.120  1.00  0.00           N
ATOM    808  N1  A   X  38      81.020 117.640  38.970  1.00  0.00           N
ATOM    809  C2  A   X  38      79.750 118.010  39.050  1.00  0.00           C
ATOM    810  N3  A   X  38      78.880 117.950  38.040  1.00  0.00           N
ATOM    811  C4  A   X  38      79.360 117.320  36.880  1.00  0.00           C
ATOM    812  C3' A   X  38      78.120 119.760  34.290  1.00  0.00           C
ATOM    813  C2' A   X  38      77.350 119.310  35.560  1.00  0.00           C
ATOM    814  O2' A   X  38      76.030 119.820  35.650  1.00  0.00           O
ATOM    815  O3' A   X  38      77.850 121.060  33.820  1.00  0.00           O
ATOM    816  P   A   X  39      78.710 122.340  34.210  1.00  0.00           P
ATOM    817  OP1 A   X  39      78.060 123.450  33.570  1.00  0.00           O
ATOM    818  OP2 A   X  39      80.150 122.080  33.880  1.00  0.00           O
ATOM    819  O5' A   X  39      78.580 122.570  35.800  1.00  0.00           O
ATOM    820  C5' A   X  39      77.350 122.900  36.460  1.00  0.00           C
ATOM    821  C4' A   X  39      77.530 122.890  37.930  1.00  0.00           C
ATOM    822  O4' A   X  39      78.170 121.580  38.160  1.00  0.00           O
ATOM    823  C1' A   X  39      79.070 121.640  39.220  1.00  0.00           C
ATOM    824  N9  A   X  39      80.420 121.350  38.690  1.00  0.00           N
ATOM    825  C8  A   X  39      80.870 121.020  37.440  1.00  0.00           C
ATOM    826  N7  A   X  39      82.080 120.620  37.360  1.00  0.00           N
ATOM    827  C5  A   X  39      82.590 120.870  38.610  1.00  0.00           C
ATOM    828  C6  A   X  39      83.860 120.920  39.240  1.00  0.00           C
ATOM    829  N6  A   X  39      85.000 120.620  38.680  1.00  0.00           N
ATOM    830  N1  A   X  39      83.960 121.070  40.550  1.00  0.00           N
ATOM    831  C2  A   X  39      82.830 121.320  41.220  1.00  0.00           C
ATOM    832  N3  A   X  39      81.630 121.430  40.740  1.00  0.00           N
ATOM    833  C4  A   X  39      81.570 121.190  39.430  1.00  0.00           C
ATOM    834  C3' A   X  39      78.430 123.970  38.590  1.00  0.00           C
ATOM    835  C2' A   X  39      79.130 123.130  39.740  1.00  0.00           C
ATOM    836  O2' A   X  39      78.450 123.170  41.080  1.00  0.00           O
ATOM    837  O3' A   X  39      77.810 125.190  39.060  1.00  0.00           O
ATOM    838  P   C   X  40      78.450 126.560  38.670  1.00  0.00           P
ATOM    839  OP1 C   X  40      77.820 127.760  39.290  1.00  0.00           O
ATOM    840  OP2 C   X  40      78.460 126.610  37.200  1.00  0.00           O
ATOM    841  O5' C   X  40      79.960 126.530  39.250  1.00  0.00           O
ATOM    842  C5' C   X  40      80.310 126.500  40.600  1.00  0.00           C
ATOM    843  C4' C   X  40      81.770 126.140  40.820  1.00  0.00           C
ATOM    844  O4' C   X  40      82.140 124.770  40.460  1.00  0.00           O
ATOM    845  C1' C   X  40      83.520 124.690  40.020  1.00  0.00           C
ATOM    846  N1  C   X  40      83.610 124.350  38.600  1.00  0.00           N
ATOM    847  C6  C   X  40      82.480 124.380  37.790  1.00  0.00           C
ATOM    848  C5  C   X  40      82.520 124.060  36.520  1.00  0.00           C
ATOM    849  C4  C   X  40      83.770 123.640  36.040  1.00  0.00           C
ATOM    850  N4  C   X  40      83.960 123.260  34.850  1.00  0.00           N
ATOM    851  N3  C   X  40      84.900 123.580  36.800  1.00  0.00           N
ATOM    852  C2  C   X  40      84.840 124.040  38.090  1.00  0.00           C
ATOM    853  O2  C   X  40      85.880 124.100  38.780  1.00  0.00           O
ATOM    854  C3' C   X  40      82.780 126.990  40.050  1.00  0.00           C
ATOM    855  C2' C   X  40      84.080 126.100  40.230  1.00  0.00           C
ATOM    856  O2' C   X  40      84.580 126.140  41.590  1.00  0.00           O
ATOM    857  O3' C   X  40      82.830 128.290  40.610  1.00  0.00           O
ATOM    858  P   G   X  41      83.440 129.500  39.880  1.00  0.00           P
ATOM    859  OP1 G   X  41      83.500 130.600  40.830  1.00  0.00           O
ATOM    860  OP2 G   X  41      82.660 129.610  38.600  1.00  0.00           O
ATOM    861  O5' G   X  41      84.880 129.060  39.410  1.00  0.00           O
ATOM    862  C5' G   X  41      85.940 128.950  40.390  1.00  0.00           C
ATOM    863  C4' G   X  41      87.220 128.330  39.720  1.00  0.00           C
ATOM    864  O4' G   X  41      87.040 126.940  39.290  1.00  0.00           O
ATOM    865  C1' G   X  41      87.710 126.850  38.040  1.00  0.00           C
ATOM    866  N9  G   X  41      86.860 126.730  36.840  1.00  0.00           N
ATOM    867  C8  G   X  41      85.510 126.930  36.630  1.00  0.00           C
ATOM    868  N7  G   X  41      85.090 126.590  35.420  1.00  0.00           N
ATOM    869  C5  G   X  41      86.270 126.220  34.780  1.00  0.00           C
ATOM    870  C6  G   X  41      86.480 125.810  33.410  1.00  0.00           C
ATOM    871  O6  G   X  41      85.660 125.680  32.510  1.00  0.00           O
ATOM    872  N1  G   X  41      87.830 125.620  33.140  1.00  0.00           N
ATOM    873  C2  G   X  41      88.890 125.790  34.030  1.00  0.00           C
ATOM    874  N2  G   X  41      90.070 125.510  33.630  1.00  0.00           N
ATOM    875  N3  G   X  41      88.660 126.100  35.300  1.00  0.00           N
ATOM    876  C4  G   X  41      87.370 126.370  35.600  1.00  0.00           C
ATOM    877  C3' G   X  41      87.930 129.090  38.650  1.00  0.00           C
ATOM    878  C2' G   X  41      88.760 128.030  37.880  1.00  0.00           C
ATOM    879  O2' G   X  41      89.900 127.500  38.570  1.00  0.00           O
ATOM    880  O3' G   X  41      88.780 130.120  39.240  1.00  0.00           O
ATOM    881  P   G   X  42      89.090 131.460  38.430  1.00  0.00           P
ATOM    882  OP1 G   X  42      89.790 132.270  39.410  1.00  0.00           O
ATOM    883  OP2 G   X  42      87.790 131.960  37.900  1.00  0.00           O
ATOM    884  O5' G   X  42      90.020 131.070  37.210  1.00  0.00           O
ATOM    885  C5' G   X  42      91.360 130.650  37.490  1.00  0.00           C
ATOM    886  C4' G   X  42      92.040 130.130  36.220  1.00  0.00           C
ATOM    887  O4' G   X  42      91.360 129.070  35.640  1.00  0.00           O
ATOM    888  C1' G   X  42      91.450 129.030  34.190  1.00  0.00           C
ATOM    889  N9  G   X  42      90.100 129.160  33.490  1.00  0.00           N
ATOM    890  C8  G   X  42      88.910 129.560  33.990  1.00  0.00           C
ATOM    891  N7  G   X  42      87.880 129.220  33.220  1.00  0.00           N
ATOM    892  C5  G   X  42      88.480 128.620  32.110  1.00  0.00           C
ATOM    893  C6  G   X  42      87.910 128.040  30.920  1.00  0.00           C
ATOM    894  O6  G   X  42      86.730 127.810  30.670  1.00  0.00           O
ATOM    895  N1  G   X  42      88.830 127.690  30.010  1.00  0.00           N
ATOM    896  C2  G   X  42      90.140 127.920  30.140  1.00  0.00           C
ATOM    897  N2  G   X  42      90.850 127.510  29.110  1.00  0.00           N
ATOM    898  N3  G   X  42      90.710 128.320  31.270  1.00  0.00           N
ATOM    899  C4  G   X  42      89.830 128.730  32.230  1.00  0.00           C
ATOM    900  C3' G   X  42      92.000 131.120  35.080  1.00  0.00           C
ATOM    901  C2' G   X  42      92.380 130.260  33.930  1.00  0.00           C
ATOM    902  O2' G   X  42      93.780 129.820  33.990  1.00  0.00           O
ATOM    903  O3' G   X  42      92.850 132.210  35.320  1.00  0.00           O
ATOM    904  P   C   X  43      92.660 133.550  34.440  1.00  0.00           P
ATOM    905  OP1 C   X  43      93.630 134.560  34.930  1.00  0.00           O
ATOM    906  OP2 C   X  43      91.210 133.850  34.490  1.00  0.00           O
ATOM    907  O5' C   X  43      93.080 133.280  32.930  1.00  0.00           O
ATOM    908  C5' C   X  43      94.440 133.060  32.490  1.00  0.00           C
ATOM    909  C4' C   X  43      94.580 132.410  31.110  1.00  0.00           C
ATOM    910  O4' C   X  43      93.840 131.220  30.960  1.00  0.00           O
ATOM    911  C1' C   X  43      93.250 131.140  29.690  1.00  0.00           C
ATOM    912  N1  C   X  43      91.770 131.260  29.700  1.00  0.00           N
ATOM    913  C6  C   X  43      91.090 131.760  30.710  1.00  0.00           C
ATOM    914  C5  C   X  43      89.740 131.620  30.770  1.00  0.00           C
ATOM    915  C4  C   X  43      89.040 131.060  29.680  1.00  0.00           C
ATOM    916  N4  C   X  43      87.770 131.040  29.750  1.00  0.00           N
ATOM    917  N3  C   X  43      89.700 130.660  28.580  1.00  0.00           N
ATOM    918  C2  C   X  43      91.050 130.730  28.630  1.00  0.00           C
ATOM    919  O2  C   X  43      91.530 130.370  27.520  1.00  0.00           O
ATOM    920  C3' C   X  43      94.140 133.240  29.950  1.00  0.00           C
ATOM    921  C2' C   X  43      93.890 132.190  28.830  1.00  0.00           C
ATOM    922  O2' C   X  43      95.150 131.700  28.410  1.00  0.00           O
ATOM    923  O3' C   X  43      95.080 134.280  29.530  1.00  0.00           O
ATOM    924  P   G   X  44      94.650 135.600  28.640  1.00  0.00           P
ATOM    925  OP1 G   X  44      95.910 136.350  28.330  1.00  0.00           O
ATOM    926  OP2 G   X  44      93.640 136.340  29.320  1.00  0.00           O
ATOM    927  O5' G   X  44      93.960 135.090  27.270  1.00  0.00           O
ATOM    928  C5' G   X  44      94.760 134.570  26.220  1.00  0.00           C
ATOM    929  C4' G   X  44      93.780 134.120  25.120  1.00  0.00           C
ATOM    930  O4' G   X  44      92.790 133.240  25.590  1.00  0.00           O
ATOM    931  C1' G   X  44      91.560 133.570  24.910  1.00  0.00           C
ATOM    932  N9  G   X  44      90.480 134.000  25.860  1.00  0.00           N
ATOM    933  C8  G   X  44      90.510 134.290  27.200  1.00  0.00           C
ATOM    934  N7  G   X  44      89.310 134.340  27.790  1.00  0.00           N
ATOM    935  C5  G   X  44      88.480 133.850  26.790  1.00  0.00           C
ATOM    936  C6  G   X  44      87.040 133.660  26.780  1.00  0.00           C
ATOM    937  O6  G   X  44      86.230 133.640  27.730  1.00  0.00           O
ATOM    938  N1  G   X  44      86.570 133.500  25.470  1.00  0.00           N
ATOM    939  C2  G   X  44      87.400 133.200  24.440  1.00  0.00           C
ATOM    940  N2  G   X  44      86.830 132.970  23.290  1.00  0.00           N
ATOM    941  N3  G   X  44      88.700 133.320  24.400  1.00  0.00           N
ATOM    942  C4  G   X  44      89.210 133.630  25.650  1.00  0.00           C
ATOM    943  C3' G   X  44      93.080 135.300  24.430  1.00  0.00           C
ATOM    944  C2' G   X  44      91.850 134.610  23.790  1.00  0.00           C
ATOM    945  O2' G   X  44      92.180 133.920  22.580  1.00  0.00           O
ATOM    946  O3' G   X  44      93.800 136.000  23.430  1.00  0.00           O
ATOM    947  P   C   X  45      93.670 137.570  23.220  1.00  0.00           P
ATOM    948  OP1 C   X  45      94.760 138.100  22.360  1.00  0.00           O
ATOM    949  OP2 C   X  45      93.500 138.160  24.500  1.00  0.00           O
ATOM    950  O5' C   X  45      92.280 137.830  22.410  1.00  0.00           O
ATOM    951  C5' C   X  45      92.140 137.190  21.100  1.00  0.00           C
ATOM    952  C4' C   X  45      90.640 137.080  20.580  1.00  0.00           C
ATOM    953  O4' C   X  45      89.880 136.170  21.330  1.00  0.00           O
ATOM    954  C1' C   X  45      88.520 136.670  21.440  1.00  0.00           C
ATOM    955  N1  C   X  45      88.140 136.880  22.830  1.00  0.00           N
ATOM    956  C6  C   X  45      88.960 137.230  23.840  1.00  0.00           C
ATOM    957  C5  C   X  45      88.510 137.200  25.150  1.00  0.00           C
ATOM    958  C4  C   X  45      87.150 136.790  25.360  1.00  0.00           C
ATOM    959  N4  C   X  45      86.620 136.990  26.550  1.00  0.00           N
ATOM    960  N3  C   X  45      86.300 136.500  24.440  1.00  0.00           N
ATOM    961  C2  C   X  45      86.770 136.590  23.090  1.00  0.00           C
ATOM    962  O2  C   X  45      85.930 136.420  22.170  1.00  0.00           O
ATOM    963  C3' C   X  45      89.880 138.370  20.710  1.00  0.00           C
ATOM    964  C2' C   X  45      88.440 137.930  20.600  1.00  0.00           C
ATOM    965  O2' C   X  45      88.110 137.490  19.260  1.00  0.00           O
ATOM    966  O3' C   X  45      90.240 139.460  19.820  1.00  0.00           O
ATOM    967  P   C   X  46      89.940 140.970  20.230  1.00  0.00           P
ATOM    968  OP1 C   X  46      90.300 141.810  19.080  1.00  0.00           O
ATOM    969  OP2 C   X  46      90.600 141.280  21.500  1.00  0.00           O
ATOM    970  O5' C   X  46      88.370 140.970  20.450  1.00  0.00           O
ATOM    971  C5' C   X  46      87.510 141.150  19.330  1.00  0.00           C
ATOM    972  C4' C   X  46      85.980 141.020  19.520  1.00  0.00           C
ATOM    973  O4' C   X  46      85.670 139.810  20.310  1.00  0.00           O
ATOM    974  C1' C   X  46      84.550 140.100  21.090  1.00  0.00           C
ATOM    975  N1  C   X  46      84.810 140.070  22.550  1.00  0.00           N
ATOM    976  C6  C   X  46      86.170 140.120  23.000  1.00  0.00           C
ATOM    977  C5  C   X  46      86.380 140.040  24.300  1.00  0.00           C
ATOM    978  C4  C   X  46      85.300 139.840  25.200  1.00  0.00           C
ATOM    979  N4  C   X  46      85.480 139.710  26.490  1.00  0.00           N
ATOM    980  N3  C   X  46      84.010 139.820  24.790  1.00  0.00           N
ATOM    981  C2  C   X  46      83.770 139.910  23.490  1.00  0.00           C
ATOM    982  O2  C   X  46      82.580 139.890  23.130  1.00  0.00           O
ATOM    983  C3' C   X  46      85.350 142.210  20.310  1.00  0.00           C
ATOM    984  C2' C   X  46      84.120 141.540  20.690  1.00  0.00           C
ATOM    985  O2' C   X  46      83.110 141.460  19.670  1.00  0.00           O
ATOM    986  O3' C   X  46      85.120 143.230  19.510  1.00  0.00           O
ATOM    987  P   G   X  47      84.790 144.780  20.140  1.00  0.00           P
ATOM    988  OP1 G   X  47      84.720 145.700  19.000  1.00  0.00           O
ATOM    989  OP2 G   X  47      85.760 145.050  21.200  1.00  0.00           O
ATOM    990  O5' G   X  47      83.310 144.760  20.840  1.00  0.00           O
ATOM    991  C5' G   X  47      82.170 144.880  20.060  1.00  0.00           C
ATOM    992  C4' G   X  47      80.840 144.700  20.830  1.00  0.00           C
ATOM    993  O4' G   X  47      80.890 143.520  21.620  1.00  0.00           O
ATOM    994  C1' G   X  47      80.290 143.700  22.880  1.00  0.00           C
ATOM    995  N9  G   X  47      81.220 143.680  24.040  1.00  0.00           N
ATOM    996  C8  G   X  47      82.550 143.440  23.950  1.00  0.00           C
ATOM    997  N7  G   X  47      83.200 143.420  25.070  1.00  0.00           N
ATOM    998  C5  G   X  47      82.170 143.600  26.060  1.00  0.00           C
ATOM    999  C6  G   X  47      82.180 143.630  27.490  1.00  0.00           C
ATOM   1000  O6  G   X  47      83.160 143.340  28.230  1.00  0.00           O
ATOM   1001  N1  G   X  47      80.950 143.840  28.100  1.00  0.00           N
ATOM   1002  C2  G   X  47      79.840 144.110  27.340  1.00  0.00           C
ATOM   1003  N2  G   X  47      78.750 144.390  28.020  1.00  0.00           N
ATOM   1004  N3  G   X  47      79.750 144.080  26.020  1.00  0.00           N
ATOM   1005  C4  G   X  47      80.980 143.820  25.400  1.00  0.00           C
ATOM   1006  C3' G   X  47      80.540 145.740  21.870  1.00  0.00           C
ATOM   1007  C2' G   X  47      79.590 145.070  22.820  1.00  0.00           C
ATOM   1008  O2' G   X  47      78.210 144.860  22.250  1.00  0.00           O
ATOM   1009  O3' G   X  47      79.830 146.820  21.280  1.00  0.00           O
ATOM   1010  P   C   X  48      80.080 148.250  21.730  1.00  0.00           P
ATOM   1011  OP1 C   X  48      79.400 149.070  20.760  1.00  0.00           O
ATOM   1012  OP2 C   X  48      81.470 148.540  21.930  1.00  0.00           O
ATOM   1013  O5' C   X  48      79.260 148.440  23.120  1.00  0.00           O
ATOM   1014  C5' C   X  48      77.890 148.210  23.350  1.00  0.00           C
ATOM   1015  C4' C   X  48      77.560 148.230  24.830  1.00  0.00           C
ATOM   1016  O4' C   X  48      78.280 147.260  25.540  1.00  0.00           O
ATOM   1017  C1' C   X  48      78.260 147.690  26.900  1.00  0.00           C
ATOM   1018  N1  C   X  48      79.650 147.490  27.360  1.00  0.00           N
ATOM   1019  C6  C   X  48      80.710 147.180  26.560  1.00  0.00           C
ATOM   1020  C5  C   X  48      81.940 147.040  27.070  1.00  0.00           C
ATOM   1021  C4  C   X  48      82.120 147.260  28.470  1.00  0.00           C
ATOM   1022  N4  C   X  48      83.280 147.050  29.030  1.00  0.00           N
ATOM   1023  N3  C   X  48      81.160 147.600  29.270  1.00  0.00           N
ATOM   1024  C2  C   X  48      79.870 147.700  28.730  1.00  0.00           C
ATOM   1025  O2  C   X  48      78.960 148.020  29.480  1.00  0.00           O
ATOM   1026  C3' C   X  48      77.970 149.600  25.490  1.00  0.00           C
ATOM   1027  C2' C   X  48      77.900 149.170  26.950  1.00  0.00           C
ATOM   1028  O2' C   X  48      76.570 149.280  27.470  1.00  0.00           O
ATOM   1029  O3' C   X  48      77.070 150.620  25.180  1.00  0.00           O
ATOM   1030  P   C   X  49      77.530 152.170  25.200  1.00  0.00           P
ATOM   1031  OP1 C   X  49      76.370 153.070  24.860  1.00  0.00           O
ATOM   1032  OP2 C   X  49      78.750 152.260  24.390  1.00  0.00           O
ATOM   1033  O5' C   X  49      77.850 152.420  26.790  1.00  0.00           O
ATOM   1034  C5' C   X  49      76.770 152.810  27.650  1.00  0.00           C
ATOM   1035  C4' C   X  49      77.270 152.830  29.120  1.00  0.00           C
ATOM   1036  O4' C   X  49      77.840 151.580  29.580  1.00  0.00           O
ATOM   1037  C1' C   X  49      78.770 151.860  30.660  1.00  0.00           C
ATOM   1038  N1  C   X  49      80.170 151.450  30.350  1.00  0.00           N
ATOM   1039  C6  C   X  49      80.690 151.310  29.090  1.00  0.00           C
ATOM   1040  C5  C   X  49      81.950 150.820  28.950  1.00  0.00           C
ATOM   1041  C4  C   X  49      82.710 150.590  30.130  1.00  0.00           C
ATOM   1042  N4  C   X  49      83.910 150.090  30.000  1.00  0.00           N
ATOM   1043  N3  C   X  49      82.180 150.740  31.310  1.00  0.00           N
ATOM   1044  C2  C   X  49      80.920 151.190  31.490  1.00  0.00           C
ATOM   1045  O2  C   X  49      80.530 151.460  32.610  1.00  0.00           O
ATOM   1046  C3' C   X  49      78.280 153.930  29.510  1.00  0.00           C
ATOM   1047  C2' C   X  49      78.750 153.390  30.840  1.00  0.00           C
ATOM   1048  O2' C   X  49      77.870 153.650  31.940  1.00  0.00           O
ATOM   1049  O3' C   X  49      77.730 155.200  29.640  1.00  0.00           O
ATOM   1050  P   G   X  50      78.570 156.530  29.630  1.00  0.00           P
ATOM   1051  OP1 G   X  50      77.670 157.640  29.270  1.00  0.00           O
ATOM   1052  OP2 G   X  50      79.710 156.270  28.710  1.00  0.00           O
ATOM   1053  O5' G   X  50      79.090 156.560  31.100  1.00  0.00           O
ATOM   1054  C5' G   X  50      78.370 157.140  32.180  1.00  0.00           C
ATOM   1055  C4' G   X  50      79.280 157.320  33.440  1.00  0.00           C
ATOM   1056  O4' G   X  50      79.650 156.110  34.040  1.00  0.00           O
ATOM   1057  C1' G   X  50      80.980 156.290  34.540  1.00  0.00           C
ATOM   1058  N9  G   X  50      81.880 155.460  33.670  1.00  0.00           N
ATOM   1059  C8  G   X  50      81.940 155.470  32.330  1.00  0.00           C
ATOM   1060  N7  G   X  50      82.810 154.530  31.860  1.00  0.00           N
ATOM   1061  C5  G   X  50      83.450 154.080  33.050  1.00  0.00           C
ATOM   1062  C6  G   X  50      84.680 153.360  33.220  1.00  0.00           C
ATOM   1063  O6  G   X  50      85.440 152.880  32.390  1.00  0.00           O
ATOM   1064  N1  G   X  50      85.040 153.200  34.550  1.00  0.00           N
ATOM   1065  C2  G   X  50      84.340 153.740  35.570  1.00  0.00           C
ATOM   1066  N2  G   X  50      84.930 153.880  36.710  1.00  0.00           N
ATOM   1067  N3  G   X  50      83.230 154.460  35.440  1.00  0.00           N
ATOM   1068  C4  G   X  50      82.840 154.640  34.160  1.00  0.00           C
ATOM   1069  C3' G   X  50      80.400 158.360  33.430  1.00  0.00           C
ATOM   1070  C2' G   X  50      81.270 157.810  34.600  1.00  0.00           C
ATOM   1071  O2' G   X  50      80.770 158.170  35.890  1.00  0.00           O
ATOM   1072  O3' G   X  50      80.040 159.780  33.480  1.00  0.00           O
ATOM   1073  P   G   X  51      81.050 161.030  33.740  1.00  0.00           P
ATOM   1074  OP1 G   X  51      81.780 160.830  35.000  1.00  0.00           O
ATOM   1075  OP2 G   X  51      80.270 162.300  33.520  1.00  0.00           O
ATOM   1076  O5' G   X  51      82.010 160.740  32.400  1.00  0.00           O
ATOM   1077  C5' G   X  51      81.550 160.860  31.050  1.00  0.00           C
ATOM   1078  C4' G   X  51      82.230 161.900  30.110  1.00  0.00           C
ATOM   1079  O4' G   X  51      82.170 163.240  30.610  1.00  0.00           O
ATOM   1080  C1' G   X  51      83.520 163.750  30.610  1.00  0.00           C
ATOM   1081  N9  G   X  51      84.100 163.830  31.950  1.00  0.00           N
ATOM   1082  C8  G   X  51      83.560 163.600  33.160  1.00  0.00           C
ATOM   1083  N7  G   X  51      84.380 163.680  34.170  1.00  0.00           N
ATOM   1084  C5  G   X  51      85.540 164.220  33.600  1.00  0.00           C
ATOM   1085  C6  G   X  51      86.770 164.650  34.220  1.00  0.00           C
ATOM   1086  O6  G   X  51      87.050 164.610  35.450  1.00  0.00           O
ATOM   1087  N1  G   X  51      87.660 165.200  33.320  1.00  0.00           N
ATOM   1088  C2  G   X  51      87.440 165.130  31.970  1.00  0.00           C
ATOM   1089  N2  G   X  51      88.340 165.660  31.090  1.00  0.00           N
ATOM   1090  N3  G   X  51      86.370 164.710  31.400  1.00  0.00           N
ATOM   1091  C4  G   X  51      85.400 164.290  32.260  1.00  0.00           C
ATOM   1092  C3' G   X  51      83.730 161.610  29.890  1.00  0.00           C
ATOM   1093  C2' G   X  51      84.300 163.010  29.580  1.00  0.00           C
ATOM   1094  O2' G   X  51      83.950 163.430  28.350  1.00  0.00           O
ATOM   1095  O3' G   X  51      84.090 160.830  28.740  1.00  0.00           O
ATOM   1096  P   A   X  52      85.470 159.970  28.820  1.00  0.00           P
ATOM   1097  OP1 A   X  52      85.520 159.070  27.650  1.00  0.00           O
ATOM   1098  OP2 A   X  52      85.400 159.280  30.150  1.00  0.00           O
ATOM   1099  O5' A   X  52      86.700 160.990  28.770  1.00  0.00           O
ATOM   1100  C5' A   X  52      87.310 161.370  27.520  1.00  0.00           C
ATOM   1101  C4' A   X  52      88.760 161.750  27.670  1.00  0.00           C
ATOM   1102  O4' A   X  52      88.880 162.830  28.650  1.00  0.00           O
ATOM   1103  C1' A   X  52      90.000 162.670  29.490  1.00  0.00           C
ATOM   1104  N9  A   X  52      89.610 162.390  30.900  1.00  0.00           N
ATOM   1105  C8  A   X  52      88.460 161.750  31.330  1.00  0.00           C
ATOM   1106  N7  A   X  52      88.310 161.760  32.610  1.00  0.00           N
ATOM   1107  C5  A   X  52      89.490 162.330  33.040  1.00  0.00           C
ATOM   1108  C6  A   X  52      90.040 162.540  34.350  1.00  0.00           C
ATOM   1109  N6  A   X  52      89.440 162.280  35.490  1.00  0.00           N
ATOM   1110  N1  A   X  52      91.280 163.040  34.470  1.00  0.00           N
ATOM   1111  C2  A   X  52      91.920 163.440  33.370  1.00  0.00           C
ATOM   1112  N3  A   X  52      91.540 163.330  32.120  1.00  0.00           N
ATOM   1113  C4  A   X  52      90.340 162.730  32.010  1.00  0.00           C
ATOM   1114  C3' A   X  52      89.600 160.600  28.280  1.00  0.00           C
ATOM   1115  C2' A   X  52      90.740 161.460  28.950  1.00  0.00           C
ATOM   1116  O2' A   X  52      91.610 161.970  27.960  1.00  0.00           O
ATOM   1117  O3' A   X  52      90.050 159.740  27.310  1.00  0.00           O
ATOM   1118  P   A   X  53      90.410 158.270  27.580  1.00  0.00           P
ATOM   1119  OP1 A   X  53      90.980 157.870  26.300  1.00  0.00           O
ATOM   1120  OP2 A   X  53      89.220 157.550  28.010  1.00  0.00           O
ATOM   1121  O5' A   X  53      91.620 158.220  28.660  1.00  0.00           O
ATOM   1122  C5' A   X  53      92.940 158.270  28.190  1.00  0.00           C
ATOM   1123  C4' A   X  53      93.940 158.580  29.330  1.00  0.00           C
ATOM   1124  O4' A   X  53      93.530 159.710  30.090  1.00  0.00           O
ATOM   1125  C1' A   X  53      93.820 159.500  31.490  1.00  0.00           C
ATOM   1126  N9  A   X  53      92.570 159.450  32.300  1.00  0.00           N
ATOM   1127  C8  A   X  53      91.310 159.130  31.870  1.00  0.00           C
ATOM   1128  N7  A   X  53      90.420 159.050  32.830  1.00  0.00           N
ATOM   1129  C5  A   X  53      91.260 159.370  34.020  1.00  0.00           C
ATOM   1130  C6  A   X  53      91.080 159.500  35.380  1.00  0.00           C
ATOM   1131  N6  A   X  53      89.920 159.310  35.930  1.00  0.00           N
ATOM   1132  N1  A   X  53      92.080 159.870  36.180  1.00  0.00           N
ATOM   1133  C2  A   X  53      93.260 160.100  35.660  1.00  0.00           C
ATOM   1134  N3  A   X  53      93.610 159.990  34.370  1.00  0.00           N
ATOM   1135  C4  A   X  53      92.520 159.660  33.600  1.00  0.00           C
ATOM   1136  C3' A   X  53      93.900 157.430  30.320  1.00  0.00           C
ATOM   1137  C2' A   X  53      94.430 158.090  31.580  1.00  0.00           C
ATOM   1138  O2' A   X  53      95.820 158.230  31.500  1.00  0.00           O
ATOM   1139  O3' A   X  53      94.550 156.250  29.780  1.00  0.00           O
ATOM   1140  P   A   X  54      94.020 154.850  30.140  1.00  0.00           P
ATOM   1141  OP1 A   X  54      95.080 154.030  29.500  1.00  0.00           O
ATOM   1142  OP2 A   X  54      92.620 154.690  29.810  1.00  0.00           O
ATOM   1143  O5' A   X  54      94.130 154.510  31.710  1.00  0.00           O
ATOM   1144  C5' A   X  54      95.290 154.860  32.470  1.00  0.00           C
ATOM   1145  C4' A   X  54      94.940 155.180  34.000  1.00  0.00           C
ATOM   1146  O4' A   X  54      94.000 156.140  34.170  1.00  0.00           O
ATOM   1147  C1' A   X  54      93.320 155.970  35.390  1.00  0.00           C
ATOM   1148  N9  A   X  54      91.920 155.740  34.950  1.00  0.00           N
ATOM   1149  C8  A   X  54      91.360 155.680  33.750  1.00  0.00           C
ATOM   1150  N7  A   X  54      90.040 155.740  33.720  1.00  0.00           N
ATOM   1151  C5  A   X  54      89.700 155.930  35.040  1.00  0.00           C
ATOM   1152  C6  A   X  54      88.470 156.010  35.780  1.00  0.00           C
ATOM   1153  N6  A   X  54      87.310 155.990  35.220  1.00  0.00           N
ATOM   1154  N1  A   X  54      88.490 156.100  37.100  1.00  0.00           N
ATOM   1155  C2  A   X  54      89.690 156.070  37.630  1.00  0.00           C
ATOM   1156  N3  A   X  54      90.910 156.050  37.120  1.00  0.00           N
ATOM   1157  C4  A   X  54      90.870 156.000  35.770  1.00  0.00           C
ATOM   1158  C3' A   X  54      94.440 154.000  34.810  1.00  0.00           C
ATOM   1159  C2' A   X  54      93.860 154.730  36.060  1.00  0.00           C
ATOM   1160  O2' A   X  54      94.860 155.150  37.060  1.00  0.00           O
ATOM   1161  O3' A   X  54      95.330 153.080  35.210  1.00  0.00           O
ATOM   1162  P   C   X  55      95.030 151.530  35.550  1.00  0.00           P
ATOM   1163  OP1 C   X  55      96.170 150.990  36.300  1.00  0.00           O
ATOM   1164  OP2 C   X  55      94.670 150.900  34.250  1.00  0.00           O
ATOM   1165  O5' C   X  55      93.740 151.550  36.390  1.00  0.00           O
ATOM   1166  C5' C   X  55      93.760 151.710  37.780  1.00  0.00           C
ATOM   1167  C4' C   X  55      92.270 151.840  38.360  1.00  0.00           C
ATOM   1168  O4' C   X  55      91.560 153.040  37.970  1.00  0.00           O
ATOM   1169  C1' C   X  55      90.220 152.650  37.840  1.00  0.00           C
ATOM   1170  N1  C   X  55      89.710 152.660  36.430  1.00  0.00           N
ATOM   1171  C6  C   X  55      90.640 152.640  35.410  1.00  0.00           C
ATOM   1172  C5  C   X  55      90.170 152.570  34.170  1.00  0.00           C
ATOM   1173  C4  C   X  55      88.800 152.500  33.990  1.00  0.00           C
ATOM   1174  N4  C   X  55      88.330 152.640  32.730  1.00  0.00           N
ATOM   1175  N3  C   X  55      87.910 152.610  34.950  1.00  0.00           N
ATOM   1176  C2  C   X  55      88.330 152.690  36.200  1.00  0.00           C
ATOM   1177  O2  C   X  55      87.470 152.740  37.100  1.00  0.00           O
ATOM   1178  C3' C   X  55      91.440 150.600  38.050  1.00  0.00           C
ATOM   1179  C2' C   X  55      90.110 151.260  38.460  1.00  0.00           C
ATOM   1180  O2' C   X  55      89.890 151.390  39.850  1.00  0.00           O
ATOM   1181  O3' C   X  55      91.780 149.460  38.880  1.00  0.00           O
ATOM   1182  P   G   X  56      91.140 148.040  38.600  1.00  0.00           P
ATOM   1183  OP1 G   X  56      91.540 147.150  39.740  1.00  0.00           O
ATOM   1184  OP2 G   X  56      91.480 147.610  37.280  1.00  0.00           O
ATOM   1185  O5' G   X  56      89.550 148.220  38.640  1.00  0.00           O
ATOM   1186  C5' G   X  56      88.900 148.290  39.890  1.00  0.00           C
ATOM   1187  C4' G   X  56      87.470 148.620  39.790  1.00  0.00           C
ATOM   1188  O4' G   X  56      87.250 149.740  38.950  1.00  0.00           O
ATOM   1189  C1' G   X  56      86.160 149.650  38.070  1.00  0.00           C
ATOM   1190  N9  G   X  56      86.450 149.570  36.610  1.00  0.00           N
ATOM   1191  C8  G   X  56      87.590 149.270  35.950  1.00  0.00           C
ATOM   1192  N7  G   X  56      87.520 149.260  34.630  1.00  0.00           N
ATOM   1193  C5  G   X  56      86.160 149.660  34.460  1.00  0.00           C
ATOM   1194  C6  G   X  56      85.420 149.840  33.270  1.00  0.00           C
ATOM   1195  O6  G   X  56      85.790 149.650  32.130  1.00  0.00           O
ATOM   1196  N1  G   X  56      84.130 150.230  33.490  1.00  0.00           N
ATOM   1197  C2  G   X  56      83.570 150.510  34.730  1.00  0.00           C
ATOM   1198  N2  G   X  56      82.320 150.960  34.760  1.00  0.00           N
ATOM   1199  N3  G   X  56      84.220 150.250  35.870  1.00  0.00           N
ATOM   1200  C4  G   X  56      85.500 149.880  35.650  1.00  0.00           C
ATOM   1201  C3' G   X  56      86.590 147.620  39.240  1.00  0.00           C
ATOM   1202  C2' G   X  56      85.410 148.390  38.540  1.00  0.00           C
ATOM   1203  O2' G   X  56      84.420 148.790  39.460  1.00  0.00           O
ATOM   1204  O3' G   X  56      86.200 146.610  40.180  1.00  0.00           O
ATOM   1205  P   G   X  57      85.540 145.300  39.730  1.00  0.00           P
ATOM   1206  OP1 G   X  57      85.590 144.420  40.920  1.00  0.00           O
ATOM   1207  OP2 G   X  57      86.110 144.780  38.540  1.00  0.00           O
ATOM   1208  O5' G   X  57      84.050 145.680  39.260  1.00  0.00           O
ATOM   1209  C5' G   X  57      83.030 145.910  40.190  1.00  0.00           C
ATOM   1210  C4' G   X  57      81.820 146.230  39.310  1.00  0.00           C
ATOM   1211  O4' G   X  57      82.100 147.360  38.510  1.00  0.00           O
ATOM   1212  C1' G   X  57      81.300 147.240  37.340  1.00  0.00           C
ATOM   1213  N9  G   X  57      82.050 147.090  36.020  1.00  0.00           N
ATOM   1214  C8  G   X  57      83.340 146.610  35.880  1.00  0.00           C
ATOM   1215  N7  G   X  57      83.850 146.610  34.660  1.00  0.00           N
ATOM   1216  C5  G   X  57      82.770 147.170  33.970  1.00  0.00           C
ATOM   1217  C6  G   X  57      82.690 147.390  32.610  1.00  0.00           C
ATOM   1218  O6  G   X  57      83.530 147.320  31.770  1.00  0.00           O
ATOM   1219  N1  G   X  57      81.420 147.760  32.170  1.00  0.00           N
ATOM   1220  C2  G   X  57      80.390 147.780  32.990  1.00  0.00           C
ATOM   1221  N2  G   X  57      79.190 148.000  32.530  1.00  0.00           N
ATOM   1222  N3  G   X  57      80.450 147.750  34.310  1.00  0.00           N
ATOM   1223  C4  G   X  57      81.700 147.470  34.770  1.00  0.00           C
ATOM   1224  C3' G   X  57      81.320 145.110  38.460  1.00  0.00           C
ATOM   1225  C2' G   X  57      80.480 145.930  37.530  1.00  0.00           C
ATOM   1226  O2' G   X  57      79.160 146.380  38.000  1.00  0.00           O
ATOM   1227  O3' G   X  57      80.480 144.090  39.020  1.00  0.00           O
ATOM   1228  P   C   X  58      80.570 142.690  38.320  1.00  0.00           P
ATOM   1229  OP1 C   X  58      79.810 141.670  39.130  1.00  0.00           O
ATOM   1230  OP2 C   X  58      81.930 142.400  37.830  1.00  0.00           O
ATOM   1231  O5' C   X  58      79.570 142.830  37.070  1.00  0.00           O
ATOM   1232  C5' C   X  58      78.190 143.010  37.180  1.00  0.00           C
ATOM   1233  C4' C   X  58      77.570 143.230  35.780  1.00  0.00           C
ATOM   1234  O4' C   X  58      78.120 144.400  35.100  1.00  0.00           O
ATOM   1235  C1' C   X  58      78.130 144.160  33.700  1.00  0.00           C
ATOM   1236  N1  C   X  58      79.530 144.130  33.060  1.00  0.00           N
ATOM   1237  C6  C   X  58      80.650 144.120  33.860  1.00  0.00           C
ATOM   1238  C5  C   X  58      81.880 144.150  33.180  1.00  0.00           C
ATOM   1239  C4  C   X  58      81.880 144.230  31.770  1.00  0.00           C
ATOM   1240  N4  C   X  58      83.000 144.240  31.100  1.00  0.00           N
ATOM   1241  N3  C   X  58      80.800 144.330  30.990  1.00  0.00           N
ATOM   1242  C2  C   X  58      79.650 144.260  31.660  1.00  0.00           C
ATOM   1243  O2  C   X  58      78.610 144.260  30.930  1.00  0.00           O
ATOM   1244  C3' C   X  58      77.740 142.040  34.820  1.00  0.00           C
ATOM   1245  C2' C   X  58      77.460 142.830  33.470  1.00  0.00           C
ATOM   1246  O2' C   X  58      76.040 143.040  33.460  1.00  0.00           O
ATOM   1247  O3' C   X  58      76.810 140.970  34.980  1.00  0.00           O
ATOM   1248  P   G   X  59      77.070 139.680  34.140  1.00  0.00           P
ATOM   1249  OP1 G   X  59      76.050 138.750  34.700  1.00  0.00           O
ATOM   1250  OP2 G   X  59      78.530 139.350  34.290  1.00  0.00           O
ATOM   1251  O5' G   X  59      76.780 139.940  32.570  1.00  0.00           O
ATOM   1252  C5' G   X  59      75.490 140.120  32.010  1.00  0.00           C
ATOM   1253  C4' G   X  59      75.750 140.320  30.510  1.00  0.00           C
ATOM   1254  O4' G   X  59      76.670 141.430  30.170  1.00  0.00           O
ATOM   1255  C1' G   X  59      77.320 141.100  28.960  1.00  0.00           C
ATOM   1256  N9  G   X  59      78.760 140.890  29.120  1.00  0.00           N
ATOM   1257  C8  G   X  59      79.410 140.650  30.280  1.00  0.00           C
ATOM   1258  N7  G   X  59      80.690 140.450  30.030  1.00  0.00           N
ATOM   1259  C5  G   X  59      80.830 140.400  28.640  1.00  0.00           C
ATOM   1260  C6  G   X  59      82.010 140.120  27.800  1.00  0.00           C
ATOM   1261  O6  G   X  59      83.140 139.730  28.170  1.00  0.00           O
ATOM   1262  N1  G   X  59      81.710 140.300  26.460  1.00  0.00           N
ATOM   1263  C2  G   X  59      80.430 140.530  26.020  1.00  0.00           C
ATOM   1264  N2  G   X  59      80.300 140.730  24.740  1.00  0.00           N
ATOM   1265  N3  G   X  59      79.340 140.700  26.710  1.00  0.00           N
ATOM   1266  C4  G   X  59      79.620 140.640  28.080  1.00  0.00           C
ATOM   1267  C3' G   X  59      76.370 139.120  29.820  1.00  0.00           C
ATOM   1268  C2' G   X  59      76.720 139.830  28.480  1.00  0.00           C
ATOM   1269  O2' G   X  59      75.610 139.980  27.640  1.00  0.00           O
ATOM   1270  O3' G   X  59      75.480 137.930  29.620  1.00  0.00           O
ATOM   1271  P   G   X  60      76.060 136.500  29.070  1.00  0.00           P
ATOM   1272  OP1 G   X  60      74.940 135.600  28.960  1.00  0.00           O
ATOM   1273  OP2 G   X  60      77.170 136.100  29.900  1.00  0.00           O
ATOM   1274  O5' G   X  60      76.540 136.760  27.590  1.00  0.00           O
ATOM   1275  C5' G   X  60      75.610 137.060  26.560  1.00  0.00           C
ATOM   1276  C4' G   X  60      76.460 137.010  25.250  1.00  0.00           C
ATOM   1277  O4' G   X  60      77.450 138.030  25.240  1.00  0.00           O
ATOM   1278  C1' G   X  60      78.640 137.610  24.740  1.00  0.00           C
ATOM   1279  N9  G   X  60      79.670 137.380  25.840  1.00  0.00           N
ATOM   1280  C8  G   X  60      79.550 137.340  27.220  1.00  0.00           C
ATOM   1281  N7  G   X  60      80.680 137.170  27.760  1.00  0.00           N
ATOM   1282  C5  G   X  60      81.590 136.870  26.830  1.00  0.00           C
ATOM   1283  C6  G   X  60      83.040 136.710  26.800  1.00  0.00           C
ATOM   1284  O6  G   X  60      83.790 136.570  27.750  1.00  0.00           O
ATOM   1285  N1  G   X  60      83.500 136.620  25.490  1.00  0.00           N
ATOM   1286  C2  G   X  60      82.730 136.620  24.350  1.00  0.00           C
ATOM   1287  N2  G   X  60      83.240 136.460  23.180  1.00  0.00           N
ATOM   1288  N3  G   X  60      81.420 136.910  24.350  1.00  0.00           N
ATOM   1289  C4  G   X  60      80.970 137.070  25.610  1.00  0.00           C
ATOM   1290  C3' G   X  60      77.160 135.680  24.940  1.00  0.00           C
ATOM   1291  C2' G   X  60      78.310 136.240  24.050  1.00  0.00           C
ATOM   1292  O2' G   X  60      77.780 136.490  22.710  1.00  0.00           O
ATOM   1293  O3' G   X  60      76.340 134.630  24.440  1.00  0.00           O
ATOM   1294  P   C   X  61      76.520 133.040  24.790  1.00  0.00           P
ATOM   1295  OP1 C   X  61      75.530 132.270  24.080  1.00  0.00           O
ATOM   1296  OP2 C   X  61      76.670 132.880  26.220  1.00  0.00           O
ATOM   1297  O5' C   X  61      77.850 132.590  24.120  1.00  0.00           O
ATOM   1298  C5' C   X  61      77.870 132.390  22.760  1.00  0.00           C
ATOM   1299  C4' C   X  61      79.130 132.650  21.990  1.00  0.00           C
ATOM   1300  O4' C   X  61      79.850 133.770  22.410  1.00  0.00           O
ATOM   1301  C1' C   X  61      81.240 133.510  22.330  1.00  0.00           C
ATOM   1302  N1  C   X  61      81.790 133.500  23.730  1.00  0.00           N
ATOM   1303  C6  C   X  61      81.010 133.690  24.840  1.00  0.00           C
ATOM   1304  C5  C   X  61      81.530 133.590  26.030  1.00  0.00           C
ATOM   1305  C4  C   X  61      82.920 133.390  26.130  1.00  0.00           C
ATOM   1306  N4  C   X  61      83.460 133.320  27.320  1.00  0.00           N
ATOM   1307  N3  C   X  61      83.710 133.290  25.110  1.00  0.00           N
ATOM   1308  C2  C   X  61      83.190 133.430  23.890  1.00  0.00           C
ATOM   1309  O2  C   X  61      83.890 133.500  22.870  1.00  0.00           O
ATOM   1310  C3' C   X  61      80.070 131.470  22.170  1.00  0.00           C
ATOM   1311  C2' C   X  61      81.390 132.090  21.740  1.00  0.00           C
ATOM   1312  O2' C   X  61      81.520 132.380  20.330  1.00  0.00           O
ATOM   1313  O3' C   X  61      79.810 130.440  21.350  1.00  0.00           O
ATOM   1314  P   G   X  62      80.650 129.080  21.360  1.00  0.00           P
ATOM   1315  OP1 G   X  62      80.240 128.200  20.290  1.00  0.00           O
ATOM   1316  OP2 G   X  62      80.640 128.480  22.740  1.00  0.00           O
ATOM   1317  O5' G   X  62      82.210 129.430  21.110  1.00  0.00           O
ATOM   1318  C5' G   X  62      82.860 129.330  19.830  1.00  0.00           C
ATOM   1319  C4' G   X  62      84.420 129.270  20.070  1.00  0.00           C
ATOM   1320  O4' G   X  62      84.800 130.420  20.830  1.00  0.00           O
ATOM   1321  C1' G   X  62      85.950 130.180  21.640  1.00  0.00           C
ATOM   1322  N9  G   X  62      85.580 129.960  23.070  1.00  0.00           N
ATOM   1323  C8  G   X  62      84.330 129.710  23.730  1.00  0.00           C
ATOM   1324  N7  G   X  62      84.470 129.790  25.010  1.00  0.00           N
ATOM   1325  C5  G   X  62      85.860 129.920  25.250  1.00  0.00           C
ATOM   1326  C6  G   X  62      86.700 129.920  26.460  1.00  0.00           C
ATOM   1327  O6  G   X  62      86.360 129.730  27.590  1.00  0.00           O
ATOM   1328  N1  G   X  62      88.050 129.930  26.230  1.00  0.00           N
ATOM   1329  C2  G   X  62      88.610 129.980  24.970  1.00  0.00           C
ATOM   1330  N2  G   X  62      89.900 129.950  24.950  1.00  0.00           N
ATOM   1331  N3  G   X  62      87.860 129.960  23.850  1.00  0.00           N
ATOM   1332  C4  G   X  62      86.500 129.950  24.050  1.00  0.00           C
ATOM   1333  C3' G   X  62      85.060 128.120  20.880  1.00  0.00           C
ATOM   1334  C2' G   X  62      86.490 128.870  21.120  1.00  0.00           C
ATOM   1335  O2' G   X  62      87.370 129.080  20.050  1.00  0.00           O
ATOM   1336  O3' G   X  62      85.240 126.970  20.060  1.00  0.00           O
ATOM   1337  P   C   X  63      85.140 125.510  20.650  1.00  0.00           P
ATOM   1338  OP1 C   X  63      85.260 124.560  19.480  1.00  0.00           O
ATOM   1339  OP2 C   X  63      83.920 125.570  21.530  1.00  0.00           O
ATOM   1340  O5' C   X  63      86.390 125.450  21.600  1.00  0.00           O
ATOM   1341  C5' C   X  63      87.690 125.320  21.100  1.00  0.00           C
ATOM   1342  C4' C   X  63      88.840 125.600  22.020  1.00  0.00           C
ATOM   1343  O4' C   X  63      88.690 126.760  22.780  1.00  0.00           O
ATOM   1344  C1' C   X  63      89.230 126.580  24.110  1.00  0.00           C
ATOM   1345  N1  C   X  63      88.130 126.630  25.110  1.00  0.00           N
ATOM   1346  C6  C   X  63      86.820 126.370  24.860  1.00  0.00           C
ATOM   1347  C5  C   X  63      85.940 126.280  25.920  1.00  0.00           C
ATOM   1348  C4  C   X  63      86.460 126.590  27.200  1.00  0.00           C
ATOM   1349  N4  C   X  63      85.690 126.580  28.220  1.00  0.00           N
ATOM   1350  N3  C   X  63      87.720 126.880  27.390  1.00  0.00           N
ATOM   1351  C2  C   X  63      88.610 126.940  26.400  1.00  0.00           C
ATOM   1352  O2  C   X  63      89.780 127.060  26.670  1.00  0.00           O
ATOM   1353  C3' C   X  63      89.010 124.490  23.030  1.00  0.00           C
ATOM   1354  C2' C   X  63      89.800 125.160  24.160  1.00  0.00           C
ATOM   1355  O2' C   X  63      91.190 125.320  23.840  1.00  0.00           O
ATOM   1356  O3' C   X  63      89.700 123.340  22.640  1.00  0.00           O
ATOM   1357  P   U   X  64      89.450 121.910  23.250  1.00  0.00           P
ATOM   1358  OP1 U   X  64      90.520 121.130  22.550  1.00  0.00           O
ATOM   1359  OP2 U   X  64      88.040 121.510  23.000  1.00  0.00           O
ATOM   1360  O5' U   X  64      89.780 121.910  24.780  1.00  0.00           O
ATOM   1361  C5' U   X  64      91.090 121.860  25.310  1.00  0.00           C
ATOM   1362  C4' U   X  64      91.150 122.320  26.820  1.00  0.00           C
ATOM   1363  O4' U   X  64      90.570 123.570  27.230  1.00  0.00           O
ATOM   1364  C1' U   X  64      90.100 123.500  28.520  1.00  0.00           C
ATOM   1365  N1  U   X  64      88.550 123.630  28.510  1.00  0.00           N
ATOM   1366  C6  U   X  64      87.740 123.270  27.460  1.00  0.00           C
ATOM   1367  C5  U   X  64      86.400 123.290  27.590  1.00  0.00           C
ATOM   1368  C4  U   X  64      85.740 123.670  28.810  1.00  0.00           C
ATOM   1369  O4  U   X  64      84.540 123.730  29.040  1.00  0.00           O
ATOM   1370  N3  U   X  64      86.570 123.930  29.840  1.00  0.00           N
ATOM   1371  C2  U   X  64      87.950 124.070  29.710  1.00  0.00           C
ATOM   1372  O2  U   X  64      88.590 124.440  30.740  1.00  0.00           O
ATOM   1373  C3' U   X  64      90.660 121.240  27.790  1.00  0.00           C
ATOM   1374  C2' U   X  64      90.550 122.120  29.000  1.00  0.00           C
ATOM   1375  O2' U   X  64      91.810 122.220  29.660  1.00  0.00           O
ATOM   1376  O3' U   X  64      91.530 120.110  27.750  1.00  0.00           O
ATOM   1377  P   C   X  65      90.910 118.650  28.270  1.00  0.00           P
ATOM   1378  OP1 C   X  65      91.880 117.630  27.960  1.00  0.00           O
ATOM   1379  OP2 C   X  65      89.480 118.540  27.870  1.00  0.00           O
ATOM   1380  O5' C   X  65      90.830 118.820  29.830  1.00  0.00           O
ATOM   1381  C5' C   X  65      91.870 119.100  30.670  1.00  0.00           C
ATOM   1382  C4' C   X  65      91.400 119.730  32.040  1.00  0.00           C
ATOM   1383  O4' C   X  65      90.600 120.930  32.030  1.00  0.00           O
ATOM   1384  C1' C   X  65      89.700 121.040  33.130  1.00  0.00           C
ATOM   1385  N1  C   X  65      88.260 121.120  32.660  1.00  0.00           N
ATOM   1386  C6  C   X  65      87.890 120.610  31.420  1.00  0.00           C
ATOM   1387  C5  C   X  65      86.600 120.960  31.010  1.00  0.00           C
ATOM   1388  C4  C   X  65      85.770 121.600  31.970  1.00  0.00           C
ATOM   1389  N4  C   X  65      84.540 121.800  31.650  1.00  0.00           N
ATOM   1390  N3  C   X  65      86.130 122.010  33.150  1.00  0.00           N
ATOM   1391  C2  C   X  65      87.410 121.890  33.470  1.00  0.00           C
ATOM   1392  O2  C   X  65      87.820 122.470  34.480  1.00  0.00           O
ATOM   1393  C3' C   X  65      90.440 118.770  32.830  1.00  0.00           C
ATOM   1394  C2' C   X  65      89.960 119.760  33.910  1.00  0.00           C
ATOM   1395  O2' C   X  65      90.980 120.030  34.900  1.00  0.00           O
ATOM   1396  O3' C   X  65      91.060 117.610  33.320  1.00  0.00           O
ATOM   1397  P   A   X  66      90.220 116.540  34.130  1.00  0.00           P
ATOM   1398  OP1 A   X  66      89.580 117.210  35.310  1.00  0.00           O
ATOM   1399  OP2 A   X  66      91.250 115.510  34.330  1.00  0.00           O
ATOM   1400  O5' A   X  66      89.130 116.120  33.000  1.00  0.00           O
ATOM   1401  C5' A   X  66      89.250 114.990  32.170  1.00  0.00           C
ATOM   1402  C4' A   X  66      88.250 114.940  30.990  1.00  0.00           C
ATOM   1403  O4' A   X  66      87.000 115.200  31.600  1.00  0.00           O
ATOM   1404  C1' A   X  66      86.460 116.320  31.010  1.00  0.00           C
ATOM   1405  N9  A   X  66      85.820 117.160  32.070  1.00  0.00           N
ATOM   1406  C8  A   X  66      86.270 117.650  33.190  1.00  0.00           C
ATOM   1407  N7  A   X  66      85.470 118.490  33.830  1.00  0.00           N
ATOM   1408  C5  A   X  66      84.300 118.460  33.060  1.00  0.00           C
ATOM   1409  C6  A   X  66      82.960 118.990  33.110  1.00  0.00           C
ATOM   1410  N6  A   X  66      82.400 119.790  34.050  1.00  0.00           N
ATOM   1411  N1  A   X  66      82.100 118.680  32.200  1.00  0.00           N
ATOM   1412  C2  A   X  66      82.370 117.780  31.300  1.00  0.00           C
ATOM   1413  N3  A   X  66      83.530 117.130  31.130  1.00  0.00           N
ATOM   1414  C4  A   X  66      84.500 117.550  32.030  1.00  0.00           C
ATOM   1415  C3' A   X  66      88.430 115.870  29.720  1.00  0.00           C
ATOM   1416  C2' A   X  66      87.700 117.080  30.370  1.00  0.00           C
ATOM   1417  O2' A   X  66      87.340 118.170  29.480  1.00  0.00           O
ATOM   1418  O3' A   X  66      87.770 115.440  28.560  1.00  0.00           O
ATOM   1419  P   G   X  67      88.340 114.330  27.580  1.00  0.00           P
ATOM   1420  OP1 G   X  67      89.780 114.150  27.940  1.00  0.00           O
ATOM   1421  OP2 G   X  67      88.100 114.680  26.180  1.00  0.00           O
ATOM   1422  O5' G   X  67      87.540 112.960  27.970  1.00  0.00           O
ATOM   1423  C5' G   X  67      86.180 112.930  28.120  1.00  0.00           C
ATOM   1424  C4' G   X  67      85.720 112.060  29.330  1.00  0.00           C
ATOM   1425  O4' G   X  67      84.330 112.220  29.460  1.00  0.00           O
ATOM   1426  C1' G   X  67      83.660 110.980  29.200  1.00  0.00           C
ATOM   1427  N9  G   X  67      82.310 111.060  28.500  1.00  0.00           N
ATOM   1428  C8  G   X  67      81.720 110.300  27.490  1.00  0.00           C
ATOM   1429  N7  G   X  67      80.550 110.790  26.970  1.00  0.00           N
ATOM   1430  C5  G   X  67      80.330 111.910  27.800  1.00  0.00           C
ATOM   1431  C6  G   X  67      79.290 112.910  27.720  1.00  0.00           C
ATOM   1432  O6  G   X  67      78.520 113.160  26.790  1.00  0.00           O
ATOM   1433  N1  G   X  67      79.360 113.870  28.650  1.00  0.00           N
ATOM   1434  C2  G   X  67      80.400 113.950  29.550  1.00  0.00           C
ATOM   1435  N2  G   X  67      80.160 114.770  30.560  1.00  0.00           N
ATOM   1436  N3  G   X  67      81.460 113.160  29.580  1.00  0.00           N
ATOM   1437  C4  G   X  67      81.350 112.090  28.710  1.00  0.00           C
ATOM   1438  C3' G   X  67      85.940 110.570  29.260  1.00  0.00           C
ATOM   1439  C2' G   X  67      84.680 110.130  28.410  1.00  0.00           C
ATOM   1440  O2' G   X  67      84.440 108.730  28.560  1.00  0.00           O
ATOM   1441  O3' G   X  67      85.930 109.970  30.600  1.00  0.00           O
ATOM   1442  P   U   X  68      87.220 110.060  31.610  1.00  0.00           P
ATOM   1443  OP1 U   X  68      88.410 110.410  30.840  1.00  0.00           O
ATOM   1444  OP2 U   X  68      87.210 108.800  32.340  1.00  0.00           O
ATOM   1445  O5' U   X  68      87.050 111.150  32.770  1.00  0.00           O
ATOM   1446  C5' U   X  68      88.220 111.350  33.580  1.00  0.00           C
ATOM   1447  C4' U   X  68      87.940 112.430  34.670  1.00  0.00           C
ATOM   1448  O4' U   X  68      87.470 113.550  33.980  1.00  0.00           O
ATOM   1449  C1' U   X  68      86.580 114.300  34.830  1.00  0.00           C
ATOM   1450  N1  U   X  68      85.160 114.390  34.240  1.00  0.00           N
ATOM   1451  C6  U   X  68      84.760 113.670  33.150  1.00  0.00           C
ATOM   1452  C5  U   X  68      83.510 113.820  32.630  1.00  0.00           C
ATOM   1453  C4  U   X  68      82.530 114.680  33.250  1.00  0.00           C
ATOM   1454  O4  U   X  68      81.340 114.760  32.920  1.00  0.00           O
ATOM   1455  N3  U   X  68      83.070 115.500  34.200  1.00  0.00           N
ATOM   1456  C2  U   X  68      84.310 115.350  34.780  1.00  0.00           C
ATOM   1457  O2  U   X  68      84.520 116.020  35.800  1.00  0.00           O
ATOM   1458  C3' U   X  68      86.860 112.050  35.650  1.00  0.00           C
ATOM   1459  C2' U   X  68      86.540 113.490  36.140  1.00  0.00           C
ATOM   1460  O2' U   X  68      87.470 114.130  37.010  1.00  0.00           O
ATOM   1461  O3' U   X  68      87.360 111.010  36.510  1.00  0.00           O
ATOM   1462  P   A   X  69      86.340 110.140  37.360  1.00  0.00           P
ATOM   1463  OP1 A   X  69      87.060 109.310  38.340  1.00  0.00           O
ATOM   1464  OP2 A   X  69      85.420 109.450  36.380  1.00  0.00           O
ATOM   1465  O5' A   X  69      85.450 111.120  38.260  1.00  0.00           O
ATOM   1466  C5' A   X  69      85.950 111.870  39.330  1.00  0.00           C
ATOM   1467  C4' A   X  69      84.840 112.660  39.940  1.00  0.00           C
ATOM   1468  O4' A   X  69      84.200 113.620  39.060  1.00  0.00           O
ATOM   1469  C1' A   X  69      82.800 113.660  39.370  1.00  0.00           C
ATOM   1470  N9  A   X  69      81.960 113.180  38.270  1.00  0.00           N
ATOM   1471  C8  A   X  69      82.370 112.530  37.170  1.00  0.00           C
ATOM   1472  N7  A   X  69      81.540 112.560  36.170  1.00  0.00           N
ATOM   1473  C5  A   X  69      80.380 113.120  36.770  1.00  0.00           C
ATOM   1474  C6  A   X  69      79.070 113.330  36.340  1.00  0.00           C
ATOM   1475  N6  A   X  69      78.560 113.000  35.170  1.00  0.00           N
ATOM   1476  N1  A   X  69      78.180 113.890  37.090  1.00  0.00           N
ATOM   1477  C2  A   X  69      78.590 114.260  38.310  1.00  0.00           C
ATOM   1478  N3  A   X  69      79.800 114.230  38.890  1.00  0.00           N
ATOM   1479  C4  A   X  69      80.660 113.570  38.050  1.00  0.00           C
ATOM   1480  C3' A   X  69      83.760 111.760  40.500  1.00  0.00           C
ATOM   1481  C2' A   X  69      82.600 112.750  40.620  1.00  0.00           C
ATOM   1482  O2' A   X  69      82.720 113.630  41.780  1.00  0.00           O
ATOM   1483  O3' A   X  69      84.200 111.140  41.700  1.00  0.00           O
ATOM   1484  P   G   X  70      83.740 109.700  42.200  1.00  0.00           P
ATOM   1485  OP1 G   X  70      84.510 109.260  43.340  1.00  0.00           O
ATOM   1486  OP2 G   X  70      83.830 108.740  41.110  1.00  0.00           O
ATOM   1487  O5' G   X  70      82.220 109.890  42.550  1.00  0.00           O
ATOM   1488  C5' G   X  70      81.800 110.450  43.740  1.00  0.00           C
ATOM   1489  C4' G   X  70      80.270 110.860  43.680  1.00  0.00           C
ATOM   1490  O4' G   X  70      80.050 111.660  42.560  1.00  0.00           O
ATOM   1491  C1' G   X  70      78.920 111.200  41.850  1.00  0.00           C
ATOM   1492  N9  G   X  70      79.110 110.660  40.460  1.00  0.00           N
ATOM   1493  C8  G   X  70      80.220 110.130  39.830  1.00  0.00           C
ATOM   1494  N7  G   X  70      80.040 109.710  38.600  1.00  0.00           N
ATOM   1495  C5  G   X  70      78.730 110.130  38.390  1.00  0.00           C
ATOM   1496  C6  G   X  70      77.830 110.020  37.220  1.00  0.00           C
ATOM   1497  O6  G   X  70      78.050 109.450  36.180  1.00  0.00           O
ATOM   1498  N1  G   X  70      76.580 110.600  37.360  1.00  0.00           N
ATOM   1499  C2  G   X  70      76.160 111.280  38.420  1.00  0.00           C
ATOM   1500  N2  G   X  70      75.090 112.000  38.250  1.00  0.00           N
ATOM   1501  N3  G   X  70      76.840 111.250  39.580  1.00  0.00           N
ATOM   1502  C4  G   X  70      78.140 110.710  39.460  1.00  0.00           C
ATOM   1503  C3' G   X  70      79.450 109.560  43.530  1.00  0.00           C
ATOM   1504  C2' G   X  70      78.280 110.080  42.620  1.00  0.00           C
ATOM   1505  O2' G   X  70      77.160 110.560  43.320  1.00  0.00           O
ATOM   1506  O3' G   X  70      78.920 108.950  44.740  1.00  0.00           O
ATOM   1507  P   A   X  71      78.580 107.410  44.740  1.00  0.00           P
ATOM   1508  OP1 A   X  71      78.380 106.820  46.120  1.00  0.00           O
ATOM   1509  OP2 A   X  71      79.570 106.690  43.900  1.00  0.00           O
ATOM   1510  O5' A   X  71      77.180 107.350  44.040  1.00  0.00           O
ATOM   1511  C5' A   X  71      76.050 107.800  44.780  1.00  0.00           C
ATOM   1512  C4' A   X  71      74.780 108.150  44.030  1.00  0.00           C
ATOM   1513  O4' A   X  71      75.040 108.900  42.830  1.00  0.00           O
ATOM   1514  C1' A   X  71      74.090 108.660  41.860  1.00  0.00           C
ATOM   1515  N9  A   X  71      74.750 108.230  40.560  1.00  0.00           N
ATOM   1516  C8  A   X  71      75.960 107.600  40.350  1.00  0.00           C
ATOM   1517  N7  A   X  71      76.230 107.260  39.130  1.00  0.00           N
ATOM   1518  C5  A   X  71      75.100 107.740  38.450  1.00  0.00           C
ATOM   1519  C6  A   X  71      74.600 107.590  37.150  1.00  0.00           C
ATOM   1520  N6  A   X  71      75.200 106.990  36.160  1.00  0.00           N
ATOM   1521  N1  A   X  71      73.350 108.140  36.780  1.00  0.00           N
ATOM   1522  C2  A   X  71      72.610 108.670  37.720  1.00  0.00           C
ATOM   1523  N3  A   X  71      72.990 108.890  39.010  1.00  0.00           N
ATOM   1524  C4  A   X  71      74.260 108.400  39.330  1.00  0.00           C
ATOM   1525  C3' A   X  71      74.140 106.840  43.480  1.00  0.00           C
ATOM   1526  C2' A   X  71      73.260 107.470  42.350  1.00  0.00           C
ATOM   1527  O2' A   X  71      72.050 107.890  42.840  1.00  0.00           O
ATOM   1528  O3' A   X  71      73.330 106.240  44.480  1.00  0.00           O
ATOM   1529  P   A   X  72      72.930 104.710  44.470  1.00  0.00           P
ATOM   1530  OP1 A   X  72      72.270 104.490  45.750  1.00  0.00           O
ATOM   1531  OP2 A   X  72      74.070 103.890  44.060  1.00  0.00           O
ATOM   1532  O5' A   X  72      71.770 104.620  43.370  1.00  0.00           O
ATOM   1533  C5' A   X  72      70.380 104.790  43.740  1.00  0.00           C
ATOM   1534  C4' A   X  72      69.630 105.160  42.510  1.00  0.00           C
ATOM   1535  O4' A   X  72      70.290 106.160  41.710  1.00  0.00           O
ATOM   1536  C1' A   X  72      70.070 105.980  40.330  1.00  0.00           C
ATOM   1537  N9  A   X  72      71.310 105.670  39.550  1.00  0.00           N
ATOM   1538  C8  A   X  72      72.350 104.920  39.900  1.00  0.00           C
ATOM   1539  N7  A   X  72      73.140 104.500  38.920  1.00  0.00           N
ATOM   1540  C5  A   X  72      72.420 104.860  37.820  1.00  0.00           C
ATOM   1541  C6  A   X  72      72.720 104.810  36.470  1.00  0.00           C
ATOM   1542  N6  A   X  72      73.680 104.180  35.830  1.00  0.00           N
ATOM   1543  N1  A   X  72      71.840 105.310  35.600  1.00  0.00           N
ATOM   1544  C2  A   X  72      70.800 105.940  36.020  1.00  0.00           C
ATOM   1545  N3  A   X  72      70.360 106.140  37.270  1.00  0.00           N
ATOM   1546  C4  A   X  72      71.320 105.570  38.160  1.00  0.00           C
ATOM   1547  C3' A   X  72      69.490 103.970  41.520  1.00  0.00           C
ATOM   1548  C2' A   X  72      69.080 104.750  40.250  1.00  0.00           C
ATOM   1549  O2' A   X  72      67.760 105.390  40.330  1.00  0.00           O
ATOM   1550  O3' A   X  72      68.510 103.040  42.010  1.00  0.00           O
ATOM   1551  P   C   X  73      68.420 101.550  41.440  1.00  0.00           P
ATOM   1552  OP1 C   X  73      67.200 100.940  42.020  1.00  0.00           O
ATOM   1553  OP2 C   X  73      69.750 100.920  41.580  1.00  0.00           O
ATOM   1554  O5' C   X  73      68.130 101.650  39.900  1.00  0.00           O
ATOM   1555  C5' C   X  73      66.870 102.200  39.470  1.00  0.00           C
ATOM   1556  C4' C   X  73      66.850 102.440  37.970  1.00  0.00           C
ATOM   1557  O4' C   X  73      67.970 103.190  37.550  1.00  0.00           O
ATOM   1558  C1' C   X  73      68.250 102.680  36.220  1.00  0.00           C
ATOM   1559  N1  C   X  73      69.680 102.250  36.150  1.00  0.00           N
ATOM   1560  C6  C   X  73      70.420 101.930  37.250  1.00  0.00           C
ATOM   1561  C5  C   X  73      71.710 101.470  37.140  1.00  0.00           C
ATOM   1562  C4  C   X  73      72.190 101.470  35.800  1.00  0.00           C
ATOM   1563  N4  C   X  73      73.410 101.060  35.650  1.00  0.00           N
ATOM   1564  N3  C   X  73      71.500 101.710  34.730  1.00  0.00           N
ATOM   1565  C2  C   X  73      70.250 102.120  34.870  1.00  0.00           C
ATOM   1566  O2  C   X  73      69.700 102.420  33.850  1.00  0.00           O
ATOM   1567  C3' C   X  73      66.720 101.110  37.210  1.00  0.00           C
ATOM   1568  C2' C   X  73      67.160 101.570  35.870  1.00  0.00           C
ATOM   1569  O2' C   X  73      66.090 102.240  35.310  1.00  0.00           O
ATOM   1570  O3' C   X  73      65.370 100.630  37.260  1.00  0.00           O
ATOM   1571  P   C   X  74      64.990  99.140  37.170  1.00  0.00           P
ATOM   1572  OP1 C   X  74      63.550  99.000  36.930  1.00  0.00           O
ATOM   1573  OP2 C   X  74      65.580  98.390  38.340  1.00  0.00           O
ATOM   1574  O5' C   X  74      65.700  98.610  35.800  1.00  0.00           O
ATOM   1575  C5' C   X  74      65.020  98.730  34.520  1.00  0.00           C
ATOM   1576  C4' C   X  74      65.880  98.290  33.320  1.00  0.00           C
ATOM   1577  O4' C   X  74      67.080  98.960  33.260  1.00  0.00           O
ATOM   1578  C1' C   X  74      68.070  98.170  32.630  1.00  0.00           C
ATOM   1579  N1  C   X  74      69.220  98.070  33.530  1.00  0.00           N
ATOM   1580  C6  C   X  74      69.240  98.340  34.850  1.00  0.00           C
ATOM   1581  C5  C   X  74      70.310  98.170  35.630  1.00  0.00           C
ATOM   1582  C4  C   X  74      71.480  97.790  34.940  1.00  0.00           C
ATOM   1583  N4  C   X  74      72.590  97.900  35.600  1.00  0.00           N
ATOM   1584  N3  C   X  74      71.620  97.590  33.620  1.00  0.00           N
ATOM   1585  C2  C   X  74      70.460  97.700  32.960  1.00  0.00           C
ATOM   1586  O2  C   X  74      70.570  97.400  31.800  1.00  0.00           O
ATOM   1587  C3' C   X  74      66.290  96.850  33.440  1.00  0.00           C
ATOM   1588  C2' C   X  74      67.400  96.810  32.380  1.00  0.00           C
ATOM   1589  O2' C   X  74      66.850  96.800  31.030  1.00  0.00           O
ATOM   1590  O3' C   X  74      65.300  95.890  33.010  1.00  0.00           O
ATOM   1591  P   G   X  75      65.540  94.330  33.440  1.00  0.00           P
ATOM   1592  OP1 G   X  75      64.260  93.660  33.290  1.00  0.00           O
ATOM   1593  OP2 G   X  75      66.120  94.330  34.840  1.00  0.00           O
ATOM   1594  O5' G   X  75      66.600  93.730  32.350  1.00  0.00           O
ATOM   1595  C5' G   X  75      66.320  93.510  31.000  1.00  0.00           C
ATOM   1596  C4' G   X  75      67.600  92.980  30.360  1.00  0.00           C
ATOM   1597  O4' G   X  75      68.550  94.020  30.490  1.00  0.00           O
ATOM   1598  C1' G   X  75      69.880  93.440  30.580  1.00  0.00           C
ATOM   1599  N9  G   X  75      70.520  93.700  31.880  1.00  0.00           N
ATOM   1600  C8  G   X  75      69.960  94.170  33.060  1.00  0.00           C
ATOM   1601  N7  G   X  75      70.800  94.300  34.060  1.00  0.00           N
ATOM   1602  C5  G   X  75      71.970  93.730  33.490  1.00  0.00           C
ATOM   1603  C6  G   X  75      73.290  93.650  34.070  1.00  0.00           C
ATOM   1604  O6  G   X  75      73.690  93.920  35.220  1.00  0.00           O
ATOM   1605  N1  G   X  75      74.270  93.160  33.220  1.00  0.00           N
ATOM   1606  C2  G   X  75      73.950  92.780  31.990  1.00  0.00           C
ATOM   1607  N2  G   X  75      74.990  92.280  31.350  1.00  0.00           N
ATOM   1608  N3  G   X  75      72.740  92.840  31.320  1.00  0.00           N
ATOM   1609  C4  G   X  75      71.820  93.420  32.140  1.00  0.00           C
ATOM   1610  C3' G   X  75      68.290  91.750  30.990  1.00  0.00           C
ATOM   1611  C2' G   X  75      69.720  91.920  30.450  1.00  0.00           C
ATOM   1612  O2' G   X  75      69.930  91.580  29.080  1.00  0.00           O
ATOM   1613  O3' G   X  75      67.550  90.610  30.560  1.00  0.00           O
ATOM   1614  P   A   X  76      67.830  89.240  31.200  1.00  0.00           P
ATOM   1615  OP1 A   X  76      66.830  88.360  30.470  1.00  0.00           O
ATOM   1616  OP2 A   X  76      67.750  89.340  32.670  1.00  0.00           O
ATOM   1617  O5' A   X  76      69.280  88.780  30.980  1.00  0.00           O
ATOM   1618  C5' A   X  76      69.880  88.440  29.720  1.00  0.00           C
ATOM   1619  C4' A   X  76      71.470  88.250  29.770  1.00  0.00           C
ATOM   1620  O4' A   X  76      72.170  89.390  30.220  1.00  0.00           O
ATOM   1621  C1' A   X  76      73.310  88.930  30.980  1.00  0.00           C
ATOM   1622  N9  A   X  76      73.170  89.320  32.340  1.00  0.00           N
ATOM   1623  C8  A   X  76      72.050  89.750  32.970  1.00  0.00           C
ATOM   1624  N7  A   X  76      72.250  90.060  34.200  1.00  0.00           N
ATOM   1625  C5  A   X  76      73.610  89.950  34.380  1.00  0.00           C
ATOM   1626  C6  A   X  76      74.470  90.380  35.440  1.00  0.00           C
ATOM   1627  N6  A   X  76      74.190  91.000  36.600  1.00  0.00           N
ATOM   1628  N1  A   X  76      75.750  89.980  35.330  1.00  0.00           N
ATOM   1629  C2  A   X  76      76.180  89.430  34.230  1.00  0.00           C
ATOM   1630  N3  A   X  76      75.480  89.060  33.160  1.00  0.00           N
ATOM   1631  C4  A   X  76      74.220  89.380  33.290  1.00  0.00           C
ATOM   1632  C3' A   X  76      71.840  87.110  30.690  1.00  0.00           C
ATOM   1633  C2' A   X  76      73.380  87.410  30.840  1.00  0.00           C
ATOM   1634  O2' A   X  76      74.100  87.040  29.650  1.00  0.00           O
ATOM   1635  O3' A   X  76      71.450  85.860  30.100  1.00  0.00           O
ATOM   1636  P   A   X  77      70.850  84.730  30.910  1.00  0.00           P
ATOM   1637  OP1 A   X  77      70.810  83.520  30.030  1.00  0.00           O
ATOM   1638  OP2 A   X  77      69.610  85.300  31.500  1.00  0.00           O
ATOM   1639  O5' A   X  77      71.860  84.430  32.110  1.00  0.00           O
ATOM   1640  C5' A   X  77      73.290  84.060  31.970  1.00  0.00           C
ATOM   1641  C4' A   X  77      74.120  84.150  33.280  1.00  0.00           C
ATOM   1642  O4' A   X  77      73.930  85.410  33.980  1.00  0.00           O
ATOM   1643  C1' A   X  77      72.810  85.250  34.810  1.00  0.00           C
ATOM   1644  N9  A   X  77      72.920  86.300  35.780  1.00  0.00           N
ATOM   1645  C8  A   X  77      71.990  87.300  36.030  1.00  0.00           C
ATOM   1646  N7  A   X  77      72.300  88.030  37.080  1.00  0.00           N
ATOM   1647  C5  A   X  77      73.640  87.660  37.340  1.00  0.00           C
ATOM   1648  C6  A   X  77      74.650  88.220  38.170  1.00  0.00           C
ATOM   1649  N6  A   X  77      74.550  89.200  39.080  1.00  0.00           N
ATOM   1650  N1  A   X  77      75.920  87.720  38.070  1.00  0.00           N
ATOM   1651  C2  A   X  77      76.220  86.770  37.180  1.00  0.00           C
ATOM   1652  N3  A   X  77      75.320  86.130  36.360  1.00  0.00           N
ATOM   1653  C4  A   X  77      74.030  86.640  36.490  1.00  0.00           C
ATOM   1654  C3' A   X  77      73.780  83.080  34.320  1.00  0.00           C
ATOM   1655  C2' A   X  77      72.850  83.810  35.340  1.00  0.00           C
ATOM   1656  O2' A   X  77      73.180  83.600  36.750  1.00  0.00           O
ATOM   1657  O3' A   X  77      75.020  82.640  34.890  1.00  0.00           O
ATOM   1658  P   C   X  78      75.400  81.060  34.880  1.00  0.00           P
ATOM   1659  OP1 C   X  78      74.190  80.280  34.810  1.00  0.00           O
ATOM   1660  OP2 C   X  78      76.440  80.840  35.880  1.00  0.00           O
ATOM   1661  O5' C   X  78      76.030  80.860  33.460  1.00  0.00           O
ATOM   1662  C5' C   X  78      77.300  81.470  33.060  1.00  0.00           C
ATOM   1663  C4' C   X  78      77.730  81.060  31.710  1.00  0.00           C
ATOM   1664  O4' C   X  78      78.150  79.680  31.700  1.00  0.00           O
ATOM   1665  C1' C   X  78      77.920  79.120  30.370  1.00  0.00           C
ATOM   1666  N1  C   X  78      79.020  78.350  29.890  1.00  0.00           N
ATOM   1667  C6  C   X  78      80.200  78.140  30.550  1.00  0.00           C
ATOM   1668  C5  C   X  78      81.050  77.210  30.100  1.00  0.00           C
ATOM   1669  C4  C   X  78      80.680  76.420  29.000  1.00  0.00           C
ATOM   1670  N4  C   X  78      81.530  75.560  28.490  1.00  0.00           N
ATOM   1671  N3  C   X  78      79.550  76.610  28.320  1.00  0.00           N
ATOM   1672  C2  C   X  78      78.700  77.550  28.780  1.00  0.00           C
ATOM   1673  O2  C   X  78      77.630  77.580  28.170  1.00  0.00           O
ATOM   1674  C3' C   X  78      76.820  81.230  30.470  1.00  0.00           C
ATOM   1675  C2' C   X  78      77.510  80.280  29.460  1.00  0.00           C
ATOM   1676  O2' C   X  78      78.630  80.970  28.850  1.00  0.00           O
ATOM   1677  O3' C   X  78      76.670  82.650  30.180  1.00  0.00           O
ATOM   1678  P   G   X  79      75.620  83.130  29.050  1.00  0.00           P
ATOM   1679  OP1 G   X  79      75.240  84.520  29.350  1.00  0.00           O
ATOM   1680  OP2 G   X  79      74.520  82.100  28.840  1.00  0.00           O
ATOM   1681  O5' G   X  79      76.590  83.190  27.750  1.00  0.00           O
ATOM   1682  C5' G   X  79      77.700  84.050  27.740  1.00  0.00           C
ATOM   1683  C4' G   X  79      78.550  83.800  26.450  1.00  0.00           C
ATOM   1684  O4' G   X  79      79.280  82.610  26.490  1.00  0.00           O
ATOM   1685  C1' G   X  79      79.410  82.160  25.140  1.00  0.00           C
ATOM   1686  N9  G   X  79      78.880  80.790  25.000  1.00  0.00           N
ATOM   1687  C8  G   X  79      77.710  80.310  25.410  1.00  0.00           C
ATOM   1688  N7  G   X  79      77.460  79.060  25.010  1.00  0.00           N
ATOM   1689  C5  G   X  79      78.360  78.920  23.990  1.00  0.00           C
ATOM   1690  C6  G   X  79      78.490  77.860  23.060  1.00  0.00           C
ATOM   1691  O6  G   X  79      77.820  76.840  22.840  1.00  0.00           O
ATOM   1692  N1  G   X  79      79.530  78.080  22.200  1.00  0.00           N
ATOM   1693  C2  G   X  79      80.430  79.050  22.270  1.00  0.00           C
ATOM   1694  N2  G   X  79      81.460  78.960  21.470  1.00  0.00           N
ATOM   1695  N3  G   X  79      80.370  80.040  23.180  1.00  0.00           N
ATOM   1696  C4  G   X  79      79.280  79.920  24.020  1.00  0.00           C
ATOM   1697  C3' G   X  79      77.790  83.890  25.150  1.00  0.00           C
ATOM   1698  C2' G   X  79      78.700  83.190  24.210  1.00  0.00           C
ATOM   1699  O2' G   X  79      79.670  84.140  23.830  1.00  0.00           O
ATOM   1700  O3' G   X  79      77.470  85.300  24.750  1.00  0.00           O
ATOM   1701  P   G   X  80      76.280  85.530  23.620  1.00  0.00           P
ATOM   1702  OP1 G   X  80      76.300  87.010  23.220  1.00  0.00           O
ATOM   1703  OP2 G   X  80      75.060  84.910  24.180  1.00  0.00           O
ATOM   1704  O5' G   X  80      76.720  84.750  22.240  1.00  0.00           O
ATOM   1705  C5' G   X  80      77.560  85.410  21.340  1.00  0.00           C
ATOM   1706  C4' G   X  80      78.250  84.470  20.270  1.00  0.00           C
ATOM   1707  O4' G   X  80      78.700  83.270  20.770  1.00  0.00           O
ATOM   1708  C1' G   X  80      78.640  82.220  19.770  1.00  0.00           C
ATOM   1709  N9  G   X  80      77.760  81.200  20.290  1.00  0.00           N
ATOM   1710  C8  G   X  80      76.800  81.220  21.260  1.00  0.00           C
ATOM   1711  N7  G   X  80      76.020  80.140  21.360  1.00  0.00           N
ATOM   1712  C5  G   X  80      76.630  79.240  20.480  1.00  0.00           C
ATOM   1713  C6  G   X  80      76.400  77.850  20.100  1.00  0.00           C
ATOM   1714  O6  G   X  80      75.640  77.050  20.580  1.00  0.00           O
ATOM   1715  N1  G   X  80      77.170  77.430  18.970  1.00  0.00           N
ATOM   1716  C2  G   X  80      78.080  78.250  18.350  1.00  0.00           C
ATOM   1717  N2  G   X  80      78.620  77.740  17.290  1.00  0.00           N
ATOM   1718  N3  G   X  80      78.440  79.500  18.770  1.00  0.00           N
ATOM   1719  C4  G   X  80      77.660  79.920  19.770  1.00  0.00           C
ATOM   1720  C3' G   X  80      77.220  84.030  19.170  1.00  0.00           C
ATOM   1721  C2' G   X  80      78.060  82.980  18.500  1.00  0.00           C
ATOM   1722  O2' G   X  80      79.060  83.480  17.650  1.00  0.00           O
ATOM   1723  O3' G   X  80      76.690  85.110  18.390  1.00  0.00           O
ATOM   1724  P   G   X  81      75.570  84.820  17.220  1.00  0.00           P
ATOM   1725  OP1 G   X  81      76.060  83.810  16.400  1.00  0.00           O
ATOM   1726  OP2 G   X  81      75.120  86.050  16.590  1.00  0.00           O
ATOM   1727  O5' G   X  81      74.340  84.280  18.020  1.00  0.00           O
ATOM   1728  C5' G   X  81      73.290  85.100  18.470  1.00  0.00           C
ATOM   1729  C4' G   X  81      72.450  84.660  19.770  1.00  0.00           C
ATOM   1730  O4' G   X  81      72.000  83.350  19.650  1.00  0.00           O
ATOM   1731  C1' G   X  81      72.460  82.630  20.750  1.00  0.00           C
ATOM   1732  N9  G   X  81      72.580  81.170  20.540  1.00  0.00           N
ATOM   1733  C8  G   X  81      71.900  80.150  21.130  1.00  0.00           C
ATOM   1734  N7  G   X  81      72.070  78.970  20.530  1.00  0.00           N
ATOM   1735  C5  G   X  81      72.910  79.250  19.440  1.00  0.00           C
ATOM   1736  C6  G   X  81      73.530  78.410  18.400  1.00  0.00           C
ATOM   1737  O6  G   X  81      73.360  77.270  18.180  1.00  0.00           O
ATOM   1738  N1  G   X  81      74.350  79.130  17.470  1.00  0.00           N
ATOM   1739  C2  G   X  81      74.640  80.410  17.730  1.00  0.00           C
ATOM   1740  N2  G   X  81      75.320  80.970  16.810  1.00  0.00           N
ATOM   1741  N3  G   X  81      74.190  81.140  18.690  1.00  0.00           N
ATOM   1742  C4  G   X  81      73.280  80.560  19.470  1.00  0.00           C
ATOM   1743  C3' G   X  81      73.370  84.740  21.020  1.00  0.00           C
ATOM   1744  C2' G   X  81      73.730  83.260  21.270  1.00  0.00           C
ATOM   1745  O2' G   X  81      73.980  83.090  22.660  1.00  0.00           O
ATOM   1746  O3' G   X  81      72.630  85.200  22.170  1.00  0.00           O
ATOM   1747  P   U   X  82      72.160  86.710  22.370  1.00  0.00           P
ATOM   1748  OP1 U   X  82      72.980  87.580  21.510  1.00  0.00           O
ATOM   1749  OP2 U   X  82      71.990  86.920  23.860  1.00  0.00           O
ATOM   1750  O5' U   X  82      70.660  86.760  21.730  1.00  0.00           O
ATOM   1751  C5' U   X  82      69.540  86.530  22.600  1.00  0.00           C
ATOM   1752  C4' U   X  82      68.370  85.880  21.740  1.00  0.00           C
ATOM   1753  O4' U   X  82      67.970  86.770  20.670  1.00  0.00           O
ATOM   1754  C1' U   X  82      67.520  86.010  19.570  1.00  0.00           C
ATOM   1755  N1  U   X  82      67.600  86.760  18.270  1.00  0.00           N
ATOM   1756  C6  U   X  82      68.770  87.390  17.970  1.00  0.00           C
ATOM   1757  C5  U   X  82      68.900  87.900  16.700  1.00  0.00           C
ATOM   1758  C4  U   X  82      67.840  87.910  15.700  1.00  0.00           C
ATOM   1759  O4  U   X  82      68.000  88.230  14.540  1.00  0.00           O
ATOM   1760  N3  U   X  82      66.680  87.230  16.110  1.00  0.00           N
ATOM   1761  C2  U   X  82      66.560  86.660  17.360  1.00  0.00           C
ATOM   1762  O2  U   X  82      65.520  86.100  17.640  1.00  0.00           O
ATOM   1763  C3' U   X  82      68.720  84.610  21.070  1.00  0.00           C
ATOM   1764  C2' U   X  82      68.330  84.740  19.570  1.00  0.00           C
ATOM   1765  O2' U   X  82      67.660  83.660  18.930  1.00  0.00           O
ATOM   1766  O3' U   X  82      68.010  83.600  21.750  1.00  0.00           O
ATOM   1767  P   G   X  83      68.510  82.130  22.020  1.00  0.00           P
ATOM   1768  OP1 G   X  83      69.700  82.130  22.900  1.00  0.00           O
ATOM   1769  OP2 G   X  83      68.550  81.500  20.710  1.00  0.00           O
ATOM   1770  O5' G   X  83      67.260  81.450  22.760  1.00  0.00           O
ATOM   1771  C5' G   X  83      66.800  81.710  24.070  1.00  0.00           C
ATOM   1772  C4' G   X  83      65.800  80.700  24.620  1.00  0.00           C
ATOM   1773  O4' G   X  83      64.560  80.770  23.940  1.00  0.00           O
ATOM   1774  C1' G   X  83      64.190  79.480  23.490  1.00  0.00           C
ATOM   1775  N9  G   X  83      64.400  79.380  22.010  1.00  0.00           N
ATOM   1776  C8  G   X  83      65.030  80.300  21.120  1.00  0.00           C
ATOM   1777  N7  G   X  83      64.930  79.970  19.890  1.00  0.00           N
ATOM   1778  C5  G   X  83      64.150  78.840  19.930  1.00  0.00           C
ATOM   1779  C6  G   X  83      63.830  77.970  18.850  1.00  0.00           C
ATOM   1780  O6  G   X  83      64.140  78.060  17.660  1.00  0.00           O
ATOM   1781  N1  G   X  83      63.130  76.840  19.260  1.00  0.00           N
ATOM   1782  C2  G   X  83      62.820  76.530  20.550  1.00  0.00           C
ATOM   1783  N2  G   X  83      61.930  75.620  20.790  1.00  0.00           N
ATOM   1784  N3  G   X  83      63.260  77.230  21.570  1.00  0.00           N
ATOM   1785  C4  G   X  83      63.890  78.430  21.220  1.00  0.00           C
ATOM   1786  C3' G   X  83      66.320  79.260  24.470  1.00  0.00           C
ATOM   1787  C2' G   X  83      65.030  78.470  24.360  1.00  0.00           C
ATOM   1788  O2' G   X  83      64.290  78.230  25.540  1.00  0.00           O
ATOM   1789  O3' G   X  83      67.020  78.760  25.680  1.00  0.00           O
ATOM   1790  P   A   X  84      68.040  77.530  25.460  1.00  0.00           P
ATOM   1791  OP1 A   X  84      68.470  77.030  26.830  1.00  0.00           O
ATOM   1792  OP2 A   X  84      69.080  77.990  24.560  1.00  0.00           O
ATOM   1793  O5' A   X  84      67.380  76.240  24.730  1.00  0.00           O
ATOM   1794  C5' A   X  84      66.540  75.350  25.440  1.00  0.00           C
ATOM   1795  C4' A   X  84      65.930  74.410  24.420  1.00  0.00           C
ATOM   1796  O4' A   X  84      65.100  75.110  23.450  1.00  0.00           O
ATOM   1797  C1' A   X  84      65.180  74.390  22.260  1.00  0.00           C
ATOM   1798  N9  A   X  84      65.990  75.120  21.200  1.00  0.00           N
ATOM   1799  C8  A   X  84      66.830  76.230  21.290  1.00  0.00           C
ATOM   1800  N7  A   X  84      67.150  76.790  20.180  1.00  0.00           N
ATOM   1801  C5  A   X  84      66.560  75.950  19.300  1.00  0.00           C
ATOM   1802  C6  A   X  84      66.470  75.980  17.900  1.00  0.00           C
ATOM   1803  N6  A   X  84      66.730  77.040  17.090  1.00  0.00           N
ATOM   1804  N1  A   X  84      65.920  75.000  17.260  1.00  0.00           N
ATOM   1805  C2  A   X  84      65.470  73.970  17.960  1.00  0.00           C
ATOM   1806  N3  A   X  84      65.300  73.850  19.270  1.00  0.00           N
ATOM   1807  C4  A   X  84      65.960  74.860  19.880  1.00  0.00           C
ATOM   1808  C3' A   X  84      66.830  73.440  23.650  1.00  0.00           C
ATOM   1809  C2' A   X  84      65.860  73.040  22.490  1.00  0.00           C
ATOM   1810  O2' A   X  84      65.020  72.060  22.970  1.00  0.00           O
ATOM   1811  O3' A   X  84      67.500  72.350  24.320  1.00  0.00           O
ATOM   1812  P   G   X  85      69.070  72.120  23.970  1.00  0.00           P
ATOM   1813  OP1 G   X  85      69.540  70.930  24.670  1.00  0.00           O
ATOM   1814  OP2 G   X  85      69.750  73.410  24.200  1.00  0.00           O
ATOM   1815  O5' G   X  85      69.090  71.740  22.470  1.00  0.00           O
ATOM   1816  C5' G   X  85      68.740  70.470  21.910  1.00  0.00           C
ATOM   1817  C4' G   X  85      68.730  70.400  20.390  1.00  0.00           C
ATOM   1818  O4' G   X  85      67.950  71.470  19.890  1.00  0.00           O
ATOM   1819  C1' G   X  85      68.550  71.960  18.640  1.00  0.00           C
ATOM   1820  N9  G   X  85      69.230  73.230  18.720  1.00  0.00           N
ATOM   1821  C8  G   X  85      69.430  73.960  19.840  1.00  0.00           C
ATOM   1822  N7  G   X  85      69.880  75.190  19.640  1.00  0.00           N
ATOM   1823  C5  G   X  85      69.980  75.310  18.300  1.00  0.00           C
ATOM   1824  C6  G   X  85      70.270  76.460  17.400  1.00  0.00           C
ATOM   1825  O6  G   X  85      70.560  77.600  17.730  1.00  0.00           O
ATOM   1826  N1  G   X  85      70.180  76.210  16.040  1.00  0.00           N
ATOM   1827  C2  G   X  85      69.840  74.940  15.560  1.00  0.00           C
ATOM   1828  N2  G   X  85      69.880  74.790  14.310  1.00  0.00           N
ATOM   1829  N3  G   X  85      69.510  73.890  16.350  1.00  0.00           N
ATOM   1830  C4  G   X  85      69.580  74.100  17.730  1.00  0.00           C
ATOM   1831  C3' G   X  85      70.070  70.410  19.660  1.00  0.00           C
ATOM   1832  C2' G   X  85      69.600  70.910  18.310  1.00  0.00           C
ATOM   1833  O2' G   X  85      68.980  69.950  17.480  1.00  0.00           O
ATOM   1834  O3' G   X  85      70.730  69.110  19.590  1.00  0.00           O
ATOM   1835  P   C   X  86      72.330  69.030  19.530  1.00  0.00           P
ATOM   1836  OP1 C   X  86      72.620  67.600  19.710  1.00  0.00           O
ATOM   1837  OP2 C   X  86      72.960  70.100  20.340  1.00  0.00           O
ATOM   1838  O5' C   X  86      72.470  69.380  17.960  1.00  0.00           O
ATOM   1839  C5' C   X  86      72.060  68.480  16.890  1.00  0.00           C
ATOM   1840  C4' C   X  86      72.320  68.990  15.470  1.00  0.00           C
ATOM   1841  O4' C   X  86      71.720  70.350  15.400  1.00  0.00           O
ATOM   1842  C1' C   X  86      72.490  71.080  14.380  1.00  0.00           C
ATOM   1843  N1  C   X  86      72.860  72.430  14.840  1.00  0.00           N
ATOM   1844  C6  C   X  86      72.570  72.890  16.110  1.00  0.00           C
ATOM   1845  C5  C   X  86      72.880  74.160  16.450  1.00  0.00           C
ATOM   1846  C4  C   X  86      73.360  75.000  15.420  1.00  0.00           C
ATOM   1847  N4  C   X  86      73.380  76.350  15.550  1.00  0.00           N
ATOM   1848  N3  C   X  86      73.540  74.620  14.140  1.00  0.00           N
ATOM   1849  C2  C   X  86      73.320  73.320  13.790  1.00  0.00           C
ATOM   1850  O2  C   X  86      73.570  72.970  12.650  1.00  0.00           O
ATOM   1851  C3' C   X  86      73.820  69.300  15.400  1.00  0.00           C
ATOM   1852  C2' C   X  86      73.720  70.230  14.190  1.00  0.00           C
ATOM   1853  O2' C   X  86      73.520  69.450  13.000  1.00  0.00           O
ATOM   1854  O3' C   X  86      74.530  68.060  15.300  1.00  0.00           O
ATOM   1855  P   C   X  87      76.100  68.030  15.520  1.00  0.00           P
ATOM   1856  OP1 C   X  87      76.660  66.970  14.630  1.00  0.00           O
ATOM   1857  OP2 C   X  87      76.300  67.870  17.000  1.00  0.00           O
ATOM   1858  O5' C   X  87      76.660  69.480  15.100  1.00  0.00           O
ATOM   1859  C5' C   X  87      77.230  69.710  13.830  1.00  0.00           C
ATOM   1860  C4' C   X  87      77.670  71.250  13.680  1.00  0.00           C
ATOM   1861  O4' C   X  87      76.750  72.130  14.240  1.00  0.00           O
ATOM   1862  C1' C   X  87      77.450  73.270  14.630  1.00  0.00           C
ATOM   1863  N1  C   X  87      76.850  73.500  15.990  1.00  0.00           N
ATOM   1864  C6  C   X  87      76.280  72.420  16.770  1.00  0.00           C
ATOM   1865  C5  C   X  87      75.730  72.660  17.970  1.00  0.00           C
ATOM   1866  C4  C   X  87      75.740  74.030  18.470  1.00  0.00           C
ATOM   1867  N4  C   X  87      75.210  74.330  19.620  1.00  0.00           N
ATOM   1868  N3  C   X  87      76.270  74.970  17.740  1.00  0.00           N
ATOM   1869  C2  C   X  87      76.750  74.760  16.540  1.00  0.00           C
ATOM   1870  O2  C   X  87      77.320  75.760  16.030  1.00  0.00           O
ATOM   1871  C3' C   X  87      78.920  71.470  14.530  1.00  0.00           C
ATOM   1872  C2' C   X  87      78.920  73.000  14.640  1.00  0.00           C
ATOM   1873  O2' C   X  87      79.380  73.680  13.420  1.00  0.00           O
ATOM   1874  O3' C   X  87      80.030  70.850  13.890  1.00  0.00           O
ATOM   1875  P   C   X  88      81.390  70.640  14.700  1.00  0.00           P
ATOM   1876  OP1 C   X  88      82.360  70.130  13.710  1.00  0.00           O
ATOM   1877  OP2 C   X  88      81.000  69.910  15.920  1.00  0.00           O
ATOM   1878  O5' C   X  88      81.790  72.140  15.240  1.00  0.00           O
ATOM   1879  C5' C   X  88      82.570  73.030  14.540  1.00  0.00           C
ATOM   1880  C4' C   X  88      82.750  74.370  15.310  1.00  0.00           C
ATOM   1881  O4' C   X  88      81.530  75.030  15.790  1.00  0.00           O
ATOM   1882  C1' C   X  88      81.830  75.720  16.960  1.00  0.00           C
ATOM   1883  N1  C   X  88      80.920  75.390  18.080  1.00  0.00           N
ATOM   1884  C6  C   X  88      80.250  74.210  18.030  1.00  0.00           C
ATOM   1885  C5  C   X  88      79.340  73.990  18.980  1.00  0.00           C
ATOM   1886  C4  C   X  88      79.140  74.960  20.010  1.00  0.00           C
ATOM   1887  N4  C   X  88      78.210  74.790  20.850  1.00  0.00           N
ATOM   1888  N3  C   X  88      79.870  76.060  20.070  1.00  0.00           N
ATOM   1889  C2  C   X  88      80.830  76.240  19.150  1.00  0.00           C
ATOM   1890  O2  C   X  88      81.570  77.180  19.240  1.00  0.00           O
ATOM   1891  C3' C   X  88      83.610  74.130  16.560  1.00  0.00           C
ATOM   1892  C2' C   X  88      83.260  75.460  17.300  1.00  0.00           C
ATOM   1893  O2' C   X  88      84.080  76.610  16.850  1.00  0.00           O
ATOM   1894  O3' C   X  88      84.980  73.950  16.300  1.00  0.00           O
ATOM   1895  P   G   X  89      85.760  73.070  17.290  1.00  0.00           P
ATOM   1896  OP1 G   X  89      87.180  72.980  16.910  1.00  0.00           O
ATOM   1897  OP2 G   X  89      85.040  71.810  17.500  1.00  0.00           O
ATOM   1898  O5' G   X  89      85.660  73.820  18.710  1.00  0.00           O
ATOM   1899  C5' G   X  89      86.420  74.970  19.030  1.00  0.00           C
ATOM   1900  C4' G   X  89      86.100  75.780  20.270  1.00  0.00           C
ATOM   1901  O4' G   X  89      84.740  76.230  20.270  1.00  0.00           O
ATOM   1902  C1' G   X  89      84.280  76.190  21.680  1.00  0.00           C
ATOM   1903  N9  G   X  89      83.240  75.190  21.970  1.00  0.00           N
ATOM   1904  C8  G   X  89      82.890  74.050  21.290  1.00  0.00           C
ATOM   1905  N7  G   X  89      81.720  73.520  21.640  1.00  0.00           N
ATOM   1906  C5  G   X  89      81.340  74.350  22.690  1.00  0.00           C
ATOM   1907  C6  G   X  89      80.310  74.220  23.720  1.00  0.00           C
ATOM   1908  O6  G   X  89      79.490  73.310  23.810  1.00  0.00           O
ATOM   1909  N1  G   X  89      80.350  75.150  24.740  1.00  0.00           N
ATOM   1910  C2  G   X  89      81.190  76.230  24.740  1.00  0.00           C
ATOM   1911  N2  G   X  89      81.050  77.140  25.750  1.00  0.00           N
ATOM   1912  N3  G   X  89      82.200  76.410  23.870  1.00  0.00           N
ATOM   1913  C4  G   X  89      82.240  75.420  22.860  1.00  0.00           C
ATOM   1914  C3' G   X  89      86.250  75.010  21.610  1.00  0.00           C
ATOM   1915  C2' G   X  89      85.370  75.810  22.630  1.00  0.00           C
ATOM   1916  O2' G   X  89      86.090  76.950  23.120  1.00  0.00           O
ATOM   1917  O3' G   X  89      87.630  74.860  21.920  1.00  0.00           O
ENDMDL
MODEL        3
ATOM      1  O5' G   X   1      49.340 120.270  36.150  1.00  0.00           O
ATOM      2  C5' G   X   1      49.140 119.390  37.240  1.00  0.00           C
ATOM      3  C4' G   X   1      50.490 119.020  37.860  1.00  0.00           C
ATOM      4  O4' G   X   1      51.510 118.770  36.860  1.00  0.00           O
ATOM      5  C1' G   X   1      52.840 119.230  37.270  1.00  0.00           C
ATOM      6  N9  G   X   1      53.260 120.280  36.290  1.00  0.00           N
ATOM      7  C8  G   X   1      52.550 121.020  35.330  1.00  0.00           C
ATOM      8  N7  G   X   1      53.230 121.920  34.760  1.00  0.00           N
ATOM      9  C5  G   X   1      54.530 121.730  35.220  1.00  0.00           C
ATOM     10  C6  G   X   1      55.810 122.310  34.880  1.00  0.00           C
ATOM     11  O6  G   X   1      56.140 123.140  34.030  1.00  0.00           O
ATOM     12  N1  G   X   1      56.820 121.920  35.710  1.00  0.00           N
ATOM     13  C2  G   X   1      56.720 120.870  36.620  1.00  0.00           C
ATOM     14  N2  G   X   1      57.710 120.530  37.280  1.00  0.00           N
ATOM     15  N3  G   X   1      55.540 120.290  36.960  1.00  0.00           N
ATOM     16  C4  G   X   1      54.550 120.750  36.220  1.00  0.00           C
ATOM     17  C3' G   X   1      51.130 120.200  38.650  1.00  0.00           C
ATOM     18  C2' G   X   1      52.600 119.660  38.730  1.00  0.00           C
ATOM     19  O2' G   X   1      52.730 118.490  39.510  1.00  0.00           O
ATOM     20  O3' G   X   1      50.530 120.370  39.890  1.00  0.00           O
ATOM     21  P   G   X   2      50.590 121.670  40.840  1.00  0.00           P
ATOM     22  OP1 G   X   2      49.800 121.420  42.080  1.00  0.00           O
ATOM     23  OP2 G   X   2      50.270 122.860  39.990  1.00  0.00           O
ATOM     24  O5' G   X   2      52.110 121.860  41.210  1.00  0.00           O
ATOM     25  C5' G   X   2      52.700 120.960  42.080  1.00  0.00           C
ATOM     26  C4' G   X   2      54.150 121.370  42.350  1.00  0.00           C
ATOM     27  O4' G   X   2      54.950 120.940  41.320  1.00  0.00           O
ATOM     28  C1' G   X   2      56.010 121.840  41.100  1.00  0.00           C
ATOM     29  N9  G   X   2      55.840 122.690  39.920  1.00  0.00           N
ATOM     30  C8  G   X   2      54.830 122.730  39.010  1.00  0.00           C
ATOM     31  N7  G   X   2      55.000 123.550  38.060  1.00  0.00           N
ATOM     32  C5  G   X   2      56.260 124.070  38.320  1.00  0.00           C
ATOM     33  C6  G   X   2      56.940 125.070  37.600  1.00  0.00           C
ATOM     34  O6  G   X   2      56.600 125.660  36.570  1.00  0.00           O
ATOM     35  N1  G   X   2      58.110 125.490  38.160  1.00  0.00           N
ATOM     36  C2  G   X   2      58.630 124.820  39.250  1.00  0.00           C
ATOM     37  N2  G   X   2      59.870 125.120  39.620  1.00  0.00           N
ATOM     38  N3  G   X   2      58.040 123.870  39.990  1.00  0.00           N
ATOM     39  C4  G   X   2      56.820 123.530  39.420  1.00  0.00           C
ATOM     40  C3' G   X   2      54.570 122.880  42.660  1.00  0.00           C
ATOM     41  C2' G   X   2      56.050 122.770  42.330  1.00  0.00           C
ATOM     42  O2' G   X   2      56.860 122.120  43.350  1.00  0.00           O
ATOM     43  O3' G   X   2      54.350 123.280  44.060  1.00  0.00           O
ATOM     44  P   C   X   3      54.190 124.770  44.550  1.00  0.00           P
ATOM     45  OP1 C   X   3      54.090 124.670  45.990  1.00  0.00           O
ATOM     46  OP2 C   X   3      53.100 125.450  43.820  1.00  0.00           O
ATOM     47  O5' C   X   3      55.530 125.610  44.260  1.00  0.00           O
ATOM     48  C5' C   X   3      56.710 125.480  44.970  1.00  0.00           C
ATOM     49  C4' C   X   3      57.750 126.420  44.430  1.00  0.00           C
ATOM     50  O4' C   X   3      58.190 126.050  43.090  1.00  0.00           O
ATOM     51  C1' C   X   3      58.440 127.190  42.400  1.00  0.00           C
ATOM     52  N1  C   X   3      57.550 127.470  41.240  1.00  0.00           N
ATOM     53  C6  C   X   3      56.370 126.800  41.080  1.00  0.00           C
ATOM     54  C5  C   X   3      55.560 127.100  40.030  1.00  0.00           C
ATOM     55  C4  C   X   3      56.030 128.120  39.180  1.00  0.00           C
ATOM     56  N4  C   X   3      55.360 128.340  38.110  1.00  0.00           N
ATOM     57  N3  C   X   3      57.170 128.760  39.300  1.00  0.00           N
ATOM     58  C2  C   X   3      57.910 128.480  40.350  1.00  0.00           C
ATOM     59  O2  C   X   3      59.020 129.010  40.400  1.00  0.00           O
ATOM     60  C3' C   X   3      57.260 127.870  44.330  1.00  0.00           C
ATOM     61  C2' C   X   3      58.440 128.320  43.440  1.00  0.00           C
ATOM     62  O2' C   X   3      59.740 128.530  43.940  1.00  0.00           O
ATOM     63  O3' C   X   3      57.220 128.650  45.530  1.00  0.00           O
ATOM     64  P   G   X   4      56.280 129.820  45.650  1.00  0.00           P
ATOM     65  OP1 G   X   4      56.640 130.470  46.960  1.00  0.00           O
ATOM     66  OP2 G   X   4      54.930 129.270  45.540  1.00  0.00           O
ATOM     67  O5' G   X   4      56.620 130.890  44.460  1.00  0.00           O
ATOM     68  C5' G   X   4      57.760 131.780  44.570  1.00  0.00           C
ATOM     69  C4' G   X   4      57.860 132.650  43.340  1.00  0.00           C
ATOM     70  O4' G   X   4      58.110 131.970  42.160  1.00  0.00           O
ATOM     71  C1' G   X   4      57.700 132.780  41.080  1.00  0.00           C
ATOM     72  N9  G   X   4      56.560 132.240  40.360  1.00  0.00           N
ATOM     73  C8  G   X   4      55.620 131.340  40.740  1.00  0.00           C
ATOM     74  N7  G   X   4      54.680 131.200  39.900  1.00  0.00           N
ATOM     75  C5  G   X   4      55.030 131.950  38.810  1.00  0.00           C
ATOM     76  C6  G   X   4      54.430 132.250  37.550  1.00  0.00           C
ATOM     77  O6  G   X   4      53.470 131.630  37.120  1.00  0.00           O
ATOM     78  N1  G   X   4      55.090 133.120  36.710  1.00  0.00           N
ATOM     79  C2  G   X   4      56.230 133.690  37.120  1.00  0.00           C
ATOM     80  N2  G   X   4      56.860 134.400  36.240  1.00  0.00           N
ATOM     81  N3  G   X   4      56.840 133.540  38.330  1.00  0.00           N
ATOM     82  C4  G   X   4      56.130 132.710  39.130  1.00  0.00           C
ATOM     83  C3' G   X   4      56.790 133.710  43.080  1.00  0.00           C
ATOM     84  C2' G   X   4      57.330 134.160  41.650  1.00  0.00           C
ATOM     85  O2' G   X   4      58.530 134.930  41.610  1.00  0.00           O
ATOM     86  O3' G   X   4      56.540 134.700  44.080  1.00  0.00           O
ATOM     87  P   A   X   5      55.200 135.430  44.210  1.00  0.00           P
ATOM     88  OP1 A   X   5      55.150 136.000  45.540  1.00  0.00           O
ATOM     89  OP2 A   X   5      54.080 134.520  43.820  1.00  0.00           O
ATOM     90  O5' A   X   5      55.070 136.590  43.160  1.00  0.00           O
ATOM     91  C5' A   X   5      56.090 137.570  43.240  1.00  0.00           C
ATOM     92  C4' A   X   5      56.150 138.580  42.060  1.00  0.00           C
ATOM     93  O4' A   X   5      56.090 137.890  40.860  1.00  0.00           O
ATOM     94  C1' A   X   5      55.890 138.930  39.890  1.00  0.00           C
ATOM     95  N9  A   X   5      55.630 138.450  38.540  1.00  0.00           N
ATOM     96  C8  A   X   5      56.390 138.740  37.380  1.00  0.00           C
ATOM     97  N7  A   X   5      55.950 138.190  36.280  1.00  0.00           N
ATOM     98  C5  A   X   5      55.000 137.340  36.790  1.00  0.00           C
ATOM     99  C6  A   X   5      54.130 136.390  36.170  1.00  0.00           C
ATOM    100  N6  A   X   5      54.180 136.050  34.930  1.00  0.00           N
ATOM    101  N1  A   X   5      53.250 135.690  36.920  1.00  0.00           N
ATOM    102  C2  A   X   5      53.160 135.880  38.200  1.00  0.00           C
ATOM    103  N3  A   X   5      53.850 136.800  38.900  1.00  0.00           N
ATOM    104  C4  A   X   5      54.770 137.480  38.120  1.00  0.00           C
ATOM    105  C3' A   X   5      54.840 139.410  42.030  1.00  0.00           C
ATOM    106  C2' A   X   5      54.800 139.760  40.550  1.00  0.00           C
ATOM    107  O2' A   X   5      54.940 141.130  40.310  1.00  0.00           O
ATOM    108  O3' A   X   5      54.930 140.540  42.870  1.00  0.00           O
ATOM    109  P   C   X   6      53.710 141.330  43.530  1.00  0.00           P
ATOM    110  OP1 C   X   6      52.420 140.810  42.940  1.00  0.00           O
ATOM    111  OP2 C   X   6      54.000 142.790  43.420  1.00  0.00           O
ATOM    112  O5' C   X   6      53.780 140.800  45.100  1.00  0.00           O
ATOM    113  C5' C   X   6      54.690 141.500  45.940  1.00  0.00           C
ATOM    114  C4' C   X   6      54.770 140.720  47.250  1.00  0.00           C
ATOM    115  O4' C   X   6      53.580 140.650  47.990  1.00  0.00           O
ATOM    116  C1' C   X   6      53.020 139.310  47.960  1.00  0.00           C
ATOM    117  N1  C   X   6      51.590 139.250  47.680  1.00  0.00           N
ATOM    118  C6  C   X   6      51.060 139.200  46.410  1.00  0.00           C
ATOM    119  C5  C   X   6      49.740 138.750  46.180  1.00  0.00           C
ATOM    120  C4  C   X   6      49.050 138.300  47.320  1.00  0.00           C
ATOM    121  N4  C   X   6      47.910 137.730  47.070  1.00  0.00           N
ATOM    122  N3  C   X   6      49.470 138.470  48.610  1.00  0.00           N
ATOM    123  C2  C   X   6      50.760 138.950  48.760  1.00  0.00           C
ATOM    124  O2  C   X   6      51.130 139.090  49.960  1.00  0.00           O
ATOM    125  C3' C   X   6      55.300 139.310  47.080  1.00  0.00           C
ATOM    126  C2' C   X   6      53.890 138.580  47.000  1.00  0.00           C
ATOM    127  O2' C   X   6      53.770 137.190  47.360  1.00  0.00           O
ATOM    128  O3' C   X   6      56.090 138.820  48.140  1.00  0.00           O
ATOM    129  P   G   X   7      57.670 139.060  48.240  1.00  0.00           P
ATOM    130  OP1 G   X   7      58.210 137.920  49.060  1.00  0.00           O
ATOM    131  OP2 G   X   7      57.660 140.450  48.760  1.00  0.00           O
ATOM    132  O5' G   X   7      58.240 139.110  46.760  1.00  0.00           O
ATOM    133  C5' G   X   7      58.580 137.910  46.060  1.00  0.00           C
ATOM    134  C4' G   X   7      59.470 138.040  44.810  1.00  0.00           C
ATOM    135  O4' G   X   7      58.890 138.800  43.800  1.00  0.00           O
ATOM    136  C1' G   X   7      59.650 140.030  43.440  1.00  0.00           C
ATOM    137  N9  G   X   7      58.760 141.210  43.220  1.00  0.00           N
ATOM    138  C8  G   X   7      58.020 141.840  44.130  1.00  0.00           C
ATOM    139  N7  G   X   7      57.350 142.850  43.660  1.00  0.00           N
ATOM    140  C5  G   X   7      57.570 142.780  42.290  1.00  0.00           C
ATOM    141  C6  G   X   7      57.070 143.560  41.200  1.00  0.00           C
ATOM    142  O6  G   X   7      56.350 144.620  41.260  1.00  0.00           O
ATOM    143  N1  G   X   7      57.500 143.150  39.940  1.00  0.00           N
ATOM    144  C2  G   X   7      58.310 142.060  39.730  1.00  0.00           C
ATOM    145  N2  G   X   7      58.490 141.660  38.530  1.00  0.00           N
ATOM    146  N3  G   X   7      58.760 141.250  40.760  1.00  0.00           N
ATOM    147  C4  G   X   7      58.400 141.730  42.010  1.00  0.00           C
ATOM    148  C3' G   X   7      60.840 138.700  45.170  1.00  0.00           C
ATOM    149  C2' G   X   7      60.570 140.130  44.670  1.00  0.00           C
ATOM    150  O2' G   X   7      61.760 140.840  44.530  1.00  0.00           O
ATOM    151  O3' G   X   7      61.950 138.130  44.420  1.00  0.00           O
ATOM    152  P   A   X   8      63.160 137.440  45.210  1.00  0.00           P
ATOM    153  OP1 A   X   8      63.150 137.570  46.660  1.00  0.00           O
ATOM    154  OP2 A   X   8      64.410 137.870  44.540  1.00  0.00           O
ATOM    155  O5' A   X   8      62.880 135.920  44.690  1.00  0.00           O
ATOM    156  C5' A   X   8      62.130 134.990  45.450  1.00  0.00           C
ATOM    157  C4' A   X   8      61.610 133.870  44.540  1.00  0.00           C
ATOM    158  O4' A   X   8      60.920 134.380  43.430  1.00  0.00           O
ATOM    159  C1' A   X   8      61.190 133.500  42.330  1.00  0.00           C
ATOM    160  N9  A   X   8      61.740 134.300  41.300  1.00  0.00           N
ATOM    161  C8  A   X   8      61.950 135.680  41.340  1.00  0.00           C
ATOM    162  N7  A   X   8      62.590 136.170  40.280  1.00  0.00           N
ATOM    163  C5  A   X   8      62.740 135.040  39.490  1.00  0.00           C
ATOM    164  C6  A   X   8      63.330 134.830  38.190  1.00  0.00           C
ATOM    165  N6  A   X   8      63.910 135.690  37.390  1.00  0.00           N
ATOM    166  N1  A   X   8      63.350 133.640  37.610  1.00  0.00           N
ATOM    167  C2  A   X   8      62.780 132.690  38.240  1.00  0.00           C
ATOM    168  N3  A   X   8      62.170 132.670  39.450  1.00  0.00           N
ATOM    169  C4  A   X   8      62.250 133.870  40.030  1.00  0.00           C
ATOM    170  C3' A   X   8      62.800 133.050  43.970  1.00  0.00           C
ATOM    171  C2' A   X   8      62.110 132.330  42.780  1.00  0.00           C
ATOM    172  O2' A   X   8      61.230 131.270  43.260  1.00  0.00           O
ATOM    173  O3' A   X   8      63.310 132.140  44.970  1.00  0.00           O
ATOM    174  P   U   X   9      64.740 131.520  44.890  1.00  0.00           P
ATOM    175  OP1 U   X   9      64.580 130.260  45.640  1.00  0.00           O
ATOM    176  OP2 U   X   9      65.620 132.520  45.470  1.00  0.00           O
ATOM    177  O5' U   X   9      65.150 131.220  43.320  1.00  0.00           O
ATOM    178  C5' U   X   9      65.030 129.900  42.780  1.00  0.00           C
ATOM    179  C4' U   X   9      65.590 129.790  41.320  1.00  0.00           C
ATOM    180  O4' U   X   9      64.860 130.640  40.410  1.00  0.00           O
ATOM    181  C1' U   X   9      65.780 131.230  39.500  1.00  0.00           C
ATOM    182  N1  U   X   9      65.880 132.690  39.660  1.00  0.00           N
ATOM    183  C6  U   X   9      65.520 133.410  40.820  1.00  0.00           C
ATOM    184  C5  U   X   9      65.630 134.770  40.910  1.00  0.00           C
ATOM    185  C4  U   X   9      66.180 135.550  39.810  1.00  0.00           C
ATOM    186  O4  U   X   9      66.410 136.770  39.790  1.00  0.00           O
ATOM    187  N3  U   X   9      66.420 134.780  38.770  1.00  0.00           N
ATOM    188  C2  U   X   9      66.520 133.410  38.670  1.00  0.00           C
ATOM    189  O2  U   X   9      66.920 132.830  37.650  1.00  0.00           O
ATOM    190  C3' U   X   9      67.060 130.250  41.270  1.00  0.00           C
ATOM    191  C2' U   X   9      67.170 130.620  39.800  1.00  0.00           C
ATOM    192  O2' U   X   9      67.420 129.570  38.950  1.00  0.00           O
ATOM    193  O3' U   X   9      68.060 129.260  41.610  1.00  0.00           O
ATOM    194  P   C   X  10      69.160 129.490  42.660  1.00  0.00           P
ATOM    195  OP1 C   X  10      70.010 128.260  42.630  1.00  0.00           O
ATOM    196  OP2 C   X  10      68.520 129.850  43.970  1.00  0.00           O
ATOM    197  O5' C   X  10      69.900 130.820  42.190  1.00  0.00           O
ATOM    198  C5' C   X  10      70.620 130.790  41.030  1.00  0.00           C
ATOM    199  C4' C   X  10      71.010 132.080  40.320  1.00  0.00           C
ATOM    200  O4' C   X  10      69.970 132.990  40.040  1.00  0.00           O
ATOM    201  C1' C   X  10      70.350 134.400  40.200  1.00  0.00           C
ATOM    202  N1  C   X  10      69.640 135.020  41.340  1.00  0.00           N
ATOM    203  C6  C   X  10      68.810 134.220  42.120  1.00  0.00           C
ATOM    204  C5  C   X  10      68.190 134.850  43.190  1.00  0.00           C
ATOM    205  C4  C   X  10      68.370 136.290  43.310  1.00  0.00           C
ATOM    206  N4  C   X  10      67.880 136.910  44.290  1.00  0.00           N
ATOM    207  N3  C   X  10      69.190 136.970  42.510  1.00  0.00           N
ATOM    208  C2  C   X  10      69.840 136.380  41.520  1.00  0.00           C
ATOM    209  O2  C   X  10      70.410 137.100  40.710  1.00  0.00           O
ATOM    210  C3' C   X  10      71.970 132.940  41.120  1.00  0.00           C
ATOM    211  C2' C   X  10      71.840 134.320  40.490  1.00  0.00           C
ATOM    212  O2' C   X  10      72.580 134.440  39.350  1.00  0.00           O
ATOM    213  O3' C   X  10      73.270 132.460  41.120  1.00  0.00           O
ATOM    214  P   C   X  11      74.250 132.770  42.340  1.00  0.00           P
ATOM    215  OP1 C   X  11      75.580 132.280  41.910  1.00  0.00           O
ATOM    216  OP2 C   X  11      73.630 132.210  43.530  1.00  0.00           O
ATOM    217  O5' C   X  11      74.510 134.310  42.550  1.00  0.00           O
ATOM    218  C5' C   X  11      75.210 135.090  41.590  1.00  0.00           C
ATOM    219  C4' C   X  11      75.240 136.620  41.700  1.00  0.00           C
ATOM    220  O4' C   X  11      73.960 137.230  41.530  1.00  0.00           O
ATOM    221  C1' C   X  11      73.850 138.330  42.450  1.00  0.00           C
ATOM    222  N1  C   X  11      73.030 138.200  43.670  1.00  0.00           N
ATOM    223  C6  C   X  11      72.400 136.990  43.960  1.00  0.00           C
ATOM    224  C5  C   X  11      71.460 136.930  44.930  1.00  0.00           C
ATOM    225  C4  C   X  11      71.120 138.120  45.630  1.00  0.00           C
ATOM    226  N4  C   X  11      70.180 138.240  46.520  1.00  0.00           N
ATOM    227  N3  C   X  11      71.640 139.270  45.250  1.00  0.00           N
ATOM    228  C2  C   X  11      72.730 139.350  44.410  1.00  0.00           C
ATOM    229  O2  C   X  11      73.330 140.430  44.260  1.00  0.00           O
ATOM    230  C3' C   X  11      75.710 137.000  43.040  1.00  0.00           C
ATOM    231  C2' C   X  11      75.290 138.500  42.920  1.00  0.00           C
ATOM    232  O2' C   X  11      75.970 139.260  41.890  1.00  0.00           O
ATOM    233  O3' C   X  11      77.130 136.920  43.190  1.00  0.00           O
ATOM    234  P   G   X  12      77.750 136.960  44.620  1.00  0.00           P
ATOM    235  OP1 G   X  12      79.220 136.780  44.410  1.00  0.00           O
ATOM    236  OP2 G   X  12      77.120 136.120  45.560  1.00  0.00           O
ATOM    237  O5' G   X  12      77.570 138.410  45.180  1.00  0.00           O
ATOM    238  C5' G   X  12      78.290 139.510  44.640  1.00  0.00           C
ATOM    239  C4' G   X  12      77.820 140.840  45.250  1.00  0.00           C
ATOM    240  O4' G   X  12      76.340 140.890  45.240  1.00  0.00           O
ATOM    241  C1' G   X  12      75.940 141.800  46.300  1.00  0.00           C
ATOM    242  N9  G   X  12      74.980 141.140  47.150  1.00  0.00           N
ATOM    243  C8  G   X  12      74.530 139.800  47.080  1.00  0.00           C
ATOM    244  N7  G   X  12      73.630 139.510  48.030  1.00  0.00           N
ATOM    245  C5  G   X  12      73.480 140.710  48.750  1.00  0.00           C
ATOM    246  C6  G   X  12      72.540 141.070  49.780  1.00  0.00           C
ATOM    247  O6  G   X  12      71.690 140.410  50.380  1.00  0.00           O
ATOM    248  N1  G   X  12      72.650 142.300  50.280  1.00  0.00           N
ATOM    249  C2  G   X  12      73.480 143.190  49.710  1.00  0.00           C
ATOM    250  N2  G   X  12      73.540 144.410  50.210  1.00  0.00           N
ATOM    251  N3  G   X  12      74.410 142.940  48.820  1.00  0.00           N
ATOM    252  C4  G   X  12      74.350 141.670  48.280  1.00  0.00           C
ATOM    253  C3' G   X  12      78.120 140.930  46.750  1.00  0.00           C
ATOM    254  C2' G   X  12      77.180 142.100  47.130  1.00  0.00           C
ATOM    255  O2' G   X  12      77.590 143.430  46.810  1.00  0.00           O
ATOM    256  O3' G   X  12      79.470 141.230  46.880  1.00  0.00           O
ATOM    257  P   G   X  13      80.270 140.530  48.070  1.00  0.00           P
ATOM    258  OP1 G   X  13      81.670 140.880  47.820  1.00  0.00           O
ATOM    259  OP2 G   X  13      79.890 139.140  48.240  1.00  0.00           O
ATOM    260  O5' G   X  13      79.620 141.360  49.250  1.00  0.00           O
ATOM    261  C5' G   X  13      79.800 142.790  49.410  1.00  0.00           C
ATOM    262  C4' G   X  13      78.810 143.400  50.440  1.00  0.00           C
ATOM    263  O4' G   X  13      77.430 143.170  50.120  1.00  0.00           O
ATOM    264  C1' G   X  13      76.720 143.230  51.380  1.00  0.00           C
ATOM    265  N9  G   X  13      76.010 142.000  51.640  1.00  0.00           N
ATOM    266  C8  G   X  13      76.110 140.750  51.110  1.00  0.00           C
ATOM    267  N7  G   X  13      75.260 139.890  51.620  1.00  0.00           N
ATOM    268  C5  G   X  13      74.560 140.680  52.490  1.00  0.00           C
ATOM    269  C6  G   X  13      73.490 140.360  53.340  1.00  0.00           C
ATOM    270  O6  G   X  13      72.860 139.340  53.530  1.00  0.00           O
ATOM    271  N1  G   X  13      73.040 141.430  54.110  1.00  0.00           N
ATOM    272  C2  G   X  13      73.550 142.720  54.050  1.00  0.00           C
ATOM    273  N2  G   X  13      73.060 143.630  54.800  1.00  0.00           N
ATOM    274  N3  G   X  13      74.520 143.040  53.200  1.00  0.00           N
ATOM    275  C4  G   X  13      74.950 141.980  52.500  1.00  0.00           C
ATOM    276  C3' G   X  13      78.890 142.610  51.750  1.00  0.00           C
ATOM    277  C2' G   X  13      77.830 143.360  52.530  1.00  0.00           C
ATOM    278  O2' G   X  13      78.050 144.770  52.930  1.00  0.00           O
ATOM    279  O3' G   X  13      80.060 142.670  52.460  1.00  0.00           O
ATOM    280  P   C   X  14      80.720 141.350  53.130  1.00  0.00           P
ATOM    281  OP1 C   X  14      81.810 141.860  53.980  1.00  0.00           O
ATOM    282  OP2 C   X  14      81.030 140.360  52.130  1.00  0.00           O
ATOM    283  O5' C   X  14      79.600 140.780  54.110  1.00  0.00           O
ATOM    284  C5' C   X  14      79.050 141.610  55.180  1.00  0.00           C
ATOM    285  C4' C   X  14      77.740 141.030  55.860  1.00  0.00           C
ATOM    286  O4' C   X  14      76.740 140.600  54.840  1.00  0.00           O
ATOM    287  C1' C   X  14      76.030 139.450  55.310  1.00  0.00           C
ATOM    288  N1  C   X  14      76.320 138.150  54.500  1.00  0.00           N
ATOM    289  C6  C   X  14      77.200 138.150  53.460  1.00  0.00           C
ATOM    290  C5  C   X  14      77.330 137.040  52.720  1.00  0.00           C
ATOM    291  C4  C   X  14      76.460 135.960  52.910  1.00  0.00           C
ATOM    292  N4  C   X  14      76.490 134.960  52.070  1.00  0.00           N
ATOM    293  N3  C   X  14      75.650 135.840  53.930  1.00  0.00           N
ATOM    294  C2  C   X  14      75.510 136.970  54.680  1.00  0.00           C
ATOM    295  O2  C   X  14      74.660 136.980  55.590  1.00  0.00           O
ATOM    296  C3' C   X  14      77.870 139.730  56.570  1.00  0.00           C
ATOM    297  C2' C   X  14      76.420 139.290  56.740  1.00  0.00           C
ATOM    298  O2' C   X  14      75.640 140.220  57.500  1.00  0.00           O
ATOM    299  O3' C   X  14      78.390 139.940  57.950  1.00  0.00           O
ATOM    300  P   C   X  15      79.520 139.020  58.490  1.00  0.00           P
ATOM    301  OP1 C   X  15      79.650 139.190  59.920  1.00  0.00           O
ATOM    302  OP2 C   X  15      80.720 139.010  57.730  1.00  0.00           O
ATOM    303  O5' C   X  15      78.870 137.620  58.220  1.00  0.00           O
ATOM    304  C5' C   X  15      77.890 137.080  59.050  1.00  0.00           C
ATOM    305  C4' C   X  15      77.540 135.580  58.790  1.00  0.00           C
ATOM    306  O4' C   X  15      77.200 135.390  57.440  1.00  0.00           O
ATOM    307  C1' C   X  15      77.310 134.040  57.140  1.00  0.00           C
ATOM    308  N1  C   X  15      77.890 133.920  55.770  1.00  0.00           N
ATOM    309  C6  C   X  15      78.800 134.820  55.290  1.00  0.00           C
ATOM    310  C5  C   X  15      79.490 134.620  54.130  1.00  0.00           C
ATOM    311  C4  C   X  15      79.330 133.320  53.540  1.00  0.00           C
ATOM    312  N4  C   X  15      79.710 133.140  52.350  1.00  0.00           N
ATOM    313  N3  C   X  15      78.510 132.390  54.010  1.00  0.00           N
ATOM    314  C2  C   X  15      77.820 132.680  55.120  1.00  0.00           C
ATOM    315  O2  C   X  15      77.060 131.830  55.540  1.00  0.00           O
ATOM    316  C3' C   X  15      78.640 134.600  59.050  1.00  0.00           C
ATOM    317  C2' C   X  15      78.230 133.420  58.190  1.00  0.00           C
ATOM    318  O2' C   X  15      77.590 132.440  58.990  1.00  0.00           O
ATOM    319  O3' C   X  15      78.590 134.480  60.490  1.00  0.00           O
ATOM    320  P   A   X  16      79.690 133.640  61.250  1.00  0.00           P
ATOM    321  OP1 A   X  16      81.050 134.000  60.740  1.00  0.00           O
ATOM    322  OP2 A   X  16      79.250 132.270  61.070  1.00  0.00           O
ATOM    323  O5' A   X  16      79.600 134.050  62.780  1.00  0.00           O
ATOM    324  C5' A   X  16      78.380 133.840  63.500  1.00  0.00           C
ATOM    325  C4' A   X  16      78.420 134.440  64.940  1.00  0.00           C
ATOM    326  O4' A   X  16      78.880 135.770  65.120  1.00  0.00           O
ATOM    327  C1' A   X  16      77.790 136.600  65.620  1.00  0.00           C
ATOM    328  N9  A   X  16      77.030 137.140  64.390  1.00  0.00           N
ATOM    329  C8  A   X  16      77.350 137.140  63.060  1.00  0.00           C
ATOM    330  N7  A   X  16      76.470 137.830  62.330  1.00  0.00           N
ATOM    331  C5  A   X  16      75.610 138.380  63.240  1.00  0.00           C
ATOM    332  C6  A   X  16      74.510 139.250  63.160  1.00  0.00           C
ATOM    333  N6  A   X  16      73.970 139.740  62.030  1.00  0.00           N
ATOM    334  N1  A   X  16      73.850 139.590  64.280  1.00  0.00           N
ATOM    335  C2  A   X  16      74.210 139.090  65.470  1.00  0.00           C
ATOM    336  N3  A   X  16      75.250 138.250  65.650  1.00  0.00           N
ATOM    337  C4  A   X  16      75.900 137.930  64.490  1.00  0.00           C
ATOM    338  C3' A   X  16      77.030 134.410  65.530  1.00  0.00           C
ATOM    339  C2' A   X  16      76.930 135.630  66.420  1.00  0.00           C
ATOM    340  O2' A   X  16      77.470 135.320  67.660  1.00  0.00           O
ATOM    341  O3' A   X  16      76.880 133.140  66.170  1.00  0.00           O
ATOM    342  P   U   X  17      75.690 132.190  65.800  1.00  0.00           P
ATOM    343  OP1 U   X  17      75.620 131.260  67.010  1.00  0.00           O
ATOM    344  OP2 U   X  17      75.990 131.680  64.400  1.00  0.00           O
ATOM    345  O5' U   X  17      74.280 132.910  65.760  1.00  0.00           O
ATOM    346  C5' U   X  17      73.850 133.690  66.890  1.00  0.00           C
ATOM    347  C4' U   X  17      72.780 134.580  66.270  1.00  0.00           C
ATOM    348  O4' U   X  17      73.390 135.480  65.370  1.00  0.00           O
ATOM    349  C1' U   X  17      72.450 135.840  64.370  1.00  0.00           C
ATOM    350  N1  U   X  17      72.880 135.740  62.930  1.00  0.00           N
ATOM    351  C6  U   X  17      73.830 134.830  62.540  1.00  0.00           C
ATOM    352  C5  U   X  17      74.370 134.790  61.280  1.00  0.00           C
ATOM    353  C4  U   X  17      74.010 135.820  60.330  1.00  0.00           C
ATOM    354  O4  U   X  17      74.340 135.900  59.090  1.00  0.00           O
ATOM    355  N3  U   X  17      73.000 136.650  60.800  1.00  0.00           N
ATOM    356  C2  U   X  17      72.480 136.710  62.050  1.00  0.00           C
ATOM    357  O2  U   X  17      71.650 137.590  62.320  1.00  0.00           O
ATOM    358  C3' U   X  17      71.590 133.950  65.610  1.00  0.00           C
ATOM    359  C2' U   X  17      71.160 135.080  64.690  1.00  0.00           C
ATOM    360  O2' U   X  17      70.320 136.090  65.250  1.00  0.00           O
ATOM    361  O3' U   X  17      70.500 133.810  66.520  1.00  0.00           O
ATOM    362  P   C   X  18      69.470 132.620  66.420  1.00  0.00           P
ATOM    363  OP1 C   X  18      68.270 132.800  67.270  1.00  0.00           O
ATOM    364  OP2 C   X  18      70.300 131.310  66.540  1.00  0.00           O
ATOM    365  O5' C   X  18      68.920 132.710  64.930  1.00  0.00           O
ATOM    366  C5' C   X  18      67.990 133.690  64.520  1.00  0.00           C
ATOM    367  C4' C   X  18      67.700 133.620  63.040  1.00  0.00           C
ATOM    368  O4' C   X  18      68.960 133.630  62.300  1.00  0.00           O
ATOM    369  C1' C   X  18      68.960 132.550  61.420  1.00  0.00           C
ATOM    370  N1  C   X  18      70.330 132.060  61.130  1.00  0.00           N
ATOM    371  C6  C   X  18      71.120 131.650  62.210  1.00  0.00           C
ATOM    372  C5  C   X  18      72.420 131.350  61.960  1.00  0.00           C
ATOM    373  C4  C   X  18      72.870 131.370  60.640  1.00  0.00           C
ATOM    374  N4  C   X  18      74.060 131.070  60.230  1.00  0.00           N
ATOM    375  N3  C   X  18      72.140 131.870  59.680  1.00  0.00           N
ATOM    376  C2  C   X  18      70.870 132.110  59.890  1.00  0.00           C
ATOM    377  O2  C   X  18      70.170 132.340  58.880  1.00  0.00           O
ATOM    378  C3' C   X  18      66.930 132.390  62.560  1.00  0.00           C
ATOM    379  C2' C   X  18      68.060 131.480  61.950  1.00  0.00           C
ATOM    380  O2' C   X  18      67.650 130.630  60.950  1.00  0.00           O
ATOM    381  O3' C   X  18      65.840 132.810  61.670  1.00  0.00           O
ATOM    382  P   A   X  19      64.500 133.490  62.150  1.00  0.00           P
ATOM    383  OP1 A   X  19      64.100 132.980  63.470  1.00  0.00           O
ATOM    384  OP2 A   X  19      63.560 133.410  61.020  1.00  0.00           O
ATOM    385  O5' A   X  19      64.900 135.010  62.400  1.00  0.00           O
ATOM    386  C5' A   X  19      64.890 136.020  61.370  1.00  0.00           C
ATOM    387  C4' A   X  19      65.640 137.380  61.770  1.00  0.00           C
ATOM    388  O4' A   X  19      66.980 137.040  62.080  1.00  0.00           O
ATOM    389  C1' A   X  19      67.760 138.190  61.800  1.00  0.00           C
ATOM    390  N9  A   X  19      68.690 137.780  60.700  1.00  0.00           N
ATOM    391  C8  A   X  19      68.920 136.520  60.140  1.00  0.00           C
ATOM    392  N7  A   X  19      69.750 136.520  59.150  1.00  0.00           N
ATOM    393  C5  A   X  19      70.260 137.800  59.160  1.00  0.00           C
ATOM    394  C6  A   X  19      71.380 138.430  58.560  1.00  0.00           C
ATOM    395  N6  A   X  19      72.240 137.800  57.730  1.00  0.00           N
ATOM    396  N1  A   X  19      71.710 139.700  58.840  1.00  0.00           N
ATOM    397  C2  A   X  19      71.060 140.280  59.850  1.00  0.00           C
ATOM    398  N3  A   X  19      70.030 139.870  60.430  1.00  0.00           N
ATOM    399  C4  A   X  19      69.650 138.580  60.100  1.00  0.00           C
ATOM    400  C3' A   X  19      65.730 138.470  60.770  1.00  0.00           C
ATOM    401  C2' A   X  19      66.850 139.350  61.320  1.00  0.00           C
ATOM    402  O2' A   X  19      66.660 140.200  62.450  1.00  0.00           O
ATOM    403  O3' A   X  19      64.470 139.100  60.400  1.00  0.00           O
ATOM    404  P   C   X  20      64.320 139.730  58.920  1.00  0.00           P
ATOM    405  OP1 C   X  20      63.040 140.410  58.750  1.00  0.00           O
ATOM    406  OP2 C   X  20      64.720 138.700  57.940  1.00  0.00           O
ATOM    407  O5' C   X  20      65.470 140.880  58.800  1.00  0.00           O
ATOM    408  C5' C   X  20      65.410 142.050  59.540  1.00  0.00           C
ATOM    409  C4' C   X  20      66.580 143.000  59.070  1.00  0.00           C
ATOM    410  O4' C   X  20      67.800 142.260  59.150  1.00  0.00           O
ATOM    411  C1' C   X  20      68.670 142.730  58.130  1.00  0.00           C
ATOM    412  N1  C   X  20      69.100 141.640  57.240  1.00  0.00           N
ATOM    413  C6  C   X  20      68.570 140.390  57.330  1.00  0.00           C
ATOM    414  C5  C   X  20      68.960 139.410  56.520  1.00  0.00           C
ATOM    415  C4  C   X  20      69.990 139.730  55.600  1.00  0.00           C
ATOM    416  N4  C   X  20      70.500 138.790  54.810  1.00  0.00           N
ATOM    417  N3  C   X  20      70.570 140.930  55.570  1.00  0.00           N
ATOM    418  C2  C   X  20      70.160 141.890  56.420  1.00  0.00           C
ATOM    419  O2  C   X  20      70.680 142.970  56.320  1.00  0.00           O
ATOM    420  C3' C   X  20      66.450 143.370  57.560  1.00  0.00           C
ATOM    421  C2' C   X  20      67.950 143.830  57.320  1.00  0.00           C
ATOM    422  O2' C   X  20      68.180 145.160  57.780  1.00  0.00           O
ATOM    423  O3' C   X  20      65.520 144.420  57.380  1.00  0.00           O
ATOM    424  P   C   X  21      64.560 144.500  56.040  1.00  0.00           P
ATOM    425  OP1 C   X  21      63.400 145.300  56.450  1.00  0.00           O
ATOM    426  OP2 C   X  21      64.210 143.200  55.430  1.00  0.00           O
ATOM    427  O5' C   X  21      65.470 145.330  55.060  1.00  0.00           O
ATOM    428  C5' C   X  21      65.870 146.700  55.360  1.00  0.00           C
ATOM    429  C4' C   X  21      67.230 146.960  54.710  1.00  0.00           C
ATOM    430  O4' C   X  21      68.130 145.960  54.970  1.00  0.00           O
ATOM    431  C1' C   X  21      69.190 146.000  54.030  1.00  0.00           C
ATOM    432  N1  C   X  21      69.280 144.600  53.450  1.00  0.00           N
ATOM    433  C6  C   X  21      68.360 143.680  53.790  1.00  0.00           C
ATOM    434  C5  C   X  21      68.560 142.410  53.460  1.00  0.00           C
ATOM    435  C4  C   X  21      69.700 142.060  52.730  1.00  0.00           C
ATOM    436  N4  C   X  21      69.970 140.840  52.400  1.00  0.00           N
ATOM    437  N3  C   X  21      70.570 142.920  52.430  1.00  0.00           N
ATOM    438  C2  C   X  21      70.420 144.220  52.750  1.00  0.00           C
ATOM    439  O2  C   X  21      71.300 145.030  52.330  1.00  0.00           O
ATOM    440  C3' C   X  21      67.260 147.030  53.230  1.00  0.00           C
ATOM    441  C2' C   X  21      68.790 146.920  52.950  1.00  0.00           C
ATOM    442  O2' C   X  21      69.400 148.270  53.060  1.00  0.00           O
ATOM    443  O3' C   X  21      66.570 148.120  52.550  1.00  0.00           O
ATOM    444  P   G   X  22      66.230 147.900  51.030  1.00  0.00           P
ATOM    445  OP1 G   X  22      65.480 149.060  50.570  1.00  0.00           O
ATOM    446  OP2 G   X  22      65.510 146.610  50.950  1.00  0.00           O
ATOM    447  O5' G   X  22      67.540 147.730  50.230  1.00  0.00           O
ATOM    448  C5' G   X  22      68.210 148.900  49.820  1.00  0.00           C
ATOM    449  C4' G   X  22      69.410 148.550  48.950  1.00  0.00           C
ATOM    450  O4' G   X  22      70.110 147.500  49.620  1.00  0.00           O
ATOM    451  C1' G   X  22      70.770 146.690  48.610  1.00  0.00           C
ATOM    452  N9  G   X  22      70.250 145.290  48.550  1.00  0.00           N
ATOM    453  C8  G   X  22      69.370 144.790  49.430  1.00  0.00           C
ATOM    454  N7  G   X  22      69.130 143.510  49.320  1.00  0.00           N
ATOM    455  C5  G   X  22      70.040 143.130  48.310  1.00  0.00           C
ATOM    456  C6  G   X  22      70.280 141.860  47.650  1.00  0.00           C
ATOM    457  O6  G   X  22      69.730 140.760  47.820  1.00  0.00           O
ATOM    458  N1  G   X  22      71.350 141.870  46.750  1.00  0.00           N
ATOM    459  C2  G   X  22      72.000 143.030  46.400  1.00  0.00           C
ATOM    460  N2  G   X  22      72.950 143.000  45.500  1.00  0.00           N
ATOM    461  N3  G   X  22      71.710 144.240  46.900  1.00  0.00           N
ATOM    462  C4  G   X  22      70.800 144.230  47.900  1.00  0.00           C
ATOM    463  C3' G   X  22      69.150 147.930  47.600  1.00  0.00           C
ATOM    464  C2' G   X  22      70.520 147.330  47.290  1.00  0.00           C
ATOM    465  O2' G   X  22      71.470 148.300  47.110  1.00  0.00           O
ATOM    466  O3' G   X  22      68.770 148.940  46.710  1.00  0.00           O
ATOM    467  P   G   X  23      68.200 148.600  45.200  1.00  0.00           P
ATOM    468  OP1 G   X  23      68.120 149.930  44.530  1.00  0.00           O
ATOM    469  OP2 G   X  23      66.940 147.790  45.290  1.00  0.00           O
ATOM    470  O5' G   X  23      69.220 147.630  44.600  1.00  0.00           O
ATOM    471  C5' G   X  23      70.380 148.090  44.000  1.00  0.00           C
ATOM    472  C4' G   X  23      71.130 146.930  43.310  1.00  0.00           C
ATOM    473  O4' G   X  23      71.190 145.790  44.140  1.00  0.00           O
ATOM    474  C1' G   X  23      71.200 144.710  43.270  1.00  0.00           C
ATOM    475  N9  G   X  23      70.200 143.670  43.650  1.00  0.00           N
ATOM    476  C8  G   X  23      69.240 143.790  44.630  1.00  0.00           C
ATOM    477  N7  G   X  23      68.650 142.650  44.950  1.00  0.00           N
ATOM    478  C5  G   X  23      69.190 141.770  44.080  1.00  0.00           C
ATOM    479  C6  G   X  23      68.960 140.360  43.870  1.00  0.00           C
ATOM    480  O6  G   X  23      68.240 139.600  44.500  1.00  0.00           O
ATOM    481  N1  G   X  23      69.730 139.790  42.800  1.00  0.00           N
ATOM    482  C2  G   X  23      70.520 140.530  42.050  1.00  0.00           C
ATOM    483  N2  G   X  23      71.120 139.940  41.090  1.00  0.00           N
ATOM    484  N3  G   X  23      70.840 141.830  42.250  1.00  0.00           N
ATOM    485  C4  G   X  23      70.100 142.390  43.260  1.00  0.00           C
ATOM    486  C3' G   X  23      70.380 146.460  42.090  1.00  0.00           C
ATOM    487  C2' G   X  23      70.980 145.110  41.760  1.00  0.00           C
ATOM    488  O2' G   X  23      72.080 145.010  40.840  1.00  0.00           O
ATOM    489  O3' G   X  23      70.640 147.400  41.020  1.00  0.00           O
ATOM    490  P   G   X  24      69.420 147.840  40.020  1.00  0.00           P
ATOM    491  OP1 G   X  24      69.990 148.700  38.960  1.00  0.00           O
ATOM    492  OP2 G   X  24      68.500 148.480  40.970  1.00  0.00           O
ATOM    493  O5' G   X  24      68.820 146.460  39.490  1.00  0.00           O
ATOM    494  C5' G   X  24      69.590 145.740  38.530  1.00  0.00           C
ATOM    495  C4' G   X  24      69.050 144.300  38.290  1.00  0.00           C
ATOM    496  O4' G   X  24      69.120 143.500  39.470  1.00  0.00           O
ATOM    497  C1' G   X  24      68.060 142.580  39.500  1.00  0.00           C
ATOM    498  N9  G   X  24      67.280 142.800  40.810  1.00  0.00           N
ATOM    499  C8  G   X  24      67.050 144.000  41.440  1.00  0.00           C
ATOM    500  N7  G   X  24      66.430 143.890  42.600  1.00  0.00           N
ATOM    501  C5  G   X  24      66.260 142.510  42.700  1.00  0.00           C
ATOM    502  C6  G   X  24      65.590 141.720  43.750  1.00  0.00           C
ATOM    503  O6  G   X  24      65.210 142.210  44.860  1.00  0.00           O
ATOM    504  N1  G   X  24      65.430 140.400  43.470  1.00  0.00           N
ATOM    505  C2  G   X  24      65.950 139.820  42.290  1.00  0.00           C
ATOM    506  N2  G   X  24      65.730 138.520  42.100  1.00  0.00           N
ATOM    507  N3  G   X  24      66.570 140.560  41.320  1.00  0.00           N
ATOM    508  C4  G   X  24      66.770 141.870  41.610  1.00  0.00           C
ATOM    509  C3' G   X  24      67.590 144.200  37.840  1.00  0.00           C
ATOM    510  C2' G   X  24      67.280 142.720  38.180  1.00  0.00           C
ATOM    511  O2' G   X  24      67.710 141.910  37.180  1.00  0.00           O
ATOM    512  O3' G   X  24      67.600 144.560  36.450  1.00  0.00           O
ATOM    513  P   G   X  25      66.330 145.220  35.790  1.00  0.00           P
ATOM    514  OP1 G   X  25      66.610 145.650  34.380  1.00  0.00           O
ATOM    515  OP2 G   X  25      65.840 146.250  36.670  1.00  0.00           O
ATOM    516  O5' G   X  25      65.300 143.930  35.770  1.00  0.00           O
ATOM    517  C5' G   X  25      65.430 142.900  34.850  1.00  0.00           C
ATOM    518  C4' G   X  25      64.280 141.880  34.960  1.00  0.00           C
ATOM    519  O4' G   X  25      64.330 141.420  36.300  1.00  0.00           O
ATOM    520  C1' G   X  25      63.170 141.840  37.020  1.00  0.00           C
ATOM    521  N9  G   X  25      63.410 142.440  38.290  1.00  0.00           N
ATOM    522  C8  G   X  25      63.790 143.740  38.540  1.00  0.00           C
ATOM    523  N7  G   X  25      63.610 144.110  39.760  1.00  0.00           N
ATOM    524  C5  G   X  25      63.230 142.950  40.440  1.00  0.00           C
ATOM    525  C6  G   X  25      63.030 142.640  41.860  1.00  0.00           C
ATOM    526  O6  G   X  25      62.990 143.470  42.790  1.00  0.00           O
ATOM    527  N1  G   X  25      62.840 141.290  42.080  1.00  0.00           N
ATOM    528  C2  G   X  25      62.810 140.310  41.130  1.00  0.00           C
ATOM    529  N2  G   X  25      62.730 139.080  41.630  1.00  0.00           N
ATOM    530  N3  G   X  25      63.020 140.520  39.830  1.00  0.00           N
ATOM    531  C4  G   X  25      63.260 141.850  39.540  1.00  0.00           C
ATOM    532  C3' G   X  25      62.800 142.380  34.730  1.00  0.00           C
ATOM    533  C2' G   X  25      62.330 142.800  36.150  1.00  0.00           C
ATOM    534  O2' G   X  25      60.970 142.830  36.360  1.00  0.00           O
ATOM    535  O3' G   X  25      62.130 141.230  34.280  1.00  0.00           O
ATOM    536  P   A   X  26      60.900 141.440  33.250  1.00  0.00           P
ATOM    537  OP1 A   X  26      61.520 142.100  32.090  1.00  0.00           O
ATOM    538  OP2 A   X  26      59.800 142.100  34.000  1.00  0.00           O
ATOM    539  O5' A   X  26      60.360 139.990  32.880  1.00  0.00           O
ATOM    540  C5' A   X  26      61.050 139.060  32.130  1.00  0.00           C
ATOM    541  C4' A   X  26      60.680 137.540  32.240  1.00  0.00           C
ATOM    542  O4' A   X  26      60.770 137.060  33.560  1.00  0.00           O
ATOM    543  C1' A   X  26      59.520 136.890  34.240  1.00  0.00           C
ATOM    544  N9  A   X  26      59.460 137.600  35.520  1.00  0.00           N
ATOM    545  C8  A   X  26      59.470 139.000  35.830  1.00  0.00           C
ATOM    546  N7  A   X  26      59.510 139.230  37.090  1.00  0.00           N
ATOM    547  C5  A   X  26      59.530 137.930  37.650  1.00  0.00           C
ATOM    548  C6  A   X  26      59.410 137.400  38.960  1.00  0.00           C
ATOM    549  N6  A   X  26      59.330 138.090  40.080  1.00  0.00           N
ATOM    550  N1  A   X  26      59.450 136.120  39.260  1.00  0.00           N
ATOM    551  C2  A   X  26      59.610 135.320  38.190  1.00  0.00           C
ATOM    552  N3  A   X  26      59.620 135.640  36.930  1.00  0.00           N
ATOM    553  C4  A   X  26      59.600 136.970  36.680  1.00  0.00           C
ATOM    554  C3' A   X  26      59.300 137.200  31.850  1.00  0.00           C
ATOM    555  C2' A   X  26      58.510 137.270  33.210  1.00  0.00           C
ATOM    556  O2' A   X  26      57.360 136.430  33.230  1.00  0.00           O
ATOM    557  O3' A   X  26      59.260 135.860  31.440  1.00  0.00           O
ATOM    558  P   G   X  27      59.780 135.420  30.000  1.00  0.00           P
ATOM    559  OP1 G   X  27      59.920 136.610  29.110  1.00  0.00           O
ATOM    560  OP2 G   X  27      58.980 134.270  29.580  1.00  0.00           O
ATOM    561  O5' G   X  27      61.260 134.830  30.250  1.00  0.00           O
ATOM    562  C5' G   X  27      61.630 133.560  30.850  1.00  0.00           C
ATOM    563  C4' G   X  27      62.210 133.580  32.320  1.00  0.00           C
ATOM    564  O4' G   X  27      61.310 134.190  33.290  1.00  0.00           O
ATOM    565  C1' G   X  27      61.270 133.410  34.440  1.00  0.00           C
ATOM    566  N9  G   X  27      60.010 132.670  34.360  1.00  0.00           N
ATOM    567  C8  G   X  27      59.030 132.550  33.400  1.00  0.00           C
ATOM    568  N7  G   X  27      57.920 131.890  33.730  1.00  0.00           N
ATOM    569  C5  G   X  27      58.160 131.580  35.100  1.00  0.00           C
ATOM    570  C6  G   X  27      57.470 130.790  36.110  1.00  0.00           C
ATOM    571  O6  G   X  27      56.310 130.350  36.000  1.00  0.00           O
ATOM    572  N1  G   X  27      58.090 130.640  37.290  1.00  0.00           N
ATOM    573  C2  G   X  27      59.210 131.290  37.580  1.00  0.00           C
ATOM    574  N2  G   X  27      59.640 131.240  38.850  1.00  0.00           N
ATOM    575  N3  G   X  27      59.940 132.010  36.740  1.00  0.00           N
ATOM    576  C4  G   X  27      59.420 132.020  35.440  1.00  0.00           C
ATOM    577  C3' G   X  27      62.670 132.190  32.880  1.00  0.00           C
ATOM    578  C2' G   X  27      62.480 132.430  34.360  1.00  0.00           C
ATOM    579  O2' G   X  27      63.570 133.070  34.990  1.00  0.00           O
ATOM    580  O3' G   X  27      63.930 131.830  32.470  1.00  0.00           O
ATOM    581  P   C   X  28      64.360 130.330  32.130  1.00  0.00           P
ATOM    582  OP1 C   X  28      65.760 130.330  31.630  1.00  0.00           O
ATOM    583  OP2 C   X  28      63.320 129.740  31.390  1.00  0.00           O
ATOM    584  O5' C   X  28      64.360 129.680  33.610  1.00  0.00           O
ATOM    585  C5' C   X  28      65.450 129.840  34.540  1.00  0.00           C
ATOM    586  C4' C   X  28      65.020 129.390  35.910  1.00  0.00           C
ATOM    587  O4' C   X  28      63.780 129.900  36.430  1.00  0.00           O
ATOM    588  C1' C   X  28      63.160 128.960  37.280  1.00  0.00           C
ATOM    589  N1  C   X  28      61.900 128.450  36.610  1.00  0.00           N
ATOM    590  C6  C   X  28      61.610 128.790  35.300  1.00  0.00           C
ATOM    591  C5  C   X  28      60.430 128.460  34.810  1.00  0.00           C
ATOM    592  C4  C   X  28      59.500 127.810  35.640  1.00  0.00           C
ATOM    593  N4  C   X  28      58.330 127.520  35.240  1.00  0.00           N
ATOM    594  N3  C   X  28      59.750 127.400  36.850  1.00  0.00           N
ATOM    595  C2  C   X  28      60.940 127.760  37.360  1.00  0.00           C
ATOM    596  O2  C   X  28      61.240 127.310  38.470  1.00  0.00           O
ATOM    597  C3' C   X  28      64.890 127.880  35.980  1.00  0.00           C
ATOM    598  C2' C   X  28      64.110 127.790  37.310  1.00  0.00           C
ATOM    599  O2' C   X  28      65.030 127.880  38.460  1.00  0.00           O
ATOM    600  O3' C   X  28      66.140 127.230  35.860  1.00  0.00           O
ATOM    601  P   C   X  29      66.330 125.780  35.340  1.00  0.00           P
ATOM    602  OP1 C   X  29      67.750 125.390  35.520  1.00  0.00           O
ATOM    603  OP2 C   X  29      65.780 125.680  33.960  1.00  0.00           O
ATOM    604  O5' C   X  29      65.380 124.980  36.300  1.00  0.00           O
ATOM    605  C5' C   X  29      65.820 124.580  37.580  1.00  0.00           C
ATOM    606  C4' C   X  29      64.830 123.740  38.360  1.00  0.00           C
ATOM    607  O4' C   X  29      63.560 124.330  38.480  1.00  0.00           O
ATOM    608  C1' C   X  29      62.550 123.310  38.330  1.00  0.00           C
ATOM    609  N1  C   X  29      61.800 123.550  37.010  1.00  0.00           N
ATOM    610  C6  C   X  29      62.060 124.590  36.180  1.00  0.00           C
ATOM    611  C5  C   X  29      61.280 124.870  35.110  1.00  0.00           C
ATOM    612  C4  C   X  29      60.130 124.010  34.960  1.00  0.00           C
ATOM    613  N4  C   X  29      59.230 124.300  34.090  1.00  0.00           N
ATOM    614  N3  C   X  29      59.770 123.050  35.770  1.00  0.00           N
ATOM    615  C2  C   X  29      60.580 122.880  36.840  1.00  0.00           C
ATOM    616  O2  C   X  29      60.210 121.980  37.630  1.00  0.00           O
ATOM    617  C3' C   X  29      64.540 122.410  37.670  1.00  0.00           C
ATOM    618  C2' C   X  29      63.240 121.960  38.360  1.00  0.00           C
ATOM    619  O2' C   X  29      63.330 121.490  39.710  1.00  0.00           O
ATOM    620  O3' C   X  29      65.550 121.440  37.890  1.00  0.00           O
ATOM    621  P   U   X  30      65.800 120.350  36.730  1.00  0.00           P
ATOM    622  OP1 U   X  30      66.750 119.340  37.190  1.00  0.00           O
ATOM    623  OP2 U   X  30      66.150 120.960  35.440  1.00  0.00           O
ATOM    624  O5' U   X  30      64.320 119.730  36.500  1.00  0.00           O
ATOM    625  C5' U   X  30      63.720 118.850  37.450  1.00  0.00           C
ATOM    626  C4' U   X  30      62.290 118.340  37.050  1.00  0.00           C
ATOM    627  O4' U   X  30      61.430 119.410  36.720  1.00  0.00           O
ATOM    628  C1' U   X  30      60.520 119.010  35.690  1.00  0.00           C
ATOM    629  N1  U   X  30      60.630 119.800  34.430  1.00  0.00           N
ATOM    630  C6  U   X  30      61.640 120.730  34.320  1.00  0.00           C
ATOM    631  C5  U   X  30      61.630 121.680  33.370  1.00  0.00           C
ATOM    632  C4  U   X  30      60.510 121.680  32.430  1.00  0.00           C
ATOM    633  O4  U   X  30      60.520 122.400  31.460  1.00  0.00           O
ATOM    634  N3  U   X  30      59.520 120.720  32.600  1.00  0.00           N
ATOM    635  C2  U   X  30      59.460 119.920  33.640  1.00  0.00           C
ATOM    636  O2  U   X  30      58.390 119.410  33.880  1.00  0.00           O
ATOM    637  C3' U   X  30      62.360 117.400  35.880  1.00  0.00           C
ATOM    638  C2' U   X  30      60.910 117.570  35.390  1.00  0.00           C
ATOM    639  O2' U   X  30      60.080 116.720  36.120  1.00  0.00           O
ATOM    640  O3' U   X  30      62.750 116.060  36.210  1.00  0.00           O
ATOM    641  P   U   X  31      62.770 114.890  35.080  1.00  0.00           P
ATOM    642  OP1 U   X  31      63.570 113.760  35.490  1.00  0.00           O
ATOM    643  OP2 U   X  31      63.090 115.500  33.820  1.00  0.00           O
ATOM    644  O5' U   X  31      61.220 114.450  34.840  1.00  0.00           O
ATOM    645  C5' U   X  31      60.510 113.500  35.660  1.00  0.00           C
ATOM    646  C4' U   X  31      59.000 113.220  35.390  1.00  0.00           C
ATOM    647  O4' U   X  31      58.260 114.450  35.240  1.00  0.00           O
ATOM    648  C1' U   X  31      57.190 114.230  34.240  1.00  0.00           C
ATOM    649  N1  U   X  31      57.360 115.290  33.240  1.00  0.00           N
ATOM    650  C6  U   X  31      58.570 115.860  32.920  1.00  0.00           C
ATOM    651  C5  U   X  31      58.760 116.720  31.880  1.00  0.00           C
ATOM    652  C4  U   X  31      57.580 117.100  31.120  1.00  0.00           C
ATOM    653  O4  U   X  31      57.650 118.030  30.390  1.00  0.00           O
ATOM    654  N3  U   X  31      56.400 116.500  31.470  1.00  0.00           N
ATOM    655  C2  U   X  31      56.250 115.590  32.470  1.00  0.00           C
ATOM    656  O2  U   X  31      55.120 115.110  32.600  1.00  0.00           O
ATOM    657  C3' U   X  31      58.820 112.460  34.090  1.00  0.00           C
ATOM    658  C2' U   X  31      57.390 112.800  33.590  1.00  0.00           C
ATOM    659  O2' U   X  31      56.470 111.810  34.030  1.00  0.00           O
ATOM    660  O3' U   X  31      59.190 111.120  34.030  1.00  0.00           O
ATOM    661  P   C   X  32      59.760 110.460  32.760  1.00  0.00           P
ATOM    662  OP1 C   X  32      60.370 109.140  33.150  1.00  0.00           O
ATOM    663  OP2 C   X  32      60.580 111.520  32.100  1.00  0.00           O
ATOM    664  O5' C   X  32      58.410 110.280  31.920  1.00  0.00           O
ATOM    665  C5' C   X  32      57.340 109.350  32.110  1.00  0.00           C
ATOM    666  C4' C   X  32      56.240 109.570  31.100  1.00  0.00           C
ATOM    667  O4' C   X  32      55.590 110.800  31.180  1.00  0.00           O
ATOM    668  C1' C   X  32      55.130 111.240  29.890  1.00  0.00           C
ATOM    669  N1  C   X  32      55.680 112.520  29.410  1.00  0.00           N
ATOM    670  C6  C   X  32      56.950 112.920  29.780  1.00  0.00           C
ATOM    671  C5  C   X  32      57.530 114.100  29.280  1.00  0.00           C
ATOM    672  C4  C   X  32      56.740 114.830  28.330  1.00  0.00           C
ATOM    673  N4  C   X  32      57.340 115.800  27.660  1.00  0.00           N
ATOM    674  N3  C   X  32      55.510 114.460  27.950  1.00  0.00           N
ATOM    675  C2  C   X  32      54.950 113.290  28.410  1.00  0.00           C
ATOM    676  O2  C   X  32      53.930 112.800  27.900  1.00  0.00           O
ATOM    677  C3' C   X  32      56.800 109.540  29.660  1.00  0.00           C
ATOM    678  C2' C   X  32      55.590 110.150  28.970  1.00  0.00           C
ATOM    679  O2' C   X  32      54.420 109.290  28.920  1.00  0.00           O
ATOM    680  O3' C   X  32      57.210 108.290  29.280  1.00  0.00           O
ATOM    681  P   G   X  33      58.130 108.130  27.970  1.00  0.00           P
ATOM    682  OP1 G   X  33      58.340 106.690  27.800  1.00  0.00           O
ATOM    683  OP2 G   X  33      59.330 108.990  28.100  1.00  0.00           O
ATOM    684  O5' G   X  33      57.310 108.680  26.720  1.00  0.00           O
ATOM    685  C5' G   X  33      56.100 108.060  26.310  1.00  0.00           C
ATOM    686  C4' G   X  33      55.190 108.890  25.420  1.00  0.00           C
ATOM    687  O4' G   X  33      54.930 110.190  25.860  1.00  0.00           O
ATOM    688  C1' G   X  33      54.860 111.080  24.760  1.00  0.00           C
ATOM    689  N9  G   X  33      55.970 112.020  24.910  1.00  0.00           N
ATOM    690  C8  G   X  33      56.960 112.010  25.810  1.00  0.00           C
ATOM    691  N7  G   X  33      57.860 112.960  25.680  1.00  0.00           N
ATOM    692  C5  G   X  33      57.420 113.690  24.560  1.00  0.00           C
ATOM    693  C6  G   X  33      57.940 114.780  23.770  1.00  0.00           C
ATOM    694  O6  G   X  33      59.060 115.360  23.770  1.00  0.00           O
ATOM    695  N1  G   X  33      57.050 115.250  22.840  1.00  0.00           N
ATOM    696  C2  G   X  33      55.900 114.610  22.500  1.00  0.00           C
ATOM    697  N2  G   X  33      55.240 115.110  21.500  1.00  0.00           N
ATOM    698  N3  G   X  33      55.380 113.600  23.200  1.00  0.00           N
ATOM    699  C4  G   X  33      56.170 113.180  24.200  1.00  0.00           C
ATOM    700  C3' G   X  33      55.830 109.030  24.070  1.00  0.00           C
ATOM    701  C2' G   X  33      54.980 110.180  23.570  1.00  0.00           C
ATOM    702  O2' G   X  33      53.670 109.840  23.090  1.00  0.00           O
ATOM    703  O3' G   X  33      55.700 107.870  23.270  1.00  0.00           O
ATOM    704  P   G   X  34      56.580 107.720  21.940  1.00  0.00           P
ATOM    705  OP1 G   X  34      56.110 106.500  21.350  1.00  0.00           O
ATOM    706  OP2 G   X  34      57.990 107.850  22.230  1.00  0.00           O
ATOM    707  O5' G   X  34      56.180 108.890  20.860  1.00  0.00           O
ATOM    708  C5' G   X  34      55.140 108.800  19.930  1.00  0.00           C
ATOM    709  C4' G   X  34      55.110 109.920  18.910  1.00  0.00           C
ATOM    710  O4' G   X  34      55.180 111.140  19.660  1.00  0.00           O
ATOM    711  C1' G   X  34      55.750 112.230  18.900  1.00  0.00           C
ATOM    712  N9  G   X  34      57.030 112.570  19.670  1.00  0.00           N
ATOM    713  C8  G   X  34      57.620 111.960  20.670  1.00  0.00           C
ATOM    714  N7  G   X  34      58.700 112.580  21.100  1.00  0.00           N
ATOM    715  C5  G   X  34      58.840 113.710  20.240  1.00  0.00           C
ATOM    716  C6  G   X  34      59.880 114.710  19.950  1.00  0.00           C
ATOM    717  O6  G   X  34      60.840 114.940  20.640  1.00  0.00           O
ATOM    718  N1  G   X  34      59.580 115.590  18.950  1.00  0.00           N
ATOM    719  C2  G   X  34      58.500 115.490  18.210  1.00  0.00           C
ATOM    720  N2  G   X  34      58.510 116.180  17.100  1.00  0.00           N
ATOM    721  N3  G   X  34      57.570 114.490  18.270  1.00  0.00           N
ATOM    722  C4  G   X  34      57.790 113.670  19.340  1.00  0.00           C
ATOM    723  C3' G   X  34      56.200 110.060  17.950  1.00  0.00           C
ATOM    724  C2' G   X  34      56.100 111.520  17.600  1.00  0.00           C
ATOM    725  O2' G   X  34      55.090 111.810  16.590  1.00  0.00           O
ATOM    726  O3' G   X  34      55.830 109.220  16.810  1.00  0.00           O
ATOM    727  P   A   X  35      57.070 108.600  15.960  1.00  0.00           P
ATOM    728  OP1 A   X  35      56.470 107.720  14.920  1.00  0.00           O
ATOM    729  OP2 A   X  35      57.940 107.900  16.970  1.00  0.00           O
ATOM    730  O5' A   X  35      57.940 109.820  15.340  1.00  0.00           O
ATOM    731  C5' A   X  35      57.500 110.520  14.180  1.00  0.00           C
ATOM    732  C4' A   X  35      58.100 111.890  13.920  1.00  0.00           C
ATOM    733  O4' A   X  35      58.010 112.680  15.120  1.00  0.00           O
ATOM    734  C1' A   X  35      59.300 113.230  15.420  1.00  0.00           C
ATOM    735  N9  A   X  35      60.100 112.660  16.460  1.00  0.00           N
ATOM    736  C8  A   X  35      59.780 111.580  17.300  1.00  0.00           C
ATOM    737  N7  A   X  35      60.670 111.400  18.220  1.00  0.00           N
ATOM    738  C5  A   X  35      61.560 112.420  18.070  1.00  0.00           C
ATOM    739  C6  A   X  35      62.810 112.810  18.630  1.00  0.00           C
ATOM    740  N6  A   X  35      63.480 112.220  19.590  1.00  0.00           N
ATOM    741  N1  A   X  35      63.420 113.920  18.250  1.00  0.00           N
ATOM    742  C2  A   X  35      62.890 114.640  17.280  1.00  0.00           C
ATOM    743  N3  A   X  35      61.780 114.360  16.670  1.00  0.00           N
ATOM    744  C4  A   X  35      61.150 113.250  17.080  1.00  0.00           C
ATOM    745  C3' A   X  35      59.520 111.810  13.510  1.00  0.00           C
ATOM    746  C2' A   X  35      60.030 113.150  14.090  1.00  0.00           C
ATOM    747  O2' A   X  35      59.590 114.290  13.380  1.00  0.00           O
ATOM    748  O3' A   X  35      59.690 111.680  12.150  1.00  0.00           O
ATOM    749  P   A   X  36      61.160 111.110  11.560  1.00  0.00           P
ATOM    750  OP1 A   X  36      61.100 111.330  10.050  1.00  0.00           O
ATOM    751  OP2 A   X  36      61.590 109.810  12.050  1.00  0.00           O
ATOM    752  O5' A   X  36      62.330 112.100  12.090  1.00  0.00           O
ATOM    753  C5' A   X  36      62.510 113.430  11.640  1.00  0.00           C
ATOM    754  C4' A   X  36      63.740 114.080  12.230  1.00  0.00           C
ATOM    755  O4' A   X  36      63.620 114.450  13.570  1.00  0.00           O
ATOM    756  C1' A   X  36      64.880 114.200  14.220  1.00  0.00           C
ATOM    757  N9  A   X  36      64.760 113.010  15.150  1.00  0.00           N
ATOM    758  C8  A   X  36      63.900 111.950  15.150  1.00  0.00           C
ATOM    759  N7  A   X  36      64.170 111.020  16.030  1.00  0.00           N
ATOM    760  C5  A   X  36      65.360 111.440  16.630  1.00  0.00           C
ATOM    761  C6  A   X  36      66.120 111.040  17.760  1.00  0.00           C
ATOM    762  N6  A   X  36      65.820 110.060  18.550  1.00  0.00           N
ATOM    763  N1  A   X  36      67.250 111.640  18.020  1.00  0.00           N
ATOM    764  C2  A   X  36      67.500 112.740  17.320  1.00  0.00           C
ATOM    765  N3  A   X  36      66.770 113.400  16.440  1.00  0.00           N
ATOM    766  C4  A   X  36      65.680 112.690  16.120  1.00  0.00           C
ATOM    767  C3' A   X  36      65.050 113.330  12.050  1.00  0.00           C
ATOM    768  C2' A   X  36      65.920 114.000  13.140  1.00  0.00           C
ATOM    769  O2' A   X  36      66.330 115.290  12.730  1.00  0.00           O
ATOM    770  O3' A   X  36      65.560 113.580  10.730  1.00  0.00           O
ATOM    771  P   G   X  37      66.620 112.630   9.900  1.00  0.00           P
ATOM    772  OP1 G   X  37      66.900 113.330   8.630  1.00  0.00           O
ATOM    773  OP2 G   X  37      66.190 111.230   9.850  1.00  0.00           O
ATOM    774  O5' G   X  37      67.950 112.680  10.840  1.00  0.00           O
ATOM    775  C5' G   X  37      68.670 113.890  11.010  1.00  0.00           C
ATOM    776  C4' G   X  37      69.680 113.790  12.170  1.00  0.00           C
ATOM    777  O4' G   X  37      69.110 113.750  13.500  1.00  0.00           O
ATOM    778  C1' G   X  37      69.800 112.750  14.310  1.00  0.00           C
ATOM    779  N9  G   X  37      69.110 111.470  14.510  1.00  0.00           N
ATOM    780  C8  G   X  37      68.100 110.880  13.830  1.00  0.00           C
ATOM    781  N7  G   X  37      67.790 109.690  14.290  1.00  0.00           N
ATOM    782  C5  G   X  37      68.640 109.510  15.440  1.00  0.00           C
ATOM    783  C6  G   X  37      68.670 108.440  16.370  1.00  0.00           C
ATOM    784  O6  G   X  37      68.110 107.280  16.400  1.00  0.00           O
ATOM    785  N1  G   X  37      69.530 108.690  17.400  1.00  0.00           N
ATOM    786  C2  G   X  37      70.300 109.850  17.490  1.00  0.00           C
ATOM    787  N2  G   X  37      71.110 109.860  18.530  1.00  0.00           N
ATOM    788  N3  G   X  37      70.260 110.790  16.570  1.00  0.00           N
ATOM    789  C4  G   X  37      69.400 110.630  15.580  1.00  0.00           C
ATOM    790  C3' G   X  37      70.640 112.690  12.040  1.00  0.00           C
ATOM    791  C2' G   X  37      71.070 112.540  13.490  1.00  0.00           C
ATOM    792  O2' G   X  37      72.100 113.470  13.840  1.00  0.00           O
ATOM    793  O3' G   X  37      71.580 112.920  11.080  1.00  0.00           O
ATOM    794  P   A   X  38      72.470 111.810  10.420  1.00  0.00           P
ATOM    795  OP1 A   X  38      73.100 112.530   9.320  1.00  0.00           O
ATOM    796  OP2 A   X  38      71.760 110.590  10.250  1.00  0.00           O
ATOM    797  O5' A   X  38      73.520 111.660  11.560  1.00  0.00           O
ATOM    798  C5' A   X  38      74.920 112.000  11.380  1.00  0.00           C
ATOM    799  C4' A   X  38      75.260 113.470  11.780  1.00  0.00           C
ATOM    800  O4' A   X  38      75.020 113.590  13.210  1.00  0.00           O
ATOM    801  C1' A   X  38      76.160 114.250  13.850  1.00  0.00           C
ATOM    802  N9  A   X  38      77.010 113.170  14.500  1.00  0.00           N
ATOM    803  C8  A   X  38      76.630 111.890  14.700  1.00  0.00           C
ATOM    804  N7  A   X  38      77.500 111.200  15.430  1.00  0.00           N
ATOM    805  C5  A   X  38      78.420 112.160  15.810  1.00  0.00           C
ATOM    806  C6  A   X  38      79.500 112.150  16.680  1.00  0.00           C
ATOM    807  N6  A   X  38      79.910 111.140  17.370  1.00  0.00           N
ATOM    808  N1  A   X  38      80.170 113.280  16.990  1.00  0.00           N
ATOM    809  C2  A   X  38      79.800 114.390  16.440  1.00  0.00           C
ATOM    810  N3  A   X  38      78.770 114.560  15.610  1.00  0.00           N
ATOM    811  C4  A   X  38      78.130 113.390  15.280  1.00  0.00           C
ATOM    812  C3' A   X  38      76.780 113.720  11.650  1.00  0.00           C
ATOM    813  C2' A   X  38      76.940 114.840  12.720  1.00  0.00           C
ATOM    814  O2' A   X  38      76.450 116.100  12.250  1.00  0.00           O
ATOM    815  O3' A   X  38      77.050 114.120  10.320  1.00  0.00           O
ATOM    816  P   A   X  39      78.380 113.590   9.610  1.00  0.00           P
ATOM    817  OP1 A   X  39      78.440 114.100   8.230  1.00  0.00           O
ATOM    818  OP2 A   X  39      78.310 112.170   9.810  1.00  0.00           O
ATOM    819  O5' A   X  39      79.580 114.250  10.540  1.00  0.00           O
ATOM    820  C5' A   X  39      80.010 115.580  10.390  1.00  0.00           C
ATOM    821  C4' A   X  39      81.110 115.990  11.450  1.00  0.00           C
ATOM    822  O4' A   X  39      80.670 115.550  12.700  1.00  0.00           O
ATOM    823  C1' A   X  39      81.710 114.990  13.440  1.00  0.00           C
ATOM    824  N9  A   X  39      81.470 113.470  13.610  1.00  0.00           N
ATOM    825  C8  A   X  39      80.440 112.670  13.190  1.00  0.00           C
ATOM    826  N7  A   X  39      80.590 111.400  13.510  1.00  0.00           N
ATOM    827  C5  A   X  39      81.700 111.420  14.340  1.00  0.00           C
ATOM    828  C6  A   X  39      82.370 110.500  15.220  1.00  0.00           C
ATOM    829  N6  A   X  39      81.960 109.200  15.430  1.00  0.00           N
ATOM    830  N1  A   X  39      83.190 110.840  16.150  1.00  0.00           N
ATOM    831  C2  A   X  39      83.600 112.150  16.100  1.00  0.00           C
ATOM    832  N3  A   X  39      83.110 113.140  15.350  1.00  0.00           N
ATOM    833  C4  A   X  39      82.160 112.690  14.460  1.00  0.00           C
ATOM    834  C3' A   X  39      82.520 115.330  11.270  1.00  0.00           C
ATOM    835  C2' A   X  39      83.040 115.340  12.670  1.00  0.00           C
ATOM    836  O2' A   X  39      83.470 116.650  13.130  1.00  0.00           O
ATOM    837  O3' A   X  39      83.250 115.980  10.270  1.00  0.00           O
ATOM    838  P   C   X  40      84.390 115.270   9.410  1.00  0.00           P
ATOM    839  OP1 C   X  40      84.920 116.300   8.480  1.00  0.00           O
ATOM    840  OP2 C   X  40      83.880 113.980   8.910  1.00  0.00           O
ATOM    841  O5' C   X  40      85.490 114.790  10.520  1.00  0.00           O
ATOM    842  C5' C   X  40      86.320 115.730  11.240  1.00  0.00           C
ATOM    843  C4' C   X  40      87.250 115.040  12.250  1.00  0.00           C
ATOM    844  O4' C   X  40      86.560 114.540  13.300  1.00  0.00           O
ATOM    845  C1' C   X  40      87.310 113.470  13.900  1.00  0.00           C
ATOM    846  N1  C   X  40      86.570 112.180  13.970  1.00  0.00           N
ATOM    847  C6  C   X  40      85.660 111.970  12.990  1.00  0.00           C
ATOM    848  C5  C   X  40      85.040 110.720  12.850  1.00  0.00           C
ATOM    849  C4  C   X  40      85.440 109.730  13.780  1.00  0.00           C
ATOM    850  N4  C   X  40      84.970 108.550  13.640  1.00  0.00           N
ATOM    851  N3  C   X  40      86.360 109.900  14.690  1.00  0.00           N
ATOM    852  C2  C   X  40      86.860 111.160  14.810  1.00  0.00           C
ATOM    853  O2  C   X  40      87.650 111.240  15.750  1.00  0.00           O
ATOM    854  C3' C   X  40      88.080 113.830  11.680  1.00  0.00           C
ATOM    855  C2' C   X  40      88.530 113.310  13.060  1.00  0.00           C
ATOM    856  O2' C   X  40      89.530 114.210  13.660  1.00  0.00           O
ATOM    857  O3' C   X  40      89.260 114.120  10.930  1.00  0.00           O
ATOM    858  P   G   X  41      89.580 113.210   9.680  1.00  0.00           P
ATOM    859  OP1 G   X  41      90.780 113.770   9.140  1.00  0.00           O
ATOM    860  OP2 G   X  41      88.370 113.090   8.850  1.00  0.00           O
ATOM    861  O5' G   X  41      89.880 111.780  10.290  1.00  0.00           O
ATOM    862  C5' G   X  41      91.130 111.680  10.970  1.00  0.00           C
ATOM    863  C4' G   X  41      91.130 110.440  11.850  1.00  0.00           C
ATOM    864  O4' G   X  41      89.930 110.280  12.580  1.00  0.00           O
ATOM    865  C1' G   X  41      89.470 108.960  12.560  1.00  0.00           C
ATOM    866  N9  G   X  41      88.290 108.650  11.680  1.00  0.00           N
ATOM    867  C8  G   X  41      87.630 109.400  10.730  1.00  0.00           C
ATOM    868  N7  G   X  41      86.680 108.790  10.100  1.00  0.00           N
ATOM    869  C5  G   X  41      86.650 107.520  10.730  1.00  0.00           C
ATOM    870  C6  G   X  41      85.810 106.360  10.590  1.00  0.00           C
ATOM    871  O6  G   X  41      84.950 106.220   9.690  1.00  0.00           O
ATOM    872  N1  G   X  41      86.180 105.280  11.360  1.00  0.00           N
ATOM    873  C2  G   X  41      87.200 105.290  12.220  1.00  0.00           C
ATOM    874  N2  G   X  41      87.480 104.210  12.910  1.00  0.00           N
ATOM    875  N3  G   X  41      88.000 106.340  12.430  1.00  0.00           N
ATOM    876  C4  G   X  41      87.680 107.410  11.650  1.00  0.00           C
ATOM    877  C3' G   X  41      91.350 109.080  11.160  1.00  0.00           C
ATOM    878  C2' G   X  41      90.730 108.180  12.180  1.00  0.00           C
ATOM    879  O2' G   X  41      91.540 108.020  13.380  1.00  0.00           O
ATOM    880  O3' G   X  41      92.740 108.810  10.920  1.00  0.00           O
ATOM    881  P   G   X  42      93.230 107.930   9.740  1.00  0.00           P
ATOM    882  OP1 G   X  42      94.710 107.880   9.740  1.00  0.00           O
ATOM    883  OP2 G   X  42      92.530 108.440   8.530  1.00  0.00           O
ATOM    884  O5' G   X  42      92.610 106.480   9.990  1.00  0.00           O
ATOM    885  C5' G   X  42      92.960 105.680  11.050  1.00  0.00           C
ATOM    886  C4' G   X  42      92.020 104.490  11.200  1.00  0.00           C
ATOM    887  O4' G   X  42      90.640 104.910  11.170  1.00  0.00           O
ATOM    888  C1' G   X  42      89.860 103.900  10.540  1.00  0.00           C
ATOM    889  N9  G   X  42      88.970 104.420   9.490  1.00  0.00           N
ATOM    890  C8  G   X  42      88.890 105.750   9.030  1.00  0.00           C
ATOM    891  N7  G   X  42      87.990 105.890   8.100  1.00  0.00           N
ATOM    892  C5  G   X  42      87.360 104.600   8.050  1.00  0.00           C
ATOM    893  C6  G   X  42      86.220 104.160   7.320  1.00  0.00           C
ATOM    894  O6  G   X  42      85.470 104.830   6.590  1.00  0.00           O
ATOM    895  N1  G   X  42      85.820 102.860   7.560  1.00  0.00           N
ATOM    896  C2  G   X  42      86.460 102.120   8.460  1.00  0.00           C
ATOM    897  N2  G   X  42      86.040 100.890   8.550  1.00  0.00           N
ATOM    898  N3  G   X  42      87.590 102.430   9.170  1.00  0.00           N
ATOM    899  C4  G   X  42      88.010 103.700   8.870  1.00  0.00           C
ATOM    900  C3' G   X  42      92.190 103.350  10.160  1.00  0.00           C
ATOM    901  C2' G   X  42      90.840 102.780  10.100  1.00  0.00           C
ATOM    902  O2' G   X  42      90.630 101.680  10.980  1.00  0.00           O
ATOM    903  O3' G   X  42      93.230 102.510  10.560  1.00  0.00           O
ATOM    904  P   C   X  43      94.240 101.810   9.480  1.00  0.00           P
ATOM    905  OP1 C   X  43      95.130 100.990  10.360  1.00  0.00           O
ATOM    906  OP2 C   X  43      94.810 102.880   8.670  1.00  0.00           O
ATOM    907  O5' C   X  43      93.130 100.890   8.640  1.00  0.00           O
ATOM    908  C5' C   X  43      92.950  99.490   8.980  1.00  0.00           C
ATOM    909  C4' C   X  43      91.660  99.020   8.310  1.00  0.00           C
ATOM    910  O4' C   X  43      90.460  99.850   8.350  1.00  0.00           O
ATOM    911  C1' C   X  43      89.680  99.550   7.210  1.00  0.00           C
ATOM    912  N1  C   X  43      89.350 100.780   6.460  1.00  0.00           N
ATOM    913  C6  C   X  43      90.200 101.910   6.490  1.00  0.00           C
ATOM    914  C5  C   X  43      89.690 103.070   5.960  1.00  0.00           C
ATOM    915  C4  C   X  43      88.430 103.080   5.310  1.00  0.00           C
ATOM    916  N4  C   X  43      88.100 104.170   4.660  1.00  0.00           N
ATOM    917  N3  C   X  43      87.710 101.980   5.140  1.00  0.00           N
ATOM    918  C2  C   X  43      88.190 100.830   5.680  1.00  0.00           C
ATOM    919  O2  C   X  43      87.600  99.760   5.410  1.00  0.00           O
ATOM    920  C3' C   X  43      91.940  98.940   6.860  1.00  0.00           C
ATOM    921  C2' C   X  43      90.530  98.610   6.300  1.00  0.00           C
ATOM    922  O2' C   X  43      90.160  97.280   6.550  1.00  0.00           O
ATOM    923  O3' C   X  43      92.800  97.980   6.430  1.00  0.00           O
ATOM    924  P   G   X  44      93.450  98.170   4.950  1.00  0.00           P
ATOM    925  OP1 G   X  44      94.530  97.100   4.930  1.00  0.00           O
ATOM    926  OP2 G   X  44      93.850  99.580   4.650  1.00  0.00           O
ATOM    927  O5' G   X  44      92.400  97.730   3.880  1.00  0.00           O
ATOM    928  C5' G   X  44      92.110  96.380   3.680  1.00  0.00           C
ATOM    929  C4' G   X  44      90.840  96.300   2.790  1.00  0.00           C
ATOM    930  O4' G   X  44      89.780  97.160   3.330  1.00  0.00           O
ATOM    931  C1' G   X  44      89.070  97.700   2.220  1.00  0.00           C
ATOM    932  N9  G   X  44      89.260  99.200   2.110  1.00  0.00           N
ATOM    933  C8  G   X  44      90.350  99.910   2.380  1.00  0.00           C
ATOM    934  N7  G   X  44      90.190 101.170   2.140  1.00  0.00           N
ATOM    935  C5  G   X  44      88.880 101.280   1.630  1.00  0.00           C
ATOM    936  C6  G   X  44      88.110 102.340   1.150  1.00  0.00           C
ATOM    937  O6  G   X  44      88.380 103.570   1.210  1.00  0.00           O
ATOM    938  N1  G   X  44      86.950 102.010   0.550  1.00  0.00           N
ATOM    939  C2  G   X  44      86.410 100.790   0.610  1.00  0.00           C
ATOM    940  N2  G   X  44      85.350 100.540  -0.050  1.00  0.00           N
ATOM    941  N3  G   X  44      87.100  99.700   1.060  1.00  0.00           N
ATOM    942  C4  G   X  44      88.310 100.060   1.590  1.00  0.00           C
ATOM    943  C3' G   X  44      91.080  96.660   1.300  1.00  0.00           C
ATOM    944  C2' G   X  44      89.600  97.040   0.980  1.00  0.00           C
ATOM    945  O2' G   X  44      88.860  95.840   0.760  1.00  0.00           O
ATOM    946  O3' G   X  44      91.690  95.680   0.440  1.00  0.00           O
ATOM    947  P   C   X  45      92.200  96.060  -0.960  1.00  0.00           P
ATOM    948  OP1 C   X  45      92.800  94.890  -1.610  1.00  0.00           O
ATOM    949  OP2 C   X  45      93.010  97.300  -0.740  1.00  0.00           O
ATOM    950  O5' C   X  45      90.960  96.470  -1.930  1.00  0.00           O
ATOM    951  C5' C   X  45      90.020  95.560  -2.370  1.00  0.00           C
ATOM    952  C4' C   X  45      88.780  96.270  -2.930  1.00  0.00           C
ATOM    953  O4' C   X  45      88.260  97.190  -2.040  1.00  0.00           O
ATOM    954  C1' C   X  45      87.670  98.320  -2.680  1.00  0.00           C
ATOM    955  N1  C   X  45      88.270  99.670  -2.330  1.00  0.00           N
ATOM    956  C6  C   X  45      89.500  99.800  -1.750  1.00  0.00           C
ATOM    957  C5  C   X  45      90.100 101.040  -1.610  1.00  0.00           C
ATOM    958  C4  C   X  45      89.340 102.160  -2.000  1.00  0.00           C
ATOM    959  N4  C   X  45      89.780 103.280  -1.720  1.00  0.00           N
ATOM    960  N3  C   X  45      88.110 102.050  -2.450  1.00  0.00           N
ATOM    961  C2  C   X  45      87.570 100.870  -2.590  1.00  0.00           C
ATOM    962  O2  C   X  45      86.420 100.790  -3.050  1.00  0.00           O
ATOM    963  C3' C   X  45      89.030  96.970  -4.300  1.00  0.00           C
ATOM    964  C2' C   X  45      87.820  97.990  -4.160  1.00  0.00           C
ATOM    965  O2' C   X  45      86.650  97.250  -4.570  1.00  0.00           O
ATOM    966  O3' C   X  45      88.950  96.140  -5.420  1.00  0.00           O
ATOM    967  P   C   X  46      90.100  95.960  -6.460  1.00  0.00           P
ATOM    968  OP1 C   X  46      89.700  94.700  -7.180  1.00  0.00           O
ATOM    969  OP2 C   X  46      91.450  96.050  -5.810  1.00  0.00           O
ATOM    970  O5' C   X  46      89.850  97.250  -7.290  1.00  0.00           O
ATOM    971  C5' C   X  46      88.870  97.210  -8.330  1.00  0.00           C
ATOM    972  C4' C   X  46      88.450  98.550  -8.950  1.00  0.00           C
ATOM    973  O4' C   X  46      87.780  99.300  -7.880  1.00  0.00           O
ATOM    974  C1' C   X  46      88.020 100.630  -8.170  1.00  0.00           C
ATOM    975  N1  C   X  46      88.860 101.330  -7.170  1.00  0.00           N
ATOM    976  C6  C   X  46      89.720 100.600  -6.440  1.00  0.00           C
ATOM    977  C5  C   X  46      90.470 101.290  -5.500  1.00  0.00           C
ATOM    978  C4  C   X  46      90.380 102.750  -5.510  1.00  0.00           C
ATOM    979  N4  C   X  46      91.130 103.440  -4.680  1.00  0.00           N
ATOM    980  N3  C   X  46      89.600 103.370  -6.270  1.00  0.00           N
ATOM    981  C2  C   X  46      88.920 102.720  -7.170  1.00  0.00           C
ATOM    982  O2  C   X  46      88.190 103.340  -7.930  1.00  0.00           O
ATOM    983  C3' C   X  46      89.620  99.360  -9.520  1.00  0.00           C
ATOM    984  C2' C   X  46      88.820 100.710  -9.480  1.00  0.00           C
ATOM    985  O2' C   X  46      87.890 100.740 -10.570  1.00  0.00           O
ATOM    986  O3' C   X  46      90.020  98.900 -10.890  1.00  0.00           O
ATOM    987  P   G   X  47      91.410  99.350 -11.570  1.00  0.00           P
ATOM    988  OP1 G   X  47      91.480  98.530 -12.760  1.00  0.00           O
ATOM    989  OP2 G   X  47      92.530  99.250 -10.580  1.00  0.00           O
ATOM    990  O5' G   X  47      91.390 100.900 -11.950  1.00  0.00           O
ATOM    991  C5' G   X  47      90.490 101.300 -12.930  1.00  0.00           C
ATOM    992  C4' G   X  47      90.440 102.780 -12.990  1.00  0.00           C
ATOM    993  O4' G   X  47      89.870 103.190 -11.720  1.00  0.00           O
ATOM    994  C1' G   X  47      90.360 104.520 -11.480  1.00  0.00           C
ATOM    995  N9  G   X  47      91.350 104.450 -10.390  1.00  0.00           N
ATOM    996  C8  G   X  47      91.690 103.420  -9.620  1.00  0.00           C
ATOM    997  N7  G   X  47      92.400 103.640  -8.500  1.00  0.00           N
ATOM    998  C5  G   X  47      92.610 105.060  -8.590  1.00  0.00           C
ATOM    999  C6  G   X  47      93.130 106.070  -7.730  1.00  0.00           C
ATOM   1000  O6  G   X  47      93.670 105.900  -6.640  1.00  0.00           O
ATOM   1001  N1  G   X  47      93.100 107.330  -8.190  1.00  0.00           N
ATOM   1002  C2  G   X  47      92.390 107.620  -9.330  1.00  0.00           C
ATOM   1003  N2  G   X  47      92.440 108.860  -9.640  1.00  0.00           N
ATOM   1004  N3  G   X  47      91.820 106.830 -10.190  1.00  0.00           N
ATOM   1005  C4  G   X  47      91.970 105.490  -9.770  1.00  0.00           C
ATOM   1006  C3' G   X  47      91.750 103.570 -13.170  1.00  0.00           C
ATOM   1007  C2' G   X  47      91.080 104.940 -12.700  1.00  0.00           C
ATOM   1008  O2' G   X  47      90.090 105.460 -13.610  1.00  0.00           O
ATOM   1009  O3' G   X  47      92.380 103.480 -14.450  1.00  0.00           O
ATOM   1010  P   C   X  48      93.900 103.870 -14.690  1.00  0.00           P
ATOM   1011  OP1 C   X  48      94.260 103.680 -16.120  1.00  0.00           O
ATOM   1012  OP2 C   X  48      94.630 103.070 -13.720  1.00  0.00           O
ATOM   1013  O5' C   X  48      94.060 105.400 -14.340  1.00  0.00           O
ATOM   1014  C5' C   X  48      93.450 106.440 -15.030  1.00  0.00           C
ATOM   1015  C4' C   X  48      93.740 107.930 -14.590  1.00  0.00           C
ATOM   1016  O4' C   X  48      93.260 108.110 -13.310  1.00  0.00           O
ATOM   1017  C1' C   X  48      94.320 108.780 -12.560  1.00  0.00           C
ATOM   1018  N1  C   X  48      95.130 108.040 -11.520  1.00  0.00           N
ATOM   1019  C6  C   X  48      95.080 106.680 -11.410  1.00  0.00           C
ATOM   1020  C5  C   X  48      95.740 106.050 -10.370  1.00  0.00           C
ATOM   1021  C4  C   X  48      96.370 106.850  -9.460  1.00  0.00           C
ATOM   1022  N4  C   X  48      96.990 106.340  -8.480  1.00  0.00           N
ATOM   1023  N3  C   X  48      96.490 108.170  -9.540  1.00  0.00           N
ATOM   1024  C2  C   X  48      95.880 108.790 -10.590  1.00  0.00           C
ATOM   1025  O2  C   X  48      96.180 109.970 -10.740  1.00  0.00           O
ATOM   1026  C3' C   X  48      95.240 108.320 -14.660  1.00  0.00           C
ATOM   1027  C2' C   X  48      95.280 109.370 -13.600  1.00  0.00           C
ATOM   1028  O2' C   X  48      94.660 110.600 -13.930  1.00  0.00           O
ATOM   1029  O3' C   X  48      95.650 108.730 -15.960  1.00  0.00           O
ATOM   1030  P   C   X  49      97.200 108.670 -16.480  1.00  0.00           P
ATOM   1031  OP1 C   X  49      97.200 109.470 -17.730  1.00  0.00           O
ATOM   1032  OP2 C   X  49      97.660 107.290 -16.460  1.00  0.00           O
ATOM   1033  O5' C   X  49      98.010 109.390 -15.330  1.00  0.00           O
ATOM   1034  C5' C   X  49      97.950 110.800 -15.370  1.00  0.00           C
ATOM   1035  C4' C   X  49      99.040 111.340 -14.410  1.00  0.00           C
ATOM   1036  O4' C   X  49      98.580 111.020 -13.120  1.00  0.00           O
ATOM   1037  C1' C   X  49      99.710 111.020 -12.300  1.00  0.00           C
ATOM   1038  N1  C   X  49      99.840 109.720 -11.550  1.00  0.00           N
ATOM   1039  C6  C   X  49      99.300 108.520 -11.960  1.00  0.00           C
ATOM   1040  C5  C   X  49      99.420 107.380 -11.220  1.00  0.00           C
ATOM   1041  C4  C   X  49     100.100 107.540  -9.940  1.00  0.00           C
ATOM   1042  N4  C   X  49     100.280 106.560  -9.160  1.00  0.00           N
ATOM   1043  N3  C   X  49     100.750 108.600  -9.620  1.00  0.00           N
ATOM   1044  C2  C   X  49     100.630 109.700 -10.440  1.00  0.00           C
ATOM   1045  O2  C   X  49     101.170 110.760 -10.020  1.00  0.00           O
ATOM   1046  C3' C   X  49     100.450 110.780 -14.500  1.00  0.00           C
ATOM   1047  C2' C   X  49     100.920 111.260 -13.140  1.00  0.00           C
ATOM   1048  O2' C   X  49     101.060 112.700 -13.260  1.00  0.00           O
ATOM   1049  O3' C   X  49     101.170 111.200 -15.650  1.00  0.00           O
ATOM   1050  P   G   X  50     102.470 110.480 -16.250  1.00  0.00           P
ATOM   1051  OP1 G   X  50     102.930 111.210 -17.470  1.00  0.00           O
ATOM   1052  OP2 G   X  50     102.200 109.050 -16.380  1.00  0.00           O
ATOM   1053  O5' G   X  50     103.530 110.800 -15.060  1.00  0.00           O
ATOM   1054  C5' G   X  50     103.840 112.180 -14.880  1.00  0.00           C
ATOM   1055  C4' G   X  50     104.780 112.390 -13.660  1.00  0.00           C
ATOM   1056  O4' G   X  50     104.110 112.280 -12.410  1.00  0.00           O
ATOM   1057  C1' G   X  50     104.930 111.630 -11.390  1.00  0.00           C
ATOM   1058  N9  G   X  50     104.430 110.310 -11.020  1.00  0.00           N
ATOM   1059  C8  G   X  50     103.900 109.390 -11.880  1.00  0.00           C
ATOM   1060  N7  G   X  50     103.630 108.270 -11.290  1.00  0.00           N
ATOM   1061  C5  G   X  50     104.120 108.430  -9.990  1.00  0.00           C
ATOM   1062  C6  G   X  50     104.310 107.560  -8.810  1.00  0.00           C
ATOM   1063  O6  G   X  50     104.080 106.350  -8.710  1.00  0.00           O
ATOM   1064  N1  G   X  50     104.960 108.130  -7.700  1.00  0.00           N
ATOM   1065  C2  G   X  50     105.440 109.420  -7.720  1.00  0.00           C
ATOM   1066  N2  G   X  50     106.150 109.850  -6.720  1.00  0.00           N
ATOM   1067  N3  G   X  50     105.250 110.210  -8.770  1.00  0.00           N
ATOM   1068  C4  G   X  50     104.590 109.710  -9.820  1.00  0.00           C
ATOM   1069  C3' G   X  50     105.910 111.420 -13.580  1.00  0.00           C
ATOM   1070  C2' G   X  50     106.300 111.500 -12.060  1.00  0.00           C
ATOM   1071  O2' G   X  50     107.030 112.660 -11.690  1.00  0.00           O
ATOM   1072  O3' G   X  50     106.980 111.600 -14.460  1.00  0.00           O
ATOM   1073  P   G   X  51     108.170 110.460 -14.700  1.00  0.00           P
ATOM   1074  OP1 G   X  51     108.720 110.030 -13.410  1.00  0.00           O
ATOM   1075  OP2 G   X  51     109.120 110.850 -15.710  1.00  0.00           O
ATOM   1076  O5' G   X  51     107.340 109.170 -15.200  1.00  0.00           O
ATOM   1077  C5' G   X  51     106.380 109.380 -16.230  1.00  0.00           C
ATOM   1078  C4' G   X  51     106.460 108.060 -17.080  1.00  0.00           C
ATOM   1079  O4' G   X  51     107.560 108.070 -17.920  1.00  0.00           O
ATOM   1080  C1' G   X  51     108.100 106.810 -17.990  1.00  0.00           C
ATOM   1081  N9  G   X  51     109.420 106.590 -17.230  1.00  0.00           N
ATOM   1082  C8  G   X  51     110.230 107.470 -16.650  1.00  0.00           C
ATOM   1083  N7  G   X  51     111.400 107.050 -16.240  1.00  0.00           N
ATOM   1084  C5  G   X  51     111.210 105.710 -16.360  1.00  0.00           C
ATOM   1085  C6  G   X  51     112.100 104.690 -16.010  1.00  0.00           C
ATOM   1086  O6  G   X  51     113.250 104.790 -15.490  1.00  0.00           O
ATOM   1087  N1  G   X  51     111.820 103.460 -16.540  1.00  0.00           N
ATOM   1088  C2  G   X  51     110.710 103.290 -17.290  1.00  0.00           C
ATOM   1089  N2  G   X  51     110.420 102.080 -17.600  1.00  0.00           N
ATOM   1090  N3  G   X  51     109.760 104.150 -17.530  1.00  0.00           N
ATOM   1091  C4  G   X  51     110.130 105.390 -17.130  1.00  0.00           C
ATOM   1092  C3' G   X  51     106.390 106.730 -16.380  1.00  0.00           C
ATOM   1093  C2' G   X  51     107.080 105.870 -17.410  1.00  0.00           C
ATOM   1094  O2' G   X  51     106.250 105.310 -18.420  1.00  0.00           O
ATOM   1095  O3' G   X  51     105.080 106.150 -16.240  1.00  0.00           O
ATOM   1096  P   A   X  52     104.540 105.680 -14.910  1.00  0.00           P
ATOM   1097  OP1 A   X  52     103.150 105.130 -15.310  1.00  0.00           O
ATOM   1098  OP2 A   X  52     104.670 106.670 -13.840  1.00  0.00           O
ATOM   1099  O5' A   X  52     105.540 104.470 -14.630  1.00  0.00           O
ATOM   1100  C5' A   X  52     105.290 103.190 -15.200  1.00  0.00           C
ATOM   1101  C4' A   X  52     106.440 102.170 -14.850  1.00  0.00           C
ATOM   1102  O4' A   X  52     107.600 102.700 -15.420  1.00  0.00           O
ATOM   1103  C1' A   X  52     108.740 102.350 -14.640  1.00  0.00           C
ATOM   1104  N9  A   X  52     109.320 103.550 -13.950  1.00  0.00           N
ATOM   1105  C8  A   X  52     108.890 104.900 -13.850  1.00  0.00           C
ATOM   1106  N7  A   X  52     109.790 105.740 -13.400  1.00  0.00           N
ATOM   1107  C5  A   X  52     110.840 104.900 -13.000  1.00  0.00           C
ATOM   1108  C6  A   X  52     112.110 105.040 -12.420  1.00  0.00           C
ATOM   1109  N6  A   X  52     112.760 106.170 -12.090  1.00  0.00           N
ATOM   1110  N1  A   X  52     112.920 104.000 -12.120  1.00  0.00           N
ATOM   1111  C2  A   X  52     112.440 102.840 -12.490  1.00  0.00           C
ATOM   1112  N3  A   X  52     111.290 102.510 -13.040  1.00  0.00           N
ATOM   1113  C4  A   X  52     110.470 103.610 -13.200  1.00  0.00           C
ATOM   1114  C3' A   X  52     106.710 102.030 -13.360  1.00  0.00           C
ATOM   1115  C2' A   X  52     108.110 101.460 -13.580  1.00  0.00           C
ATOM   1116  O2' A   X  52     108.140 100.040 -13.910  1.00  0.00           O
ATOM   1117  O3' A   X  52     105.810 101.130 -12.760  1.00  0.00           O
ATOM   1118  P   A   X  53     105.460 101.170 -11.190  1.00  0.00           P
ATOM   1119  OP1 A   X  53     104.620 100.000 -10.910  1.00  0.00           O
ATOM   1120  OP2 A   X  53     104.900 102.460 -10.890  1.00  0.00           O
ATOM   1121  O5' A   X  53     106.760 100.970 -10.280  1.00  0.00           O
ATOM   1122  C5' A   X  53     107.450  99.750 -10.320  1.00  0.00           C
ATOM   1123  C4' A   X  53     108.790  99.790  -9.580  1.00  0.00           C
ATOM   1124  O4' A   X  53     109.760 100.590 -10.280  1.00  0.00           O
ATOM   1125  C1' A   X  53     110.670 101.240  -9.330  1.00  0.00           C
ATOM   1126  N9  A   X  53     110.380 102.740  -9.420  1.00  0.00           N
ATOM   1127  C8  A   X  53     109.290 103.380 -10.050  1.00  0.00           C
ATOM   1128  N7  A   X  53     109.330 104.710 -10.020  1.00  0.00           N
ATOM   1129  C5  A   X  53     110.500 105.010  -9.220  1.00  0.00           C
ATOM   1130  C6  A   X  53     111.160 106.150  -8.690  1.00  0.00           C
ATOM   1131  N6  A   X  53     110.920 107.460  -8.920  1.00  0.00           N
ATOM   1132  N1  A   X  53     112.310 105.990  -7.940  1.00  0.00           N
ATOM   1133  C2  A   X  53     112.610 104.760  -7.620  1.00  0.00           C
ATOM   1134  N3  A   X  53     112.120 103.650  -7.970  1.00  0.00           N
ATOM   1135  C4  A   X  53     111.040 103.760  -8.800  1.00  0.00           C
ATOM   1136  C3' A   X  53     108.720 100.440  -8.210  1.00  0.00           C
ATOM   1137  C2' A   X  53     110.210 100.730  -7.970  1.00  0.00           C
ATOM   1138  O2' A   X  53     110.930  99.540  -7.700  1.00  0.00           O
ATOM   1139  O3' A   X  53     108.090  99.470  -7.320  1.00  0.00           O
ATOM   1140  P   A   X  54     107.350  99.980  -5.970  1.00  0.00           P
ATOM   1141  OP1 A   X  54     106.870  98.820  -5.180  1.00  0.00           O
ATOM   1142  OP2 A   X  54     106.330 100.980  -6.460  1.00  0.00           O
ATOM   1143  O5' A   X  54     108.460 100.740  -5.110  1.00  0.00           O
ATOM   1144  C5' A   X  54     109.320 100.040  -4.310  1.00  0.00           C
ATOM   1145  C4' A   X  54     110.200 100.970  -3.460  1.00  0.00           C
ATOM   1146  O4' A   X  54     110.980 101.770  -4.350  1.00  0.00           O
ATOM   1147  C1' A   X  54     111.170 103.080  -3.860  1.00  0.00           C
ATOM   1148  N9  A   X  54     110.450 104.060  -4.720  1.00  0.00           N
ATOM   1149  C8  A   X  54     109.460 103.760  -5.610  1.00  0.00           C
ATOM   1150  N7  A   X  54     108.990 104.790  -6.250  1.00  0.00           N
ATOM   1151  C5  A   X  54     109.660 105.880  -5.660  1.00  0.00           C
ATOM   1152  C6  A   X  54     109.520 107.280  -5.790  1.00  0.00           C
ATOM   1153  N6  A   X  54     108.800 107.910  -6.660  1.00  0.00           N
ATOM   1154  N1  A   X  54     110.260 108.080  -4.960  1.00  0.00           N
ATOM   1155  C2  A   X  54     111.050 107.570  -4.080  1.00  0.00           C
ATOM   1156  N3  A   X  54     111.280 106.230  -3.900  1.00  0.00           N
ATOM   1157  C4  A   X  54     110.500 105.450  -4.680  1.00  0.00           C
ATOM   1158  C3' A   X  54     109.470 101.930  -2.520  1.00  0.00           C
ATOM   1159  C2' A   X  54     110.490 103.110  -2.490  1.00  0.00           C
ATOM   1160  O2' A   X  54     111.620 102.760  -1.760  1.00  0.00           O
ATOM   1161  O3' A   X  54     109.250 101.380  -1.200  1.00  0.00           O
ATOM   1162  P   C   X  55     107.860 101.480  -0.480  1.00  0.00           P
ATOM   1163  OP1 C   X  55     108.100 101.190   0.900  1.00  0.00           O
ATOM   1164  OP2 C   X  55     106.930 100.680  -1.260  1.00  0.00           O
ATOM   1165  O5' C   X  55     107.440 102.980  -0.640  1.00  0.00           O
ATOM   1166  C5' C   X  55     108.130 103.930   0.150  1.00  0.00           C
ATOM   1167  C4' C   X  55     108.020 105.380  -0.380  1.00  0.00           C
ATOM   1168  O4' C   X  55     108.430 105.400  -1.750  1.00  0.00           O
ATOM   1169  C1' C   X  55     107.710 106.470  -2.330  1.00  0.00           C
ATOM   1170  N1  C   X  55     106.740 105.890  -3.350  1.00  0.00           N
ATOM   1171  C6  C   X  55     106.410 104.580  -3.510  1.00  0.00           C
ATOM   1172  C5  C   X  55     105.400 104.240  -4.350  1.00  0.00           C
ATOM   1173  C4  C   X  55     104.910 105.290  -5.260  1.00  0.00           C
ATOM   1174  N4  C   X  55     104.050 104.920  -6.180  1.00  0.00           N
ATOM   1175  N3  C   X  55     105.390 106.510  -5.250  1.00  0.00           N
ATOM   1176  C2  C   X  55     106.220 106.870  -4.280  1.00  0.00           C
ATOM   1177  O2  C   X  55     106.590 108.050  -4.290  1.00  0.00           O
ATOM   1178  C3' C   X  55     106.660 106.050  -0.270  1.00  0.00           C
ATOM   1179  C2' C   X  55     106.920 107.170  -1.210  1.00  0.00           C
ATOM   1180  O2' C   X  55     107.680 108.290  -0.800  1.00  0.00           O
ATOM   1181  O3' C   X  55     106.350 106.420   1.040  1.00  0.00           O
ATOM   1182  P   G   X  56     104.840 106.660   1.330  1.00  0.00           P
ATOM   1183  OP1 G   X  56     104.770 106.980   2.770  1.00  0.00           O
ATOM   1184  OP2 G   X  56     104.090 105.480   0.910  1.00  0.00           O
ATOM   1185  O5' G   X  56     104.340 107.910   0.440  1.00  0.00           O
ATOM   1186  C5' G   X  56     104.800 109.200   0.800  1.00  0.00           C
ATOM   1187  C4' G   X  56     104.300 110.050  -0.290  1.00  0.00           C
ATOM   1188  O4' G   X  56     104.650 109.520  -1.510  1.00  0.00           O
ATOM   1189  C1' G   X  56     103.680 109.870  -2.400  1.00  0.00           C
ATOM   1190  N9  G   X  56     103.080 108.760  -3.150  1.00  0.00           N
ATOM   1191  C8  G   X  56     102.780 107.540  -2.740  1.00  0.00           C
ATOM   1192  N7  G   X  56     102.240 106.760  -3.640  1.00  0.00           N
ATOM   1193  C5  G   X  56     102.200 107.600  -4.760  1.00  0.00           C
ATOM   1194  C6  G   X  56     101.720 107.410  -6.100  1.00  0.00           C
ATOM   1195  O6  G   X  56     101.190 106.440  -6.610  1.00  0.00           O
ATOM   1196  N1  G   X  56     101.860 108.460  -6.930  1.00  0.00           N
ATOM   1197  C2  G   X  56     102.120 109.710  -6.480  1.00  0.00           C
ATOM   1198  N2  G   X  56     102.080 110.710  -7.400  1.00  0.00           N
ATOM   1199  N3  G   X  56     102.590 109.960  -5.320  1.00  0.00           N
ATOM   1200  C4  G   X  56     102.570 108.860  -4.470  1.00  0.00           C
ATOM   1201  C3' G   X  56     102.810 110.380  -0.290  1.00  0.00           C
ATOM   1202  C2' G   X  56     102.660 110.770  -1.800  1.00  0.00           C
ATOM   1203  O2' G   X  56     103.050 112.110  -2.130  1.00  0.00           O
ATOM   1204  O3' G   X  56     102.460 111.470   0.620  1.00  0.00           O
ATOM   1205  P   G   X  57     100.910 111.910   0.850  1.00  0.00           P
ATOM   1206  OP1 G   X  57     100.890 112.930   1.990  1.00  0.00           O
ATOM   1207  OP2 G   X  57     100.130 110.700   1.010  1.00  0.00           O
ATOM   1208  O5' G   X  57     100.370 112.640  -0.400  1.00  0.00           O
ATOM   1209  C5' G   X  57     100.510 114.010  -0.750  1.00  0.00           C
ATOM   1210  C4' G   X  57     100.000 114.290  -2.170  1.00  0.00           C
ATOM   1211  O4' G   X  57     100.690 113.490  -3.170  1.00  0.00           O
ATOM   1212  C1' G   X  57      99.870 113.180  -4.240  1.00  0.00           C
ATOM   1213  N9  G   X  57      99.410 111.810  -4.390  1.00  0.00           N
ATOM   1214  C8  G   X  57      99.510 110.790  -3.500  1.00  0.00           C
ATOM   1215  N7  G   X  57      99.370 109.600  -3.990  1.00  0.00           N
ATOM   1216  C5  G   X  57      98.840 109.840  -5.280  1.00  0.00           C
ATOM   1217  C6  G   X  57      98.260 108.990  -6.230  1.00  0.00           C
ATOM   1218  O6  G   X  57      98.070 107.770  -6.110  1.00  0.00           O
ATOM   1219  N1  G   X  57      97.960 109.580  -7.400  1.00  0.00           N
ATOM   1220  C2  G   X  57      98.010 110.930  -7.630  1.00  0.00           C
ATOM   1221  N2  G   X  57      97.360 111.270  -8.740  1.00  0.00           N
ATOM   1222  N3  G   X  57      98.480 111.800  -6.720  1.00  0.00           N
ATOM   1223  C4  G   X  57      98.930 111.220  -5.580  1.00  0.00           C
ATOM   1224  C3' G   X  57      98.570 114.160  -2.580  1.00  0.00           C
ATOM   1225  C2' G   X  57      98.670 114.090  -4.180  1.00  0.00           C
ATOM   1226  O2' G   X  57      99.040 115.330  -4.740  1.00  0.00           O
ATOM   1227  O3' G   X  57      97.700 115.180  -2.090  1.00  0.00           O
ATOM   1228  P   C   X  58      96.110 114.920  -1.850  1.00  0.00           P
[truncated: 1,114,694 more chars]
