# Supplementary material for: Structural and dynamic mechanisms for coupled folding and tRNA recognition of a translational T-box riboswitch
Source: Nat Commun. 2023 Nov 15;14:7394. doi: 10.1038/s41467-023-43232-z (PMC10651847; doi:10.1038/s41467-023-43232-z)
Supplement: Supplementary file 5 — Supplementary Data 2 [file 41467_2023_43232_MOESM5_ESM.zip › Supplementary Data 2/T89_10mM.pdb]

MODEL        1
ATOM      1  O5' G   X   1      84.130  97.160  13.720  0.00  0.00            
ATOM      2  C5' G   X   1      83.620  98.480  13.550  0.00  0.00            
ATOM      3  C4' G   X   1      83.840  99.570  14.620  0.00  0.00            
ATOM      4  O4' G   X   1      83.680  99.120  15.960  0.00  0.00            
ATOM      5  C1' G   X   1      84.480  99.890  16.870  0.00  0.00            
ATOM      6  N9  G   X   1      85.190  99.020  17.870  0.00  0.00            
ATOM      7  C8  G   X   1      84.960  97.700  18.110  0.00  0.00            
ATOM      8  N7  G   X   1      85.610  97.110  19.090  0.00  0.00            
ATOM      9  C5  G   X   1      86.390  98.210  19.570  0.00  0.00            
ATOM     10  C6  G   X   1      87.470  98.250  20.560  0.00  0.00            
ATOM     11  O6  G   X   1      87.940  97.270  21.150  0.00  0.00            
ATOM     12  N1  G   X   1      87.930  99.570  20.760  0.00  0.00            
ATOM     13  C2  G   X   1      87.530 100.610  20.040  0.00  0.00            
ATOM     14  N2  G   X   1      87.950 101.820  20.430  0.00  0.00            
ATOM     15  N3  G   X   1      86.620 100.620  19.060  0.00  0.00            
ATOM     16  C4  G   X   1      86.080  99.370  18.870  0.00  0.00            
ATOM     17  C3' G   X   1      85.310  99.970  14.650  0.00  0.00            
ATOM     18  C2' G   X   1      85.460 100.680  16.020  0.00  0.00            
ATOM     19  O2' G   X   1      85.210 102.080  16.170  0.00  0.00            
ATOM     20  O3' G   X   1      85.890 100.750  13.650  0.00  0.00            
ATOM     21  P   G   X   2      87.320 100.600  13.160  0.00  0.00            
ATOM     22  OP1 G   X   2      87.240 101.190  11.810  0.00  0.00            
ATOM     23  OP2 G   X   2      87.690  99.160  13.250  0.00  0.00            
ATOM     24  O5' G   X   2      88.230 101.450  14.120  0.00  0.00            
ATOM     25  C5' G   X   2      88.140 102.870  13.980  0.00  0.00            
ATOM     26  C4' G   X   2      88.810 103.700  15.090  0.00  0.00            
ATOM     27  O4' G   X   2      88.460 103.200  16.400  0.00  0.00            
ATOM     28  C1' G   X   2      89.590 103.270  17.320  0.00  0.00            
ATOM     29  N9  G   X   2      90.000 101.910  17.660  0.00  0.00            
ATOM     30  C8  G   X   2      89.650 100.730  17.020  0.00  0.00            
ATOM     31  N7  G   X   2      90.130  99.670  17.630  0.00  0.00            
ATOM     32  C5  G   X   2      90.780 100.170  18.750  0.00  0.00            
ATOM     33  C6  G   X   2      91.620  99.450  19.640  0.00  0.00            
ATOM     34  O6  G   X   2      91.830  98.260  19.690  0.00  0.00            
ATOM     35  N1  G   X   2      92.240 100.320  20.550  0.00  0.00            
ATOM     36  C2  G   X   2      92.190 101.670  20.440  0.00  0.00            
ATOM     37  N2  G   X   2      92.730 102.330  21.470  0.00  0.00            
ATOM     38  N3  G   X   2      91.460 102.410  19.560  0.00  0.00            
ATOM     39  C4  G   X   2      90.740 101.600  18.720  0.00  0.00            
ATOM     40  C3' G   X   2      90.330 103.630  15.040  0.00  0.00            
ATOM     41  C2' G   X   2      90.660 103.980  16.540  0.00  0.00            
ATOM     42  O2' G   X   2      90.440 105.410  16.850  0.00  0.00            
ATOM     43  O3' G   X   2      91.100 104.610  14.210  0.00  0.00            
ATOM     44  P   C   X   3      92.560 104.230  13.680  0.00  0.00            
ATOM     45  OP1 C   X   3      92.990 105.250  12.740  0.00  0.00            
ATOM     46  OP2 C   X   3      92.470 102.850  13.270  0.00  0.00            
ATOM     47  O5' C   X   3      93.510 104.210  14.990  0.00  0.00            
ATOM     48  C5' C   X   3      93.830 105.390  15.730  0.00  0.00            
ATOM     49  C4' C   X   3      94.570 105.050  17.020  0.00  0.00            
ATOM     50  O4' C   X   3      93.800 104.410  18.080  0.00  0.00            
ATOM     51  C1' C   X   3      94.750 103.670  18.880  0.00  0.00            
ATOM     52  N1  C   X   3      94.810 102.170  18.520  0.00  0.00            
ATOM     53  C6  C   X   3      93.940 101.620  17.630  0.00  0.00            
ATOM     54  C5  C   X   3      93.890 100.260  17.490  0.00  0.00            
ATOM     55  C4  C   X   3      94.670  99.440  18.310  0.00  0.00            
ATOM     56  N4  C   X   3      94.600  98.130  18.390  0.00  0.00            
ATOM     57  N3  C   X   3      95.340 100.010  19.330  0.00  0.00            
ATOM     58  C2  C   X   3      95.450 101.350  19.500  0.00  0.00            
ATOM     59  O2  C   X   3      96.000 101.800  20.480  0.00  0.00            
ATOM     60  C3' C   X   3      95.950 104.380  17.020  0.00  0.00            
ATOM     61  C2' C   X   3      96.150 104.230  18.550  0.00  0.00            
ATOM     62  O2' C   X   3      96.390 105.420  19.310  0.00  0.00            
ATOM     63  O3' C   X   3      96.880 105.250  16.360  0.00  0.00            
ATOM     64  P   G   X   4      97.870 104.530  15.330  0.00  0.00            
ATOM     65  OP1 G   X   4      98.630 105.670  14.760  0.00  0.00            
ATOM     66  OP2 G   X   4      97.120 103.600  14.450  0.00  0.00            
ATOM     67  O5' G   X   4      98.740 103.660  16.130  0.00  0.00            
ATOM     68  C5' G   X   4      99.820 104.190  16.880  0.00  0.00            
ATOM     69  C4' G   X   4     100.630 103.240  17.790  0.00  0.00            
ATOM     70  O4' G   X   4      99.790 102.530  18.700  0.00  0.00            
ATOM     71  C1' G   X   4     100.190 101.140  18.890  0.00  0.00            
ATOM     72  N9  G   X   4      99.320 100.170  18.260  0.00  0.00            
ATOM     73  C8  G   X   4      98.490 100.270  17.150  0.00  0.00            
ATOM     74  N7  G   X   4      97.980  99.160  16.700  0.00  0.00            
ATOM     75  C5  G   X   4      98.430  98.230  17.600  0.00  0.00            
ATOM     76  C6  G   X   4      98.310  96.800  17.710  0.00  0.00            
ATOM     77  O6  G   X   4      97.670  96.040  17.010  0.00  0.00            
ATOM     78  N1  G   X   4      98.860  96.280  18.810  0.00  0.00            
ATOM     79  C2  G   X   4      99.750  97.000  19.590  0.00  0.00            
ATOM     80  N2  G   X   4     100.190  96.360  20.570  0.00  0.00            
ATOM     81  N3  G   X   4     100.030  98.320  19.520  0.00  0.00            
ATOM     82  C4  G   X   4      99.350  98.840  18.490  0.00  0.00            
ATOM     83  C3' G   X   4     101.420 102.140  17.110  0.00  0.00            
ATOM     84  C2' G   X   4     101.590 101.060  18.220  0.00  0.00            
ATOM     85  O2' G   X   4     102.560 101.390  19.230  0.00  0.00            
ATOM     86  O3' G   X   4     102.680 102.600  16.740  0.00  0.00            
ATOM     87  P   A   X   5     103.480 101.910  15.480  0.00  0.00            
ATOM     88  OP1 A   X   5     103.430 102.890  14.460  0.00  0.00            
ATOM     89  OP2 A   X   5     102.940 100.590  15.130  0.00  0.00            
ATOM     90  O5' A   X   5     104.960 101.820  16.010  0.00  0.00            
ATOM     91  C5' A   X   5     105.210 100.950  17.020  0.00  0.00            
ATOM     92  C4' A   X   5     106.610 100.590  17.150  0.00  0.00            
ATOM     93  O4' A   X   5     106.690  99.620  18.180  0.00  0.00            
ATOM     94  C1' A   X   5     107.150  98.410  17.630  0.00  0.00            
ATOM     95  N9  A   X   5     106.630  97.250  18.390  0.00  0.00            
ATOM     96  C8  A   X   5     107.330  96.260  18.990  0.00  0.00            
ATOM     97  N7  A   X   5     106.610  95.390  19.590  0.00  0.00            
ATOM     98  C5  A   X   5     105.310  95.770  19.240  0.00  0.00            
ATOM     99  C6  A   X   5     104.000  95.260  19.380  0.00  0.00            
ATOM    100  N6  A   X   5     103.700  94.110  19.990  0.00  0.00            
ATOM    101  N1  A   X   5     102.880  95.910  19.060  0.00  0.00            
ATOM    102  C2  A   X   5     103.090  97.060  18.400  0.00  0.00            
ATOM    103  N3  A   X   5     104.160  97.610  18.000  0.00  0.00            
ATOM    104  C4  A   X   5     105.240  96.960  18.550  0.00  0.00            
ATOM    105  C3' A   X   5     107.090  99.920  15.850  0.00  0.00            
ATOM    106  C2' A   X   5     106.600  98.500  16.200  0.00  0.00            
ATOM    107  O2' A   X   5     107.150  97.630  15.180  0.00  0.00            
ATOM    108  O3' A   X   5     108.500 100.020  15.690  0.00  0.00            
ATOM    109  P   C   X   6     109.170 100.270  14.310  0.00  0.00            
ATOM    110  OP1 C   X   6     108.490  99.220  13.490  0.00  0.00            
ATOM    111  OP2 C   X   6     110.590 100.160  14.550  0.00  0.00            
ATOM    112  O5' C   X   6     108.670 101.790  13.940  0.00  0.00            
ATOM    113  C5' C   X   6     109.240 102.800  14.680  0.00  0.00            
ATOM    114  C4' C   X   6     108.600 104.190  14.400  0.00  0.00            
ATOM    115  O4' C   X   6     108.700 104.280  13.010  0.00  0.00            
ATOM    116  C1' C   X   6     107.440 104.670  12.480  0.00  0.00            
ATOM    117  N1  C   X   6     107.140 104.260  11.050  0.00  0.00            
ATOM    118  C6  C   X   6     107.650 103.090  10.590  0.00  0.00            
ATOM    119  C5  C   X   6     107.630 102.720   9.250  0.00  0.00            
ATOM    120  C4  C   X   6     107.110 103.760   8.380  0.00  0.00            
ATOM    121  N4  C   X   6     107.050 103.610   7.080  0.00  0.00            
ATOM    122  N3  C   X   6     106.610 104.860   8.800  0.00  0.00            
ATOM    123  C2  C   X   6     106.660 105.140  10.080  0.00  0.00            
ATOM    124  O2  C   X   6     106.190 106.210  10.390  0.00  0.00            
ATOM    125  C3' C   X   6     107.140 104.290  14.760  0.00  0.00            
ATOM    126  C2' C   X   6     106.470 104.020  13.390  0.00  0.00            
ATOM    127  O2' C   X   6     105.230 104.520  13.270  0.00  0.00            
ATOM    128  O3' C   X   6     106.670 105.560  15.290  0.00  0.00            
ATOM    129  P   G   X   7     107.190 106.310  16.690  0.00  0.00            
ATOM    130  OP1 G   X   7     106.230 107.420  16.990  0.00  0.00            
ATOM    131  OP2 G   X   7     108.600 106.710  16.580  0.00  0.00            
ATOM    132  O5' G   X   7     107.230 105.200  17.910  0.00  0.00            
ATOM    133  C5' G   X   7     105.990 104.700  18.460  0.00  0.00            
ATOM    134  C4' G   X   7     106.260 103.910  19.730  0.00  0.00            
ATOM    135  O4' G   X   7     106.510 102.500  19.530  0.00  0.00            
ATOM    136  C1' G   X   7     107.670 102.200  20.260  0.00  0.00            
ATOM    137  N9  G   X   7     108.650 101.250  19.620  0.00  0.00            
ATOM    138  C8  G   X   7     109.620 101.510  18.680  0.00  0.00            
ATOM    139  N7  G   X   7     110.670 100.750  18.780  0.00  0.00            
ATOM    140  C5  G   X   7     110.270  99.810  19.730  0.00  0.00            
ATOM    141  C6  G   X   7     110.890  98.650  20.250  0.00  0.00            
ATOM    142  O6  G   X   7     111.990  98.180  20.060  0.00  0.00            
ATOM    143  N1  G   X   7     110.080  97.860  21.080  0.00  0.00            
ATOM    144  C2  G   X   7     108.820  98.140  21.430  0.00  0.00            
ATOM    145  N2  G   X   7     108.100  97.200  21.960  0.00  0.00            
ATOM    146  N3  G   X   7     108.210  99.220  20.950  0.00  0.00            
ATOM    147  C4  G   X   7     108.940 100.040  20.110  0.00  0.00            
ATOM    148  C3' G   X   7     107.210 104.580  20.680  0.00  0.00            
ATOM    149  C2' G   X   7     108.310 103.550  20.660  0.00  0.00            
ATOM    150  O2' G   X   7     108.940 103.460  21.940  0.00  0.00            
ATOM    151  O3' G   X   7     106.790 104.670  22.010  0.00  0.00            
ATOM    152  P   A   X   8     106.000 105.890  22.600  0.00  0.00            
ATOM    153  OP1 A   X   8     106.430 107.120  21.860  0.00  0.00            
ATOM    154  OP2 A   X   8     106.080 105.800  24.030  0.00  0.00            
ATOM    155  O5' A   X   8     104.470 105.500  22.310  0.00  0.00            
ATOM    156  C5' A   X   8     103.610 106.130  21.410  0.00  0.00            
ATOM    157  C4' A   X   8     102.190 105.540  21.140  0.00  0.00            
ATOM    158  O4' A   X   8     102.240 104.190  20.800  0.00  0.00            
ATOM    159  C1' A   X   8     101.350 103.380  21.630  0.00  0.00            
ATOM    160  N9  A   X   8     102.110 102.640  22.690  0.00  0.00            
ATOM    161  C8  A   X   8     103.450 102.420  22.820  0.00  0.00            
ATOM    162  N7  A   X   8     103.790 101.670  23.840  0.00  0.00            
ATOM    163  C5  A   X   8     102.560 101.320  24.440  0.00  0.00            
ATOM    164  C6  A   X   8     102.170 100.520  25.500  0.00  0.00            
ATOM    165  N6  A   X   8     103.000  99.950  26.430  0.00  0.00            
ATOM    166  N1  A   X   8     100.890 100.220  25.680  0.00  0.00            
ATOM    167  C2  A   X   8     100.020 100.740  24.890  0.00  0.00            
ATOM    168  N3  A   X   8     100.220 101.540  23.850  0.00  0.00            
ATOM    169  C4  A   X   8     101.570 101.790  23.680  0.00  0.00            
ATOM    170  C3' A   X   8     101.250 105.640  22.380  0.00  0.00            
ATOM    171  C2' A   X   8     100.320 104.450  22.180  0.00  0.00            
ATOM    172  O2' A   X   8      99.240 104.600  21.280  0.00  0.00            
ATOM    173  O3' A   X   8     100.480 106.850  22.470  0.00  0.00            
ATOM    174  P   U   X   9     100.020 107.490  23.860  0.00  0.00            
ATOM    175  OP1 U   X   9      98.940 108.460  23.560  0.00  0.00            
ATOM    176  OP2 U   X   9     101.200 108.030  24.540  0.00  0.00            
ATOM    177  O5' U   X   9      99.430 106.370  24.850  0.00  0.00            
ATOM    178  C5' U   X   9      98.070 105.950  24.790  0.00  0.00            
ATOM    179  C4' U   X   9      97.780 105.060  26.000  0.00  0.00            
ATOM    180  O4' U   X   9      98.430 103.850  25.850  0.00  0.00            
ATOM    181  C1' U   X   9      98.820 103.320  27.080  0.00  0.00            
ATOM    182  N1  U   X   9     100.320 103.150  27.280  0.00  0.00            
ATOM    183  C6  U   X   9     101.180 103.870  26.530  0.00  0.00            
ATOM    184  C5  U   X   9     102.530 103.840  26.800  0.00  0.00            
ATOM    185  C4  U   X   9     103.070 103.140  27.910  0.00  0.00            
ATOM    186  O4  U   X   9     104.220 103.130  28.240  0.00  0.00            
ATOM    187  N3  U   X   9     102.130 102.470  28.640  0.00  0.00            
ATOM    188  C2  U   X   9     100.760 102.450  28.360  0.00  0.00            
ATOM    189  O2  U   X   9     100.030 101.830  29.150  0.00  0.00            
ATOM    190  C3' U   X   9      98.120 105.560  27.410  0.00  0.00            
ATOM    191  C2' U   X   9      98.360 104.240  28.240  0.00  0.00            
ATOM    192  O2' U   X   9      97.180 103.660  28.790  0.00  0.00            
ATOM    193  O3' U   X   9      97.200 106.370  28.190  0.00  0.00            
ATOM    194  P   C   X  10      97.770 107.510  29.190  0.00  0.00            
ATOM    195  OP1 C   X  10      96.650 107.950  30.080  0.00  0.00            
ATOM    196  OP2 C   X  10      98.440 108.550  28.410  0.00  0.00            
ATOM    197  O5' C   X  10      98.880 106.830  30.130  0.00  0.00            
ATOM    198  C5' C   X  10      98.580 106.030  31.250  0.00  0.00            
ATOM    199  C4' C   X  10      99.820 105.430  32.050  0.00  0.00            
ATOM    200  O4' C   X  10     100.670 104.660  31.180  0.00  0.00            
ATOM    201  C1' C   X  10     102.030 104.890  31.470  0.00  0.00            
ATOM    202  N1  C   X  10     102.840 105.600  30.430  0.00  0.00            
ATOM    203  C6  C   X  10     102.300 106.220  29.340  0.00  0.00            
ATOM    204  C5  C   X  10     103.060 106.730  28.300  0.00  0.00            
ATOM    205  C4  C   X  10     104.430 106.540  28.460  0.00  0.00            
ATOM    206  N4  C   X  10     105.290 106.990  27.550  0.00  0.00            
ATOM    207  N3  C   X  10     105.040 105.930  29.460  0.00  0.00            
ATOM    208  C2  C   X  10     104.260 105.520  30.510  0.00  0.00            
ATOM    209  O2  C   X  10     104.820 105.010  31.500  0.00  0.00            
ATOM    210  C3' C   X  10     100.720 106.420  32.700  0.00  0.00            
ATOM    211  C2' C   X  10     102.020 105.630  32.790  0.00  0.00            
ATOM    212  O2' C   X  10     102.050 104.780  33.950  0.00  0.00            
ATOM    213  O3' C   X  10     100.090 106.720  33.950  0.00  0.00            
ATOM    214  P   C   X  11     100.160 108.240  34.470  0.00  0.00            
ATOM    215  OP1 C   X  11      99.610 108.400  35.840  0.00  0.00            
ATOM    216  OP2 C   X  11      99.790 109.130  33.360  0.00  0.00            
ATOM    217  O5' C   X  11     101.760 108.430  34.630  0.00  0.00            
ATOM    218  C5' C   X  11     102.480 107.910  35.740  0.00  0.00            
ATOM    219  C4' C   X  11     104.000 107.960  35.590  0.00  0.00            
ATOM    220  O4' C   X  11     104.370 107.340  34.420  0.00  0.00            
ATOM    221  C1' C   X  11     105.630 107.920  34.030  0.00  0.00            
ATOM    222  N1  C   X  11     105.630 108.420  32.580  0.00  0.00            
ATOM    223  C6  C   X  11     104.410 108.660  31.940  0.00  0.00            
ATOM    224  C5  C   X  11     104.430 109.100  30.610  0.00  0.00            
ATOM    225  C4  C   X  11     105.770 109.310  30.100  0.00  0.00            
ATOM    226  N4  C   X  11     105.960 109.730  28.890  0.00  0.00            
ATOM    227  N3  C   X  11     106.880 109.150  30.740  0.00  0.00            
ATOM    228  C2  C   X  11     106.870 108.700  31.980  0.00  0.00            
ATOM    229  O2  C   X  11     107.900 108.500  32.570  0.00  0.00            
ATOM    230  C3' C   X  11     104.600 109.370  35.590  0.00  0.00            
ATOM    231  C2' C   X  11     105.950 109.110  34.890  0.00  0.00            
ATOM    232  O2' C   X  11     106.960 108.800  35.820  0.00  0.00            
ATOM    233  O3' C   X  11     104.670 109.920  36.900  0.00  0.00            
ATOM    234  P   G   X  12     104.830 111.490  37.120  0.00  0.00            
ATOM    235  OP1 G   X  12     104.850 111.660  38.580  0.00  0.00            
ATOM    236  OP2 G   X  12     103.720 112.210  36.390  0.00  0.00            
ATOM    237  O5' G   X  12     106.270 112.000  36.570  0.00  0.00            
ATOM    238  C5' G   X  12     107.440 111.750  37.360  0.00  0.00            
ATOM    239  C4' G   X  12     108.710 111.980  36.410  0.00  0.00            
ATOM    240  O4' G   X  12     108.610 111.130  35.290  0.00  0.00            
ATOM    241  C1' G   X  12     109.360 111.820  34.310  0.00  0.00            
ATOM    242  N9  G   X  12     108.460 112.110  33.140  0.00  0.00            
ATOM    243  C8  G   X  12     107.160 112.250  33.010  0.00  0.00            
ATOM    244  N7  G   X  12     106.770 112.510  31.830  0.00  0.00            
ATOM    245  C5  G   X  12     107.900 112.510  31.070  0.00  0.00            
ATOM    246  C6  G   X  12     108.210 112.800  29.700  0.00  0.00            
ATOM    247  O6  G   X  12     107.430 113.200  28.840  0.00  0.00            
ATOM    248  N1  G   X  12     109.480 112.980  29.390  0.00  0.00            
ATOM    249  C2  G   X  12     110.420 112.790  30.350  0.00  0.00            
ATOM    250  N2  G   X  12     111.660 113.040  29.830  0.00  0.00            
ATOM    251  N3  G   X  12     110.310 112.480  31.640  0.00  0.00            
ATOM    252  C4  G   X  12     108.960 112.280  31.880  0.00  0.00            
ATOM    253  C3' G   X  12     108.850 113.460  35.910  0.00  0.00            
ATOM    254  C2' G   X  12     109.890 113.120  34.850  0.00  0.00            
ATOM    255  O2' G   X  12     111.200 112.880  35.370  0.00  0.00            
ATOM    256  O3' G   X  12     109.280 114.360  36.920  0.00  0.00            
ATOM    257  P   G   X  13     109.150 115.940  36.780  0.00  0.00            
ATOM    258  OP1 G   X  13     109.650 116.480  38.060  0.00  0.00            
ATOM    259  OP2 G   X  13     107.780 116.220  36.220  0.00  0.00            
ATOM    260  O5' G   X  13     110.180 116.220  35.570  0.00  0.00            
ATOM    261  C5' G   X  13     111.540 116.470  35.840  0.00  0.00            
ATOM    262  C4' G   X  13     112.260 116.790  34.570  0.00  0.00            
ATOM    263  O4' G   X  13     112.140 115.820  33.550  0.00  0.00            
ATOM    264  C1' G   X  13     112.390 116.460  32.320  0.00  0.00            
ATOM    265  N9  G   X  13     111.180 116.240  31.490  0.00  0.00            
ATOM    266  C8  G   X  13     109.900 115.910  31.960  0.00  0.00            
ATOM    267  N7  G   X  13     108.980 115.840  31.030  0.00  0.00            
ATOM    268  C5  G   X  13     109.680 116.200  29.890  0.00  0.00            
ATOM    269  C6  G   X  13     109.280 116.360  28.530  0.00  0.00            
ATOM    270  O6  G   X  13     108.120 116.420  28.020  0.00  0.00            
ATOM    271  N1  G   X  13     110.330 116.480  27.650  0.00  0.00            
ATOM    272  C2  G   X  13     111.590 116.800  28.050  0.00  0.00            
ATOM    273  N2  G   X  13     112.370 117.230  27.100  0.00  0.00            
ATOM    274  N3  G   X  13     112.020 116.710  29.300  0.00  0.00            
ATOM    275  C4  G   X  13     111.040 116.460  30.190  0.00  0.00            
ATOM    276  C3' G   X  13     111.850 118.160  33.980  0.00  0.00            
ATOM    277  C2' G   X  13     112.540 117.960  32.550  0.00  0.00            
ATOM    278  O2' G   X  13     114.010 118.270  32.430  0.00  0.00            
ATOM    279  O3' G   X  13     112.520 119.230  34.620  0.00  0.00            
ATOM    280  P   C   X  14     112.160 120.760  34.330  0.00  0.00            
ATOM    281  OP1 C   X  14     112.680 120.970  32.960  0.00  0.00            
ATOM    282  OP2 C   X  14     112.770 121.600  35.410  0.00  0.00            
ATOM    283  O5' C   X  14     110.590 120.890  34.260  0.00  0.00            
ATOM    284  C5' C   X  14     109.900 120.670  32.960  0.00  0.00            
ATOM    285  C4' C   X  14     108.400 120.320  33.040  0.00  0.00            
ATOM    286  O4' C   X  14     108.120 119.150  33.730  0.00  0.00            
ATOM    287  C1' C   X  14     106.880 119.150  34.430  0.00  0.00            
ATOM    288  N1  C   X  14     107.040 119.300  35.880  0.00  0.00            
ATOM    289  C6  C   X  14     108.260 119.490  36.450  0.00  0.00            
ATOM    290  C5  C   X  14     108.370 119.660  37.770  0.00  0.00            
ATOM    291  C4  C   X  14     107.220 119.810  38.530  0.00  0.00            
ATOM    292  N4  C   X  14     107.260 120.070  39.830  0.00  0.00            
ATOM    293  N3  C   X  14     105.980 119.540  38.090  0.00  0.00            
ATOM    294  C2  C   X  14     105.840 119.290  36.740  0.00  0.00            
ATOM    295  O2  C   X  14     104.740 118.880  36.310  0.00  0.00            
ATOM    296  C3' C   X  14     107.390 121.320  33.650  0.00  0.00            
ATOM    297  C2' C   X  14     106.200 120.350  33.800  0.00  0.00            
ATOM    298  O2' C   X  14     105.560 119.910  32.630  0.00  0.00            
ATOM    299  O3' C   X  14     106.800 122.310  32.730  0.00  0.00            
ATOM    300  P   C   X  15     107.140 123.850  32.770  0.00  0.00            
ATOM    301  OP1 C   X  15     107.160 124.220  31.320  0.00  0.00            
ATOM    302  OP2 C   X  15     108.310 124.160  33.640  0.00  0.00            
ATOM    303  O5' C   X  15     105.770 124.480  33.350  0.00  0.00            
ATOM    304  C5' C   X  15     105.420 124.270  34.700  0.00  0.00            
ATOM    305  C4' C   X  15     103.880 124.290  34.800  0.00  0.00            
ATOM    306  O4' C   X  15     103.420 125.630  34.600  0.00  0.00            
ATOM    307  C1' C   X  15     102.120 125.680  34.080  0.00  0.00            
ATOM    308  N1  C   X  15     102.080 126.560  32.780  0.00  0.00            
ATOM    309  C6  C   X  15     103.300 127.000  32.160  0.00  0.00            
ATOM    310  C5  C   X  15     103.210 127.880  31.100  0.00  0.00            
ATOM    311  C4  C   X  15     101.880 128.230  30.740  0.00  0.00            
ATOM    312  N4  C   X  15     101.730 129.150  29.860  0.00  0.00            
ATOM    313  N3  C   X  15     100.780 127.870  31.330  0.00  0.00            
ATOM    314  C2  C   X  15     100.830 127.080  32.410  0.00  0.00            
ATOM    315  O2  C   X  15      99.820 126.630  32.940  0.00  0.00            
ATOM    316  C3' C   X  15     103.060 123.520  33.720  0.00  0.00            
ATOM    317  C2' C   X  15     101.730 124.250  33.730  0.00  0.00            
ATOM    318  O2' C   X  15     100.900 123.820  34.790  0.00  0.00            
ATOM    319  O3' C   X  15     102.940 122.180  34.070  0.00  0.00            
ATOM    320  P   A   X  16     102.410 121.130  32.930  0.00  0.00            
ATOM    321  OP1 A   X  16     102.340 119.840  33.690  0.00  0.00            
ATOM    322  OP2 A   X  16     103.440 121.260  31.840  0.00  0.00            
ATOM    323  O5' A   X  16     101.030 121.550  32.430  0.00  0.00            
ATOM    324  C5' A   X  16      99.840 121.110  33.110  0.00  0.00            
ATOM    325  C4' A   X  16      98.680 121.840  32.560  0.00  0.00            
ATOM    326  O4' A   X  16      98.900 123.200  32.480  0.00  0.00            
ATOM    327  C1' A   X  16      98.090 123.770  31.450  0.00  0.00            
ATOM    328  N9  A   X  16      98.960 124.510  30.490  0.00  0.00            
ATOM    329  C8  A   X  16     100.340 124.430  30.330  0.00  0.00            
ATOM    330  N7  A   X  16     100.840 125.250  29.480  0.00  0.00            
ATOM    331  C5  A   X  16      99.690 125.890  29.000  0.00  0.00            
ATOM    332  C6  A   X  16      99.440 126.840  27.980  0.00  0.00            
ATOM    333  N6  A   X  16     100.330 127.530  27.350  0.00  0.00            
ATOM    334  N1  A   X  16      98.200 127.070  27.520  0.00  0.00            
ATOM    335  C2  A   X  16      97.200 126.440  28.170  0.00  0.00            
ATOM    336  N3  A   X  16      97.260 125.620  29.210  0.00  0.00            
ATOM    337  C4  A   X  16      98.570 125.410  29.530  0.00  0.00            
ATOM    338  C3' A   X  16      98.400 121.490  31.050  0.00  0.00            
ATOM    339  C2' A   X  16      97.370 122.610  30.700  0.00  0.00            
ATOM    340  O2' A   X  16      96.070 122.400  31.320  0.00  0.00            
ATOM    341  O3' A   X  16      97.840 120.230  30.750  0.00  0.00            
ATOM    342  P   U   X  17      98.310 119.280  29.650  0.00  0.00            
ATOM    343  OP1 U   X  17      97.600 118.010  29.620  0.00  0.00            
ATOM    344  OP2 U   X  17      99.820 119.220  29.660  0.00  0.00            
ATOM    345  O5' U   X  17      97.930 120.070  28.360  0.00  0.00            
ATOM    346  C5' U   X  17      96.600 120.280  27.910  0.00  0.00            
ATOM    347  C4' U   X  17      96.600 121.290  26.810  0.00  0.00            
ATOM    348  O4' U   X  17      97.100 122.570  27.280  0.00  0.00            
ATOM    349  C1' U   X  17      97.660 123.070  26.090  0.00  0.00            
ATOM    350  N1  U   X  17      99.130 123.260  26.250  0.00  0.00            
ATOM    351  C6  U   X  17      99.830 122.740  27.340  0.00  0.00            
ATOM    352  C5  U   X  17     101.180 123.020  27.520  0.00  0.00            
ATOM    353  C4  U   X  17     101.890 123.760  26.520  0.00  0.00            
ATOM    354  O4  U   X  17     103.090 124.020  26.530  0.00  0.00            
ATOM    355  N3  U   X  17     101.100 124.290  25.490  0.00  0.00            
ATOM    356  C2  U   X  17      99.770 124.100  25.390  0.00  0.00            
ATOM    357  O2  U   X  17      99.240 124.710  24.480  0.00  0.00            
ATOM    358  C3' U   X  17      97.370 120.820  25.600  0.00  0.00            
ATOM    359  C2' U   X  17      97.370 122.160  24.890  0.00  0.00            
ATOM    360  O2' U   X  17      96.160 122.610  24.260  0.00  0.00            
ATOM    361  O3' U   X  17      96.640 119.840  24.790  0.00  0.00            
ATOM    362  P   C   X  18      97.240 118.750  23.810  0.00  0.00            
ATOM    363  OP1 C   X  18      96.280 118.390  22.790  0.00  0.00            
ATOM    364  OP2 C   X  18      97.810 117.680  24.760  0.00  0.00            
ATOM    365  O5' C   X  18      98.530 119.500  23.140  0.00  0.00            
ATOM    366  C5' C   X  18      98.400 120.170  21.790  0.00  0.00            
ATOM    367  C4' C   X  18      99.530 120.930  21.350  0.00  0.00            
ATOM    368  O4' C   X  18      99.980 121.900  22.320  0.00  0.00            
ATOM    369  C1' C   X  18     101.360 122.010  22.320  0.00  0.00            
ATOM    370  N1  C   X  18     102.090 121.650  23.540  0.00  0.00            
ATOM    371  C6  C   X  18     101.460 121.070  24.650  0.00  0.00            
ATOM    372  C5  C   X  18     102.200 120.680  25.710  0.00  0.00            
ATOM    373  C4  C   X  18     103.570 120.960  25.750  0.00  0.00            
ATOM    374  N4  C   X  18     104.240 120.700  26.860  0.00  0.00            
ATOM    375  N3  C   X  18     104.150 121.600  24.760  0.00  0.00            
ATOM    376  C2  C   X  18     103.490 121.890  23.600  0.00  0.00            
ATOM    377  O2  C   X  18     104.110 122.440  22.670  0.00  0.00            
ATOM    378  C3' C   X  18     100.780 120.140  20.960  0.00  0.00            
ATOM    379  C2' C   X  18     101.850 121.180  21.150  0.00  0.00            
ATOM    380  O2' C   X  18     101.830 121.940  19.970  0.00  0.00            
ATOM    381  O3' C   X  18     100.730 119.480  19.670  0.00  0.00            
ATOM    382  P   A   X  19     101.580 118.140  19.230  0.00  0.00            
ATOM    383  OP1 A   X  19     101.230 117.770  17.820  0.00  0.00            
ATOM    384  OP2 A   X  19     101.460 117.150  20.300  0.00  0.00            
ATOM    385  O5' A   X  19     103.080 118.540  19.290  0.00  0.00            
ATOM    386  C5' A   X  19     103.670 119.270  18.220  0.00  0.00            
ATOM    387  C4' A   X  19     105.050 119.790  18.530  0.00  0.00            
ATOM    388  O4' A   X  19     104.960 120.380  19.830  0.00  0.00            
ATOM    389  C1' A   X  19     106.200 120.390  20.510  0.00  0.00            
ATOM    390  N9  A   X  19     106.190 119.810  21.860  0.00  0.00            
ATOM    391  C8  A   X  19     105.180 119.120  22.450  0.00  0.00            
ATOM    392  N7  A   X  19     105.300 118.910  23.720  0.00  0.00            
ATOM    393  C5  A   X  19     106.540 119.560  23.980  0.00  0.00            
ATOM    394  C6  A   X  19     107.360 119.740  25.150  0.00  0.00            
ATOM    395  N6  A   X  19     107.030 119.340  26.380  0.00  0.00            
ATOM    396  N1  A   X  19     108.620 120.260  25.090  0.00  0.00            
ATOM    397  C2  A   X  19     109.010 120.590  23.860  0.00  0.00            
ATOM    398  N3  A   X  19     108.350 120.550  22.680  0.00  0.00            
ATOM    399  C4  A   X  19     107.120 119.960  22.790  0.00  0.00            
ATOM    400  C3' A   X  19     106.000 118.670  18.810  0.00  0.00            
ATOM    401  C2' A   X  19     107.030 119.490  19.660  0.00  0.00            
ATOM    402  O2' A   X  19     107.830 120.380  18.950  0.00  0.00            
ATOM    403  O3' A   X  19     106.620 118.030  17.670  0.00  0.00            
ATOM    404  P   C   X  20     107.040 116.480  17.760  0.00  0.00            
ATOM    405  OP1 C   X  20     107.460 116.100  16.400  0.00  0.00            
ATOM    406  OP2 C   X  20     105.950 115.740  18.360  0.00  0.00            
ATOM    407  O5' C   X  20     108.310 116.380  18.620  0.00  0.00            
ATOM    408  C5' C   X  20     109.600 116.960  18.300  0.00  0.00            
ATOM    409  C4' C   X  20     110.520 117.200  19.450  0.00  0.00            
ATOM    410  O4' C   X  20     110.010 118.010  20.520  0.00  0.00            
ATOM    411  C1' C   X  20     110.640 117.550  21.690  0.00  0.00            
ATOM    412  N1  C   X  20     109.560 117.100  22.570  0.00  0.00            
ATOM    413  C6  C   X  20     108.240 116.850  22.120  0.00  0.00            
ATOM    414  C5  C   X  20     107.340 116.420  23.030  0.00  0.00            
ATOM    415  C4  C   X  20     107.810 116.360  24.400  0.00  0.00            
ATOM    416  N4  C   X  20     106.950 115.990  25.310  0.00  0.00            
ATOM    417  N3  C   X  20     108.970 116.760  24.830  0.00  0.00            
ATOM    418  C2  C   X  20     109.920 117.100  23.890  0.00  0.00            
ATOM    419  O2  C   X  20     111.090 117.320  24.300  0.00  0.00            
ATOM    420  C3' C   X  20     110.790 115.880  20.130  0.00  0.00            
ATOM    421  C2' C   X  20     111.530 116.420  21.370  0.00  0.00            
ATOM    422  O2' C   X  20     112.830 117.000  21.040  0.00  0.00            
ATOM    423  O3' C   X  20     111.450 114.930  19.290  0.00  0.00            
ATOM    424  P   C   X  21     111.790 113.410  19.690  0.00  0.00            
ATOM    425  OP1 C   X  21     112.610 112.700  18.630  0.00  0.00            
ATOM    426  OP2 C   X  21     110.510 112.790  19.940  0.00  0.00            
ATOM    427  O5' C   X  21     112.570 113.350  21.010  0.00  0.00            
ATOM    428  C5' C   X  21     113.970 113.700  21.020  0.00  0.00            
ATOM    429  C4' C   X  21     114.590 113.910  22.400  0.00  0.00            
ATOM    430  O4' C   X  21     113.800 114.720  23.290  0.00  0.00            
ATOM    431  C1' C   X  21     113.680 114.150  24.530  0.00  0.00            
ATOM    432  N1  C   X  21     112.310 113.700  24.880  0.00  0.00            
ATOM    433  C6  C   X  21     111.300 113.550  24.000  0.00  0.00            
ATOM    434  C5  C   X  21     110.010 113.450  24.370  0.00  0.00            
ATOM    435  C4  C   X  21     109.820 113.420  25.790  0.00  0.00            
ATOM    436  N4  C   X  21     108.620 113.210  26.240  0.00  0.00            
ATOM    437  N3  C   X  21     110.800 113.430  26.710  0.00  0.00            
ATOM    438  C2  C   X  21     112.060 113.640  26.240  0.00  0.00            
ATOM    439  O2  C   X  21     112.990 113.580  27.100  0.00  0.00            
ATOM    440  C3' C   X  21     114.710 112.520  23.140  0.00  0.00            
ATOM    441  C2' C   X  21     114.720 113.020  24.620  0.00  0.00            
ATOM    442  O2' C   X  21     116.010 113.570  24.910  0.00  0.00            
ATOM    443  O3' C   X  21     115.830 111.730  22.840  0.00  0.00            
ATOM    444  P   G   X  22     115.870 110.120  23.160  0.00  0.00            
ATOM    445  OP1 G   X  22     117.170 109.540  22.690  0.00  0.00            
ATOM    446  OP2 G   X  22     114.660 109.530  22.610  0.00  0.00            
ATOM    447  O5' G   X  22     115.760 109.890  24.720  0.00  0.00            
ATOM    448  C5' G   X  22     116.910 109.930  25.580  0.00  0.00            
ATOM    449  C4' G   X  22     116.390 109.580  27.070  0.00  0.00            
ATOM    450  O4' G   X  22     115.400 110.580  27.480  0.00  0.00            
ATOM    451  C1' G   X  22     114.660 109.990  28.540  0.00  0.00            
ATOM    452  N9  G   X  22     113.300 110.010  27.970  0.00  0.00            
ATOM    453  C8  G   X  22     112.910 110.150  26.670  0.00  0.00            
ATOM    454  N7  G   X  22     111.660 110.100  26.430  0.00  0.00            
ATOM    455  C5  G   X  22     111.130 109.820  27.660  0.00  0.00            
ATOM    456  C6  G   X  22     109.750 109.640  28.150  0.00  0.00            
ATOM    457  O6  G   X  22     108.640 109.890  27.630  0.00  0.00            
ATOM    458  N1  G   X  22     109.720 109.330  29.430  0.00  0.00            
ATOM    459  C2  G   X  22     110.810 109.170  30.280  0.00  0.00            
ATOM    460  N2  G   X  22     110.560 108.910  31.550  0.00  0.00            
ATOM    461  N3  G   X  22     112.050 109.400  29.910  0.00  0.00            
ATOM    462  C4  G   X  22     112.140 109.740  28.600  0.00  0.00            
ATOM    463  C3' G   X  22     115.720 108.270  27.380  0.00  0.00            
ATOM    464  C2' G   X  22     115.130 108.510  28.760  0.00  0.00            
ATOM    465  O2' G   X  22     116.130 108.550  29.740  0.00  0.00            
ATOM    466  O3' G   X  22     116.600 107.220  27.320  0.00  0.00            
ATOM    467  P   G   X  23     116.120 105.710  27.080  0.00  0.00            
ATOM    468  OP1 G   X  23     117.340 104.860  27.060  0.00  0.00            
ATOM    469  OP2 G   X  23     115.270 105.650  25.890  0.00  0.00            
ATOM    470  O5' G   X  23     115.360 105.100  28.350  0.00  0.00            
ATOM    471  C5' G   X  23     116.000 104.990  29.630  0.00  0.00            
ATOM    472  C4' G   X  23     114.990 104.870  30.730  0.00  0.00            
ATOM    473  O4' G   X  23     114.140 106.020  30.780  0.00  0.00            
ATOM    474  C1' G   X  23     112.910 105.550  31.260  0.00  0.00            
ATOM    475  N9  G   X  23     111.860 105.730  30.210  0.00  0.00            
ATOM    476  C8  G   X  23     112.170 106.050  28.940  0.00  0.00            
ATOM    477  N7  G   X  23     111.130 106.330  28.270  0.00  0.00            
ATOM    478  C5  G   X  23     110.060 106.180  29.180  0.00  0.00            
ATOM    479  C6  G   X  23     108.670 106.260  28.950  0.00  0.00            
ATOM    480  O6  G   X  23     108.080 106.580  27.910  0.00  0.00            
ATOM    481  N1  G   X  23     107.840 105.850  30.050  0.00  0.00            
ATOM    482  C2  G   X  23     108.460 105.610  31.270  0.00  0.00            
ATOM    483  N2  G   X  23     107.640 105.500  32.240  0.00  0.00            
ATOM    484  N3  G   X  23     109.800 105.530  31.490  0.00  0.00            
ATOM    485  C4  G   X  23     110.510 105.700  30.390  0.00  0.00            
ATOM    486  C3' G   X  23     114.160 103.630  30.640  0.00  0.00            
ATOM    487  C2' G   X  23     113.030 104.050  31.560  0.00  0.00            
ATOM    488  O2' G   X  23     113.430 103.880  32.930  0.00  0.00            
ATOM    489  O3' G   X  23     115.000 102.560  31.020  0.00  0.00            
ATOM    490  P   G   X  24     114.960 101.070  30.360  0.00  0.00            
ATOM    491  OP1 G   X  24     115.550 100.130  31.360  0.00  0.00            
ATOM    492  OP2 G   X  24     115.380 101.140  28.950  0.00  0.00            
ATOM    493  O5' G   X  24     113.360 100.870  30.380  0.00  0.00            
ATOM    494  C5' G   X  24     112.650 100.280  31.410  0.00  0.00            
ATOM    495  C4' G   X  24     111.110 100.220  31.160  0.00  0.00            
ATOM    496  O4' G   X  24     110.450 101.490  30.800  0.00  0.00            
ATOM    497  C1' G   X  24     109.560 101.350  29.760  0.00  0.00            
ATOM    498  N9  G   X  24     109.940 102.050  28.480  0.00  0.00            
ATOM    499  C8  G   X  24     111.150 102.100  27.950  0.00  0.00            
ATOM    500  N7  G   X  24     111.190 102.720  26.820  0.00  0.00            
ATOM    501  C5  G   X  24     109.910 103.160  26.610  0.00  0.00            
ATOM    502  C6  G   X  24     109.350 103.960  25.470  0.00  0.00            
ATOM    503  O6  G   X  24     109.880 104.590  24.540  0.00  0.00            
ATOM    504  N1  G   X  24     108.030 104.170  25.670  0.00  0.00            
ATOM    505  C2  G   X  24     107.340 103.840  26.770  0.00  0.00            
ATOM    506  N2  G   X  24     106.130 104.160  26.780  0.00  0.00            
ATOM    507  N3  G   X  24     107.800 103.140  27.830  0.00  0.00            
ATOM    508  C4  G   X  24     109.080 102.810  27.690  0.00  0.00            
ATOM    509  C3' G   X  24     110.740  99.260  30.080  0.00  0.00            
ATOM    510  C2' G   X  24     109.350  99.820  29.590  0.00  0.00            
ATOM    511  O2' G   X  24     108.360  99.580  30.620  0.00  0.00            
ATOM    512  O3' G   X  24     110.660  98.030  30.660  0.00  0.00            
ATOM    513  P   G   X  25     110.960  96.710  29.780  0.00  0.00            
ATOM    514  OP1 G   X  25     111.080  95.630  30.740  0.00  0.00            
ATOM    515  OP2 G   X  25     112.110  97.040  28.960  0.00  0.00            
ATOM    516  O5' G   X  25     109.700  96.440  28.890  0.00  0.00            
ATOM    517  C5' G   X  25     108.440  96.000  29.500  0.00  0.00            
ATOM    518  C4' G   X  25     107.290  96.200  28.430  0.00  0.00            
ATOM    519  O4' G   X  25     107.330  97.570  28.030  0.00  0.00            
ATOM    520  C1' G   X  25     107.120  97.570  26.610  0.00  0.00            
ATOM    521  N9  G   X  25     108.390  98.020  25.970  0.00  0.00            
ATOM    522  C8  G   X  25     109.630  97.650  26.040  0.00  0.00            
ATOM    523  N7  G   X  25     110.520  98.270  25.210  0.00  0.00            
ATOM    524  C5  G   X  25     109.680  99.140  24.550  0.00  0.00            
ATOM    525  C6  G   X  25     109.930 100.250  23.630  0.00  0.00            
ATOM    526  O6  G   X  25     110.930 100.510  23.000  0.00  0.00            
ATOM    527  N1  G   X  25     108.920 101.170  23.490  0.00  0.00            
ATOM    528  C2  G   X  25     107.670 100.880  23.910  0.00  0.00            
ATOM    529  N2  G   X  25     106.720 101.760  23.610  0.00  0.00            
ATOM    530  N3  G   X  25     107.350  99.890  24.760  0.00  0.00            
ATOM    531  C4  G   X  25     108.380  99.120  25.090  0.00  0.00            
ATOM    532  C3' G   X  25     107.380  95.290  27.170  0.00  0.00            
ATOM    533  C2' G   X  25     106.650  96.190  26.160  0.00  0.00            
ATOM    534  O2' G   X  25     105.230  96.280  26.300  0.00  0.00            
ATOM    535  O3' G   X  25     106.670  94.050  27.460  0.00  0.00            
ATOM    536  P   A   X  26     106.510  92.900  26.270  0.00  0.00            
ATOM    537  OP1 A   X  26     106.390  91.600  26.960  0.00  0.00            
ATOM    538  OP2 A   X  26     107.670  93.100  25.340  0.00  0.00            
ATOM    539  O5' A   X  26     105.170  93.260  25.540  0.00  0.00            
ATOM    540  C5' A   X  26     103.950  93.000  26.220  0.00  0.00            
ATOM    541  C4' A   X  26     102.700  93.680  25.650  0.00  0.00            
ATOM    542  O4' A   X  26     103.070  94.990  25.160  0.00  0.00            
ATOM    543  C1' A   X  26     102.660  95.140  23.770  0.00  0.00            
ATOM    544  N9  A   X  26     103.570  96.080  23.120  0.00  0.00            
ATOM    545  C8  A   X  26     104.940  95.940  22.850  0.00  0.00            
ATOM    546  N7  A   X  26     105.430  96.970  22.180  0.00  0.00            
ATOM    547  C5  A   X  26     104.320  97.800  22.040  0.00  0.00            
ATOM    548  C6  A   X  26     104.210  99.030  21.360  0.00  0.00            
ATOM    549  N6  A   X  26     105.080  99.760  20.690  0.00  0.00            
ATOM    550  N1  A   X  26     102.990  99.590  21.240  0.00  0.00            
ATOM    551  C2  A   X  26     101.990  98.990  21.870  0.00  0.00            
ATOM    552  N3  A   X  26     101.920  97.860  22.560  0.00  0.00            
ATOM    553  C4  A   X  26     103.190  97.290  22.580  0.00  0.00            
ATOM    554  C3' A   X  26     102.190  92.850  24.450  0.00  0.00            
ATOM    555  C2' A   X  26     102.730  93.750  23.260  0.00  0.00            
ATOM    556  O2' A   X  26     101.830  93.540  22.200  0.00  0.00            
ATOM    557  O3' A   X  26     100.780  92.690  24.400  0.00  0.00            
ATOM    558  P   G   X  27      99.990  91.730  25.410  0.00  0.00            
ATOM    559  OP1 G   X  27     100.950  90.630  25.620  0.00  0.00            
ATOM    560  OP2 G   X  27      98.680  91.470  24.840  0.00  0.00            
ATOM    561  O5' G   X  27      99.920  92.520  26.810  0.00  0.00            
ATOM    562  C5' G   X  27      99.010  93.540  27.040  0.00  0.00            
ATOM    563  C4' G   X  27      99.540  94.970  26.920  0.00  0.00            
ATOM    564  O4' G   X  27     100.200  95.300  25.660  0.00  0.00            
ATOM    565  C1' G   X  27      99.650  96.470  25.090  0.00  0.00            
ATOM    566  N9  G   X  27      98.720  96.110  23.990  0.00  0.00            
ATOM    567  C8  G   X  27      98.230  94.890  23.590  0.00  0.00            
ATOM    568  N7  G   X  27      97.390  94.900  22.590  0.00  0.00            
ATOM    569  C5  G   X  27      97.410  96.250  22.240  0.00  0.00            
ATOM    570  C6  G   X  27      96.780  96.920  21.160  0.00  0.00            
ATOM    571  O6  G   X  27      96.130  96.350  20.240  0.00  0.00            
ATOM    572  N1  G   X  27      96.880  98.230  21.170  0.00  0.00            
ATOM    573  C2  G   X  27      97.650  98.980  22.030  0.00  0.00            
ATOM    574  N2  G   X  27      97.790 100.220  21.870  0.00  0.00            
ATOM    575  N3  G   X  27      98.430  98.380  22.990  0.00  0.00            
ATOM    576  C4  G   X  27      98.220  96.990  23.080  0.00  0.00            
ATOM    577  C3' G   X  27      98.430  96.010  27.120  0.00  0.00            
ATOM    578  C2' G   X  27      98.990  97.190  26.270  0.00  0.00            
ATOM    579  O2' G   X  27      99.890  98.000  27.010  0.00  0.00            
ATOM    580  O3' G   X  27      98.220  96.300  28.510  0.00  0.00            
ATOM    581  P   C   X  28      96.700  96.650  29.030  0.00  0.00            
ATOM    582  OP1 C   X  28      96.770  96.840  30.470  0.00  0.00            
ATOM    583  OP2 C   X  28      95.750  95.580  28.570  0.00  0.00            
ATOM    584  O5' C   X  28      96.250  98.030  28.420  0.00  0.00            
ATOM    585  C5' C   X  28      96.830  99.190  28.820  0.00  0.00            
ATOM    586  C4' C   X  28      96.500 100.460  27.950  0.00  0.00            
ATOM    587  O4' C   X  28      96.840 100.170  26.610  0.00  0.00            
ATOM    588  C1' C   X  28      95.900 100.800  25.750  0.00  0.00            
ATOM    589  N1  C   X  28      95.270  99.790  24.790  0.00  0.00            
ATOM    590  C6  C   X  28      95.210  98.430  25.140  0.00  0.00            
ATOM    591  C5  C   X  28      94.520  97.620  24.290  0.00  0.00            
ATOM    592  C4  C   X  28      93.850  98.140  23.140  0.00  0.00            
ATOM    593  N4  C   X  28      93.210  97.370  22.290  0.00  0.00            
ATOM    594  N3  C   X  28      93.910  99.440  22.860  0.00  0.00            
ATOM    595  C2  C   X  28      94.570 100.270  23.660  0.00  0.00            
ATOM    596  O2  C   X  28      94.540 101.500  23.430  0.00  0.00            
ATOM    597  C3' C   X  28      94.990 100.730  27.900  0.00  0.00            
ATOM    598  C2' C   X  28      95.010 101.570  26.680  0.00  0.00            
ATOM    599  O2' C   X  28      95.540 102.820  26.800  0.00  0.00            
ATOM    600  O3' C   X  28      94.510 101.290  29.070  0.00  0.00            
ATOM    601  P   C   X  29      92.950 101.140  29.470  0.00  0.00            
ATOM    602  OP1 C   X  29      92.670 101.800  30.780  0.00  0.00            
ATOM    603  OP2 C   X  29      92.590  99.740  29.360  0.00  0.00            
ATOM    604  O5' C   X  29      92.160 101.840  28.240  0.00  0.00            
ATOM    605  C5' C   X  29      92.170 103.270  28.080  0.00  0.00            
ATOM    606  C4' C   X  29      91.580 103.860  26.800  0.00  0.00            
ATOM    607  O4' C   X  29      92.060 103.130  25.700  0.00  0.00            
ATOM    608  C1' C   X  29      91.070 103.040  24.720  0.00  0.00            
ATOM    609  N1  C   X  29      90.760 101.590  24.420  0.00  0.00            
ATOM    610  C6  C   X  29      91.210 100.520  25.230  0.00  0.00            
ATOM    611  C5  C   X  29      90.950  99.300  24.850  0.00  0.00            
ATOM    612  C4  C   X  29      90.280  99.070  23.650  0.00  0.00            
ATOM    613  N4  C   X  29      90.280  97.890  23.270  0.00  0.00            
ATOM    614  N3  C   X  29      89.910 100.020  22.810  0.00  0.00            
ATOM    615  C2  C   X  29      90.110 101.260  23.230  0.00  0.00            
ATOM    616  O2  C   X  29      89.720 102.130  22.480  0.00  0.00            
ATOM    617  C3' C   X  29      89.970 103.800  26.780  0.00  0.00            
ATOM    618  C2' C   X  29      89.800 103.750  25.240  0.00  0.00            
ATOM    619  O2' C   X  29      89.720 105.090  24.590  0.00  0.00            
ATOM    620  O3' C   X  29      89.190 104.820  27.330  0.00  0.00            
ATOM    621  P   U   X  30      89.060 105.080  28.810  0.00  0.00            
ATOM    622  OP1 U   X  30      90.210 105.860  29.270  0.00  0.00            
ATOM    623  OP2 U   X  30      88.740 103.870  29.590  0.00  0.00            
ATOM    624  O5' U   X  30      87.740 105.860  28.970  0.00  0.00            
ATOM    625  C5' U   X  30      87.590 107.160  28.530  0.00  0.00            
ATOM    626  C4' U   X  30      86.250 107.720  28.980  0.00  0.00            
ATOM    627  O4' U   X  30      85.240 107.200  28.140  0.00  0.00            
ATOM    628  C1' U   X  30      84.060 107.600  28.770  0.00  0.00            
ATOM    629  N1  U   X  30      82.950 106.600  28.720  0.00  0.00            
ATOM    630  C6  U   X  30      83.270 105.280  28.400  0.00  0.00            
ATOM    631  C5  U   X  30      82.270 104.360  28.360  0.00  0.00            
ATOM    632  C4  U   X  30      80.860 104.700  28.630  0.00  0.00            
ATOM    633  O4  U   X  30      79.910 103.920  28.730  0.00  0.00            
ATOM    634  N3  U   X  30      80.760 106.000  28.950  0.00  0.00            
ATOM    635  C2  U   X  30      81.670 107.030  28.880  0.00  0.00            
ATOM    636  O2  U   X  30      81.370 108.210  29.190  0.00  0.00            
ATOM    637  C3' U   X  30      85.820 107.340  30.390  0.00  0.00            
ATOM    638  C2' U   X  30      84.390 107.870  30.230  0.00  0.00            
ATOM    639  O2' U   X  30      84.230 109.210  30.400  0.00  0.00            
ATOM    640  O3' U   X  30      86.550 107.890  31.400  0.00  0.00            
ATOM    641  P   U   X  31      86.220 107.500  32.990  0.00  0.00            
ATOM    642  OP1 U   X  31      87.310 108.030  33.820  0.00  0.00            
ATOM    643  OP2 U   X  31      85.840 106.040  33.050  0.00  0.00            
ATOM    644  O5' U   X  31      84.880 108.340  33.370  0.00  0.00            
ATOM    645  C5' U   X  31      84.860 109.700  33.820  0.00  0.00            
ATOM    646  C4' U   X  31      83.410 110.050  34.180  0.00  0.00            
ATOM    647  O4' U   X  31      82.460 109.930  33.140  0.00  0.00            
ATOM    648  C1' U   X  31      81.140 109.700  33.700  0.00  0.00            
ATOM    649  N1  U   X  31      80.500 108.390  33.260  0.00  0.00            
ATOM    650  C6  U   X  31      81.260 107.470  32.650  0.00  0.00            
ATOM    651  C5  U   X  31      80.740 106.320  32.220  0.00  0.00            
ATOM    652  C4  U   X  31      79.280 106.100  32.260  0.00  0.00            
ATOM    653  O4  U   X  31      78.740 105.190  31.640  0.00  0.00            
ATOM    654  N3  U   X  31      78.600 107.060  32.930  0.00  0.00            
ATOM    655  C2  U   X  31      79.170 108.220  33.450  0.00  0.00            
ATOM    656  O2  U   X  31      78.570 108.910  34.240  0.00  0.00            
ATOM    657  C3' U   X  31      82.880 109.200  35.300  0.00  0.00            
ATOM    658  C2' U   X  31      81.380 109.630  35.210  0.00  0.00            
ATOM    659  O2' U   X  31      81.170 110.910  35.810  0.00  0.00            
ATOM    660  O3' U   X  31      83.400 109.470  36.600  0.00  0.00            
ATOM    661  P   C   X  32      83.260 108.430  37.770  0.00  0.00            
ATOM    662  OP1 C   X  32      83.980 108.850  38.970  0.00  0.00            
ATOM    663  OP2 C   X  32      83.630 107.150  37.160  0.00  0.00            
ATOM    664  O5' C   X  32      81.710 108.370  38.050  0.00  0.00            
ATOM    665  C5' C   X  32      81.130 109.500  38.750  0.00  0.00            
ATOM    666  C4' C   X  32      79.610 109.410  38.660  0.00  0.00            
ATOM    667  O4' C   X  32      79.120 109.250  37.340  0.00  0.00            
ATOM    668  C1' C   X  32      77.820 108.640  37.360  0.00  0.00            
ATOM    669  N1  C   X  32      77.790 107.310  36.710  0.00  0.00            
ATOM    670  C6  C   X  32      78.970 106.650  36.450  0.00  0.00            
ATOM    671  C5  C   X  32      78.830 105.380  35.910  0.00  0.00            
ATOM    672  C4  C   X  32      77.510 104.910  35.530  0.00  0.00            
ATOM    673  N4  C   X  32      77.340 103.720  35.060  0.00  0.00            
ATOM    674  N3  C   X  32      76.520 105.650  35.600  0.00  0.00            
ATOM    675  C2  C   X  32      76.600 106.860  36.180  0.00  0.00            
ATOM    676  O2  C   X  32      75.560 107.470  36.270  0.00  0.00            
ATOM    677  C3' C   X  32      78.910 108.260  39.450  0.00  0.00            
ATOM    678  C2' C   X  32      77.550 108.340  38.800  0.00  0.00            
ATOM    679  O2' C   X  32      76.860 109.410  39.370  0.00  0.00            
ATOM    680  O3' C   X  32      78.870 108.560  40.840  0.00  0.00            
ATOM    681  P   G   X  33      78.620 107.390  41.980  0.00  0.00            
ATOM    682  OP1 G   X  33      79.000 107.970  43.260  0.00  0.00            
ATOM    683  OP2 G   X  33      79.230 106.100  41.500  0.00  0.00            
ATOM    684  O5' G   X  33      77.020 107.280  41.840  0.00  0.00            
ATOM    685  C5' G   X  33      76.020 108.150  42.380  0.00  0.00            
ATOM    686  C4' G   X  33      74.640 107.780  41.930  0.00  0.00            
ATOM    687  O4' G   X  33      74.510 107.730  40.480  0.00  0.00            
ATOM    688  C1' G   X  33      73.580 106.640  40.080  0.00  0.00            
ATOM    689  N9  G   X  33      74.380 105.600  39.320  0.00  0.00            
ATOM    690  C8  G   X  33      75.720 105.350  39.330  0.00  0.00            
ATOM    691  N7  G   X  33      76.090 104.260  38.720  0.00  0.00            
ATOM    692  C5  G   X  33      74.850 103.710  38.310  0.00  0.00            
ATOM    693  C6  G   X  33      74.550 102.500  37.530  0.00  0.00            
ATOM    694  O6  G   X  33      75.220 101.600  37.060  0.00  0.00            
ATOM    695  N1  G   X  33      73.190 102.440  37.270  0.00  0.00            
ATOM    696  C2  G   X  33      72.240 103.310  37.680  0.00  0.00            
ATOM    697  N2  G   X  33      71.010 103.060  37.480  0.00  0.00            
ATOM    698  N3  G   X  33      72.490 104.460  38.330  0.00  0.00            
ATOM    699  C4  G   X  33      73.820 104.560  38.630  0.00  0.00            
ATOM    700  C3' G   X  33      74.170 106.360  42.340  0.00  0.00            
ATOM    701  C2' G   X  33      72.970 106.180  41.370  0.00  0.00            
ATOM    702  O2' G   X  33      71.820 106.970  41.720  0.00  0.00            
ATOM    703  O3' G   X  33      74.010 106.220  43.760  0.00  0.00            
ATOM    704  P   G   X  34      73.800 104.820  44.460  0.00  0.00            
ATOM    705  OP1 G   X  34      73.640 104.870  45.920  0.00  0.00            
ATOM    706  OP2 G   X  34      74.940 103.960  44.010  0.00  0.00            
ATOM    707  O5' G   X  34      72.490 104.230  43.650  0.00  0.00            
ATOM    708  C5' G   X  34      71.170 104.690  43.870  0.00  0.00            
ATOM    709  C4' G   X  34      70.080 103.940  43.050  0.00  0.00            
ATOM    710  O4' G   X  34      70.320 103.940  41.620  0.00  0.00            
ATOM    711  C1' G   X  34      69.900 102.700  41.080  0.00  0.00            
ATOM    712  N9  G   X  34      71.180 101.940  40.690  0.00  0.00            
ATOM    713  C8  G   X  34      72.470 102.160  41.010  0.00  0.00            
ATOM    714  N7  G   X  34      73.290 101.300  40.530  0.00  0.00            
ATOM    715  C5  G   X  34      72.480 100.330  39.930  0.00  0.00            
ATOM    716  C6  G   X  34      72.870  99.110  39.370  0.00  0.00            
ATOM    717  O6  G   X  34      74.010  98.720  39.140  0.00  0.00            
ATOM    718  N1  G   X  34      71.800  98.450  38.870  0.00  0.00            
ATOM    719  C2  G   X  34      70.490  98.960  38.790  0.00  0.00            
ATOM    720  N2  G   X  34      69.560  98.190  38.300  0.00  0.00            
ATOM    721  N3  G   X  34      70.140 100.150  39.320  0.00  0.00            
ATOM    722  C4  G   X  34      71.180 100.770  39.930  0.00  0.00            
ATOM    723  C3' G   X  34      69.820 102.460  43.340  0.00  0.00            
ATOM    724  C2' G   X  34      68.960 102.030  42.120  0.00  0.00            
ATOM    725  O2' G   X  34      67.660 102.610  41.950  0.00  0.00            
ATOM    726  O3' G   X  34      69.250 102.140  44.600  0.00  0.00            
ATOM    727  P   A   X  35      69.780 100.810  45.470  0.00  0.00            
ATOM    728  OP1 A   X  35      69.100 100.820  46.740  0.00  0.00            
ATOM    729  OP2 A   X  35      71.260 100.770  45.340  0.00  0.00            
ATOM    730  O5' A   X  35      69.190  99.710  44.450  0.00  0.00            
ATOM    731  C5' A   X  35      67.810  99.400  44.560  0.00  0.00            
ATOM    732  C4' A   X  35      67.560  98.120  43.790  0.00  0.00            
ATOM    733  O4' A   X  35      68.040  98.080  42.420  0.00  0.00            
ATOM    734  C1' A   X  35      68.850  96.920  42.190  0.00  0.00            
ATOM    735  N9  A   X  35      70.290  97.210  42.260  0.00  0.00            
ATOM    736  C8  A   X  35      70.980  98.420  42.300  0.00  0.00            
ATOM    737  N7  A   X  35      72.260  98.350  42.240  0.00  0.00            
ATOM    738  C5  A   X  35      72.440  97.010  42.010  0.00  0.00            
ATOM    739  C6  A   X  35      73.600  96.280  41.680  0.00  0.00            
ATOM    740  N6  A   X  35      74.790  96.760  41.720  0.00  0.00            
ATOM    741  N1  A   X  35      73.590  94.970  41.470  0.00  0.00            
ATOM    742  C2  A   X  35      72.360  94.470  41.620  0.00  0.00            
ATOM    743  N3  A   X  35      71.170  95.000  41.750  0.00  0.00            
ATOM    744  C4  A   X  35      71.300  96.270  42.080  0.00  0.00            
ATOM    745  C3' A   X  35      68.360  96.910  44.450  0.00  0.00            
ATOM    746  C2' A   X  35      68.470  96.000  43.250  0.00  0.00            
ATOM    747  O2' A   X  35      67.290  95.350  42.830  0.00  0.00            
ATOM    748  O3' A   X  35      67.570  96.370  45.530  0.00  0.00            
ATOM    749  P   A   X  36      68.370  95.610  46.660  0.00  0.00            
ATOM    750  OP1 A   X  36      67.420  95.210  47.690  0.00  0.00            
ATOM    751  OP2 A   X  36      69.470  96.460  47.110  0.00  0.00            
ATOM    752  O5' A   X  36      69.020  94.230  46.130  0.00  0.00            
ATOM    753  C5' A   X  36      68.290  93.090  45.870  0.00  0.00            
ATOM    754  C4' A   X  36      69.180  92.060  45.190  0.00  0.00            
ATOM    755  O4' A   X  36      69.910  92.570  44.080  0.00  0.00            
ATOM    756  C1' A   X  36      71.230  91.970  44.110  0.00  0.00            
ATOM    757  N9  A   X  36      72.190  93.160  44.370  0.00  0.00            
ATOM    758  C8  A   X  36      71.990  94.400  45.080  0.00  0.00            
ATOM    759  N7  A   X  36      73.090  95.130  45.130  0.00  0.00            
ATOM    760  C5  A   X  36      74.110  94.330  44.600  0.00  0.00            
ATOM    761  C6  A   X  36      75.550  94.460  44.300  0.00  0.00            
ATOM    762  N6  A   X  36      76.370  95.410  44.490  0.00  0.00            
ATOM    763  N1  A   X  36      76.150  93.390  43.710  0.00  0.00            
ATOM    764  C2  A   X  36      75.450  92.280  43.420  0.00  0.00            
ATOM    765  N3  A   X  36      74.170  92.090  43.540  0.00  0.00            
ATOM    766  C4  A   X  36      73.570  93.140  44.220  0.00  0.00            
ATOM    767  C3' A   X  36      70.180  91.450  46.130  0.00  0.00            
ATOM    768  C2' A   X  36      71.360  90.960  45.220  0.00  0.00            
ATOM    769  O2' A   X  36      71.060  89.670  44.700  0.00  0.00            
ATOM    770  O3' A   X  36      69.600  90.310  46.830  0.00  0.00            
ATOM    771  P   G   X  37      69.910  90.060  48.310  0.00  0.00            
ATOM    772  OP1 G   X  37      69.210  88.850  48.770  0.00  0.00            
ATOM    773  OP2 G   X  37      69.750  91.290  49.050  0.00  0.00            
ATOM    774  O5' G   X  37      71.530  89.780  48.120  0.00  0.00            
ATOM    775  C5' G   X  37      72.020  88.470  47.820  0.00  0.00            
ATOM    776  C4' G   X  37      73.510  88.360  47.600  0.00  0.00            
ATOM    777  O4' G   X  37      73.950  89.250  46.580  0.00  0.00            
ATOM    778  C1' G   X  37      75.270  89.760  46.940  0.00  0.00            
ATOM    779  N9  G   X  37      75.190  91.200  47.240  0.00  0.00            
ATOM    780  C8  G   X  37      74.090  91.940  47.390  0.00  0.00            
ATOM    781  N7  G   X  37      74.330  93.220  47.430  0.00  0.00            
ATOM    782  C5  G   X  37      75.680  93.280  47.590  0.00  0.00            
ATOM    783  C6  G   X  37      76.670  94.320  47.790  0.00  0.00            
ATOM    784  O6  G   X  37      76.440  95.540  47.880  0.00  0.00            
ATOM    785  N1  G   X  37      77.960  93.880  47.810  0.00  0.00            
ATOM    786  C2  G   X  37      78.320  92.600  47.780  0.00  0.00            
ATOM    787  N2  G   X  37      79.590  92.260  48.040  0.00  0.00            
ATOM    788  N3  G   X  37      77.520  91.570  47.690  0.00  0.00            
ATOM    789  C4  G   X  37      76.190  91.990  47.600  0.00  0.00            
ATOM    790  C3' G   X  37      74.310  88.750  48.840  0.00  0.00            
ATOM    791  C2' G   X  37      75.640  89.020  48.200  0.00  0.00            
ATOM    792  O2' G   X  37      76.380  87.870  47.900  0.00  0.00            
ATOM    793  O3' G   X  37      74.320  87.690  49.770  0.00  0.00            
ATOM    794  P   A   X  38      74.460  87.920  51.320  0.00  0.00            
ATOM    795  OP1 A   X  38      73.790  86.800  52.050  0.00  0.00            
ATOM    796  OP2 A   X  38      74.020  89.310  51.670  0.00  0.00            
ATOM    797  O5' A   X  38      76.030  87.860  51.420  0.00  0.00            
ATOM    798  C5' A   X  38      76.630  86.680  51.910  0.00  0.00            
ATOM    799  C4' A   X  38      76.580  85.560  50.940  0.00  0.00            
ATOM    800  O4' A   X  38      77.390  86.080  49.840  0.00  0.00            
ATOM    801  C1' A   X  38      78.140  84.960  49.320  0.00  0.00            
ATOM    802  N9  A   X  38      79.620  85.300  49.590  0.00  0.00            
ATOM    803  C8  A   X  38      80.140  86.400  50.280  0.00  0.00            
ATOM    804  N7  A   X  38      81.410  86.630  50.180  0.00  0.00            
ATOM    805  C5  A   X  38      81.820  85.550  49.330  0.00  0.00            
ATOM    806  C6  A   X  38      83.080  85.100  48.970  0.00  0.00            
ATOM    807  N6  A   X  38      84.210  85.680  49.340  0.00  0.00            
ATOM    808  N1  A   X  38      83.210  84.100  48.160  0.00  0.00            
ATOM    809  C2  A   X  38      82.100  83.400  47.850  0.00  0.00            
ATOM    810  N3  A   X  38      80.880  83.550  48.370  0.00  0.00            
ATOM    811  C4  A   X  38      80.750  84.750  48.980  0.00  0.00            
ATOM    812  C3' A   X  38      77.350  84.350  51.460  0.00  0.00            
ATOM    813  C2' A   X  38      77.650  83.790  50.170  0.00  0.00            
ATOM    814  O2' A   X  38      76.500  83.150  49.630  0.00  0.00            
ATOM    815  O3' A   X  38      76.450  83.580  52.210  0.00  0.00            
ATOM    816  P   A   X  39      76.800  82.720  53.500  0.00  0.00            
ATOM    817  OP1 A   X  39      75.670  81.810  53.730  0.00  0.00            
ATOM    818  OP2 A   X  39      77.350  83.550  54.570  0.00  0.00            
ATOM    819  O5' A   X  39      78.020  81.820  52.930  0.00  0.00            
ATOM    820  C5' A   X  39      77.870  80.660  52.040  0.00  0.00            
ATOM    821  C4' A   X  39      79.170  80.200  51.400  0.00  0.00            
ATOM    822  O4' A   X  39      79.770  81.130  50.460  0.00  0.00            
ATOM    823  C1' A   X  39      81.120  81.110  50.660  0.00  0.00            
ATOM    824  N9  A   X  39      81.670  82.300  51.380  0.00  0.00            
ATOM    825  C8  A   X  39      80.940  83.250  52.100  0.00  0.00            
ATOM    826  N7  A   X  39      81.650  84.200  52.630  0.00  0.00            
ATOM    827  C5  A   X  39      82.980  83.920  52.250  0.00  0.00            
ATOM    828  C6  A   X  39      84.230  84.520  52.550  0.00  0.00            
ATOM    829  N6  A   X  39      84.360  85.670  53.160  0.00  0.00            
ATOM    830  N1  A   X  39      85.320  83.960  52.130  0.00  0.00            
ATOM    831  C2  A   X  39      85.250  82.910  51.420  0.00  0.00            
ATOM    832  N3  A   X  39      84.140  82.270  51.010  0.00  0.00            
ATOM    833  C4  A   X  39      82.980  82.760  51.490  0.00  0.00            
ATOM    834  C3' A   X  39      80.250  79.820  52.380  0.00  0.00            
ATOM    835  C2' A   X  39      81.430  79.880  51.500  0.00  0.00            
ATOM    836  O2' A   X  39      81.580  78.760  50.630  0.00  0.00            
ATOM    837  O3' A   X  39      80.050  78.550  52.940  0.00  0.00            
ATOM    838  P   C   X  40      80.290  78.230  54.450  0.00  0.00            
ATOM    839  OP1 C   X  40      79.660  76.940  54.720  0.00  0.00            
ATOM    840  OP2 C   X  40      80.010  79.440  55.270  0.00  0.00            
ATOM    841  O5' C   X  40      81.870  78.180  54.630  0.00  0.00            
ATOM    842  C5' C   X  40      82.650  77.160  54.030  0.00  0.00            
ATOM    843  C4' C   X  40      84.080  77.520  53.870  0.00  0.00            
ATOM    844  O4' C   X  40      84.130  78.770  53.280  0.00  0.00            
ATOM    845  C1' C   X  40      85.370  79.270  53.600  0.00  0.00            
ATOM    846  N1  C   X  40      85.210  80.550  54.360  0.00  0.00            
ATOM    847  C6  C   X  40      84.010  81.220  54.490  0.00  0.00            
ATOM    848  C5  C   X  40      83.930  82.430  55.090  0.00  0.00            
ATOM    849  C4  C   X  40      85.080  82.970  55.590  0.00  0.00            
ATOM    850  N4  C   X  40      85.030  84.040  56.370  0.00  0.00            
ATOM    851  N3  C   X  40      86.270  82.360  55.500  0.00  0.00            
ATOM    852  C2  C   X  40      86.360  81.220  54.700  0.00  0.00            
ATOM    853  O2  C   X  40      87.490  80.980  54.160  0.00  0.00            
ATOM    854  C3' C   X  40      84.910  77.580  55.130  0.00  0.00            
ATOM    855  C2' C   X  40      86.150  78.350  54.540  0.00  0.00            
ATOM    856  O2' C   X  40      87.050  77.470  53.830  0.00  0.00            
ATOM    857  O3' C   X  40      85.420  76.360  55.750  0.00  0.00            
ATOM    858  P   G   X  41      85.110  76.050  57.340  0.00  0.00            
ATOM    859  OP1 G   X  41      85.560  74.710  57.730  0.00  0.00            
ATOM    860  OP2 G   X  41      83.680  76.430  57.480  0.00  0.00            
ATOM    861  O5' G   X  41      85.910  77.190  58.160  0.00  0.00            
ATOM    862  C5' G   X  41      87.210  77.290  57.950  0.00  0.00            
ATOM    863  C4' G   X  41      87.920  78.460  58.640  0.00  0.00            
ATOM    864  O4' G   X  41      87.730  79.640  57.910  0.00  0.00            
ATOM    865  C1' G   X  41      87.650  80.740  58.870  0.00  0.00            
ATOM    866  N9  G   X  41      86.290  81.200  58.940  0.00  0.00            
ATOM    867  C8  G   X  41      85.130  80.730  58.260  0.00  0.00            
ATOM    868  N7  G   X  41      84.040  81.430  58.660  0.00  0.00            
ATOM    869  C5  G   X  41      84.560  82.460  59.510  0.00  0.00            
ATOM    870  C6  G   X  41      83.970  83.560  60.160  0.00  0.00            
ATOM    871  O6  G   X  41      82.800  83.810  60.220  0.00  0.00            
ATOM    872  N1  G   X  41      84.880  84.280  60.930  0.00  0.00            
ATOM    873  C2  G   X  41      86.210  84.060  60.990  0.00  0.00            
ATOM    874  N2  G   X  41      86.850  84.820  61.750  0.00  0.00            
ATOM    875  N3  G   X  41      86.830  83.070  60.340  0.00  0.00            
ATOM    876  C4  G   X  41      85.920  82.240  59.740  0.00  0.00            
ATOM    877  C3' G   X  41      87.550  78.770  60.080  0.00  0.00            
ATOM    878  C2' G   X  41      88.090  80.170  60.240  0.00  0.00            
ATOM    879  O2' G   X  41      89.500  80.330  60.320  0.00  0.00            
ATOM    880  O3' G   X  41      87.990  77.820  61.090  0.00  0.00            
ATOM    881  P   G   X  42      87.150  77.630  62.390  0.00  0.00            
ATOM    882  OP1 G   X  42      87.740  76.540  63.200  0.00  0.00            
ATOM    883  OP2 G   X  42      85.740  77.500  62.080  0.00  0.00            
ATOM    884  O5' G   X  42      87.410  79.010  63.110  0.00  0.00            
ATOM    885  C5' G   X  42      88.670  79.440  63.620  0.00  0.00            
ATOM    886  C4' G   X  42      88.420  80.780  64.370  0.00  0.00            
ATOM    887  O4' G   X  42      87.840  81.710  63.470  0.00  0.00            
ATOM    888  C1' G   X  42      86.890  82.470  64.250  0.00  0.00            
ATOM    889  N9  G   X  42      85.520  82.250  63.800  0.00  0.00            
ATOM    890  C8  G   X  42      85.040  81.370  62.880  0.00  0.00            
ATOM    891  N7  G   X  42      83.760  81.520  62.620  0.00  0.00            
ATOM    892  C5  G   X  42      83.370  82.580  63.410  0.00  0.00            
ATOM    893  C6  G   X  42      82.060  83.190  63.560  0.00  0.00            
ATOM    894  O6  G   X  42      81.000  82.860  63.000  0.00  0.00            
ATOM    895  N1  G   X  42      82.070  84.310  64.370  0.00  0.00            
ATOM    896  C2  G   X  42      83.160  84.730  64.970  0.00  0.00            
ATOM    897  N2  G   X  42      83.040  85.800  65.690  0.00  0.00            
ATOM    898  N3  G   X  42      84.390  84.150  64.970  0.00  0.00            
ATOM    899  C4  G   X  42      84.440  83.050  64.120  0.00  0.00            
ATOM    900  C3' G   X  42      87.540  80.610  65.670  0.00  0.00            
ATOM    901  C2' G   X  42      87.060  82.050  65.710  0.00  0.00            
ATOM    902  O2' G   X  42      87.950  82.830  66.490  0.00  0.00            
ATOM    903  O3' G   X  42      88.200  80.080  66.840  0.00  0.00            
ATOM    904  P   C   X  43      87.380  79.330  68.030  0.00  0.00            
ATOM    905  OP1 C   X  43      88.430  78.840  68.970  0.00  0.00            
ATOM    906  OP2 C   X  43      86.550  78.300  67.440  0.00  0.00            
ATOM    907  O5' C   X  43      86.460  80.460  68.730  0.00  0.00            
ATOM    908  C5' C   X  43      87.030  81.540  69.420  0.00  0.00            
ATOM    909  C4' C   X  43      86.020  82.560  69.880  0.00  0.00            
ATOM    910  O4' C   X  43      85.310  83.160  68.800  0.00  0.00            
ATOM    911  C1' C   X  43      83.970  83.560  69.040  0.00  0.00            
ATOM    912  N1  C   X  43      82.950  83.020  68.080  0.00  0.00            
ATOM    913  C6  C   X  43      83.230  81.900  67.320  0.00  0.00            
ATOM    914  C5  C   X  43      82.260  81.400  66.490  0.00  0.00            
ATOM    915  C4  C   X  43      80.960  82.030  66.560  0.00  0.00            
ATOM    916  N4  C   X  43      80.030  81.640  65.810  0.00  0.00            
ATOM    917  N3  C   X  43      80.710  83.100  67.250  0.00  0.00            
ATOM    918  C2  C   X  43      81.700  83.650  68.010  0.00  0.00            
ATOM    919  O2  C   X  43      81.440  84.610  68.730  0.00  0.00            
ATOM    920  C3' C   X  43      84.800  81.950  70.630  0.00  0.00            
ATOM    921  C2' C   X  43      83.760  83.040  70.440  0.00  0.00            
ATOM    922  O2' C   X  43      84.020  84.040  71.400  0.00  0.00            
ATOM    923  O3' C   X  43      85.040  81.720  72.020  0.00  0.00            
ATOM    924  P   G   X  44      84.110  80.830  73.050  0.00  0.00            
ATOM    925  OP1 G   X  44      84.790  80.920  74.340  0.00  0.00            
ATOM    926  OP2 G   X  44      84.080  79.520  72.360  0.00  0.00            
ATOM    927  O5' G   X  44      82.570  81.360  73.200  0.00  0.00            
ATOM    928  C5' G   X  44      82.270  82.450  74.030  0.00  0.00            
ATOM    929  C4' G   X  44      80.800  82.960  73.760  0.00  0.00            
ATOM    930  O4' G   X  44      80.620  83.600  72.480  0.00  0.00            
ATOM    931  C1' G   X  44      79.270  83.380  72.070  0.00  0.00            
ATOM    932  N9  G   X  44      79.180  82.510  70.910  0.00  0.00            
ATOM    933  C8  G   X  44      80.090  81.650  70.410  0.00  0.00            
ATOM    934  N7  G   X  44      79.620  80.930  69.430  0.00  0.00            
ATOM    935  C5  G   X  44      78.260  81.380  69.280  0.00  0.00            
ATOM    936  C6  G   X  44      77.120  81.000  68.440  0.00  0.00            
ATOM    937  O6  G   X  44      77.150  80.190  67.540  0.00  0.00            
ATOM    938  N1  G   X  44      75.940  81.620  68.810  0.00  0.00            
ATOM    939  C2  G   X  44      75.820  82.580  69.710  0.00  0.00            
ATOM    940  N2  G   X  44      74.650  83.120  69.760  0.00  0.00            
ATOM    941  N3  G   X  44      76.790  82.920  70.590  0.00  0.00            
ATOM    942  C4  G   X  44      77.950  82.270  70.280  0.00  0.00            
ATOM    943  C3' G   X  44      79.700  81.900  73.890  0.00  0.00            
ATOM    944  C2' G   X  44      78.580  82.640  73.300  0.00  0.00            
ATOM    945  O2' G   X  44      78.040  83.630  74.130  0.00  0.00            
ATOM    946  O3' G   X  44      79.370  81.390  75.160  0.00  0.00            
ATOM    947  P   C   X  45      78.800  79.960  75.460  0.00  0.00            
ATOM    948  OP1 C   X  45      78.920  79.680  76.900  0.00  0.00            
ATOM    949  OP2 C   X  45      79.440  78.990  74.550  0.00  0.00            
ATOM    950  O5' C   X  45      77.290  80.020  75.150  0.00  0.00            
ATOM    951  C5' C   X  45      76.380  81.020  75.810  0.00  0.00            
ATOM    952  C4' C   X  45      75.040  81.250  75.060  0.00  0.00            
ATOM    953  O4' C   X  45      75.250  81.550  73.670  0.00  0.00            
ATOM    954  C1' C   X  45      74.170  81.010  72.960  0.00  0.00            
ATOM    955  N1  C   X  45      74.590  80.010  71.920  0.00  0.00            
ATOM    956  C6  C   X  45      75.860  79.450  71.900  0.00  0.00            
ATOM    957  C5  C   X  45      76.250  78.780  70.820  0.00  0.00            
ATOM    958  C4  C   X  45      75.320  78.530  69.770  0.00  0.00            
ATOM    959  N4  C   X  45      75.590  77.650  68.860  0.00  0.00            
ATOM    960  N3  C   X  45      74.120  78.990  69.780  0.00  0.00            
ATOM    961  C2  C   X  45      73.670  79.620  70.890  0.00  0.00            
ATOM    962  O2  C   X  45      72.470  80.000  70.880  0.00  0.00            
ATOM    963  C3' C   X  45      74.210  79.940  75.010  0.00  0.00            
ATOM    964  C2' C   X  45      73.200  80.360  73.940  0.00  0.00            
ATOM    965  O2' C   X  45      72.320  81.350  74.560  0.00  0.00            
ATOM    966  O3' C   X  45      73.500  79.530  76.230  0.00  0.00            
ATOM    967  P   C   X  46      73.000  78.080  76.460  0.00  0.00            
ATOM    968  OP1 C   X  46      72.450  77.970  77.830  0.00  0.00            
ATOM    969  OP2 C   X  46      74.050  77.130  75.970  0.00  0.00            
ATOM    970  O5' C   X  46      71.790  77.770  75.480  0.00  0.00            
ATOM    971  C5' C   X  46      70.550  78.410  75.560  0.00  0.00            
ATOM    972  C4' C   X  46      69.590  77.890  74.510  0.00  0.00            
ATOM    973  O4' C   X  46      70.010  78.310  73.210  0.00  0.00            
ATOM    974  C1' C   X  46      69.660  77.350  72.230  0.00  0.00            
ATOM    975  N1  C   X  46      70.880  76.720  71.580  0.00  0.00            
ATOM    976  C6  C   X  46      72.140  76.650  72.120  0.00  0.00            
ATOM    977  C5  C   X  46      73.190  76.060  71.380  0.00  0.00            
ATOM    978  C4  C   X  46      72.870  75.560  70.090  0.00  0.00            
ATOM    979  N4  C   X  46      73.810  74.970  69.450  0.00  0.00            
ATOM    980  N3  C   X  46      71.690  75.570  69.570  0.00  0.00            
ATOM    981  C2  C   X  46      70.690  76.170  70.270  0.00  0.00            
ATOM    982  O2  C   X  46      69.550  76.090  69.730  0.00  0.00            
ATOM    983  C3' C   X  46      69.470  76.370  74.380  0.00  0.00            
ATOM    984  C2' C   X  46      68.830  76.340  73.010  0.00  0.00            
ATOM    985  O2' C   X  46      67.490  76.780  73.140  0.00  0.00            
ATOM    986  O3' C   X  46      68.670  75.810  75.310  0.00  0.00            
ATOM    987  P   G   X  47      68.920  74.330  75.840  0.00  0.00            
ATOM    988  OP1 G   X  47      67.860  73.980  76.770  0.00  0.00            
ATOM    989  OP2 G   X  47      70.320  74.160  76.290  0.00  0.00            
ATOM    990  O5' G   X  47      68.730  73.300  74.590  0.00  0.00            
ATOM    991  C5' G   X  47      67.400  73.140  74.150  0.00  0.00            
ATOM    992  C4' G   X  47      67.240  72.470  72.760  0.00  0.00            
ATOM    993  O4' G   X  47      67.820  73.240  71.700  0.00  0.00            
ATOM    994  C1' G   X  47      68.250  72.350  70.690  0.00  0.00            
ATOM    995  N9  G   X  47      69.660  72.270  70.480  0.00  0.00            
ATOM    996  C8  G   X  47      70.640  72.680  71.330  0.00  0.00            
ATOM    997  N7  G   X  47      71.820  72.600  70.800  0.00  0.00            
ATOM    998  C5  G   X  47      71.660  71.930  69.580  0.00  0.00            
ATOM    999  C6  G   X  47      72.540  71.540  68.550  0.00  0.00            
ATOM   1000  O6  G   X  47      73.730  71.680  68.530  0.00  0.00            
ATOM   1001  N1  G   X  47      71.860  70.900  67.530  0.00  0.00            
ATOM   1002  C2  G   X  47      70.520  70.660  67.460  0.00  0.00            
ATOM   1003  N2  G   X  47      70.070  69.870  66.470  0.00  0.00            
ATOM   1004  N3  G   X  47      69.720  70.960  68.440  0.00  0.00            
ATOM   1005  C4  G   X  47      70.320  71.690  69.440  0.00  0.00            
ATOM   1006  C3' G   X  47      67.880  71.000  72.590  0.00  0.00            
ATOM   1007  C2' G   X  47      67.770  70.890  71.060  0.00  0.00            
ATOM   1008  O2' G   X  47      66.470  70.800  70.560  0.00  0.00            
ATOM   1009  O3' G   X  47      67.150  69.950  73.180  0.00  0.00            
ATOM   1010  P   C   X  48      67.850  68.610  73.480  0.00  0.00            
ATOM   1011  OP1 C   X  48      66.780  67.830  74.160  0.00  0.00            
ATOM   1012  OP2 C   X  48      69.010  68.940  74.290  0.00  0.00            
ATOM   1013  O5' C   X  48      68.200  67.910  72.030  0.00  0.00            
ATOM   1014  C5' C   X  48      67.170  67.320  71.190  0.00  0.00            
ATOM   1015  C4' C   X  48      67.680  66.700  69.910  0.00  0.00            
ATOM   1016  O4' C   X  48      68.430  67.690  69.170  0.00  0.00            
ATOM   1017  C1' C   X  48      69.240  67.090  68.170  0.00  0.00            
ATOM   1018  N1  C   X  48      70.700  67.510  68.410  0.00  0.00            
ATOM   1019  C6  C   X  48      71.090  67.960  69.670  0.00  0.00            
ATOM   1020  C5  C   X  48      72.380  68.380  69.810  0.00  0.00            
ATOM   1021  C4  C   X  48      73.220  68.220  68.710  0.00  0.00            
ATOM   1022  N4  C   X  48      74.450  68.680  68.790  0.00  0.00            
ATOM   1023  N3  C   X  48      72.890  67.610  67.560  0.00  0.00            
ATOM   1024  C2  C   X  48      71.620  67.160  67.430  0.00  0.00            
ATOM   1025  O2  C   X  48      71.300  66.460  66.490  0.00  0.00            
ATOM   1026  C3' C   X  48      68.630  65.530  69.990  0.00  0.00            
ATOM   1027  C2' C   X  48      69.080  65.590  68.550  0.00  0.00            
ATOM   1028  O2' C   X  48      68.180  65.020  67.570  0.00  0.00            
ATOM   1029  O3' C   X  48      68.010  64.320  70.280  0.00  0.00            
ATOM   1030  P   C   X  49      68.730  63.070  70.930  0.00  0.00            
ATOM   1031  OP1 C   X  49      67.680  62.060  71.030  0.00  0.00            
ATOM   1032  OP2 C   X  49      69.530  63.460  72.100  0.00  0.00            
ATOM   1033  O5' C   X  49      69.760  62.490  69.760  0.00  0.00            
ATOM   1034  C5' C   X  49      69.240  62.050  68.530  0.00  0.00            
ATOM   1035  C4' C   X  49      70.200  61.620  67.450  0.00  0.00            
ATOM   1036  O4' C   X  49      71.000  62.750  66.980  0.00  0.00            
ATOM   1037  C1' C   X  49      72.320  62.320  66.760  0.00  0.00            
ATOM   1038  N1  C   X  49      73.260  63.150  67.570  0.00  0.00            
ATOM   1039  C6  C   X  49      72.970  63.840  68.710  0.00  0.00            
ATOM   1040  C5  C   X  49      73.910  64.570  69.390  0.00  0.00            
ATOM   1041  C4  C   X  49      75.180  64.620  68.810  0.00  0.00            
ATOM   1042  N4  C   X  49      76.070  65.350  69.310  0.00  0.00            
ATOM   1043  N3  C   X  49      75.490  64.070  67.690  0.00  0.00            
ATOM   1044  C2  C   X  49      74.560  63.300  67.060  0.00  0.00            
ATOM   1045  O2  C   X  49      74.860  62.760  66.090  0.00  0.00            
ATOM   1046  C3' C   X  49      71.100  60.600  67.980  0.00  0.00            
ATOM   1047  C2' C   X  49      72.330  60.810  67.180  0.00  0.00            
ATOM   1048  O2' C   X  49      72.320  59.960  66.030  0.00  0.00            
ATOM   1049  O3' C   X  49      70.580  59.250  67.860  0.00  0.00            
ATOM   1050  P   G   X  50      71.130  58.100  68.760  0.00  0.00            
ATOM   1051  OP1 G   X  50      70.340  56.870  68.350  0.00  0.00            
ATOM   1052  OP2 G   X  50      71.140  58.610  70.140  0.00  0.00            
ATOM   1053  O5' G   X  50      72.690  57.730  68.320  0.00  0.00            
ATOM   1054  C5' G   X  50      72.940  56.900  67.160  0.00  0.00            
ATOM   1055  C4' G   X  50      74.400  56.770  66.670  0.00  0.00            
ATOM   1056  O4' G   X  50      74.860  58.110  66.400  0.00  0.00            
ATOM   1057  C1' G   X  50      76.250  58.220  66.750  0.00  0.00            
ATOM   1058  N9  G   X  50      76.450  59.280  67.730  0.00  0.00            
ATOM   1059  C8  G   X  50      75.590  59.670  68.660  0.00  0.00            
ATOM   1060  N7  G   X  50      75.910  60.760  69.250  0.00  0.00            
ATOM   1061  C5  G   X  50      77.170  60.980  68.780  0.00  0.00            
ATOM   1062  C6  G   X  50      78.140  62.050  69.050  0.00  0.00            
ATOM   1063  O6  G   X  50      78.210  62.880  69.980  0.00  0.00            
ATOM   1064  N1  G   X  50      79.300  62.000  68.310  0.00  0.00            
ATOM   1065  C2  G   X  50      79.470  61.030  67.380  0.00  0.00            
ATOM   1066  N2  G   X  50      80.700  60.800  67.030  0.00  0.00            
ATOM   1067  N3  G   X  50      78.610  60.070  67.010  0.00  0.00            
ATOM   1068  C4  G   X  50      77.470  60.150  67.760  0.00  0.00            
ATOM   1069  C3' G   X  50      75.350  56.290  67.670  0.00  0.00            
ATOM   1070  C2' G   X  50      76.710  56.890  67.320  0.00  0.00            
ATOM   1071  O2' G   X  50      77.350  56.020  66.360  0.00  0.00            
ATOM   1072  O3' G   X  50      75.340  54.830  67.540  0.00  0.00            
ATOM   1073  P   G   X  51      75.820  53.870  68.590  0.00  0.00            
ATOM   1074  OP1 G   X  51      77.270  53.900  68.550  0.00  0.00            
ATOM   1075  OP2 G   X  51      75.100  52.610  68.400  0.00  0.00            
ATOM   1076  O5' G   X  51      75.440  54.420  70.040  0.00  0.00            
ATOM   1077  C5' G   X  51      74.120  54.410  70.580  0.00  0.00            
ATOM   1078  C4' G   X  51      73.980  54.780  72.070  0.00  0.00            
ATOM   1079  O4' G   X  51      74.070  53.590  72.860  0.00  0.00            
ATOM   1080  C1' G   X  51      74.960  53.910  73.940  0.00  0.00            
ATOM   1081  N9  G   X  51      76.160  53.120  73.770  0.00  0.00            
ATOM   1082  C8  G   X  51      76.720  52.750  72.600  0.00  0.00            
ATOM   1083  N7  G   X  51      77.930  52.320  72.770  0.00  0.00            
ATOM   1084  C5  G   X  51      78.180  52.410  74.150  0.00  0.00            
ATOM   1085  C6  G   X  51      79.310  52.150  74.950  0.00  0.00            
ATOM   1086  O6  G   X  51      80.370  51.510  74.750  0.00  0.00            
ATOM   1087  N1  G   X  51      79.170  52.650  76.230  0.00  0.00            
ATOM   1088  C2  G   X  51      78.070  53.190  76.770  0.00  0.00            
ATOM   1089  N2  G   X  51      78.080  53.290  78.010  0.00  0.00            
ATOM   1090  N3  G   X  51      76.980  53.390  76.080  0.00  0.00            
ATOM   1091  C4  G   X  51      77.080  52.960  74.760  0.00  0.00            
ATOM   1092  C3' G   X  51      75.050  55.810  72.500  0.00  0.00            
ATOM   1093  C2' G   X  51      75.180  55.370  73.950  0.00  0.00            
ATOM   1094  O2' G   X  51      74.130  56.030  74.730  0.00  0.00            
ATOM   1095  O3' G   X  51      74.780  57.260  72.400  0.00  0.00            
ATOM   1096  P   A   X  52      76.020  58.200  72.380  0.00  0.00            
ATOM   1097  OP1 A   X  52      75.570  59.600  72.410  0.00  0.00            
ATOM   1098  OP2 A   X  52      76.870  57.790  71.220  0.00  0.00            
ATOM   1099  O5' A   X  52      76.840  57.930  73.690  0.00  0.00            
ATOM   1100  C5' A   X  52      76.540  58.520  74.950  0.00  0.00            
ATOM   1101  C4' A   X  52      77.510  58.180  76.130  0.00  0.00            
ATOM   1102  O4' A   X  52      77.820  56.890  76.230  0.00  0.00            
ATOM   1103  C1' A   X  52      79.140  56.760  76.660  0.00  0.00            
ATOM   1104  N9  A   X  52      79.920  56.130  75.530  0.00  0.00            
ATOM   1105  C8  A   X  52      79.360  55.540  74.430  0.00  0.00            
ATOM   1106  N7  A   X  52      80.210  54.910  73.720  0.00  0.00            
ATOM   1107  C5  A   X  52      81.380  54.990  74.440  0.00  0.00            
ATOM   1108  C6  A   X  52      82.690  54.440  74.340  0.00  0.00            
ATOM   1109  N6  A   X  52      83.070  53.600  73.370  0.00  0.00            
ATOM   1110  N1  A   X  52      83.680  54.780  75.160  0.00  0.00            
ATOM   1111  C2  A   X  52      83.370  55.600  76.110  0.00  0.00            
ATOM   1112  N3  A   X  52      82.200  56.120  76.420  0.00  0.00            
ATOM   1113  C4  A   X  52      81.240  55.830  75.500  0.00  0.00            
ATOM   1114  C3' A   X  52      78.770  59.000  76.020  0.00  0.00            
ATOM   1115  C2' A   X  52      79.640  58.140  76.940  0.00  0.00            
ATOM   1116  O2' A   X  52      79.380  58.360  78.400  0.00  0.00            
ATOM   1117  O3' A   X  52      78.610  60.320  76.480  0.00  0.00            
ATOM   1118  P   A   X  53      79.270  61.560  75.870  0.00  0.00            
ATOM   1119  OP1 A   X  53      78.550  62.750  76.340  0.00  0.00            
ATOM   1120  OP2 A   X  53      79.300  61.440  74.410  0.00  0.00            
ATOM   1121  O5' A   X  53      80.750  61.490  76.330  0.00  0.00            
ATOM   1122  C5' A   X  53      81.240  61.870  77.630  0.00  0.00            
ATOM   1123  C4' A   X  53      82.730  61.490  77.720  0.00  0.00            
ATOM   1124  O4' A   X  53      83.050  60.100  77.510  0.00  0.00            
ATOM   1125  C1' A   X  53      84.270  60.030  76.780  0.00  0.00            
ATOM   1126  N9  A   X  53      83.920  59.310  75.550  0.00  0.00            
ATOM   1127  C8  A   X  53      82.710  58.990  75.030  0.00  0.00            
ATOM   1128  N7  A   X  53      82.620  58.270  73.880  0.00  0.00            
ATOM   1129  C5  A   X  53      83.980  58.090  73.750  0.00  0.00            
ATOM   1130  C6  A   X  53      84.710  57.540  72.650  0.00  0.00            
ATOM   1131  N6  A   X  53      84.190  57.030  71.540  0.00  0.00            
ATOM   1132  N1  A   X  53      85.960  57.530  72.640  0.00  0.00            
ATOM   1133  C2  A   X  53      86.590  58.020  73.710  0.00  0.00            
ATOM   1134  N3  A   X  53      86.120  58.580  74.780  0.00  0.00            
ATOM   1135  C4  A   X  53      84.780  58.620  74.760  0.00  0.00            
ATOM   1136  C3' A   X  53      83.590  62.270  76.730  0.00  0.00            
ATOM   1137  C2' A   X  53      84.850  61.410  76.650  0.00  0.00            
ATOM   1138  O2' A   X  53      85.730  61.670  77.710  0.00  0.00            
ATOM   1139  O3' A   X  53      83.800  63.610  77.130  0.00  0.00            
ATOM   1140  P   A   X  54      84.140  64.690  75.940  0.00  0.00            
ATOM   1141  OP1 A   X  54      84.730  65.840  76.710  0.00  0.00            
ATOM   1142  OP2 A   X  54      82.830  64.950  75.240  0.00  0.00            
ATOM   1143  O5' A   X  54      85.240  64.120  74.870  0.00  0.00            
ATOM   1144  C5' A   X  54      86.610  63.980  75.200  0.00  0.00            
ATOM   1145  C4' A   X  54      87.490  63.170  74.230  0.00  0.00            
ATOM   1146  O4' A   X  54      87.060  61.780  74.210  0.00  0.00            
ATOM   1147  C1' A   X  54      87.160  61.320  72.860  0.00  0.00            
ATOM   1148  N9  A   X  54      85.810  61.180  72.240  0.00  0.00            
ATOM   1149  C8  A   X  54      84.550  61.440  72.780  0.00  0.00            
ATOM   1150  N7  A   X  54      83.550  61.070  72.090  0.00  0.00            
ATOM   1151  C5  A   X  54      84.130  60.480  70.960  0.00  0.00            
ATOM   1152  C6  A   X  54      83.600  59.940  69.750  0.00  0.00            
ATOM   1153  N6  A   X  54      82.350  59.880  69.370  0.00  0.00            
ATOM   1154  N1  A   X  54      84.520  59.520  68.830  0.00  0.00            
ATOM   1155  C2  A   X  54      85.820  59.660  69.050  0.00  0.00            
ATOM   1156  N3  A   X  54      86.450  60.180  70.110  0.00  0.00            
ATOM   1157  C4  A   X  54      85.520  60.570  71.020  0.00  0.00            
ATOM   1158  C3' A   X  54      87.380  63.730  72.850  0.00  0.00            
ATOM   1159  C2' A   X  54      87.840  62.450  72.120  0.00  0.00            
ATOM   1160  O2' A   X  54      89.210  62.250  72.120  0.00  0.00            
ATOM   1161  O3' A   X  54      88.160  64.850  72.710  0.00  0.00            
ATOM   1162  P   C   X  55      87.470  66.200  72.140  0.00  0.00            
ATOM   1163  OP1 C   X  55      88.480  67.250  72.020  0.00  0.00            
ATOM   1164  OP2 C   X  55      86.320  66.590  72.890  0.00  0.00            
ATOM   1165  O5' C   X  55      87.020  65.740  70.700  0.00  0.00            
ATOM   1166  C5' C   X  55      88.000  65.270  69.730  0.00  0.00            
ATOM   1167  C4' C   X  55      87.380  64.480  68.530  0.00  0.00            
ATOM   1168  O4' C   X  55      86.630  63.310  68.960  0.00  0.00            
ATOM   1169  C1' C   X  55      85.380  63.040  68.310  0.00  0.00            
ATOM   1170  N1  C   X  55      84.130  63.390  69.050  0.00  0.00            
ATOM   1171  C6  C   X  55      84.190  64.070  70.220  0.00  0.00            
ATOM   1172  C5  C   X  55      83.100  64.120  71.020  0.00  0.00            
ATOM   1173  C4  C   X  55      81.880  63.620  70.490  0.00  0.00            
ATOM   1174  N4  C   X  55      80.700  63.610  71.130  0.00  0.00            
ATOM   1175  N3  C   X  55      81.750  63.160  69.230  0.00  0.00            
ATOM   1176  C2  C   X  55      82.900  63.090  68.530  0.00  0.00            
ATOM   1177  O2  C   X  55      82.800  62.620  67.410  0.00  0.00            
ATOM   1178  C3' C   X  55      86.350  65.210  67.720  0.00  0.00            
ATOM   1179  C2' C   X  55      85.500  64.070  67.130  0.00  0.00            
ATOM   1180  O2' C   X  55      86.010  63.330  65.940  0.00  0.00            
ATOM   1181  O3' C   X  55      86.970  66.030  66.670  0.00  0.00            
ATOM   1182  P   G   X  56      86.290  67.230  65.940  0.00  0.00            
ATOM   1183  OP1 G   X  56      87.270  68.060  65.200  0.00  0.00            
ATOM   1184  OP2 G   X  56      85.510  67.880  67.030  0.00  0.00            
ATOM   1185  O5' G   X  56      85.280  66.590  64.940  0.00  0.00            
ATOM   1186  C5' G   X  56      85.760  66.010  63.770  0.00  0.00            
ATOM   1187  C4' G   X  56      84.530  65.260  63.120  0.00  0.00            
ATOM   1188  O4' G   X  56      83.860  64.260  63.970  0.00  0.00            
ATOM   1189  C1' G   X  56      82.510  64.370  63.820  0.00  0.00            
ATOM   1190  N9  G   X  56      81.910  64.880  65.060  0.00  0.00            
ATOM   1191  C8  G   X  56      82.420  65.720  66.050  0.00  0.00            
ATOM   1192  N7  G   X  56      81.630  65.840  67.100  0.00  0.00            
ATOM   1193  C5  G   X  56      80.420  65.180  66.660  0.00  0.00            
ATOM   1194  C6  G   X  56      79.090  65.070  67.170  0.00  0.00            
ATOM   1195  O6  G   X  56      78.720  65.420  68.280  0.00  0.00            
ATOM   1196  N1  G   X  56      78.220  64.440  66.310  0.00  0.00            
ATOM   1197  C2  G   X  56      78.550  63.810  65.130  0.00  0.00            
ATOM   1198  N2  G   X  56      77.580  63.160  64.540  0.00  0.00            
ATOM   1199  N3  G   X  56      79.760  63.820  64.670  0.00  0.00            
ATOM   1200  C4  G   X  56      80.640  64.530  65.460  0.00  0.00            
ATOM   1201  C3' G   X  56      83.380  66.250  62.760  0.00  0.00            
ATOM   1202  C2' G   X  56      82.220  65.290  62.580  0.00  0.00            
ATOM   1203  O2' G   X  56      82.420  64.600  61.390  0.00  0.00            
ATOM   1204  O3' G   X  56      83.500  67.140  61.650  0.00  0.00            
ATOM   1205  P   G   X  57      82.550  68.410  61.400  0.00  0.00            
ATOM   1206  OP1 G   X  57      83.130  69.260  60.270  0.00  0.00            
ATOM   1207  OP2 G   X  57      82.460  69.100  62.660  0.00  0.00            
ATOM   1208  O5' G   X  57      81.100  67.810  61.100  0.00  0.00            
ATOM   1209  C5' G   X  57      80.740  67.490  59.820  0.00  0.00            
ATOM   1210  C4' G   X  57      79.340  66.780  59.960  0.00  0.00            
ATOM   1211  O4' G   X  57      79.180  65.920  61.110  0.00  0.00            
ATOM   1212  C1' G   X  57      77.850  65.940  61.570  0.00  0.00            
ATOM   1213  N9  G   X  57      77.810  66.510  62.950  0.00  0.00            
ATOM   1214  C8  G   X  57      78.890  67.100  63.590  0.00  0.00            
ATOM   1215  N7  G   X  57      78.600  67.550  64.750  0.00  0.00            
ATOM   1216  C5  G   X  57      77.180  67.340  64.860  0.00  0.00            
ATOM   1217  C6  G   X  57      76.270  67.660  65.910  0.00  0.00            
ATOM   1218  O6  G   X  57      76.570  68.320  66.910  0.00  0.00            
ATOM   1219  N1  G   X  57      75.060  67.020  65.780  0.00  0.00            
ATOM   1220  C2  G   X  57      74.700  66.300  64.710  0.00  0.00            
ATOM   1221  N2  G   X  57      73.430  66.110  64.600  0.00  0.00            
ATOM   1222  N3  G   X  57      75.480  66.020  63.670  0.00  0.00            
ATOM   1223  C4  G   X  57      76.750  66.540  63.820  0.00  0.00            
ATOM   1224  C3' G   X  57      78.220  67.850  60.070  0.00  0.00            
ATOM   1225  C2' G   X  57      77.160  66.860  60.640  0.00  0.00            
ATOM   1226  O2' G   X  57      76.610  66.070  59.590  0.00  0.00            
ATOM   1227  O3' G   X  57      77.820  68.470  58.890  0.00  0.00            
ATOM   1228  P   C   X  58      77.200  69.910  58.860  0.00  0.00            
ATOM   1229  OP1 C   X  58      77.090  70.220  57.420  0.00  0.00            
ATOM   1230  OP2 C   X  58      77.950  70.810  59.710  0.00  0.00            
ATOM   1231  O5' C   X  58      75.780  69.630  59.560  0.00  0.00            
ATOM   1232  C5' C   X  58      74.730  68.880  58.810  0.00  0.00            
ATOM   1233  C4' C   X  58      73.570  68.560  59.640  0.00  0.00            
ATOM   1234  O4' C   X  58      73.870  67.880  60.890  0.00  0.00            
ATOM   1235  C1' C   X  58      72.920  68.380  61.840  0.00  0.00            
ATOM   1236  N1  C   X  58      73.530  69.270  62.890  0.00  0.00            
ATOM   1237  C6  C   X  58      74.870  69.610  62.830  0.00  0.00            
ATOM   1238  C5  C   X  58      75.470  70.310  63.840  0.00  0.00            
ATOM   1239  C4  C   X  58      74.590  70.580  64.970  0.00  0.00            
ATOM   1240  N4  C   X  58      75.190  71.170  66.010  0.00  0.00            
ATOM   1241  N3  C   X  58      73.280  70.310  64.990  0.00  0.00            
ATOM   1242  C2  C   X  58      72.760  69.600  64.010  0.00  0.00            
ATOM   1243  O2  C   X  58      71.600  69.280  64.170  0.00  0.00            
ATOM   1244  C3' C   X  58      72.730  69.790  59.950  0.00  0.00            
ATOM   1245  C2' C   X  58      71.880  69.160  61.030  0.00  0.00            
ATOM   1246  O2' C   X  58      70.880  68.350  60.530  0.00  0.00            
ATOM   1247  O3' C   X  58      71.840  70.170  58.870  0.00  0.00            
ATOM   1248  P   G   X  59      71.630  71.730  58.580  0.00  0.00            
ATOM   1249  OP1 G   X  59      71.000  71.900  57.250  0.00  0.00            
ATOM   1250  OP2 G   X  59      72.830  72.460  59.000  0.00  0.00            
ATOM   1251  O5' G   X  59      70.520  72.080  59.690  0.00  0.00            
ATOM   1252  C5' G   X  59      69.130  71.840  59.470  0.00  0.00            
ATOM   1253  C4' G   X  59      68.370  72.380  60.690  0.00  0.00            
ATOM   1254  O4' G   X  59      68.600  71.620  61.880  0.00  0.00            
ATOM   1255  C1' G   X  59      68.470  72.430  63.060  0.00  0.00            
ATOM   1256  N9  G   X  59      69.820  72.650  63.700  0.00  0.00            
ATOM   1257  C8  G   X  59      71.050  72.640  63.060  0.00  0.00            
ATOM   1258  N7  G   X  59      72.010  72.990  63.870  0.00  0.00            
ATOM   1259  C5  G   X  59      71.390  73.320  65.110  0.00  0.00            
ATOM   1260  C6  G   X  59      71.820  73.910  66.320  0.00  0.00            
ATOM   1261  O6  G   X  59      72.950  74.080  66.700  0.00  0.00            
ATOM   1262  N1  G   X  59      70.780  74.320  67.200  0.00  0.00            
ATOM   1263  C2  G   X  59      69.440  74.060  66.910  0.00  0.00            
ATOM   1264  N2  G   X  59      68.640  74.290  67.930  0.00  0.00            
ATOM   1265  N3  G   X  59      68.980  73.490  65.820  0.00  0.00            
ATOM   1266  C4  G   X  59      70.020  73.220  64.910  0.00  0.00            
ATOM   1267  C3' G   X  59      68.470  73.820  61.090  0.00  0.00            
ATOM   1268  C2' G   X  59      67.880  73.770  62.570  0.00  0.00            
ATOM   1269  O2' G   X  59      66.480  73.790  62.510  0.00  0.00            
ATOM   1270  O3' G   X  59      67.800  74.690  60.190  0.00  0.00            
ATOM   1271  P   G   X  60      68.430  76.230  60.030  0.00  0.00            
ATOM   1272  OP1 G   X  60      67.660  76.970  58.980  0.00  0.00            
ATOM   1273  OP2 G   X  60      69.890  76.200  60.050  0.00  0.00            
ATOM   1274  O5' G   X  60      68.060  76.760  61.450  0.00  0.00            
ATOM   1275  C5' G   X  60      66.720  77.080  61.800  0.00  0.00            
ATOM   1276  C4' G   X  60      66.630  77.690  63.190  0.00  0.00            
ATOM   1277  O4' G   X  60      67.160  76.770  64.120  0.00  0.00            
ATOM   1278  C1' G   X  60      67.900  77.500  65.060  0.00  0.00            
ATOM   1279  N9  G   X  60      69.370  77.290  65.060  0.00  0.00            
ATOM   1280  C8  G   X  60      70.160  76.680  64.160  0.00  0.00            
ATOM   1281  N7  G   X  60      71.430  76.670  64.540  0.00  0.00            
ATOM   1282  C5  G   X  60      71.450  77.210  65.900  0.00  0.00            
ATOM   1283  C6  G   X  60      72.470  77.590  66.850  0.00  0.00            
ATOM   1284  O6  G   X  60      73.670  77.310  66.850  0.00  0.00            
ATOM   1285  N1  G   X  60      72.020  78.240  67.950  0.00  0.00            
ATOM   1286  C2  G   X  60      70.730  78.610  68.160  0.00  0.00            
ATOM   1287  N2  G   X  60      70.330  79.190  69.230  0.00  0.00            
ATOM   1288  N3  G   X  60      69.740  78.280  67.350  0.00  0.00            
ATOM   1289  C4  G   X  60      70.190  77.630  66.190  0.00  0.00            
ATOM   1290  C3' G   X  60      67.350  79.060  63.280  0.00  0.00            
ATOM   1291  C2' G   X  60      67.460  78.990  64.820  0.00  0.00            
ATOM   1292  O2' G   X  60      66.320  79.490  65.460  0.00  0.00            
ATOM   1293  O3' G   X  60      66.600  80.220  62.880  0.00  0.00            
ATOM   1294  P   C   X  61      67.350  81.520  62.370  0.00  0.00            
ATOM   1295  OP1 C   X  61      66.280  82.510  61.900  0.00  0.00            
ATOM   1296  OP2 C   X  61      68.410  81.150  61.510  0.00  0.00            
ATOM   1297  O5' C   X  61      67.990  82.190  63.710  0.00  0.00            
ATOM   1298  C5' C   X  61      67.160  82.660  64.760  0.00  0.00            
ATOM   1299  C4' C   X  61      68.130  83.160  65.880  0.00  0.00            
ATOM   1300  O4' C   X  61      68.650  82.000  66.560  0.00  0.00            
ATOM   1301  C1' C   X  61      69.920  82.370  67.100  0.00  0.00            
ATOM   1302  N1  C   X  61      71.150  81.670  66.530  0.00  0.00            
ATOM   1303  C6  C   X  61      71.040  81.020  65.360  0.00  0.00            
ATOM   1304  C5  C   X  61      72.200  80.390  64.800  0.00  0.00            
ATOM   1305  C4  C   X  61      73.460  80.520  65.470  0.00  0.00            
ATOM   1306  N4  C   X  61      74.550  80.160  64.970  0.00  0.00            
ATOM   1307  N3  C   X  61      73.510  81.130  66.650  0.00  0.00            
ATOM   1308  C2  C   X  61      72.360  81.630  67.230  0.00  0.00            
ATOM   1309  O2  C   X  61      72.410  82.050  68.410  0.00  0.00            
ATOM   1310  C3' C   X  61      69.350  84.020  65.400  0.00  0.00            
ATOM   1311  C2' C   X  61      70.120  83.860  66.740  0.00  0.00            
ATOM   1312  O2' C   X  61      69.690  84.830  67.660  0.00  0.00            
ATOM   1313  O3' C   X  61      69.030  85.370  65.090  0.00  0.00            
ATOM   1314  P   G   X  62      70.200  86.150  64.350  0.00  0.00            
ATOM   1315  OP1 G   X  62      69.590  87.280  63.670  0.00  0.00            
ATOM   1316  OP2 G   X  62      71.020  85.200  63.570  0.00  0.00            
ATOM   1317  O5' G   X  62      71.160  86.620  65.580  0.00  0.00            
ATOM   1318  C5' G   X  62      70.790  87.670  66.420  0.00  0.00            
ATOM   1319  C4' G   X  62      71.920  88.090  67.290  0.00  0.00            
ATOM   1320  O4' G   X  62      72.250  87.140  68.220  0.00  0.00            
ATOM   1321  C1' G   X  62      73.670  87.150  68.430  0.00  0.00            
ATOM   1322  N9  G   X  62      74.360  86.020  67.820  0.00  0.00            
ATOM   1323  C8  G   X  62      73.830  85.080  67.010  0.00  0.00            
ATOM   1324  N7  G   X  62      74.700  84.290  66.440  0.00  0.00            
ATOM   1325  C5  G   X  62      75.870  84.650  67.120  0.00  0.00            
ATOM   1326  C6  G   X  62      77.180  84.130  66.990  0.00  0.00            
ATOM   1327  O6  G   X  62      77.540  83.230  66.280  0.00  0.00            
ATOM   1328  N1  G   X  62      78.040  84.710  67.870  0.00  0.00            
ATOM   1329  C2  G   X  62      77.790  85.680  68.800  0.00  0.00            
ATOM   1330  N2  G   X  62      78.900  85.990  69.530  0.00  0.00            
ATOM   1331  N3  G   X  62      76.590  86.270  68.870  0.00  0.00            
ATOM   1332  C4  G   X  62      75.670  85.680  68.030  0.00  0.00            
ATOM   1333  C3' G   X  62      73.230  88.530  66.650  0.00  0.00            
ATOM   1334  C2' G   X  62      74.150  88.490  67.910  0.00  0.00            
ATOM   1335  O2' G   X  62      74.040  89.570  68.810  0.00  0.00            
ATOM   1336  O3' G   X  62      73.160  89.820  66.070  0.00  0.00            
ATOM   1337  P   C   X  63      73.930  90.140  64.670  0.00  0.00            
ATOM   1338  OP1 C   X  63      73.490  91.430  64.150  0.00  0.00            
ATOM   1339  OP2 C   X  63      73.980  88.900  63.910  0.00  0.00            
ATOM   1340  O5' C   X  63      75.500  90.270  65.070  0.00  0.00            
ATOM   1341  C5' C   X  63      75.980  91.130  66.070  0.00  0.00            
ATOM   1342  C4' C   X  63      77.460  91.020  66.460  0.00  0.00            
ATOM   1343  O4' C   X  63      77.600  89.730  67.070  0.00  0.00            
ATOM   1344  C1' C   X  63      78.840  89.140  66.740  0.00  0.00            
ATOM   1345  N1  C   X  63      78.730  87.970  65.930  0.00  0.00            
ATOM   1346  C6  C   X  63      77.560  87.540  65.420  0.00  0.00            
ATOM   1347  C5  C   X  63      77.540  86.500  64.560  0.00  0.00            
ATOM   1348  C4  C   X  63      78.770  85.850  64.190  0.00  0.00            
ATOM   1349  N4  C   X  63      78.800  84.830  63.360  0.00  0.00            
ATOM   1350  N3  C   X  63      79.890  86.170  64.830  0.00  0.00            
ATOM   1351  C2  C   X  63      79.850  87.210  65.670  0.00  0.00            
ATOM   1352  O2  C   X  63      80.870  87.440  66.240  0.00  0.00            
ATOM   1353  C3' C   X  63      78.420  91.100  65.300  0.00  0.00            
ATOM   1354  C2' C   X  63      79.530  90.180  65.860  0.00  0.00            
ATOM   1355  O2' C   X  63      80.550  90.890  66.530  0.00  0.00            
ATOM   1356  O3' C   X  63      78.780  92.390  64.900  0.00  0.00            
ATOM   1357  P   U   X  64      78.910  92.650  63.300  0.00  0.00            
ATOM   1358  OP1 U   X  64      78.940  94.120  63.090  0.00  0.00            
ATOM   1359  OP2 U   X  64      77.880  91.950  62.510  0.00  0.00            
ATOM   1360  O5' U   X  64      80.290  91.940  62.900  0.00  0.00            
ATOM   1361  C5' U   X  64      81.520  92.250  63.560  0.00  0.00            
ATOM   1362  C4' U   X  64      82.690  91.290  63.480  0.00  0.00            
ATOM   1363  O4' U   X  64      82.410  90.020  64.100  0.00  0.00            
ATOM   1364  C1' U   X  64      83.110  88.970  63.440  0.00  0.00            
ATOM   1365  N1  U   X  64      82.090  88.110  62.790  0.00  0.00            
ATOM   1366  C6  U   X  64      80.840  88.590  62.390  0.00  0.00            
ATOM   1367  C5  U   X  64      80.040  87.860  61.560  0.00  0.00            
ATOM   1368  C4  U   X  64      80.370  86.510  61.200  0.00  0.00            
ATOM   1369  O4  U   X  64      79.650  85.730  60.560  0.00  0.00            
ATOM   1370  N3  U   X  64      81.570  86.090  61.590  0.00  0.00            
ATOM   1371  C2  U   X  64      82.530  86.850  62.280  0.00  0.00            
ATOM   1372  O2  U   X  64      83.650  86.400  62.320  0.00  0.00            
ATOM   1373  C3' U   X  64      83.300  90.990  62.090  0.00  0.00            
ATOM   1374  C2' U   X  64      84.020  89.600  62.410  0.00  0.00            
ATOM   1375  O2' U   X  64      85.300  89.860  63.140  0.00  0.00            
ATOM   1376  O3' U   X  64      84.250  91.920  61.590  0.00  0.00            
ATOM   1377  P   C   X  65      84.440  92.210  60.040  0.00  0.00            
ATOM   1378  OP1 C   X  65      85.640  93.070  59.970  0.00  0.00            
ATOM   1379  OP2 C   X  65      83.140  92.760  59.540  0.00  0.00            
ATOM   1380  O5' C   X  65      84.710  90.870  59.250  0.00  0.00            
ATOM   1381  C5' C   X  65      85.970  90.210  59.410  0.00  0.00            
ATOM   1382  C4' C   X  65      85.930  88.790  58.910  0.00  0.00            
ATOM   1383  O4' C   X  65      84.800  88.080  59.460  0.00  0.00            
ATOM   1384  C1' C   X  65      84.250  87.170  58.540  0.00  0.00            
ATOM   1385  N1  C   X  65      82.830  87.470  58.150  0.00  0.00            
ATOM   1386  C6  C   X  65      82.260  88.690  58.330  0.00  0.00            
ATOM   1387  C5  C   X  65      80.900  88.770  58.240  0.00  0.00            
ATOM   1388  C4  C   X  65      80.180  87.660  57.800  0.00  0.00            
ATOM   1389  N4  C   X  65      78.890  87.690  57.590  0.00  0.00            
ATOM   1390  N3  C   X  65      80.720  86.550  57.470  0.00  0.00            
ATOM   1391  C2  C   X  65      82.080  86.450  57.590  0.00  0.00            
ATOM   1392  O2  C   X  65      82.550  85.400  57.300  0.00  0.00            
ATOM   1393  C3' C   X  65      85.610  88.660  57.430  0.00  0.00            
ATOM   1394  C2' C   X  65      85.170  87.220  57.340  0.00  0.00            
ATOM   1395  O2' C   X  65      86.280  86.330  57.530  0.00  0.00            
ATOM   1396  O3' C   X  65      86.740  88.790  56.570  0.00  0.00            
ATOM   1397  P   A   X  66      87.180  90.210  55.850  0.00  0.00            
ATOM   1398  OP1 A   X  66      88.000  89.880  54.660  0.00  0.00            
ATOM   1399  OP2 A   X  66      87.760  91.170  56.860  0.00  0.00            
ATOM   1400  O5' A   X  66      85.860  90.800  55.320  0.00  0.00            
ATOM   1401  C5' A   X  66      85.840  91.960  54.480  0.00  0.00            
ATOM   1402  C4' A   X  66      84.470  92.530  54.330  0.00  0.00            
ATOM   1403  O4' A   X  66      83.470  91.690  53.720  0.00  0.00            
ATOM   1404  C1' A   X  66      82.520  91.280  54.790  0.00  0.00            
ATOM   1405  N9  A   X  66      82.300  89.840  54.810  0.00  0.00            
ATOM   1406  C8  A   X  66      83.190  88.770  54.740  0.00  0.00            
ATOM   1407  N7  A   X  66      82.560  87.640  54.560  0.00  0.00            
ATOM   1408  C5  A   X  66      81.210  87.920  54.530  0.00  0.00            
ATOM   1409  C6  A   X  66      80.020  87.160  54.430  0.00  0.00            
ATOM   1410  N6  A   X  66      79.830  85.910  54.180  0.00  0.00            
ATOM   1411  N1  A   X  66      78.840  87.790  54.330  0.00  0.00            
ATOM   1412  C2  A   X  66      78.840  89.060  54.520  0.00  0.00            
ATOM   1413  N3  A   X  66      79.850  89.920  54.660  0.00  0.00            
ATOM   1414  C4  A   X  66      81.040  89.280  54.630  0.00  0.00            
ATOM   1415  C3' A   X  66      83.870  92.950  55.730  0.00  0.00            
ATOM   1416  C2' A   X  66      83.000  91.700  56.160  0.00  0.00            
ATOM   1417  O2' A   X  66      82.060  91.910  57.180  0.00  0.00            
ATOM   1418  O3' A   X  66      83.020  94.140  55.600  0.00  0.00            
ATOM   1419  P   G   X  67      83.520  95.600  55.200  0.00  0.00            
ATOM   1420  OP1 G   X  67      85.030  95.560  55.210  0.00  0.00            
ATOM   1421  OP2 G   X  67      82.770  96.610  55.980  0.00  0.00            
ATOM   1422  O5' G   X  67      82.980  95.610  53.740  0.00  0.00            
ATOM   1423  C5' G   X  67      81.610  95.460  53.420  0.00  0.00            
ATOM   1424  C4' G   X  67      81.370  95.060  51.960  0.00  0.00            
ATOM   1425  O4' G   X  67      80.060  94.420  51.880  0.00  0.00            
ATOM   1426  C1' G   X  67      79.380  95.100  50.810  0.00  0.00            
ATOM   1427  N9  G   X  67      77.970  94.960  51.020  0.00  0.00            
ATOM   1428  C8  G   X  67      76.970  95.940  51.100  0.00  0.00            
ATOM   1429  N7  G   X  67      75.760  95.430  51.230  0.00  0.00            
ATOM   1430  C5  G   X  67      75.930  94.060  51.220  0.00  0.00            
ATOM   1431  C6  G   X  67      75.030  92.950  51.240  0.00  0.00            
ATOM   1432  O6  G   X  67      73.780  92.960  51.200  0.00  0.00            
ATOM   1433  N1  G   X  67      75.640  91.720  51.210  0.00  0.00            
ATOM   1434  C2  G   X  67      76.980  91.530  51.120  0.00  0.00            
ATOM   1435  N2  G   X  67      77.550  90.350  51.240  0.00  0.00            
ATOM   1436  N3  G   X  67      77.870  92.550  51.060  0.00  0.00            
ATOM   1437  C4  G   X  67      77.280  93.750  51.060  0.00  0.00            
ATOM   1438  C3' G   X  67      81.370  96.330  51.090  0.00  0.00            
ATOM   1439  C2' G   X  67      79.820  96.590  50.970  0.00  0.00            
ATOM   1440  O2' G   X  67      79.380  97.470  50.000  0.00  0.00            
ATOM   1441  O3' G   X  67      82.020  96.160  49.820  0.00  0.00            
ATOM   1442  P   U   X  68      83.540  96.540  49.640  0.00  0.00            
ATOM   1443  OP1 U   X  68      84.130  97.160  50.860  0.00  0.00            
ATOM   1444  OP2 U   X  68      83.770  97.170  48.360  0.00  0.00            
ATOM   1445  O5' U   X  68      84.210  95.080  49.520  0.00  0.00            
ATOM   1446  C5' U   X  68      85.590  94.930  49.340  0.00  0.00            
ATOM   1447  C4' U   X  68      86.030  93.500  49.220  0.00  0.00            
ATOM   1448  O4' U   X  68      85.710  92.660  50.270  0.00  0.00            
ATOM   1449  C1' U   X  68      85.460  91.330  49.830  0.00  0.00            
ATOM   1450  N1  U   X  68      84.050  90.990  50.000  0.00  0.00            
ATOM   1451  C6  U   X  68      83.140  91.890  50.530  0.00  0.00            
ATOM   1452  C5  U   X  68      81.890  91.560  50.980  0.00  0.00            
ATOM   1453  C4  U   X  68      81.480  90.210  50.880  0.00  0.00            
ATOM   1454  O4  U   X  68      80.380  89.740  51.200  0.00  0.00            
ATOM   1455  N3  U   X  68      82.290  89.350  50.270  0.00  0.00            
ATOM   1456  C2  U   X  68      83.580  89.630  49.840  0.00  0.00            
ATOM   1457  O2  U   X  68      84.340  88.750  49.370  0.00  0.00            
ATOM   1458  C3' U   X  68      85.580  92.780  47.950  0.00  0.00            
ATOM   1459  C2' U   X  68      85.950  91.350  48.380  0.00  0.00            
ATOM   1460  O2' U   X  68      87.280  91.050  48.300  0.00  0.00            
ATOM   1461  O3' U   X  68      86.080  93.270  46.720  0.00  0.00            
ATOM   1462  P   A   X  69      85.210  93.020  45.390  0.00  0.00            
ATOM   1463  OP1 A   X  69      85.830  93.730  44.240  0.00  0.00            
ATOM   1464  OP2 A   X  69      83.820  93.290  45.760  0.00  0.00            
ATOM   1465  O5' A   X  69      85.250  91.460  45.150  0.00  0.00            
ATOM   1466  C5' A   X  69      86.470  90.800  44.980  0.00  0.00            
ATOM   1467  C4' A   X  69      86.280  89.270  45.030  0.00  0.00            
ATOM   1468  O4' A   X  69      85.800  88.860  46.290  0.00  0.00            
ATOM   1469  C1' A   X  69      84.680  87.890  46.190  0.00  0.00            
ATOM   1470  N9  A   X  69      83.380  88.560  46.420  0.00  0.00            
ATOM   1471  C8  A   X  69      83.030  89.840  46.650  0.00  0.00            
ATOM   1472  N7  A   X  69      81.730  90.010  46.820  0.00  0.00            
ATOM   1473  C5  A   X  69      81.220  88.720  46.740  0.00  0.00            
ATOM   1474  C6  A   X  69      79.960  88.120  46.980  0.00  0.00            
ATOM   1475  N6  A   X  69      78.900  88.740  47.390  0.00  0.00            
ATOM   1476  N1  A   X  69      79.710  86.840  46.730  0.00  0.00            
ATOM   1477  C2  A   X  69      80.810  86.130  46.400  0.00  0.00            
ATOM   1478  N3  A   X  69      82.070  86.580  46.130  0.00  0.00            
ATOM   1479  C4  A   X  69      82.230  87.840  46.480  0.00  0.00            
ATOM   1480  C3' A   X  69      85.310  88.700  43.910  0.00  0.00            
ATOM   1481  C2' A   X  69      84.730  87.520  44.690  0.00  0.00            
ATOM   1482  O2' A   X  69      85.620  86.330  44.780  0.00  0.00            
ATOM   1483  O3' A   X  69      85.940  88.340  42.670  0.00  0.00            
ATOM   1484  P   G   X  70      85.130  88.430  41.310  0.00  0.00            
ATOM   1485  OP1 G   X  70      85.950  88.040  40.170  0.00  0.00            
ATOM   1486  OP2 G   X  70      84.520  89.780  41.190  0.00  0.00            
ATOM   1487  O5' G   X  70      84.010  87.330  41.440  0.00  0.00            
ATOM   1488  C5' G   X  70      84.330  85.950  41.580  0.00  0.00            
ATOM   1489  C4' G   X  70      83.160  85.000  41.870  0.00  0.00            
ATOM   1490  O4' G   X  70      82.510  85.400  43.000  0.00  0.00            
ATOM   1491  C1' G   X  70      81.100  85.450  42.820  0.00  0.00            
ATOM   1492  N9  G   X  70      80.630  86.860  42.940  0.00  0.00            
ATOM   1493  C8  G   X  70      81.370  87.990  43.190  0.00  0.00            
ATOM   1494  N7  G   X  70      80.700  89.030  43.530  0.00  0.00            
ATOM   1495  C5  G   X  70      79.370  88.610  43.470  0.00  0.00            
ATOM   1496  C6  G   X  70      78.070  89.200  43.910  0.00  0.00            
ATOM   1497  O6  G   X  70      77.820  90.330  44.330  0.00  0.00            
ATOM   1498  N1  G   X  70      77.060  88.320  43.740  0.00  0.00            
ATOM   1499  C2  G   X  70      77.140  87.180  43.080  0.00  0.00            
ATOM   1500  N2  G   X  70      76.010  86.590  42.980  0.00  0.00            
ATOM   1501  N3  G   X  70      78.240  86.480  42.890  0.00  0.00            
ATOM   1502  C4  G   X  70      79.340  87.300  43.030  0.00  0.00            
ATOM   1503  C3' G   X  70      82.090  84.960  40.710  0.00  0.00            
ATOM   1504  C2' G   X  70      80.800  84.690  41.490  0.00  0.00            
ATOM   1505  O2' G   X  70      80.770  83.240  41.650  0.00  0.00            
ATOM   1506  O3' G   X  70      82.510  84.070  39.720  0.00  0.00            
ATOM   1507  P   A   X  71      82.400  84.440  38.120  0.00  0.00            
ATOM   1508  OP1 A   X  71      82.630  83.240  37.300  0.00  0.00            
ATOM   1509  OP2 A   X  71      83.150  85.650  37.760  0.00  0.00            
ATOM   1510  O5' A   X  71      80.800  84.880  38.040  0.00  0.00            
ATOM   1511  C5' A   X  71      79.760  83.860  37.860  0.00  0.00            
ATOM   1512  C4' A   X  71      78.430  84.540  37.940  0.00  0.00            
ATOM   1513  O4' A   X  71      78.170  85.140  39.250  0.00  0.00            
ATOM   1514  C1' A   X  71      77.460  86.340  39.020  0.00  0.00            
ATOM   1515  N9  A   X  71      78.280  87.430  39.440  0.00  0.00            
ATOM   1516  C8  A   X  71      79.640  87.500  39.630  0.00  0.00            
ATOM   1517  N7  A   X  71      80.170  88.560  40.130  0.00  0.00            
ATOM   1518  C5  A   X  71      78.980  89.290  40.350  0.00  0.00            
ATOM   1519  C6  A   X  71      78.580  90.630  40.750  0.00  0.00            
ATOM   1520  N6  A   X  71      79.410  91.480  41.260  0.00  0.00            
ATOM   1521  N1  A   X  71      77.340  91.130  40.810  0.00  0.00            
ATOM   1522  C2  A   X  71      76.370  90.310  40.410  0.00  0.00            
ATOM   1523  N3  A   X  71      76.580  89.060  39.910  0.00  0.00            
ATOM   1524  C4  A   X  71      77.850  88.660  39.870  0.00  0.00            
ATOM   1525  C3' A   X  71      78.190  85.520  36.780  0.00  0.00            
ATOM   1526  C2' A   X  71      77.120  86.320  37.530  0.00  0.00            
ATOM   1527  O2' A   X  71      75.960  85.670  37.420  0.00  0.00            
ATOM   1528  O3' A   X  71      77.700  84.920  35.590  0.00  0.00            
ATOM   1529  P   A   X  72      77.850  85.510  34.170  0.00  0.00            
ATOM   1530  OP1 A   X  72      77.270  84.560  33.210  0.00  0.00            
ATOM   1531  OP2 A   X  72      79.330  85.810  34.080  0.00  0.00            
ATOM   1532  O5' A   X  72      77.000  86.870  34.170  0.00  0.00            
ATOM   1533  C5' A   X  72      75.630  86.870  33.920  0.00  0.00            
ATOM   1534  C4' A   X  72      74.770  88.000  34.480  0.00  0.00            
ATOM   1535  O4' A   X  72      75.170  88.200  35.800  0.00  0.00            
ATOM   1536  C1' A   X  72      74.790  89.500  36.240  0.00  0.00            
ATOM   1537  N9  A   X  72      75.920  90.160  36.860  0.00  0.00            
ATOM   1538  C8  A   X  72      77.290  89.940  36.600  0.00  0.00            
ATOM   1539  N7  A   X  72      78.030  90.890  37.090  0.00  0.00            
ATOM   1540  C5  A   X  72      77.150  91.800  37.600  0.00  0.00            
ATOM   1541  C6  A   X  72      77.310  93.060  38.370  0.00  0.00            
ATOM   1542  N6  A   X  72      78.410  93.670  38.710  0.00  0.00            
ATOM   1543  N1  A   X  72      76.250  93.710  38.780  0.00  0.00            
ATOM   1544  C2  A   X  72      75.050  93.100  38.640  0.00  0.00            
ATOM   1545  N3  A   X  72      74.740  91.970  38.030  0.00  0.00            
ATOM   1546  C4  A   X  72      75.830  91.330  37.540  0.00  0.00            
ATOM   1547  C3' A   X  72      74.780  89.380  33.850  0.00  0.00            
ATOM   1548  C2' A   X  72      74.180  90.220  35.010  0.00  0.00            
ATOM   1549  O2' A   X  72      72.760  90.130  35.040  0.00  0.00            
ATOM   1550  O3' A   X  72      74.110  89.400  32.620  0.00  0.00            
ATOM   1551  P   C   X  73      73.820  90.740  31.890  0.00  0.00            
ATOM   1552  OP1 C   X  73      73.260  90.310  30.570  0.00  0.00            
ATOM   1553  OP2 C   X  73      75.060  91.500  31.820  0.00  0.00            
ATOM   1554  O5' C   X  73      72.680  91.630  32.490  0.00  0.00            
ATOM   1555  C5' C   X  73      71.270  91.220  32.460  0.00  0.00            
ATOM   1556  C4' C   X  73      70.320  92.080  33.270  0.00  0.00            
ATOM   1557  O4' C   X  73      70.800  92.360  34.580  0.00  0.00            
ATOM   1558  C1' C   X  73      70.400  93.650  34.960  0.00  0.00            
ATOM   1559  N1  C   X  73      71.640  94.460  35.290  0.00  0.00            
ATOM   1560  C6  C   X  73      72.890  94.230  34.820  0.00  0.00            
ATOM   1561  C5  C   X  73      73.950  94.780  35.440  0.00  0.00            
ATOM   1562  C4  C   X  73      73.670  95.620  36.560  0.00  0.00            
ATOM   1563  N4  C   X  73      74.680  96.130  37.110  0.00  0.00            
ATOM   1564  N3  C   X  73      72.490  95.940  37.010  0.00  0.00            
ATOM   1565  C2  C   X  73      71.420  95.350  36.360  0.00  0.00            
ATOM   1566  O2  C   X  73      70.310  95.680  36.830  0.00  0.00            
ATOM   1567  C3' C   X  73      70.220  93.500  32.690  0.00  0.00            
ATOM   1568  C2' C   X  73      69.660  94.310  33.860  0.00  0.00            
ATOM   1569  O2' C   X  73      68.290  94.070  34.130  0.00  0.00            
ATOM   1570  O3' C   X  73      69.380  93.510  31.590  0.00  0.00            
ATOM   1571  P   C   X  74      69.190  94.840  30.680  0.00  0.00            
ATOM   1572  OP1 C   X  74      68.190  94.450  29.690  0.00  0.00            
ATOM   1573  OP2 C   X  74      70.600  95.130  30.190  0.00  0.00            
ATOM   1574  O5' C   X  74      68.740  96.150  31.530  0.00  0.00            
ATOM   1575  C5' C   X  74      67.430  96.300  31.910  0.00  0.00            
ATOM   1576  C4' C   X  74      67.180  97.480  32.820  0.00  0.00            
ATOM   1577  O4' C   X  74      68.120  97.430  33.830  0.00  0.00            
ATOM   1578  C1' C   X  74      68.560  98.680  34.280  0.00  0.00            
ATOM   1579  N1  C   X  74      70.040  98.890  34.430  0.00  0.00            
ATOM   1580  C6  C   X  74      71.040  98.060  33.980  0.00  0.00            
ATOM   1581  C5  C   X  74      72.320  98.040  34.470  0.00  0.00            
ATOM   1582  C4  C   X  74      72.610  99.160  35.260  0.00  0.00            
ATOM   1583  N4  C   X  74      73.820  99.440  35.550  0.00  0.00            
ATOM   1584  N3  C   X  74      71.730  99.940  35.840  0.00  0.00            
ATOM   1585  C2  C   X  74      70.410  99.840  35.350  0.00  0.00            
ATOM   1586  O2  C   X  74      69.570 100.590  35.830  0.00  0.00            
ATOM   1587  C3' C   X  74      67.580  98.830  32.120  0.00  0.00            
ATOM   1588  C2' C   X  74      67.880  99.710  33.340  0.00  0.00            
ATOM   1589  O2' C   X  74      66.720 100.040  34.090  0.00  0.00            
ATOM   1590  O3' C   X  74      66.670  99.390  31.300  0.00  0.00            
ATOM   1591  P   G   X  75      67.110 100.690  30.440  0.00  0.00            
ATOM   1592  OP1 G   X  75      65.990 100.900  29.510  0.00  0.00            
ATOM   1593  OP2 G   X  75      68.440 100.370  29.880  0.00  0.00            
ATOM   1594  O5' G   X  75      67.260 101.900  31.460  0.00  0.00            
ATOM   1595  C5' G   X  75      66.200 102.670  32.000  0.00  0.00            
ATOM   1596  C4' G   X  75      66.780 103.840  32.750  0.00  0.00            
ATOM   1597  O4' G   X  75      67.720 103.310  33.700  0.00  0.00            
ATOM   1598  C1' G   X  75      68.660 104.320  34.060  0.00  0.00            
ATOM   1599  N9  G   X  75      70.020 103.760  33.850  0.00  0.00            
ATOM   1600  C8  G   X  75      70.430 102.720  33.080  0.00  0.00            
ATOM   1601  N7  G   X  75      71.710 102.420  33.200  0.00  0.00            
ATOM   1602  C5  G   X  75      72.220 103.460  33.960  0.00  0.00            
ATOM   1603  C6  G   X  75      73.550 103.770  34.350  0.00  0.00            
ATOM   1604  O6  G   X  75      74.640 103.240  34.150  0.00  0.00            
ATOM   1605  N1  G   X  75      73.640 105.030  35.050  0.00  0.00            
ATOM   1606  C2  G   X  75      72.570 105.680  35.450  0.00  0.00            
ATOM   1607  N2  G   X  75      72.850 106.700  36.190  0.00  0.00            
ATOM   1608  N3  G   X  75      71.260 105.440  35.200  0.00  0.00            
ATOM   1609  C4  G   X  75      71.210 104.330  34.380  0.00  0.00            
ATOM   1610  C3' G   X  75      67.690 104.860  32.020  0.00  0.00            
ATOM   1611  C2' G   X  75      68.340 105.470  33.240  0.00  0.00            
ATOM   1612  O2' G   X  75      67.400 106.280  33.940  0.00  0.00            
ATOM   1613  O3' G   X  75      66.910 105.760  31.240  0.00  0.00            
ATOM   1614  P   A   X  76      67.570 106.490  30.010  0.00  0.00            
ATOM   1615  OP1 A   X  76      66.450 107.150  29.320  0.00  0.00            
ATOM   1616  OP2 A   X  76      68.340 105.490  29.290  0.00  0.00            
ATOM   1617  O5' A   X  76      68.460 107.690  30.590  0.00  0.00            
ATOM   1618  C5' A   X  76      67.910 108.820  31.320  0.00  0.00            
ATOM   1619  C4' A   X  76      68.990 109.470  32.200  0.00  0.00            
ATOM   1620  O4' A   X  76      69.540 108.600  33.140  0.00  0.00            
ATOM   1621  C1' A   X  76      70.990 108.820  33.320  0.00  0.00            
ATOM   1622  N9  A   X  76      71.740 107.790  32.540  0.00  0.00            
ATOM   1623  C8  A   X  76      71.400 106.760  31.640  0.00  0.00            
ATOM   1624  N7  A   X  76      72.440 106.110  31.200  0.00  0.00            
ATOM   1625  C5  A   X  76      73.570 106.660  31.880  0.00  0.00            
ATOM   1626  C6  A   X  76      74.940 106.420  31.970  0.00  0.00            
ATOM   1627  N6  A   X  76      75.640 105.450  31.450  0.00  0.00            
ATOM   1628  N1  A   X  76      75.700 107.230  32.710  0.00  0.00            
ATOM   1629  C2  A   X  76      75.120 108.130  33.480  0.00  0.00            
ATOM   1630  N3  A   X  76      73.830 108.460  33.490  0.00  0.00            
ATOM   1631  C4  A   X  76      73.100 107.690  32.650  0.00  0.00            
ATOM   1632  C3' A   X  76      70.150 110.260  31.640  0.00  0.00            
ATOM   1633  C2' A   X  76      71.230 110.220  32.780  0.00  0.00            
ATOM   1634  O2' A   X  76      71.040 111.150  33.920  0.00  0.00            
ATOM   1635  O3' A   X  76      69.710 111.580  31.230  0.00  0.00            
ATOM   1636  P   A   X  77      70.500 112.370  30.160  0.00  0.00            
ATOM   1637  OP1 A   X  77      69.870 113.710  30.050  0.00  0.00            
ATOM   1638  OP2 A   X  77      70.560 111.540  28.970  0.00  0.00            
ATOM   1639  O5' A   X  77      72.030 112.540  30.650  0.00  0.00            
ATOM   1640  C5' A   X  77      72.370 113.400  31.790  0.00  0.00            
ATOM   1641  C4' A   X  77      73.900 113.390  32.020  0.00  0.00            
ATOM   1642  O4' A   X  77      74.260 112.130  32.430  0.00  0.00            
ATOM   1643  C1' A   X  77      75.560 111.880  31.920  0.00  0.00            
ATOM   1644  N9  A   X  77      75.440 110.750  30.970  0.00  0.00            
ATOM   1645  C8  A   X  77      74.330 110.150  30.460  0.00  0.00            
ATOM   1646  N7  A   X  77      74.560 109.100  29.700  0.00  0.00            
ATOM   1647  C5  A   X  77      75.990 108.970  29.760  0.00  0.00            
ATOM   1648  C6  A   X  77      76.890 108.020  29.290  0.00  0.00            
ATOM   1649  N6  A   X  77      76.670 106.870  28.720  0.00  0.00            
ATOM   1650  N1  A   X  77      78.180 108.150  29.610  0.00  0.00            
ATOM   1651  C2  A   X  77      78.540 109.180  30.290  0.00  0.00            
ATOM   1652  N3  A   X  77      77.820 110.240  30.680  0.00  0.00            
ATOM   1653  C4  A   X  77      76.460 110.030  30.480  0.00  0.00            
ATOM   1654  C3' A   X  77      74.800 113.750  30.850  0.00  0.00            
ATOM   1655  C2' A   X  77      76.130 113.080  31.270  0.00  0.00            
ATOM   1656  O2' A   X  77      76.740 113.720  32.310  0.00  0.00            
ATOM   1657  O3' A   X  77      74.910 115.120  30.530  0.00  0.00            
ATOM   1658  P   C   X  78      75.190 115.680  29.110  0.00  0.00            
ATOM   1659  OP1 C   X  78      75.280 117.120  29.140  0.00  0.00            
ATOM   1660  OP2 C   X  78      74.170 114.990  28.240  0.00  0.00            
ATOM   1661  O5' C   X  78      76.560 115.050  28.660  0.00  0.00            
ATOM   1662  C5' C   X  78      77.820 115.580  28.970  0.00  0.00            
ATOM   1663  C4' C   X  78      78.790 114.610  28.420  0.00  0.00            
ATOM   1664  O4' C   X  78      78.520 113.240  28.680  0.00  0.00            
ATOM   1665  C1' C   X  78      79.360 112.540  27.800  0.00  0.00            
ATOM   1666  N1  C   X  78      78.630 111.300  27.260  0.00  0.00            
ATOM   1667  C6  C   X  78      77.290 111.140  27.430  0.00  0.00            
ATOM   1668  C5  C   X  78      76.640 110.120  26.850  0.00  0.00            
ATOM   1669  C4  C   X  78      77.380 109.180  26.100  0.00  0.00            
ATOM   1670  N4  C   X  78      76.800 108.250  25.400  0.00  0.00            
ATOM   1671  N3  C   X  78      78.690 109.290  25.910  0.00  0.00            
ATOM   1672  C2  C   X  78      79.320 110.350  26.480  0.00  0.00            
ATOM   1673  O2  C   X  78      80.530 110.440  26.330  0.00  0.00            
ATOM   1674  C3' C   X  78      78.800 114.650  26.900  0.00  0.00            
ATOM   1675  C2' C   X  78      79.690 113.440  26.610  0.00  0.00            
ATOM   1676  O2' C   X  78      81.030 113.760  26.790  0.00  0.00            
ATOM   1677  O3' C   X  78      79.260 115.820  26.320  0.00  0.00            
ATOM   1678  P   G   X  79      78.990 116.080  24.800  0.00  0.00            
ATOM   1679  OP1 G   X  79      79.260 117.530  24.720  0.00  0.00            
ATOM   1680  OP2 G   X  79      77.660 115.570  24.440  0.00  0.00            
ATOM   1681  O5' G   X  79      80.080 115.230  23.980  0.00  0.00            
ATOM   1682  C5' G   X  79      81.430 115.600  23.960  0.00  0.00            
ATOM   1683  C4' G   X  79      82.250 114.530  23.260  0.00  0.00            
ATOM   1684  O4' G   X  79      82.300 113.300  23.970  0.00  0.00            
ATOM   1685  C1' G   X  79      82.390 112.270  23.010  0.00  0.00            
ATOM   1686  N9  G   X  79      81.100 111.470  22.870  0.00  0.00            
ATOM   1687  C8  G   X  79      79.790 111.980  22.990  0.00  0.00            
ATOM   1688  N7  G   X  79      78.890 110.980  22.920  0.00  0.00            
ATOM   1689  C5  G   X  79      79.650 109.820  22.640  0.00  0.00            
ATOM   1690  C6  G   X  79      79.200 108.430  22.440  0.00  0.00            
ATOM   1691  O6  G   X  79      78.050 107.950  22.560  0.00  0.00            
ATOM   1692  N1  G   X  79      80.280 107.670  22.010  0.00  0.00            
ATOM   1693  C2  G   X  79      81.560 108.080  22.000  0.00  0.00            
ATOM   1694  N2  G   X  79      82.370 107.140  21.640  0.00  0.00            
ATOM   1695  N3  G   X  79      82.020 109.240  22.320  0.00  0.00            
ATOM   1696  C4  G   X  79      80.980 110.110  22.580  0.00  0.00            
ATOM   1697  C3' G   X  79      81.870 114.260  21.790  0.00  0.00            
ATOM   1698  C2' G   X  79      82.590 112.910  21.650  0.00  0.00            
ATOM   1699  O2' G   X  79      83.980 113.070  21.520  0.00  0.00            
ATOM   1700  O3' G   X  79      82.470 115.120  20.690  0.00  0.00            
ATOM   1701  P   G   X  80      81.890 115.070  19.190  0.00  0.00            
ATOM   1702  OP1 G   X  80      82.540 116.070  18.380  0.00  0.00            
ATOM   1703  OP2 G   X  80      80.380 115.050  19.370  0.00  0.00            
ATOM   1704  O5' G   X  80      82.180 113.620  18.560  0.00  0.00            
ATOM   1705  C5' G   X  80      83.510 113.210  18.250  0.00  0.00            
ATOM   1706  C4' G   X  80      83.800 111.750  17.990  0.00  0.00            
ATOM   1707  O4' G   X  80      83.230 110.940  19.020  0.00  0.00            
ATOM   1708  C1' G   X  80      82.770 109.680  18.410  0.00  0.00            
ATOM   1709  N9  G   X  80      81.360 109.630  18.670  0.00  0.00            
ATOM   1710  C8  G   X  80      80.500 110.640  19.050  0.00  0.00            
ATOM   1711  N7  G   X  80      79.220 110.270  19.200  0.00  0.00            
ATOM   1712  C5  G   X  80      79.300 108.900  18.900  0.00  0.00            
ATOM   1713  C6  G   X  80      78.270 107.880  18.900  0.00  0.00            
ATOM   1714  O6  G   X  80      77.100 107.870  19.310  0.00  0.00            
ATOM   1715  N1  G   X  80      78.750 106.670  18.450  0.00  0.00            
ATOM   1716  C2  G   X  80      80.120 106.430  18.260  0.00  0.00            
ATOM   1717  N2  G   X  80      80.490 105.250  17.900  0.00  0.00            
ATOM   1718  N3  G   X  80      81.100 107.270  18.300  0.00  0.00            
ATOM   1719  C4  G   X  80      80.600 108.520  18.580  0.00  0.00            
ATOM   1720  C3' G   X  80      83.110 111.280  16.730  0.00  0.00            
ATOM   1721  C2' G   X  80      83.080 109.770  16.900  0.00  0.00            
ATOM   1722  O2' G   X  80      84.390 109.270  16.700  0.00  0.00            
ATOM   1723  O3' G   X  80      83.820 111.700  15.520  0.00  0.00            
ATOM   1724  P   G   X  81      83.160 111.670  14.120  0.00  0.00            
ATOM   1725  OP1 G   X  81      82.810 110.250  13.860  0.00  0.00            
ATOM   1726  OP2 G   X  81      84.150 112.350  13.230  0.00  0.00            
ATOM   1727  O5' G   X  81      81.790 112.500  14.090  0.00  0.00            
ATOM   1728  C5' G   X  81      80.530 111.940  14.260  0.00  0.00            
ATOM   1729  C4' G   X  81      79.500 113.030  14.550  0.00  0.00            
ATOM   1730  O4' G   X  81      78.180 112.530  14.500  0.00  0.00            
ATOM   1731  C1' G   X  81      77.680 112.260  15.860  0.00  0.00            
ATOM   1732  N9  G   X  81      77.190 110.910  16.040  0.00  0.00            
ATOM   1733  C8  G   X  81      75.900 110.520  16.280  0.00  0.00            
ATOM   1734  N7  G   X  81      75.640 109.230  16.170  0.00  0.00            
ATOM   1735  C5  G   X  81      76.950 108.710  15.800  0.00  0.00            
ATOM   1736  C6  G   X  81      77.320 107.370  15.480  0.00  0.00            
ATOM   1737  O6  G   X  81      76.620 106.360  15.400  0.00  0.00            
ATOM   1738  N1  G   X  81      78.660 107.250  15.020  0.00  0.00            
ATOM   1739  C2  G   X  81      79.530 108.320  15.090  0.00  0.00            
ATOM   1740  N2  G   X  81      80.780 108.090  14.780  0.00  0.00            
ATOM   1741  N3  G   X  81      79.140 109.530  15.530  0.00  0.00            
ATOM   1742  C4  G   X  81      77.810 109.740  15.740  0.00  0.00            
ATOM   1743  C3' G   X  81      79.670 113.670  15.940  0.00  0.00            
ATOM   1744  C2' G   X  81      78.870 112.600  16.770  0.00  0.00            
ATOM   1745  O2' G   X  81      78.560 113.100  18.090  0.00  0.00            
ATOM   1746  O3' G   X  81      79.030 114.920  16.020  0.00  0.00            
ATOM   1747  P   U   X  82      79.290 116.100  15.090  0.00  0.00            
ATOM   1748  OP1 U   X  82      80.500 115.920  14.250  0.00  0.00            
ATOM   1749  OP2 U   X  82      79.260 117.320  15.970  0.00  0.00            
ATOM   1750  O5' U   X  82      78.020 116.110  14.090  0.00  0.00            
ATOM   1751  C5' U   X  82      76.800 116.460  14.600  0.00  0.00            
ATOM   1752  C4' U   X  82      75.760 116.230  13.600  0.00  0.00            
ATOM   1753  O4' U   X  82      75.720 117.270  12.630  0.00  0.00            
ATOM   1754  C1' U   X  82      75.700 116.620  11.340  0.00  0.00            
ATOM   1755  N1  U   X  82      76.200 117.430  10.190  0.00  0.00            
ATOM   1756  C6  U   X  82      77.460 118.010  10.300  0.00  0.00            
ATOM   1757  C5  U   X  82      77.870 118.910   9.380  0.00  0.00            
ATOM   1758  C4  U   X  82      77.000 119.360   8.320  0.00  0.00            
ATOM   1759  O4  U   X  82      77.240 120.250   7.540  0.00  0.00            
ATOM   1760  N3  U   X  82      75.790 118.750   8.260  0.00  0.00            
ATOM   1761  C2  U   X  82      75.350 117.820   9.160  0.00  0.00            
ATOM   1762  O2  U   X  82      74.260 117.280   9.010  0.00  0.00            
ATOM   1763  C3' U   X  82      75.800 114.910  12.950  0.00  0.00            
ATOM   1764  C2' U   X  82      76.420 115.300  11.620  0.00  0.00            
ATOM   1765  O2' U   X  82      76.280 114.290  10.630  0.00  0.00            
ATOM   1766  O3' U   X  82      74.590 114.190  12.920  0.00  0.00            
ATOM   1767  P   G   X  83      74.110 113.270  14.190  0.00  0.00            
ATOM   1768  OP1 G   X  83      74.810 113.720  15.430  0.00  0.00            
ATOM   1769  OP2 G   X  83      74.060 111.840  13.800  0.00  0.00            
ATOM   1770  O5' G   X  83      72.550 113.700  14.340  0.00  0.00            
ATOM   1771  C5' G   X  83      72.120 115.060  14.600  0.00  0.00            
ATOM   1772  C4' G   X  83      70.610 115.120  14.900  0.00  0.00            
ATOM   1773  O4' G   X  83      69.910 115.020  13.650  0.00  0.00            
ATOM   1774  C1' G   X  83      68.660 114.380  13.950  0.00  0.00            
ATOM   1775  N9  G   X  83      68.530 113.070  13.160  0.00  0.00            
ATOM   1776  C8  G   X  83      69.430 112.490  12.240  0.00  0.00            
ATOM   1777  N7  G   X  83      69.030 111.400  11.630  0.00  0.00            
ATOM   1778  C5  G   X  83      67.730 111.260  12.210  0.00  0.00            
ATOM   1779  C6  G   X  83      66.720 110.300  12.000  0.00  0.00            
ATOM   1780  O6  G   X  83      66.600 109.400  11.160  0.00  0.00            
ATOM   1781  N1  G   X  83      65.530 110.500  12.680  0.00  0.00            
ATOM   1782  C2  G   X  83      65.330 111.690  13.390  0.00  0.00            
ATOM   1783  N2  G   X  83      64.200 111.690  14.030  0.00  0.00            
ATOM   1784  N3  G   X  83      66.250 112.470  13.750  0.00  0.00            
ATOM   1785  C4  G   X  83      67.430 112.300  13.110  0.00  0.00            
ATOM   1786  C3' G   X  83      70.040 114.100  15.910  0.00  0.00            
ATOM   1787  C2' G   X  83      68.580 114.070  15.470  0.00  0.00            
ATOM   1788  O2' G   X  83      67.780 115.120  16.030  0.00  0.00            
ATOM   1789  O3' G   X  83      70.140 114.580  17.260  0.00  0.00            
ATOM   1790  P   A   X  84      70.480 113.600  18.470  0.00  0.00            
ATOM   1791  OP1 A   X  84      70.180 114.330  19.740  0.00  0.00            
ATOM   1792  OP2 A   X  84      71.830 113.130  18.180  0.00  0.00            
ATOM   1793  O5' A   X  84      69.490 112.320  18.340  0.00  0.00            
ATOM   1794  C5' A   X  84      68.140 112.350  18.700  0.00  0.00            
ATOM   1795  C4' A   X  84      67.220 111.230  18.180  0.00  0.00            
ATOM   1796  O4' A   X  84      66.910 111.380  16.820  0.00  0.00            
ATOM   1797  C1' A   X  84      66.790 110.080  16.270  0.00  0.00            
ATOM   1798  N9  A   X  84      67.930 109.640  15.480  0.00  0.00            
ATOM   1799  C8  A   X  84      69.200 110.250  15.400  0.00  0.00            
ATOM   1800  N7  A   X  84      70.010 109.690  14.540  0.00  0.00            
ATOM   1801  C5  A   X  84      69.190 108.780  13.910  0.00  0.00            
ATOM   1802  C6  A   X  84      69.300 107.840  12.870  0.00  0.00            
ATOM   1803  N6  A   X  84      70.400 107.810  12.110  0.00  0.00            
ATOM   1804  N1  A   X  84      68.330 107.060  12.450  0.00  0.00            
ATOM   1805  C2  A   X  84      67.200 107.130  13.080  0.00  0.00            
ATOM   1806  N3  A   X  84      66.940 107.850  14.200  0.00  0.00            
ATOM   1807  C4  A   X  84      67.980 108.640  14.530  0.00  0.00            
ATOM   1808  C3' A   X  84      67.610 109.780  18.410  0.00  0.00            
ATOM   1809  C2' A   X  84      66.660 109.140  17.420  0.00  0.00            
ATOM   1810  O2' A   X  84      65.270 109.220  17.720  0.00  0.00            
ATOM   1811  O3' A   X  84      67.350 109.440  19.790  0.00  0.00            
ATOM   1812  P   G   X  85      68.100 108.160  20.420  0.00  0.00            
ATOM   1813  OP1 G   X  85      67.660 107.770  21.780  0.00  0.00            
ATOM   1814  OP2 G   X  85      69.530 108.350  20.180  0.00  0.00            
ATOM   1815  O5' G   X  85      67.580 107.010  19.460  0.00  0.00            
ATOM   1816  C5' G   X  85      66.380 106.340  19.590  0.00  0.00            
ATOM   1817  C4' G   X  85      66.290 105.140  18.750  0.00  0.00            
ATOM   1818  O4' G   X  85      66.500 105.530  17.390  0.00  0.00            
ATOM   1819  C1' G   X  85      67.250 104.580  16.670  0.00  0.00            
ATOM   1820  N9  G   X  85      68.590 105.020  16.200  0.00  0.00            
ATOM   1821  C8  G   X  85      69.240 106.080  16.740  0.00  0.00            
ATOM   1822  N7  G   X  85      70.260 106.400  15.980  0.00  0.00            
ATOM   1823  C5  G   X  85      70.360 105.310  15.040  0.00  0.00            
ATOM   1824  C6  G   X  85      71.330 105.000  13.990  0.00  0.00            
ATOM   1825  O6  G   X  85      72.320 105.680  13.690  0.00  0.00            
ATOM   1826  N1  G   X  85      71.080 103.880  13.300  0.00  0.00            
ATOM   1827  C2  G   X  85      69.980 103.070  13.530  0.00  0.00            
ATOM   1828  N2  G   X  85      69.630 102.200  12.540  0.00  0.00            
ATOM   1829  N3  G   X  85      69.060 103.320  14.550  0.00  0.00            
ATOM   1830  C4  G   X  85      69.330 104.480  15.200  0.00  0.00            
ATOM   1831  C3' G   X  85      67.390 104.040  18.890  0.00  0.00            
ATOM   1832  C2' G   X  85      67.370 103.300  17.520  0.00  0.00            
ATOM   1833  O2' G   X  85      66.230 102.510  17.230  0.00  0.00            
ATOM   1834  O3' G   X  85      67.190 103.100  19.870  0.00  0.00            
ATOM   1835  P   C   X  86      68.320 102.460  20.840  0.00  0.00            
ATOM   1836  OP1 C   X  86      67.630 101.330  21.460  0.00  0.00            
ATOM   1837  OP2 C   X  86      69.000 103.550  21.580  0.00  0.00            
ATOM   1838  O5' C   X  86      69.420 101.840  19.810  0.00  0.00            
ATOM   1839  C5' C   X  86      69.220 100.600  19.120  0.00  0.00            
ATOM   1840  C4' C   X  86      70.220 100.340  18.020  0.00  0.00            
ATOM   1841  O4' C   X  86      70.300 101.400  17.160  0.00  0.00            
ATOM   1842  C1' C   X  86      71.580 101.380  16.490  0.00  0.00            
ATOM   1843  N1  C   X  86      72.230 102.690  16.700  0.00  0.00            
ATOM   1844  C6  C   X  86      71.830 103.580  17.720  0.00  0.00            
ATOM   1845  C5  C   X  86      72.450 104.820  17.830  0.00  0.00            
ATOM   1846  C4  C   X  86      73.500 105.060  16.870  0.00  0.00            
ATOM   1847  N4  C   X  86      74.210 106.110  16.720  0.00  0.00            
ATOM   1848  N3  C   X  86      73.960 104.120  16.100  0.00  0.00            
ATOM   1849  C2  C   X  86      73.350 102.940  15.920  0.00  0.00            
ATOM   1850  O2  C   X  86      73.800 102.150  15.070  0.00  0.00            
ATOM   1851  C3' C   X  86      71.710 100.080  18.470  0.00  0.00            
ATOM   1852  C2' C   X  86      72.410 100.260  17.120  0.00  0.00            
ATOM   1853  O2' C   X  86      72.330  99.180  16.270  0.00  0.00            
ATOM   1854  O3' C   X  86      71.780  98.770  19.000  0.00  0.00            
ATOM   1855  P   C   X  87      72.950  98.320  19.870  0.00  0.00            
ATOM   1856  OP1 C   X  87      73.000  96.840  19.880  0.00  0.00            
ATOM   1857  OP2 C   X  87      72.760  99.000  21.150  0.00  0.00            
ATOM   1858  O5' C   X  87      74.170  98.900  19.100  0.00  0.00            
ATOM   1859  C5' C   X  87      74.990  98.120  18.260  0.00  0.00            
ATOM   1860  C4' C   X  87      76.270  98.810  17.790  0.00  0.00            
ATOM   1861  O4' C   X  87      76.080 100.050  17.130  0.00  0.00            
ATOM   1862  C1' C   X  87      77.170 100.930  17.410  0.00  0.00            
ATOM   1863  N1  C   X  87      76.610 102.170  18.100  0.00  0.00            
ATOM   1864  C6  C   X  87      75.360 102.160  18.710  0.00  0.00            
ATOM   1865  C5  C   X  87      74.990 103.210  19.490  0.00  0.00            
ATOM   1866  C4  C   X  87      75.840 104.320  19.510  0.00  0.00            
ATOM   1867  N4  C   X  87      75.470 105.420  20.100  0.00  0.00            
ATOM   1868  N3  C   X  87      76.990 104.410  18.800  0.00  0.00            
ATOM   1869  C2  C   X  87      77.340 103.330  18.070  0.00  0.00            
ATOM   1870  O2  C   X  87      78.380 103.350  17.440  0.00  0.00            
ATOM   1871  C3' C   X  87      77.190  99.220  19.030  0.00  0.00            
ATOM   1872  C2' C   X  87      78.170 100.120  18.270  0.00  0.00            
ATOM   1873  O2' C   X  87      79.000  99.330  17.390  0.00  0.00            
ATOM   1874  O3' C   X  87      77.760  97.930  19.430  0.00  0.00            
ATOM   1875  P   C   X  88      78.570  97.710  20.780  0.00  0.00            
ATOM   1876  OP1 C   X  88      79.000  96.330  20.860  0.00  0.00            
ATOM   1877  OP2 C   X  88      77.770  98.240  21.920  0.00  0.00            
ATOM   1878  O5' C   X  88      79.920  98.620  20.680  0.00  0.00            
ATOM   1879  C5' C   X  88      81.040  98.360  19.910  0.00  0.00            
ATOM   1880  C4' C   X  88      81.860  99.630  19.710  0.00  0.00            
ATOM   1881  O4' C   X  88      81.140 100.720  19.350  0.00  0.00            
ATOM   1882  C1' C   X  88      81.680 101.930  19.920  0.00  0.00            
ATOM   1883  N1  C   X  88      80.720 102.720  20.760  0.00  0.00            
ATOM   1884  C6  C   X  88      79.440 102.120  21.140  0.00  0.00            
ATOM   1885  C5  C   X  88      78.580 102.950  21.780  0.00  0.00            
ATOM   1886  C4  C   X  88      78.830 104.300  21.910  0.00  0.00            
ATOM   1887  N4  C   X  88      77.950 105.150  22.470  0.00  0.00            
ATOM   1888  N3  C   X  88      79.940 104.830  21.700  0.00  0.00            
ATOM   1889  C2  C   X  88      80.920 104.020  21.100  0.00  0.00            
ATOM   1890  O2  C   X  88      82.020 104.530  20.760  0.00  0.00            
ATOM   1891  C3' C   X  88      82.600 100.150  20.970  0.00  0.00            
ATOM   1892  C2' C   X  88      82.980 101.580  20.560  0.00  0.00            
ATOM   1893  O2' C   X  88      83.900 101.810  19.520  0.00  0.00            
ATOM   1894  O3' C   X  88      83.670  99.350  21.370  0.00  0.00            
ATOM   1895  P   G   X  89      83.910  98.980  22.860  0.00  0.00            
ATOM   1896  OP1 G   X  89      85.010  98.050  22.940  0.00  0.00            
ATOM   1897  OP2 G   X  89      82.650  98.660  23.490  0.00  0.00            
ATOM   1898  O5' G   X  89      84.400 100.460  23.330  0.00  0.00            
ATOM   1899  C5' G   X  89      85.680 101.060  23.030  0.00  0.00            
ATOM   1900  C4' G   X  89      85.840 102.450  23.690  0.00  0.00            
ATOM   1901  O4' G   X  89      84.840 103.370  23.160  0.00  0.00            
ATOM   1902  C1' G   X  89      84.550 104.200  24.270  0.00  0.00            
ATOM   1903  N9  G   X  89      83.120 104.060  24.600  0.00  0.00            
ATOM   1904  C8  G   X  89      82.230 102.970  24.550  0.00  0.00            
ATOM   1905  N7  G   X  89      80.920 103.300  24.620  0.00  0.00            
ATOM   1906  C5  G   X  89      81.010 104.680  24.940  0.00  0.00            
ATOM   1907  C6  G   X  89      80.010 105.610  25.350  0.00  0.00            
ATOM   1908  O6  G   X  89      78.740 105.530  25.590  0.00  0.00            
ATOM   1909  N1  G   X  89      80.490 106.920  25.480  0.00  0.00            
ATOM   1910  C2  G   X  89      81.800 107.230  25.410  0.00  0.00            
ATOM   1911  N2  G   X  89      82.240 108.290  25.910  0.00  0.00            
ATOM   1912  N3  G   X  89      82.800 106.410  25.090  0.00  0.00            
ATOM   1913  C4  G   X  89      82.310 105.120  24.850  0.00  0.00            
ATOM   1914  C3' G   X  89      85.780 102.420  25.210  0.00  0.00            
ATOM   1915  C2' G   X  89      85.390 103.810  25.480  0.00  0.00            
ATOM   1916  O2' G   X  89      86.360 104.780  25.670  0.00  0.00            
ATOM   1917  O3' G   X  89      87.030 102.110  25.740  0.00  0.00            
ENDMDL
MODEL        2
ATOM      1  O5' G   X   1      81.950  99.620  16.070  0.00  0.00            
ATOM      2  C5' G   X   1      81.780 100.950  15.630  0.00  0.00            
ATOM      3  C4' G   X   1      82.650 102.050  16.250  0.00  0.00            
ATOM      4  O4' G   X   1      82.430 101.880  17.590  0.00  0.00            
ATOM      5  C1' G   X   1      83.470 102.500  18.390  0.00  0.00            
ATOM      6  N9  G   X   1      84.130 101.540  19.300  0.00  0.00            
ATOM      7  C8  G   X   1      83.930 100.180  19.330  0.00  0.00            
ATOM      8  N7  G   X   1      84.610  99.530  20.270  0.00  0.00            
ATOM      9  C5  G   X   1      85.400 100.580  20.860  0.00  0.00            
ATOM     10  C6  G   X   1      86.420 100.610  21.910  0.00  0.00            
ATOM     11  O6  G   X   1      86.880  99.670  22.580  0.00  0.00            
ATOM     12  N1  G   X   1      87.010 101.860  22.080  0.00  0.00            
ATOM     13  C2  G   X   1      86.520 103.030  21.540  0.00  0.00            
ATOM     14  N2  G   X   1      86.950 104.230  21.950  0.00  0.00            
ATOM     15  N3  G   X   1      85.600 103.020  20.560  0.00  0.00            
ATOM     16  C4  G   X   1      85.050 101.780  20.250  0.00  0.00            
ATOM     17  C3' G   X   1      84.200 101.980  16.180  0.00  0.00            
ATOM     18  C2' G   X   1      84.500 102.940  17.370  0.00  0.00            
ATOM     19  O2' G   X   1      84.400 104.330  17.060  0.00  0.00            
ATOM     20  O3' G   X   1      84.670 102.500  14.900  0.00  0.00            
ATOM     21  P   G   X   2      86.180 102.420  14.450  0.00  0.00            
ATOM     22  OP1 G   X   2      86.270 102.840  13.060  0.00  0.00            
ATOM     23  OP2 G   X   2      86.650 101.080  14.830  0.00  0.00            
ATOM     24  O5' G   X   2      87.050 103.460  15.410  0.00  0.00            
ATOM     25  C5' G   X   2      87.030 104.910  15.170  0.00  0.00            
ATOM     26  C4' G   X   2      87.740 105.540  16.390  0.00  0.00            
ATOM     27  O4' G   X   2      87.350 105.090  17.660  0.00  0.00            
ATOM     28  C1' G   X   2      88.500 105.120  18.580  0.00  0.00            
ATOM     29  N9  G   X   2      88.770 103.720  19.050  0.00  0.00            
ATOM     30  C8  G   X   2      88.290 102.520  18.550  0.00  0.00            
ATOM     31  N7  G   X   2      88.750 101.490  19.250  0.00  0.00            
ATOM     32  C5  G   X   2      89.510 102.020  20.250  0.00  0.00            
ATOM     33  C6  G   X   2      90.220 101.350  21.350  0.00  0.00            
ATOM     34  O6  G   X   2      90.320 100.180  21.680  0.00  0.00            
ATOM     35  N1  G   X   2      91.170 102.260  21.940  0.00  0.00            
ATOM     36  C2  G   X   2      91.160 103.550  21.660  0.00  0.00            
ATOM     37  N2  G   X   2      91.900 104.270  22.520  0.00  0.00            
ATOM     38  N3  G   X   2      90.410 104.220  20.810  0.00  0.00            
ATOM     39  C4  G   X   2      89.680 103.350  20.020  0.00  0.00            
ATOM     40  C3' G   X   2      89.280 105.420  16.370  0.00  0.00            
ATOM     41  C2' G   X   2      89.570 105.860  17.840  0.00  0.00            
ATOM     42  O2' G   X   2      89.490 107.230  18.160  0.00  0.00            
ATOM     43  O3' G   X   2      89.910 106.360  15.520  0.00  0.00            
ATOM     44  P   C   X   3      91.320 106.190  14.810  0.00  0.00            
ATOM     45  OP1 C   X   3      91.770 107.510  14.240  0.00  0.00            
ATOM     46  OP2 C   X   3      91.280 105.050  13.960  0.00  0.00            
ATOM     47  O5' C   X   3      92.270 105.810  16.050  0.00  0.00            
ATOM     48  C5' C   X   3      92.730 106.840  16.900  0.00  0.00            
ATOM     49  C4' C   X   3      93.790 106.410  17.960  0.00  0.00            
ATOM     50  O4' C   X   3      93.230 105.620  18.990  0.00  0.00            
ATOM     51  C1' C   X   3      94.270 104.770  19.450  0.00  0.00            
ATOM     52  N1  C   X   3      93.900 103.340  19.260  0.00  0.00            
ATOM     53  C6  C   X   3      92.770 102.970  18.580  0.00  0.00            
ATOM     54  C5  C   X   3      92.400 101.660  18.620  0.00  0.00            
ATOM     55  C4  C   X   3      93.230 100.810  19.390  0.00  0.00            
ATOM     56  N4  C   X   3      93.040  99.520  19.430  0.00  0.00            
ATOM     57  N3  C   X   3      94.340 101.120  19.930  0.00  0.00            
ATOM     58  C2  C   X   3      94.730 102.400  19.850  0.00  0.00            
ATOM     59  O2  C   X   3      95.760 102.710  20.400  0.00  0.00            
ATOM     60  C3' C   X   3      95.030 105.720  17.390  0.00  0.00            
ATOM     61  C2' C   X   3      95.580 105.090  18.670  0.00  0.00            
ATOM     62  O2' C   X   3      96.330 105.920  19.530  0.00  0.00            
ATOM     63  O3' C   X   3      95.960 106.650  16.710  0.00  0.00            
ATOM     64  P   G   X   4      97.020 106.030  15.680  0.00  0.00            
ATOM     65  OP1 G   X   4      97.800 107.160  15.020  0.00  0.00            
ATOM     66  OP2 G   X   4      96.230 105.200  14.780  0.00  0.00            
ATOM     67  O5' G   X   4      97.980 105.140  16.520  0.00  0.00            
ATOM     68  C5' G   X   4      98.950 105.720  17.350  0.00  0.00            
ATOM     69  C4' G   X   4      99.670 104.530  18.090  0.00  0.00            
ATOM     70  O4' G   X   4      98.730 103.710  18.800  0.00  0.00            
ATOM     71  C1' G   X   4      99.200 102.370  18.730  0.00  0.00            
ATOM     72  N9  G   X   4      98.220 101.480  18.080  0.00  0.00            
ATOM     73  C8  G   X   4      97.350 101.750  17.080  0.00  0.00            
ATOM     74  N7  G   X   4      96.570 100.720  16.740  0.00  0.00            
ATOM     75  C5  G   X   4      97.040  99.680  17.610  0.00  0.00            
ATOM     76  C6  G   X   4      96.530  98.420  17.990  0.00  0.00            
ATOM     77  O6  G   X   4      95.590  97.830  17.410  0.00  0.00            
ATOM     78  N1  G   X   4      97.280  97.740  18.930  0.00  0.00            
ATOM     79  C2  G   X   4      98.260  98.310  19.730  0.00  0.00            
ATOM     80  N2  G   X   4      98.720  97.670  20.750  0.00  0.00            
ATOM     81  N3  G   X   4      98.630  99.560  19.520  0.00  0.00            
ATOM     82  C4  G   X   4      97.990 100.170  18.480  0.00  0.00            
ATOM     83  C3' G   X   4     100.320 103.640  17.000  0.00  0.00            
ATOM     84  C2' G   X   4     100.490 102.350  17.880  0.00  0.00            
ATOM     85  O2' G   X   4     101.530 102.470  18.870  0.00  0.00            
ATOM     86  O3' G   X   4     101.530 104.160  16.540  0.00  0.00            
ATOM     87  P   A   X   5     102.040 103.550  15.150  0.00  0.00            
ATOM     88  OP1 A   X   5     102.010 104.730  14.240  0.00  0.00            
ATOM     89  OP2 A   X   5     101.230 102.410  14.770  0.00  0.00            
ATOM     90  O5' A   X   5     103.530 103.130  15.380  0.00  0.00            
ATOM     91  C5' A   X   5     103.760 102.150  16.350  0.00  0.00            
ATOM     92  C4' A   X   5     105.120 101.530  16.210  0.00  0.00            
ATOM     93  O4' A   X   5     105.270 100.370  17.110  0.00  0.00            
ATOM     94  C1' A   X   5     105.560  99.170  16.440  0.00  0.00            
ATOM     95  N9  A   X   5     105.030  97.900  17.150  0.00  0.00            
ATOM     96  C8  A   X   5     105.800  96.750  17.520  0.00  0.00            
ATOM     97  N7  A   X   5     105.110  95.840  18.160  0.00  0.00            
ATOM     98  C5  A   X   5     103.880  96.510  18.330  0.00  0.00            
ATOM     99  C6  A   X   5     102.730  96.150  19.040  0.00  0.00            
ATOM    100  N6  A   X   5     102.620  95.030  19.720  0.00  0.00            
ATOM    101  N1  A   X   5     101.580  96.820  18.900  0.00  0.00            
ATOM    102  C2  A   X   5     101.610  97.930  18.190  0.00  0.00            
ATOM    103  N3  A   X   5     102.650  98.430  17.470  0.00  0.00            
ATOM    104  C4  A   X   5     103.790  97.670  17.680  0.00  0.00            
ATOM    105  C3' A   X   5     105.350 100.900  14.810  0.00  0.00            
ATOM    106  C2' A   X   5     105.050  99.390  15.030  0.00  0.00            
ATOM    107  O2' A   X   5     105.600  98.570  13.990  0.00  0.00            
ATOM    108  O3' A   X   5     106.690 101.050  14.500  0.00  0.00            
ATOM    109  P   C   X   6     107.230 101.310  13.060  0.00  0.00            
ATOM    110  OP1 C   X   6     106.440 100.420  12.140  0.00  0.00            
ATOM    111  OP2 C   X   6     108.680 101.120  13.170  0.00  0.00            
ATOM    112  O5' C   X   6     106.970 102.840  12.720  0.00  0.00            
ATOM    113  C5' C   X   6     107.670 103.860  13.500  0.00  0.00            
ATOM    114  C4' C   X   6     107.040 105.200  13.220  0.00  0.00            
ATOM    115  O4' C   X   6     107.020 105.430  11.800  0.00  0.00            
ATOM    116  C1' C   X   6     105.830 105.710  11.270  0.00  0.00            
ATOM    117  N1  C   X   6     105.810 105.170   9.870  0.00  0.00            
ATOM    118  C6  C   X   6     105.710 103.830   9.630  0.00  0.00            
ATOM    119  C5  C   X   6     105.430 103.390   8.380  0.00  0.00            
ATOM    120  C4  C   X   6     105.330 104.370   7.330  0.00  0.00            
ATOM    121  N4  C   X   6     105.040 104.020   6.100  0.00  0.00            
ATOM    122  N3  C   X   6     105.520 105.650   7.520  0.00  0.00            
ATOM    123  C2  C   X   6     105.770 106.080   8.800  0.00  0.00            
ATOM    124  O2  C   X   6     105.940 107.330   8.920  0.00  0.00            
ATOM    125  C3' C   X   6     105.600 105.460  13.630  0.00  0.00            
ATOM    126  C2' C   X   6     104.890 105.160  12.290  0.00  0.00            
ATOM    127  O2' C   X   6     103.600 105.650  12.150  0.00  0.00            
ATOM    128  O3' C   X   6     105.490 106.820  13.980  0.00  0.00            
ATOM    129  P   G   X   7     106.020 107.440  15.340  0.00  0.00            
ATOM    130  OP1 G   X   7     105.100 108.500  15.790  0.00  0.00            
ATOM    131  OP2 G   X   7     107.440 107.890  15.180  0.00  0.00            
ATOM    132  O5' G   X   7     105.940 106.310  16.450  0.00  0.00            
ATOM    133  C5' G   X   7     104.820 106.180  17.330  0.00  0.00            
ATOM    134  C4' G   X   7     105.190 105.310  18.580  0.00  0.00            
ATOM    135  O4' G   X   7     105.650 103.980  18.240  0.00  0.00            
ATOM    136  C1' G   X   7     106.770 103.610  19.070  0.00  0.00            
ATOM    137  N9  G   X   7     107.650 102.570  18.460  0.00  0.00            
ATOM    138  C8  G   X   7     108.690 102.730  17.500  0.00  0.00            
ATOM    139  N7  G   X   7     109.330 101.640  17.240  0.00  0.00            
ATOM    140  C5  G   X   7     108.750 100.710  18.000  0.00  0.00            
ATOM    141  C6  G   X   7     109.050  99.310  18.050  0.00  0.00            
ATOM    142  O6  G   X   7     109.750  98.640  17.310  0.00  0.00            
ATOM    143  N1  G   X   7     108.380  98.670  19.040  0.00  0.00            
ATOM    144  C2  G   X   7     107.420  99.260  19.800  0.00  0.00            
ATOM    145  N2  G   X   7     106.880  98.510  20.740  0.00  0.00            
ATOM    146  N3  G   X   7     107.020 100.550  19.660  0.00  0.00            
ATOM    147  C4  G   X   7     107.770 101.220  18.780  0.00  0.00            
ATOM    148  C3' G   X   7     106.380 105.780  19.490  0.00  0.00            
ATOM    149  C2' G   X   7     107.550 104.850  19.290  0.00  0.00            
ATOM    150  O2' G   X   7     108.450 104.810  20.400  0.00  0.00            
ATOM    151  O3' G   X   7     105.850 105.770  20.830  0.00  0.00            
ATOM    152  P   A   X   8     105.400 107.180  21.540  0.00  0.00            
ATOM    153  OP1 A   X   8     105.760 108.300  20.630  0.00  0.00            
ATOM    154  OP2 A   X   8     106.020 107.290  22.910  0.00  0.00            
ATOM    155  O5' A   X   8     103.900 107.160  21.750  0.00  0.00            
ATOM    156  C5' A   X   8     102.920 107.480  20.750  0.00  0.00            
ATOM    157  C4' A   X   8     101.580 106.730  20.840  0.00  0.00            
ATOM    158  O4' A   X   8     101.740 105.340  20.700  0.00  0.00            
ATOM    159  C1' A   X   8     100.880 104.680  21.490  0.00  0.00            
ATOM    160  N9  A   X   8     101.560 103.810  22.400  0.00  0.00            
ATOM    161  C8  A   X   8     102.920 103.640  22.420  0.00  0.00            
ATOM    162  N7  A   X   8     103.340 102.710  23.250  0.00  0.00            
ATOM    163  C5  A   X   8     102.180 102.200  23.800  0.00  0.00            
ATOM    164  C6  A   X   8     101.880 101.210  24.770  0.00  0.00            
ATOM    165  N6  A   X   8     102.790 100.390  25.240  0.00  0.00            
ATOM    166  N1  A   X   8     100.640 101.020  25.310  0.00  0.00            
ATOM    167  C2  A   X   8      99.680 101.740  24.790  0.00  0.00            
ATOM    168  N3  A   X   8      99.780 102.650  23.820  0.00  0.00            
ATOM    169  C4  A   X   8     101.090 102.880  23.340  0.00  0.00            
ATOM    170  C3' A   X   8     100.860 106.990  22.210  0.00  0.00            
ATOM    171  C2' A   X   8      99.920 105.700  22.250  0.00  0.00            
ATOM    172  O2' A   X   8      98.660 105.990  21.530  0.00  0.00            
ATOM    173  O3' A   X   8     100.380 108.330  22.260  0.00  0.00            
ATOM    174  P   U   X   9     100.300 109.130  23.640  0.00  0.00            
ATOM    175  OP1 U   X   9      99.340 110.180  23.410  0.00  0.00            
ATOM    176  OP2 U   X   9     101.610 109.440  24.260  0.00  0.00            
ATOM    177  O5' U   X   9      99.650 108.190  24.600  0.00  0.00            
ATOM    178  C5' U   X   9      98.260 107.880  24.700  0.00  0.00            
ATOM    179  C4' U   X   9      98.010 106.860  25.880  0.00  0.00            
ATOM    180  O4' U   X   9      98.520 105.600  25.440  0.00  0.00            
ATOM    181  C1' U   X   9      98.970 104.900  26.580  0.00  0.00            
ATOM    182  N1  U   X   9     100.450 104.610  26.620  0.00  0.00            
ATOM    183  C6  U   X   9     101.340 105.340  25.880  0.00  0.00            
ATOM    184  C5  U   X   9     102.640 105.020  25.880  0.00  0.00            
ATOM    185  C4  U   X   9     103.200 103.920  26.680  0.00  0.00            
ATOM    186  O4  U   X   9     104.370 103.590  26.850  0.00  0.00            
ATOM    187  N3  U   X   9     102.210 103.060  27.180  0.00  0.00            
ATOM    188  C2  U   X   9     100.910 103.450  27.330  0.00  0.00            
ATOM    189  O2  U   X   9     100.170 102.720  28.020  0.00  0.00            
ATOM    190  C3' U   X   9      98.630 107.160  27.280  0.00  0.00            
ATOM    191  C2' U   X   9      98.630 105.740  27.810  0.00  0.00            
ATOM    192  O2' U   X   9      97.400 105.290  28.310  0.00  0.00            
ATOM    193  O3' U   X   9      97.890 108.060  28.050  0.00  0.00            
ATOM    194  P   C   X  10      98.650 109.130  29.010  0.00  0.00            
ATOM    195  OP1 C   X  10      97.710 109.950  29.740  0.00  0.00            
ATOM    196  OP2 C   X  10      99.520 109.870  28.040  0.00  0.00            
ATOM    197  O5' C   X  10      99.650 108.270  29.890  0.00  0.00            
ATOM    198  C5' C   X  10      99.290 107.470  31.020  0.00  0.00            
ATOM    199  C4' C   X  10     100.400 106.530  31.570  0.00  0.00            
ATOM    200  O4' C   X  10     101.020 105.870  30.500  0.00  0.00            
ATOM    201  C1' C   X  10     102.470 105.850  30.710  0.00  0.00            
ATOM    202  N1  C   X  10     103.220 106.490  29.540  0.00  0.00            
ATOM    203  C6  C   X  10     102.530 107.120  28.550  0.00  0.00            
ATOM    204  C5  C   X  10     103.140 107.660  27.440  0.00  0.00            
ATOM    205  C4  C   X  10     104.520 107.400  27.340  0.00  0.00            
ATOM    206  N4  C   X  10     105.170 108.030  26.450  0.00  0.00            
ATOM    207  N3  C   X  10     105.200 106.710  28.310  0.00  0.00            
ATOM    208  C2  C   X  10     104.580 106.190  29.410  0.00  0.00            
ATOM    209  O2  C   X  10     105.220 105.550  30.300  0.00  0.00            
ATOM    210  C3' C   X  10     101.440 107.470  32.190  0.00  0.00            
ATOM    211  C2' C   X  10     102.750 106.630  32.000  0.00  0.00            
ATOM    212  O2' C   X  10     102.800 105.560  32.940  0.00  0.00            
ATOM    213  O3' C   X  10     101.170 107.890  33.470  0.00  0.00            
ATOM    214  P   C   X  11     101.850 109.170  34.010  0.00  0.00            
ATOM    215  OP1 C   X  11     101.380 109.340  35.380  0.00  0.00            
ATOM    216  OP2 C   X  11     101.620 110.270  33.070  0.00  0.00            
ATOM    217  O5' C   X  11     103.370 108.920  34.050  0.00  0.00            
ATOM    218  C5' C   X  11     104.080 108.290  35.080  0.00  0.00            
ATOM    219  C4' C   X  11     105.630 108.370  34.950  0.00  0.00            
ATOM    220  O4' C   X  11     106.210 107.600  33.820  0.00  0.00            
ATOM    221  C1' C   X  11     107.300 108.300  33.370  0.00  0.00            
ATOM    222  N1  C   X  11     107.070 108.680  31.920  0.00  0.00            
ATOM    223  C6  C   X  11     105.830 108.960  31.490  0.00  0.00            
ATOM    224  C5  C   X  11     105.640 109.420  30.240  0.00  0.00            
ATOM    225  C4  C   X  11     106.810 109.680  29.480  0.00  0.00            
ATOM    226  N4  C   X  11     106.610 110.250  28.330  0.00  0.00            
ATOM    227  N3  C   X  11     108.020 109.430  29.840  0.00  0.00            
ATOM    228  C2  C   X  11     108.190 108.970  31.110  0.00  0.00            
ATOM    229  O2  C   X  11     109.320 108.820  31.600  0.00  0.00            
ATOM    230  C3' C   X  11     106.260 109.750  34.770  0.00  0.00            
ATOM    231  C2' C   X  11     107.620 109.470  34.310  0.00  0.00            
ATOM    232  O2' C   X  11     108.430 108.910  35.330  0.00  0.00            
ATOM    233  O3' C   X  11     106.250 110.520  35.980  0.00  0.00            
ATOM    234  P   G   X  12     106.310 112.060  35.950  0.00  0.00            
ATOM    235  OP1 G   X  12     106.200 112.510  37.330  0.00  0.00            
ATOM    236  OP2 G   X  12     105.210 112.470  35.050  0.00  0.00            
ATOM    237  O5' G   X  12     107.620 112.510  35.300  0.00  0.00            
ATOM    238  C5' G   X  12     108.790 112.610  36.110  0.00  0.00            
ATOM    239  C4' G   X  12     109.990 112.970  35.210  0.00  0.00            
ATOM    240  O4' G   X  12     109.880 112.140  34.040  0.00  0.00            
ATOM    241  C1' G   X  12     110.560 112.800  33.020  0.00  0.00            
ATOM    242  N9  G   X  12     109.650 112.820  31.870  0.00  0.00            
ATOM    243  C8  G   X  12     108.290 112.460  31.760  0.00  0.00            
ATOM    244  N7  G   X  12     107.780 112.600  30.610  0.00  0.00            
ATOM    245  C5  G   X  12     108.860 113.100  29.800  0.00  0.00            
ATOM    246  C6  G   X  12     108.960 113.530  28.460  0.00  0.00            
ATOM    247  O6  G   X  12     108.080 113.690  27.580  0.00  0.00            
ATOM    248  N1  G   X  12     110.230 113.970  28.100  0.00  0.00            
ATOM    249  C2  G   X  12     111.290 113.920  28.890  0.00  0.00            
ATOM    250  N2  G   X  12     112.490 114.180  28.470  0.00  0.00            
ATOM    251  N3  G   X  12     111.220 113.650  30.160  0.00  0.00            
ATOM    252  C4  G   X  12     109.980 113.300  30.620  0.00  0.00            
ATOM    253  C3' G   X  12     110.040 114.410  34.680  0.00  0.00            
ATOM    254  C2' G   X  12     110.950 114.210  33.450  0.00  0.00            
ATOM    255  O2' G   X  12     112.250 114.130  34.030  0.00  0.00            
ATOM    256  O3' G   X  12     110.540 115.380  35.610  0.00  0.00            
ATOM    257  P   G   X  13     110.170 116.910  35.490  0.00  0.00            
ATOM    258  OP1 G   X  13     110.710 117.560  36.650  0.00  0.00            
ATOM    259  OP2 G   X  13     108.750 117.030  35.170  0.00  0.00            
ATOM    260  O5' G   X  13     111.070 117.340  34.210  0.00  0.00            
ATOM    261  C5' G   X  13     112.450 117.630  34.270  0.00  0.00            
ATOM    262  C4' G   X  13     113.170 117.800  32.930  0.00  0.00            
ATOM    263  O4' G   X  13     112.940 116.820  31.910  0.00  0.00            
ATOM    264  C1' G   X  13     112.930 117.370  30.610  0.00  0.00            
ATOM    265  N9  G   X  13     111.600 117.300  30.010  0.00  0.00            
ATOM    266  C8  G   X  13     110.360 116.930  30.660  0.00  0.00            
ATOM    267  N7  G   X  13     109.360 116.940  29.880  0.00  0.00            
ATOM    268  C5  G   X  13     109.930 117.160  28.620  0.00  0.00            
ATOM    269  C6  G   X  13     109.380 117.150  27.280  0.00  0.00            
ATOM    270  O6  G   X  13     108.220 116.920  27.030  0.00  0.00            
ATOM    271  N1  G   X  13     110.290 117.490  26.290  0.00  0.00            
ATOM    272  C2  G   X  13     111.610 117.400  26.490  0.00  0.00            
ATOM    273  N2  G   X  13     112.350 117.360  25.430  0.00  0.00            
ATOM    274  N3  G   X  13     112.220 117.250  27.680  0.00  0.00            
ATOM    275  C4  G   X  13     111.310 117.210  28.690  0.00  0.00            
ATOM    276  C3' G   X  13     112.700 119.100  32.320  0.00  0.00            
ATOM    277  C2' G   X  13     113.240 118.820  30.930  0.00  0.00            
ATOM    278  O2' G   X  13     114.660 118.870  30.790  0.00  0.00            
ATOM    279  O3' G   X  13     113.210 120.290  32.860  0.00  0.00            
ATOM    280  P   C   X  14     112.760 121.740  32.490  0.00  0.00            
ATOM    281  OP1 C   X  14     113.440 122.040  31.200  0.00  0.00            
ATOM    282  OP2 C   X  14     113.030 122.650  33.670  0.00  0.00            
ATOM    283  O5' C   X  14     111.150 121.700  32.310  0.00  0.00            
ATOM    284  C5' C   X  14     110.570 121.430  31.040  0.00  0.00            
ATOM    285  C4' C   X  14     109.090 120.910  31.170  0.00  0.00            
ATOM    286  O4' C   X  14     109.060 119.770  32.070  0.00  0.00            
ATOM    287  C1' C   X  14     107.790 119.790  32.680  0.00  0.00            
ATOM    288  N1  C   X  14     107.910 120.000  34.160  0.00  0.00            
ATOM    289  C6  C   X  14     109.090 120.160  34.820  0.00  0.00            
ATOM    290  C5  C   X  14     109.160 120.400  36.150  0.00  0.00            
ATOM    291  C4  C   X  14     107.950 120.390  36.900  0.00  0.00            
ATOM    292  N4  C   X  14     107.830 120.420  38.190  0.00  0.00            
ATOM    293  N3  C   X  14     106.790 120.280  36.310  0.00  0.00            
ATOM    294  C2  C   X  14     106.760 119.970  34.950  0.00  0.00            
ATOM    295  O2  C   X  14     105.690 119.750  34.430  0.00  0.00            
ATOM    296  C3' C   X  14     108.080 121.880  31.660  0.00  0.00            
ATOM    297  C2' C   X  14     106.990 120.870  31.980  0.00  0.00            
ATOM    298  O2' C   X  14     106.180 120.470  30.850  0.00  0.00            
ATOM    299  O3' C   X  14     107.610 123.000  30.890  0.00  0.00            
ATOM    300  P   C   X  15     106.870 124.220  31.570  0.00  0.00            
ATOM    301  OP1 C   X  15     106.230 124.940  30.430  0.00  0.00            
ATOM    302  OP2 C   X  15     107.850 124.950  32.430  0.00  0.00            
ATOM    303  O5' C   X  15     105.640 123.700  32.350  0.00  0.00            
ATOM    304  C5' C   X  15     104.740 124.600  33.020  0.00  0.00            
ATOM    305  C4' C   X  15     103.830 123.680  33.910  0.00  0.00            
ATOM    306  O4' C   X  15     103.120 124.550  34.810  0.00  0.00            
ATOM    307  C1' C   X  15     101.730 124.270  34.810  0.00  0.00            
ATOM    308  N1  C   X  15     100.870 125.190  34.040  0.00  0.00            
ATOM    309  C6  C   X  15     101.510 126.130  33.260  0.00  0.00            
ATOM    310  C5  C   X  15     100.820 126.980  32.470  0.00  0.00            
ATOM    311  C4  C   X  15      99.410 126.760  32.420  0.00  0.00            
ATOM    312  N4  C   X  15      98.840 127.570  31.530  0.00  0.00            
ATOM    313  N3  C   X  15      98.740 125.890  33.150  0.00  0.00            
ATOM    314  C2  C   X  15      99.460 125.140  34.030  0.00  0.00            
ATOM    315  O2  C   X  15      98.890 124.340  34.820  0.00  0.00            
ATOM    316  C3' C   X  15     102.800 122.890  33.190  0.00  0.00            
ATOM    317  C2' C   X  15     101.670 122.900  34.220  0.00  0.00            
ATOM    318  O2' C   X  15     101.800 122.000  35.380  0.00  0.00            
ATOM    319  O3' C   X  15     103.130 121.570  32.980  0.00  0.00            
ATOM    320  P   A   X  16     102.540 120.890  31.650  0.00  0.00            
ATOM    321  OP1 A   X  16     102.580 119.430  31.750  0.00  0.00            
ATOM    322  OP2 A   X  16     103.250 121.480  30.560  0.00  0.00            
ATOM    323  O5' A   X  16     101.070 121.340  31.590  0.00  0.00            
ATOM    324  C5' A   X  16      99.980 120.630  32.100  0.00  0.00            
ATOM    325  C4' A   X  16      98.740 121.400  31.710  0.00  0.00            
ATOM    326  O4' A   X  16      98.870 122.770  32.040  0.00  0.00            
ATOM    327  C1' A   X  16      98.180 123.540  31.070  0.00  0.00            
ATOM    328  N9  A   X  16      99.040 124.300  30.120  0.00  0.00            
ATOM    329  C8  A   X  16     100.410 124.300  29.980  0.00  0.00            
ATOM    330  N7  A   X  16     100.850 125.220  29.060  0.00  0.00            
ATOM    331  C5  A   X  16      99.640 125.770  28.560  0.00  0.00            
ATOM    332  C6  A   X  16      99.360 126.730  27.610  0.00  0.00            
ATOM    333  N6  A   X  16     100.320 127.310  26.900  0.00  0.00            
ATOM    334  N1  A   X  16      98.100 127.200  27.430  0.00  0.00            
ATOM    335  C2  A   X  16      97.180 126.610  28.200  0.00  0.00            
ATOM    336  N3  A   X  16      97.250 125.620  29.070  0.00  0.00            
ATOM    337  C4  A   X  16      98.540 125.290  29.270  0.00  0.00            
ATOM    338  C3' A   X  16      98.330 121.350  30.250  0.00  0.00            
ATOM    339  C2' A   X  16      97.470 122.660  30.100  0.00  0.00            
ATOM    340  O2' A   X  16      96.180 122.500  30.650  0.00  0.00            
ATOM    341  O3' A   X  16      97.720 120.120  29.880  0.00  0.00            
ATOM    342  P   U   X  17      98.190 119.400  28.600  0.00  0.00            
ATOM    343  OP1 U   X  17      97.360 118.140  28.430  0.00  0.00            
ATOM    344  OP2 U   X  17      99.660 119.210  28.620  0.00  0.00            
ATOM    345  O5' U   X  17      97.970 120.490  27.450  0.00  0.00            
ATOM    346  C5' U   X  17      96.700 120.870  27.040  0.00  0.00            
ATOM    347  C4' U   X  17      96.610 121.830  25.850  0.00  0.00            
ATOM    348  O4' U   X  17      97.080 123.060  26.300  0.00  0.00            
ATOM    349  C1' U   X  17      97.710 123.720  25.110  0.00  0.00            
ATOM    350  N1  U   X  17      99.180 123.940  25.370  0.00  0.00            
ATOM    351  C6  U   X  17      99.930 123.400  26.420  0.00  0.00            
ATOM    352  C5  U   X  17     101.260 123.650  26.550  0.00  0.00            
ATOM    353  C4  U   X  17     101.960 124.560  25.720  0.00  0.00            
ATOM    354  O4  U   X  17     103.030 125.130  25.850  0.00  0.00            
ATOM    355  N3  U   X  17     101.220 124.860  24.560  0.00  0.00            
ATOM    356  C2  U   X  17      99.850 124.800  24.460  0.00  0.00            
ATOM    357  O2  U   X  17      99.270 125.550  23.610  0.00  0.00            
ATOM    358  C3' U   X  17      97.350 121.460  24.550  0.00  0.00            
ATOM    359  C2' U   X  17      97.440 122.870  23.880  0.00  0.00            
ATOM    360  O2' U   X  17      96.200 123.210  23.280  0.00  0.00            
ATOM    361  O3' U   X  17      96.750 120.560  23.590  0.00  0.00            
ATOM    362  P   C   X  18      97.580 119.440  22.840  0.00  0.00            
ATOM    363  OP1 C   X  18      96.720 118.970  21.780  0.00  0.00            
ATOM    364  OP2 C   X  18      98.130 118.430  23.740  0.00  0.00            
ATOM    365  O5' C   X  18      98.850 120.200  22.300  0.00  0.00            
ATOM    366  C5' C   X  18      98.670 121.160  21.220  0.00  0.00            
ATOM    367  C4' C   X  18      99.980 121.890  20.940  0.00  0.00            
ATOM    368  O4' C   X  18     100.580 122.710  22.010  0.00  0.00            
ATOM    369  C1' C   X  18     102.030 122.790  21.790  0.00  0.00            
ATOM    370  N1  C   X  18     102.640 122.170  22.910  0.00  0.00            
ATOM    371  C6  C   X  18     102.140 121.160  23.700  0.00  0.00            
ATOM    372  C5  C   X  18     102.690 120.890  24.920  0.00  0.00            
ATOM    373  C4  C   X  18     103.850 121.580  25.300  0.00  0.00            
ATOM    374  N4  C   X  18     104.330 121.250  26.420  0.00  0.00            
ATOM    375  N3  C   X  18     104.390 122.550  24.600  0.00  0.00            
ATOM    376  C2  C   X  18     103.790 122.860  23.420  0.00  0.00            
ATOM    377  O2  C   X  18     104.300 123.720  22.680  0.00  0.00            
ATOM    378  C3' C   X  18     101.150 121.050  20.370  0.00  0.00            
ATOM    379  C2' C   X  18     102.230 122.080  20.490  0.00  0.00            
ATOM    380  O2' C   X  18     102.170 123.230  19.530  0.00  0.00            
ATOM    381  O3' C   X  18     100.880 120.690  19.040  0.00  0.00            
ATOM    382  P   A   X  19     101.620 119.420  18.430  0.00  0.00            
ATOM    383  OP1 A   X  19     101.070 119.150  17.090  0.00  0.00            
ATOM    384  OP2 A   X  19     101.420 118.410  19.390  0.00  0.00            
ATOM    385  O5' A   X  19     103.150 119.840  18.390  0.00  0.00            
ATOM    386  C5' A   X  19     103.740 120.840  17.570  0.00  0.00            
ATOM    387  C4' A   X  19     105.270 120.930  17.790  0.00  0.00            
ATOM    388  O4' A   X  19     105.540 121.500  19.010  0.00  0.00            
ATOM    389  C1' A   X  19     106.690 120.930  19.620  0.00  0.00            
ATOM    390  N9  A   X  19     106.290 120.260  20.870  0.00  0.00            
ATOM    391  C8  A   X  19     105.170 119.500  21.100  0.00  0.00            
ATOM    392  N7  A   X  19     105.030 119.060  22.360  0.00  0.00            
ATOM    393  C5  A   X  19     106.170 119.560  22.970  0.00  0.00            
ATOM    394  C6  A   X  19     106.730 119.530  24.240  0.00  0.00            
ATOM    395  N6  A   X  19     106.060 119.170  25.250  0.00  0.00            
ATOM    396  N1  A   X  19     107.870 120.150  24.530  0.00  0.00            
ATOM    397  C2  A   X  19     108.590 120.750  23.590  0.00  0.00            
ATOM    398  N3  A   X  19     108.240 120.770  22.250  0.00  0.00            
ATOM    399  C4  A   X  19     107.020 120.190  22.070  0.00  0.00            
ATOM    400  C3' A   X  19     105.930 119.550  17.760  0.00  0.00            
ATOM    401  C2' A   X  19     107.190 119.970  18.550  0.00  0.00            
ATOM    402  O2' A   X  19     108.120 120.640  17.740  0.00  0.00            
ATOM    403  O3' A   X  19     106.140 118.820  16.560  0.00  0.00            
ATOM    404  P   C   X  20     106.710 117.320  16.470  0.00  0.00            
ATOM    405  OP1 C   X  20     107.000 117.030  15.040  0.00  0.00            
ATOM    406  OP2 C   X  20     105.720 116.470  17.210  0.00  0.00            
ATOM    407  O5' C   X  20     108.120 117.200  17.300  0.00  0.00            
ATOM    408  C5' C   X  20     109.370 117.600  16.790  0.00  0.00            
ATOM    409  C4' C   X  20     110.410 117.840  17.850  0.00  0.00            
ATOM    410  O4' C   X  20     109.860 118.540  18.950  0.00  0.00            
ATOM    411  C1' C   X  20     110.660 118.140  20.060  0.00  0.00            
ATOM    412  N1  C   X  20     109.770 117.660  21.170  0.00  0.00            
ATOM    413  C6  C   X  20     108.550 117.210  20.850  0.00  0.00            
ATOM    414  C5  C   X  20     107.770 116.840  21.880  0.00  0.00            
ATOM    415  C4  C   X  20     108.210 117.000  23.200  0.00  0.00            
ATOM    416  N4  C   X  20     107.390 116.630  24.110  0.00  0.00            
ATOM    417  N3  C   X  20     109.450 117.430  23.510  0.00  0.00            
ATOM    418  C2  C   X  20     110.280 117.670  22.490  0.00  0.00            
ATOM    419  O2  C   X  20     111.450 117.910  22.740  0.00  0.00            
ATOM    420  C3' C   X  20     110.840 116.490  18.350  0.00  0.00            
ATOM    421  C2' C   X  20     111.640 117.060  19.590  0.00  0.00            
ATOM    422  O2' C   X  20     112.830 117.690  19.160  0.00  0.00            
ATOM    423  O3' C   X  20     111.600 115.730  17.340  0.00  0.00            
ATOM    424  P   C   X  21     111.970 114.200  17.760  0.00  0.00            
ATOM    425  OP1 C   X  21     112.810 113.640  16.680  0.00  0.00            
ATOM    426  OP2 C   X  21     110.670 113.470  17.990  0.00  0.00            
ATOM    427  O5' C   X  21     112.710 114.150  19.100  0.00  0.00            
ATOM    428  C5' C   X  21     114.070 114.480  19.190  0.00  0.00            
ATOM    429  C4' C   X  21     114.480 114.680  20.580  0.00  0.00            
ATOM    430  O4' C   X  21     113.690 115.440  21.450  0.00  0.00            
ATOM    431  C1' C   X  21     113.700 114.980  22.800  0.00  0.00            
ATOM    432  N1  C   X  21     112.330 114.530  23.370  0.00  0.00            
ATOM    433  C6  C   X  21     111.270 114.450  22.490  0.00  0.00            
ATOM    434  C5  C   X  21     110.050 114.180  23.000  0.00  0.00            
ATOM    435  C4  C   X  21     109.960 114.100  24.400  0.00  0.00            
ATOM    436  N4  C   X  21     108.720 113.800  24.840  0.00  0.00            
ATOM    437  N3  C   X  21     110.930 114.260  25.300  0.00  0.00            
ATOM    438  C2  C   X  21     112.180 114.470  24.760  0.00  0.00            
ATOM    439  O2  C   X  21     113.100 114.560  25.530  0.00  0.00            
ATOM    440  C3' C   X  21     114.550 113.320  21.200  0.00  0.00            
ATOM    441  C2' C   X  21     114.670 113.790  22.680  0.00  0.00            
ATOM    442  O2' C   X  21     115.940 114.380  23.020  0.00  0.00            
ATOM    443  O3' C   X  21     115.600 112.500  20.780  0.00  0.00            
ATOM    444  P   G   X  22     115.320 110.930  20.750  0.00  0.00            
ATOM    445  OP1 G   X  22     116.450 110.250  20.040  0.00  0.00            
ATOM    446  OP2 G   X  22     113.960 110.660  20.300  0.00  0.00            
ATOM    447  O5' G   X  22     115.390 110.490  22.260  0.00  0.00            
ATOM    448  C5' G   X  22     116.630 110.670  22.910  0.00  0.00            
ATOM    449  C4' G   X  22     116.470 110.510  24.440  0.00  0.00            
ATOM    450  O4' G   X  22     115.550 111.420  24.950  0.00  0.00            
ATOM    451  C1' G   X  22     114.920 110.890  26.080  0.00  0.00            
ATOM    452  N9  G   X  22     113.490 110.850  25.850  0.00  0.00            
ATOM    453  C8  G   X  22     112.770 111.090  24.680  0.00  0.00            
ATOM    454  N7  G   X  22     111.530 111.040  24.820  0.00  0.00            
ATOM    455  C5  G   X  22     111.250 110.760  26.160  0.00  0.00            
ATOM    456  C6  G   X  22     110.060 110.540  26.980  0.00  0.00            
ATOM    457  O6  G   X  22     108.910 110.790  26.620  0.00  0.00            
ATOM    458  N1  G   X  22     110.360 110.230  28.260  0.00  0.00            
ATOM    459  C2  G   X  22     111.620 110.110  28.750  0.00  0.00            
ATOM    460  N2  G   X  22     111.730 109.800  30.010  0.00  0.00            
ATOM    461  N3  G   X  22     112.720 110.270  28.020  0.00  0.00            
ATOM    462  C4  G   X  22     112.490 110.600  26.730  0.00  0.00            
ATOM    463  C3' G   X  22     115.780 109.180  24.780  0.00  0.00            
ATOM    464  C2' G   X  22     115.370 109.420  26.250  0.00  0.00            
ATOM    465  O2' G   X  22     116.400 109.480  27.290  0.00  0.00            
ATOM    466  O3' G   X  22     116.600 108.000  24.600  0.00  0.00            
ATOM    467  P   G   X  23     115.970 106.570  24.360  0.00  0.00            
ATOM    468  OP1 G   X  23     117.070 105.600  23.970  0.00  0.00            
ATOM    469  OP2 G   X  23     114.880 106.710  23.410  0.00  0.00            
ATOM    470  O5' G   X  23     115.310 106.120  25.790  0.00  0.00            
ATOM    471  C5' G   X  23     116.040 106.200  26.970  0.00  0.00            
ATOM    472  C4' G   X  23     115.280 105.990  28.260  0.00  0.00            
ATOM    473  O4' G   X  23     114.380 107.040  28.500  0.00  0.00            
ATOM    474  C1' G   X  23     113.130 106.490  28.900  0.00  0.00            
ATOM    475  N9  G   X  23     112.060 106.770  27.890  0.00  0.00            
ATOM    476  C8  G   X  23     112.110 107.190  26.570  0.00  0.00            
ATOM    477  N7  G   X  23     111.030 107.510  26.010  0.00  0.00            
ATOM    478  C5  G   X  23     110.080 107.170  26.960  0.00  0.00            
ATOM    479  C6  G   X  23     108.640 107.200  26.930  0.00  0.00            
ATOM    480  O6  G   X  23     107.930 107.580  26.000  0.00  0.00            
ATOM    481  N1  G   X  23     108.080 106.620  28.090  0.00  0.00            
ATOM    482  C2  G   X  23     108.800 106.140  29.140  0.00  0.00            
ATOM    483  N2  G   X  23     108.110 105.650  30.180  0.00  0.00            
ATOM    484  N3  G   X  23     110.160 106.200  29.270  0.00  0.00            
ATOM    485  C4  G   X  23     110.700 106.690  28.100  0.00  0.00            
ATOM    486  C3' G   X  23     114.470 104.650  28.120  0.00  0.00            
ATOM    487  C2' G   X  23     113.340 104.970  29.120  0.00  0.00            
ATOM    488  O2' G   X  23     113.720 104.810  30.450  0.00  0.00            
ATOM    489  O3' G   X  23     115.170 103.460  28.650  0.00  0.00            
ATOM    490  P   G   X  24     115.090 102.070  27.910  0.00  0.00            
ATOM    491  OP1 G   X  24     115.750 101.140  28.800  0.00  0.00            
ATOM    492  OP2 G   X  24     115.570 102.180  26.570  0.00  0.00            
ATOM    493  O5' G   X  24     113.530 101.770  27.940  0.00  0.00            
ATOM    494  C5' G   X  24     112.860 101.240  29.100  0.00  0.00            
ATOM    495  C4' G   X  24     111.460 101.180  28.640  0.00  0.00            
ATOM    496  O4' G   X  24     110.990 102.400  28.110  0.00  0.00            
ATOM    497  C1' G   X  24     110.030 102.170  27.320  0.00  0.00            
ATOM    498  N9  G   X  24     110.300 102.920  26.000  0.00  0.00            
ATOM    499  C8  G   X  24     111.450 102.900  25.230  0.00  0.00            
ATOM    500  N7  G   X  24     111.300 103.640  24.160  0.00  0.00            
ATOM    501  C5  G   X  24     110.130 104.370  24.390  0.00  0.00            
ATOM    502  C6  G   X  24     109.480 105.390  23.540  0.00  0.00            
ATOM    503  O6  G   X  24     109.970 106.120  22.640  0.00  0.00            
ATOM    504  N1  G   X  24     108.130 105.530  23.930  0.00  0.00            
ATOM    505  C2  G   X  24     107.610 104.940  24.970  0.00  0.00            
ATOM    506  N2  G   X  24     106.350 105.120  25.110  0.00  0.00            
ATOM    507  N3  G   X  24     108.200 104.110  25.840  0.00  0.00            
ATOM    508  C4  G   X  24     109.460 103.840  25.440  0.00  0.00            
ATOM    509  C3' G   X  24     111.160 100.110  27.560  0.00  0.00            
ATOM    510  C2' G   X  24     109.800 100.660  27.120  0.00  0.00            
ATOM    511  O2' G   X  24     108.670 100.250  27.930  0.00  0.00            
ATOM    512  O3' G   X  24     111.140  98.900  28.160  0.00  0.00            
ATOM    513  P   G   X  25     111.330  97.580  27.200  0.00  0.00            
ATOM    514  OP1 G   X  25     111.570  96.420  28.040  0.00  0.00            
ATOM    515  OP2 G   X  25     112.260  97.780  26.080  0.00  0.00            
ATOM    516  O5' G   X  25     109.890  97.550  26.580  0.00  0.00            
ATOM    517  C5' G   X  25     108.730  97.020  27.290  0.00  0.00            
ATOM    518  C4' G   X  25     107.470  97.200  26.440  0.00  0.00            
ATOM    519  O4' G   X  25     107.420  98.560  26.150  0.00  0.00            
ATOM    520  C1' G   X  25     107.030  98.720  24.780  0.00  0.00            
ATOM    521  N9  G   X  25     108.180  99.130  23.970  0.00  0.00            
ATOM    522  C8  G   X  25     109.430  98.560  23.610  0.00  0.00            
ATOM    523  N7  G   X  25     110.250  99.310  22.860  0.00  0.00            
ATOM    524  C5  G   X  25     109.470 100.430  22.710  0.00  0.00            
ATOM    525  C6  G   X  25     109.760 101.610  21.960  0.00  0.00            
ATOM    526  O6  G   X  25     110.750 101.990  21.260  0.00  0.00            
ATOM    527  N1  G   X  25     108.690 102.520  21.920  0.00  0.00            
ATOM    528  C2  G   X  25     107.530 102.260  22.500  0.00  0.00            
ATOM    529  N2  G   X  25     106.620 103.200  22.570  0.00  0.00            
ATOM    530  N3  G   X  25     107.210 101.170  23.200  0.00  0.00            
ATOM    531  C4  G   X  25     108.230 100.300  23.300  0.00  0.00            
ATOM    532  C3' G   X  25     107.500  96.400  25.120  0.00  0.00            
ATOM    533  C2' G   X  25     106.620  97.330  24.340  0.00  0.00            
ATOM    534  O2' G   X  25     105.300  97.200  24.730  0.00  0.00            
ATOM    535  O3' G   X  25     107.070  95.080  25.360  0.00  0.00            
ATOM    536  P   A   X  26     106.420  94.080  24.300  0.00  0.00            
ATOM    537  OP1 A   X  26     106.580  92.730  24.850  0.00  0.00            
ATOM    538  OP2 A   X  26     106.880  94.400  22.930  0.00  0.00            
ATOM    539  O5' A   X  26     104.840  94.370  24.210  0.00  0.00            
ATOM    540  C5' A   X  26     104.010  94.280  25.390  0.00  0.00            
ATOM    541  C4' A   X  26     102.540  94.790  25.150  0.00  0.00            
ATOM    542  O4' A   X  26     102.700  96.040  24.580  0.00  0.00            
ATOM    543  C1' A   X  26     101.860  96.140  23.430  0.00  0.00            
ATOM    544  N9  A   X  26     102.590  97.080  22.560  0.00  0.00            
ATOM    545  C8  A   X  26     103.890  96.960  22.050  0.00  0.00            
ATOM    546  N7  A   X  26     104.310  98.010  21.370  0.00  0.00            
ATOM    547  C5  A   X  26     103.230  98.870  21.360  0.00  0.00            
ATOM    548  C6  A   X  26     103.000 100.120  20.770  0.00  0.00            
ATOM    549  N6  A   X  26     103.910 100.870  20.200  0.00  0.00            
ATOM    550  N1  A   X  26     101.880 100.710  20.930  0.00  0.00            
ATOM    551  C2  A   X  26     100.910 100.110  21.630  0.00  0.00            
ATOM    552  N3  A   X  26     100.950  98.930  22.290  0.00  0.00            
ATOM    553  C4  A   X  26     102.170  98.310  22.080  0.00  0.00            
ATOM    554  C3' A   X  26     101.630  93.870  24.230  0.00  0.00            
ATOM    555  C2' A   X  26     101.770  94.730  22.870  0.00  0.00            
ATOM    556  O2' A   X  26     100.750  94.620  22.000  0.00  0.00            
ATOM    557  O3' A   X  26     100.350  93.960  24.760  0.00  0.00            
ATOM    558  P   G   X  27      99.910  93.070  26.010  0.00  0.00            
ATOM    559  OP1 G   X  27     100.980  92.060  26.260  0.00  0.00            
ATOM    560  OP2 G   X  27      98.550  92.540  25.780  0.00  0.00            
ATOM    561  O5' G   X  27      99.760  93.920  27.350  0.00  0.00            
ATOM    562  C5' G   X  27      98.760  94.940  27.430  0.00  0.00            
ATOM    563  C4' G   X  27      99.340  96.380  27.350  0.00  0.00            
ATOM    564  O4' G   X  27      99.960  96.690  26.060  0.00  0.00            
ATOM    565  C1' G   X  27      99.390  97.930  25.530  0.00  0.00            
ATOM    566  N9  G   X  27      98.390  97.590  24.560  0.00  0.00            
ATOM    567  C8  G   X  27      97.890  96.350  24.300  0.00  0.00            
ATOM    568  N7  G   X  27      96.890  96.230  23.470  0.00  0.00            
ATOM    569  C5  G   X  27      96.750  97.570  23.030  0.00  0.00            
ATOM    570  C6  G   X  27      95.830  98.160  22.140  0.00  0.00            
ATOM    571  O6  G   X  27      95.010  97.680  21.400  0.00  0.00            
ATOM    572  N1  G   X  27      96.120  99.490  22.020  0.00  0.00            
ATOM    573  C2  G   X  27      97.100 100.150  22.600  0.00  0.00            
ATOM    574  N2  G   X  27      97.300 101.430  22.240  0.00  0.00            
ATOM    575  N3  G   X  27      97.840  99.690  23.490  0.00  0.00            
ATOM    576  C4  G   X  27      97.720  98.360  23.680  0.00  0.00            
ATOM    577  C3' G   X  27      98.190  97.470  27.480  0.00  0.00            
ATOM    578  C2' G   X  27      98.730  98.700  26.710  0.00  0.00            
ATOM    579  O2' G   X  27      99.670  99.440  27.490  0.00  0.00            
ATOM    580  O3' G   X  27      97.800  97.860  28.800  0.00  0.00            
ATOM    581  P   C   X  28      96.330  98.300  29.100  0.00  0.00            
ATOM    582  OP1 C   X  28      96.060  98.460  30.560  0.00  0.00            
ATOM    583  OP2 C   X  28      95.480  97.270  28.420  0.00  0.00            
ATOM    584  O5' C   X  28      96.040  99.780  28.480  0.00  0.00            
ATOM    585  C5' C   X  28      96.850 100.870  28.880  0.00  0.00            
ATOM    586  C4' C   X  28      96.540 102.190  28.060  0.00  0.00            
ATOM    587  O4' C   X  28      96.830 102.000  26.700  0.00  0.00            
ATOM    588  C1' C   X  28      95.750 102.540  25.830  0.00  0.00            
ATOM    589  N1  C   X  28      94.990 101.460  25.110  0.00  0.00            
ATOM    590  C6  C   X  28      95.080 100.140  25.410  0.00  0.00            
ATOM    591  C5  C   X  28      94.150  99.270  24.920  0.00  0.00            
ATOM    592  C4  C   X  28      93.300  99.760  23.930  0.00  0.00            
ATOM    593  N4  C   X  28      92.380  99.010  23.320  0.00  0.00            
ATOM    594  N3  C   X  28      93.230 101.070  23.650  0.00  0.00            
ATOM    595  C2  C   X  28      94.090 101.910  24.240  0.00  0.00            
ATOM    596  O2  C   X  28      94.000 103.060  23.870  0.00  0.00            
ATOM    597  C3' C   X  28      95.100 102.620  28.140  0.00  0.00            
ATOM    598  C2' C   X  28      94.890 103.410  26.770  0.00  0.00            
ATOM    599  O2' C   X  28      95.320 104.720  26.770  0.00  0.00            
ATOM    600  O3' C   X  28      94.900 103.440  29.340  0.00  0.00            
ATOM    601  P   C   X  29      93.490 103.390  30.080  0.00  0.00            
ATOM    602  OP1 C   X  29      93.580 104.260  31.240  0.00  0.00            
ATOM    603  OP2 C   X  29      93.120 102.030  30.280  0.00  0.00            
ATOM    604  O5' C   X  29      92.460 104.090  29.050  0.00  0.00            
ATOM    605  C5' C   X  29      92.490 105.460  28.740  0.00  0.00            
ATOM    606  C4' C   X  29      91.450 105.930  27.670  0.00  0.00            
ATOM    607  O4' C   X  29      91.770 105.250  26.450  0.00  0.00            
ATOM    608  C1' C   X  29      90.620 105.130  25.680  0.00  0.00            
ATOM    609  N1  C   X  29      90.290 103.740  25.410  0.00  0.00            
ATOM    610  C6  C   X  29      90.880 102.660  26.080  0.00  0.00            
ATOM    611  C5  C   X  29      90.540 101.380  25.690  0.00  0.00            
ATOM    612  C4  C   X  29      89.510 101.150  24.750  0.00  0.00            
ATOM    613  N4  C   X  29      88.980  99.970  24.540  0.00  0.00            
ATOM    614  N3  C   X  29      88.820 102.150  24.220  0.00  0.00            
ATOM    615  C2  C   X  29      89.300 103.410  24.420  0.00  0.00            
ATOM    616  O2  C   X  29      88.810 104.380  23.830  0.00  0.00            
ATOM    617  C3' C   X  29      89.990 105.620  27.930  0.00  0.00            
ATOM    618  C2' C   X  29      89.440 105.830  26.470  0.00  0.00            
ATOM    619  O2' C   X  29      89.200 107.150  26.070  0.00  0.00            
ATOM    620  O3' C   X  29      89.380 106.570  28.720  0.00  0.00            
ATOM    621  P   U   X  30      89.300 106.430  30.370  0.00  0.00            
ATOM    622  OP1 U   X  30      90.490 107.140  30.870  0.00  0.00            
ATOM    623  OP2 U   X  30      89.090 105.070  30.890  0.00  0.00            
ATOM    624  O5' U   X  30      87.980 107.210  30.780  0.00  0.00            
ATOM    625  C5' U   X  30      87.940 108.630  30.780  0.00  0.00            
ATOM    626  C4' U   X  30      86.620 109.340  30.940  0.00  0.00            
ATOM    627  O4' U   X  30      85.660 109.150  29.900  0.00  0.00            
ATOM    628  C1' U   X  30      84.450 109.760  30.410  0.00  0.00            
ATOM    629  N1  U   X  30      83.260 108.880  30.000  0.00  0.00            
ATOM    630  C6  U   X  30      83.380 107.530  30.020  0.00  0.00            
ATOM    631  C5  U   X  30      82.270 106.730  29.790  0.00  0.00            
ATOM    632  C4  U   X  30      80.980 107.300  29.700  0.00  0.00            
ATOM    633  O4  U   X  30      79.980 106.620  29.600  0.00  0.00            
ATOM    634  N3  U   X  30      80.960 108.710  29.620  0.00  0.00            
ATOM    635  C2  U   X  30      82.010 109.530  29.830  0.00  0.00            
ATOM    636  O2  U   X  30      81.840 110.730  29.990  0.00  0.00            
ATOM    637  C3' U   X  30      85.890 108.880  32.230  0.00  0.00            
ATOM    638  C2' U   X  30      84.680 109.740  31.930  0.00  0.00            
ATOM    639  O2' U   X  30      84.820 111.110  32.360  0.00  0.00            
ATOM    640  O3' U   X  30      86.540 109.380  33.440  0.00  0.00            
ATOM    641  P   U   X  31      86.060 108.970  34.910  0.00  0.00            
ATOM    642  OP1 U   X  31      87.280 109.370  35.710  0.00  0.00            
ATOM    643  OP2 U   X  31      85.670 107.580  34.860  0.00  0.00            
ATOM    644  O5' U   X  31      84.810 109.940  35.310  0.00  0.00            
ATOM    645  C5' U   X  31      85.020 111.130  35.900  0.00  0.00            
ATOM    646  C4' U   X  31      83.810 111.960  35.930  0.00  0.00            
ATOM    647  O4' U   X  31      83.140 112.050  34.670  0.00  0.00            
ATOM    648  C1' U   X  31      81.740 112.120  34.990  0.00  0.00            
ATOM    649  N1  U   X  31      80.910 110.910  34.580  0.00  0.00            
ATOM    650  C6  U   X  31      81.460 109.710  34.070  0.00  0.00            
ATOM    651  C5  U   X  31      80.690 108.750  33.590  0.00  0.00            
ATOM    652  C4  U   X  31      79.250 108.840  33.580  0.00  0.00            
ATOM    653  O4  U   X  31      78.560 107.920  33.200  0.00  0.00            
ATOM    654  N3  U   X  31      78.750 110.050  33.960  0.00  0.00            
ATOM    655  C2  U   X  31      79.480 111.040  34.570  0.00  0.00            
ATOM    656  O2  U   X  31      78.850 112.020  34.940  0.00  0.00            
ATOM    657  C3' U   X  31      82.750 111.360  36.890  0.00  0.00            
ATOM    658  C2' U   X  31      81.570 112.210  36.480  0.00  0.00            
ATOM    659  O2' U   X  31      81.540 113.610  36.830  0.00  0.00            
ATOM    660  O3' U   X  31      82.980 111.430  38.300  0.00  0.00            
ATOM    661  P   C   X  32      82.510 110.280  39.280  0.00  0.00            
ATOM    662  OP1 C   X  32      83.220 110.540  40.570  0.00  0.00            
ATOM    663  OP2 C   X  32      82.840 108.990  38.610  0.00  0.00            
ATOM    664  O5' C   X  32      80.960 110.400  39.520  0.00  0.00            
ATOM    665  C5' C   X  32      80.440 111.550  40.180  0.00  0.00            
ATOM    666  C4' C   X  32      78.990 111.700  39.920  0.00  0.00            
ATOM    667  O4' C   X  32      78.700 111.570  38.570  0.00  0.00            
ATOM    668  C1' C   X  32      77.350 111.070  38.500  0.00  0.00            
ATOM    669  N1  C   X  32      77.180 109.970  37.500  0.00  0.00            
ATOM    670  C6  C   X  32      78.150 109.030  37.350  0.00  0.00            
ATOM    671  C5  C   X  32      77.880 107.950  36.650  0.00  0.00            
ATOM    672  C4  C   X  32      76.530 107.690  36.250  0.00  0.00            
ATOM    673  N4  C   X  32      76.270 106.540  35.710  0.00  0.00            
ATOM    674  N3  C   X  32      75.550 108.570  36.510  0.00  0.00            
ATOM    675  C2  C   X  32      75.850 109.680  37.110  0.00  0.00            
ATOM    676  O2  C   X  32      74.970 110.580  37.260  0.00  0.00            
ATOM    677  C3' C   X  32      78.250 110.480  40.520  0.00  0.00            
ATOM    678  C2' C   X  32      76.910 110.550  39.830  0.00  0.00            
ATOM    679  O2' C   X  32      76.100 111.660  40.340  0.00  0.00            
ATOM    680  O3' C   X  32      78.100 110.550  41.930  0.00  0.00            
ATOM    681  P   G   X  33      77.620 109.350  42.840  0.00  0.00            
ATOM    682  OP1 G   X  33      77.690 109.760  44.250  0.00  0.00            
ATOM    683  OP2 G   X  33      78.400 108.180  42.430  0.00  0.00            
ATOM    684  O5' G   X  33      76.120 108.950  42.580  0.00  0.00            
ATOM    685  C5' G   X  33      75.170 109.860  43.050  0.00  0.00            
ATOM    686  C4' G   X  33      73.640 109.810  42.630  0.00  0.00            
ATOM    687  O4' G   X  33      73.400 109.890  41.240  0.00  0.00            
ATOM    688  C1' G   X  33      72.300 109.060  40.930  0.00  0.00            
ATOM    689  N9  G   X  33      72.770 107.940  40.060  0.00  0.00            
ATOM    690  C8  G   X  33      74.030 107.410  39.860  0.00  0.00            
ATOM    691  N7  G   X  33      74.050 106.380  39.040  0.00  0.00            
ATOM    692  C5  G   X  33      72.700 106.240  38.700  0.00  0.00            
ATOM    693  C6  G   X  33      72.150 105.340  37.840  0.00  0.00            
ATOM    694  O6  G   X  33      72.650 104.570  37.040  0.00  0.00            
ATOM    695  N1  G   X  33      70.810 105.430  37.690  0.00  0.00            
ATOM    696  C2  G   X  33      70.040 106.270  38.370  0.00  0.00            
ATOM    697  N2  G   X  33      68.780 105.980  38.110  0.00  0.00            
ATOM    698  N3  G   X  33      70.500 107.160  39.240  0.00  0.00            
ATOM    699  C4  G   X  33      71.850 107.130  39.390  0.00  0.00            
ATOM    700  C3' G   X  33      73.050 108.510  43.140  0.00  0.00            
ATOM    701  C2' G   X  33      71.810 108.520  42.280  0.00  0.00            
ATOM    702  O2' G   X  33      70.840 109.460  42.720  0.00  0.00            
ATOM    703  O3' G   X  33      72.750 108.390  44.530  0.00  0.00            
ATOM    704  P   G   X  34      72.410 107.010  45.220  0.00  0.00            
ATOM    705  OP1 G   X  34      72.150 107.130  46.650  0.00  0.00            
ATOM    706  OP2 G   X  34      73.420 106.070  44.770  0.00  0.00            
ATOM    707  O5' G   X  34      71.060 106.460  44.520  0.00  0.00            
ATOM    708  C5' G   X  34      69.780 107.000  44.830  0.00  0.00            
ATOM    709  C4' G   X  34      68.750 106.330  43.890  0.00  0.00            
ATOM    710  O4' G   X  34      69.150 106.520  42.520  0.00  0.00            
ATOM    711  C1' G   X  34      68.670 105.450  41.740  0.00  0.00            
ATOM    712  N9  G   X  34      69.790 104.550  41.330  0.00  0.00            
ATOM    713  C8  G   X  34      71.150 104.750  41.550  0.00  0.00            
ATOM    714  N7  G   X  34      71.970 103.990  40.840  0.00  0.00            
ATOM    715  C5  G   X  34      71.060 103.160  40.140  0.00  0.00            
ATOM    716  C6  G   X  34      71.210 102.040  39.310  0.00  0.00            
ATOM    717  O6  G   X  34      72.280 101.500  38.920  0.00  0.00            
ATOM    718  N1  G   X  34      70.050 101.550  38.810  0.00  0.00            
ATOM    719  C2  G   X  34      68.830 101.960  39.130  0.00  0.00            
ATOM    720  N2  G   X  34      67.830 101.220  38.650  0.00  0.00            
ATOM    721  N3  G   X  34      68.590 102.940  39.970  0.00  0.00            
ATOM    722  C4  G   X  34      69.750 103.520  40.440  0.00  0.00            
ATOM    723  C3' G   X  34      68.540 104.820  44.150  0.00  0.00            
ATOM    724  C2' G   X  34      67.850 104.660  42.790  0.00  0.00            
ATOM    725  O2' G   X  34      66.470 105.160  42.660  0.00  0.00            
ATOM    726  O3' G   X  34      67.740 104.570  45.280  0.00  0.00            
ATOM    727  P   A   X  35      67.850 103.100  46.030  0.00  0.00            
ATOM    728  OP1 A   X  35      67.080 103.230  47.270  0.00  0.00            
ATOM    729  OP2 A   X  35      69.260 102.780  46.060  0.00  0.00            
ATOM    730  O5' A   X  35      67.230 102.010  45.140  0.00  0.00            
ATOM    731  C5' A   X  35      65.840 101.760  45.040  0.00  0.00            
ATOM    732  C4' A   X  35      65.570 100.860  43.870  0.00  0.00            
ATOM    733  O4' A   X  35      66.370 101.320  42.750  0.00  0.00            
ATOM    734  C1' A   X  35      66.930 100.200  42.100  0.00  0.00            
ATOM    735  N9  A   X  35      68.410 100.170  42.250  0.00  0.00            
ATOM    736  C8  A   X  35      69.230 101.020  42.980  0.00  0.00            
ATOM    737  N7  A   X  35      70.490 100.750  42.900  0.00  0.00            
ATOM    738  C5  A   X  35      70.500  99.670  41.970  0.00  0.00            
ATOM    739  C6  A   X  35      71.570  99.050  41.320  0.00  0.00            
ATOM    740  N6  A   X  35      72.850  99.330  41.480  0.00  0.00            
ATOM    741  N1  A   X  35      71.290  98.090  40.420  0.00  0.00            
ATOM    742  C2  A   X  35      70.030  97.730  40.190  0.00  0.00            
ATOM    743  N3  A   X  35      68.940  98.200  40.800  0.00  0.00            
ATOM    744  C4  A   X  35      69.230  99.340  41.570  0.00  0.00            
ATOM    745  C3' A   X  35      66.040  99.420  44.120  0.00  0.00            
ATOM    746  C2' A   X  35      66.190  98.940  42.670  0.00  0.00            
ATOM    747  O2' A   X  35      64.940  98.680  41.960  0.00  0.00            
ATOM    748  O3' A   X  35      65.190  98.670  44.900  0.00  0.00            
ATOM    749  P   A   X  36      65.660  97.920  46.220  0.00  0.00            
ATOM    750  OP1 A   X  36      64.390  97.370  46.720  0.00  0.00            
ATOM    751  OP2 A   X  36      66.390  98.850  47.090  0.00  0.00            
ATOM    752  O5' A   X  36      66.600  96.720  45.880  0.00  0.00            
ATOM    753  C5' A   X  36      66.100  95.660  45.050  0.00  0.00            
ATOM    754  C4' A   X  36      67.150  94.700  44.510  0.00  0.00            
ATOM    755  O4' A   X  36      67.950  95.290  43.510  0.00  0.00            
ATOM    756  C1' A   X  36      69.110  94.520  43.520  0.00  0.00            
ATOM    757  N9  A   X  36      70.140  95.640  43.710  0.00  0.00            
ATOM    758  C8  A   X  36      69.960  96.900  44.140  0.00  0.00            
ATOM    759  N7  A   X  36      71.040  97.630  44.230  0.00  0.00            
ATOM    760  C5  A   X  36      71.990  96.680  44.050  0.00  0.00            
ATOM    761  C6  A   X  36      73.400  96.770  44.040  0.00  0.00            
ATOM    762  N6  A   X  36      74.060  97.870  44.200  0.00  0.00            
ATOM    763  N1  A   X  36      74.080  95.660  43.970  0.00  0.00            
ATOM    764  C2  A   X  36      73.520  94.470  43.800  0.00  0.00            
ATOM    765  N3  A   X  36      72.200  94.290  43.590  0.00  0.00            
ATOM    766  C4  A   X  36      71.500  95.450  43.780  0.00  0.00            
ATOM    767  C3' A   X  36      68.030  94.090  45.580  0.00  0.00            
ATOM    768  C2' A   X  36      69.210  93.600  44.730  0.00  0.00            
ATOM    769  O2' A   X  36      69.100  92.290  44.270  0.00  0.00            
ATOM    770  O3' A   X  36      67.490  92.980  46.270  0.00  0.00            
ATOM    771  P   G   X  37      68.050  92.480  47.660  0.00  0.00            
ATOM    772  OP1 G   X  37      67.240  91.290  47.990  0.00  0.00            
ATOM    773  OP2 G   X  37      68.090  93.530  48.660  0.00  0.00            
ATOM    774  O5' G   X  37      69.540  91.990  47.410  0.00  0.00            
ATOM    775  C5' G   X  37      69.880  90.650  47.060  0.00  0.00            
ATOM    776  C4' G   X  37      71.430  90.530  46.770  0.00  0.00            
ATOM    777  O4' G   X  37      71.940  91.550  45.910  0.00  0.00            
ATOM    778  C1' G   X  37      73.240  91.960  46.340  0.00  0.00            
ATOM    779  N9  G   X  37      73.370  93.300  46.820  0.00  0.00            
ATOM    780  C8  G   X  37      72.380  94.210  47.210  0.00  0.00            
ATOM    781  N7  G   X  37      72.960  95.380  47.380  0.00  0.00            
ATOM    782  C5  G   X  37      74.290  95.240  47.220  0.00  0.00            
ATOM    783  C6  G   X  37      75.270  96.280  47.090  0.00  0.00            
ATOM    784  O6  G   X  37      75.220  97.470  47.260  0.00  0.00            
ATOM    785  N1  G   X  37      76.480  95.750  46.590  0.00  0.00            
ATOM    786  C2  G   X  37      76.720  94.470  46.420  0.00  0.00            
ATOM    787  N2  G   X  37      77.920  94.180  45.970  0.00  0.00            
ATOM    788  N3  G   X  37      75.780  93.540  46.360  0.00  0.00            
ATOM    789  C4  G   X  37      74.590  93.980  46.810  0.00  0.00            
ATOM    790  C3' G   X  37      72.200  90.760  48.090  0.00  0.00            
ATOM    791  C2' G   X  37      73.580  91.040  47.500  0.00  0.00            
ATOM    792  O2' G   X  37      74.310  89.820  46.980  0.00  0.00            
ATOM    793  O3' G   X  37      72.100  89.660  49.020  0.00  0.00            
ATOM    794  P   A   X  38      72.140  89.890  50.640  0.00  0.00            
ATOM    795  OP1 A   X  38      71.230  88.850  51.260  0.00  0.00            
ATOM    796  OP2 A   X  38      71.840  91.260  51.030  0.00  0.00            
ATOM    797  O5' A   X  38      73.590  89.540  51.100  0.00  0.00            
ATOM    798  C5' A   X  38      74.090  88.220  51.200  0.00  0.00            
ATOM    799  C4' A   X  38      74.180  87.340  50.050  0.00  0.00            
ATOM    800  O4' A   X  38      74.940  87.840  48.910  0.00  0.00            
ATOM    801  C1' A   X  38      75.700  86.810  48.320  0.00  0.00            
ATOM    802  N9  A   X  38      77.070  87.040  48.600  0.00  0.00            
ATOM    803  C8  A   X  38      77.630  88.140  49.240  0.00  0.00            
ATOM    804  N7  A   X  38      78.910  88.210  49.070  0.00  0.00            
ATOM    805  C5  A   X  38      79.220  87.130  48.310  0.00  0.00            
ATOM    806  C6  A   X  38      80.470  86.700  47.670  0.00  0.00            
ATOM    807  N6  A   X  38      81.630  87.350  47.920  0.00  0.00            
ATOM    808  N1  A   X  38      80.420  85.630  46.820  0.00  0.00            
ATOM    809  C2  A   X  38      79.250  84.990  46.660  0.00  0.00            
ATOM    810  N3  A   X  38      78.090  85.330  47.180  0.00  0.00            
ATOM    811  C4  A   X  38      78.110  86.490  47.930  0.00  0.00            
ATOM    812  C3' A   X  38      74.990  86.100  50.470  0.00  0.00            
ATOM    813  C2' A   X  38      75.300  85.530  49.080  0.00  0.00            
ATOM    814  O2' A   X  38      74.120  84.950  48.600  0.00  0.00            
ATOM    815  O3' A   X  38      74.190  85.220  51.240  0.00  0.00            
ATOM    816  P   A   X  39      74.820  84.200  52.300  0.00  0.00            
ATOM    817  OP1 A   X  39      73.730  83.340  52.780  0.00  0.00            
ATOM    818  OP2 A   X  39      75.610  84.960  53.240  0.00  0.00            
ATOM    819  O5' A   X  39      75.750  83.310  51.380  0.00  0.00            
ATOM    820  C5' A   X  39      75.220  82.280  50.480  0.00  0.00            
ATOM    821  C4' A   X  39      76.330  81.610  49.650  0.00  0.00            
ATOM    822  O4' A   X  39      77.100  82.600  48.930  0.00  0.00            
ATOM    823  C1' A   X  39      78.400  82.180  48.830  0.00  0.00            
ATOM    824  N9  A   X  39      79.140  83.080  49.730  0.00  0.00            
ATOM    825  C8  A   X  39      78.650  84.100  50.580  0.00  0.00            
ATOM    826  N7  A   X  39      79.620  84.820  51.100  0.00  0.00            
ATOM    827  C5  A   X  39      80.770  84.450  50.410  0.00  0.00            
ATOM    828  C6  A   X  39      82.090  84.890  50.290  0.00  0.00            
ATOM    829  N6  A   X  39      82.540  86.000  50.790  0.00  0.00            
ATOM    830  N1  A   X  39      82.990  84.320  49.510  0.00  0.00            
ATOM    831  C2  A   X  39      82.610  83.160  48.930  0.00  0.00            
ATOM    832  N3  A   X  39      81.410  82.580  48.940  0.00  0.00            
ATOM    833  C4  A   X  39      80.490  83.270  49.720  0.00  0.00            
ATOM    834  C3' A   X  39      77.360  80.780  50.330  0.00  0.00            
ATOM    835  C2' A   X  39      78.460  80.740  49.220  0.00  0.00            
ATOM    836  O2' A   X  39      78.320  79.940  48.050  0.00  0.00            
ATOM    837  O3' A   X  39      76.930  79.440  50.720  0.00  0.00            
ATOM    838  P   C   X  40      77.090  78.910  52.160  0.00  0.00            
ATOM    839  OP1 C   X  40      76.420  77.600  52.260  0.00  0.00            
ATOM    840  OP2 C   X  40      76.910  79.980  53.190  0.00  0.00            
ATOM    841  O5' C   X  40      78.650  78.610  52.220  0.00  0.00            
ATOM    842  C5' C   X  40      79.140  77.400  51.700  0.00  0.00            
ATOM    843  C4' C   X  40      80.540  77.560  51.190  0.00  0.00            
ATOM    844  O4' C   X  40      80.780  78.790  50.560  0.00  0.00            
ATOM    845  C1' C   X  40      82.100  79.230  50.730  0.00  0.00            
ATOM    846  N1  C   X  40      82.240  80.560  51.420  0.00  0.00            
ATOM    847  C6  C   X  40      81.150  81.110  52.080  0.00  0.00            
ATOM    848  C5  C   X  40      81.360  82.270  52.700  0.00  0.00            
ATOM    849  C4  C   X  40      82.640  82.850  52.710  0.00  0.00            
ATOM    850  N4  C   X  40      82.790  83.920  53.490  0.00  0.00            
ATOM    851  N3  C   X  40      83.710  82.260  52.190  0.00  0.00            
ATOM    852  C2  C   X  40      83.500  81.120  51.550  0.00  0.00            
ATOM    853  O2  C   X  40      84.480  80.660  51.070  0.00  0.00            
ATOM    854  C3' C   X  40      81.570  77.480  52.380  0.00  0.00            
ATOM    855  C2' C   X  40      82.770  78.250  51.710  0.00  0.00            
ATOM    856  O2' C   X  40      83.480  77.370  50.910  0.00  0.00            
ATOM    857  O3' C   X  40      81.900  76.190  52.880  0.00  0.00            
ATOM    858  P   G   X  41      82.410  76.070  54.430  0.00  0.00            
ATOM    859  OP1 G   X  41      83.040  74.770  54.840  0.00  0.00            
ATOM    860  OP2 G   X  41      81.170  76.420  55.150  0.00  0.00            
ATOM    861  O5' G   X  41      83.410  77.180  54.870  0.00  0.00            
ATOM    862  C5' G   X  41      84.760  77.090  54.530  0.00  0.00            
ATOM    863  C4' G   X  41      85.460  78.420  54.770  0.00  0.00            
ATOM    864  O4' G   X  41      84.850  79.560  54.220  0.00  0.00            
ATOM    865  C1' G   X  41      85.030  80.720  55.040  0.00  0.00            
ATOM    866  N9  G   X  41      83.830  81.290  55.630  0.00  0.00            
ATOM    867  C8  G   X  41      82.500  80.960  55.570  0.00  0.00            
ATOM    868  N7  G   X  41      81.680  81.740  56.260  0.00  0.00            
ATOM    869  C5  G   X  41      82.540  82.680  56.810  0.00  0.00            
ATOM    870  C6  G   X  41      82.320  83.840  57.630  0.00  0.00            
ATOM    871  O6  G   X  41      81.310  84.210  58.220  0.00  0.00            
ATOM    872  N1  G   X  41      83.470  84.660  57.790  0.00  0.00            
ATOM    873  C2  G   X  41      84.670  84.290  57.370  0.00  0.00            
ATOM    874  N2  G   X  41      85.650  85.040  57.740  0.00  0.00            
ATOM    875  N3  G   X  41      84.930  83.250  56.580  0.00  0.00            
ATOM    876  C4  G   X  41      83.810  82.470  56.340  0.00  0.00            
ATOM    877  C3' G   X  41      85.680  78.640  56.260  0.00  0.00            
ATOM    878  C2' G   X  41      85.870  80.130  56.240  0.00  0.00            
ATOM    879  O2' G   X  41      87.280  80.390  55.960  0.00  0.00            
ATOM    880  O3' G   X  41      86.890  78.030  56.750  0.00  0.00            
ATOM    881  P   G   X  42      87.050  77.790  58.340  0.00  0.00            
ATOM    882  OP1 G   X  42      88.380  77.090  58.550  0.00  0.00            
ATOM    883  OP2 G   X  42      85.820  77.080  58.850  0.00  0.00            
ATOM    884  O5' G   X  42      87.040  79.120  59.120  0.00  0.00            
ATOM    885  C5' G   X  42      88.150  79.880  59.310  0.00  0.00            
ATOM    886  C4' G   X  42      88.000  81.280  59.920  0.00  0.00            
ATOM    887  O4' G   X  42      87.120  82.170  59.290  0.00  0.00            
ATOM    888  C1' G   X  42      86.560  82.970  60.310  0.00  0.00            
ATOM    889  N9  G   X  42      85.100  82.780  60.500  0.00  0.00            
ATOM    890  C8  G   X  42      84.450  81.920  59.730  0.00  0.00            
ATOM    891  N7  G   X  42      83.120  81.960  59.790  0.00  0.00            
ATOM    892  C5  G   X  42      82.970  83.090  60.640  0.00  0.00            
ATOM    893  C6  G   X  42      81.770  83.650  61.170  0.00  0.00            
ATOM    894  O6  G   X  42      80.650  83.340  60.870  0.00  0.00            
ATOM    895  N1  G   X  42      82.010  84.700  61.980  0.00  0.00            
ATOM    896  C2  G   X  42      83.260  85.100  62.350  0.00  0.00            
ATOM    897  N2  G   X  42      83.350  85.970  63.240  0.00  0.00            
ATOM    898  N3  G   X  42      84.400  84.580  61.900  0.00  0.00            
ATOM    899  C4  G   X  42      84.210  83.590  61.040  0.00  0.00            
ATOM    900  C3' G   X  42      87.560  81.070  61.340  0.00  0.00            
ATOM    901  C2' G   X  42      87.290  82.570  61.560  0.00  0.00            
ATOM    902  O2' G   X  42      88.550  83.270  61.710  0.00  0.00            
ATOM    903  O3' G   X  42      88.430  80.440  62.220  0.00  0.00            
ATOM    904  P   C   X  43      87.900  79.500  63.350  0.00  0.00            
ATOM    905  OP1 C   X  43      89.050  78.880  64.000  0.00  0.00            
ATOM    906  OP2 C   X  43      86.800  78.680  62.850  0.00  0.00            
ATOM    907  O5' C   X  43      87.170  80.610  64.290  0.00  0.00            
ATOM    908  C5' C   X  43      87.880  81.280  65.320  0.00  0.00            
ATOM    909  C4' C   X  43      86.920  82.340  65.940  0.00  0.00            
ATOM    910  O4' C   X  43      86.160  83.100  65.020  0.00  0.00            
ATOM    911  C1' C   X  43      84.840  83.250  65.500  0.00  0.00            
ATOM    912  N1  C   X  43      83.820  82.440  64.770  0.00  0.00            
ATOM    913  C6  C   X  43      84.050  81.380  63.920  0.00  0.00            
ATOM    914  C5  C   X  43      82.990  80.700  63.460  0.00  0.00            
ATOM    915  C4  C   X  43      81.670  81.030  63.920  0.00  0.00            
ATOM    916  N4  C   X  43      80.610  80.340  63.600  0.00  0.00            
ATOM    917  N3  C   X  43      81.470  82.160  64.660  0.00  0.00            
ATOM    918  C2  C   X  43      82.500  82.850  65.110  0.00  0.00            
ATOM    919  O2  C   X  43      82.230  83.830  65.810  0.00  0.00            
ATOM    920  C3' C   X  43      85.860  81.730  66.860  0.00  0.00            
ATOM    921  C2' C   X  43      84.850  82.880  66.940  0.00  0.00            
ATOM    922  O2' C   X  43      85.170  83.980  67.810  0.00  0.00            
ATOM    923  O3' C   X  43      86.420  81.400  68.140  0.00  0.00            
ATOM    924  P   G   X  44      85.580  80.410  69.130  0.00  0.00            
ATOM    925  OP1 G   X  44      86.510  80.100  70.250  0.00  0.00            
ATOM    926  OP2 G   X  44      85.010  79.240  68.420  0.00  0.00            
ATOM    927  O5' G   X  44      84.450  81.190  69.870  0.00  0.00            
ATOM    928  C5' G   X  44      84.650  82.200  70.810  0.00  0.00            
ATOM    929  C4' G   X  44      83.390  83.050  70.990  0.00  0.00            
ATOM    930  O4' G   X  44      82.900  83.490  69.750  0.00  0.00            
ATOM    931  C1' G   X  44      81.450  83.400  69.810  0.00  0.00            
ATOM    932  N9  G   X  44      80.900  82.440  68.790  0.00  0.00            
ATOM    933  C8  G   X  44      81.520  81.400  68.100  0.00  0.00            
ATOM    934  N7  G   X  44      80.760  80.710  67.350  0.00  0.00            
ATOM    935  C5  G   X  44      79.540  81.320  67.400  0.00  0.00            
ATOM    936  C6  G   X  44      78.260  81.140  66.640  0.00  0.00            
ATOM    937  O6  G   X  44      77.960  80.340  65.790  0.00  0.00            
ATOM    938  N1  G   X  44      77.200  81.890  67.050  0.00  0.00            
ATOM    939  C2  G   X  44      77.330  82.820  68.030  0.00  0.00            
ATOM    940  N2  G   X  44      76.210  83.300  68.470  0.00  0.00            
ATOM    941  N3  G   X  44      78.480  83.050  68.740  0.00  0.00            
ATOM    942  C4  G   X  44      79.570  82.350  68.300  0.00  0.00            
ATOM    943  C3' G   X  44      82.210  82.220  71.550  0.00  0.00            
ATOM    944  C2' G   X  44      81.020  83.080  71.210  0.00  0.00            
ATOM    945  O2' G   X  44      80.950  84.310  71.940  0.00  0.00            
ATOM    946  O3' G   X  44      82.350  81.930  72.940  0.00  0.00            
ATOM    947  P   C   X  45      81.700  80.640  73.610  0.00  0.00            
ATOM    948  OP1 C   X  45      81.910  80.660  75.080  0.00  0.00            
ATOM    949  OP2 C   X  45      82.160  79.530  72.810  0.00  0.00            
ATOM    950  O5' C   X  45      80.160  80.810  73.330  0.00  0.00            
ATOM    951  C5' C   X  45      79.270  81.750  73.950  0.00  0.00            
ATOM    952  C4' C   X  45      77.830  81.620  73.560  0.00  0.00            
ATOM    953  O4' C   X  45      77.640  81.750  72.150  0.00  0.00            
ATOM    954  C1' C   X  45      76.510  81.020  71.770  0.00  0.00            
ATOM    955  N1  C   X  45      76.720  80.160  70.590  0.00  0.00            
ATOM    956  C6  C   X  45      77.820  79.360  70.460  0.00  0.00            
ATOM    957  C5  C   X  45      78.020  78.640  69.340  0.00  0.00            
ATOM    958  C4  C   X  45      76.920  78.520  68.430  0.00  0.00            
ATOM    959  N4  C   X  45      76.940  77.850  67.340  0.00  0.00            
ATOM    960  N3  C   X  45      75.780  79.110  68.660  0.00  0.00            
ATOM    961  C2  C   X  45      75.720  79.960  69.710  0.00  0.00            
ATOM    962  O2  C   X  45      74.620  80.530  69.860  0.00  0.00            
ATOM    963  C3' C   X  45      77.220  80.240  73.980  0.00  0.00            
ATOM    964  C2' C   X  45      76.050  80.110  72.930  0.00  0.00            
ATOM    965  O2' C   X  45      74.950  80.770  73.550  0.00  0.00            
ATOM    966  O3' C   X  45      76.750  80.210  75.300  0.00  0.00            
ATOM    967  P   C   X  46      76.620  78.790  76.020  0.00  0.00            
ATOM    968  OP1 C   X  46      76.450  79.030  77.450  0.00  0.00            
ATOM    969  OP2 C   X  46      77.850  78.000  75.610  0.00  0.00            
ATOM    970  O5' C   X  46      75.260  78.160  75.420  0.00  0.00            
ATOM    971  C5' C   X  46      74.030  78.670  75.890  0.00  0.00            
ATOM    972  C4' C   X  46      72.800  78.310  75.090  0.00  0.00            
ATOM    973  O4' C   X  46      72.820  78.610  73.670  0.00  0.00            
ATOM    974  C1' C   X  46      72.060  77.620  72.980  0.00  0.00            
ATOM    975  N1  C   X  46      72.920  76.910  72.040  0.00  0.00            
ATOM    976  C6  C   X  46      74.200  76.760  72.280  0.00  0.00            
ATOM    977  C5  C   X  46      75.020  76.240  71.340  0.00  0.00            
ATOM    978  C4  C   X  46      74.480  75.980  70.000  0.00  0.00            
ATOM    979  N4  C   X  46      75.160  75.690  68.950  0.00  0.00            
ATOM    980  N3  C   X  46      73.220  76.200  69.790  0.00  0.00            
ATOM    981  C2  C   X  46      72.400  76.620  70.760  0.00  0.00            
ATOM    982  O2  C   X  46      71.200  76.670  70.510  0.00  0.00            
ATOM    983  C3' C   X  46      72.520  76.840  75.130  0.00  0.00            
ATOM    984  C2' C   X  46      71.500  76.720  73.990  0.00  0.00            
ATOM    985  O2' C   X  46      70.210  77.200  74.370  0.00  0.00            
ATOM    986  O3' C   X  46      71.940  76.410  76.360  0.00  0.00            
ATOM    987  P   G   X  47      72.140  75.000  76.950  0.00  0.00            
ATOM    988  OP1 G   X  47      71.620  74.920  78.290  0.00  0.00            
ATOM    989  OP2 G   X  47      73.500  74.560  76.730  0.00  0.00            
ATOM    990  O5' G   X  47      71.240  73.940  76.120  0.00  0.00            
ATOM    991  C5' G   X  47      69.820  74.010  76.080  0.00  0.00            
ATOM    992  C4' G   X  47      69.200  73.160  74.950  0.00  0.00            
ATOM    993  O4' G   X  47      69.500  73.740  73.640  0.00  0.00            
ATOM    994  C1' G   X  47      69.430  72.740  72.650  0.00  0.00            
ATOM    995  N9  G   X  47      70.830  72.540  72.060  0.00  0.00            
ATOM    996  C8  G   X  47      72.020  73.110  72.480  0.00  0.00            
ATOM    997  N7  G   X  47      73.040  72.860  71.710  0.00  0.00            
ATOM    998  C5  G   X  47      72.440  72.130  70.690  0.00  0.00            
ATOM    999  C6  G   X  47      73.040  71.550  69.550  0.00  0.00            
ATOM   1000  O6  G   X  47      74.130  71.670  69.100  0.00  0.00            
ATOM   1001  N1  G   X  47      72.160  70.800  68.800  0.00  0.00            
ATOM   1002  C2  G   X  47      70.860  70.590  69.140  0.00  0.00            
ATOM   1003  N2  G   X  47      70.440  69.570  68.490  0.00  0.00            
ATOM   1004  N3  G   X  47      70.230  71.080  70.180  0.00  0.00            
ATOM   1005  C4  G   X  47      71.110  71.880  70.930  0.00  0.00            
ATOM   1006  C3' G   X  47      69.670  71.750  74.860  0.00  0.00            
ATOM   1007  C2' G   X  47      69.070  71.460  73.450  0.00  0.00            
ATOM   1008  O2' G   X  47      67.650  71.190  73.470  0.00  0.00            
ATOM   1009  O3' G   X  47      69.170  70.920  75.820  0.00  0.00            
ATOM   1010  P   C   X  48      69.830  69.590  76.350  0.00  0.00            
ATOM   1011  OP1 C   X  48      68.930  68.970  77.350  0.00  0.00            
ATOM   1012  OP2 C   X  48      71.170  70.030  76.790  0.00  0.00            
ATOM   1013  O5' C   X  48      70.070  68.590  75.150  0.00  0.00            
ATOM   1014  C5' C   X  48      69.160  67.540  74.890  0.00  0.00            
ATOM   1015  C4' C   X  48      69.240  66.790  73.570  0.00  0.00            
ATOM   1016  O4' C   X  48      69.520  67.700  72.510  0.00  0.00            
ATOM   1017  C1' C   X  48      70.390  67.090  71.540  0.00  0.00            
ATOM   1018  N1  C   X  48      71.800  67.650  71.430  0.00  0.00            
ATOM   1019  C6  C   X  48      72.250  68.450  72.400  0.00  0.00            
ATOM   1020  C5  C   X  48      73.390  69.090  72.280  0.00  0.00            
ATOM   1021  C4  C   X  48      74.190  68.760  71.110  0.00  0.00            
ATOM   1022  N4  C   X  48      75.360  69.170  70.940  0.00  0.00            
ATOM   1023  N3  C   X  48      73.850  67.840  70.220  0.00  0.00            
ATOM   1024  C2  C   X  48      72.600  67.380  70.300  0.00  0.00            
ATOM   1025  O2  C   X  48      72.270  66.650  69.390  0.00  0.00            
ATOM   1026  C3' C   X  48      70.350  65.760  73.460  0.00  0.00            
ATOM   1027  C2' C   X  48      70.410  65.630  71.900  0.00  0.00            
ATOM   1028  O2' C   X  48      69.140  65.080  71.470  0.00  0.00            
ATOM   1029  O3' C   X  48      70.030  64.510  74.140  0.00  0.00            
ATOM   1030  P   C   X  49      71.170  63.430  74.390  0.00  0.00            
ATOM   1031  OP1 C   X  49      70.500  62.320  75.120  0.00  0.00            
ATOM   1032  OP2 C   X  49      72.310  64.070  75.010  0.00  0.00            
ATOM   1033  O5' C   X  49      71.750  63.030  73.060  0.00  0.00            
ATOM   1034  C5' C   X  49      71.030  62.130  72.170  0.00  0.00            
ATOM   1035  C4' C   X  49      72.000  61.640  71.110  0.00  0.00            
ATOM   1036  O4' C   X  49      72.620  62.800  70.480  0.00  0.00            
ATOM   1037  C1' C   X  49      73.960  62.560  70.130  0.00  0.00            
ATOM   1038  N1  C   X  49      74.920  63.600  70.620  0.00  0.00            
ATOM   1039  C6  C   X  49      74.700  64.400  71.730  0.00  0.00            
ATOM   1040  C5  C   X  49      75.590  65.330  72.060  0.00  0.00            
ATOM   1041  C4  C   X  49      76.760  65.320  71.260  0.00  0.00            
ATOM   1042  N4  C   X  49      77.690  66.130  71.640  0.00  0.00            
ATOM   1043  N3  C   X  49      76.950  64.660  70.220  0.00  0.00            
ATOM   1044  C2  C   X  49      76.020  63.830  69.790  0.00  0.00            
ATOM   1045  O2  C   X  49      76.140  63.280  68.720  0.00  0.00            
ATOM   1046  C3' C   X  49      73.130  60.670  71.650  0.00  0.00            
ATOM   1047  C2' C   X  49      74.270  61.170  70.720  0.00  0.00            
ATOM   1048  O2' C   X  49      74.410  60.340  69.570  0.00  0.00            
ATOM   1049  O3' C   X  49      72.760  59.330  71.510  0.00  0.00            
ATOM   1050  P   G   X  50      73.560  58.120  72.220  0.00  0.00            
ATOM   1051  OP1 G   X  50      72.780  56.830  71.980  0.00  0.00            
ATOM   1052  OP2 G   X  50      73.770  58.460  73.680  0.00  0.00            
ATOM   1053  O5' G   X  50      74.910  57.890  71.460  0.00  0.00            
ATOM   1054  C5' G   X  50      74.950  57.140  70.280  0.00  0.00            
ATOM   1055  C4' G   X  50      76.330  57.040  69.570  0.00  0.00            
ATOM   1056  O4' G   X  50      76.730  58.360  69.260  0.00  0.00            
ATOM   1057  C1' G   X  50      78.120  58.480  69.110  0.00  0.00            
ATOM   1058  N9  G   X  50      78.440  59.730  69.850  0.00  0.00            
ATOM   1059  C8  G   X  50      77.930  60.160  71.100  0.00  0.00            
ATOM   1060  N7  G   X  50      78.400  61.320  71.450  0.00  0.00            
ATOM   1061  C5  G   X  50      79.390  61.530  70.520  0.00  0.00            
ATOM   1062  C6  G   X  50      80.360  62.620  70.430  0.00  0.00            
ATOM   1063  O6  G   X  50      80.480  63.630  71.130  0.00  0.00            
ATOM   1064  N1  G   X  50      81.310  62.490  69.440  0.00  0.00            
ATOM   1065  C2  G   X  50      81.150  61.470  68.450  0.00  0.00            
ATOM   1066  N2  G   X  50      82.010  61.570  67.470  0.00  0.00            
ATOM   1067  N3  G   X  50      80.220  60.540  68.440  0.00  0.00            
ATOM   1068  C4  G   X  50      79.390  60.630  69.530  0.00  0.00            
ATOM   1069  C3' G   X  50      77.520  56.530  70.400  0.00  0.00            
ATOM   1070  C2' G   X  50      78.700  57.090  69.630  0.00  0.00            
ATOM   1071  O2' G   X  50      79.060  56.250  68.550  0.00  0.00            
ATOM   1072  O3' G   X  50      77.420  55.090  70.400  0.00  0.00            
ATOM   1073  P   G   X  51      78.430  54.150  71.130  0.00  0.00            
ATOM   1074  OP1 G   X  51      79.760  54.490  70.630  0.00  0.00            
ATOM   1075  OP2 G   X  51      77.950  52.790  71.080  0.00  0.00            
ATOM   1076  O5' G   X  51      78.430  54.540  72.680  0.00  0.00            
ATOM   1077  C5' G   X  51      77.260  54.580  73.490  0.00  0.00            
ATOM   1078  C4' G   X  51      77.610  54.960  74.910  0.00  0.00            
ATOM   1079  O4' G   X  51      78.100  53.830  75.630  0.00  0.00            
ATOM   1080  C1' G   X  51      79.150  54.320  76.480  0.00  0.00            
ATOM   1081  N9  G   X  51      80.530  53.910  75.960  0.00  0.00            
ATOM   1082  C8  G   X  51      80.800  53.200  74.810  0.00  0.00            
ATOM   1083  N7  G   X  51      82.040  52.850  74.760  0.00  0.00            
ATOM   1084  C5  G   X  51      82.610  53.410  75.920  0.00  0.00            
ATOM   1085  C6  G   X  51      83.940  53.380  76.480  0.00  0.00            
ATOM   1086  O6  G   X  51      84.950  52.830  76.130  0.00  0.00            
ATOM   1087  N1  G   X  51      84.080  54.060  77.650  0.00  0.00            
ATOM   1088  C2  G   X  51      83.100  54.540  78.350  0.00  0.00            
ATOM   1089  N2  G   X  51      83.450  55.160  79.470  0.00  0.00            
ATOM   1090  N3  G   X  51      81.820  54.640  77.900  0.00  0.00            
ATOM   1091  C4  G   X  51      81.640  54.020  76.650  0.00  0.00            
ATOM   1092  C3' G   X  51      78.480  56.120  75.220  0.00  0.00            
ATOM   1093  C2' G   X  51      79.020  55.820  76.660  0.00  0.00            
ATOM   1094  O2' G   X  51      78.030  56.290  77.600  0.00  0.00            
ATOM   1095  O3' G   X  51      78.010  57.410  75.200  0.00  0.00            
ATOM   1096  P   A   X  52      78.750  58.640  74.430  0.00  0.00            
ATOM   1097  OP1 A   X  52      77.920  59.840  74.460  0.00  0.00            
ATOM   1098  OP2 A   X  52      79.330  58.100  73.170  0.00  0.00            
ATOM   1099  O5' A   X  52      79.950  59.100  75.330  0.00  0.00            
ATOM   1100  C5' A   X  52      79.770  59.540  76.690  0.00  0.00            
ATOM   1101  C4' A   X  52      81.090  59.280  77.470  0.00  0.00            
ATOM   1102  O4' A   X  52      81.560  57.980  77.410  0.00  0.00            
ATOM   1103  C1' A   X  52      82.970  58.000  77.650  0.00  0.00            
ATOM   1104  N9  A   X  52      83.570  57.400  76.410  0.00  0.00            
ATOM   1105  C8  A   X  52      82.950  56.840  75.310  0.00  0.00            
ATOM   1106  N7  A   X  52      83.740  56.220  74.510  0.00  0.00            
ATOM   1107  C5  A   X  52      84.950  56.320  75.110  0.00  0.00            
ATOM   1108  C6  A   X  52      86.260  55.860  74.880  0.00  0.00            
ATOM   1109  N6  A   X  52      86.610  55.130  73.870  0.00  0.00            
ATOM   1110  N1  A   X  52      87.250  56.020  75.750  0.00  0.00            
ATOM   1111  C2  A   X  52      87.050  56.760  76.800  0.00  0.00            
ATOM   1112  N3  A   X  52      85.900  57.310  77.170  0.00  0.00            
ATOM   1113  C4  A   X  52      84.860  57.000  76.320  0.00  0.00            
ATOM   1114  C3' A   X  52      82.240  60.240  77.110  0.00  0.00            
ATOM   1115  C2' A   X  52      83.290  59.440  77.890  0.00  0.00            
ATOM   1116  O2' A   X  52      83.230  59.610  79.290  0.00  0.00            
ATOM   1117  O3' A   X  52      82.160  61.630  77.490  0.00  0.00            
ATOM   1118  P   A   X  53      82.790  62.730  76.650  0.00  0.00            
ATOM   1119  OP1 A   X  53      82.470  63.980  77.340  0.00  0.00            
ATOM   1120  OP2 A   X  53      82.240  62.560  75.290  0.00  0.00            
ATOM   1121  O5' A   X  53      84.420  62.430  76.750  0.00  0.00            
ATOM   1122  C5' A   X  53      85.200  62.890  77.850  0.00  0.00            
ATOM   1123  C4' A   X  53      86.640  62.300  77.770  0.00  0.00            
ATOM   1124  O4' A   X  53      86.690  60.920  77.510  0.00  0.00            
ATOM   1125  C1' A   X  53      87.790  60.740  76.680  0.00  0.00            
ATOM   1126  N9  A   X  53      87.410  60.060  75.390  0.00  0.00            
ATOM   1127  C8  A   X  53      86.130  59.780  74.920  0.00  0.00            
ATOM   1128  N7  A   X  53      86.130  59.200  73.750  0.00  0.00            
ATOM   1129  C5  A   X  53      87.450  59.090  73.380  0.00  0.00            
ATOM   1130  C6  A   X  53      88.200  58.530  72.260  0.00  0.00            
ATOM   1131  N6  A   X  53      87.800  57.920  71.250  0.00  0.00            
ATOM   1132  N1  A   X  53      89.490  58.580  72.200  0.00  0.00            
ATOM   1133  C2  A   X  53      90.090  59.200  73.190  0.00  0.00            
ATOM   1134  N3  A   X  53      89.570  59.670  74.290  0.00  0.00            
ATOM   1135  C4  A   X  53      88.220  59.650  74.340  0.00  0.00            
ATOM   1136  C3' A   X  53      87.350  63.090  76.700  0.00  0.00            
ATOM   1137  C2' A   X  53      88.400  62.090  76.230  0.00  0.00            
ATOM   1138  O2' A   X  53      89.600  62.120  76.990  0.00  0.00            
ATOM   1139  O3' A   X  53      87.840  64.340  77.140  0.00  0.00            
ATOM   1140  P   A   X  54      87.570  65.590  76.140  0.00  0.00            
ATOM   1141  OP1 A   X  54      88.180  66.780  76.790  0.00  0.00            
ATOM   1142  OP2 A   X  54      86.100  65.590  75.830  0.00  0.00            
ATOM   1143  O5' A   X  54      88.350  65.310  74.780  0.00  0.00            
ATOM   1144  C5' A   X  54      89.790  65.210  74.700  0.00  0.00            
ATOM   1145  C4' A   X  54      90.260  64.390  73.450  0.00  0.00            
ATOM   1146  O4' A   X  54      89.850  63.070  73.390  0.00  0.00            
ATOM   1147  C1' A   X  54      89.500  62.700  72.050  0.00  0.00            
ATOM   1148  N9  A   X  54      88.070  62.420  71.840  0.00  0.00            
ATOM   1149  C8  A   X  54      87.140  62.620  72.820  0.00  0.00            
ATOM   1150  N7  A   X  54      85.950  62.260  72.460  0.00  0.00            
ATOM   1151  C5  A   X  54      86.160  61.640  71.230  0.00  0.00            
ATOM   1152  C6  A   X  54      85.390  60.880  70.250  0.00  0.00            
ATOM   1153  N6  A   X  54      84.140  60.560  70.320  0.00  0.00            
ATOM   1154  N1  A   X  54      86.010  60.330  69.210  0.00  0.00            
ATOM   1155  C2  A   X  54      87.320  60.450  69.090  0.00  0.00            
ATOM   1156  N3  A   X  54      88.160  61.120  69.870  0.00  0.00            
ATOM   1157  C4  A   X  54      87.520  61.660  70.910  0.00  0.00            
ATOM   1158  C3' A   X  54      89.910  64.970  72.100  0.00  0.00            
ATOM   1159  C2' A   X  54      90.050  63.790  71.130  0.00  0.00            
ATOM   1160  O2' A   X  54      91.400  63.340  70.830  0.00  0.00            
ATOM   1161  O3' A   X  54      90.730  66.050  71.720  0.00  0.00            
ATOM   1162  P   C   X  55      90.200  67.190  70.830  0.00  0.00            
ATOM   1163  OP1 C   X  55      91.450  67.770  70.250  0.00  0.00            
ATOM   1164  OP2 C   X  55      89.400  68.070  71.670  0.00  0.00            
ATOM   1165  O5' C   X  55      89.250  66.640  69.630  0.00  0.00            
ATOM   1166  C5' C   X  55      89.700  66.370  68.330  0.00  0.00            
ATOM   1167  C4' C   X  55      88.870  65.300  67.520  0.00  0.00            
ATOM   1168  O4' C   X  55      88.360  64.250  68.340  0.00  0.00            
ATOM   1169  C1' C   X  55      86.970  64.000  67.920  0.00  0.00            
ATOM   1170  N1  C   X  55      85.940  64.380  68.920  0.00  0.00            
ATOM   1171  C6  C   X  55      86.250  65.050  70.110  0.00  0.00            
ATOM   1172  C5  C   X  55      85.290  65.360  71.010  0.00  0.00            
ATOM   1173  C4  C   X  55      83.950  64.970  70.690  0.00  0.00            
ATOM   1174  N4  C   X  55      82.940  65.210  71.500  0.00  0.00            
ATOM   1175  N3  C   X  55      83.700  64.220  69.640  0.00  0.00            
ATOM   1176  C2  C   X  55      84.620  63.970  68.700  0.00  0.00            
ATOM   1177  O2  C   X  55      84.300  63.380  67.720  0.00  0.00            
ATOM   1178  C3' C   X  55      87.670  65.980  66.870  0.00  0.00            
ATOM   1179  C2' C   X  55      86.730  64.800  66.680  0.00  0.00            
ATOM   1180  O2' C   X  55      87.150  64.080  65.500  0.00  0.00            
ATOM   1181  O3' C   X  55      88.050  66.810  65.770  0.00  0.00            
ATOM   1182  P   G   X  56      87.150  68.040  65.220  0.00  0.00            
ATOM   1183  OP1 G   X  56      87.960  68.580  64.040  0.00  0.00            
ATOM   1184  OP2 G   X  56      86.800  68.930  66.280  0.00  0.00            
ATOM   1185  O5' G   X  56      85.760  67.360  64.690  0.00  0.00            
ATOM   1186  C5' G   X  56      85.730  66.650  63.520  0.00  0.00            
ATOM   1187  C4' G   X  56      84.490  65.710  63.500  0.00  0.00            
ATOM   1188  O4' G   X  56      84.330  64.930  64.670  0.00  0.00            
ATOM   1189  C1' G   X  56      82.970  64.670  64.810  0.00  0.00            
ATOM   1190  N9  G   X  56      82.420  65.290  66.060  0.00  0.00            
ATOM   1191  C8  G   X  56      82.960  66.300  66.770  0.00  0.00            
ATOM   1192  N7  G   X  56      82.260  66.670  67.810  0.00  0.00            
ATOM   1193  C5  G   X  56      81.180  65.860  67.750  0.00  0.00            
ATOM   1194  C6  G   X  56      80.040  65.780  68.620  0.00  0.00            
ATOM   1195  O6  G   X  56      79.720  66.410  69.570  0.00  0.00            
ATOM   1196  N1  G   X  56      79.120  64.790  68.220  0.00  0.00            
ATOM   1197  C2  G   X  56      79.240  64.010  67.090  0.00  0.00            
ATOM   1198  N2  G   X  56      78.300  63.170  66.850  0.00  0.00            
ATOM   1199  N3  G   X  56      80.360  64.050  66.320  0.00  0.00            
ATOM   1200  C4  G   X  56      81.210  65.000  66.720  0.00  0.00            
ATOM   1201  C3' G   X  56      83.210  66.460  63.240  0.00  0.00            
ATOM   1202  C2' G   X  56      82.300  65.260  63.620  0.00  0.00            
ATOM   1203  O2' G   X  56      82.030  64.230  62.720  0.00  0.00            
ATOM   1204  O3' G   X  56      83.040  67.150  62.010  0.00  0.00            
ATOM   1205  P   G   X  57      81.820  68.260  61.960  0.00  0.00            
ATOM   1206  OP1 G   X  57      81.980  68.920  60.650  0.00  0.00            
ATOM   1207  OP2 G   X  57      81.930  69.150  63.150  0.00  0.00            
ATOM   1208  O5' G   X  57      80.540  67.450  62.050  0.00  0.00            
ATOM   1209  C5' G   X  57      80.150  66.450  61.120  0.00  0.00            
ATOM   1210  C4' G   X  57      78.860  65.710  61.510  0.00  0.00            
ATOM   1211  O4' G   X  57      78.980  65.400  62.910  0.00  0.00            
ATOM   1212  C1' G   X  57      77.710  65.470  63.510  0.00  0.00            
ATOM   1213  N9  G   X  57      77.800  66.390  64.640  0.00  0.00            
ATOM   1214  C8  G   X  57      78.850  67.200  65.020  0.00  0.00            
ATOM   1215  N7  G   X  57      78.750  67.790  66.150  0.00  0.00            
ATOM   1216  C5  G   X  57      77.530  67.390  66.570  0.00  0.00            
ATOM   1217  C6  G   X  57      76.730  67.760  67.740  0.00  0.00            
ATOM   1218  O6  G   X  57      76.940  68.570  68.690  0.00  0.00            
ATOM   1219  N1  G   X  57      75.530  67.100  67.790  0.00  0.00            
ATOM   1220  C2  G   X  57      75.060  66.240  66.860  0.00  0.00            
ATOM   1221  N2  G   X  57      73.840  65.790  67.080  0.00  0.00            
ATOM   1222  N3  G   X  57      75.800  65.860  65.810  0.00  0.00            
ATOM   1223  C4  G   X  57      76.950  66.520  65.700  0.00  0.00            
ATOM   1224  C3' G   X  57      77.600  66.650  61.530  0.00  0.00            
ATOM   1225  C2' G   X  57      76.690  65.880  62.500  0.00  0.00            
ATOM   1226  O2' G   X  57      76.030  64.740  62.020  0.00  0.00            
ATOM   1227  O3' G   X  57      77.090  66.920  60.240  0.00  0.00            
ATOM   1228  P   C   X  58      76.080  68.110  59.940  0.00  0.00            
ATOM   1229  OP1 C   X  58      75.680  68.040  58.480  0.00  0.00            
ATOM   1230  OP2 C   X  58      76.660  69.350  60.550  0.00  0.00            
ATOM   1231  O5' C   X  58      74.770  67.790  60.900  0.00  0.00            
ATOM   1232  C5' C   X  58      73.710  66.930  60.590  0.00  0.00            
ATOM   1233  C4' C   X  58      72.540  66.870  61.560  0.00  0.00            
ATOM   1234  O4' C   X  58      73.020  66.500  62.890  0.00  0.00            
ATOM   1235  C1' C   X  58      72.410  67.390  63.820  0.00  0.00            
ATOM   1236  N1  C   X  58      73.390  68.170  64.630  0.00  0.00            
ATOM   1237  C6  C   X  58      74.600  68.610  64.130  0.00  0.00            
ATOM   1238  C5  C   X  58      75.370  69.470  64.830  0.00  0.00            
ATOM   1239  C4  C   X  58      74.840  69.850  66.070  0.00  0.00            
ATOM   1240  N4  C   X  58      75.460  70.700  66.780  0.00  0.00            
ATOM   1241  N3  C   X  58      73.650  69.630  66.540  0.00  0.00            
ATOM   1242  C2  C   X  58      72.930  68.800  65.810  0.00  0.00            
ATOM   1243  O2  C   X  58      71.840  68.550  66.190  0.00  0.00            
ATOM   1244  C3' C   X  58      72.010  68.350  61.750  0.00  0.00            
ATOM   1245  C2' C   X  58      71.420  68.290  63.150  0.00  0.00            
ATOM   1246  O2' C   X  58      70.060  67.860  63.040  0.00  0.00            
ATOM   1247  O3' C   X  58      71.000  68.580  60.770  0.00  0.00            
ATOM   1248  P   G   X  59      70.930  69.990  59.930  0.00  0.00            
ATOM   1249  OP1 G   X  59      70.230  69.830  58.670  0.00  0.00            
ATOM   1250  OP2 G   X  59      72.270  70.650  59.870  0.00  0.00            
ATOM   1251  O5' G   X  59      70.060  70.850  60.900  0.00  0.00            
ATOM   1252  C5' G   X  59      68.670  70.540  61.030  0.00  0.00            
ATOM   1253  C4' G   X  59      68.080  71.260  62.270  0.00  0.00            
ATOM   1254  O4' G   X  59      68.710  70.810  63.510  0.00  0.00            
ATOM   1255  C1' G   X  59      68.740  71.830  64.480  0.00  0.00            
ATOM   1256  N9  G   X  59      70.080  72.030  65.000  0.00  0.00            
ATOM   1257  C8  G   X  59      71.240  71.850  64.270  0.00  0.00            
ATOM   1258  N7  G   X  59      72.290  72.320  64.890  0.00  0.00            
ATOM   1259  C5  G   X  59      71.820  72.960  66.010  0.00  0.00            
ATOM   1260  C6  G   X  59      72.480  73.880  66.940  0.00  0.00            
ATOM   1261  O6  G   X  59      73.630  74.200  67.000  0.00  0.00            
ATOM   1262  N1  G   X  59      71.700  74.360  67.890  0.00  0.00            
ATOM   1263  C2  G   X  59      70.360  74.140  67.920  0.00  0.00            
ATOM   1264  N2  G   X  59      69.800  74.670  68.970  0.00  0.00            
ATOM   1265  N3  G   X  59      69.660  73.380  67.040  0.00  0.00            
ATOM   1266  C4  G   X  59      70.470  72.820  66.110  0.00  0.00            
ATOM   1267  C3' G   X  59      68.410  72.780  62.120  0.00  0.00            
ATOM   1268  C2' G   X  59      68.350  73.090  63.690  0.00  0.00            
ATOM   1269  O2' G   X  59      67.070  73.480  64.190  0.00  0.00            
ATOM   1270  O3' G   X  59      67.540  73.530  61.310  0.00  0.00            
ATOM   1271  P   G   X  60      67.880  74.990  60.840  0.00  0.00            
ATOM   1272  OP1 G   X  60      66.760  75.340  59.950  0.00  0.00            
ATOM   1273  OP2 G   X  60      69.240  75.000  60.220  0.00  0.00            
ATOM   1274  O5' G   X  60      67.970  75.840  62.150  0.00  0.00            
ATOM   1275  C5' G   X  60      66.810  76.350  62.710  0.00  0.00            
ATOM   1276  C4' G   X  60      66.970  77.030  64.040  0.00  0.00            
ATOM   1277  O4' G   X  60      67.770  76.280  64.920  0.00  0.00            
ATOM   1278  C1' G   X  60      68.540  77.160  65.700  0.00  0.00            
ATOM   1279  N9  G   X  60      70.010  77.020  65.450  0.00  0.00            
ATOM   1280  C8  G   X  60      70.640  76.430  64.430  0.00  0.00            
ATOM   1281  N7  G   X  60      71.940  76.490  64.430  0.00  0.00            
ATOM   1282  C5  G   X  60      72.250  77.170  65.590  0.00  0.00            
ATOM   1283  C6  G   X  60      73.500  77.510  66.220  0.00  0.00            
ATOM   1284  O6  G   X  60      74.620  77.170  65.820  0.00  0.00            
ATOM   1285  N1  G   X  60      73.310  78.320  67.280  0.00  0.00            
ATOM   1286  C2  G   X  60      72.070  78.630  67.840  0.00  0.00            
ATOM   1287  N2  G   X  60      72.050  79.430  68.880  0.00  0.00            
ATOM   1288  N3  G   X  60      70.920  78.270  67.330  0.00  0.00            
ATOM   1289  C4  G   X  60      71.040  77.510  66.230  0.00  0.00            
ATOM   1290  C3' G   X  60      67.660  78.380  63.940  0.00  0.00            
ATOM   1291  C2' G   X  60      68.080  78.570  65.420  0.00  0.00            
ATOM   1292  O2' G   X  60      67.020  78.860  66.320  0.00  0.00            
ATOM   1293  O3' G   X  60      66.880  79.500  63.600  0.00  0.00            
ATOM   1294  P   C   X  61      67.480  80.780  63.000  0.00  0.00            
ATOM   1295  OP1 C   X  61      66.260  81.590  62.900  0.00  0.00            
ATOM   1296  OP2 C   X  61      68.250  80.380  61.810  0.00  0.00            
ATOM   1297  O5' C   X  61      68.430  81.520  63.960  0.00  0.00            
ATOM   1298  C5' C   X  61      67.940  82.370  65.010  0.00  0.00            
ATOM   1299  C4' C   X  61      69.010  82.790  66.010  0.00  0.00            
ATOM   1300  O4' C   X  61      69.760  81.760  66.610  0.00  0.00            
ATOM   1301  C1' C   X  61      71.050  82.310  66.910  0.00  0.00            
ATOM   1302  N1  C   X  61      72.210  81.630  66.240  0.00  0.00            
ATOM   1303  C6  C   X  61      72.010  80.870  65.100  0.00  0.00            
ATOM   1304  C5  C   X  61      73.070  80.310  64.410  0.00  0.00            
ATOM   1305  C4  C   X  61      74.320  80.520  65.000  0.00  0.00            
ATOM   1306  N4  C   X  61      75.380  80.010  64.560  0.00  0.00            
ATOM   1307  N3  C   X  61      74.550  81.230  66.090  0.00  0.00            
ATOM   1308  C2  C   X  61      73.510  81.770  66.700  0.00  0.00            
ATOM   1309  O2  C   X  61      73.650  82.500  67.680  0.00  0.00            
ATOM   1310  C3' C   X  61      69.900  83.860  65.420  0.00  0.00            
ATOM   1311  C2' C   X  61      71.030  83.770  66.520  0.00  0.00            
ATOM   1312  O2' C   X  61      70.800  84.620  67.590  0.00  0.00            
ATOM   1313  O3' C   X  61      69.240  85.090  65.280  0.00  0.00            
ATOM   1314  P   G   X  62      69.690  86.060  64.150  0.00  0.00            
ATOM   1315  OP1 G   X  62      68.870  87.260  64.250  0.00  0.00            
ATOM   1316  OP2 G   X  62      69.560  85.280  62.920  0.00  0.00            
ATOM   1317  O5' G   X  62      71.240  86.450  64.490  0.00  0.00            
ATOM   1318  C5' G   X  62      71.360  87.530  65.400  0.00  0.00            
ATOM   1319  C4' G   X  62      72.750  87.570  66.150  0.00  0.00            
ATOM   1320  O4' G   X  62      73.170  86.250  66.590  0.00  0.00            
ATOM   1321  C1' G   X  62      74.560  86.140  66.650  0.00  0.00            
ATOM   1322  N9  G   X  62      75.170  85.280  65.480  0.00  0.00            
ATOM   1323  C8  G   X  62      74.480  84.640  64.480  0.00  0.00            
ATOM   1324  N7  G   X  62      75.190  83.750  63.820  0.00  0.00            
ATOM   1325  C5  G   X  62      76.480  83.800  64.380  0.00  0.00            
ATOM   1326  C6  G   X  62      77.710  83.170  64.020  0.00  0.00            
ATOM   1327  O6  G   X  62      77.940  82.270  63.220  0.00  0.00            
ATOM   1328  N1  G   X  62      78.790  83.630  64.700  0.00  0.00            
ATOM   1329  C2  G   X  62      78.650  84.630  65.620  0.00  0.00            
ATOM   1330  N2  G   X  62      79.680  84.850  66.300  0.00  0.00            
ATOM   1331  N3  G   X  62      77.560  85.230  66.050  0.00  0.00            
ATOM   1332  C4  G   X  62      76.480  84.840  65.300  0.00  0.00            
ATOM   1333  C3' G   X  62      74.010  88.190  65.520  0.00  0.00            
ATOM   1334  C2' G   X  62      75.070  87.560  66.440  0.00  0.00            
ATOM   1335  O2' G   X  62      75.010  88.240  67.620  0.00  0.00            
ATOM   1336  O3' G   X  62      73.870  89.610  65.440  0.00  0.00            
ATOM   1337  P   C   X  63      74.020  90.450  64.120  0.00  0.00            
ATOM   1338  OP1 C   X  63      73.330  91.760  64.260  0.00  0.00            
ATOM   1339  OP2 C   X  63      73.630  89.530  63.000  0.00  0.00            
ATOM   1340  O5' C   X  63      75.620  90.560  64.110  0.00  0.00            
ATOM   1341  C5' C   X  63      76.330  91.370  65.050  0.00  0.00            
ATOM   1342  C4' C   X  63      77.830  90.830  65.190  0.00  0.00            
ATOM   1343  O4' C   X  63      77.920  89.480  65.430  0.00  0.00            
ATOM   1344  C1' C   X  63      79.170  88.940  65.030  0.00  0.00            
ATOM   1345  N1  C   X  63      78.870  88.070  63.880  0.00  0.00            
ATOM   1346  C6  C   X  63      77.570  87.840  63.490  0.00  0.00            
ATOM   1347  C5  C   X  63      77.370  86.900  62.540  0.00  0.00            
ATOM   1348  C4  C   X  63      78.440  86.000  62.310  0.00  0.00            
ATOM   1349  N4  C   X  63      78.310  84.920  61.590  0.00  0.00            
ATOM   1350  N3  C   X  63      79.650  86.170  62.680  0.00  0.00            
ATOM   1351  C2  C   X  63      79.890  87.240  63.450  0.00  0.00            
ATOM   1352  O2  C   X  63      81.050  87.380  63.760  0.00  0.00            
ATOM   1353  C3' C   X  63      78.860  91.100  64.140  0.00  0.00            
ATOM   1354  C2' C   X  63      79.980  90.140  64.600  0.00  0.00            
ATOM   1355  O2' C   X  63      80.700  90.690  65.720  0.00  0.00            
ATOM   1356  O3' C   X  63      79.230  92.440  64.100  0.00  0.00            
ATOM   1357  P   U   X  64      79.540  93.140  62.710  0.00  0.00            
ATOM   1358  OP1 U   X  64      80.190  94.430  62.960  0.00  0.00            
ATOM   1359  OP2 U   X  64      78.280  93.260  61.980  0.00  0.00            
ATOM   1360  O5' U   X  64      80.560  92.290  61.890  0.00  0.00            
ATOM   1361  C5' U   X  64      81.900  92.350  62.350  0.00  0.00            
ATOM   1362  C4' U   X  64      82.680  91.270  61.670  0.00  0.00            
ATOM   1363  O4' U   X  64      82.350  89.990  62.090  0.00  0.00            
ATOM   1364  C1' U   X  64      82.640  88.990  61.030  0.00  0.00            
ATOM   1365  N1  U   X  64      81.330  88.400  60.490  0.00  0.00            
ATOM   1366  C6  U   X  64      80.090  89.060  60.420  0.00  0.00            
ATOM   1367  C5  U   X  64      79.020  88.380  59.940  0.00  0.00            
ATOM   1368  C4  U   X  64      79.120  87.100  59.390  0.00  0.00            
ATOM   1369  O4  U   X  64      78.200  86.600  58.820  0.00  0.00            
ATOM   1370  N3  U   X  64      80.330  86.530  59.320  0.00  0.00            
ATOM   1371  C2  U   X  64      81.430  87.080  59.900  0.00  0.00            
ATOM   1372  O2  U   X  64      82.500  86.550  59.790  0.00  0.00            
ATOM   1373  C3' U   X  64      82.630  91.210  60.150  0.00  0.00            
ATOM   1374  C2' U   X  64      83.230  89.820  59.830  0.00  0.00            
ATOM   1375  O2' U   X  64      84.620  89.730  59.840  0.00  0.00            
ATOM   1376  O3' U   X  64      83.370  92.210  59.430  0.00  0.00            
ATOM   1377  P   C   X  65      83.140  92.560  57.840  0.00  0.00            
ATOM   1378  OP1 C   X  65      84.240  93.490  57.440  0.00  0.00            
ATOM   1379  OP2 C   X  65      81.720  93.010  57.660  0.00  0.00            
ATOM   1380  O5' C   X  65      83.240  91.140  56.920  0.00  0.00            
ATOM   1381  C5' C   X  65      84.440  90.460  56.710  0.00  0.00            
ATOM   1382  C4' C   X  65      84.380  89.130  55.910  0.00  0.00            
ATOM   1383  O4' C   X  65      83.480  88.200  56.680  0.00  0.00            
ATOM   1384  C1' C   X  65      82.910  87.330  55.780  0.00  0.00            
ATOM   1385  N1  C   X  65      81.440  87.420  55.780  0.00  0.00            
ATOM   1386  C6  C   X  65      80.820  88.630  56.050  0.00  0.00            
ATOM   1387  C5  C   X  65      79.460  88.620  56.150  0.00  0.00            
ATOM   1388  C4  C   X  65      78.790  87.440  56.190  0.00  0.00            
ATOM   1389  N4  C   X  65      77.500  87.440  56.010  0.00  0.00            
ATOM   1390  N3  C   X  65      79.350  86.320  55.890  0.00  0.00            
ATOM   1391  C2  C   X  65      80.680  86.240  55.670  0.00  0.00            
ATOM   1392  O2  C   X  65      81.160  85.180  55.290  0.00  0.00            
ATOM   1393  C3' C   X  65      83.920  89.020  54.430  0.00  0.00            
ATOM   1394  C2' C   X  65      83.500  87.540  54.390  0.00  0.00            
ATOM   1395  O2' C   X  65      84.570  86.600  54.380  0.00  0.00            
ATOM   1396  O3' C   X  65      85.060  89.330  53.510  0.00  0.00            
ATOM   1397  P   A   X  66      85.570  90.800  53.110  0.00  0.00            
ATOM   1398  OP1 A   X  66      86.120  90.780  51.780  0.00  0.00            
ATOM   1399  OP2 A   X  66      86.340  91.470  54.190  0.00  0.00            
ATOM   1400  O5' A   X  66      84.200  91.600  52.980  0.00  0.00            
ATOM   1401  C5' A   X  66      84.090  92.940  52.540  0.00  0.00            
ATOM   1402  C4' A   X  66      82.670  93.510  52.660  0.00  0.00            
ATOM   1403  O4' A   X  66      81.810  92.630  51.920  0.00  0.00            
ATOM   1404  C1' A   X  66      80.830  92.090  52.840  0.00  0.00            
ATOM   1405  N9  A   X  66      80.470  90.700  52.590  0.00  0.00            
ATOM   1406  C8  A   X  66      81.310  89.660  52.240  0.00  0.00            
ATOM   1407  N7  A   X  66      80.720  88.490  52.040  0.00  0.00            
ATOM   1408  C5  A   X  66      79.390  88.720  52.500  0.00  0.00            
ATOM   1409  C6  A   X  66      78.130  88.010  52.610  0.00  0.00            
ATOM   1410  N6  A   X  66      77.850  86.730  52.310  0.00  0.00            
ATOM   1411  N1  A   X  66      77.030  88.650  53.090  0.00  0.00            
ATOM   1412  C2  A   X  66      77.130  89.910  53.490  0.00  0.00            
ATOM   1413  N3  A   X  66      78.230  90.670  53.440  0.00  0.00            
ATOM   1414  C4  A   X  66      79.270  90.040  52.910  0.00  0.00            
ATOM   1415  C3' A   X  66      82.180  93.550  54.050  0.00  0.00            
ATOM   1416  C2' A   X  66      81.460  92.220  54.160  0.00  0.00            
ATOM   1417  O2' A   X  66      80.620  92.300  55.330  0.00  0.00            
ATOM   1418  O3' A   X  66      81.460  94.690  54.340  0.00  0.00            
ATOM   1419  P   G   X  67      81.810  96.230  54.040  0.00  0.00            
ATOM   1420  OP1 G   X  67      83.270  96.330  54.080  0.00  0.00            
ATOM   1421  OP2 G   X  67      81.030  97.110  54.970  0.00  0.00            
ATOM   1422  O5' G   X  67      81.250  96.530  52.550  0.00  0.00            
ATOM   1423  C5' G   X  67      79.910  96.060  52.220  0.00  0.00            
ATOM   1424  C4' G   X  67      79.710  96.120  50.750  0.00  0.00            
ATOM   1425  O4' G   X  67      78.360  95.650  50.530  0.00  0.00            
ATOM   1426  C1' G   X  67      77.540  96.630  49.970  0.00  0.00            
ATOM   1427  N9  G   X  67      76.160  96.470  50.410  0.00  0.00            
ATOM   1428  C8  G   X  67      75.290  97.460  50.640  0.00  0.00            
ATOM   1429  N7  G   X  67      74.040  97.100  50.710  0.00  0.00            
ATOM   1430  C5  G   X  67      74.120  95.700  50.710  0.00  0.00            
ATOM   1431  C6  G   X  67      73.150  94.630  50.620  0.00  0.00            
ATOM   1432  O6  G   X  67      71.940  94.670  50.600  0.00  0.00            
ATOM   1433  N1  G   X  67      73.740  93.360  50.740  0.00  0.00            
ATOM   1434  C2  G   X  67      75.060  93.120  50.560  0.00  0.00            
ATOM   1435  N2  G   X  67      75.400  91.830  50.570  0.00  0.00            
ATOM   1436  N3  G   X  67      75.900  94.100  50.390  0.00  0.00            
ATOM   1437  C4  G   X  67      75.430  95.330  50.520  0.00  0.00            
ATOM   1438  C3' G   X  67      79.720  97.560  50.230  0.00  0.00            
ATOM   1439  C2' G   X  67      78.200  97.880  50.370  0.00  0.00            
ATOM   1440  O2' G   X  67      77.760  98.930  49.560  0.00  0.00            
ATOM   1441  O3' G   X  67      80.040  97.610  48.890  0.00  0.00            
ATOM   1442  P   U   X  68      81.510  97.820  48.410  0.00  0.00            
ATOM   1443  OP1 U   X  68      82.240  98.650  49.370  0.00  0.00            
ATOM   1444  OP2 U   X  68      81.460  98.240  47.010  0.00  0.00            
ATOM   1445  O5' U   X  68      82.140  96.330  48.370  0.00  0.00            
ATOM   1446  C5' U   X  68      83.550  96.260  48.630  0.00  0.00            
ATOM   1447  C4' U   X  68      83.940  94.830  48.500  0.00  0.00            
ATOM   1448  O4' U   X  68      83.260  94.060  49.470  0.00  0.00            
ATOM   1449  C1' U   X  68      83.120  92.710  48.820  0.00  0.00            
ATOM   1450  N1  U   X  68      81.660  92.360  48.830  0.00  0.00            
ATOM   1451  C6  U   X  68      80.700  93.330  48.640  0.00  0.00            
ATOM   1452  C5  U   X  68      79.380  93.080  48.860  0.00  0.00            
ATOM   1453  C4  U   X  68      79.060  91.760  49.340  0.00  0.00            
ATOM   1454  O4  U   X  68      77.950  91.360  49.690  0.00  0.00            
ATOM   1455  N3  U   X  68      80.030  90.820  49.380  0.00  0.00            
ATOM   1456  C2  U   X  68      81.340  91.030  49.210  0.00  0.00            
ATOM   1457  O2  U   X  68      82.130  90.060  49.340  0.00  0.00            
ATOM   1458  C3' U   X  68      83.760  94.210  47.100  0.00  0.00            
ATOM   1459  C2' U   X  68      83.800  92.700  47.450  0.00  0.00            
ATOM   1460  O2' U   X  68      85.090  92.150  47.560  0.00  0.00            
ATOM   1461  O3' U   X  68      84.740  94.500  46.130  0.00  0.00            
ATOM   1462  P   A   X  69      84.440  94.590  44.570  0.00  0.00            
ATOM   1463  OP1 A   X  69      85.640  94.910  43.810  0.00  0.00            
ATOM   1464  OP2 A   X  69      83.250  95.410  44.330  0.00  0.00            
ATOM   1465  O5' A   X  69      84.030  93.090  44.220  0.00  0.00            
ATOM   1466  C5' A   X  69      85.070  92.130  44.010  0.00  0.00            
ATOM   1467  C4' A   X  69      84.530  90.650  44.100  0.00  0.00            
ATOM   1468  O4' A   X  69      83.620  90.430  45.120  0.00  0.00            
ATOM   1469  C1' A   X  69      82.660  89.450  44.800  0.00  0.00            
ATOM   1470  N9  A   X  69      81.310  90.120  44.850  0.00  0.00            
ATOM   1471  C8  A   X  69      81.070  91.410  45.110  0.00  0.00            
ATOM   1472  N7  A   X  69      79.960  91.770  45.610  0.00  0.00            
ATOM   1473  C5  A   X  69      79.280  90.550  45.550  0.00  0.00            
ATOM   1474  C6  A   X  69      77.960  90.110  45.820  0.00  0.00            
ATOM   1475  N6  A   X  69      76.920  90.810  46.140  0.00  0.00            
ATOM   1476  N1  A   X  69      77.640  88.790  45.640  0.00  0.00            
ATOM   1477  C2  A   X  69      78.580  87.990  45.150  0.00  0.00            
ATOM   1478  N3  A   X  69      79.870  88.230  44.940  0.00  0.00            
ATOM   1479  C4  A   X  69      80.120  89.540  45.130  0.00  0.00            
ATOM   1480  C3' A   X  69      83.620  90.280  42.920  0.00  0.00            
ATOM   1481  C2' A   X  69      82.830  89.020  43.330  0.00  0.00            
ATOM   1482  O2' A   X  69      83.460  87.740  43.440  0.00  0.00            
ATOM   1483  O3' A   X  69      84.320  89.970  41.750  0.00  0.00            
ATOM   1484  P   G   X  70      83.700  90.190  40.340  0.00  0.00            
ATOM   1485  OP1 G   X  70      84.630  89.620  39.340  0.00  0.00            
ATOM   1486  OP2 G   X  70      83.220  91.540  40.190  0.00  0.00            
ATOM   1487  O5' G   X  70      82.360  89.330  40.150  0.00  0.00            
ATOM   1488  C5' G   X  70      82.440  87.960  39.790  0.00  0.00            
ATOM   1489  C4' G   X  70      81.080  87.370  39.890  0.00  0.00            
ATOM   1490  O4' G   X  70      80.670  87.660  41.250  0.00  0.00            
ATOM   1491  C1' G   X  70      79.300  87.670  41.290  0.00  0.00            
ATOM   1492  N9  G   X  70      78.790  89.030  41.680  0.00  0.00            
ATOM   1493  C8  G   X  70      79.590  90.150  41.840  0.00  0.00            
ATOM   1494  N7  G   X  70      79.000  91.140  42.420  0.00  0.00            
ATOM   1495  C5  G   X  70      77.630  90.730  42.390  0.00  0.00            
ATOM   1496  C6  G   X  70      76.460  91.430  42.770  0.00  0.00            
ATOM   1497  O6  G   X  70      76.380  92.570  43.160  0.00  0.00            
ATOM   1498  N1  G   X  70      75.310  90.650  42.730  0.00  0.00            
ATOM   1499  C2  G   X  70      75.270  89.430  42.150  0.00  0.00            
ATOM   1500  N2  G   X  70      74.110  88.920  41.950  0.00  0.00            
ATOM   1501  N3  G   X  70      76.310  88.800  41.650  0.00  0.00            
ATOM   1502  C4  G   X  70      77.530  89.420  41.960  0.00  0.00            
ATOM   1503  C3' G   X  70      79.990  87.860  38.950  0.00  0.00            
ATOM   1504  C2' G   X  70      78.830  87.280  39.810  0.00  0.00            
ATOM   1505  O2' G   X  70      78.760  85.890  39.670  0.00  0.00            
ATOM   1506  O3' G   X  70      80.000  87.330  37.670  0.00  0.00            
ATOM   1507  P   A   X  71      79.280  87.940  36.360  0.00  0.00            
ATOM   1508  OP1 A   X  71      79.500  87.020  35.260  0.00  0.00            
ATOM   1509  OP2 A   X  71      79.730  89.350  36.230  0.00  0.00            
ATOM   1510  O5' A   X  71      77.830  87.940  36.780  0.00  0.00            
ATOM   1511  C5' A   X  71      76.910  86.830  36.740  0.00  0.00            
ATOM   1512  C4' A   X  71      75.560  87.310  37.140  0.00  0.00            
ATOM   1513  O4' A   X  71      75.490  87.800  38.500  0.00  0.00            
ATOM   1514  C1' A   X  71      74.640  88.940  38.490  0.00  0.00            
ATOM   1515  N9  A   X  71      75.560  90.080  38.820  0.00  0.00            
ATOM   1516  C8  A   X  71      76.920  90.170  38.840  0.00  0.00            
ATOM   1517  N7  A   X  71      77.420  91.270  39.270  0.00  0.00            
ATOM   1518  C5  A   X  71      76.260  92.000  39.560  0.00  0.00            
ATOM   1519  C6  A   X  71      76.030  93.330  39.910  0.00  0.00            
ATOM   1520  N6  A   X  71      76.980  94.170  40.220  0.00  0.00            
ATOM   1521  N1  A   X  71      74.780  93.840  40.130  0.00  0.00            
ATOM   1522  C2  A   X  71      73.790  92.980  39.820  0.00  0.00            
ATOM   1523  N3  A   X  71      73.880  91.720  39.450  0.00  0.00            
ATOM   1524  C4  A   X  71      75.150  91.310  39.320  0.00  0.00            
ATOM   1525  C3' A   X  71      75.010  88.400  36.240  0.00  0.00            
ATOM   1526  C2' A   X  71      73.940  89.000  37.170  0.00  0.00            
ATOM   1527  O2' A   X  71      72.740  88.350  37.210  0.00  0.00            
ATOM   1528  O3' A   X  71      74.310  87.930  35.050  0.00  0.00            
ATOM   1529  P   A   X  72      74.520  88.620  33.660  0.00  0.00            
ATOM   1530  OP1 A   X  72      73.870  87.820  32.650  0.00  0.00            
ATOM   1531  OP2 A   X  72      75.990  88.770  33.470  0.00  0.00            
ATOM   1532  O5' A   X  72      73.760  90.040  33.840  0.00  0.00            
ATOM   1533  C5' A   X  72      72.390  90.200  33.750  0.00  0.00            
ATOM   1534  C4' A   X  72      71.840  91.360  34.540  0.00  0.00            
ATOM   1535  O4' A   X  72      72.210  91.470  35.870  0.00  0.00            
ATOM   1536  C1' A   X  72      72.180  92.860  36.220  0.00  0.00            
ATOM   1537  N9  A   X  72      73.510  93.410  36.620  0.00  0.00            
ATOM   1538  C8  A   X  72      74.760  92.870  36.520  0.00  0.00            
ATOM   1539  N7  A   X  72      75.730  93.710  36.740  0.00  0.00            
ATOM   1540  C5  A   X  72      75.050  94.940  37.080  0.00  0.00            
ATOM   1541  C6  A   X  72      75.430  96.310  37.340  0.00  0.00            
ATOM   1542  N6  A   X  72      76.640  96.730  37.490  0.00  0.00            
ATOM   1543  N1  A   X  72      74.600  97.240  37.730  0.00  0.00            
ATOM   1544  C2  A   X  72      73.360  96.810  37.920  0.00  0.00            
ATOM   1545  N3  A   X  72      72.770  95.700  37.550  0.00  0.00            
ATOM   1546  C4  A   X  72      73.700  94.730  37.110  0.00  0.00            
ATOM   1547  C3' A   X  72      72.080  92.710  33.880  0.00  0.00            
ATOM   1548  C2' A   X  72      71.660  93.580  35.010  0.00  0.00            
ATOM   1549  O2' A   X  72      70.250  93.800  35.040  0.00  0.00            
ATOM   1550  O3' A   X  72      71.270  92.870  32.710  0.00  0.00            
ATOM   1551  P   C   X  73      71.150  94.170  31.740  0.00  0.00            
ATOM   1552  OP1 C   X  73      70.600  93.770  30.410  0.00  0.00            
ATOM   1553  OP2 C   X  73      72.310  95.020  31.850  0.00  0.00            
ATOM   1554  O5' C   X  73      70.000  94.980  32.550  0.00  0.00            
ATOM   1555  C5' C   X  73      68.600  94.740  32.470  0.00  0.00            
ATOM   1556  C4' C   X  73      67.640  95.500  33.390  0.00  0.00            
ATOM   1557  O4' C   X  73      67.970  95.480  34.810  0.00  0.00            
ATOM   1558  C1' C   X  73      67.720  96.770  35.380  0.00  0.00            
ATOM   1559  N1  C   X  73      69.050  97.540  35.620  0.00  0.00            
ATOM   1560  C6  C   X  73      70.270  97.200  35.100  0.00  0.00            
ATOM   1561  C5  C   X  73      71.340  97.980  35.390  0.00  0.00            
ATOM   1562  C4  C   X  73      71.280  98.950  36.350  0.00  0.00            
ATOM   1563  N4  C   X  73      72.350  99.610  36.630  0.00  0.00            
ATOM   1564  N3  C   X  73      70.200  99.160  36.980  0.00  0.00            
ATOM   1565  C2  C   X  73      69.050  98.500  36.620  0.00  0.00            
ATOM   1566  O2  C   X  73      68.030  98.640  37.270  0.00  0.00            
ATOM   1567  C3' C   X  73      67.630  96.970  33.060  0.00  0.00            
ATOM   1568  C2' C   X  73      66.910  97.510  34.280  0.00  0.00            
ATOM   1569  O2' C   X  73      65.500  97.220  34.350  0.00  0.00            
ATOM   1570  O3' C   X  73      66.900  97.180  31.870  0.00  0.00            
ATOM   1571  P   C   X  74      67.090  98.470  30.940  0.00  0.00            
ATOM   1572  OP1 C   X  74      66.110  98.340  29.850  0.00  0.00            
ATOM   1573  OP2 C   X  74      68.530  98.480  30.650  0.00  0.00            
ATOM   1574  O5' C   X  74      66.720  99.690  31.950  0.00  0.00            
ATOM   1575  C5' C   X  74      65.340  99.990  32.190  0.00  0.00            
ATOM   1576  C4' C   X  74      65.090 101.160  33.190  0.00  0.00            
ATOM   1577  O4' C   X  74      65.710 100.900  34.430  0.00  0.00            
ATOM   1578  C1' C   X  74      66.230 102.100  35.010  0.00  0.00            
ATOM   1579  N1  C   X  74      67.730 102.160  35.060  0.00  0.00            
ATOM   1580  C6  C   X  74      68.560 101.320  34.310  0.00  0.00            
ATOM   1581  C5  C   X  74      69.910 101.450  34.350  0.00  0.00            
ATOM   1582  C4  C   X  74      70.480 102.480  35.180  0.00  0.00            
ATOM   1583  N4  C   X  74      71.790 102.510  35.300  0.00  0.00            
ATOM   1584  N3  C   X  74      69.720 103.230  35.850  0.00  0.00            
ATOM   1585  C2  C   X  74      68.380 103.140  35.890  0.00  0.00            
ATOM   1586  O2  C   X  74      67.830 103.930  36.630  0.00  0.00            
ATOM   1587  C3' C   X  74      65.660 102.570  32.730  0.00  0.00            
ATOM   1588  C2' C   X  74      65.650 103.170  34.090  0.00  0.00            
ATOM   1589  O2' C   X  74      64.330 103.420  34.630  0.00  0.00            
ATOM   1590  O3' C   X  74      64.820 103.200  31.820  0.00  0.00            
ATOM   1591  P   G   X  75      65.340 104.430  30.870  0.00  0.00            
ATOM   1592  OP1 G   X  75      64.190 105.050  30.170  0.00  0.00            
ATOM   1593  OP2 G   X  75      66.480 103.970  30.050  0.00  0.00            
ATOM   1594  O5' G   X  75      65.930 105.490  31.900  0.00  0.00            
ATOM   1595  C5' G   X  75      65.020 106.280  32.810  0.00  0.00            
ATOM   1596  C4' G   X  75      65.780 107.130  33.770  0.00  0.00            
ATOM   1597  O4' G   X  75      66.690 106.420  34.570  0.00  0.00            
ATOM   1598  C1' G   X  75      67.740 107.260  35.000  0.00  0.00            
ATOM   1599  N9  G   X  75      69.110 106.720  34.710  0.00  0.00            
ATOM   1600  C8  G   X  75      69.490 105.760  33.810  0.00  0.00            
ATOM   1601  N7  G   X  75      70.800 105.570  33.660  0.00  0.00            
ATOM   1602  C5  G   X  75      71.340 106.490  34.520  0.00  0.00            
ATOM   1603  C6  G   X  75      72.680 106.670  34.850  0.00  0.00            
ATOM   1604  O6  G   X  75      73.710 106.170  34.410  0.00  0.00            
ATOM   1605  N1  G   X  75      72.850 107.690  35.730  0.00  0.00            
ATOM   1606  C2  G   X  75      71.830 108.530  36.200  0.00  0.00            
ATOM   1607  N2  G   X  75      72.170 109.470  36.950  0.00  0.00            
ATOM   1608  N3  G   X  75      70.570 108.360  35.940  0.00  0.00            
ATOM   1609  C4  G   X  75      70.340 107.280  35.100  0.00  0.00            
ATOM   1610  C3' G   X  75      66.690 108.110  33.060  0.00  0.00            
ATOM   1611  C2' G   X  75      67.540 108.540  34.290  0.00  0.00            
ATOM   1612  O2' G   X  75      66.930 109.530  35.200  0.00  0.00            
ATOM   1613  O3' G   X  75      66.020 109.280  32.480  0.00  0.00            
ATOM   1614  P   A   X  76      66.610 110.210  31.280  0.00  0.00            
ATOM   1615  OP1 A   X  76      65.560 111.170  30.820  0.00  0.00            
ATOM   1616  OP2 A   X  76      67.140 109.330  30.240  0.00  0.00            
ATOM   1617  O5' A   X  76      67.850 111.050  31.840  0.00  0.00            
ATOM   1618  C5' A   X  76      67.690 112.160  32.700  0.00  0.00            
ATOM   1619  C4' A   X  76      68.960 112.670  33.430  0.00  0.00            
ATOM   1620  O4' A   X  76      69.630 111.660  34.110  0.00  0.00            
ATOM   1621  C1' A   X  76      70.960 112.030  34.280  0.00  0.00            
ATOM   1622  N9  A   X  76      71.920 111.010  33.720  0.00  0.00            
ATOM   1623  C8  A   X  76      71.650 109.850  33.050  0.00  0.00            
ATOM   1624  N7  A   X  76      72.660 109.050  32.800  0.00  0.00            
ATOM   1625  C5  A   X  76      73.700 109.790  33.360  0.00  0.00            
ATOM   1626  C6  A   X  76      75.090 109.640  33.430  0.00  0.00            
ATOM   1627  N6  A   X  76      75.690 108.540  33.010  0.00  0.00            
ATOM   1628  N1  A   X  76      75.900 110.520  33.940  0.00  0.00            
ATOM   1629  C2  A   X  76      75.310 111.660  34.350  0.00  0.00            
ATOM   1630  N3  A   X  76      74.020 111.970  34.390  0.00  0.00            
ATOM   1631  C4  A   X  76      73.250 110.950  33.930  0.00  0.00            
ATOM   1632  C3' A   X  76      70.060 113.300  32.570  0.00  0.00            
ATOM   1633  C2' A   X  76      71.170 113.350  33.490  0.00  0.00            
ATOM   1634  O2' A   X  76      71.100 114.470  34.400  0.00  0.00            
ATOM   1635  O3' A   X  76      69.670 114.560  31.920  0.00  0.00            
ATOM   1636  P   A   X  77      70.130 115.000  30.540  0.00  0.00            
ATOM   1637  OP1 A   X  77      69.500 116.270  30.260  0.00  0.00            
ATOM   1638  OP2 A   X  77      69.990 113.810  29.590  0.00  0.00            
ATOM   1639  O5' A   X  77      71.700 115.170  30.760  0.00  0.00            
ATOM   1640  C5' A   X  77      72.230 116.150  31.620  0.00  0.00            
ATOM   1641  C4' A   X  77      73.760 115.970  31.690  0.00  0.00            
ATOM   1642  O4' A   X  77      74.140 114.640  32.150  0.00  0.00            
ATOM   1643  C1' A   X  77      75.470 114.290  31.690  0.00  0.00            
ATOM   1644  N9  A   X  77      75.490 112.850  31.180  0.00  0.00            
ATOM   1645  C8  A   X  77      74.520 112.070  30.670  0.00  0.00            
ATOM   1646  N7  A   X  77      74.900 110.920  30.160  0.00  0.00            
ATOM   1647  C5  A   X  77      76.250 110.980  30.410  0.00  0.00            
ATOM   1648  C6  A   X  77      77.330 110.090  30.250  0.00  0.00            
ATOM   1649  N6  A   X  77      77.250 108.820  29.830  0.00  0.00            
ATOM   1650  N1  A   X  77      78.630 110.430  30.410  0.00  0.00            
ATOM   1651  C2  A   X  77      78.810 111.650  30.850  0.00  0.00            
ATOM   1652  N3  A   X  77      77.930 112.550  31.200  0.00  0.00            
ATOM   1653  C4  A   X  77      76.640 112.150  30.950  0.00  0.00            
ATOM   1654  C3' A   X  77      74.530 116.170  30.360  0.00  0.00            
ATOM   1655  C2' A   X  77      75.830 115.320  30.620  0.00  0.00            
ATOM   1656  O2' A   X  77      76.900 116.050  31.160  0.00  0.00            
ATOM   1657  O3' A   X  77      74.930 117.470  30.010  0.00  0.00            
ATOM   1658  P   C   X  78      75.410 117.740  28.550  0.00  0.00            
ATOM   1659  OP1 C   X  78      75.610 119.170  28.340  0.00  0.00            
ATOM   1660  OP2 C   X  78      74.640 116.980  27.540  0.00  0.00            
ATOM   1661  O5' C   X  78      76.940 117.130  28.440  0.00  0.00            
ATOM   1662  C5' C   X  78      78.090 117.870  29.000  0.00  0.00            
ATOM   1663  C4' C   X  78      79.380 117.260  28.620  0.00  0.00            
ATOM   1664  O4' C   X  78      79.420 115.880  28.930  0.00  0.00            
ATOM   1665  C1' C   X  78      80.190 115.080  28.100  0.00  0.00            
ATOM   1666  N1  C   X  78      79.460 113.920  27.530  0.00  0.00            
ATOM   1667  C6  C   X  78      78.080 113.860  27.540  0.00  0.00            
ATOM   1668  C5  C   X  78      77.460 112.690  27.230  0.00  0.00            
ATOM   1669  C4  C   X  78      78.270 111.560  26.830  0.00  0.00            
ATOM   1670  N4  C   X  78      77.650 110.450  26.620  0.00  0.00            
ATOM   1671  N3  C   X  78      79.600 111.580  26.900  0.00  0.00            
ATOM   1672  C2  C   X  78      80.200 112.790  27.210  0.00  0.00            
ATOM   1673  O2  C   X  78      81.420 112.860  27.180  0.00  0.00            
ATOM   1674  C3' C   X  78      79.640 117.090  27.100  0.00  0.00            
ATOM   1675  C2' C   X  78      80.770 116.000  27.080  0.00  0.00            
ATOM   1676  O2' C   X  78      82.060 116.460  27.510  0.00  0.00            
ATOM   1677  O3' C   X  78      80.030 118.270  26.360  0.00  0.00            
ATOM   1678  P   G   X  79      79.500 118.330  24.740  0.00  0.00            
ATOM   1679  OP1 G   X  79      79.830 119.690  24.300  0.00  0.00            
ATOM   1680  OP2 G   X  79      78.110 117.920  24.720  0.00  0.00            
ATOM   1681  O5' G   X  79      80.360 117.250  23.910  0.00  0.00            
ATOM   1682  C5' G   X  79      81.730 117.510  23.620  0.00  0.00            
ATOM   1683  C4' G   X  79      82.540 116.250  23.270  0.00  0.00            
ATOM   1684  O4' G   X  79      82.360 115.250  24.210  0.00  0.00            
ATOM   1685  C1' G   X  79      82.750 113.990  23.570  0.00  0.00            
ATOM   1686  N9  G   X  79      81.530 113.190  23.560  0.00  0.00            
ATOM   1687  C8  G   X  79      80.290 113.710  23.740  0.00  0.00            
ATOM   1688  N7  G   X  79      79.320 112.820  23.680  0.00  0.00            
ATOM   1689  C5  G   X  79      80.070 111.630  23.490  0.00  0.00            
ATOM   1690  C6  G   X  79      79.600 110.220  23.300  0.00  0.00            
ATOM   1691  O6  G   X  79      78.530 109.620  23.500  0.00  0.00            
ATOM   1692  N1  G   X  79      80.650 109.320  23.150  0.00  0.00            
ATOM   1693  C2  G   X  79      81.980 109.630  23.120  0.00  0.00            
ATOM   1694  N2  G   X  79      82.860 108.720  22.770  0.00  0.00            
ATOM   1695  N3  G   X  79      82.420 110.870  23.210  0.00  0.00            
ATOM   1696  C4  G   X  79      81.410 111.820  23.440  0.00  0.00            
ATOM   1697  C3' G   X  79      82.540 115.540  21.950  0.00  0.00            
ATOM   1698  C2' G   X  79      83.320 114.240  22.190  0.00  0.00            
ATOM   1699  O2' G   X  79      84.750 114.320  22.300  0.00  0.00            
ATOM   1700  O3' G   X  79      83.020 116.310  20.870  0.00  0.00            
ATOM   1701  P   G   X  80      82.530 116.010  19.410  0.00  0.00            
ATOM   1702  OP1 G   X  80      83.210 116.980  18.480  0.00  0.00            
ATOM   1703  OP2 G   X  80      81.050 116.020  19.300  0.00  0.00            
ATOM   1704  O5' G   X  80      82.970 114.500  18.990  0.00  0.00            
ATOM   1705  C5' G   X  80      84.290 114.220  18.750  0.00  0.00            
ATOM   1706  C4' G   X  80      84.670 112.720  18.570  0.00  0.00            
ATOM   1707  O4' G   X  80      84.300 112.050  19.790  0.00  0.00            
ATOM   1708  C1' G   X  80      83.740 110.820  19.470  0.00  0.00            
ATOM   1709  N9  G   X  80      82.270 110.820  19.660  0.00  0.00            
ATOM   1710  C8  G   X  80      81.310 111.810  19.850  0.00  0.00            
ATOM   1711  N7  G   X  80      80.110 111.350  20.070  0.00  0.00            
ATOM   1712  C5  G   X  80      80.260 109.960  20.070  0.00  0.00            
ATOM   1713  C6  G   X  80      79.310 108.840  20.110  0.00  0.00            
ATOM   1714  O6  G   X  80      78.140 108.820  20.460  0.00  0.00            
ATOM   1715  N1  G   X  80      79.880 107.610  19.860  0.00  0.00            
ATOM   1716  C2  G   X  80      81.180 107.400  19.670  0.00  0.00            
ATOM   1717  N2  G   X  80      81.490 106.180  19.340  0.00  0.00            
ATOM   1718  N3  G   X  80      82.040 108.420  19.500  0.00  0.00            
ATOM   1719  C4  G   X  80      81.560 109.660  19.730  0.00  0.00            
ATOM   1720  C3' G   X  80      84.000 112.000  17.450  0.00  0.00            
ATOM   1721  C2' G   X  80      84.050 110.560  18.000  0.00  0.00            
ATOM   1722  O2' G   X  80      85.220 109.770  17.750  0.00  0.00            
ATOM   1723  O3' G   X  80      84.540 112.320  16.160  0.00  0.00            
ATOM   1724  P   G   X  81      83.840 111.760  14.780  0.00  0.00            
ATOM   1725  OP1 G   X  81      83.850 110.230  14.800  0.00  0.00            
ATOM   1726  OP2 G   X  81      84.500 112.500  13.670  0.00  0.00            
ATOM   1727  O5' G   X  81      82.280 112.240  14.920  0.00  0.00            
ATOM   1728  C5' G   X  81      81.750 113.240  14.070  0.00  0.00            
ATOM   1729  C4' G   X  81      80.360 113.820  14.510  0.00  0.00            
ATOM   1730  O4' G   X  81      79.390 112.780  14.560  0.00  0.00            
ATOM   1731  C1' G   X  81      79.000 112.660  16.000  0.00  0.00            
ATOM   1732  N9  G   X  81      78.600 111.290  16.340  0.00  0.00            
ATOM   1733  C8  G   X  81      77.340 111.030  16.800  0.00  0.00            
ATOM   1734  N7  G   X  81      77.130 109.740  16.970  0.00  0.00            
ATOM   1735  C5  G   X  81      78.350 109.100  16.600  0.00  0.00            
ATOM   1736  C6  G   X  81      78.770 107.730  16.590  0.00  0.00            
ATOM   1737  O6  G   X  81      78.100 106.700  16.680  0.00  0.00            
ATOM   1738  N1  G   X  81      80.010 107.530  16.350  0.00  0.00            
ATOM   1739  C2  G   X  81      80.870 108.470  15.950  0.00  0.00            
ATOM   1740  N2  G   X  81      82.080 108.170  15.700  0.00  0.00            
ATOM   1741  N3  G   X  81      80.620 109.790  16.020  0.00  0.00            
ATOM   1742  C4  G   X  81      79.300 110.050  16.370  0.00  0.00            
ATOM   1743  C3' G   X  81      80.620 114.500  15.910  0.00  0.00            
ATOM   1744  C2' G   X  81      80.080 113.340  16.840  0.00  0.00            
ATOM   1745  O2' G   X  81      79.490 113.920  18.030  0.00  0.00            
ATOM   1746  O3' G   X  81      79.870 115.750  16.030  0.00  0.00            
ATOM   1747  P   U   X  82      80.250 117.050  15.090  0.00  0.00            
ATOM   1748  OP1 U   X  82      81.490 116.780  14.280  0.00  0.00            
ATOM   1749  OP2 U   X  82      80.270 118.310  15.840  0.00  0.00            
ATOM   1750  O5' U   X  82      79.000 117.040  14.080  0.00  0.00            
ATOM   1751  C5' U   X  82      77.660 117.460  14.420  0.00  0.00            
ATOM   1752  C4' U   X  82      76.660 116.590  13.610  0.00  0.00            
ATOM   1753  O4' U   X  82      76.580 117.070  12.240  0.00  0.00            
ATOM   1754  C1' U   X  82      76.960 116.050  11.480  0.00  0.00            
ATOM   1755  N1  U   X  82      77.740 116.570  10.320  0.00  0.00            
ATOM   1756  C6  U   X  82      78.770 117.490  10.490  0.00  0.00            
ATOM   1757  C5  U   X  82      79.420 117.890   9.380  0.00  0.00            
ATOM   1758  C4  U   X  82      79.110 117.440   8.080  0.00  0.00            
ATOM   1759  O4  U   X  82      79.620 117.700   7.020  0.00  0.00            
ATOM   1760  N3  U   X  82      78.130 116.450   8.040  0.00  0.00            
ATOM   1761  C2  U   X  82      77.330 116.160   9.060  0.00  0.00            
ATOM   1762  O2  U   X  82      76.310 115.560   8.790  0.00  0.00            
ATOM   1763  C3' U   X  82      77.000 115.050  13.600  0.00  0.00            
ATOM   1764  C2' U   X  82      77.720 115.050  12.260  0.00  0.00            
ATOM   1765  O2' U   X  82      77.710 113.730  11.690  0.00  0.00            
ATOM   1766  O3' U   X  82      75.820 114.270  13.660  0.00  0.00            
ATOM   1767  P   G   X  83      75.270 113.540  14.930  0.00  0.00            
ATOM   1768  OP1 G   X  83      76.070 113.860  16.140  0.00  0.00            
ATOM   1769  OP2 G   X  83      75.190 112.100  14.630  0.00  0.00            
ATOM   1770  O5' G   X  83      73.790 114.060  15.120  0.00  0.00            
ATOM   1771  C5' G   X  83      73.510 115.220  15.930  0.00  0.00            
ATOM   1772  C4' G   X  83      72.020 115.530  15.940  0.00  0.00            
ATOM   1773  O4' G   X  83      71.480 115.780  14.630  0.00  0.00            
ATOM   1774  C1' G   X  83      70.240 115.000  14.550  0.00  0.00            
ATOM   1775  N9  G   X  83      70.410 113.950  13.490  0.00  0.00            
ATOM   1776  C8  G   X  83      71.600 113.580  12.930  0.00  0.00            
ATOM   1777  N7  G   X  83      71.490 112.670  12.010  0.00  0.00            
ATOM   1778  C5  G   X  83      70.170 112.270  12.100  0.00  0.00            
ATOM   1779  C6  G   X  83      69.410 111.300  11.340  0.00  0.00            
ATOM   1780  O6  G   X  83      69.700 110.490  10.480  0.00  0.00            
ATOM   1781  N1  G   X  83      68.070 111.170  11.800  0.00  0.00            
ATOM   1782  C2  G   X  83      67.500 112.090  12.640  0.00  0.00            
ATOM   1783  N2  G   X  83      66.160 112.070  12.740  0.00  0.00            
ATOM   1784  N3  G   X  83      68.140 112.970  13.370  0.00  0.00            
ATOM   1785  C4  G   X  83      69.480 113.050  13.000  0.00  0.00            
ATOM   1786  C3' G   X  83      71.330 114.350  16.580  0.00  0.00            
ATOM   1787  C2' G   X  83      69.960 114.360  15.990  0.00  0.00            
ATOM   1788  O2' G   X  83      69.140 115.210  16.780  0.00  0.00            
ATOM   1789  O3' G   X  83      71.350 114.540  18.010  0.00  0.00            
ATOM   1790  P   A   X  84      71.070 113.320  19.060  0.00  0.00            
ATOM   1791  OP1 A   X  84      70.580 113.920  20.350  0.00  0.00            
ATOM   1792  OP2 A   X  84      72.380 112.640  19.110  0.00  0.00            
ATOM   1793  O5' A   X  84      69.980 112.330  18.330  0.00  0.00            
ATOM   1794  C5' A   X  84      68.570 112.460  18.660  0.00  0.00            
ATOM   1795  C4' A   X  84      67.800 111.300  18.050  0.00  0.00            
ATOM   1796  O4' A   X  84      67.620 111.480  16.580  0.00  0.00            
ATOM   1797  C1' A   X  84      67.630 110.250  15.950  0.00  0.00            
ATOM   1798  N9  A   X  84      68.920 110.010  15.210  0.00  0.00            
ATOM   1799  C8  A   X  84      70.090 110.680  15.390  0.00  0.00            
ATOM   1800  N7  A   X  84      71.030 110.230  14.610  0.00  0.00            
ATOM   1801  C5  A   X  84      70.420 109.200  13.930  0.00  0.00            
ATOM   1802  C6  A   X  84      70.830 108.340  12.900  0.00  0.00            
ATOM   1803  N6  A   X  84      71.900 108.450  12.160  0.00  0.00            
ATOM   1804  N1  A   X  84      70.060 107.360  12.500  0.00  0.00            
ATOM   1805  C2  A   X  84      68.800 107.300  13.040  0.00  0.00            
ATOM   1806  N3  A   X  84      68.210 108.120  13.910  0.00  0.00            
ATOM   1807  C4  A   X  84      69.160 108.980  14.370  0.00  0.00            
ATOM   1808  C3' A   X  84      68.330 109.830  18.300  0.00  0.00            
ATOM   1809  C2' A   X  84      67.520 109.180  17.080  0.00  0.00            
ATOM   1810  O2' A   X  84      66.140 109.040  17.390  0.00  0.00            
ATOM   1811  O3' A   X  84      67.840 109.310  19.540  0.00  0.00            
ATOM   1812  P   G   X  85      68.580 108.090  20.280  0.00  0.00            
ATOM   1813  OP1 G   X  85      67.930 107.780  21.530  0.00  0.00            
ATOM   1814  OP2 G   X  85      70.000 108.390  20.310  0.00  0.00            
ATOM   1815  O5' G   X  85      68.260 106.920  19.230  0.00  0.00            
ATOM   1816  C5' G   X  85      67.070 106.250  19.110  0.00  0.00            
ATOM   1817  C4' G   X  85      67.310 105.130  18.080  0.00  0.00            
ATOM   1818  O4' G   X  85      67.400 105.770  16.890  0.00  0.00            
ATOM   1819  C1' G   X  85      68.320 104.950  16.110  0.00  0.00            
ATOM   1820  N9  G   X  85      69.600 105.600  15.880  0.00  0.00            
ATOM   1821  C8  G   X  85      70.270 106.640  16.560  0.00  0.00            
ATOM   1822  N7  G   X  85      71.500 106.810  16.130  0.00  0.00            
ATOM   1823  C5  G   X  85      71.670 105.940  15.120  0.00  0.00            
ATOM   1824  C6  G   X  85      72.750 105.740  14.250  0.00  0.00            
ATOM   1825  O6  G   X  85      73.750 106.410  14.200  0.00  0.00            
ATOM   1826  N1  G   X  85      72.620 104.650  13.490  0.00  0.00            
ATOM   1827  C2  G   X  85      71.500 103.820  13.470  0.00  0.00            
ATOM   1828  N2  G   X  85      71.290 103.080  12.430  0.00  0.00            
ATOM   1829  N3  G   X  85      70.370 104.150  14.100  0.00  0.00            
ATOM   1830  C4  G   X  85      70.550 105.160  14.980  0.00  0.00            
ATOM   1831  C3' G   X  85      68.430 104.130  18.250  0.00  0.00            
ATOM   1832  C2' G   X  85      68.520 103.620  16.800  0.00  0.00            
ATOM   1833  O2' G   X  85      67.420 102.820  16.580  0.00  0.00            
ATOM   1834  O3' G   X  85      68.200 103.280  19.370  0.00  0.00            
ATOM   1835  P   C   X  86      69.410 102.560  20.100  0.00  0.00            
ATOM   1836  OP1 C   X  86      69.020 101.460  20.870  0.00  0.00            
ATOM   1837  OP2 C   X  86      70.210 103.580  20.770  0.00  0.00            
ATOM   1838  O5' C   X  86      70.310 101.990  18.890  0.00  0.00            
ATOM   1839  C5' C   X  86      70.020 100.830  18.230  0.00  0.00            
ATOM   1840  C4' C   X  86      71.170 100.610  17.280  0.00  0.00            
ATOM   1841  O4' C   X  86      71.370 101.660  16.310  0.00  0.00            
ATOM   1842  C1' C   X  86      72.810 101.610  15.990  0.00  0.00            
ATOM   1843  N1  C   X  86      73.430 102.880  16.370  0.00  0.00            
ATOM   1844  C6  C   X  86      72.950 103.660  17.390  0.00  0.00            
ATOM   1845  C5  C   X  86      73.580 104.790  17.730  0.00  0.00            
ATOM   1846  C4  C   X  86      74.770 105.110  17.100  0.00  0.00            
ATOM   1847  N4  C   X  86      75.390 106.240  17.290  0.00  0.00            
ATOM   1848  N3  C   X  86      75.300 104.300  16.190  0.00  0.00            
ATOM   1849  C2  C   X  86      74.730 103.170  15.910  0.00  0.00            
ATOM   1850  O2  C   X  86      75.260 102.360  15.140  0.00  0.00            
ATOM   1851  C3' C   X  86      72.500 100.340  17.940  0.00  0.00            
ATOM   1852  C2' C   X  86      73.460 100.400  16.690  0.00  0.00            
ATOM   1853  O2' C   X  86      73.560  99.230  15.950  0.00  0.00            
ATOM   1854  O3' C   X  86      72.720  99.120  18.610  0.00  0.00            
ATOM   1855  P   C   X  87      73.690  99.010  19.920  0.00  0.00            
ATOM   1856  OP1 C   X  87      73.850  97.560  20.220  0.00  0.00            
ATOM   1857  OP2 C   X  87      73.090  99.830  20.960  0.00  0.00            
ATOM   1858  O5' C   X  87      75.060  99.660  19.410  0.00  0.00            
ATOM   1859  C5' C   X  87      75.950  98.840  18.650  0.00  0.00            
ATOM   1860  C4' C   X  87      77.310  99.530  18.490  0.00  0.00            
ATOM   1861  O4' C   X  87      77.190 100.750  17.840  0.00  0.00            
ATOM   1862  C1' C   X  87      78.170 101.630  18.350  0.00  0.00            
ATOM   1863  N1  C   X  87      77.670 102.850  19.050  0.00  0.00            
ATOM   1864  C6  C   X  87      76.340 103.050  19.410  0.00  0.00            
ATOM   1865  C5  C   X  87      76.030 104.320  19.850  0.00  0.00            
ATOM   1866  C4  C   X  87      76.920 105.360  19.890  0.00  0.00            
ATOM   1867  N4  C   X  87      76.530 106.500  20.270  0.00  0.00            
ATOM   1868  N3  C   X  87      78.200 105.200  19.610  0.00  0.00            
ATOM   1869  C2  C   X  87      78.610 103.940  19.160  0.00  0.00            
ATOM   1870  O2  C   X  87      79.830 103.740  18.990  0.00  0.00            
ATOM   1871  C3' C   X  87      77.990  99.680  19.910  0.00  0.00            
ATOM   1872  C2' C   X  87      79.000 100.680  19.310  0.00  0.00            
ATOM   1873  O2' C   X  87      80.080 100.190  18.520  0.00  0.00            
ATOM   1874  O3' C   X  87      78.720  98.510  20.330  0.00  0.00            
ATOM   1875  P   C   X  88      79.220  98.450  21.830  0.00  0.00            
ATOM   1876  OP1 C   X  88      79.980  97.200  21.960  0.00  0.00            
ATOM   1877  OP2 C   X  88      77.980  98.510  22.660  0.00  0.00            
ATOM   1878  O5' C   X  88      80.050  99.700  22.220  0.00  0.00            
ATOM   1879  C5' C   X  88      81.380  99.780  21.810  0.00  0.00            
ATOM   1880  C4' C   X  88      82.010 101.160  22.040  0.00  0.00            
ATOM   1881  O4' C   X  88      81.200 102.250  21.450  0.00  0.00            
ATOM   1882  C1' C   X  88      81.650 103.440  22.140  0.00  0.00            
ATOM   1883  N1  C   X  88      80.560 104.330  22.510  0.00  0.00            
ATOM   1884  C6  C   X  88      79.320 103.870  22.780  0.00  0.00            
ATOM   1885  C5  C   X  88      78.340 104.650  23.240  0.00  0.00            
ATOM   1886  C4  C   X  88      78.750 106.020  23.540  0.00  0.00            
ATOM   1887  N4  C   X  88      77.860 106.880  23.880  0.00  0.00            
ATOM   1888  N3  C   X  88      80.000 106.440  23.340  0.00  0.00            
ATOM   1889  C2  C   X  88      80.890 105.630  22.770  0.00  0.00            
ATOM   1890  O2  C   X  88      81.990 106.100  22.610  0.00  0.00            
ATOM   1891  C3' C   X  88      82.130 101.470  23.500  0.00  0.00            
ATOM   1892  C2' C   X  88      82.400 102.970  23.430  0.00  0.00            
ATOM   1893  O2' C   X  88      83.800 103.210  23.300  0.00  0.00            
ATOM   1894  O3' C   X  88      83.110 100.740  24.210  0.00  0.00            
ATOM   1895  P   G   X  89      83.430 100.870  25.750  0.00  0.00            
ATOM   1896  OP1 G   X  89      84.310  99.730  26.000  0.00  0.00            
ATOM   1897  OP2 G   X  89      82.210 100.900  26.540  0.00  0.00            
ATOM   1898  O5' G   X  89      84.290 102.200  26.020  0.00  0.00            
ATOM   1899  C5' G   X  89      85.680 102.230  26.330  0.00  0.00            
ATOM   1900  C4' G   X  89      86.050 103.680  26.490  0.00  0.00            
ATOM   1901  O4' G   X  89      85.400 104.510  25.610  0.00  0.00            
ATOM   1902  C1' G   X  89      84.940 105.700  26.140  0.00  0.00            
ATOM   1903  N9  G   X  89      83.460 105.920  26.200  0.00  0.00            
ATOM   1904  C8  G   X  89      82.540 104.950  26.200  0.00  0.00            
ATOM   1905  N7  G   X  89      81.290 105.390  26.330  0.00  0.00            
ATOM   1906  C5  G   X  89      81.410 106.810  26.320  0.00  0.00            
ATOM   1907  C6  G   X  89      80.530 107.930  26.470  0.00  0.00            
ATOM   1908  O6  G   X  89      79.310 107.970  26.570  0.00  0.00            
ATOM   1909  N1  G   X  89      81.180 109.150  26.490  0.00  0.00            
ATOM   1910  C2  G   X  89      82.490 109.310  26.500  0.00  0.00            
ATOM   1911  N2  G   X  89      82.970 110.530  26.610  0.00  0.00            
ATOM   1912  N3  G   X  89      83.400 108.350  26.370  0.00  0.00            
ATOM   1913  C4  G   X  89      82.770 107.120  26.320  0.00  0.00            
ATOM   1914  C3' G   X  89      85.640 104.250  27.870  0.00  0.00            
ATOM   1915  C2' G   X  89      85.320 105.720  27.620  0.00  0.00            
ATOM   1916  O2' G   X  89      86.450 106.630  27.780  0.00  0.00            
ATOM   1917  O3' G   X  89      86.710 104.260  28.800  0.00  0.00            
ENDMDL
MODEL        3
ATOM      1  O5' G   X   1      71.270  89.670  12.590  0.00  0.00            
ATOM      2  C5' G   X   1      71.080  90.800  11.740  0.00  0.00            
ATOM      3  C4' G   X   1      72.420  91.550  11.660  0.00  0.00            
ATOM      4  O4' G   X   1      72.700  92.100  12.940  0.00  0.00            
ATOM      5  C1' G   X   1      74.100  92.070  13.160  0.00  0.00            
ATOM      6  N9  G   X   1      74.440  91.200  14.360  0.00  0.00            
ATOM      7  C8  G   X   1      73.550  90.440  15.010  0.00  0.00            
ATOM      8  N7  G   X   1      74.080  89.810  16.050  0.00  0.00            
ATOM      9  C5  G   X   1      75.450  90.030  15.940  0.00  0.00            
ATOM     10  C6  G   X   1      76.520  89.600  16.750  0.00  0.00            
ATOM     11  O6  G   X   1      76.470  88.870  17.780  0.00  0.00            
ATOM     12  N1  G   X   1      77.770  90.070  16.330  0.00  0.00            
ATOM     13  C2  G   X   1      77.860  91.010  15.350  0.00  0.00            
ATOM     14  N2  G   X   1      79.100  91.320  15.070  0.00  0.00            
ATOM     15  N3  G   X   1      76.880  91.550  14.610  0.00  0.00            
ATOM     16  C4  G   X   1      75.670  90.960  14.920  0.00  0.00            
ATOM     17  C3' G   X   1      73.640  90.630  11.310  0.00  0.00            
ATOM     18  C2' G   X   1      74.720  91.440  11.880  0.00  0.00            
ATOM     19  O2' G   X   1      75.030  92.410  10.940  0.00  0.00            
ATOM     20  O3' G   X   1      73.780  90.320   9.880  0.00  0.00            
ATOM     21  P   G   X   2      74.720  89.200   9.390  0.00  0.00            
ATOM     22  OP1 G   X   2      74.430  88.900   7.940  0.00  0.00            
ATOM     23  OP2 G   X   2      74.560  88.070  10.350  0.00  0.00            
ATOM     24  O5' G   X   2      76.230  89.690   9.530  0.00  0.00            
ATOM     25  C5' G   X   2      77.030  90.330   8.570  0.00  0.00            
ATOM     26  C4' G   X   2      78.460  90.640   9.090  0.00  0.00            
ATOM     27  O4' G   X   2      78.520  90.950  10.450  0.00  0.00            
ATOM     28  C1' G   X   2      79.670  90.410  11.140  0.00  0.00            
ATOM     29  N9  G   X   2      79.080  89.560  12.160  0.00  0.00            
ATOM     30  C8  G   X   2      77.780  89.310  12.530  0.00  0.00            
ATOM     31  N7  G   X   2      77.670  88.470  13.480  0.00  0.00            
ATOM     32  C5  G   X   2      78.970  88.240  13.930  0.00  0.00            
ATOM     33  C6  G   X   2      79.480  87.370  14.940  0.00  0.00            
ATOM     34  O6  G   X   2      78.940  86.560  15.640  0.00  0.00            
ATOM     35  N1  G   X   2      80.880  87.620  15.180  0.00  0.00            
ATOM     36  C2  G   X   2      81.630  88.240  14.250  0.00  0.00            
ATOM     37  N2  G   X   2      82.970  88.190  14.290  0.00  0.00            
ATOM     38  N3  G   X   2      81.210  89.020  13.270  0.00  0.00            
ATOM     39  C4  G   X   2      79.860  89.030  13.170  0.00  0.00            
ATOM     40  C3' G   X   2      79.250  89.330   9.030  0.00  0.00            
ATOM     41  C2' G   X   2      80.360  89.550  10.010  0.00  0.00            
ATOM     42  O2' G   X   2      81.460  90.240   9.490  0.00  0.00            
ATOM     43  O3' G   X   2      79.630  88.940   7.720  0.00  0.00            
ATOM     44  P   C   X   3      79.540  87.460   7.270  0.00  0.00            
ATOM     45  OP1 C   X   3      80.070  87.520   5.900  0.00  0.00            
ATOM     46  OP2 C   X   3      78.170  86.880   7.560  0.00  0.00            
ATOM     47  O5' C   X   3      80.560  86.770   8.290  0.00  0.00            
ATOM     48  C5' C   X   3      81.900  86.990   8.210  0.00  0.00            
ATOM     49  C4' C   X   3      82.810  86.250   9.230  0.00  0.00            
ATOM     50  O4' C   X   3      82.460  86.640  10.570  0.00  0.00            
ATOM     51  C1' C   X   3      82.890  85.580  11.440  0.00  0.00            
ATOM     52  N1  C   X   3      81.780  85.080  12.290  0.00  0.00            
ATOM     53  C6  C   X   3      80.550  85.440  12.020  0.00  0.00            
ATOM     54  C5  C   X   3      79.600  84.920  12.850  0.00  0.00            
ATOM     55  C4  C   X   3      79.970  84.030  13.860  0.00  0.00            
ATOM     56  N4  C   X   3      79.070  83.540  14.640  0.00  0.00            
ATOM     57  N3  C   X   3      81.210  83.650  14.000  0.00  0.00            
ATOM     58  C2  C   X   3      82.150  84.250  13.290  0.00  0.00            
ATOM     59  O2  C   X   3      83.290  83.960  13.620  0.00  0.00            
ATOM     60  C3' C   X   3      82.590  84.760   9.280  0.00  0.00            
ATOM     61  C2' C   X   3      83.300  84.390  10.540  0.00  0.00            
ATOM     62  O2' C   X   3      84.650  84.530  10.410  0.00  0.00            
ATOM     63  O3' C   X   3      83.060  83.980   8.170  0.00  0.00            
ATOM     64  P   G   X   4      82.240  82.760   7.560  0.00  0.00            
ATOM     65  OP1 G   X   4      82.790  82.470   6.210  0.00  0.00            
ATOM     66  OP2 G   X   4      80.770  82.900   7.650  0.00  0.00            
ATOM     67  O5' G   X   4      82.690  81.630   8.560  0.00  0.00            
ATOM     68  C5' G   X   4      84.000  81.140   8.600  0.00  0.00            
ATOM     69  C4' G   X   4      84.080  80.260   9.890  0.00  0.00            
ATOM     70  O4' G   X   4      83.700  80.980  11.100  0.00  0.00            
ATOM     71  C1' G   X   4      83.030  80.000  12.010  0.00  0.00            
ATOM     72  N9  G   X   4      81.630  80.360  12.220  0.00  0.00            
ATOM     73  C8  G   X   4      80.800  81.190  11.470  0.00  0.00            
ATOM     74  N7  G   X   4      79.600  81.330  11.950  0.00  0.00            
ATOM     75  C5  G   X   4      79.630  80.570  13.170  0.00  0.00            
ATOM     76  C6  G   X   4      78.700  80.380  14.210  0.00  0.00            
ATOM     77  O6  G   X   4      77.530  80.740  14.250  0.00  0.00            
ATOM     78  N1  G   X   4      79.080  79.420  15.180  0.00  0.00            
ATOM     79  C2  G   X   4      80.350  78.820  15.120  0.00  0.00            
ATOM     80  N2  G   X   4      80.640  78.060  16.170  0.00  0.00            
ATOM     81  N3  G   X   4      81.370  79.110  14.330  0.00  0.00            
ATOM     82  C4  G   X   4      80.910  79.970  13.370  0.00  0.00            
ATOM     83  C3' G   X   4      83.020  79.140   9.910  0.00  0.00            
ATOM     84  C2' G   X   4      83.090  78.620  11.400  0.00  0.00            
ATOM     85  O2' G   X   4      84.340  77.990  11.600  0.00  0.00            
ATOM     86  O3' G   X   4      83.280  78.070   8.980  0.00  0.00            
ATOM     87  P   A   X   5      82.110  77.170   8.330  0.00  0.00            
ATOM     88  OP1 A   X   5      82.060  77.570   6.910  0.00  0.00            
ATOM     89  OP2 A   X   5      80.890  77.270   9.100  0.00  0.00            
ATOM     90  O5' A   X   5      82.650  75.740   8.410  0.00  0.00            
ATOM     91  C5' A   X   5      83.150  75.230   9.640  0.00  0.00            
ATOM     92  C4' A   X   5      83.640  73.740   9.480  0.00  0.00            
ATOM     93  O4' A   X   5      84.010  73.300  10.720  0.00  0.00            
ATOM     94  C1' A   X   5      83.210  72.200  11.110  0.00  0.00            
ATOM     95  N9  A   X   5      82.790  72.170  12.500  0.00  0.00            
ATOM     96  C8  A   X   5      82.620  71.060  13.250  0.00  0.00            
ATOM     97  N7  A   X   5      82.210  71.290  14.450  0.00  0.00            
ATOM     98  C5  A   X   5      82.090  72.700  14.470  0.00  0.00            
ATOM     99  C6  A   X   5      81.720  73.630  15.490  0.00  0.00            
ATOM    100  N6  A   X   5      81.620  73.480  16.790  0.00  0.00            
ATOM    101  N1  A   X   5      81.650  74.930  15.220  0.00  0.00            
ATOM    102  C2  A   X   5      81.970  75.310  14.030  0.00  0.00            
ATOM    103  N3  A   X   5      82.330  74.580  12.970  0.00  0.00            
ATOM    104  C4  A   X   5      82.470  73.260  13.320  0.00  0.00            
ATOM    105  C3' A   X   5      82.640  72.750   8.900  0.00  0.00            
ATOM    106  C2' A   X   5      82.000  72.350  10.250  0.00  0.00            
ATOM    107  O2' A   X   5      81.290  71.120  10.270  0.00  0.00            
ATOM    108  O3' A   X   5      83.290  71.600   8.300  0.00  0.00            
ATOM    109  P   C   X   6      83.020  71.280   6.760  0.00  0.00            
ATOM    110  OP1 C   X   6      81.550  71.440   6.520  0.00  0.00            
ATOM    111  OP2 C   X   6      83.650  70.000   6.400  0.00  0.00            
ATOM    112  O5' C   X   6      83.720  72.510   6.100  0.00  0.00            
ATOM    113  C5' C   X   6      85.010  72.410   5.410  0.00  0.00            
ATOM    114  C4' C   X   6      85.160  73.600   4.530  0.00  0.00            
ATOM    115  O4' C   X   6      84.220  73.570   3.470  0.00  0.00            
ATOM    116  C1' C   X   6      83.640  74.860   3.320  0.00  0.00            
ATOM    117  N1  C   X   6      82.260  74.730   2.850  0.00  0.00            
ATOM    118  C6  C   X   6      81.500  73.670   3.290  0.00  0.00            
ATOM    119  C5  C   X   6      80.210  73.600   2.880  0.00  0.00            
ATOM    120  C4  C   X   6      79.720  74.640   2.080  0.00  0.00            
ATOM    121  N4  C   X   6      78.530  74.690   1.630  0.00  0.00            
ATOM    122  N3  C   X   6      80.360  75.700   1.680  0.00  0.00            
ATOM    123  C2  C   X   6      81.710  75.750   2.050  0.00  0.00            
ATOM    124  O2  C   X   6      82.410  76.690   1.720  0.00  0.00            
ATOM    125  C3' C   X   6      84.940  74.920   5.340  0.00  0.00            
ATOM    126  C2' C   X   6      83.570  75.430   4.790  0.00  0.00            
ATOM    127  O2' C   X   6      83.480  76.900   4.800  0.00  0.00            
ATOM    128  O3' C   X   6      86.000  75.860   5.050  0.00  0.00            
ATOM    129  P   G   X   7      87.510  75.740   5.720  0.00  0.00            
ATOM    130  OP1 G   X   7      88.050  77.070   5.440  0.00  0.00            
ATOM    131  OP2 G   X   7      88.160  74.580   5.160  0.00  0.00            
ATOM    132  O5' G   X   7      87.300  75.560   7.260  0.00  0.00            
ATOM    133  C5' G   X   7      87.070  76.680   8.130  0.00  0.00            
ATOM    134  C4' G   X   7      87.470  76.470   9.600  0.00  0.00            
ATOM    135  O4' G   X   7      86.810  75.450  10.370  0.00  0.00            
ATOM    136  C1' G   X   7      87.810  74.530  10.730  0.00  0.00            
ATOM    137  N9  G   X   7      87.150  73.130  10.570  0.00  0.00            
ATOM    138  C8  G   X   7      87.010  72.430   9.420  0.00  0.00            
ATOM    139  N7  G   X   7      86.660  71.170   9.580  0.00  0.00            
ATOM    140  C5  G   X   7      86.530  71.090  10.950  0.00  0.00            
ATOM    141  C6  G   X   7      86.210  69.940  11.790  0.00  0.00            
ATOM    142  O6  G   X   7      85.920  68.820  11.450  0.00  0.00            
ATOM    143  N1  G   X   7      86.210  70.200  13.160  0.00  0.00            
ATOM    144  C2  G   X   7      86.410  71.410  13.660  0.00  0.00            
ATOM    145  N2  G   X   7      86.240  71.630  14.890  0.00  0.00            
ATOM    146  N3  G   X   7      86.730  72.480  12.890  0.00  0.00            
ATOM    147  C4  G   X   7      86.730  72.270  11.550  0.00  0.00            
ATOM    148  C3' G   X   7      88.970  76.180   9.630  0.00  0.00            
ATOM    149  C2' G   X   7      88.960  74.640   9.740  0.00  0.00            
ATOM    150  O2' G   X   7      90.240  74.120  10.180  0.00  0.00            
ATOM    151  O3' G   X   7      89.530  76.870  10.760  0.00  0.00            
ATOM    152  P   A   X   8      90.680  78.010  10.630  0.00  0.00            
ATOM    153  OP1 A   X   8      91.150  78.200   9.230  0.00  0.00            
ATOM    154  OP2 A   X   8      91.740  77.650  11.590  0.00  0.00            
ATOM    155  O5' A   X   8      89.970  79.310  11.230  0.00  0.00            
ATOM    156  C5' A   X   8      89.260  80.230  10.390  0.00  0.00            
ATOM    157  C4' A   X   8      88.050  80.980  10.940  0.00  0.00            
ATOM    158  O4' A   X   8      87.130  80.060  11.470  0.00  0.00            
ATOM    159  C1' A   X   8      86.710  80.520  12.770  0.00  0.00            
ATOM    160  N9  A   X   8      87.200  79.570  13.800  0.00  0.00            
ATOM    161  C8  A   X   8      87.750  78.400  13.650  0.00  0.00            
ATOM    162  N7  A   X   8      88.070  77.780  14.750  0.00  0.00            
ATOM    163  C5  A   X   8      87.620  78.660  15.740  0.00  0.00            
ATOM    164  C6  A   X   8      87.460  78.660  17.180  0.00  0.00            
ATOM    165  N6  A   X   8      87.870  77.640  17.940  0.00  0.00            
ATOM    166  N1  A   X   8      86.930  79.730  17.810  0.00  0.00            
ATOM    167  C2  A   X   8      86.490  80.770  17.030  0.00  0.00            
ATOM    168  N3  A   X   8      86.560  80.860  15.720  0.00  0.00            
ATOM    169  C4  A   X   8      87.050  79.740  15.120  0.00  0.00            
ATOM    170  C3' A   X   8      88.390  81.940  12.030  0.00  0.00            
ATOM    171  C2' A   X   8      87.150  82.010  12.940  0.00  0.00            
ATOM    172  O2' A   X   8      86.060  82.850  12.480  0.00  0.00            
ATOM    173  O3' A   X   8      88.510  83.270  11.570  0.00  0.00            
ATOM    174  P   U   X   9      90.010  83.970  11.710  0.00  0.00            
ATOM    175  OP1 U   X   9      90.020  85.270  11.140  0.00  0.00            
ATOM    176  OP2 U   X   9      91.150  83.090  11.380  0.00  0.00            
ATOM    177  O5' U   X   9      90.040  84.080  13.310  0.00  0.00            
ATOM    178  C5' U   X   9      89.300  85.100  13.940  0.00  0.00            
ATOM    179  C4' U   X   9      89.230  85.060  15.460  0.00  0.00            
ATOM    180  O4' U   X   9      88.500  84.000  16.000  0.00  0.00            
ATOM    181  C1' U   X   9      89.140  83.440  17.180  0.00  0.00            
ATOM    182  N1  U   X   9      89.760  82.100  16.890  0.00  0.00            
ATOM    183  C6  U   X   9      89.890  81.620  15.620  0.00  0.00            
ATOM    184  C5  U   X   9      90.480  80.420  15.440  0.00  0.00            
ATOM    185  C4  U   X   9      90.890  79.570  16.460  0.00  0.00            
ATOM    186  O4  U   X   9      91.510  78.520  16.410  0.00  0.00            
ATOM    187  N3  U   X   9      90.590  80.090  17.740  0.00  0.00            
ATOM    188  C2  U   X   9      90.080  81.350  18.000  0.00  0.00            
ATOM    189  O2  U   X   9      89.890  81.710  19.180  0.00  0.00            
ATOM    190  C3' U   X   9      90.590  84.990  16.140  0.00  0.00            
ATOM    191  C2' U   X   9      90.180  84.490  17.520  0.00  0.00            
ATOM    192  O2' U   X   9      89.610  85.350  18.470  0.00  0.00            
ATOM    193  O3' U   X   9      91.220  86.330  16.130  0.00  0.00            
ATOM    194  P   C   X  10      92.830  86.410  16.060  0.00  0.00            
ATOM    195  OP1 C   X  10      93.180  87.720  16.570  0.00  0.00            
ATOM    196  OP2 C   X  10      93.230  86.020  14.650  0.00  0.00            
ATOM    197  O5' C   X  10      93.480  85.210  16.990  0.00  0.00            
ATOM    198  C5' C   X  10      93.500  85.350  18.400  0.00  0.00            
ATOM    199  C4' C   X  10      93.900  84.060  19.120  0.00  0.00            
ATOM    200  O4' C   X  10      93.070  82.900  18.680  0.00  0.00            
ATOM    201  C1' C   X  10      93.780  81.730  18.620  0.00  0.00            
ATOM    202  N1  C   X  10      93.920  81.160  17.190  0.00  0.00            
ATOM    203  C6  C   X  10      93.480  81.910  16.150  0.00  0.00            
ATOM    204  C5  C   X  10      93.380  81.340  14.930  0.00  0.00            
ATOM    205  C4  C   X  10      93.950  80.030  14.760  0.00  0.00            
ATOM    206  N4  C   X  10      93.920  79.420  13.600  0.00  0.00            
ATOM    207  N3  C   X  10      94.400  79.310  15.770  0.00  0.00            
ATOM    208  C2  C   X  10      94.360  79.870  17.020  0.00  0.00            
ATOM    209  O2  C   X  10      94.650  79.150  17.990  0.00  0.00            
ATOM    210  C3' C   X  10      95.290  83.670  18.760  0.00  0.00            
ATOM    211  C2' C   X  10      95.170  82.150  19.090  0.00  0.00            
ATOM    212  O2' C   X  10      95.170  81.790  20.430  0.00  0.00            
ATOM    213  O3' C   X  10      96.290  84.530  19.400  0.00  0.00            
ATOM    214  P   C   X  11      97.700  84.480  18.820  0.00  0.00            
ATOM    215  OP1 C   X  11      98.570  85.330  19.680  0.00  0.00            
ATOM    216  OP2 C   X  11      97.600  84.900  17.420  0.00  0.00            
ATOM    217  O5' C   X  11      98.170  82.960  18.830  0.00  0.00            
ATOM    218  C5' C   X  11      98.580  82.240  19.990  0.00  0.00            
ATOM    219  C4' C   X  11      99.190  80.840  19.640  0.00  0.00            
ATOM    220  O4' C   X  11      98.230  80.060  18.890  0.00  0.00            
ATOM    221  C1' C   X  11      98.920  79.340  17.860  0.00  0.00            
ATOM    222  N1  C   X  11      98.430  79.650  16.470  0.00  0.00            
ATOM    223  C6  C   X  11      97.690  80.780  16.130  0.00  0.00            
ATOM    224  C5  C   X  11      97.300  81.010  14.800  0.00  0.00            
ATOM    225  C4  C   X  11      97.620  79.960  13.860  0.00  0.00            
ATOM    226  N4  C   X  11      97.230  79.930  12.680  0.00  0.00            
ATOM    227  N3  C   X  11      98.250  78.880  14.200  0.00  0.00            
ATOM    228  C2  C   X  11      98.650  78.700  15.470  0.00  0.00            
ATOM    229  O2  C   X  11      99.290  77.650  15.710  0.00  0.00            
ATOM    230  C3' C   X  11     100.430  80.970  18.760  0.00  0.00            
ATOM    231  C2' C   X  11     100.440  79.610  17.960  0.00  0.00            
ATOM    232  O2' C   X  11     100.910  78.520  18.680  0.00  0.00            
ATOM    233  O3' C   X  11     101.660  81.130  19.490  0.00  0.00            
ATOM    234  P   G   X  12     103.080  81.570  18.820  0.00  0.00            
ATOM    235  OP1 G   X  12     104.000  81.710  19.910  0.00  0.00            
ATOM    236  OP2 G   X  12     102.700  82.710  17.950  0.00  0.00            
ATOM    237  O5' G   X  12     103.510  80.300  17.870  0.00  0.00            
ATOM    238  C5' G   X  12     104.310  79.180  18.420  0.00  0.00            
ATOM    239  C4' G   X  12     104.690  78.250  17.270  0.00  0.00            
ATOM    240  O4' G   X  12     103.540  77.640  16.760  0.00  0.00            
ATOM    241  C1' G   X  12     103.780  77.460  15.340  0.00  0.00            
ATOM    242  N9  G   X  12     103.050  78.320  14.440  0.00  0.00            
ATOM    243  C8  G   X  12     102.310  79.440  14.760  0.00  0.00            
ATOM    244  N7  G   X  12     101.640  79.910  13.740  0.00  0.00            
ATOM    245  C5  G   X  12     102.010  79.080  12.670  0.00  0.00            
ATOM    246  C6  G   X  12     101.590  79.000  11.360  0.00  0.00            
ATOM    247  O6  G   X  12     100.750  79.650  10.760  0.00  0.00            
ATOM    248  N1  G   X  12     102.250  77.990  10.620  0.00  0.00            
ATOM    249  C2  G   X  12     103.080  77.130  11.240  0.00  0.00            
ATOM    250  N2  G   X  12     103.650  76.210  10.500  0.00  0.00            
ATOM    251  N3  G   X  12     103.570  77.200  12.440  0.00  0.00            
ATOM    252  C4  G   X  12     102.880  78.110  13.140  0.00  0.00            
ATOM    253  C3' G   X  12     105.520  78.880  16.120  0.00  0.00            
ATOM    254  C2' G   X  12     105.340  77.760  15.110  0.00  0.00            
ATOM    255  O2' G   X  12     106.080  76.570  15.510  0.00  0.00            
ATOM    256  O3' G   X  12     106.770  79.170  16.530  0.00  0.00            
ATOM    257  P   G   X  13     107.520  80.430  15.950  0.00  0.00            
ATOM    258  OP1 G   X  13     108.780  80.470  16.650  0.00  0.00            
ATOM    259  OP2 G   X  13     106.580  81.540  16.020  0.00  0.00            
ATOM    260  O5' G   X  13     107.760  79.860  14.440  0.00  0.00            
ATOM    261  C5' G   X  13     108.780  78.870  14.160  0.00  0.00            
ATOM    262  C4' G   X  13     109.040  78.540  12.670  0.00  0.00            
ATOM    263  O4' G   X  13     107.810  78.100  12.040  0.00  0.00            
ATOM    264  C1' G   X  13     107.690  78.710  10.790  0.00  0.00            
ATOM    265  N9  G   X  13     106.410  79.500  10.830  0.00  0.00            
ATOM    266  C8  G   X  13     105.680  80.170  11.790  0.00  0.00            
ATOM    267  N7  G   X  13     104.590  80.750  11.380  0.00  0.00            
ATOM    268  C5  G   X  13     104.530  80.460  10.020  0.00  0.00            
ATOM    269  C6  G   X  13     103.490  80.700   9.040  0.00  0.00            
ATOM    270  O6  G   X  13     102.540  81.400   9.210  0.00  0.00            
ATOM    271  N1  G   X  13     103.650  80.010   7.840  0.00  0.00            
ATOM    272  C2  G   X  13     104.740  79.190   7.640  0.00  0.00            
ATOM    273  N2  G   X  13     104.780  78.580   6.490  0.00  0.00            
ATOM    274  N3  G   X  13     105.760  79.050   8.510  0.00  0.00            
ATOM    275  C4  G   X  13     105.590  79.650   9.660  0.00  0.00            
ATOM    276  C3' G   X  13     109.460  79.850  11.990  0.00  0.00            
ATOM    277  C2' G   X  13     108.900  79.620  10.550  0.00  0.00            
ATOM    278  O2' G   X  13     109.810  79.010   9.630  0.00  0.00            
ATOM    279  O3' G   X  13     110.850  80.120  11.990  0.00  0.00            
ATOM    280  P   C   X  14     111.350  81.620  11.780  0.00  0.00            
ATOM    281  OP1 C   X  14     110.330  82.460  11.100  0.00  0.00            
ATOM    282  OP2 C   X  14     112.610  81.260  11.090  0.00  0.00            
ATOM    283  O5' C   X  14     111.650  82.260  13.170  0.00  0.00            
ATOM    284  C5' C   X  14     110.630  82.430  14.120  0.00  0.00            
ATOM    285  C4' C   X  14     111.170  82.980  15.460  0.00  0.00            
ATOM    286  O4' C   X  14     112.040  82.030  16.120  0.00  0.00            
ATOM    287  C1' C   X  14     112.870  82.810  16.990  0.00  0.00            
ATOM    288  N1  C   X  14     114.270  82.350  16.830  0.00  0.00            
ATOM    289  C6  C   X  14     114.920  82.360  15.590  0.00  0.00            
ATOM    290  C5  C   X  14     116.170  81.860  15.400  0.00  0.00            
ATOM    291  C4  C   X  14     116.820  81.480  16.590  0.00  0.00            
ATOM    292  N4  C   X  14     117.990  80.870  16.620  0.00  0.00            
ATOM    293  N3  C   X  14     116.290  81.580  17.780  0.00  0.00            
ATOM    294  C2  C   X  14     115.020  82.040  17.950  0.00  0.00            
ATOM    295  O2  C   X  14     114.580  82.180  19.120  0.00  0.00            
ATOM    296  C3' C   X  14     111.990  84.220  15.280  0.00  0.00            
ATOM    297  C2' C   X  14     112.750  84.280  16.680  0.00  0.00            
ATOM    298  O2' C   X  14     111.940  85.010  17.570  0.00  0.00            
ATOM    299  O3' C   X  14     111.180  85.470  15.090  0.00  0.00            
ATOM    300  P   C   X  15     111.890  86.750  14.520  0.00  0.00            
ATOM    301  OP1 C   X  15     111.980  86.520  13.040  0.00  0.00            
ATOM    302  OP2 C   X  15     113.180  87.010  15.240  0.00  0.00            
ATOM    303  O5' C   X  15     110.800  87.870  14.810  0.00  0.00            
ATOM    304  C5' C   X  15     110.340  88.220  16.120  0.00  0.00            
ATOM    305  C4' C   X  15     109.670  89.620  16.310  0.00  0.00            
ATOM    306  O4' C   X  15     110.270  90.770  15.710  0.00  0.00            
ATOM    307  C1' C   X  15     109.200  91.670  15.220  0.00  0.00            
ATOM    308  N1  C   X  15     109.220  91.980  13.750  0.00  0.00            
ATOM    309  C6  C   X  15     109.980  91.240  12.890  0.00  0.00            
ATOM    310  C5  C   X  15     110.000  91.600  11.620  0.00  0.00            
ATOM    311  C4  C   X  15     109.280  92.780  11.170  0.00  0.00            
ATOM    312  N4  C   X  15     109.320  93.220   9.970  0.00  0.00            
ATOM    313  N3  C   X  15     108.690  93.620  12.000  0.00  0.00            
ATOM    314  C2  C   X  15     108.620  93.170  13.300  0.00  0.00            
ATOM    315  O2  C   X  15     107.870  93.790  14.070  0.00  0.00            
ATOM    316  C3' C   X  15     108.260  89.570  15.700  0.00  0.00            
ATOM    317  C2' C   X  15     107.910  91.050  15.680  0.00  0.00            
ATOM    318  O2' C   X  15     107.570  91.690  16.920  0.00  0.00            
ATOM    319  O3' C   X  15     107.450  88.850  16.560  0.00  0.00            
ATOM    320  P   A   X  16     106.350  87.930  15.850  0.00  0.00            
ATOM    321  OP1 A   X  16     105.520  87.450  16.950  0.00  0.00            
ATOM    322  OP2 A   X  16     107.110  87.030  14.970  0.00  0.00            
ATOM    323  O5' A   X  16     105.560  88.830  14.870  0.00  0.00            
ATOM    324  C5' A   X  16     104.410  89.700  15.210  0.00  0.00            
ATOM    325  C4' A   X  16     103.880  90.640  14.230  0.00  0.00            
ATOM    326  O4' A   X  16     104.990  91.330  13.580  0.00  0.00            
ATOM    327  C1' A   X  16     104.670  91.460  12.190  0.00  0.00            
ATOM    328  N9  A   X  16     105.600  90.840  11.340  0.00  0.00            
ATOM    329  C8  A   X  16     106.330  89.670  11.550  0.00  0.00            
ATOM    330  N7  A   X  16     107.180  89.430  10.600  0.00  0.00            
ATOM    331  C5  A   X  16     107.030  90.490   9.710  0.00  0.00            
ATOM    332  C6  A   X  16     107.560  90.860   8.420  0.00  0.00            
ATOM    333  N6  A   X  16     108.410  90.240   7.680  0.00  0.00            
ATOM    334  N1  A   X  16     107.090  91.890   7.780  0.00  0.00            
ATOM    335  C2  A   X  16     106.100  92.610   8.410  0.00  0.00            
ATOM    336  N3  A   X  16     105.610  92.480   9.630  0.00  0.00            
ATOM    337  C4  A   X  16     106.100  91.370  10.200  0.00  0.00            
ATOM    338  C3' A   X  16     103.060  89.980  13.060  0.00  0.00            
ATOM    339  C2' A   X  16     103.310  90.880  11.870  0.00  0.00            
ATOM    340  O2' A   X  16     102.500  92.060  11.830  0.00  0.00            
ATOM    341  O3' A   X  16     101.640  89.960  13.280  0.00  0.00            
ATOM    342  P   U   X  17     100.610  89.070  12.430  0.00  0.00            
ATOM    343  OP1 U   X  17      99.380  88.770  13.150  0.00  0.00            
ATOM    344  OP2 U   X  17     101.380  88.010  11.770  0.00  0.00            
ATOM    345  O5' U   X  17     100.300  90.060  11.260  0.00  0.00            
ATOM    346  C5' U   X  17      99.360  91.070  11.340  0.00  0.00            
ATOM    347  C4' U   X  17      99.330  91.980  10.140  0.00  0.00            
ATOM    348  O4' U   X  17     100.560  92.520   9.720  0.00  0.00            
ATOM    349  C1' U   X  17     100.570  92.520   8.340  0.00  0.00            
ATOM    350  N1  U   X  17     101.700  91.670   7.840  0.00  0.00            
ATOM    351  C6  U   X  17     102.180  90.520   8.480  0.00  0.00            
ATOM    352  C5  U   X  17     103.410  89.990   8.100  0.00  0.00            
ATOM    353  C4  U   X  17     104.130  90.360   6.970  0.00  0.00            
ATOM    354  O4  U   X  17     105.180  89.930   6.490  0.00  0.00            
ATOM    355  N3  U   X  17     103.540  91.420   6.290  0.00  0.00            
ATOM    356  C2  U   X  17     102.300  92.050   6.620  0.00  0.00            
ATOM    357  O2  U   X  17     101.840  92.900   5.880  0.00  0.00            
ATOM    358  C3' U   X  17      98.770  91.180   8.950  0.00  0.00            
ATOM    359  C2' U   X  17      99.210  92.110   7.820  0.00  0.00            
ATOM    360  O2' U   X  17      98.320  93.240   7.550  0.00  0.00            
ATOM    361  O3' U   X  17      97.400  91.050   8.820  0.00  0.00            
ATOM    362  P   C   X  18      96.700  89.820   8.200  0.00  0.00            
ATOM    363  OP1 C   X  18      95.240  90.100   8.140  0.00  0.00            
ATOM    364  OP2 C   X  18      97.230  88.660   8.960  0.00  0.00            
ATOM    365  O5' C   X  18      97.220  89.690   6.700  0.00  0.00            
ATOM    366  C5' C   X  18      96.710  90.510   5.630  0.00  0.00            
ATOM    367  C4' C   X  18      97.570  90.420   4.270  0.00  0.00            
ATOM    368  O4' C   X  18      99.020  90.880   4.370  0.00  0.00            
ATOM    369  C1' C   X  18      99.830  90.100   3.490  0.00  0.00            
ATOM    370  N1  C   X  18     100.970  89.320   4.140  0.00  0.00            
ATOM    371  C6  C   X  18     100.820  88.720   5.420  0.00  0.00            
ATOM    372  C5  C   X  18     101.830  87.990   5.910  0.00  0.00            
ATOM    373  C4  C   X  18     103.050  87.970   5.120  0.00  0.00            
ATOM    374  N4  C   X  18     104.090  87.200   5.360  0.00  0.00            
ATOM    375  N3  C   X  18     103.220  88.690   4.040  0.00  0.00            
ATOM    376  C2  C   X  18     102.210  89.460   3.580  0.00  0.00            
ATOM    377  O2  C   X  18     102.480  90.250   2.680  0.00  0.00            
ATOM    378  C3' C   X  18      97.700  89.090   3.640  0.00  0.00            
ATOM    379  C2' C   X  18      98.890  89.180   2.700  0.00  0.00            
ATOM    380  O2' C   X  18      98.560  89.820   1.400  0.00  0.00            
ATOM    381  O3' C   X  18      96.570  88.700   2.990  0.00  0.00            
ATOM    382  P   A   X  19      95.940  87.190   3.040  0.00  0.00            
ATOM    383  OP1 A   X  19      94.780  87.050   2.100  0.00  0.00            
ATOM    384  OP2 A   X  19      95.740  86.860   4.460  0.00  0.00            
ATOM    385  O5' A   X  19      96.940  86.170   2.510  0.00  0.00            
ATOM    386  C5' A   X  19      97.350  86.160   1.160  0.00  0.00            
ATOM    387  C4' A   X  19      98.640  85.430   0.760  0.00  0.00            
ATOM    388  O4' A   X  19      99.750  86.000   1.490  0.00  0.00            
ATOM    389  C1' A   X  19     100.790  85.040   1.540  0.00  0.00            
ATOM    390  N9  A   X  19     101.200  84.930   2.940  0.00  0.00            
ATOM    391  C8  A   X  19     100.330  85.070   4.020  0.00  0.00            
ATOM    392  N7  A   X  19     100.770  84.820   5.180  0.00  0.00            
ATOM    393  C5  A   X  19     102.150  84.580   4.820  0.00  0.00            
ATOM    394  C6  A   X  19     103.190  84.120   5.570  0.00  0.00            
ATOM    395  N6  A   X  19     103.220  83.840   6.890  0.00  0.00            
ATOM    396  N1  A   X  19     104.360  83.810   5.000  0.00  0.00            
ATOM    397  C2  A   X  19     104.430  83.880   3.690  0.00  0.00            
ATOM    398  N3  A   X  19     103.550  84.280   2.800  0.00  0.00            
ATOM    399  C4  A   X  19     102.390  84.570   3.470  0.00  0.00            
ATOM    400  C3' A   X  19      98.660  83.950   1.230  0.00  0.00            
ATOM    401  C2' A   X  19     100.160  83.710   0.980  0.00  0.00            
ATOM    402  O2' A   X  19     100.560  83.470  -0.310  0.00  0.00            
ATOM    403  O3' A   X  19      97.740  83.160   0.500  0.00  0.00            
ATOM    404  P   C   X  20      96.900  82.060   1.200  0.00  0.00            
ATOM    405  OP1 C   X  20      95.790  81.770   0.270  0.00  0.00            
ATOM    406  OP2 C   X  20      96.560  82.390   2.570  0.00  0.00            
ATOM    407  O5' C   X  20      97.920  80.820   1.280  0.00  0.00            
ATOM    408  C5' C   X  20      98.590  80.360   0.210  0.00  0.00            
ATOM    409  C4' C   X  20      99.750  79.480   0.670  0.00  0.00            
ATOM    410  O4' C   X  20     100.750  80.340   1.220  0.00  0.00            
ATOM    411  C1' C   X  20     101.520  79.620   2.190  0.00  0.00            
ATOM    412  N1  C   X  20     101.080  80.230   3.580  0.00  0.00            
ATOM    413  C6  C   X  20     100.060  81.140   3.660  0.00  0.00            
ATOM    414  C5  C   X  20      99.740  81.700   4.870  0.00  0.00            
ATOM    415  C4  C   X  20     100.550  81.310   5.990  0.00  0.00            
ATOM    416  N4  C   X  20     100.410  81.850   7.180  0.00  0.00            
ATOM    417  N3  C   X  20     101.550  80.460   5.930  0.00  0.00            
ATOM    418  C2  C   X  20     101.860  79.940   4.730  0.00  0.00            
ATOM    419  O2  C   X  20     102.860  79.260   4.590  0.00  0.00            
ATOM    420  C3' C   X  20      99.540  78.330   1.580  0.00  0.00            
ATOM    421  C2' C   X  20     100.950  78.180   2.100  0.00  0.00            
ATOM    422  O2' C   X  20     101.770  77.320   1.390  0.00  0.00            
ATOM    423  O3' C   X  20      99.020  77.030   1.040  0.00  0.00            
ATOM    424  P   C   X  21      98.410  75.930   1.980  0.00  0.00            
ATOM    425  OP1 C   X  21      97.730  74.980   1.130  0.00  0.00            
ATOM    426  OP2 C   X  21      97.630  76.510   3.090  0.00  0.00            
ATOM    427  O5' C   X  21      99.690  75.170   2.660  0.00  0.00            
ATOM    428  C5' C   X  21     100.570  74.200   2.040  0.00  0.00            
ATOM    429  C4' C   X  21     101.570  73.950   3.160  0.00  0.00            
ATOM    430  O4' C   X  21     102.180  75.170   3.540  0.00  0.00            
ATOM    431  C1' C   X  21     102.420  75.230   4.940  0.00  0.00            
ATOM    432  N1  C   X  21     101.600  76.130   5.810  0.00  0.00            
ATOM    433  C6  C   X  21     100.450  76.760   5.460  0.00  0.00            
ATOM    434  C5  C   X  21      99.770  77.530   6.290  0.00  0.00            
ATOM    435  C4  C   X  21     100.350  77.790   7.550  0.00  0.00            
ATOM    436  N4  C   X  21      99.850  78.720   8.270  0.00  0.00            
ATOM    437  N3  C   X  21     101.560  77.340   7.910  0.00  0.00            
ATOM    438  C2  C   X  21     102.160  76.440   7.060  0.00  0.00            
ATOM    439  O2  C   X  21     103.240  75.990   7.400  0.00  0.00            
ATOM    440  C3' C   X  21     101.060  73.410   4.500  0.00  0.00            
ATOM    441  C2' C   X  21     102.190  73.790   5.320  0.00  0.00            
ATOM    442  O2' C   X  21     103.450  73.060   5.240  0.00  0.00            
ATOM    443  O3' C   X  21     100.910  71.980   4.490  0.00  0.00            
ATOM    444  P   G   X  22      99.650  71.320   5.220  0.00  0.00            
ATOM    445  OP1 G   X  22      99.590  69.910   4.790  0.00  0.00            
ATOM    446  OP2 G   X  22      98.400  72.120   5.070  0.00  0.00            
ATOM    447  O5' G   X  22     100.030  71.370   6.860  0.00  0.00            
ATOM    448  C5' G   X  22     101.050  70.480   7.340  0.00  0.00            
ATOM    449  C4' G   X  22     101.540  70.920   8.760  0.00  0.00            
ATOM    450  O4' G   X  22     101.900  72.290   8.670  0.00  0.00            
ATOM    451  C1' G   X  22     101.730  72.880   9.890  0.00  0.00            
ATOM    452  N9  G   X  22     100.660  73.980   9.800  0.00  0.00            
ATOM    453  C8  G   X  22      99.760  74.220   8.720  0.00  0.00            
ATOM    454  N7  G   X  22      98.950  75.280   8.920  0.00  0.00            
ATOM    455  C5  G   X  22      99.320  75.720  10.190  0.00  0.00            
ATOM    456  C6  G   X  22      98.810  76.760  11.020  0.00  0.00            
ATOM    457  O6  G   X  22      97.920  77.630  10.710  0.00  0.00            
ATOM    458  N1  G   X  22      99.380  76.840  12.270  0.00  0.00            
ATOM    459  C2  G   X  22     100.200  75.890  12.780  0.00  0.00            
ATOM    460  N2  G   X  22     100.600  76.020  13.970  0.00  0.00            
ATOM    461  N3  G   X  22     100.810  74.970  12.030  0.00  0.00            
ATOM    462  C4  G   X  22     100.290  74.920  10.780  0.00  0.00            
ATOM    463  C3' G   X  22     100.550  70.860   9.910  0.00  0.00            
ATOM    464  C2' G   X  22     101.210  71.870  10.860  0.00  0.00            
ATOM    465  O2' G   X  22     102.340  71.280  11.540  0.00  0.00            
ATOM    466  O3' G   X  22     100.310  69.550  10.510  0.00  0.00            
ATOM    467  P   G   X  23      98.930  69.220  11.220  0.00  0.00            
ATOM    468  OP1 G   X  23      98.970  67.800  11.440  0.00  0.00            
ATOM    469  OP2 G   X  23      97.820  69.720  10.370  0.00  0.00            
ATOM    470  O5' G   X  23      98.980  70.040  12.600  0.00  0.00            
ATOM    471  C5' G   X  23      99.960  69.760  13.560  0.00  0.00            
ATOM    472  C4' G   X  23      99.860  70.690  14.720  0.00  0.00            
ATOM    473  O4' G   X  23      99.940  72.050  14.330  0.00  0.00            
ATOM    474  C1' G   X  23      99.190  72.840  15.260  0.00  0.00            
ATOM    475  N9  G   X  23      98.060  73.510  14.600  0.00  0.00            
ATOM    476  C8  G   X  23      97.450  73.240  13.390  0.00  0.00            
ATOM    477  N7  G   X  23      96.630  74.170  12.980  0.00  0.00            
ATOM    478  C5  G   X  23      96.570  74.970  14.110  0.00  0.00            
ATOM    479  C6  G   X  23      95.960  76.160  14.150  0.00  0.00            
ATOM    480  O6  G   X  23      95.340  76.730  13.220  0.00  0.00            
ATOM    481  N1  G   X  23      95.940  76.770  15.400  0.00  0.00            
ATOM    482  C2  G   X  23      96.790  76.340  16.410  0.00  0.00            
ATOM    483  N2  G   X  23      96.660  76.990  17.530  0.00  0.00            
ATOM    484  N3  G   X  23      97.580  75.270  16.320  0.00  0.00            
ATOM    485  C4  G   X  23      97.440  74.610  15.070  0.00  0.00            
ATOM    486  C3' G   X  23      98.590  70.510  15.510  0.00  0.00            
ATOM    487  C2' G   X  23      98.630  71.840  16.270  0.00  0.00            
ATOM    488  O2' G   X  23      99.490  71.920  17.370  0.00  0.00            
ATOM    489  O3' G   X  23      98.440  69.470  16.430  0.00  0.00            
ATOM    490  P   G   X  24      97.160  68.570  16.500  0.00  0.00            
ATOM    491  OP1 G   X  24      97.620  67.450  17.330  0.00  0.00            
ATOM    492  OP2 G   X  24      96.740  68.210  15.150  0.00  0.00            
ATOM    493  O5' G   X  24      96.000  69.460  17.110  0.00  0.00            
ATOM    494  C5' G   X  24      96.130  69.920  18.450  0.00  0.00            
ATOM    495  C4' G   X  24      95.170  71.070  18.790  0.00  0.00            
ATOM    496  O4' G   X  24      95.450  72.170  17.870  0.00  0.00            
ATOM    497  C1' G   X  24      94.220  72.850  17.440  0.00  0.00            
ATOM    498  N9  G   X  24      94.050  72.770  15.940  0.00  0.00            
ATOM    499  C8  G   X  24      94.530  71.740  15.140  0.00  0.00            
ATOM    500  N7  G   X  24      94.250  71.810  13.930  0.00  0.00            
ATOM    501  C5  G   X  24      93.600  73.060  13.880  0.00  0.00            
ATOM    502  C6  G   X  24      92.990  73.760  12.790  0.00  0.00            
ATOM    503  O6  G   X  24      92.730  73.380  11.640  0.00  0.00            
ATOM    504  N1  G   X  24      92.610  75.040  13.040  0.00  0.00            
ATOM    505  C2  G   X  24      92.750  75.630  14.220  0.00  0.00            
ATOM    506  N2  G   X  24      92.420  76.880  14.230  0.00  0.00            
ATOM    507  N3  G   X  24      93.110  74.990  15.330  0.00  0.00            
ATOM    508  C4  G   X  24      93.570  73.700  15.080  0.00  0.00            
ATOM    509  C3' G   X  24      93.700  70.780  18.600  0.00  0.00            
ATOM    510  C2' G   X  24      93.150  72.200  18.360  0.00  0.00            
ATOM    511  O2' G   X  24      92.940  72.910  19.500  0.00  0.00            
ATOM    512  O3' G   X  24      93.070  70.100  19.680  0.00  0.00            
ATOM    513  P   G   X  25      91.690  69.240  19.620  0.00  0.00            
ATOM    514  OP1 G   X  25      91.600  68.490  20.860  0.00  0.00            
ATOM    515  OP2 G   X  25      91.630  68.440  18.380  0.00  0.00            
ATOM    516  O5' G   X  25      90.610  70.380  19.470  0.00  0.00            
ATOM    517  C5' G   X  25      90.300  71.190  20.600  0.00  0.00            
ATOM    518  C4' G   X  25      89.430  72.350  20.190  0.00  0.00            
ATOM    519  O4' G   X  25      89.970  73.030  19.050  0.00  0.00            
ATOM    520  C1' G   X  25      88.900  73.220  18.110  0.00  0.00            
ATOM    521  N9  G   X  25      89.020  72.470  16.850  0.00  0.00            
ATOM    522  C8  G   X  25      89.270  71.150  16.810  0.00  0.00            
ATOM    523  N7  G   X  25      89.670  70.650  15.600  0.00  0.00            
ATOM    524  C5  G   X  25      89.600  71.870  14.820  0.00  0.00            
ATOM    525  C6  G   X  25      89.900  72.130  13.410  0.00  0.00            
ATOM    526  O6  G   X  25      90.120  71.270  12.530  0.00  0.00            
ATOM    527  N1  G   X  25      89.910  73.420  13.140  0.00  0.00            
ATOM    528  C2  G   X  25      89.520  74.430  13.970  0.00  0.00            
ATOM    529  N2  G   X  25      89.560  75.620  13.550  0.00  0.00            
ATOM    530  N3  G   X  25      89.300  74.270  15.210  0.00  0.00            
ATOM    531  C4  G   X  25      89.350  72.970  15.600  0.00  0.00            
ATOM    532  C3' G   X  25      88.000  71.990  19.780  0.00  0.00            
ATOM    533  C2' G   X  25      87.590  73.030  18.780  0.00  0.00            
ATOM    534  O2' G   X  25      87.200  74.310  19.270  0.00  0.00            
ATOM    535  O3' G   X  25      87.130  71.890  20.880  0.00  0.00            
ATOM    536  P   A   X  26      85.560  71.460  20.680  0.00  0.00            
ATOM    537  OP1 A   X  26      85.040  70.800  21.960  0.00  0.00            
ATOM    538  OP2 A   X  26      85.400  70.770  19.350  0.00  0.00            
ATOM    539  O5' A   X  26      84.980  72.900  20.620  0.00  0.00            
ATOM    540  C5' A   X  26      85.050  73.810  21.700  0.00  0.00            
ATOM    541  C4' A   X  26      84.360  75.190  21.280  0.00  0.00            
ATOM    542  O4' A   X  26      84.830  75.730  20.060  0.00  0.00            
ATOM    543  C1' A   X  26      83.850  75.810  19.100  0.00  0.00            
ATOM    544  N9  A   X  26      84.320  75.470  17.780  0.00  0.00            
ATOM    545  C8  A   X  26      84.870  74.250  17.460  0.00  0.00            
ATOM    546  N7  A   X  26      85.160  74.160  16.150  0.00  0.00            
ATOM    547  C5  A   X  26      84.990  75.480  15.650  0.00  0.00            
ATOM    548  C6  A   X  26      85.150  76.130  14.440  0.00  0.00            
ATOM    549  N6  A   X  26      85.540  75.690  13.250  0.00  0.00            
ATOM    550  N1  A   X  26      84.860  77.440  14.420  0.00  0.00            
ATOM    551  C2  A   X  26      84.220  78.020  15.380  0.00  0.00            
ATOM    552  N3  A   X  26      83.900  77.430  16.550  0.00  0.00            
ATOM    553  C4  A   X  26      84.370  76.210  16.640  0.00  0.00            
ATOM    554  C3' A   X  26      82.770  75.010  21.170  0.00  0.00            
ATOM    555  C2' A   X  26      82.700  74.960  19.620  0.00  0.00            
ATOM    556  O2' A   X  26      81.410  75.260  19.120  0.00  0.00            
ATOM    557  O3' A   X  26      82.130  76.190  21.610  0.00  0.00            
ATOM    558  P   G   X  27      82.000  76.540  23.100  0.00  0.00            
ATOM    559  OP1 G   X  27      82.080  75.390  24.010  0.00  0.00            
ATOM    560  OP2 G   X  27      80.760  77.360  23.180  0.00  0.00            
ATOM    561  O5' G   X  27      83.260  77.430  23.420  0.00  0.00            
ATOM    562  C5' G   X  27      83.250  78.830  23.200  0.00  0.00            
ATOM    563  C4' G   X  27      84.310  79.100  22.220  0.00  0.00            
ATOM    564  O4' G   X  27      84.020  78.390  21.000  0.00  0.00            
ATOM    565  C1' G   X  27      84.180  79.250  19.870  0.00  0.00            
ATOM    566  N9  G   X  27      82.860  79.730  19.330  0.00  0.00            
ATOM    567  C8  G   X  27      81.600  79.520  19.870  0.00  0.00            
ATOM    568  N7  G   X  27      80.600  80.080  19.120  0.00  0.00            
ATOM    569  C5  G   X  27      81.350  80.770  18.090  0.00  0.00            
ATOM    570  C6  G   X  27      80.820  81.560  17.070  0.00  0.00            
ATOM    571  O6  G   X  27      79.680  81.900  16.900  0.00  0.00            
ATOM    572  N1  G   X  27      81.810  81.960  16.210  0.00  0.00            
ATOM    573  C2  G   X  27      83.070  81.600  16.280  0.00  0.00            
ATOM    574  N2  G   X  27      83.870  81.820  15.290  0.00  0.00            
ATOM    575  N3  G   X  27      83.550  80.870  17.300  0.00  0.00            
ATOM    576  C4  G   X  27      82.680  80.490  18.250  0.00  0.00            
ATOM    577  C3' G   X  27      84.360  80.590  21.750  0.00  0.00            
ATOM    578  C2' G   X  27      85.020  80.380  20.410  0.00  0.00            
ATOM    579  O2' G   X  27      86.380  80.050  20.590  0.00  0.00            
ATOM    580  O3' G   X  27      85.020  81.370  22.650  0.00  0.00            
ATOM    581  P   C   X  28      84.660  82.870  22.760  0.00  0.00            
ATOM    582  OP1 C   X  28      85.640  83.460  23.700  0.00  0.00            
ATOM    583  OP2 C   X  28      83.180  82.930  23.040  0.00  0.00            
ATOM    584  O5' C   X  28      85.090  83.500  21.390  0.00  0.00            
ATOM    585  C5' C   X  28      86.460  83.530  20.980  0.00  0.00            
ATOM    586  C4' C   X  28      86.630  84.420  19.780  0.00  0.00            
ATOM    587  O4' C   X  28      85.990  83.870  18.690  0.00  0.00            
ATOM    588  C1' C   X  28      85.420  84.890  17.900  0.00  0.00            
ATOM    589  N1  C   X  28      83.910  84.960  17.990  0.00  0.00            
ATOM    590  C6  C   X  28      83.230  84.170  18.870  0.00  0.00            
ATOM    591  C5  C   X  28      81.870  84.300  18.900  0.00  0.00            
ATOM    592  C4  C   X  28      81.250  85.230  18.070  0.00  0.00            
ATOM    593  N4  C   X  28      80.010  85.210  17.940  0.00  0.00            
ATOM    594  N3  C   X  28      81.910  85.880  17.200  0.00  0.00            
ATOM    595  C2  C   X  28      83.230  85.730  17.120  0.00  0.00            
ATOM    596  O2  C   X  28      83.730  86.330  16.170  0.00  0.00            
ATOM    597  C3' C   X  28      86.110  85.880  19.950  0.00  0.00            
ATOM    598  C2' C   X  28      85.990  86.180  18.460  0.00  0.00            
ATOM    599  O2' C   X  28      87.190  86.290  17.780  0.00  0.00            
ATOM    600  O3' C   X  28      87.130  86.650  20.630  0.00  0.00            
ATOM    601  P   C   X  29      86.800  87.790  21.600  0.00  0.00            
ATOM    602  OP1 C   X  29      88.060  88.540  21.880  0.00  0.00            
ATOM    603  OP2 C   X  29      85.930  87.310  22.680  0.00  0.00            
ATOM    604  O5' C   X  29      85.960  88.780  20.670  0.00  0.00            
ATOM    605  C5' C   X  29      86.620  89.470  19.600  0.00  0.00            
ATOM    606  C4' C   X  29      85.700  90.290  18.670  0.00  0.00            
ATOM    607  O4' C   X  29      84.880  89.430  17.950  0.00  0.00            
ATOM    608  C1' C   X  29      83.640  90.020  17.700  0.00  0.00            
ATOM    609  N1  C   X  29      82.390  89.320  18.090  0.00  0.00            
ATOM    610  C6  C   X  29      82.330  88.620  19.280  0.00  0.00            
ATOM    611  C5  C   X  29      81.170  88.240  19.810  0.00  0.00            
ATOM    612  C4  C   X  29      80.020  88.550  19.080  0.00  0.00            
ATOM    613  N4  C   X  29      78.870  88.040  19.360  0.00  0.00            
ATOM    614  N3  C   X  29      80.060  89.300  17.970  0.00  0.00            
ATOM    615  C2  C   X  29      81.230  89.630  17.440  0.00  0.00            
ATOM    616  O2  C   X  29      81.210  90.290  16.410  0.00  0.00            
ATOM    617  C3' C   X  29      84.880  91.380  19.290  0.00  0.00            
ATOM    618  C2' C   X  29      83.680  91.410  18.310  0.00  0.00            
ATOM    619  O2' C   X  29      83.800  92.340  17.230  0.00  0.00            
ATOM    620  O3' C   X  29      85.440  92.660  19.510  0.00  0.00            
ATOM    621  P   U   X  30      85.540  93.420  20.960  0.00  0.00            
ATOM    622  OP1 U   X  30      86.730  93.000  21.700  0.00  0.00            
ATOM    623  OP2 U   X  30      84.210  93.370  21.580  0.00  0.00            
ATOM    624  O5' U   X  30      85.730  94.910  20.420  0.00  0.00            
ATOM    625  C5' U   X  30      86.950  95.400  19.790  0.00  0.00            
ATOM    626  C4' U   X  30      86.950  96.910  19.650  0.00  0.00            
ATOM    627  O4' U   X  30      85.820  97.390  19.010  0.00  0.00            
ATOM    628  C1' U   X  30      85.740  98.780  19.330  0.00  0.00            
ATOM    629  N1  U   X  30      84.340  99.180  19.530  0.00  0.00            
ATOM    630  C6  U   X  30      83.510  98.400  20.240  0.00  0.00            
ATOM    631  C5  U   X  30      82.210  98.750  20.520  0.00  0.00            
ATOM    632  C4  U   X  30      81.600  99.970  19.890  0.00  0.00            
ATOM    633  O4  U   X  30      80.440 100.370  19.860  0.00  0.00            
ATOM    634  N3  U   X  30      82.550 100.760  19.270  0.00  0.00            
ATOM    635  C2  U   X  30      83.920 100.450  19.090  0.00  0.00            
ATOM    636  O2  U   X  30      84.720 101.340  18.810  0.00  0.00            
ATOM    637  C3' U   X  30      86.960  97.670  20.980  0.00  0.00            
ATOM    638  C2' U   X  30      86.640  99.110  20.470  0.00  0.00            
ATOM    639  O2' U   X  30      87.840  99.560  19.880  0.00  0.00            
ATOM    640  O3' U   X  30      88.150  97.620  21.750  0.00  0.00            
ATOM    641  P   U   X  31      88.220  98.060  23.280  0.00  0.00            
ATOM    642  OP1 U   X  31      89.550  97.760  23.800  0.00  0.00            
ATOM    643  OP2 U   X  31      87.040  97.510  23.990  0.00  0.00            
ATOM    644  O5' U   X  31      88.000  99.660  23.280  0.00  0.00            
ATOM    645  C5' U   X  31      89.080 100.470  23.020  0.00  0.00            
ATOM    646  C4' U   X  31      88.880 101.990  22.820  0.00  0.00            
ATOM    647  O4' U   X  31      87.940 102.290  21.760  0.00  0.00            
ATOM    648  C1' U   X  31      87.120 103.400  22.050  0.00  0.00            
ATOM    649  N1  U   X  31      85.640 103.080  22.270  0.00  0.00            
ATOM    650  C6  U   X  31      85.210 101.930  22.960  0.00  0.00            
ATOM    651  C5  U   X  31      83.870 101.690  23.060  0.00  0.00            
ATOM    652  C4  U   X  31      82.850 102.640  22.500  0.00  0.00            
ATOM    653  O4  U   X  31      81.660 102.480  22.510  0.00  0.00            
ATOM    654  N3  U   X  31      83.430 103.830  21.940  0.00  0.00            
ATOM    655  C2  U   X  31      84.720 104.010  21.760  0.00  0.00            
ATOM    656  O2  U   X  31      84.940 104.910  20.940  0.00  0.00            
ATOM    657  C3' U   X  31      88.330 102.720  24.010  0.00  0.00            
ATOM    658  C2' U   X  31      87.790 103.930  23.350  0.00  0.00            
ATOM    659  O2' U   X  31      88.880 104.810  23.060  0.00  0.00            
ATOM    660  O3' U   X  31      89.200 102.980  25.050  0.00  0.00            
ATOM    661  P   C   X  32      88.610 103.320  26.530  0.00  0.00            
ATOM    662  OP1 C   X  32      89.720 103.240  27.490  0.00  0.00            
ATOM    663  OP2 C   X  32      87.490 102.410  26.640  0.00  0.00            
ATOM    664  O5' C   X  32      87.960 104.700  26.250  0.00  0.00            
ATOM    665  C5' C   X  32      88.690 105.940  26.450  0.00  0.00            
ATOM    666  C4' C   X  32      87.890 107.210  26.190  0.00  0.00            
ATOM    667  O4' C   X  32      87.060 107.180  25.050  0.00  0.00            
ATOM    668  C1' C   X  32      85.800 107.900  25.300  0.00  0.00            
ATOM    669  N1  C   X  32      84.650 106.940  25.280  0.00  0.00            
ATOM    670  C6  C   X  32      84.770 105.570  25.370  0.00  0.00            
ATOM    671  C5  C   X  32      83.740 104.750  25.430  0.00  0.00            
ATOM    672  C4  C   X  32      82.440 105.300  25.280  0.00  0.00            
ATOM    673  N4  C   X  32      81.390 104.540  25.070  0.00  0.00            
ATOM    674  N3  C   X  32      82.260 106.590  25.090  0.00  0.00            
ATOM    675  C2  C   X  32      83.320 107.440  25.090  0.00  0.00            
ATOM    676  O2  C   X  32      83.140 108.580  24.930  0.00  0.00            
ATOM    677  C3' C   X  32      86.950 107.490  27.380  0.00  0.00            
ATOM    678  C2' C   X  32      86.090 108.520  26.700  0.00  0.00            
ATOM    679  O2' C   X  32      86.720 109.720  26.540  0.00  0.00            
ATOM    680  O3' C   X  32      87.550 107.890  28.660  0.00  0.00            
ATOM    681  P   G   X  33      86.880 107.620  30.020  0.00  0.00            
ATOM    682  OP1 G   X  33      87.770 108.000  31.080  0.00  0.00            
ATOM    683  OP2 G   X  33      86.520 106.170  30.080  0.00  0.00            
ATOM    684  O5' G   X  33      85.500 108.380  30.270  0.00  0.00            
ATOM    685  C5' G   X  33      85.430 109.790  30.170  0.00  0.00            
ATOM    686  C4' G   X  33      84.060 110.200  29.850  0.00  0.00            
ATOM    687  O4' G   X  33      83.590 109.730  28.580  0.00  0.00            
ATOM    688  C1' G   X  33      82.190 109.490  28.650  0.00  0.00            
ATOM    689  N9  G   X  33      81.750 108.070  28.570  0.00  0.00            
ATOM    690  C8  G   X  33      82.510 106.880  28.530  0.00  0.00            
ATOM    691  N7  G   X  33      81.830 105.750  28.390  0.00  0.00            
ATOM    692  C5  G   X  33      80.520 106.210  28.340  0.00  0.00            
ATOM    693  C6  G   X  33      79.310 105.460  28.180  0.00  0.00            
ATOM    694  O6  G   X  33      79.230 104.240  27.930  0.00  0.00            
ATOM    695  N1  G   X  33      78.160 106.200  28.300  0.00  0.00            
ATOM    696  C2  G   X  33      78.200 107.540  28.480  0.00  0.00            
ATOM    697  N2  G   X  33      77.120 108.260  28.670  0.00  0.00            
ATOM    698  N3  G   X  33      79.310 108.300  28.610  0.00  0.00            
ATOM    699  C4  G   X  33      80.450 107.580  28.510  0.00  0.00            
ATOM    700  C3' G   X  33      82.980 109.870  30.930  0.00  0.00            
ATOM    701  C2' G   X  33      81.750 110.080  30.010  0.00  0.00            
ATOM    702  O2' G   X  33      81.400 111.460  29.640  0.00  0.00            
ATOM    703  O3' G   X  33      82.940 110.680  32.050  0.00  0.00            
ATOM    704  P   G   X  34      82.120 110.220  33.370  0.00  0.00            
ATOM    705  OP1 G   X  34      82.410 111.270  34.400  0.00  0.00            
ATOM    706  OP2 G   X  34      82.460 108.810  33.600  0.00  0.00            
ATOM    707  O5' G   X  34      80.520 110.130  33.280  0.00  0.00            
ATOM    708  C5' G   X  34      79.760 111.360  33.220  0.00  0.00            
ATOM    709  C4' G   X  34      78.240 111.310  33.090  0.00  0.00            
ATOM    710  O4' G   X  34      77.850 110.520  32.000  0.00  0.00            
ATOM    711  C1' G   X  34      76.660 109.770  32.140  0.00  0.00            
ATOM    712  N9  G   X  34      77.010 108.320  31.900  0.00  0.00            
ATOM    713  C8  G   X  34      78.250 107.800  31.690  0.00  0.00            
ATOM    714  N7  G   X  34      78.290 106.540  31.500  0.00  0.00            
ATOM    715  C5  G   X  34      77.000 106.100  31.650  0.00  0.00            
ATOM    716  C6  G   X  34      76.310 104.800  31.550  0.00  0.00            
ATOM    717  O6  G   X  34      76.810 103.740  31.310  0.00  0.00            
ATOM    718  N1  G   X  34      75.010 104.850  31.780  0.00  0.00            
ATOM    719  C2  G   X  34      74.370 106.050  32.010  0.00  0.00            
ATOM    720  N2  G   X  34      73.110 105.890  32.320  0.00  0.00            
ATOM    721  N3  G   X  34      74.880 107.320  32.070  0.00  0.00            
ATOM    722  C4  G   X  34      76.230 107.240  31.860  0.00  0.00            
ATOM    723  C3' G   X  34      77.590 110.560  34.290  0.00  0.00            
ATOM    724  C2' G   X  34      76.310 110.090  33.640  0.00  0.00            
ATOM    725  O2' G   X  34      75.220 110.990  33.740  0.00  0.00            
ATOM    726  O3' G   X  34      77.430 111.330  35.480  0.00  0.00            
ATOM    727  P   A   X  35      77.610 110.770  36.940  0.00  0.00            
ATOM    728  OP1 A   X  35      77.410 111.850  37.950  0.00  0.00            
ATOM    729  OP2 A   X  35      78.850 110.050  36.930  0.00  0.00            
ATOM    730  O5' A   X  35      76.470 109.750  37.090  0.00  0.00            
ATOM    731  C5' A   X  35      75.180 110.290  37.150  0.00  0.00            
ATOM    732  C4' A   X  35      74.110 109.250  37.060  0.00  0.00            
ATOM    733  O4' A   X  35      74.050 108.550  35.780  0.00  0.00            
ATOM    734  C1' A   X  35      73.790 107.160  35.870  0.00  0.00            
ATOM    735  N9  A   X  35      75.080 106.440  35.630  0.00  0.00            
ATOM    736  C8  A   X  35      76.330 106.890  35.400  0.00  0.00            
ATOM    737  N7  A   X  35      77.120 105.870  35.160  0.00  0.00            
ATOM    738  C5  A   X  35      76.390 104.670  35.090  0.00  0.00            
ATOM    739  C6  A   X  35      76.580 103.260  34.810  0.00  0.00            
ATOM    740  N6  A   X  35      77.770 102.850  34.440  0.00  0.00            
ATOM    741  N1  A   X  35      75.580 102.360  34.960  0.00  0.00            
ATOM    742  C2  A   X  35      74.370 102.880  35.200  0.00  0.00            
ATOM    743  N3  A   X  35      74.040 104.120  35.520  0.00  0.00            
ATOM    744  C4  A   X  35      75.110 105.020  35.490  0.00  0.00            
ATOM    745  C3' A   X  35      74.210 108.090  38.080  0.00  0.00            
ATOM    746  C2' A   X  35      73.370 106.960  37.330  0.00  0.00            
ATOM    747  O2' A   X  35      71.930 107.090  37.480  0.00  0.00            
ATOM    748  O3' A   X  35      73.590 108.540  39.310  0.00  0.00            
ATOM    749  P   A   X  36      73.940 107.830  40.710  0.00  0.00            
ATOM    750  OP1 A   X  36      73.050 108.380  41.710  0.00  0.00            
ATOM    751  OP2 A   X  36      75.410 107.780  40.980  0.00  0.00            
ATOM    752  O5' A   X  36      73.600 106.250  40.330  0.00  0.00            
ATOM    753  C5' A   X  36      72.490 105.680  40.880  0.00  0.00            
ATOM    754  C4' A   X  36      72.410 104.150  40.530  0.00  0.00            
ATOM    755  O4' A   X  36      72.780 103.830  39.190  0.00  0.00            
ATOM    756  C1' A   X  36      73.540 102.610  39.130  0.00  0.00            
ATOM    757  N9  A   X  36      74.950 102.900  38.790  0.00  0.00            
ATOM    758  C8  A   X  36      75.580 104.100  38.650  0.00  0.00            
ATOM    759  N7  A   X  36      76.800 104.000  38.250  0.00  0.00            
ATOM    760  C5  A   X  36      76.990 102.610  38.010  0.00  0.00            
ATOM    761  C6  A   X  36      78.040 101.730  37.620  0.00  0.00            
ATOM    762  N6  A   X  36      79.220 102.040  37.230  0.00  0.00            
ATOM    763  N1  A   X  36      77.860 100.420  37.510  0.00  0.00            
ATOM    764  C2  A   X  36      76.710  99.950  37.900  0.00  0.00            
ATOM    765  N3  A   X  36      75.660 100.630  38.320  0.00  0.00            
ATOM    766  C4  A   X  36      75.850 101.980  38.310  0.00  0.00            
ATOM    767  C3' A   X  36      73.280 103.190  41.400  0.00  0.00            
ATOM    768  C2' A   X  36      73.320 101.980  40.540  0.00  0.00            
ATOM    769  O2' A   X  36      72.130 101.140  40.440  0.00  0.00            
ATOM    770  O3' A   X  36      72.720 103.000  42.710  0.00  0.00            
ATOM    771  P   G   X  37      73.670 102.740  43.870  0.00  0.00            
ATOM    772  OP1 G   X  37      72.770 102.340  45.020  0.00  0.00            
ATOM    773  OP2 G   X  37      74.570 103.880  44.070  0.00  0.00            
ATOM    774  O5' G   X  37      74.590 101.420  43.450  0.00  0.00            
ATOM    775  C5' G   X  37      73.990 100.090  43.440  0.00  0.00            
ATOM    776  C4' G   X  37      74.870  99.020  42.840  0.00  0.00            
ATOM    777  O4' G   X  37      75.390  99.290  41.500  0.00  0.00            
ATOM    778  C1' G   X  37      76.730  98.820  41.360  0.00  0.00            
ATOM    779  N9  G   X  37      77.590 100.050  41.240  0.00  0.00            
ATOM    780  C8  G   X  37      77.290 101.400  41.360  0.00  0.00            
ATOM    781  N7  G   X  37      78.160 102.280  41.040  0.00  0.00            
ATOM    782  C5  G   X  37      79.190 101.510  40.660  0.00  0.00            
ATOM    783  C6  G   X  37      80.470 101.890  40.130  0.00  0.00            
ATOM    784  O6  G   X  37      80.920 102.990  39.920  0.00  0.00            
ATOM    785  N1  G   X  37      81.330 100.850  39.980  0.00  0.00            
ATOM    786  C2  G   X  37      80.980  99.580  40.160  0.00  0.00            
ATOM    787  N2  G   X  37      81.970  98.750  39.830  0.00  0.00            
ATOM    788  N3  G   X  37      79.750  99.050  40.470  0.00  0.00            
ATOM    789  C4  G   X  37      78.940 100.080  40.860  0.00  0.00            
ATOM    790  C3' G   X  37      76.160  98.870  43.610  0.00  0.00            
ATOM    791  C2' G   X  37      77.030  98.020  42.650  0.00  0.00            
ATOM    792  O2' G   X  37      76.630  96.710  42.460  0.00  0.00            
ATOM    793  O3' G   X  37      76.010  98.120  44.810  0.00  0.00            
ATOM    794  P   A   X  38      76.930  98.230  46.100  0.00  0.00            
ATOM    795  OP1 A   X  38      76.190  97.680  47.230  0.00  0.00            
ATOM    796  OP2 A   X  38      77.430  99.610  46.150  0.00  0.00            
ATOM    797  O5' A   X  38      78.180  97.290  45.670  0.00  0.00            
ATOM    798  C5' A   X  38      78.310  96.030  46.250  0.00  0.00            
ATOM    799  C4' A   X  38      77.280  95.070  45.790  0.00  0.00            
ATOM    800  O4' A   X  38      77.200  94.900  44.360  0.00  0.00            
ATOM    801  C1' A   X  38      77.600  93.620  43.950  0.00  0.00            
ATOM    802  N9  A   X  38      79.060  93.560  43.750  0.00  0.00            
ATOM    803  C8  A   X  38      80.050  94.510  43.900  0.00  0.00            
ATOM    804  N7  A   X  38      81.230  94.030  43.640  0.00  0.00            
ATOM    805  C5  A   X  38      81.120  92.690  43.370  0.00  0.00            
ATOM    806  C6  A   X  38      82.000  91.620  43.000  0.00  0.00            
ATOM    807  N6  A   X  38      83.280  91.820  42.750  0.00  0.00            
ATOM    808  N1  A   X  38      81.590  90.360  42.710  0.00  0.00            
ATOM    809  C2  A   X  38      80.280  90.160  42.730  0.00  0.00            
ATOM    810  N3  A   X  38      79.350  91.110  43.010  0.00  0.00            
ATOM    811  C4  A   X  38      79.810  92.360  43.400  0.00  0.00            
ATOM    812  C3' A   X  38      77.630  93.580  46.250  0.00  0.00            
ATOM    813  C2' A   X  38      77.140  92.740  45.060  0.00  0.00            
ATOM    814  O2' A   X  38      75.750  92.490  44.890  0.00  0.00            
ATOM    815  O3' A   X  38      76.930  93.220  47.470  0.00  0.00            
ATOM    816  P   A   X  39      77.790  92.850  48.810  0.00  0.00            
ATOM    817  OP1 A   X  39      76.890  92.720  49.990  0.00  0.00            
ATOM    818  OP2 A   X  39      78.970  93.680  49.020  0.00  0.00            
ATOM    819  O5' A   X  39      78.440  91.410  48.520  0.00  0.00            
ATOM    820  C5' A   X  39      77.660  90.210  48.370  0.00  0.00            
ATOM    821  C4' A   X  39      78.490  89.090  47.690  0.00  0.00            
ATOM    822  O4' A   X  39      79.050  89.500  46.450  0.00  0.00            
ATOM    823  C1' A   X  39      80.390  88.910  46.270  0.00  0.00            
ATOM    824  N9  A   X  39      81.460  89.960  46.470  0.00  0.00            
ATOM    825  C8  A   X  39      81.390  91.150  47.130  0.00  0.00            
ATOM    826  N7  A   X  39      82.400  91.880  47.130  0.00  0.00            
ATOM    827  C5  A   X  39      83.340  91.060  46.430  0.00  0.00            
ATOM    828  C6  A   X  39      84.610  91.230  45.810  0.00  0.00            
ATOM    829  N6  A   X  39      85.140  92.400  45.700  0.00  0.00            
ATOM    830  N1  A   X  39      85.150  90.270  45.050  0.00  0.00            
ATOM    831  C2  A   X  39      84.390  89.170  44.760  0.00  0.00            
ATOM    832  N3  A   X  39      83.160  88.980  45.140  0.00  0.00            
ATOM    833  C4  A   X  39      82.730  89.890  46.000  0.00  0.00            
ATOM    834  C3' A   X  39      79.640  88.510  48.520  0.00  0.00            
ATOM    835  C2' A   X  39      80.440  87.850  47.370  0.00  0.00            
ATOM    836  O2' A   X  39      79.880  86.550  47.070  0.00  0.00            
ATOM    837  O3' A   X  39      79.130  87.630  49.510  0.00  0.00            
ATOM    838  P   C   X  40      79.920  87.260  50.840  0.00  0.00            
ATOM    839  OP1 C   X  40      79.140  86.310  51.520  0.00  0.00            
ATOM    840  OP2 C   X  40      80.370  88.470  51.510  0.00  0.00            
ATOM    841  O5' C   X  40      81.280  86.680  50.270  0.00  0.00            
ATOM    842  C5' C   X  40      81.460  85.370  49.910  0.00  0.00            
ATOM    843  C4' C   X  40      82.810  85.060  49.430  0.00  0.00            
ATOM    844  O4' C   X  40      83.220  85.770  48.260  0.00  0.00            
ATOM    845  C1' C   X  40      84.660  85.830  48.170  0.00  0.00            
ATOM    846  N1  C   X  40      85.050  87.240  47.930  0.00  0.00            
ATOM    847  C6  C   X  40      84.540  88.270  48.700  0.00  0.00            
ATOM    848  C5  C   X  40      85.130  89.490  48.720  0.00  0.00            
ATOM    849  C4  C   X  40      86.420  89.600  48.140  0.00  0.00            
ATOM    850  N4  C   X  40      87.030  90.760  48.220  0.00  0.00            
ATOM    851  N3  C   X  40      87.090  88.590  47.550  0.00  0.00            
ATOM    852  C2  C   X  40      86.380  87.380  47.440  0.00  0.00            
ATOM    853  O2  C   X  40      86.990  86.470  46.910  0.00  0.00            
ATOM    854  C3' C   X  40      83.980  85.330  50.360  0.00  0.00            
ATOM    855  C2' C   X  40      85.230  85.220  49.410  0.00  0.00            
ATOM    856  O2' C   X  40      85.470  83.810  49.260  0.00  0.00            
ATOM    857  O3' C   X  40      84.120  84.480  51.530  0.00  0.00            
ATOM    858  P   G   X  41      84.820  84.980  52.810  0.00  0.00            
ATOM    859  OP1 G   X  41      84.810  83.870  53.800  0.00  0.00            
ATOM    860  OP2 G   X  41      84.160  86.220  53.230  0.00  0.00            
ATOM    861  O5' G   X  41      86.380  85.210  52.380  0.00  0.00            
ATOM    862  C5' G   X  41      87.300  84.160  52.230  0.00  0.00            
ATOM    863  C4' G   X  41      88.730  84.740  51.870  0.00  0.00            
ATOM    864  O4' G   X  41      88.660  85.660  50.760  0.00  0.00            
ATOM    865  C1' G   X  41      89.360  86.850  51.030  0.00  0.00            
ATOM    866  N9  G   X  41      88.470  87.960  51.430  0.00  0.00            
ATOM    867  C8  G   X  41      87.100  88.100  51.220  0.00  0.00            
ATOM    868  N7  G   X  41      86.670  89.340  51.340  0.00  0.00            
ATOM    869  C5  G   X  41      87.800  90.050  51.720  0.00  0.00            
ATOM    870  C6  G   X  41      88.060  91.440  52.030  0.00  0.00            
ATOM    871  O6  G   X  41      87.310  92.410  52.020  0.00  0.00            
ATOM    872  N1  G   X  41      89.350  91.780  52.180  0.00  0.00            
ATOM    873  C2  G   X  41      90.340  90.840  52.340  0.00  0.00            
ATOM    874  N2  G   X  41      91.580  91.190  52.600  0.00  0.00            
ATOM    875  N3  G   X  41      90.160  89.560  52.100  0.00  0.00            
ATOM    876  C4  G   X  41      88.880  89.230  51.800  0.00  0.00            
ATOM    877  C3' G   X  41      89.260  85.660  53.030  0.00  0.00            
ATOM    878  C2' G   X  41      90.350  86.410  52.230  0.00  0.00            
ATOM    879  O2' G   X  41      91.500  85.720  51.790  0.00  0.00            
ATOM    880  O3' G   X  41      89.780  84.870  54.080  0.00  0.00            
ATOM    881  P   G   X  42      89.760  85.280  55.600  0.00  0.00            
ATOM    882  OP1 G   X  42      90.300  84.110  56.300  0.00  0.00            
ATOM    883  OP2 G   X  42      88.410  85.670  55.990  0.00  0.00            
ATOM    884  O5' G   X  42      90.720  86.560  55.690  0.00  0.00            
ATOM    885  C5' G   X  42      92.140  86.450  55.720  0.00  0.00            
ATOM    886  C4' G   X  42      92.850  87.730  55.970  0.00  0.00            
ATOM    887  O4' G   X  42      92.620  88.750  54.930  0.00  0.00            
ATOM    888  C1' G   X  42      92.320  89.990  55.550  0.00  0.00            
ATOM    889  N9  G   X  42      90.820  90.220  55.490  0.00  0.00            
ATOM    890  C8  G   X  42      89.800  89.400  55.100  0.00  0.00            
ATOM    891  N7  G   X  42      88.590  89.820  55.300  0.00  0.00            
ATOM    892  C5  G   X  42      88.910  91.110  55.890  0.00  0.00            
ATOM    893  C6  G   X  42      88.050  92.160  56.240  0.00  0.00            
ATOM    894  O6  G   X  42      86.800  92.160  56.110  0.00  0.00            
ATOM    895  N1  G   X  42      88.630  93.310  56.640  0.00  0.00            
ATOM    896  C2  G   X  42      89.980  93.450  56.720  0.00  0.00            
ATOM    897  N2  G   X  42      90.430  94.620  57.130  0.00  0.00            
ATOM    898  N3  G   X  42      90.880  92.460  56.470  0.00  0.00            
ATOM    899  C4  G   X  42      90.270  91.310  56.000  0.00  0.00            
ATOM    900  C3' G   X  42      92.660  88.440  57.270  0.00  0.00            
ATOM    901  C2' G   X  42      92.940  89.860  56.920  0.00  0.00            
ATOM    902  O2' G   X  42      94.310  90.310  56.870  0.00  0.00            
ATOM    903  O3' G   X  42      93.510  88.060  58.340  0.00  0.00            
ATOM    904  P   C   X  43      92.960  87.960  59.840  0.00  0.00            
ATOM    905  OP1 C   X  43      94.040  87.520  60.720  0.00  0.00            
ATOM    906  OP2 C   X  43      91.670  87.240  59.870  0.00  0.00            
ATOM    907  O5' C   X  43      92.640  89.410  60.200  0.00  0.00            
ATOM    908  C5' C   X  43      93.700  90.360  60.400  0.00  0.00            
ATOM    909  C4' C   X  43      93.040  91.710  60.570  0.00  0.00            
ATOM    910  O4' C   X  43      92.070  91.900  59.570  0.00  0.00            
ATOM    911  C1' C   X  43      91.060  92.810  60.030  0.00  0.00            
ATOM    912  N1  C   X  43      89.650  92.270  59.920  0.00  0.00            
ATOM    913  C6  C   X  43      89.390  91.070  59.410  0.00  0.00            
ATOM    914  C5  C   X  43      88.050  90.720  59.250  0.00  0.00            
ATOM    915  C4  C   X  43      87.060  91.550  59.790  0.00  0.00            
ATOM    916  N4  C   X  43      85.840  91.210  59.650  0.00  0.00            
ATOM    917  N3  C   X  43      87.240  92.740  60.240  0.00  0.00            
ATOM    918  C2  C   X  43      88.550  93.170  60.170  0.00  0.00            
ATOM    919  O2  C   X  43      88.800  94.360  60.370  0.00  0.00            
ATOM    920  C3' C   X  43      92.230  91.910  61.880  0.00  0.00            
ATOM    921  C2' C   X  43      91.310  93.110  61.560  0.00  0.00            
ATOM    922  O2' C   X  43      91.960  94.400  61.600  0.00  0.00            
ATOM    923  O3' C   X  43      93.030  92.160  63.020  0.00  0.00            
ATOM    924  P   G   X  44      92.320  92.200  64.550  0.00  0.00            
ATOM    925  OP1 G   X  44      93.490  92.250  65.450  0.00  0.00            
ATOM    926  OP2 G   X  44      91.310  91.140  64.640  0.00  0.00            
ATOM    927  O5' G   X  44      91.480  93.580  64.640  0.00  0.00            
ATOM    928  C5' G   X  44      92.100  94.810  64.980  0.00  0.00            
ATOM    929  C4' G   X  44      91.070  95.950  65.220  0.00  0.00            
ATOM    930  O4' G   X  44      90.080  96.020  64.140  0.00  0.00            
ATOM    931  C1' G   X  44      88.820  96.370  64.690  0.00  0.00            
ATOM    932  N9  G   X  44      87.850  95.280  64.460  0.00  0.00            
ATOM    933  C8  G   X  44      88.160  93.980  64.110  0.00  0.00            
ATOM    934  N7  G   X  44      87.080  93.270  63.940  0.00  0.00            
ATOM    935  C5  G   X  44      86.010  94.150  64.140  0.00  0.00            
ATOM    936  C6  G   X  44      84.560  93.980  64.000  0.00  0.00            
ATOM    937  O6  G   X  44      84.000  92.960  63.570  0.00  0.00            
ATOM    938  N1  G   X  44      83.850  95.080  64.370  0.00  0.00            
ATOM    939  C2  G   X  44      84.370  96.250  64.690  0.00  0.00            
ATOM    940  N2  G   X  44      83.510  97.120  65.220  0.00  0.00            
ATOM    941  N3  G   X  44      85.700  96.470  64.780  0.00  0.00            
ATOM    942  C4  G   X  44      86.440  95.380  64.440  0.00  0.00            
ATOM    943  C3' G   X  44      90.170  95.720  66.430  0.00  0.00            
ATOM    944  C2' G   X  44      88.920  96.590  66.180  0.00  0.00            
ATOM    945  O2' G   X  44      89.210  98.000  66.210  0.00  0.00            
ATOM    946  O3' G   X  44      90.910  96.060  67.610  0.00  0.00            
ATOM    947  P   C   X  45      90.460  95.650  69.070  0.00  0.00            
ATOM    948  OP1 C   X  45      91.080  96.610  69.990  0.00  0.00            
ATOM    949  OP2 C   X  45      90.780  94.220  69.280  0.00  0.00            
ATOM    950  O5' C   X  45      88.930  95.940  69.200  0.00  0.00            
ATOM    951  C5' C   X  45      88.320  97.220  69.490  0.00  0.00            
ATOM    952  C4' C   X  45      86.840  97.290  69.600  0.00  0.00            
ATOM    953  O4' C   X  45      86.210  96.960  68.410  0.00  0.00            
ATOM    954  C1' C   X  45      84.880  96.380  68.730  0.00  0.00            
ATOM    955  N1  C   X  45      84.750  95.010  68.170  0.00  0.00            
ATOM    956  C6  C   X  45      85.800  94.250  67.760  0.00  0.00            
ATOM    957  C5  C   X  45      85.500  92.990  67.170  0.00  0.00            
ATOM    958  C4  C   X  45      84.160  92.670  66.960  0.00  0.00            
ATOM    959  N4  C   X  45      83.790  91.520  66.420  0.00  0.00            
ATOM    960  N3  C   X  45      83.150  93.430  67.240  0.00  0.00            
ATOM    961  C2  C   X  45      83.450  94.610  67.850  0.00  0.00            
ATOM    962  O2  C   X  45      82.480  95.280  68.180  0.00  0.00            
ATOM    963  C3' C   X  45      86.260  96.210  70.630  0.00  0.00            
ATOM    964  C2' C   X  45      84.770  96.230  70.210  0.00  0.00            
ATOM    965  O2' C   X  45      84.100  97.410  70.720  0.00  0.00            
ATOM    966  O3' C   X  45      86.510  96.610  72.000  0.00  0.00            
ATOM    967  P   C   X  46      86.530  95.530  73.090  0.00  0.00            
ATOM    968  OP1 C   X  46      87.100  96.200  74.330  0.00  0.00            
ATOM    969  OP2 C   X  46      87.280  94.370  72.500  0.00  0.00            
ATOM    970  O5' C   X  46      85.060  95.040  73.550  0.00  0.00            
ATOM    971  C5' C   X  46      84.090  95.920  74.050  0.00  0.00            
ATOM    972  C4' C   X  46      82.630  95.510  73.720  0.00  0.00            
ATOM    973  O4' C   X  46      82.320  95.350  72.380  0.00  0.00            
ATOM    974  C1' C   X  46      81.260  94.380  72.360  0.00  0.00            
ATOM    975  N1  C   X  46      81.610  93.120  71.600  0.00  0.00            
ATOM    976  C6  C   X  46      82.920  92.900  71.300  0.00  0.00            
ATOM    977  C5  C   X  46      83.230  91.890  70.510  0.00  0.00            
ATOM    978  C4  C   X  46      82.170  91.110  69.980  0.00  0.00            
ATOM    979  N4  C   X  46      82.460  90.080  69.230  0.00  0.00            
ATOM    980  N3  C   X  46      80.880  91.320  70.210  0.00  0.00            
ATOM    981  C2  C   X  46      80.590  92.330  71.080  0.00  0.00            
ATOM    982  O2  C   X  46      79.400  92.550  71.330  0.00  0.00            
ATOM    983  C3' C   X  46      82.230  94.270  74.510  0.00  0.00            
ATOM    984  C2' C   X  46      80.900  93.990  73.800  0.00  0.00            
ATOM    985  O2' C   X  46      79.740  94.790  74.090  0.00  0.00            
ATOM    986  O3' C   X  46      82.000  94.640  75.860  0.00  0.00            
ATOM    987  P   G   X  47      82.090  93.580  77.040  0.00  0.00            
ATOM    988  OP1 G   X  47      81.850  94.280  78.300  0.00  0.00            
ATOM    989  OP2 G   X  47      83.350  92.840  76.860  0.00  0.00            
ATOM    990  O5' G   X  47      80.910  92.570  76.810  0.00  0.00            
ATOM    991  C5' G   X  47      79.620  92.770  77.390  0.00  0.00            
ATOM    992  C4' G   X  47      78.670  91.850  76.640  0.00  0.00            
ATOM    993  O4' G   X  47      78.950  91.750  75.230  0.00  0.00            
ATOM    994  C1' G   X  47      78.620  90.430  74.800  0.00  0.00            
ATOM    995  N9  G   X  47      79.750  89.810  74.190  0.00  0.00            
ATOM    996  C8  G   X  47      81.090  90.060  74.330  0.00  0.00            
ATOM    997  N7  G   X  47      81.850  89.540  73.420  0.00  0.00            
ATOM    998  C5  G   X  47      81.010  88.610  72.760  0.00  0.00            
ATOM    999  C6  G   X  47      81.200  87.650  71.640  0.00  0.00            
ATOM   1000  O6  G   X  47      82.190  87.200  71.110  0.00  0.00            
ATOM   1001  N1  G   X  47      80.020  87.040  71.290  0.00  0.00            
ATOM   1002  C2  G   X  47      78.820  87.320  71.800  0.00  0.00            
ATOM   1003  N2  G   X  47      77.790  86.540  71.400  0.00  0.00            
ATOM   1004  N3  G   X  47      78.590  88.130  72.840  0.00  0.00            
ATOM   1005  C4  G   X  47      79.710  88.760  73.280  0.00  0.00            
ATOM   1006  C3' G   X  47      78.800  90.390  77.150  0.00  0.00            
ATOM   1007  C2' G   X  47      78.100  89.660  75.950  0.00  0.00            
ATOM   1008  O2' G   X  47      76.640  89.590  75.990  0.00  0.00            
ATOM   1009  O3' G   X  47      78.110  90.000  78.330  0.00  0.00            
ATOM   1010  P   C   X  48      78.650  88.760  79.160  0.00  0.00            
ATOM   1011  OP1 C   X  48      77.790  88.670  80.370  0.00  0.00            
ATOM   1012  OP2 C   X  48      80.120  88.970  79.370  0.00  0.00            
ATOM   1013  O5' C   X  48      78.400  87.500  78.220  0.00  0.00            
ATOM   1014  C5' C   X  48      77.100  86.960  78.010  0.00  0.00            
ATOM   1015  C4' C   X  48      77.090  85.750  76.970  0.00  0.00            
ATOM   1016  O4' C   X  48      77.660  86.150  75.700  0.00  0.00            
ATOM   1017  C1' C   X  48      78.150  84.930  75.070  0.00  0.00            
ATOM   1018  N1  C   X  48      79.410  85.160  74.330  0.00  0.00            
ATOM   1019  C6  C   X  48      80.380  85.980  74.890  0.00  0.00            
ATOM   1020  C5  C   X  48      81.640  85.960  74.410  0.00  0.00            
ATOM   1021  C4  C   X  48      81.950  84.960  73.470  0.00  0.00            
ATOM   1022  N4  C   X  48      83.160  84.730  73.070  0.00  0.00            
ATOM   1023  N3  C   X  48      81.040  84.200  72.970  0.00  0.00            
ATOM   1024  C2  C   X  48      79.810  84.270  73.320  0.00  0.00            
ATOM   1025  O2  C   X  48      79.010  83.490  72.780  0.00  0.00            
ATOM   1026  C3' C   X  48      77.920  84.550  77.440  0.00  0.00            
ATOM   1027  C2' C   X  48      78.390  83.850  76.140  0.00  0.00            
ATOM   1028  O2' C   X  48      77.580  82.710  75.820  0.00  0.00            
ATOM   1029  O3' C   X  48      77.130  83.810  78.310  0.00  0.00            
ATOM   1030  P   C   X  49      77.750  82.730  79.340  0.00  0.00            
ATOM   1031  OP1 C   X  49      76.710  82.530  80.390  0.00  0.00            
ATOM   1032  OP2 C   X  49      79.100  83.070  79.760  0.00  0.00            
ATOM   1033  O5' C   X  49      77.960  81.410  78.420  0.00  0.00            
ATOM   1034  C5' C   X  49      76.910  80.510  78.090  0.00  0.00            
ATOM   1035  C4' C   X  49      77.450  79.260  77.390  0.00  0.00            
ATOM   1036  O4' C   X  49      77.950  79.590  76.070  0.00  0.00            
ATOM   1037  C1' C   X  49      79.080  78.800  75.800  0.00  0.00            
ATOM   1038  N1  C   X  49      80.280  79.640  75.370  0.00  0.00            
ATOM   1039  C6  C   X  49      80.590  80.810  76.050  0.00  0.00            
ATOM   1040  C5  C   X  49      81.620  81.590  75.620  0.00  0.00            
ATOM   1041  C4  C   X  49      82.530  81.050  74.640  0.00  0.00            
ATOM   1042  N4  C   X  49      83.400  81.780  74.010  0.00  0.00            
ATOM   1043  N3  C   X  49      82.250  79.890  73.990  0.00  0.00            
ATOM   1044  C2  C   X  49      81.100  79.220  74.380  0.00  0.00            
ATOM   1045  O2  C   X  49      80.900  78.170  73.770  0.00  0.00            
ATOM   1046  C3' C   X  49      78.580  78.700  78.190  0.00  0.00            
ATOM   1047  C2' C   X  49      79.310  77.970  77.090  0.00  0.00            
ATOM   1048  O2' C   X  49      78.970  76.620  76.970  0.00  0.00            
ATOM   1049  O3' C   X  49      78.100  77.850  79.170  0.00  0.00            
ATOM   1050  P   G   X  50      78.930  77.520  80.520  0.00  0.00            
ATOM   1051  OP1 G   X  50      78.050  76.810  81.510  0.00  0.00            
ATOM   1052  OP2 G   X  50      79.480  78.750  80.990  0.00  0.00            
ATOM   1053  O5' G   X  50      80.070  76.560  80.060  0.00  0.00            
ATOM   1054  C5' G   X  50      79.770  75.140  80.070  0.00  0.00            
ATOM   1055  C4' G   X  50      80.830  74.350  79.320  0.00  0.00            
ATOM   1056  O4' G   X  50      81.040  74.850  78.000  0.00  0.00            
ATOM   1057  C1' G   X  50      82.440  74.740  77.710  0.00  0.00            
ATOM   1058  N9  G   X  50      82.960  76.140  77.370  0.00  0.00            
ATOM   1059  C8  G   X  50      82.750  77.310  77.970  0.00  0.00            
ATOM   1060  N7  G   X  50      83.290  78.350  77.400  0.00  0.00            
ATOM   1061  C5  G   X  50      84.040  77.800  76.340  0.00  0.00            
ATOM   1062  C6  G   X  50      84.990  78.290  75.420  0.00  0.00            
ATOM   1063  O6  G   X  50      85.430  79.450  75.210  0.00  0.00            
ATOM   1064  N1  G   X  50      85.450  77.260  74.620  0.00  0.00            
ATOM   1065  C2  G   X  50      85.190  75.980  74.580  0.00  0.00            
ATOM   1066  N2  G   X  50      85.890  75.250  73.800  0.00  0.00            
ATOM   1067  N3  G   X  50      84.360  75.440  75.460  0.00  0.00            
ATOM   1068  C4  G   X  50      83.790  76.400  76.280  0.00  0.00            
ATOM   1069  C3' G   X  50      82.090  74.110  80.090  0.00  0.00            
ATOM   1070  C2' G   X  50      83.090  74.080  78.920  0.00  0.00            
ATOM   1071  O2' G   X  50      83.380  72.800  78.650  0.00  0.00            
ATOM   1072  O3' G   X  50      81.950  72.900  80.930  0.00  0.00            
ATOM   1073  P   G   X  51      83.130  72.420  81.920  0.00  0.00            
ATOM   1074  OP1 G   X  51      84.260  72.080  80.970  0.00  0.00            
ATOM   1075  OP2 G   X  51      82.690  71.370  82.820  0.00  0.00            
ATOM   1076  O5' G   X  51      83.610  73.710  82.660  0.00  0.00            
ATOM   1077  C5' G   X  51      82.840  74.390  83.690  0.00  0.00            
ATOM   1078  C4' G   X  51      83.710  75.440  84.420  0.00  0.00            
ATOM   1079  O4' G   X  51      84.270  74.890  85.570  0.00  0.00            
ATOM   1080  C1' G   X  51      85.590  75.420  85.760  0.00  0.00            
ATOM   1081  N9  G   X  51      86.530  74.350  85.430  0.00  0.00            
ATOM   1082  C8  G   X  51      86.300  73.150  84.830  0.00  0.00            
ATOM   1083  N7  G   X  51      87.400  72.510  84.490  0.00  0.00            
ATOM   1084  C5  G   X  51      88.400  73.300  85.050  0.00  0.00            
ATOM   1085  C6  G   X  51      89.830  73.110  85.100  0.00  0.00            
ATOM   1086  O6  G   X  51      90.430  72.140  84.560  0.00  0.00            
ATOM   1087  N1  G   X  51      90.550  74.080  85.660  0.00  0.00            
ATOM   1088  C2  G   X  51      89.930  75.160  86.220  0.00  0.00            
ATOM   1089  N2  G   X  51      90.730  75.930  86.910  0.00  0.00            
ATOM   1090  N3  G   X  51      88.640  75.420  86.090  0.00  0.00            
ATOM   1091  C4  G   X  51      87.920  74.480  85.490  0.00  0.00            
ATOM   1092  C3' G   X  51      84.730  76.120  83.610  0.00  0.00            
ATOM   1093  C2' G   X  51      85.740  76.480  84.690  0.00  0.00            
ATOM   1094  O2' G   X  51      85.340  77.690  85.270  0.00  0.00            
ATOM   1095  O3' G   X  51      84.220  77.140  82.800  0.00  0.00            
ATOM   1096  P   A   X  52      84.900  77.510  81.400  0.00  0.00            
ATOM   1097  OP1 A   X  52      84.120  78.600  80.810  0.00  0.00            
ATOM   1098  OP2 A   X  52      85.110  76.290  80.580  0.00  0.00            
ATOM   1099  O5' A   X  52      86.290  78.050  81.850  0.00  0.00            
ATOM   1100  C5' A   X  52      86.490  79.260  82.670  0.00  0.00            
ATOM   1101  C4' A   X  52      87.890  79.360  83.250  0.00  0.00            
ATOM   1102  O4' A   X  52      88.240  78.280  84.060  0.00  0.00            
ATOM   1103  C1' A   X  52      89.630  78.060  83.770  0.00  0.00            
ATOM   1104  N9  A   X  52      89.940  76.790  83.070  0.00  0.00            
ATOM   1105  C8  A   X  52      89.050  75.870  82.510  0.00  0.00            
ATOM   1106  N7  A   X  52      89.590  74.810  81.950  0.00  0.00            
ATOM   1107  C5  A   X  52      90.960  75.050  82.290  0.00  0.00            
ATOM   1108  C6  A   X  52      92.140  74.330  82.130  0.00  0.00            
ATOM   1109  N6  A   X  52      92.110  73.100  81.640  0.00  0.00            
ATOM   1110  N1  A   X  52      93.360  74.780  82.450  0.00  0.00            
ATOM   1111  C2  A   X  52      93.440  75.970  83.050  0.00  0.00            
ATOM   1112  N3  A   X  52      92.390  76.740  83.380  0.00  0.00            
ATOM   1113  C4  A   X  52      91.160  76.230  82.930  0.00  0.00            
ATOM   1114  C3' A   X  52      89.010  79.520  82.170  0.00  0.00            
ATOM   1115  C2' A   X  52      90.220  79.230  83.080  0.00  0.00            
ATOM   1116  O2' A   X  52      90.630  80.210  84.010  0.00  0.00            
ATOM   1117  O3' A   X  52      88.990  80.880  81.680  0.00  0.00            
ATOM   1118  P   A   X  53      89.480  81.260  80.250  0.00  0.00            
ATOM   1119  OP1 A   X  53      89.320  82.690  80.090  0.00  0.00            
ATOM   1120  OP2 A   X  53      88.750  80.390  79.300  0.00  0.00            
ATOM   1121  O5' A   X  53      90.920  80.720  80.120  0.00  0.00            
ATOM   1122  C5' A   X  53      92.080  81.460  80.540  0.00  0.00            
ATOM   1123  C4' A   X  53      93.360  80.680  80.260  0.00  0.00            
ATOM   1124  O4' A   X  53      93.480  79.490  80.990  0.00  0.00            
ATOM   1125  C1' A   X  53      94.280  78.540  80.170  0.00  0.00            
ATOM   1126  N9  A   X  53      93.500  77.320  79.840  0.00  0.00            
ATOM   1127  C8  A   X  53      92.170  77.210  79.840  0.00  0.00            
ATOM   1128  N7  A   X  53      91.670  76.100  79.440  0.00  0.00            
ATOM   1129  C5  A   X  53      92.810  75.450  78.910  0.00  0.00            
ATOM   1130  C6  A   X  53      92.980  74.290  78.140  0.00  0.00            
ATOM   1131  N6  A   X  53      92.090  73.430  77.730  0.00  0.00            
ATOM   1132  N1  A   X  53      94.220  73.980  77.680  0.00  0.00            
ATOM   1133  C2  A   X  53      95.220  74.810  77.990  0.00  0.00            
ATOM   1134  N3  A   X  53      95.180  75.920  78.760  0.00  0.00            
ATOM   1135  C4  A   X  53      93.940  76.160  79.230  0.00  0.00            
ATOM   1136  C3' A   X  53      93.550  80.350  78.760  0.00  0.00            
ATOM   1137  C2' A   X  53      94.750  79.310  78.920  0.00  0.00            
ATOM   1138  O2' A   X  53      95.960  80.070  79.070  0.00  0.00            
ATOM   1139  O3' A   X  53      94.030  81.510  78.000  0.00  0.00            
ATOM   1140  P   A   X  54      93.700  81.640  76.450  0.00  0.00            
ATOM   1141  OP1 A   X  54      94.590  82.640  75.840  0.00  0.00            
ATOM   1142  OP2 A   X  54      92.250  81.860  76.450  0.00  0.00            
ATOM   1143  O5' A   X  54      94.040  80.230  75.940  0.00  0.00            
ATOM   1144  C5' A   X  54      95.340  79.740  75.650  0.00  0.00            
ATOM   1145  C4' A   X  54      95.330  78.310  75.090  0.00  0.00            
ATOM   1146  O4' A   X  54      94.890  77.380  76.030  0.00  0.00            
ATOM   1147  C1' A   X  54      94.040  76.440  75.360  0.00  0.00            
ATOM   1148  N9  A   X  54      92.620  76.650  75.600  0.00  0.00            
ATOM   1149  C8  A   X  54      91.900  77.680  76.220  0.00  0.00            
ATOM   1150  N7  A   X  54      90.660  77.430  76.430  0.00  0.00            
ATOM   1151  C5  A   X  54      90.450  76.210  75.850  0.00  0.00            
ATOM   1152  C6  A   X  54      89.350  75.340  75.660  0.00  0.00            
ATOM   1153  N6  A   X  54      88.100  75.690  75.890  0.00  0.00            
ATOM   1154  N1  A   X  54      89.540  74.110  75.200  0.00  0.00            
ATOM   1155  C2  A   X  54      90.780  73.750  74.950  0.00  0.00            
ATOM   1156  N3  A   X  54      91.880  74.480  74.860  0.00  0.00            
ATOM   1157  C4  A   X  54      91.640  75.680  75.400  0.00  0.00            
ATOM   1158  C3' A   X  54      94.580  78.110  73.820  0.00  0.00            
ATOM   1159  C2' A   X  54      94.320  76.580  73.900  0.00  0.00            
ATOM   1160  O2' A   X  54      95.400  75.610  73.590  0.00  0.00            
ATOM   1161  O3' A   X  54      95.260  78.630  72.690  0.00  0.00            
ATOM   1162  P   C   X  55      94.460  79.270  71.450  0.00  0.00            
ATOM   1163  OP1 C   X  55      95.460  79.450  70.430  0.00  0.00            
ATOM   1164  OP2 C   X  55      93.730  80.470  72.000  0.00  0.00            
ATOM   1165  O5' C   X  55      93.340  78.250  70.880  0.00  0.00            
ATOM   1166  C5' C   X  55      93.690  76.990  70.350  0.00  0.00            
ATOM   1167  C4' C   X  55      92.540  76.010  70.360  0.00  0.00            
ATOM   1168  O4' C   X  55      92.040  75.880  71.650  0.00  0.00            
ATOM   1169  C1' C   X  55      90.640  75.850  71.530  0.00  0.00            
ATOM   1170  N1  C   X  55      89.930  77.040  72.150  0.00  0.00            
ATOM   1171  C6  C   X  55      90.670  78.070  72.800  0.00  0.00            
ATOM   1172  C5  C   X  55      90.050  78.970  73.570  0.00  0.00            
ATOM   1173  C4  C   X  55      88.670  78.750  73.760  0.00  0.00            
ATOM   1174  N4  C   X  55      87.990  79.560  74.470  0.00  0.00            
ATOM   1175  N3  C   X  55      87.970  77.740  73.300  0.00  0.00            
ATOM   1176  C2  C   X  55      88.560  76.870  72.490  0.00  0.00            
ATOM   1177  O2  C   X  55      87.900  75.890  72.100  0.00  0.00            
ATOM   1178  C3' C   X  55      91.450  76.570  69.470  0.00  0.00            
ATOM   1179  C2' C   X  55      90.260  75.770  70.010  0.00  0.00            
ATOM   1180  O2' C   X  55      90.310  74.340  69.710  0.00  0.00            
ATOM   1181  O3' C   X  55      91.740  76.340  68.100  0.00  0.00            
ATOM   1182  P   G   X  56      91.200  77.300  66.990  0.00  0.00            
ATOM   1183  OP1 G   X  56      91.830  76.970  65.750  0.00  0.00            
ATOM   1184  OP2 G   X  56      91.170  78.700  67.460  0.00  0.00            
ATOM   1185  O5' G   X  56      89.740  76.760  66.940  0.00  0.00            
ATOM   1186  C5' G   X  56      89.350  75.510  66.330  0.00  0.00            
ATOM   1187  C4' G   X  56      87.880  75.190  66.760  0.00  0.00            
ATOM   1188  O4' G   X  56      87.710  74.930  68.180  0.00  0.00            
ATOM   1189  C1' G   X  56      86.460  75.410  68.640  0.00  0.00            
ATOM   1190  N9  G   X  56      86.510  76.750  69.390  0.00  0.00            
ATOM   1191  C8  G   X  56      87.400  77.750  69.300  0.00  0.00            
ATOM   1192  N7  G   X  56      87.260  78.760  70.200  0.00  0.00            
ATOM   1193  C5  G   X  56      86.060  78.490  70.730  0.00  0.00            
ATOM   1194  C6  G   X  56      85.200  79.190  71.670  0.00  0.00            
ATOM   1195  O6  G   X  56      85.370  80.310  72.230  0.00  0.00            
ATOM   1196  N1  G   X  56      84.060  78.530  72.090  0.00  0.00            
ATOM   1197  C2  G   X  56      83.760  77.280  71.660  0.00  0.00            
ATOM   1198  N2  G   X  56      82.630  76.730  72.080  0.00  0.00            
ATOM   1199  N3  G   X  56      84.430  76.690  70.690  0.00  0.00            
ATOM   1200  C4  G   X  56      85.590  77.270  70.300  0.00  0.00            
ATOM   1201  C3' G   X  56      86.690  76.100  66.470  0.00  0.00            
ATOM   1202  C2' G   X  56      85.630  75.510  67.320  0.00  0.00            
ATOM   1203  O2' G   X  56      85.240  74.180  66.890  0.00  0.00            
ATOM   1204  O3' G   X  56      86.370  76.270  65.110  0.00  0.00            
ATOM   1205  P   G   X  57      85.710  77.600  64.510  0.00  0.00            
ATOM   1206  OP1 G   X  57      85.340  77.260  63.120  0.00  0.00            
ATOM   1207  OP2 G   X  57      86.590  78.800  64.770  0.00  0.00            
ATOM   1208  O5' G   X  57      84.340  77.750  65.330  0.00  0.00            
ATOM   1209  C5' G   X  57      83.300  76.760  65.230  0.00  0.00            
ATOM   1210  C4' G   X  57      82.100  76.910  66.090  0.00  0.00            
ATOM   1211  O4' G   X  57      82.440  76.820  67.510  0.00  0.00            
ATOM   1212  C1' G   X  57      81.670  77.640  68.250  0.00  0.00            
ATOM   1213  N9  G   X  57      82.380  78.810  68.770  0.00  0.00            
ATOM   1214  C8  G   X  57      83.520  79.340  68.290  0.00  0.00            
ATOM   1215  N7  G   X  57      83.790  80.480  68.810  0.00  0.00            
ATOM   1216  C5  G   X  57      82.820  80.690  69.730  0.00  0.00            
ATOM   1217  C6  G   X  57      82.700  81.820  70.560  0.00  0.00            
ATOM   1218  O6  G   X  57      83.510  82.700  70.900  0.00  0.00            
ATOM   1219  N1  G   X  57      81.470  81.850  71.190  0.00  0.00            
ATOM   1220  C2  G   X  57      80.660  80.710  71.240  0.00  0.00            
ATOM   1221  N2  G   X  57      79.500  80.900  71.880  0.00  0.00            
ATOM   1222  N3  G   X  57      80.790  79.590  70.510  0.00  0.00            
ATOM   1223  C4  G   X  57      81.890  79.680  69.740  0.00  0.00            
ATOM   1224  C3' G   X  57      81.240  78.040  65.940  0.00  0.00            
ATOM   1225  C2' G   X  57      80.470  78.090  67.340  0.00  0.00            
ATOM   1226  O2' G   X  57      79.480  77.140  67.490  0.00  0.00            
ATOM   1227  O3' G   X  57      80.360  77.960  64.830  0.00  0.00            
ATOM   1228  P   C   X  58      79.860  79.240  64.080  0.00  0.00
[truncated: 357,369 more chars]
