# Supplementary material for: Structural and dynamic mechanisms for coupled folding and tRNA recognition of a translational T-box riboswitch
Source: Nat Commun. 2023 Nov 15;14:7394. doi: 10.1038/s41467-023-43232-z (PMC10651847; doi:10.1038/s41467-023-43232-z)
Supplement: Supplementary file 5 — Supplementary Data 2 [file 41467_2023_43232_MOESM5_ESM.zip › Supplementary Data 2/T99_0.001mM.pdb]

MODEL        1
ATOM      1  O5' G   X   1     104.280  74.250  41.240  0.00  0.00            
ATOM      2  C5' G   X   1     105.660  74.520  40.930  0.00  0.00            
ATOM      3  C4' G   X   1     106.590  75.440  41.760  0.00  0.00            
ATOM      4  O4' G   X   1     106.290  76.820  41.430  0.00  0.00            
ATOM      5  C1' G   X   1     106.000  77.600  42.630  0.00  0.00            
ATOM      6  N9  G   X   1     104.510  77.760  42.800  0.00  0.00            
ATOM      7  C8  G   X   1     103.490  77.360  41.980  0.00  0.00            
ATOM      8  N7  G   X   1     102.270  77.570  42.400  0.00  0.00            
ATOM      9  C5  G   X   1     102.510  78.320  43.570  0.00  0.00            
ATOM     10  C6  G   X   1     101.640  79.030  44.500  0.00  0.00            
ATOM     11  O6  G   X   1     100.390  79.170  44.440  0.00  0.00            
ATOM     12  N1  G   X   1     102.300  79.660  45.500  0.00  0.00            
ATOM     13  C2  G   X   1     103.660  79.710  45.650  0.00  0.00            
ATOM     14  N2  G   X   1     104.060  80.470  46.620  0.00  0.00            
ATOM     15  N3  G   X   1     104.490  79.080  44.850  0.00  0.00            
ATOM     16  C4  G   X   1     103.870  78.460  43.780  0.00  0.00            
ATOM     17  C3' G   X   1     106.330  75.340  43.270  0.00  0.00            
ATOM     18  C2' G   X   1     106.570  76.740  43.820  0.00  0.00            
ATOM     19  O2' G   X   1     107.900  77.090  43.990  0.00  0.00            
ATOM     20  O3' G   X   1     107.210  74.470  43.930  0.00  0.00            
ATOM     21  P   G   X   2     106.830  73.570  45.180  0.00  0.00            
ATOM     22  OP1 G   X   2     107.950  72.710  45.600  0.00  0.00            
ATOM     23  OP2 G   X   2     105.520  72.940  44.870  0.00  0.00            
ATOM     24  O5' G   X   2     106.640  74.590  46.380  0.00  0.00            
ATOM     25  C5' G   X   2     107.750  75.080  47.110  0.00  0.00            
ATOM     26  C4' G   X   2     107.180  75.980  48.190  0.00  0.00            
ATOM     27  O4' G   X   2     106.320  76.990  47.600  0.00  0.00            
ATOM     28  C1' G   X   2     105.250  77.280  48.540  0.00  0.00            
ATOM     29  N9  G   X   2     103.930  76.960  47.910  0.00  0.00            
ATOM     30  C8  G   X   2     103.780  76.400  46.680  0.00  0.00            
ATOM     31  N7  G   X   2     102.500  76.320  46.370  0.00  0.00            
ATOM     32  C5  G   X   2     101.820  77.030  47.410  0.00  0.00            
ATOM     33  C6  G   X   2     100.460  77.430  47.540  0.00  0.00            
ATOM     34  O6  G   X   2      99.520  77.320  46.730  0.00  0.00            
ATOM     35  N1  G   X   2     100.170  78.040  48.740  0.00  0.00            
ATOM     36  C2  G   X   2     101.060  78.220  49.740  0.00  0.00            
ATOM     37  N2  G   X   2     100.780  78.720  50.910  0.00  0.00            
ATOM     38  N3  G   X   2     102.360  77.950  49.610  0.00  0.00            
ATOM     39  C4  G   X   2     102.690  77.300  48.430  0.00  0.00            
ATOM     40  C3' G   X   2     106.260  75.250  49.170  0.00  0.00            
ATOM     41  C2' G   X   2     105.410  76.370  49.780  0.00  0.00            
ATOM     42  O2' G   X   2     106.040  77.220  50.750  0.00  0.00            
ATOM     43  O3' G   X   2     107.030  74.500  50.090  0.00  0.00            
ATOM     44  P   C   X   3     106.410  73.220  50.710  0.00  0.00            
ATOM     45  OP1 C   X   3     107.490  72.550  51.460  0.00  0.00            
ATOM     46  OP2 C   X   3     105.640  72.460  49.710  0.00  0.00            
ATOM     47  O5' C   X   3     105.330  73.670  51.700  0.00  0.00            
ATOM     48  C5' C   X   3     105.620  74.220  53.020  0.00  0.00            
ATOM     49  C4' C   X   3     104.260  74.760  53.550  0.00  0.00            
ATOM     50  O4' C   X   3     103.530  75.590  52.630  0.00  0.00            
ATOM     51  C1' C   X   3     102.110  75.480  52.760  0.00  0.00            
ATOM     52  N1  C   X   3     101.460  75.020  51.520  0.00  0.00            
ATOM     53  C6  C   X   3     102.100  74.360  50.510  0.00  0.00            
ATOM     54  C5  C   X   3     101.490  74.170  49.370  0.00  0.00            
ATOM     55  C4  C   X   3     100.120  74.510  49.280  0.00  0.00            
ATOM     56  N4  C   X   3      99.430  74.400  48.160  0.00  0.00            
ATOM     57  N3  C   X   3      99.450  75.070  50.250  0.00  0.00            
ATOM     58  C2  C   X   3     100.090  75.380  51.390  0.00  0.00            
ATOM     59  O2  C   X   3      99.490  76.030  52.310  0.00  0.00            
ATOM     60  C3' C   X   3     103.120  73.680  53.840  0.00  0.00            
ATOM     61  C2' C   X   3     101.850  74.510  53.870  0.00  0.00            
ATOM     62  O2' C   X   3     101.740  75.180  55.090  0.00  0.00            
ATOM     63  O3' C   X   3     103.170  72.890  55.050  0.00  0.00            
ATOM     64  P   G   X   4     102.820  71.310  55.000  0.00  0.00            
ATOM     65  OP1 G   X   4     103.240  70.820  56.320  0.00  0.00            
ATOM     66  OP2 G   X   4     103.480  70.620  53.870  0.00  0.00            
ATOM     67  O5' G   X   4     101.170  71.170  54.900  0.00  0.00            
ATOM     68  C5' G   X   4     100.290  71.380  56.080  0.00  0.00            
ATOM     69  C4' G   X   4      98.810  71.400  55.590  0.00  0.00            
ATOM     70  O4' G   X   4      98.600  72.410  54.630  0.00  0.00            
ATOM     71  C1' G   X   4      97.490  72.050  53.820  0.00  0.00            
ATOM     72  N9  G   X   4      98.030  72.030  52.400  0.00  0.00            
ATOM     73  C8  G   X   4      99.310  71.750  52.010  0.00  0.00            
ATOM     74  N7  G   X   4      99.440  71.410  50.780  0.00  0.00            
ATOM     75  C5  G   X   4      98.180  71.740  50.270  0.00  0.00            
ATOM     76  C6  G   X   4      97.630  71.650  48.950  0.00  0.00            
ATOM     77  O6  G   X   4      98.100  71.210  47.880  0.00  0.00            
ATOM     78  N1  G   X   4      96.370  72.050  48.800  0.00  0.00            
ATOM     79  C2  G   X   4      95.600  72.440  49.840  0.00  0.00            
ATOM     80  N2  G   X   4      94.280  72.550  49.530  0.00  0.00            
ATOM     81  N3  G   X   4      96.020  72.510  51.060  0.00  0.00            
ATOM     82  C4  G   X   4      97.330  72.220  51.210  0.00  0.00            
ATOM     83  C3' G   X   4      98.360  70.170  54.830  0.00  0.00            
ATOM     84  C2' G   X   4      97.040  70.640  54.170  0.00  0.00            
ATOM     85  O2' G   X   4      95.950  70.680  55.110  0.00  0.00            
ATOM     86  O3' G   X   4      98.220  68.940  55.580  0.00  0.00            
ATOM     87  P   A   X   5      98.190  67.490  54.880  0.00  0.00            
ATOM     88  OP1 A   X   5      99.290  66.730  55.360  0.00  0.00            
ATOM     89  OP2 A   X   5      98.070  67.690  53.370  0.00  0.00            
ATOM     90  O5' A   X   5      96.910  66.750  55.490  0.00  0.00            
ATOM     91  C5' A   X   5      95.610  67.140  55.160  0.00  0.00            
ATOM     92  C4' A   X   5      94.460  66.180  55.440  0.00  0.00            
ATOM     93  O4' A   X   5      93.200  66.790  55.070  0.00  0.00            
ATOM     94  C1' A   X   5      92.710  66.050  53.900  0.00  0.00            
ATOM     95  N9  A   X   5      91.950  66.840  52.910  0.00  0.00            
ATOM     96  C8  A   X   5      90.650  66.560  52.580  0.00  0.00            
ATOM     97  N7  A   X   5      90.270  67.360  51.580  0.00  0.00            
ATOM     98  C5  A   X   5      91.400  68.340  51.460  0.00  0.00            
ATOM     99  C6  A   X   5      91.600  69.570  50.810  0.00  0.00            
ATOM    100  N6  A   X   5      90.780  70.400  50.240  0.00  0.00            
ATOM    101  N1  A   X   5      92.810  70.160  50.870  0.00  0.00            
ATOM    102  C2  A   X   5      93.810  69.550  51.540  0.00  0.00            
ATOM    103  N3  A   X   5      93.720  68.420  52.230  0.00  0.00            
ATOM    104  C4  A   X   5      92.520  67.850  52.150  0.00  0.00            
ATOM    105  C3' A   X   5      94.500  64.820  54.760  0.00  0.00            
ATOM    106  C2' A   X   5      93.750  65.060  53.430  0.00  0.00            
ATOM    107  O2' A   X   5      93.190  63.850  52.920  0.00  0.00            
ATOM    108  O3' A   X   5      93.820  63.820  55.460  0.00  0.00            
ATOM    109  P   C   X   6      94.620  62.740  56.390  0.00  0.00            
ATOM    110  OP1 C   X   6      95.370  61.900  55.410  0.00  0.00            
ATOM    111  OP2 C   X   6      93.590  62.070  57.210  0.00  0.00            
ATOM    112  O5' C   X   6      95.610  63.540  57.290  0.00  0.00            
ATOM    113  C5' C   X   6      95.230  64.020  58.540  0.00  0.00            
ATOM    114  C4' C   X   6      96.400  64.530  59.450  0.00  0.00            
ATOM    115  O4' C   X   6      97.260  63.450  59.990  0.00  0.00            
ATOM    116  C1' C   X   6      98.550  63.620  59.370  0.00  0.00            
ATOM    117  N1  C   X   6      99.140  62.340  58.920  0.00  0.00            
ATOM    118  C6  C   X   6      98.630  61.590  57.820  0.00  0.00            
ATOM    119  C5  C   X   6      99.320  60.510  57.340  0.00  0.00            
ATOM    120  C4  C   X   6     100.570  60.280  57.890  0.00  0.00            
ATOM    121  N4  C   X   6     101.390  59.520  57.300  0.00  0.00            
ATOM    122  N3  C   X   6     101.160  60.970  58.810  0.00  0.00            
ATOM    123  C2  C   X   6     100.430  61.970  59.370  0.00  0.00            
ATOM    124  O2  C   X   6     100.900  62.660  60.340  0.00  0.00            
ATOM    125  C3' C   X   6      97.340  65.600  58.730  0.00  0.00            
ATOM    126  C2' C   X   6      98.350  64.600  58.230  0.00  0.00            
ATOM    127  O2' C   X   6      99.580  65.150  57.770  0.00  0.00            
ATOM    128  O3' C   X   6      97.930  66.560  59.630  0.00  0.00            
ATOM    129  P   G   X   7      97.080  67.600  60.500  0.00  0.00            
ATOM    130  OP1 G   X   7      97.910  68.760  60.760  0.00  0.00            
ATOM    131  OP2 G   X   7      96.500  67.020  61.740  0.00  0.00            
ATOM    132  O5' G   X   7      95.850  68.020  59.600  0.00  0.00            
ATOM    133  C5' G   X   7      95.860  69.120  58.700  0.00  0.00            
ATOM    134  C4' G   X   7      94.490  69.750  58.430  0.00  0.00            
ATOM    135  O4' G   X   7      93.810  68.820  57.560  0.00  0.00            
ATOM    136  C1' G   X   7      92.440  68.830  57.990  0.00  0.00            
ATOM    137  N9  G   X   7      91.680  67.680  57.580  0.00  0.00            
ATOM    138  C8  G   X   7      91.780  66.410  58.020  0.00  0.00            
ATOM    139  N7  G   X   7      90.700  65.760  57.840  0.00  0.00            
ATOM    140  C5  G   X   7      89.820  66.570  57.140  0.00  0.00            
ATOM    141  C6  G   X   7      88.440  66.370  56.650  0.00  0.00            
ATOM    142  O6  G   X   7      87.750  65.370  56.650  0.00  0.00            
ATOM    143  N1  G   X   7      88.050  67.400  55.780  0.00  0.00            
ATOM    144  C2  G   X   7      88.790  68.570  55.620  0.00  0.00            
ATOM    145  N2  G   X   7      88.420  69.460  54.770  0.00  0.00            
ATOM    146  N3  G   X   7      89.970  68.790  56.180  0.00  0.00            
ATOM    147  C4  G   X   7      90.460  67.790  56.890  0.00  0.00            
ATOM    148  C3' G   X   7      93.670  69.850  59.780  0.00  0.00            
ATOM    149  C2' G   X   7      92.650  68.760  59.520  0.00  0.00            
ATOM    150  O2' G   X   7      91.420  68.860  60.290  0.00  0.00            
ATOM    151  O3' G   X   7      92.960  71.090  59.770  0.00  0.00            
ATOM    152  P   A   X   8      93.370  72.230  60.820  0.00  0.00            
ATOM    153  OP1 A   X   8      93.990  71.600  62.050  0.00  0.00            
ATOM    154  OP2 A   X   8      92.270  73.150  61.100  0.00  0.00            
ATOM    155  O5' A   X   8      94.460  73.080  60.080  0.00  0.00            
ATOM    156  C5' A   X   8      95.860  72.800  60.240  0.00  0.00            
ATOM    157  C4' A   X   8      96.530  73.340  58.930  0.00  0.00            
ATOM    158  O4' A   X   8      95.940  72.820  57.750  0.00  0.00            
ATOM    159  C1' A   X   8      95.910  73.870  56.780  0.00  0.00            
ATOM    160  N9  A   X   8      94.490  74.070  56.350  0.00  0.00            
ATOM    161  C8  A   X   8      93.340  73.430  56.830  0.00  0.00            
ATOM    162  N7  A   X   8      92.190  73.900  56.360  0.00  0.00            
ATOM    163  C5  A   X   8      92.630  75.020  55.620  0.00  0.00            
ATOM    164  C6  A   X   8      91.970  76.050  54.850  0.00  0.00            
ATOM    165  N6  A   X   8      90.690  76.340  54.720  0.00  0.00            
ATOM    166  N1  A   X   8      92.680  77.000  54.290  0.00  0.00            
ATOM    167  C2  A   X   8      93.980  76.890  54.260  0.00  0.00            
ATOM    168  N3  A   X   8      94.750  75.960  54.810  0.00  0.00            
ATOM    169  C4  A   X   8      93.990  75.090  55.550  0.00  0.00            
ATOM    170  C3' A   X   8      96.580  74.840  58.830  0.00  0.00            
ATOM    171  C2' A   X   8      96.750  75.070  57.340  0.00  0.00            
ATOM    172  O2' A   X   8      98.190  74.850  56.970  0.00  0.00            
ATOM    173  O3' A   X   8      97.550  75.530  59.580  0.00  0.00            
ATOM    174  P   U   X   9      97.250  76.990  60.100  0.00  0.00            
ATOM    175  OP1 U   X   9      98.540  77.620  60.340  0.00  0.00            
ATOM    176  OP2 U   X   9      96.290  76.800  61.200  0.00  0.00            
ATOM    177  O5' U   X   9      96.490  77.910  59.050  0.00  0.00            
ATOM    178  C5' U   X   9      97.220  78.610  58.020  0.00  0.00            
ATOM    179  C4' U   X   9      96.340  79.570  57.190  0.00  0.00            
ATOM    180  O4' U   X   9      95.480  78.930  56.380  0.00  0.00            
ATOM    181  C1' U   X   9      94.230  79.570  56.210  0.00  0.00            
ATOM    182  N1  U   X   9      93.100  78.740  56.690  0.00  0.00            
ATOM    183  C6  U   X   9      93.320  77.570  57.430  0.00  0.00            
ATOM    184  C5  U   X   9      92.260  76.930  58.080  0.00  0.00            
ATOM    185  C4  U   X   9      90.950  77.430  58.020  0.00  0.00            
ATOM    186  O4  U   X   9      89.980  76.950  58.620  0.00  0.00            
ATOM    187  N3  U   X   9      90.790  78.510  57.190  0.00  0.00            
ATOM    188  C2  U   X   9      91.810  79.180  56.550  0.00  0.00            
ATOM    189  O2  U   X   9      91.450  80.120  55.900  0.00  0.00            
ATOM    190  C3' U   X   9      95.510  80.390  58.110  0.00  0.00            
ATOM    191  C2' U   X   9      94.400  80.820  57.090  0.00  0.00            
ATOM    192  O2' U   X   9      94.920  81.850  56.300  0.00  0.00            
ATOM    193  O3' U   X   9      95.980  81.530  58.770  0.00  0.00            
ATOM    194  P   C   X  10      95.250  82.120  60.110  0.00  0.00            
ATOM    195  OP1 C   X  10      95.700  83.480  60.340  0.00  0.00            
ATOM    196  OP2 C   X  10      95.430  81.080  61.100  0.00  0.00            
ATOM    197  O5' C   X  10      93.700  82.100  59.970  0.00  0.00            
ATOM    198  C5' C   X  10      92.940  83.130  59.380  0.00  0.00            
ATOM    199  C4' C   X  10      91.480  82.760  59.440  0.00  0.00            
ATOM    200  O4' C   X  10      91.280  81.440  59.000  0.00  0.00            
ATOM    201  C1' C   X  10      90.170  80.910  59.690  0.00  0.00            
ATOM    202  N1  C   X  10      90.570  79.870  60.600  0.00  0.00            
ATOM    203  C6  C   X  10      91.880  79.450  60.610  0.00  0.00            
ATOM    204  C5  C   X  10      92.250  78.260  61.230  0.00  0.00            
ATOM    205  C4  C   X  10      91.220  77.580  61.960  0.00  0.00            
ATOM    206  N4  C   X  10      91.430  76.420  62.380  0.00  0.00            
ATOM    207  N3  C   X  10      89.950  78.020  62.060  0.00  0.00            
ATOM    208  C2  C   X  10      89.630  79.120  61.360  0.00  0.00            
ATOM    209  O2  C   X  10      88.430  79.390  61.390  0.00  0.00            
ATOM    210  C3' C   X  10      90.890  82.850  60.790  0.00  0.00            
ATOM    211  C2' C   X  10      89.600  82.050  60.480  0.00  0.00            
ATOM    212  O2' C   X  10      88.770  82.720  59.610  0.00  0.00            
ATOM    213  O3' C   X  10      90.620  84.210  61.120  0.00  0.00            
ATOM    214  P   C   X  11      90.920  84.650  62.630  0.00  0.00            
ATOM    215  OP1 C   X  11      90.560  86.080  62.740  0.00  0.00            
ATOM    216  OP2 C   X  11      92.240  84.160  63.030  0.00  0.00            
ATOM    217  O5' C   X  11      89.910  83.800  63.380  0.00  0.00            
ATOM    218  C5' C   X  11      88.540  84.120  63.240  0.00  0.00            
ATOM    219  C4' C   X  11      87.550  83.220  63.970  0.00  0.00            
ATOM    220  O4' C   X  11      87.770  81.880  63.490  0.00  0.00            
ATOM    221  C1' C   X  11      87.460  80.950  64.510  0.00  0.00            
ATOM    222  N1  C   X  11      88.560  79.950  64.760  0.00  0.00            
ATOM    223  C6  C   X  11      89.880  80.330  64.630  0.00  0.00            
ATOM    224  C5  C   X  11      90.800  79.330  64.860  0.00  0.00            
ATOM    225  C4  C   X  11      90.410  78.150  65.530  0.00  0.00            
ATOM    226  N4  C   X  11      91.230  77.230  65.800  0.00  0.00            
ATOM    227  N3  C   X  11      89.150  77.880  65.950  0.00  0.00            
ATOM    228  C2  C   X  11      88.220  78.810  65.550  0.00  0.00            
ATOM    229  O2  C   X  11      87.110  78.610  66.020  0.00  0.00            
ATOM    230  C3' C   X  11      87.760  83.120  65.480  0.00  0.00            
ATOM    231  C2' C   X  11      87.030  81.800  65.660  0.00  0.00            
ATOM    232  O2' C   X  11      85.600  81.930  65.580  0.00  0.00            
ATOM    233  O3' C   X  11      87.280  84.150  66.260  0.00  0.00            
ATOM    234  P   G   X  12      87.810  84.320  67.770  0.00  0.00            
ATOM    235  OP1 G   X  12      87.320  85.630  68.110  0.00  0.00            
ATOM    236  OP2 G   X  12      89.270  84.090  67.750  0.00  0.00            
ATOM    237  O5' G   X  12      87.040  83.180  68.540  0.00  0.00            
ATOM    238  C5' G   X  12      85.710  83.300  68.960  0.00  0.00            
ATOM    239  C4' G   X  12      85.180  82.120  69.770  0.00  0.00            
ATOM    240  O4' G   X  12      85.220  80.910  69.130  0.00  0.00            
ATOM    241  C1' G   X  12      85.590  79.860  69.980  0.00  0.00            
ATOM    242  N9  G   X  12      86.950  79.320  69.830  0.00  0.00            
ATOM    243  C8  G   X  12      87.930  79.740  68.970  0.00  0.00            
ATOM    244  N7  G   X  12      89.070  79.130  68.990  0.00  0.00            
ATOM    245  C5  G   X  12      88.820  78.090  69.920  0.00  0.00            
ATOM    246  C6  G   X  12      89.670  77.020  70.480  0.00  0.00            
ATOM    247  O6  G   X  12      90.800  76.700  70.110  0.00  0.00            
ATOM    248  N1  G   X  12      89.010  76.290  71.450  0.00  0.00            
ATOM    249  C2  G   X  12      87.660  76.520  71.790  0.00  0.00            
ATOM    250  N2  G   X  12      87.190  75.820  72.740  0.00  0.00            
ATOM    251  N3  G   X  12      86.790  77.360  71.250  0.00  0.00            
ATOM    252  C4  G   X  12      87.490  78.130  70.340  0.00  0.00            
ATOM    253  C3' G   X  12      85.990  81.870  71.070  0.00  0.00            
ATOM    254  C2' G   X  12      85.460  80.450  71.410  0.00  0.00            
ATOM    255  O2' G   X  12      83.990  80.290  71.680  0.00  0.00            
ATOM    256  O3' G   X  12      85.750  82.880  72.060  0.00  0.00            
ATOM    257  P   G   X  13      86.590  82.880  73.430  0.00  0.00            
ATOM    258  OP1 G   X  13      86.080  84.070  74.120  0.00  0.00            
ATOM    259  OP2 G   X  13      88.030  82.860  73.070  0.00  0.00            
ATOM    260  O5' G   X  13      86.290  81.520  74.180  0.00  0.00            
ATOM    261  C5' G   X  13      85.190  81.280  75.040  0.00  0.00            
ATOM    262  C4' G   X  13      85.400  79.880  75.680  0.00  0.00            
ATOM    263  O4' G   X  13      85.900  79.030  74.670  0.00  0.00            
ATOM    264  C1' G   X  13      86.850  78.110  75.290  0.00  0.00            
ATOM    265  N9  G   X  13      88.180  78.290  74.770  0.00  0.00            
ATOM    266  C8  G   X  13      88.540  79.160  73.790  0.00  0.00            
ATOM    267  N7  G   X  13      89.720  78.970  73.330  0.00  0.00            
ATOM    268  C5  G   X  13      90.220  77.880  74.020  0.00  0.00            
ATOM    269  C6  G   X  13      91.390  77.070  73.880  0.00  0.00            
ATOM    270  O6  G   X  13      92.230  77.080  73.010  0.00  0.00            
ATOM    271  N1  G   X  13      91.500  76.100  74.850  0.00  0.00            
ATOM    272  C2  G   X  13      90.540  75.890  75.790  0.00  0.00            
ATOM    273  N2  G   X  13      90.760  74.910  76.650  0.00  0.00            
ATOM    274  N3  G   X  13      89.420  76.550  75.990  0.00  0.00            
ATOM    275  C4  G   X  13      89.340  77.520  75.000  0.00  0.00            
ATOM    276  C3' G   X  13      86.410  79.870  76.810  0.00  0.00            
ATOM    277  C2' G   X  13      86.820  78.330  76.820  0.00  0.00            
ATOM    278  O2' G   X  13      85.810  77.460  77.210  0.00  0.00            
ATOM    279  O3' G   X  13      85.780  80.240  78.000  0.00  0.00            
ATOM    280  P   C   X  14      86.500  81.280  78.930  0.00  0.00            
ATOM    281  OP1 C   X  14      85.580  81.330  80.040  0.00  0.00            
ATOM    282  OP2 C   X  14      86.830  82.510  78.180  0.00  0.00            
ATOM    283  O5' C   X  14      87.830  80.450  79.380  0.00  0.00            
ATOM    284  C5' C   X  14      87.780  79.480  80.420  0.00  0.00            
ATOM    285  C4' C   X  14      89.030  78.720  80.810  0.00  0.00            
ATOM    286  O4' C   X  14      89.480  77.930  79.650  0.00  0.00            
ATOM    287  C1' C   X  14      90.920  77.760  79.700  0.00  0.00            
ATOM    288  N1  C   X  14      91.680  78.180  78.420  0.00  0.00            
ATOM    289  C6  C   X  14      91.100  78.990  77.440  0.00  0.00            
ATOM    290  C5  C   X  14      91.770  79.190  76.270  0.00  0.00            
ATOM    291  C4  C   X  14      93.060  78.610  76.220  0.00  0.00            
ATOM    292  N4  C   X  14      93.780  78.850  75.200  0.00  0.00            
ATOM    293  N3  C   X  14      93.680  77.940  77.160  0.00  0.00            
ATOM    294  C2  C   X  14      92.920  77.550  78.220  0.00  0.00            
ATOM    295  O2  C   X  14      93.450  76.750  78.950  0.00  0.00            
ATOM    296  C3' C   X  14      90.210  79.620  81.110  0.00  0.00            
ATOM    297  C2' C   X  14      91.410  78.600  80.910  0.00  0.00            
ATOM    298  O2' C   X  14      91.650  77.920  82.120  0.00  0.00            
ATOM    299  O3' C   X  14      90.160  80.180  82.430  0.00  0.00            
ATOM    300  P   C   X  15      91.360  81.050  83.040  0.00  0.00            
ATOM    301  OP1 C   X  15      92.160  80.180  83.880  0.00  0.00            
ATOM    302  OP2 C   X  15      90.690  82.260  83.630  0.00  0.00            
ATOM    303  O5' C   X  15      92.160  81.600  81.860  0.00  0.00            
ATOM    304  C5' C   X  15      93.590  81.360  81.740  0.00  0.00            
ATOM    305  C4' C   X  15      94.200  81.780  80.380  0.00  0.00            
ATOM    306  O4' C   X  15      93.600  81.090  79.280  0.00  0.00            
ATOM    307  C1' C   X  15      93.750  81.890  78.100  0.00  0.00            
ATOM    308  N1  C   X  15      92.370  82.190  77.590  0.00  0.00            
ATOM    309  C6  C   X  15      91.290  82.320  78.450  0.00  0.00            
ATOM    310  C5  C   X  15      90.010  82.490  78.010  0.00  0.00            
ATOM    311  C4  C   X  15      89.880  82.430  76.610  0.00  0.00            
ATOM    312  N4  C   X  15      88.730  82.460  76.010  0.00  0.00            
ATOM    313  N3  C   X  15      90.860  82.450  75.810  0.00  0.00            
ATOM    314  C2  C   X  15      92.140  82.190  76.240  0.00  0.00            
ATOM    315  O2  C   X  15      93.030  81.990  75.430  0.00  0.00            
ATOM    316  C3' C   X  15      94.100  83.210  79.980  0.00  0.00            
ATOM    317  C2' C   X  15      94.520  83.190  78.470  0.00  0.00            
ATOM    318  O2' C   X  15      95.850  82.880  78.170  0.00  0.00            
ATOM    319  O3' C   X  15      94.870  83.990  80.860  0.00  0.00            
ATOM    320  P   A   X  16      95.010  85.570  80.800  0.00  0.00            
ATOM    321  OP1 A   X  16      95.060  86.050  82.200  0.00  0.00            
ATOM    322  OP2 A   X  16      93.920  86.150  79.970  0.00  0.00            
ATOM    323  O5' A   X  16      96.400  85.800  80.110  0.00  0.00            
ATOM    324  C5' A   X  16      96.930  87.100  79.940  0.00  0.00            
ATOM    325  C4' A   X  16      98.330  87.320  79.380  0.00  0.00            
ATOM    326  O4' A   X  16      99.430  87.430  80.300  0.00  0.00            
ATOM    327  C1' A   X  16     100.400  86.420  80.050  0.00  0.00            
ATOM    328  N9  A   X  16     100.040  85.140  80.800  0.00  0.00            
ATOM    329  C8  A   X  16      98.980  84.830  81.610  0.00  0.00            
ATOM    330  N7  A   X  16      99.100  83.720  82.300  0.00  0.00            
ATOM    331  C5  A   X  16     100.350  83.280  81.920  0.00  0.00            
ATOM    332  C6  A   X  16     101.180  82.140  82.260  0.00  0.00            
ATOM    333  N6  A   X  16     100.890  81.310  83.150  0.00  0.00            
ATOM    334  N1  A   X  16     102.410  81.970  81.750  0.00  0.00            
ATOM    335  C2  A   X  16     102.800  82.810  80.880  0.00  0.00            
ATOM    336  N3  A   X  16     102.090  83.840  80.400  0.00  0.00            
ATOM    337  C4  A   X  16     100.930  84.080  80.990  0.00  0.00            
ATOM    338  C3' A   X  16      98.800  86.190  78.410  0.00  0.00            
ATOM    339  C2' A   X  16     100.350  86.070  78.530  0.00  0.00            
ATOM    340  O2' A   X  16     101.070  87.030  77.780  0.00  0.00            
ATOM    341  O3' A   X  16      98.450  86.620  77.080  0.00  0.00            
ATOM    342  P   U   X  17      98.050  85.490  75.990  0.00  0.00            
ATOM    343  OP1 U   X  17      98.000  86.330  74.700  0.00  0.00            
ATOM    344  OP2 U   X  17      96.790  84.830  76.430  0.00  0.00            
ATOM    345  O5' U   X  17      99.180  84.440  75.920  0.00  0.00            
ATOM    346  C5' U   X  17     100.360  84.670  75.190  0.00  0.00            
ATOM    347  C4' U   X  17     101.260  83.450  75.380  0.00  0.00            
ATOM    348  O4' U   X  17     101.410  83.430  76.750  0.00  0.00            
ATOM    349  C1' U   X  17     101.600  82.140  77.280  0.00  0.00            
ATOM    350  N1  U   X  17     100.620  81.550  78.240  0.00  0.00            
ATOM    351  C6  U   X  17      99.370  82.090  78.580  0.00  0.00            
ATOM    352  C5  U   X  17      98.560  81.650  79.550  0.00  0.00            
ATOM    353  C4  U   X  17      98.980  80.480  80.400  0.00  0.00            
ATOM    354  O4  U   X  17      98.380  80.020  81.380  0.00  0.00            
ATOM    355  N3  U   X  17     100.260  79.980  79.980  0.00  0.00            
ATOM    356  C2  U   X  17     101.050  80.410  78.980  0.00  0.00            
ATOM    357  O2  U   X  17     102.070  79.810  78.610  0.00  0.00            
ATOM    358  C3' U   X  17     100.830  82.040  74.970  0.00  0.00            
ATOM    359  C2' U   X  17     101.630  81.270  75.990  0.00  0.00            
ATOM    360  O2' U   X  17     103.020  81.150  75.550  0.00  0.00            
ATOM    361  O3' U   X  17     101.050  81.850  73.550  0.00  0.00            
ATOM    362  P   C   X  18     100.310  80.750  72.730  0.00  0.00            
ATOM    363  OP1 C   X  18     100.510  81.000  71.340  0.00  0.00            
ATOM    364  OP2 C   X  18      98.980  80.740  73.270  0.00  0.00            
ATOM    365  O5' C   X  18     101.090  79.360  73.160  0.00  0.00            
ATOM    366  C5' C   X  18     102.410  79.030  72.690  0.00  0.00            
ATOM    367  C4' C   X  18     103.010  78.020  73.650  0.00  0.00            
ATOM    368  O4' C   X  18     102.900  78.280  75.020  0.00  0.00            
ATOM    369  C1' C   X  18     102.630  77.120  75.810  0.00  0.00            
ATOM    370  N1  C   X  18     101.310  77.100  76.590  0.00  0.00            
ATOM    371  C6  C   X  18     100.320  77.880  76.130  0.00  0.00            
ATOM    372  C5  C   X  18      99.190  77.920  76.860  0.00  0.00            
ATOM    373  C4  C   X  18      99.110  77.210  78.050  0.00  0.00            
ATOM    374  N4  C   X  18      98.150  77.480  78.890  0.00  0.00            
ATOM    375  N3  C   X  18     100.120  76.460  78.520  0.00  0.00            
ATOM    376  C2  C   X  18     101.200  76.340  77.720  0.00  0.00            
ATOM    377  O2  C   X  18     102.060  75.540  78.070  0.00  0.00            
ATOM    378  C3' C   X  18     102.240  76.700  73.530  0.00  0.00            
ATOM    379  C2' C   X  18     102.550  75.990  74.810  0.00  0.00            
ATOM    380  O2' C   X  18     103.830  75.490  74.720  0.00  0.00            
ATOM    381  O3' C   X  18     102.450  75.910  72.410  0.00  0.00            
ATOM    382  P   A   X  19     101.390  74.800  71.870  0.00  0.00            
ATOM    383  OP1 A   X  19     101.940  74.130  70.660  0.00  0.00            
ATOM    384  OP2 A   X  19      99.980  75.390  71.810  0.00  0.00            
ATOM    385  O5' A   X  19     101.230  73.810  73.020  0.00  0.00            
ATOM    386  C5' A   X  19     102.190  72.780  73.190  0.00  0.00            
ATOM    387  C4' A   X  19     101.740  71.990  74.450  0.00  0.00            
ATOM    388  O4' A   X  19     101.650  72.780  75.610  0.00  0.00            
ATOM    389  C1' A   X  19     100.500  72.340  76.360  0.00  0.00            
ATOM    390  N9  A   X  19      99.460  73.350  76.540  0.00  0.00            
ATOM    391  C8  A   X  19      99.010  74.130  75.530  0.00  0.00            
ATOM    392  N7  A   X  19      97.910  74.730  75.750  0.00  0.00            
ATOM    393  C5  A   X  19      97.670  74.320  77.080  0.00  0.00            
ATOM    394  C6  A   X  19      96.600  74.590  77.940  0.00  0.00            
ATOM    395  N6  A   X  19      95.610  75.410  77.580  0.00  0.00            
ATOM    396  N1  A   X  19      96.550  74.080  79.180  0.00  0.00            
ATOM    397  C2  A   X  19      97.520  73.280  79.540  0.00  0.00            
ATOM    398  N3  A   X  19      98.560  72.920  78.810  0.00  0.00            
ATOM    399  C4  A   X  19      98.630  73.550  77.610  0.00  0.00            
ATOM    400  C3' A   X  19     100.360  71.390  74.290  0.00  0.00            
ATOM    401  C2' A   X  19     100.000  71.040  75.750  0.00  0.00            
ATOM    402  O2' A   X  19     100.670  69.900  76.290  0.00  0.00            
ATOM    403  O3' A   X  19     100.300  70.080  73.650  0.00  0.00            
ATOM    404  P   C   X  20      98.940  69.600  72.910  0.00  0.00            
ATOM    405  OP1 C   X  20      98.850  68.170  72.570  0.00  0.00            
ATOM    406  OP2 C   X  20      98.610  70.560  71.830  0.00  0.00            
ATOM    407  O5' C   X  20      97.790  69.970  73.980  0.00  0.00            
ATOM    408  C5' C   X  20      97.490  69.140  75.130  0.00  0.00            
ATOM    409  C4' C   X  20      96.340  69.650  75.960  0.00  0.00            
ATOM    410  O4' C   X  20      96.430  71.060  76.330  0.00  0.00            
ATOM    411  C1' C   X  20      95.070  71.580  76.370  0.00  0.00            
ATOM    412  N1  C   X  20      95.060  72.690  75.340  0.00  0.00            
ATOM    413  C6  C   X  20      96.040  72.880  74.350  0.00  0.00            
ATOM    414  C5  C   X  20      95.980  73.970  73.490  0.00  0.00            
ATOM    415  C4  C   X  20      94.950  74.880  73.680  0.00  0.00            
ATOM    416  N4  C   X  20      94.820  75.940  72.950  0.00  0.00            
ATOM    417  N3  C   X  20      93.960  74.670  74.480  0.00  0.00            
ATOM    418  C2  C   X  20      94.000  73.610  75.300  0.00  0.00            
ATOM    419  O2  C   X  20      93.090  73.590  76.110  0.00  0.00            
ATOM    420  C3' C   X  20      95.040  69.440  75.180  0.00  0.00            
ATOM    421  C2' C   X  20      94.230  70.390  76.050  0.00  0.00            
ATOM    422  O2' C   X  20      93.860  69.750  77.240  0.00  0.00            
ATOM    423  O3' C   X  20      94.510  68.050  75.170  0.00  0.00            
ATOM    424  P   C   X  21      93.570  67.510  74.010  0.00  0.00            
ATOM    425  OP1 C   X  21      93.390  66.050  74.110  0.00  0.00            
ATOM    426  OP2 C   X  21      94.250  68.000  72.840  0.00  0.00            
ATOM    427  O5' C   X  21      92.100  68.180  74.150  0.00  0.00            
ATOM    428  C5' C   X  21      91.260  68.080  75.340  0.00  0.00            
ATOM    429  C4' C   X  21      90.110  69.070  75.340  0.00  0.00            
ATOM    430  O4' C   X  21      90.580  70.400  75.500  0.00  0.00            
ATOM    431  C1' C   X  21      89.660  71.230  74.860  0.00  0.00            
ATOM    432  N1  C   X  21      90.380  72.010  73.810  0.00  0.00            
ATOM    433  C6  C   X  21      91.530  71.660  73.240  0.00  0.00            
ATOM    434  C5  C   X  21      92.210  72.430  72.370  0.00  0.00            
ATOM    435  C4  C   X  21      91.630  73.690  72.160  0.00  0.00            
ATOM    436  N4  C   X  21      92.260  74.510  71.360  0.00  0.00            
ATOM    437  N3  C   X  21      90.440  74.050  72.560  0.00  0.00            
ATOM    438  C2  C   X  21      89.790  73.240  73.420  0.00  0.00            
ATOM    439  O2  C   X  21      88.680  73.520  73.730  0.00  0.00            
ATOM    440  C3' C   X  21      89.340  69.000  74.020  0.00  0.00            
ATOM    441  C2' C   X  21      88.590  70.330  74.210  0.00  0.00            
ATOM    442  O2' C   X  21      87.480  70.320  75.020  0.00  0.00            
ATOM    443  O3' C   X  21      88.520  67.890  73.790  0.00  0.00            
ATOM    444  P   G   X  22      88.130  67.480  72.310  0.00  0.00            
ATOM    445  OP1 G   X  22      87.140  66.400  72.420  0.00  0.00            
ATOM    446  OP2 G   X  22      89.370  67.230  71.560  0.00  0.00            
ATOM    447  O5' G   X  22      87.390  68.830  71.730  0.00  0.00            
ATOM    448  C5' G   X  22      86.050  69.070  72.110  0.00  0.00            
ATOM    449  C4' G   X  22      85.500  70.390  71.510  0.00  0.00            
ATOM    450  O4' G   X  22      86.330  71.550  71.920  0.00  0.00            
ATOM    451  C1' G   X  22      86.300  72.540  70.910  0.00  0.00            
ATOM    452  N9  G   X  22      87.580  72.800  70.310  0.00  0.00            
ATOM    453  C8  G   X  22      88.760  72.160  70.250  0.00  0.00            
ATOM    454  N7  G   X  22      89.650  72.540  69.400  0.00  0.00            
ATOM    455  C5  G   X  22      89.070  73.710  68.910  0.00  0.00            
ATOM    456  C6  G   X  22      89.500  74.690  67.940  0.00  0.00            
ATOM    457  O6  G   X  22      90.560  74.780  67.380  0.00  0.00            
ATOM    458  N1  G   X  22      88.560  75.530  67.540  0.00  0.00            
ATOM    459  C2  G   X  22      87.370  75.630  68.170  0.00  0.00            
ATOM    460  N2  G   X  22      86.570  76.610  67.750  0.00  0.00            
ATOM    461  N3  G   X  22      86.900  74.810  69.110  0.00  0.00            
ATOM    462  C4  G   X  22      87.800  73.900  69.470  0.00  0.00            
ATOM    463  C3' G   X  22      85.530  70.440  70.030  0.00  0.00            
ATOM    464  C2' G   X  22      85.240  71.950  70.000  0.00  0.00            
ATOM    465  O2' G   X  22      83.940  72.330  70.430  0.00  0.00            
ATOM    466  O3' G   X  22      84.590  69.610  69.400  0.00  0.00            
ATOM    467  P   G   X  23      84.740  69.200  67.860  0.00  0.00            
ATOM    468  OP1 G   X  23      83.830  68.130  67.570  0.00  0.00            
ATOM    469  OP2 G   X  23      86.190  69.110  67.490  0.00  0.00            
ATOM    470  O5' G   X  23      84.240  70.500  67.090  0.00  0.00            
ATOM    471  C5' G   X  23      82.910  71.130  67.270  0.00  0.00            
ATOM    472  C4' G   X  23      82.620  72.470  66.530  0.00  0.00            
ATOM    473  O4' G   X  23      83.490  73.500  66.990  0.00  0.00            
ATOM    474  C1' G   X  23      83.950  74.300  65.900  0.00  0.00            
ATOM    475  N9  G   X  23      85.400  74.100  65.520  0.00  0.00            
ATOM    476  C8  G   X  23      86.340  73.150  65.830  0.00  0.00            
ATOM    477  N7  G   X  23      87.560  73.320  65.390  0.00  0.00            
ATOM    478  C5  G   X  23      87.390  74.500  64.610  0.00  0.00            
ATOM    479  C6  G   X  23      88.440  75.290  63.960  0.00  0.00            
ATOM    480  O6  G   X  23      89.670  74.990  63.870  0.00  0.00            
ATOM    481  N1  G   X  23      87.930  76.430  63.450  0.00  0.00            
ATOM    482  C2  G   X  23      86.650  76.780  63.400  0.00  0.00            
ATOM    483  N2  G   X  23      86.340  77.980  62.960  0.00  0.00            
ATOM    484  N3  G   X  23      85.710  76.080  64.050  0.00  0.00            
ATOM    485  C4  G   X  23      86.070  74.950  64.640  0.00  0.00            
ATOM    486  C3' G   X  23      82.720  72.390  64.990  0.00  0.00            
ATOM    487  C2' G   X  23      82.990  73.910  64.760  0.00  0.00            
ATOM    488  O2' G   X  23      81.940  74.860  64.740  0.00  0.00            
ATOM    489  O3' G   X  23      81.380  72.060  64.440  0.00  0.00            
ATOM    490  P   G   X  24      81.340  71.180  63.120  0.00  0.00            
ATOM    491  OP1 G   X  24      79.950  70.940  62.740  0.00  0.00            
ATOM    492  OP2 G   X  24      82.300  70.050  63.330  0.00  0.00            
ATOM    493  O5' G   X  24      81.960  72.200  62.090  0.00  0.00            
ATOM    494  C5' G   X  24      81.290  73.340  61.610  0.00  0.00            
ATOM    495  C4' G   X  24      82.270  74.150  60.700  0.00  0.00            
ATOM    496  O4' G   X  24      83.430  74.630  61.460  0.00  0.00            
ATOM    497  C1' G   X  24      84.560  74.200  60.740  0.00  0.00            
ATOM    498  N9  G   X  24      85.470  73.250  61.460  0.00  0.00            
ATOM    499  C8  G   X  24      85.200  72.230  62.370  0.00  0.00            
ATOM    500  N7  G   X  24      86.240  71.570  62.770  0.00  0.00            
ATOM    501  C5  G   X  24      87.310  72.230  62.240  0.00  0.00            
ATOM    502  C6  G   X  24      88.720  72.080  62.500  0.00  0.00            
ATOM    503  O6  G   X  24      89.320  71.310  63.270  0.00  0.00            
ATOM    504  N1  G   X  24      89.530  72.830  61.610  0.00  0.00            
ATOM    505  C2  G   X  24      88.990  73.820  60.820  0.00  0.00            
ATOM    506  N2  G   X  24      89.820  74.590  60.200  0.00  0.00            
ATOM    507  N3  G   X  24      87.720  73.940  60.530  0.00  0.00            
ATOM    508  C4  G   X  24      86.880  73.120  61.300  0.00  0.00            
ATOM    509  C3' G   X  24      82.590  73.360  59.480  0.00  0.00            
ATOM    510  C2' G   X  24      84.100  73.430  59.520  0.00  0.00            
ATOM    511  O2' G   X  24      84.720  74.020  58.390  0.00  0.00            
ATOM    512  O3' G   X  24      81.920  73.820  58.340  0.00  0.00            
ATOM    513  P   G   X  25      81.670  72.960  57.050  0.00  0.00            
ATOM    514  OP1 G   X  25      80.620  73.650  56.220  0.00  0.00            
ATOM    515  OP2 G   X  25      81.430  71.540  57.440  0.00  0.00            
ATOM    516  O5' G   X  25      83.020  72.940  56.270  0.00  0.00            
ATOM    517  C5' G   X  25      83.480  74.040  55.520  0.00  0.00            
ATOM    518  C4' G   X  25      84.830  73.710  54.860  0.00  0.00            
ATOM    519  O4' G   X  25      85.860  73.340  55.770  0.00  0.00            
ATOM    520  C1' G   X  25      86.210  71.980  55.410  0.00  0.00            
ATOM    521  N9  G   X  25      86.250  71.290  56.720  0.00  0.00            
ATOM    522  C8  G   X  25      85.380  70.340  57.280  0.00  0.00            
ATOM    523  N7  G   X  25      85.870  69.690  58.270  0.00  0.00            
ATOM    524  C5  G   X  25      87.130  70.250  58.460  0.00  0.00            
ATOM    525  C6  G   X  25      88.180  69.970  59.420  0.00  0.00            
ATOM    526  O6  G   X  25      88.190  69.180  60.340  0.00  0.00            
ATOM    527  N1  G   X  25      89.340  70.700  59.200  0.00  0.00            
ATOM    528  C2  G   X  25      89.510  71.590  58.230  0.00  0.00            
ATOM    529  N2  G   X  25      90.690  72.030  57.970  0.00  0.00            
ATOM    530  N3  G   X  25      88.600  71.900  57.350  0.00  0.00            
ATOM    531  C4  G   X  25      87.340  71.250  57.560  0.00  0.00            
ATOM    532  C3' G   X  25      84.680  72.630  53.760  0.00  0.00            
ATOM    533  C2' G   X  25      85.130  71.390  54.490  0.00  0.00            
ATOM    534  O2' G   X  25      85.520  70.290  53.650  0.00  0.00            
ATOM    535  O3' G   X  25      85.590  72.940  52.670  0.00  0.00            
ATOM    536  P   A   X  26      85.180  72.540  51.210  0.00  0.00            
ATOM    537  OP1 A   X  26      83.900  73.220  50.890  0.00  0.00            
ATOM    538  OP2 A   X  26      85.370  71.090  50.970  0.00  0.00            
ATOM    539  O5' A   X  26      86.350  73.380  50.600  0.00  0.00            
ATOM    540  C5' A   X  26      86.420  74.810  50.460  0.00  0.00            
ATOM    541  C4' A   X  26      87.940  75.230  50.300  0.00  0.00            
ATOM    542  O4' A   X  26      88.670  74.980  51.500  0.00  0.00            
ATOM    543  C1' A   X  26      89.830  74.220  51.240  0.00  0.00            
ATOM    544  N9  A   X  26      90.110  73.260  52.260  0.00  0.00            
ATOM    545  C8  A   X  26      89.230  72.430  52.860  0.00  0.00            
ATOM    546  N7  A   X  26      89.780  71.730  53.800  0.00  0.00            
ATOM    547  C5  A   X  26      91.160  71.970  53.710  0.00  0.00            
ATOM    548  C6  A   X  26      92.360  71.540  54.300  0.00  0.00            
ATOM    549  N6  A   X  26      92.450  70.470  55.100  0.00  0.00            
ATOM    550  N1  A   X  26      93.580  71.920  53.940  0.00  0.00            
ATOM    551  C2  A   X  26      93.610  72.870  52.980  0.00  0.00            
ATOM    552  N3  A   X  26      92.590  73.440  52.310  0.00  0.00            
ATOM    553  C4  A   X  26      91.360  72.920  52.730  0.00  0.00            
ATOM    554  C3' A   X  26      88.690  74.520  49.090  0.00  0.00            
ATOM    555  C2' A   X  26      89.640  73.590  49.820  0.00  0.00            
ATOM    556  O2' A   X  26      90.800  73.400  49.040  0.00  0.00            
ATOM    557  O3' A   X  26      89.490  75.480  48.370  0.00  0.00            
ATOM    558  P   G   X  27      88.820  76.550  47.350  0.00  0.00            
ATOM    559  OP1 G   X  27      87.620  75.940  46.790  0.00  0.00            
ATOM    560  OP2 G   X  27      89.830  76.810  46.300  0.00  0.00            
ATOM    561  O5' G   X  27      88.370  77.900  48.070  0.00  0.00            
ATOM    562  C5' G   X  27      89.340  78.910  48.520  0.00  0.00            
ATOM    563  C4' G   X  27      89.790  78.590  49.970  0.00  0.00            
ATOM    564  O4' G   X  27      90.360  77.290  50.200  0.00  0.00            
ATOM    565  C1' G   X  27      91.610  77.430  50.860  0.00  0.00            
ATOM    566  N9  G   X  27      92.740  77.040  49.900  0.00  0.00            
ATOM    567  C8  G   X  27      92.560  76.950  48.470  0.00  0.00            
ATOM    568  N7  G   X  27      93.610  76.600  47.790  0.00  0.00            
ATOM    569  C5  G   X  27      94.550  76.400  48.800  0.00  0.00            
ATOM    570  C6  G   X  27      95.900  75.940  48.710  0.00  0.00            
ATOM    571  O6  G   X  27      96.590  75.450  47.820  0.00  0.00            
ATOM    572  N1  G   X  27      96.530  75.970  49.940  0.00  0.00            
ATOM    573  C2  G   X  27      95.870  76.050  51.150  0.00  0.00            
ATOM    574  N2  G   X  27      96.620  75.970  52.240  0.00  0.00            
ATOM    575  N3  G   X  27      94.610  76.510  51.300  0.00  0.00            
ATOM    576  C4  G   X  27      94.040  76.620  50.070  0.00  0.00            
ATOM    577  C3' G   X  27      90.860  79.560  50.280  0.00  0.00            
ATOM    578  C2' G   X  27      91.680  78.880  51.380  0.00  0.00            
ATOM    579  O2' G   X  27      91.230  78.910  52.750  0.00  0.00            
ATOM    580  O3' G   X  27      90.370  80.870  50.720  0.00  0.00            
ATOM    581  P   C   X  28      91.120  82.200  50.440  0.00  0.00            
ATOM    582  OP1 C   X  28      90.380  83.280  51.160  0.00  0.00            
ATOM    583  OP2 C   X  28      91.280  82.320  48.990  0.00  0.00            
ATOM    584  O5' C   X  28      92.570  82.090  51.150  0.00  0.00            
ATOM    585  C5' C   X  28      92.640  82.170  52.510  0.00  0.00            
ATOM    586  C4' C   X  28      93.930  81.580  53.040  0.00  0.00            
ATOM    587  O4' C   X  28      94.280  80.200  52.870  0.00  0.00            
ATOM    588  C1' C   X  28      95.630  80.150  52.360  0.00  0.00            
ATOM    589  N1  C   X  28      95.870  79.830  50.860  0.00  0.00            
ATOM    590  C6  C   X  28      94.960  79.930  49.890  0.00  0.00            
ATOM    591  C5  C   X  28      95.220  79.600  48.630  0.00  0.00            
ATOM    592  C4  C   X  28      96.570  79.070  48.320  0.00  0.00            
ATOM    593  N4  C   X  28      96.770  78.670  47.110  0.00  0.00            
ATOM    594  N3  C   X  28      97.410  78.870  49.270  0.00  0.00            
ATOM    595  C2  C   X  28      97.080  79.210  50.560  0.00  0.00            
ATOM    596  O2  C   X  28      97.940  79.050  51.390  0.00  0.00            
ATOM    597  C3' C   X  28      95.120  82.440  52.580  0.00  0.00            
ATOM    598  C2' C   X  28      96.240  81.450  52.840  0.00  0.00            
ATOM    599  O2' C   X  28      96.530  81.130  54.200  0.00  0.00            
ATOM    600  O3' C   X  28      95.370  83.690  53.300  0.00  0.00            
ATOM    601  P   C   X  29      95.940  85.000  52.510  0.00  0.00            
ATOM    602  OP1 C   X  29      96.060  86.100  53.520  0.00  0.00            
ATOM    603  OP2 C   X  29      95.100  85.220  51.290  0.00  0.00            
ATOM    604  O5' C   X  29      97.350  84.460  52.130  0.00  0.00            
ATOM    605  C5' C   X  29      98.310  84.190  53.110  0.00  0.00            
ATOM    606  C4' C   X  29      99.630  83.690  52.470  0.00  0.00            
ATOM    607  O4' C   X  29      99.490  82.460  51.860  0.00  0.00            
ATOM    608  C1' C   X  29     100.520  82.290  50.920  0.00  0.00            
ATOM    609  N1  C   X  29     100.070  81.880  49.580  0.00  0.00            
ATOM    610  C6  C   X  29      98.860  82.250  49.150  0.00  0.00            
ATOM    611  C5  C   X  29      98.500  82.100  47.840  0.00  0.00            
ATOM    612  C4  C   X  29      99.430  81.610  46.920  0.00  0.00            
ATOM    613  N4  C   X  29      99.150  81.500  45.670  0.00  0.00            
ATOM    614  N3  C   X  29     100.680  81.320  47.300  0.00  0.00            
ATOM    615  C2  C   X  29     101.030  81.460  48.630  0.00  0.00            
ATOM    616  O2  C   X  29     102.260  81.420  48.800  0.00  0.00            
ATOM    617  C3' C   X  29     100.340  84.650  51.520  0.00  0.00            
ATOM    618  C2' C   X  29     101.270  83.580  50.940  0.00  0.00            
ATOM    619  O2' C   X  29     102.370  83.380  51.870  0.00  0.00            
ATOM    620  O3' C   X  29     101.040  85.720  52.120  0.00  0.00            
ATOM    621  P   U   X  30     101.280  87.070  51.420  0.00  0.00            
ATOM    622  OP1 U   X  30     101.780  88.020  52.450  0.00  0.00            
ATOM    623  OP2 U   X  30     100.080  87.410  50.580  0.00  0.00            
ATOM    624  O5' U   X  30     102.510  86.770  50.430  0.00  0.00            
ATOM    625  C5' U   X  30     103.870  86.580  50.900  0.00  0.00            
ATOM    626  C4' U   X  30     105.000  86.130  49.950  0.00  0.00            
ATOM    627  O4' U   X  30     104.850  84.780  49.420  0.00  0.00            
ATOM    628  C1' U   X  30     105.310  84.750  48.030  0.00  0.00            
ATOM    629  N1  U   X  30     104.210  84.290  47.140  0.00  0.00            
ATOM    630  C6  U   X  30     102.950  84.690  47.440  0.00  0.00            
ATOM    631  C5  U   X  30     101.930  84.300  46.600  0.00  0.00            
ATOM    632  C4  U   X  30     102.190  83.440  45.420  0.00  0.00            
ATOM    633  O4  U   X  30     101.330  82.920  44.750  0.00  0.00            
ATOM    634  N3  U   X  30     103.520  83.280  45.110  0.00  0.00            
ATOM    635  C2  U   X  30     104.530  83.620  45.920  0.00  0.00            
ATOM    636  O2  U   X  30     105.720  83.440  45.520  0.00  0.00            
ATOM    637  C3' U   X  30     104.900  87.010  48.700  0.00  0.00            
ATOM    638  C2' U   X  30     105.740  86.140  47.610  0.00  0.00            
ATOM    639  O2' U   X  30     107.120  86.150  47.860  0.00  0.00            
ATOM    640  O3' U   X  30     105.400  88.330  48.870  0.00  0.00            
ATOM    641  P   U   X  31     104.840  89.480  47.930  0.00  0.00            
ATOM    642  OP1 U   X  31     105.630  90.650  48.410  0.00  0.00            
ATOM    643  OP2 U   X  31     103.420  89.630  47.850  0.00  0.00            
ATOM    644  O5' U   X  31     105.290  89.210  46.430  0.00  0.00            
ATOM    645  C5' U   X  31     106.600  89.320  46.010  0.00  0.00            
ATOM    646  C4' U   X  31     106.790  88.800  44.620  0.00  0.00            
ATOM    647  O4' U   X  31     106.310  87.410  44.510  0.00  0.00            
ATOM    648  C1' U   X  31     105.910  87.190  43.140  0.00  0.00            
ATOM    649  N1  U   X  31     104.650  86.470  42.970  0.00  0.00            
ATOM    650  C6  U   X  31     103.510  86.800  43.620  0.00  0.00            
ATOM    651  C5  U   X  31     102.250  86.310  43.290  0.00  0.00            
ATOM    652  C4  U   X  31     102.170  85.370  42.200  0.00  0.00            
ATOM    653  O4  U   X  31     101.110  84.990  41.650  0.00  0.00            
ATOM    654  N3  U   X  31     103.360  85.010  41.620  0.00  0.00            
ATOM    655  C2  U   X  31     104.580  85.630  41.870  0.00  0.00            
ATOM    656  O2  U   X  31     105.510  85.240  41.200  0.00  0.00            
ATOM    657  C3' U   X  31     105.980  89.560  43.550  0.00  0.00            
ATOM    658  C2' U   X  31     105.970  88.530  42.380  0.00  0.00            
ATOM    659  O2' U   X  31     107.190  88.470  41.670  0.00  0.00            
ATOM    660  O3' U   X  31     106.490  90.830  43.210  0.00  0.00            
ATOM    661  P   C   X  32     105.670  91.780  42.330  0.00  0.00            
ATOM    662  OP1 C   X  32     106.320  93.100  42.330  0.00  0.00            
ATOM    663  OP2 C   X  32     104.220  91.740  42.770  0.00  0.00            
ATOM    664  O5' C   X  32     105.640  91.110  40.880  0.00  0.00            
ATOM    665  C5' C   X  32     106.690  91.370  40.050  0.00  0.00            
ATOM    666  C4' C   X  32     106.590  90.580  38.690  0.00  0.00            
ATOM    667  O4' C   X  32     106.570  89.130  38.690  0.00  0.00            
ATOM    668  C1' C   X  32     105.740  88.680  37.620  0.00  0.00            
ATOM    669  N1  C   X  32     104.440  88.150  38.090  0.00  0.00            
ATOM    670  C6  C   X  32     103.920  88.430  39.340  0.00  0.00            
ATOM    671  C5  C   X  32     102.630  88.010  39.580  0.00  0.00            
ATOM    672  C4  C   X  32     101.950  87.260  38.610  0.00  0.00            
ATOM    673  N4  C   X  32     100.810  86.780  39.000  0.00  0.00            
ATOM    674  N3  C   X  32     102.460  86.890  37.470  0.00  0.00            
ATOM    675  C2  C   X  32     103.690  87.330  37.180  0.00  0.00            
ATOM    676  O2  C   X  32     104.080  87.080  36.000  0.00  0.00            
ATOM    677  C3' C   X  32     105.540  91.060  37.660  0.00  0.00            
ATOM    678  C2' C   X  32     105.530  89.850  36.740  0.00  0.00            
ATOM    679  O2' C   X  32     106.650  89.820  35.810  0.00  0.00            
ATOM    680  O3' C   X  32     105.820  92.230  37.000  0.00  0.00            
ATOM    681  P   G   X  33     104.730  93.090  36.210  0.00  0.00            
ATOM    682  OP1 G   X  33     105.500  94.230  35.560  0.00  0.00            
ATOM    683  OP2 G   X  33     103.630  93.380  37.180  0.00  0.00            
ATOM    684  O5' G   X  33     104.330  92.050  35.100  0.00  0.00            
ATOM    685  C5' G   X  33     105.000  91.940  33.800  0.00  0.00            
ATOM    686  C4' G   X  33     104.390  90.830  32.990  0.00  0.00            
ATOM    687  O4' G   X  33     104.230  89.660  33.650  0.00  0.00            
ATOM    688  C1' G   X  33     103.070  88.980  33.150  0.00  0.00            
ATOM    689  N9  G   X  33     101.960  88.860  34.100  0.00  0.00            
ATOM    690  C8  G   X  33     101.710  89.640  35.230  0.00  0.00            
ATOM    691  N7  G   X  33     100.640  89.270  35.890  0.00  0.00            
ATOM    692  C5  G   X  33     100.040  88.350  35.050  0.00  0.00            
ATOM    693  C6  G   X  33      98.780  87.590  35.120  0.00  0.00            
ATOM    694  O6  G   X  33      97.890  87.560  35.960  0.00  0.00            
ATOM    695  N1  G   X  33      98.460  86.850  34.020  0.00  0.00            
ATOM    696  C2  G   X  33      99.320  86.730  32.950  0.00  0.00            
ATOM    697  N2  G   X  33      98.860  85.960  31.990  0.00  0.00            
ATOM    698  N3  G   X  33     100.520  87.290  32.870  0.00  0.00            
ATOM    699  C4  G   X  33     100.830  88.110  33.900  0.00  0.00            
ATOM    700  C3' G   X  33     103.030  91.140  32.340  0.00  0.00            
ATOM    701  C2' G   X  33     102.620  89.730  31.920  0.00  0.00            
ATOM    702  O2' G   X  33     103.320  89.290  30.770  0.00  0.00            
ATOM    703  O3' G   X  33     103.040  91.970  31.160  0.00  0.00            
ATOM    704  P   G   X  34     101.690  92.580  30.550  0.00  0.00            
ATOM    705  OP1 G   X  34     102.040  93.450  29.440  0.00  0.00            
ATOM    706  OP2 G   X  34     100.960  93.180  31.630  0.00  0.00            
ATOM    707  O5' G   X  34     100.740  91.380  29.960  0.00  0.00            
ATOM    708  C5' G   X  34     100.970  90.550  28.780  0.00  0.00            
ATOM    709  C4' G   X  34     100.050  89.330  28.620  0.00  0.00            
ATOM    710  O4' G   X  34      99.840  88.510  29.770  0.00  0.00            
ATOM    711  C1' G   X  34      98.460  88.170  29.930  0.00  0.00            
ATOM    712  N9  G   X  34      97.800  88.850  31.080  0.00  0.00            
ATOM    713  C8  G   X  34      98.360  89.860  31.880  0.00  0.00            
ATOM    714  N7  G   X  34      97.670  90.060  32.970  0.00  0.00            
ATOM    715  C5  G   X  34      96.520  89.230  32.900  0.00  0.00            
ATOM    716  C6  G   X  34      95.440  88.980  33.800  0.00  0.00            
ATOM    717  O6  G   X  34      95.220  89.560  34.840  0.00  0.00            
ATOM    718  N1  G   X  34      94.560  88.070  33.320  0.00  0.00            
ATOM    719  C2  G   X  34      94.760  87.360  32.170  0.00  0.00            
ATOM    720  N2  G   X  34      93.760  86.590  31.890  0.00  0.00            
ATOM    721  N3  G   X  34      95.750  87.450  31.330  0.00  0.00            
ATOM    722  C4  G   X  34      96.650  88.440  31.750  0.00  0.00            
ATOM    723  C3' G   X  34      98.650  89.800  28.250  0.00  0.00            
ATOM    724  C2' G   X  34      97.810  88.570  28.620  0.00  0.00            
ATOM    725  O2' G   X  34      98.050  87.480  27.720  0.00  0.00            
ATOM    726  O3' G   X  34      98.540  90.170  26.840  0.00  0.00            
ATOM    727  P   A   X  35      97.520  91.360  26.500  0.00  0.00            
ATOM    728  OP1 A   X  35      97.680  91.620  25.010  0.00  0.00            
ATOM    729  OP2 A   X  35      97.670  92.490  27.420  0.00  0.00            
ATOM    730  O5' A   X  35      96.140  90.850  26.690  0.00  0.00            
ATOM    731  C5' A   X  35      95.530  89.850  25.910  0.00  0.00            
ATOM    732  C4' A   X  35      94.200  89.280  26.490  0.00  0.00            
ATOM    733  O4' A   X  35      94.410  88.770  27.800  0.00  0.00            
ATOM    734  C1' A   X  35      93.240  88.940  28.530  0.00  0.00            
ATOM    735  N9  A   X  35      93.590  89.890  29.690  0.00  0.00            
ATOM    736  C8  A   X  35      94.650  90.630  29.830  0.00  0.00            
ATOM    737  N7  A   X  35      94.730  91.300  30.890  0.00  0.00            
ATOM    738  C5  A   X  35      93.630  90.950  31.590  0.00  0.00            
ATOM    739  C6  A   X  35      93.090  91.280  32.890  0.00  0.00            
ATOM    740  N6  A   X  35      93.660  92.080  33.780  0.00  0.00            
ATOM    741  N1  A   X  35      91.900  90.780  33.220  0.00  0.00            
ATOM    742  C2  A   X  35      91.310  89.950  32.400  0.00  0.00            
ATOM    743  N3  A   X  35      91.710  89.460  31.210  0.00  0.00            
ATOM    744  C4  A   X  35      92.920  90.030  30.900  0.00  0.00            
ATOM    745  C3' A   X  35      92.990  90.270  26.630  0.00  0.00            
ATOM    746  C2' A   X  35      92.090  89.480  27.630  0.00  0.00            
ATOM    747  O2' A   X  35      91.320  88.370  26.950  0.00  0.00            
ATOM    748  O3' A   X  35      92.290  90.640  25.460  0.00  0.00            
ATOM    749  P   A   X  36      91.660  92.060  25.140  0.00  0.00            
ATOM    750  OP1 A   X  36      90.950  91.860  23.870  0.00  0.00            
ATOM    751  OP2 A   X  36      92.810  92.990  25.100  0.00  0.00            
ATOM    752  O5' A   X  36      90.710  92.450  26.420  0.00  0.00            
ATOM    753  C5' A   X  36      89.590  91.700  26.780  0.00  0.00            
ATOM    754  C4' A   X  36      89.030  92.140  28.130  0.00  0.00            
ATOM    755  O4' A   X  36      89.870  91.680  29.190  0.00  0.00            
ATOM    756  C1' A   X  36      89.960  92.660  30.180  0.00  0.00            
ATOM    757  N9  A   X  36      91.300  93.260  30.300  0.00  0.00            
ATOM    758  C8  A   X  36      92.340  93.390  29.490  0.00  0.00            
ATOM    759  N7  A   X  36      93.350  94.120  29.980  0.00  0.00            
ATOM    760  C5  A   X  36      92.920  94.440  31.270  0.00  0.00            
ATOM    761  C6  A   X  36      93.440  95.050  32.430  0.00  0.00            
ATOM    762  N6  A   X  36      94.660  95.540  32.480  0.00  0.00            
ATOM    763  N1  A   X  36      92.700  95.160  33.560  0.00  0.00            
ATOM    764  C2  A   X  36      91.530  94.590  33.520  0.00  0.00            
ATOM    765  N3  A   X  36      90.920  93.930  32.580  0.00  0.00            
ATOM    766  C4  A   X  36      91.650  93.920  31.450  0.00  0.00            
ATOM    767  C3' A   X  36      88.790  93.680  28.330  0.00  0.00            
ATOM    768  C2' A   X  36      88.990  93.750  29.860  0.00  0.00            
ATOM    769  O2' A   X  36      87.800  93.420  30.550  0.00  0.00            
ATOM    770  O3' A   X  36      87.560  94.090  27.830  0.00  0.00            
ATOM    771  P   G   X  37      87.130  95.650  27.750  0.00  0.00            
ATOM    772  OP1 G   X  37      85.690  95.750  27.530  0.00  0.00            
ATOM    773  OP2 G   X  37      88.100  96.310  26.820  0.00  0.00            
ATOM    774  O5' G   X  37      87.520  96.150  29.200  0.00  0.00            
ATOM    775  C5' G   X  37      86.540  96.370  30.290  0.00  0.00            
ATOM    776  C4' G   X  37      87.110  97.160  31.490  0.00  0.00            
ATOM    777  O4' G   X  37      88.220  96.620  32.260  0.00  0.00            
ATOM    778  C1' G   X  37      89.000  97.610  32.820  0.00  0.00            
ATOM    779  N9  G   X  37      90.340  97.600  32.210  0.00  0.00            
ATOM    780  C8  G   X  37      90.570  97.290  30.940  0.00  0.00            
ATOM    781  N7  G   X  37      91.810  97.340  30.530  0.00  0.00            
ATOM    782  C5  G   X  37      92.550  97.920  31.690  0.00  0.00            
ATOM    783  C6  G   X  37      93.900  98.400  31.920  0.00  0.00            
ATOM    784  O6  G   X  37      94.930  98.210  31.380  0.00  0.00            
ATOM    785  N1  G   X  37      93.990  99.080  33.100  0.00  0.00            
ATOM    786  C2  G   X  37      93.000  99.120  34.030  0.00  0.00            
ATOM    787  N2  G   X  37      93.320  99.700  35.120  0.00  0.00            
ATOM    788  N3  G   X  37      91.750  98.720  33.850  0.00  0.00            
ATOM    789  C4  G   X  37      91.530  98.110  32.640  0.00  0.00            
ATOM    790  C3' G   X  37      87.610  98.620  31.210  0.00  0.00            
ATOM    791  C2' G   X  37      88.290  98.920  32.520  0.00  0.00            
ATOM    792  O2' G   X  37      87.420  98.990  33.570  0.00  0.00            
ATOM    793  O3' G   X  37      86.520  99.500  30.890  0.00  0.00            
ATOM    794  P   A   X  38      86.840 100.800  30.010  0.00  0.00            
ATOM    795  OP1 A   X  38      85.610 101.430  29.500  0.00  0.00            
ATOM    796  OP2 A   X  38      87.940 100.500  29.090  0.00  0.00            
ATOM    797  O5' A   X  38      87.470 101.960  30.930  0.00  0.00            
ATOM    798  C5' A   X  38      86.660 102.930  31.670  0.00  0.00            
ATOM    799  C4' A   X  38      85.790 102.400  32.770  0.00  0.00            
ATOM    800  O4' A   X  38      86.350 101.520  33.680  0.00  0.00            
ATOM    801  C1' A   X  38      86.020 101.830  35.000  0.00  0.00            
ATOM    802  N9  A   X  38      87.150 102.520  35.650  0.00  0.00            
ATOM    803  C8  A   X  38      88.360 102.780  35.110  0.00  0.00            
ATOM    804  N7  A   X  38      89.170 103.480  35.820  0.00  0.00            
ATOM    805  C5  A   X  38      88.470 103.600  37.100  0.00  0.00            
ATOM    806  C6  A   X  38      88.730 104.210  38.380  0.00  0.00            
ATOM    807  N6  A   X  38      89.850 104.890  38.760  0.00  0.00            
ATOM    808  N1  A   X  38      87.920 103.980  39.360  0.00  0.00            
ATOM    809  C2  A   X  38      86.760 103.430  39.120  0.00  0.00            
ATOM    810  N3  A   X  38      86.360 102.890  37.990  0.00  0.00            
ATOM    811  C4  A   X  38      87.240 103.020  36.950  0.00  0.00            
ATOM    812  C3' A   X  38      85.080 103.480  33.580  0.00  0.00            
ATOM    813  C2' A   X  38      84.810 102.800  34.950  0.00  0.00            
ATOM    814  O2' A   X  38      83.660 102.060  35.120  0.00  0.00            
ATOM    815  O3' A   X  38      83.920 103.930  32.830  0.00  0.00            
ATOM    816  P   A   X  39      83.430 105.350  32.920  0.00  0.00            
ATOM    817  OP1 A   X  39      82.200 105.530  32.150  0.00  0.00            
ATOM    818  OP2 A   X  39      84.620 106.130  32.530  0.00  0.00            
ATOM    819  O5' A   X  39      83.200 105.730  34.470  0.00  0.00            
ATOM    820  C5' A   X  39      82.140 105.200  35.190  0.00  0.00            
ATOM    821  C4' A   X  39      81.910 105.660  36.580  0.00  0.00            
ATOM    822  O4' A   X  39      82.830 105.030  37.520  0.00  0.00            
ATOM    823  C1' A   X  39      83.170 105.980  38.560  0.00  0.00            
ATOM    824  N9  A   X  39      84.660 106.300  38.470  0.00  0.00            
ATOM    825  C8  A   X  39      85.520 106.490  37.380  0.00  0.00            
ATOM    826  N7  A   X  39      86.750 106.710  37.800  0.00  0.00            
ATOM    827  C5  A   X  39      86.650 106.750  39.220  0.00  0.00            
ATOM    828  C6  A   X  39      87.510 107.150  40.290  0.00  0.00            
ATOM    829  N6  A   X  39      88.670 107.640  40.090  0.00  0.00            
ATOM    830  N1  A   X  39      87.210 106.920  41.530  0.00  0.00            
ATOM    831  C2  A   X  39      85.980 106.450  41.760  0.00  0.00            
ATOM    832  N3  A   X  39      84.940 106.400  40.920  0.00  0.00            
ATOM    833  C4  A   X  39      85.360 106.490  39.620  0.00  0.00            
ATOM    834  C3' A   X  39      81.930 107.190  36.840  0.00  0.00            
ATOM    835  C2' A   X  39      82.290 107.230  38.330  0.00  0.00            
ATOM    836  O2' A   X  39      81.080 107.190  39.060  0.00  0.00            
ATOM    837  O3' A   X  39      80.730 107.740  36.580  0.00  0.00            
ATOM    838  P   C   X  40      80.520 109.320  36.540  0.00  0.00            
ATOM    839  OP1 C   X  40      79.120 109.530  36.080  0.00  0.00            
ATOM    840  OP2 C   X  40      81.550 109.940  35.740  0.00  0.00            
ATOM    841  O5' C   X  40      80.610 109.860  38.060  0.00  0.00            
ATOM    842  C5' C   X  40      79.510 109.810  38.970  0.00  0.00            
ATOM    843  C4' C   X  40      79.940 110.140  40.420  0.00  0.00            
ATOM    844  O4' C   X  40      81.010 109.210  40.810  0.00  0.00            
ATOM    845  C1' C   X  40      81.700 109.730  41.940  0.00  0.00            
ATOM    846  N1  C   X  40      83.180 109.800  41.580  0.00  0.00            
ATOM    847  C6  C   X  40      83.660 110.110  40.320  0.00  0.00            
ATOM    848  C5  C   X  40      84.970 110.330  40.070  0.00  0.00            
ATOM    849  C4  C   X  40      85.840 110.260  41.200  0.00  0.00            
ATOM    850  N4  C   X  40      87.140 110.570  41.080  0.00  0.00            
ATOM    851  N3  C   X  40      85.420 110.130  42.450  0.00  0.00            
ATOM    852  C2  C   X  40      84.040 109.870  42.680  0.00  0.00            
ATOM    853  O2  C   X  40      83.690 109.640  43.840  0.00  0.00            
ATOM    854  C3' C   X  40      80.410 111.530  40.810  0.00  0.00            
ATOM    855  C2' C   X  40      81.140 111.200  42.110  0.00  0.00            
ATOM    856  O2' C   X  40      80.330 111.210  43.280  0.00  0.00            
ATOM    857  O3' C   X  40      79.340 112.490  40.890  0.00  0.00            
ATOM    858  P   G   X  41      79.600 113.880  40.170  0.00  0.00            
ATOM    859  OP1 G   X  41      78.560 114.790  40.690  0.00  0.00            
ATOM    860  OP2 G   X  41      79.770 113.670  38.720  0.00  0.00            
ATOM    861  O5' G   X  41      81.040 114.300  40.740  0.00  0.00            
ATOM    862  C5' G   X  41      81.320 114.630  42.040  0.00  0.00            
ATOM    863  C4' G   X  41      82.910 114.870  42.120  0.00  0.00            
ATOM    864  O4' G   X  41      83.750 113.730  41.720  0.00  0.00            
ATOM    865  C1' G   X  41      85.020 114.210  41.100  0.00  0.00            
ATOM    866  N9  G   X  41      85.130 113.790  39.680  0.00  0.00            
ATOM    867  C8  G   X  41      84.110 113.360  38.890  0.00  0.00            
ATOM    868  N7  G   X  41      84.510 113.140  37.670  0.00  0.00            
ATOM    869  C5  G   X  41      85.840 113.570  37.650  0.00  0.00            
ATOM    870  C6  G   X  41      86.740 113.750  36.560  0.00  0.00            
ATOM    871  O6  G   X  41      86.490 113.540  35.390  0.00  0.00            
ATOM    872  N1  G   X  41      87.960 114.350  36.910  0.00  0.00            
ATOM    873  C2  G   X  41      88.270 114.660  38.180  0.00  0.00            
ATOM    874  N2  G   X  41      89.430 115.180  38.400  0.00  0.00            
ATOM    875  N3  G   X  41      87.430 114.560  39.150  0.00  0.00            
ATOM    876  C4  G   X  41      86.220 113.990  38.860  0.00  0.00            
ATOM    877  C3' G   X  41      83.550 116.040  41.350  0.00  0.00            
ATOM    878  C2' G   X  41      85.090 115.720  41.340  0.00  0.00            
ATOM    879  O2' G   X  41      85.610 115.960  42.660  0.00  0.00            
ATOM    880  O3' G   X  41      83.210 117.350  41.780  0.00  0.00            
ATOM    881  P   G   X  42      83.130 118.530  40.710  0.00  0.00            
ATOM    882  OP1 G   X  42      82.840 119.790  41.430  0.00  0.00            
ATOM    883  OP2 G   X  42      82.150 118.220  39.680  0.00  0.00            
ATOM    884  O5' G   X  42      84.570 118.690  40.170  0.00  0.00            
ATOM    885  C5' G   X  42      85.650 119.030  40.950  0.00  0.00            
ATOM    886  C4' G   X  42      86.960 119.130  40.190  0.00  0.00            
ATOM    887  O4' G   X  42      87.500 117.960  39.540  0.00  0.00            
ATOM    888  C1' G   X  42      87.720 118.190  38.180  0.00  0.00            
ATOM    889  N9  G   X  42      86.700 117.670  37.250  0.00  0.00            
ATOM    890  C8  G   X  42      85.560 117.050  37.600  0.00  0.00            
ATOM    891  N7  G   X  42      84.920 116.480  36.660  0.00  0.00            
ATOM    892  C5  G   X  42      85.750 116.690  35.580  0.00  0.00            
ATOM    893  C6  G   X  42      85.640 116.340  34.160  0.00  0.00            
ATOM    894  O6  G   X  42      84.820 115.710  33.610  0.00  0.00            
ATOM    895  N1  G   X  42      86.630 116.860  33.350  0.00  0.00            
ATOM    896  C2  G   X  42      87.710 117.530  33.810  0.00  0.00            
ATOM    897  N2  G   X  42      88.520 118.090  32.920  0.00  0.00            
ATOM    898  N3  G   X  42      87.840 117.980  35.050  0.00  0.00            
ATOM    899  C4  G   X  42      86.830 117.470  35.890  0.00  0.00            
ATOM    900  C3' G   X  42      86.620 120.100  39.020  0.00  0.00            
ATOM    901  C2' G   X  42      87.710 119.710  38.020  0.00  0.00            
ATOM    902  O2' G   X  42      89.060 120.210  38.300  0.00  0.00            
ATOM    903  O3' G   X  42      86.830 121.430  39.410  0.00  0.00            
ATOM    904  P   C   X  43      86.200 122.670  38.710  0.00  0.00            
ATOM    905  OP1 C   X  43      86.900 123.910  39.180  0.00  0.00            
ATOM    906  OP2 C   X  43      84.720 122.600  38.730  0.00  0.00            
ATOM    907  O5' C   X  43      86.500 122.650  37.140  0.00  0.00            
ATOM    908  C5' C   X  43      87.820 123.070  36.670  0.00  0.00            
ATOM    909  C4' C   X  43      88.080 122.930  35.170  0.00  0.00            
ATOM    910  O4' C   X  43      88.020 121.530  34.810  0.00  0.00            
ATOM    911  C1' C   X  43      87.500 121.500  33.450  0.00  0.00            
ATOM    912  N1  C   X  43      86.090 120.940  33.160  0.00  0.00            
ATOM    913  C6  C   X  43      85.350 120.480  34.250  0.00  0.00            
ATOM    914  C5  C   X  43      84.290 119.690  34.050  0.00  0.00            
ATOM    915  C4  C   X  43      84.010 119.290  32.690  0.00  0.00            
ATOM    916  N4  C   X  43      83.020 118.490  32.380  0.00  0.00            
ATOM    917  N3  C   X  43      84.800 119.590  31.690  0.00  0.00            
ATOM    918  C2  C   X  43      85.860 120.420  31.850  0.00  0.00            
ATOM    919  O2  C   X  43      86.600 120.770  30.970  0.00  0.00            
ATOM    920  C3' C   X  43      87.150 123.700  34.210  0.00  0.00            
ATOM    921  C2' C   X  43      87.490 122.940  32.910  0.00  0.00            
ATOM    922  O2' C   X  43      88.860 123.140  32.570  0.00  0.00            
ATOM    923  O3' C   X  43      87.390 125.080  34.180  0.00  0.00            
ATOM    924  P   G   X  44      86.340 126.030  33.620  0.00  0.00            
ATOM    925  OP1 G   X  44      86.870 127.440  33.690  0.00  0.00            
ATOM    926  OP2 G   X  44      84.960 125.750  34.110  0.00  0.00            
ATOM    927  O5' G   X  44      86.270 125.770  32.010  0.00  0.00            
ATOM    928  C5' G   X  44      87.250 126.160  31.060  0.00  0.00            
ATOM    929  C4' G   X  44      87.110 125.600  29.650  0.00  0.00            
ATOM    930  O4' G   X  44      87.050 124.160  29.630  0.00  0.00            
ATOM    931  C1' G   X  44      86.420 123.850  28.370  0.00  0.00            
ATOM    932  N9  G   X  44      85.210 123.140  28.780  0.00  0.00            
ATOM    933  C8  G   X  44      84.630 123.110  30.020  0.00  0.00            
ATOM    934  N7  G   X  44      83.530 122.460  30.090  0.00  0.00            
ATOM    935  C5  G   X  44      83.340 122.020  28.810  0.00  0.00            
ATOM    936  C6  G   X  44      82.290 121.230  28.260  0.00  0.00            
ATOM    937  O6  G   X  44      81.450 120.500  28.790  0.00  0.00            
ATOM    938  N1  G   X  44      82.370 121.150  26.880  0.00  0.00            
ATOM    939  C2  G   X  44      83.270 121.790  26.120  0.00  0.00            
ATOM    940  N2  G   X  44      83.200 121.630  24.830  0.00  0.00            
ATOM    941  N3  G   X  44      84.360 122.370  26.580  0.00  0.00            
ATOM    942  C4  G   X  44      84.280 122.490  27.920  0.00  0.00            
ATOM    943  C3' G   X  44      85.920 126.190  28.890  0.00  0.00            
ATOM    944  C2' G   X  44      86.050 125.230  27.810  0.00  0.00            
ATOM    945  O2' G   X  44      87.120 125.710  26.870  0.00  0.00            
ATOM    946  O3' G   X  44      86.100 127.480  28.450  0.00  0.00            
ATOM    947  P   C   X  45      84.940 128.500  28.310  0.00  0.00            
ATOM    948  OP1 C   X  45      85.510 129.820  27.890  0.00  0.00            
ATOM    949  OP2 C   X  45      84.000 128.400  29.430  0.00  0.00            
ATOM    950  O5' C   X  45      84.160 128.010  26.980  0.00  0.00            
ATOM    951  C5' C   X  45      84.620 128.300  25.600  0.00  0.00            
ATOM    952  C4' C   X  45      83.810 127.470  24.650  0.00  0.00            
ATOM    953  O4' C   X  45      83.790 126.090  25.030  0.00  0.00            
ATOM    954  C1' C   X  45      82.530 125.570  24.640  0.00  0.00            
ATOM    955  N1  C   X  45      81.870 124.800  25.730  0.00  0.00            
ATOM    956  C6  C   X  45      82.110 125.090  27.050  0.00  0.00            
ATOM    957  C5  C   X  45      81.240 124.550  27.960  0.00  0.00            
ATOM    958  C4  C   X  45      80.120 123.840  27.530  0.00  0.00            
ATOM    959  N4  C   X  45      79.130 123.570  28.380  0.00  0.00            
ATOM    960  N3  C   X  45      79.870 123.610  26.260  0.00  0.00            
ATOM    961  C2  C   X  45      80.710 124.070  25.330  0.00  0.00            
ATOM    962  O2  C   X  45      80.400 123.850  24.140  0.00  0.00            
ATOM    963  C3' C   X  45      82.390 127.960  24.580  0.00  0.00            
ATOM    964  C2' C   X  45      81.790 126.660  23.940  0.00  0.00            
ATOM    965  O2' C   X  45      82.100 126.580  22.540  0.00  0.00            
ATOM    966  O3' C   X  45      82.220 129.090  23.770  0.00  0.00            
ATOM    967  P   C   X  46      80.850 129.920  23.780  0.00  0.00            
ATOM    968  OP1 C   X  46      81.060 131.110  22.970  0.00  0.00            
ATOM    969  OP2 C   X  46      80.460 130.090  25.190  0.00  0.00            
ATOM    970  O5' C   X  46      79.830 128.940  23.120  0.00  0.00            
ATOM    971  C5' C   X  46      79.800 128.780  21.710  0.00  0.00            
ATOM    972  C4' C   X  46      78.880 127.680  21.210  0.00  0.00            
ATOM    973  O4' C   X  46      79.030 126.490  21.950  0.00  0.00            
ATOM    974  C1' C   X  46      77.760 125.730  21.910  0.00  0.00            
ATOM    975  N1  C   X  46      77.250 125.470  23.340  0.00  0.00            
ATOM    976  C6  C   X  46      77.880 126.080  24.410  0.00  0.00            
ATOM    977  C5  C   X  46      77.510 125.900  25.710  0.00  0.00            
ATOM    978  C4  C   X  46      76.480 124.980  25.860  0.00  0.00            
ATOM    979  N4  C   X  46      76.170 124.550  27.090  0.00  0.00            
ATOM    980  N3  C   X  46      75.780 124.360  24.920  0.00  0.00            
ATOM    981  C2  C   X  46      76.060 124.700  23.660  0.00  0.00            
ATOM    982  O2  C   X  46      75.340 124.130  22.820  0.00  0.00            
ATOM    983  C3' C   X  46      77.380 128.010  21.150  0.00  0.00            
ATOM    984  C2' C   X  46      76.860 126.600  21.070  0.00  0.00            
ATOM    985  O2' C   X  46      77.040 126.010  19.860  0.00  0.00            
ATOM    986  O3' C   X  46      77.110 128.890  20.050  0.00  0.00            
ATOM    987  P   G   X  47      75.870 129.780  20.020  0.00  0.00            
ATOM    988  OP1 G   X  47      75.790 130.350  18.660  0.00  0.00            
ATOM    989  OP2 G   X  47      75.860 130.710  21.190  0.00  0.00            
ATOM    990  O5' G   X  47      74.640 128.830  20.360  0.00  0.00            
ATOM    991  C5' G   X  47      74.020 127.970  19.370  0.00  0.00            
ATOM    992  C4' G   X  47      72.970 127.030  19.940  0.00  0.00            
ATOM    993  O4' G   X  47      73.510 126.160  20.960  0.00  0.00            
ATOM    994  C1' G   X  47      72.550 125.870  21.960  0.00  0.00            
ATOM    995  N9  G   X  47      72.830 126.290  23.350  0.00  0.00            
ATOM    996  C8  G   X  47      73.690 127.230  23.850  0.00  0.00            
ATOM    997  N7  G   X  47      73.700 127.350  25.150  0.00  0.00            
ATOM    998  C5  G   X  47      72.650 126.500  25.570  0.00  0.00            
ATOM    999  C6  G   X  47      71.950 126.150  26.810  0.00  0.00            
ATOM   1000  O6  G   X  47      72.100 126.570  27.960  0.00  0.00            
ATOM   1001  N1  G   X  47      70.950 125.260  26.640  0.00  0.00            
ATOM   1002  C2  G   X  47      70.550 124.670  25.480  0.00  0.00            
ATOM   1003  N2  G   X  47      69.500 123.920  25.510  0.00  0.00            
ATOM   1004  N3  G   X  47      71.120 124.910  24.350  0.00  0.00            
ATOM   1005  C4  G   X  47      72.080 125.860  24.440  0.00  0.00            
ATOM   1006  C3' G   X  47      71.830 127.750  20.690  0.00  0.00            
ATOM   1007  C2' G   X  47      71.210 126.520  21.410  0.00  0.00            
ATOM   1008  O2' G   X  47      70.520 125.550  20.510  0.00  0.00            
ATOM   1009  O3' G   X  47      70.880 128.270  19.780  0.00  0.00            
ATOM   1010  P   C   X  48      69.700 129.220  20.160  0.00  0.00            
ATOM   1011  OP1 C   X  48      68.800 129.370  18.950  0.00  0.00            
ATOM   1012  OP2 C   X  48      70.300 130.410  20.790  0.00  0.00            
ATOM   1013  O5' C   X  48      68.820 128.610  21.290  0.00  0.00            
ATOM   1014  C5' C   X  48      67.930 127.490  20.960  0.00  0.00            
ATOM   1015  C4' C   X  48      67.420 126.730  22.200  0.00  0.00            
ATOM   1016  O4' C   X  48      68.240 126.250  23.300  0.00  0.00            
ATOM   1017  C1' C   X  48      67.540 126.150  24.510  0.00  0.00            
ATOM   1018  N1  C   X  48      68.230 126.920  25.600  0.00  0.00            
ATOM   1019  C6  C   X  48      69.320 127.690  25.220  0.00  0.00            
ATOM   1020  C5  C   X  48      70.000 128.350  26.250  0.00  0.00            
ATOM   1021  C4  C   X  48      69.550 128.170  27.560  0.00  0.00            
ATOM   1022  N4  C   X  48      70.170 128.690  28.590  0.00  0.00            
ATOM   1023  N3  C   X  48      68.490 127.430  27.860  0.00  0.00            
ATOM   1024  C2  C   X  48      67.800 126.830  26.910  0.00  0.00            
ATOM   1025  O2  C   X  48      66.830 126.160  27.210  0.00  0.00            
ATOM   1026  C3' C   X  48      66.350 127.520  22.910  0.00  0.00            
ATOM   1027  C2' C   X  48      66.120 126.580  24.150  0.00  0.00            
ATOM   1028  O2' C   X  48      65.210 125.450  23.960  0.00  0.00            
ATOM   1029  O3' C   X  48      65.210 127.810  22.230  0.00  0.00            
ATOM   1030  P   C   X  49      64.530 129.210  22.580  0.00  0.00            
ATOM   1031  OP1 C   X  49      63.370 129.410  21.630  0.00  0.00            
ATOM   1032  OP2 C   X  49      65.610 130.230  22.630  0.00  0.00            
ATOM   1033  O5' C   X  49      63.950 129.080  24.030  0.00  0.00            
ATOM   1034  C5' C   X  49      62.730 128.320  24.270  0.00  0.00            
ATOM   1035  C4' C   X  49      62.220 128.530  25.710  0.00  0.00            
ATOM   1036  O4' C   X  49      63.160 127.900  26.630  0.00  0.00            
ATOM   1037  C1' C   X  49      63.080 128.620  27.880  0.00  0.00            
ATOM   1038  N1  C   X  49      64.430 129.110  28.340  0.00  0.00            
ATOM   1039  C6  C   X  49      65.440 129.500  27.440  0.00  0.00            
ATOM   1040  C5  C   X  49      66.560 130.130  27.850  0.00  0.00            
ATOM   1041  C4  C   X  49      66.660 130.310  29.270  0.00  0.00            
ATOM   1042  N4  C   X  49      67.710 130.780  29.820  0.00  0.00            
ATOM   1043  N3  C   X  49      65.770 129.900  30.160  0.00  0.00            
ATOM   1044  C2  C   X  49      64.600 129.290  29.720  0.00  0.00            
ATOM   1045  O2  C   X  49      63.750 128.980  30.550  0.00  0.00            
ATOM   1046  C3' C   X  49      61.990 129.930  26.190  0.00  0.00            
ATOM   1047  C2' C   X  49      62.150 129.800  27.720  0.00  0.00            
ATOM   1048  O2' C   X  49      61.020 129.500  28.440  0.00  0.00            
ATOM   1049  O3' C   X  49      60.800 130.580  25.640  0.00  0.00            
ATOM   1050  P   G   X  50      60.630 132.210  25.700  0.00  0.00            
ATOM   1051  OP1 G   X  50      59.490 132.570  24.780  0.00  0.00            
ATOM   1052  OP2 G   X  50      61.940 132.980  25.590  0.00  0.00            
ATOM   1053  O5' G   X  50      60.150 132.530  27.140  0.00  0.00            
ATOM   1054  C5' G   X  50      58.860 132.080  27.570  0.00  0.00            
ATOM   1055  C4' G   X  50      58.780 132.370  29.030  0.00  0.00            
ATOM   1056  O4' G   X  50      59.740 131.650  29.870  0.00  0.00            
ATOM   1057  C1' G   X  50      60.190 132.440  30.950  0.00  0.00            
ATOM   1058  N9  G   X  50      61.660 132.710  30.720  0.00  0.00            
ATOM   1059  C8  G   X  50      62.310 133.230  29.630  0.00  0.00            
ATOM   1060  N7  G   X  50      63.580 133.440  29.900  0.00  0.00            
ATOM   1061  C5  G   X  50      63.780 132.970  31.230  0.00  0.00            
ATOM   1062  C6  G   X  50      64.940 132.930  32.060  0.00  0.00            
ATOM   1063  O6  G   X  50      66.100 133.220  31.820  0.00  0.00            
ATOM   1064  N1  G   X  50      64.670 132.640  33.380  0.00  0.00            
ATOM   1065  C2  G   X  50      63.460 132.130  33.740  0.00  0.00            
ATOM   1066  N2  G   X  50      63.190 131.890  35.020  0.00  0.00            
ATOM   1067  N3  G   X  50      62.370 132.120  32.990  0.00  0.00            
ATOM   1068  C4  G   X  50      62.580 132.650  31.770  0.00  0.00            
ATOM   1069  C3' G   X  50      58.880 133.850  29.440  0.00  0.00            
ATOM   1070  C2' G   X  50      59.300 133.630  30.910  0.00  0.00            
ATOM   1071  O2' G   X  50      58.170 133.410  31.730  0.00  0.00            
ATOM   1072  O3' G   X  50      57.590 134.480  29.250  0.00  0.00            
ATOM   1073  P   G   X  51      57.380 136.040  29.360  0.00  0.00            
ATOM   1074  OP1 G   X  51      57.820 136.490  30.680  0.00  0.00            
ATOM   1075  OP2 G   X  51      56.040 136.320  28.870  0.00  0.00            
ATOM   1076  O5' G   X  51      58.460 136.650  28.380  0.00  0.00            
ATOM   1077  C5' G   X  51      58.630 136.230  27.060  0.00  0.00            
ATOM   1078  C4' G   X  51      59.360 137.420  26.320  0.00  0.00            
ATOM   1079  O4' G   X  51      58.510 138.550  26.270  0.00  0.00            
ATOM   1080  C1' G   X  51      59.290 139.770  26.410  0.00  0.00            
ATOM   1081  N9  G   X  51      59.170 140.380  27.770  0.00  0.00            
ATOM   1082  C8  G   X  51      58.330 139.970  28.820  0.00  0.00            
ATOM   1083  N7  G   X  51      58.210 140.860  29.800  0.00  0.00            
ATOM   1084  C5  G   X  51      59.130 141.820  29.420  0.00  0.00            
ATOM   1085  C6  G   X  51      59.460 143.030  30.170  0.00  0.00            
ATOM   1086  O6  G   X  51      59.100 143.400  31.310  0.00  0.00            
ATOM   1087  N1  G   X  51      60.350 143.810  29.390  0.00  0.00            
ATOM   1088  C2  G   X  51      60.810 143.420  28.180  0.00  0.00            
ATOM   1089  N2  G   X  51      61.510 144.240  27.460  0.00  0.00            
ATOM   1090  N3  G   X  51      60.610 142.320  27.530  0.00  0.00            
ATOM   1091  C4  G   X  51      59.680 141.590  28.130  0.00  0.00            
ATOM   1092  C3' G   X  51      60.620 137.850  26.900  0.00  0.00            
ATOM   1093  C2' G   X  51      60.730 139.290  26.260  0.00  0.00            
ATOM   1094  O2' G   X  51      61.080 139.370  24.850  0.00  0.00            
ATOM   1095  O3' G   X  51      61.700 137.110  26.400  0.00  0.00            
ATOM   1096  P   A   X  52      62.960 136.770  27.270  0.00  0.00            
ATOM   1097  OP1 A   X  52      63.830 136.020  26.480  0.00  0.00            
ATOM   1098  OP2 A   X  52      62.410 136.080  28.480  0.00  0.00            
ATOM   1099  O5' A   X  52      63.530 138.220  27.670  0.00  0.00            
ATOM   1100  C5' A   X  52      64.330 139.020  26.820  0.00  0.00            
ATOM   1101  C4' A   X  52      64.740 140.430  27.200  0.00  0.00            
ATOM   1102  O4' A   X  52      63.710 141.340  27.500  0.00  0.00            
ATOM   1103  C1' A   X  52      64.050 142.030  28.680  0.00  0.00            
ATOM   1104  N9  A   X  52      63.250 141.570  29.810  0.00  0.00            
ATOM   1105  C8  A   X  52      62.380 140.520  29.800  0.00  0.00            
ATOM   1106  N7  A   X  52      61.680 140.450  30.900  0.00  0.00            
ATOM   1107  C5  A   X  52      62.190 141.450  31.780  0.00  0.00            
ATOM   1108  C6  A   X  52      61.930 141.950  33.070  0.00  0.00            
ATOM   1109  N6  A   X  52      60.970 141.490  33.810  0.00  0.00            
ATOM   1110  N1  A   X  52      62.590 143.020  33.600  0.00  0.00            
ATOM   1111  C2  A   X  52      63.430 143.590  32.780  0.00  0.00            
ATOM   1112  N3  A   X  52      63.800 143.280  31.520  0.00  0.00            
ATOM   1113  C4  A   X  52      63.200 142.140  31.090  0.00  0.00            
ATOM   1114  C3' A   X  52      65.680 140.300  28.410  0.00  0.00            
ATOM   1115  C2' A   X  52      65.530 141.750  28.940  0.00  0.00            
ATOM   1116  O2' A   X  52      66.220 142.720  28.230  0.00  0.00            
ATOM   1117  O3' A   X  52      66.950 139.940  28.020  0.00  0.00            
ATOM   1118  P   A   X  53      67.860 139.090  28.920  0.00  0.00            
ATOM   1119  OP1 A   X  53      69.180 139.130  28.330  0.00  0.00            
ATOM   1120  OP2 A   X  53      67.260 137.780  29.190  0.00  0.00            
ATOM   1121  O5' A   X  53      67.780 139.910  30.330  0.00  0.00            
ATOM   1122  C5' A   X  53      68.520 141.120  30.540  0.00  0.00            
ATOM   1123  C4' A   X  53      68.390 141.640  31.960  0.00  0.00            
ATOM   1124  O4' A   X  53      67.040 142.070  32.200  0.00  0.00            
ATOM   1125  C1' A   X  53      66.750 141.960  33.590  0.00  0.00            
ATOM   1126  N9  A   X  53      65.660 140.970  33.740  0.00  0.00            
ATOM   1127  C8  A   X  53      65.210 140.020  32.880  0.00  0.00            
ATOM   1128  N7  A   X  53      64.120 139.420  33.250  0.00  0.00            
ATOM   1129  C5  A   X  53      63.950 139.910  34.590  0.00  0.00            
ATOM   1130  C6  A   X  53      63.080 139.570  35.620  0.00  0.00            
ATOM   1131  N6  A   X  53      62.150 138.640  35.560  0.00  0.00            
ATOM   1132  N1  A   X  53      63.300 140.030  36.810  0.00  0.00            
ATOM   1133  C2  A   X  53      64.270 140.960  36.990  0.00  0.00            
ATOM   1134  N3  A   X  53      65.120 141.420  36.070  0.00  0.00            
ATOM   1135  C4  A   X  53      64.880 140.890  34.850  0.00  0.00            
ATOM   1136  C3' A   X  53      68.760 140.720  33.180  0.00  0.00            
ATOM   1137  C2' A   X  53      68.030 141.550  34.300  0.00  0.00            
ATOM   1138  O2' A   X  53      68.620 142.770  34.770  0.00  0.00            
ATOM   1139  O3' A   X  53      70.190 140.580  33.410  0.00  0.00            
ATOM   1140  P   A   X  54      70.730 139.170  33.980  0.00  0.00            
ATOM   1141  OP1 A   X  54      72.200 139.320  34.140  0.00  0.00            
ATOM   1142  OP2 A   X  54      70.360 138.050  33.060  0.00  0.00            
ATOM   1143  O5' A   X  54      70.080 139.040  35.410  0.00  0.00            
ATOM   1144  C5' A   X  54      70.690 139.870  36.440  0.00  0.00            
ATOM   1145  C4' A   X  54      69.760 139.770  37.650  0.00  0.00            
ATOM   1146  O4' A   X  54      68.400 140.170  37.370  0.00  0.00            
ATOM   1147  C1' A   X  54      67.570 139.340  38.220  0.00  0.00            
ATOM   1148  N9  A   X  54      66.730 138.510  37.320  0.00  0.00            
ATOM   1149  C8  A   X  54      66.960 138.250  36.000  0.00  0.00            
ATOM   1150  N7  A   X  54      66.090 137.450  35.480  0.00  0.00            
ATOM   1151  C5  A   X  54      65.290 137.030  36.540  0.00  0.00            
ATOM   1152  C6  A   X  54      64.270 136.070  36.760  0.00  0.00            
ATOM   1153  N6  A   X  54      63.760 135.280  35.860  0.00  0.00            
ATOM   1154  N1  A   X  54      63.750 135.900  37.990  0.00  0.00            
ATOM   1155  C2  A   X  54      64.190 136.670  38.970  0.00  0.00            
ATOM   1156  N3  A   X  54      65.070 137.630  38.920  0.00  0.00            
ATOM   1157  C4  A   X  54      65.650 137.760  37.700  0.00  0.00            
ATOM   1158  C3' A   X  54      69.740 138.320  38.220  0.00  0.00            
ATOM   1159  C2' A   X  54      68.460 138.460  39.060  0.00  0.00            
ATOM   1160  O2' A   X  54      68.690 139.050  40.320  0.00  0.00            
ATOM   1161  O3' A   X  54      70.870 137.920  39.010  0.00  0.00            
ATOM   1162  P   C   X  55      71.590 136.500  38.700  0.00  0.00            
ATOM   1163  OP1 C   X  55      72.670 136.270  39.700  0.00  0.00            
ATOM   1164  OP2 C   X  55      71.820 136.430  37.260  0.00  0.00            
ATOM   1165  O5' C   X  55      70.340 135.560  39.040  0.00  0.00            
ATOM   1166  C5' C   X  55      69.870 135.380  40.360  0.00  0.00            
ATOM   1167  C4' C   X  55      68.500 134.640  40.380  0.00  0.00            
ATOM   1168  O4' C   X  55      67.450 135.130  39.560  0.00  0.00            
ATOM   1169  C1' C   X  55      66.670 134.160  38.850  0.00  0.00            
ATOM   1170  N1  C   X  55      67.160 134.130  37.470  0.00  0.00            
ATOM   1171  C6  C   X  55      68.050 135.060  36.990  0.00  0.00            
ATOM   1172  C5  C   X  55      68.410 134.960  35.670  0.00  0.00            
ATOM   1173  C4  C   X  55      67.840 133.950  34.810  0.00  0.00            
ATOM   1174  N4  C   X  55      68.270 133.680  33.630  0.00  0.00            
ATOM   1175  N3  C   X  55      66.880 133.160  35.290  0.00  0.00            
ATOM   1176  C2  C   X  55      66.410 133.300  36.600  0.00  0.00            
ATOM   1177  O2  C   X  55      65.420 132.590  36.950  0.00  0.00            
ATOM   1178  C3' C   X  55      68.570 133.180  39.900  0.00  0.00            
ATOM   1179  C2' C   X  55      67.140 132.850  39.500  0.00  0.00            
ATOM   1180  O2' C   X  55      66.280 132.750  40.570  0.00  0.00            
ATOM   1181  O3' C   X  55      69.160 132.350  40.950  0.00  0.00            
ATOM   1182  P   G   X  56      70.230 131.230  40.730  0.00  0.00            
ATOM   1183  OP1 G   X  56      70.750 130.820  42.080  0.00  0.00            
ATOM   1184  OP2 G   X  56      71.240 131.520  39.650  0.00  0.00            
ATOM   1185  O5' G   X  56      69.380 130.050  40.210  0.00  0.00            
ATOM   1186  C5' G   X  56      68.330 129.530  41.010  0.00  0.00            
ATOM   1187  C4' G   X  56      67.160 128.910  40.290  0.00  0.00            
ATOM   1188  O4' G   X  56      66.390 129.820  39.520  0.00  0.00            
ATOM   1189  C1' G   X  56      65.990 129.260  38.270  0.00  0.00            
ATOM   1190  N9  G   X  56      66.780 129.750  37.130  0.00  0.00            
ATOM   1191  C8  G   X  56      67.960 130.320  37.190  0.00  0.00            
ATOM   1192  N7  G   X  56      68.510 130.600  36.010  0.00  0.00            
ATOM   1193  C5  G   X  56      67.500 130.200  35.090  0.00  0.00            
ATOM   1194  C6  G   X  56      67.320 130.110  33.610  0.00  0.00            
ATOM   1195  O6  G   X  56      68.210 130.300  32.750  0.00  0.00            
ATOM   1196  N1  G   X  56      66.110 129.690  33.190  0.00  0.00            
ATOM   1197  C2  G   X  56      65.120 129.420  34.050  0.00  0.00            
ATOM   1198  N2  G   X  56      63.950 129.250  33.420  0.00  0.00            
ATOM   1199  N3  G   X  56      65.200 129.410  35.370  0.00  0.00            
ATOM   1200  C4  G   X  56      66.400 129.800  35.810  0.00  0.00            
ATOM   1201  C3' G   X  56      67.490 127.780  39.360  0.00  0.00            
ATOM   1202  C2' G   X  56      66.190 127.850  38.510  0.00  0.00            
ATOM   1203  O2' G   X  56      65.110 127.180  39.180  0.00  0.00            
ATOM   1204  O3' G   X  56      67.700 126.530  40.030  0.00  0.00            
ATOM   1205  P   G   X  57      68.370 125.330  39.300  0.00  0.00            
ATOM   1206  OP1 G   X  57      68.450 124.270  40.340  0.00  0.00            
ATOM   1207  OP2 G   X  57      69.630 125.860  38.720  0.00  0.00            
ATOM   1208  O5' G   X  57      67.450 124.880  38.030  0.00  0.00            
ATOM   1209  C5' G   X  57      66.420 123.980  38.110  0.00  0.00            
ATOM   1210  C4' G   X  57      65.600 123.870  36.850  0.00  0.00            
ATOM   1211  O4' G   X  57      65.310 125.190  36.450  0.00  0.00            
ATOM   1212  C1' G   X  57      65.280 125.200  34.990  0.00  0.00            
ATOM   1213  N9  G   X  57      66.490 125.930  34.400  0.00  0.00            
ATOM   1214  C8  G   X  57      67.530 126.550  35.100  0.00  0.00            
ATOM   1215  N7  G   X  57      68.390 127.030  34.240  0.00  0.00            
ATOM   1216  C5  G   X  57      67.830 126.860  32.990  0.00  0.00            
ATOM   1217  C6  G   X  57      68.400 127.170  31.690  0.00  0.00            
ATOM   1218  O6  G   X  57      69.430 127.740  31.310  0.00  0.00            
ATOM   1219  N1  G   X  57      67.540 126.850  30.610  0.00  0.00            
ATOM   1220  C2  G   X  57      66.340 126.280  30.830  0.00  0.00            
ATOM   1221  N2  G   X  57      65.760 125.940  29.730  0.00  0.00            
ATOM   1222  N3  G   X  57      65.870 125.890  32.010  0.00  0.00            
ATOM   1223  C4  G   X  57      66.690 126.220  33.070  0.00  0.00            
ATOM   1224  C3' G   X  57      66.160 123.130  35.600  0.00  0.00            
ATOM   1225  C2' G   X  57      65.260 123.770  34.530  0.00  0.00            
ATOM   1226  O2' G   X  57      63.910 123.340  34.710  0.00  0.00            
ATOM   1227  O3' G   X  57      66.080 121.650  35.730  0.00  0.00            
ATOM   1228  P   C   X  58      66.960 120.730  34.770  0.00  0.00            
ATOM   1229  OP1 C   X  58      66.540 119.350  35.080  0.00  0.00            
ATOM   1230  OP2 C   X  58      68.420 121.120  34.880  0.00  0.00            
ATOM   1231  O5' C   X  58      66.570 121.070  33.280  0.00  0.00            
ATOM   1232  C5' C   X  58      65.280 120.750  32.740  0.00  0.00            
ATOM   1233  C4' C   X  58      65.370 120.970  31.250  0.00  0.00            
ATOM   1234  O4' C   X  58      65.670 122.350  30.910  0.00  0.00            
ATOM   1235  C1' C   X  58      66.390 122.400  29.700  0.00  0.00            
ATOM   1236  N1  C   X  58      67.720 122.980  29.970  0.00  0.00            
ATOM   1237  C6  C   X  58      68.190 123.360  31.260  0.00  0.00            
ATOM   1238  C5  C   X  58      69.310 124.080  31.430  0.00  0.00            
ATOM   1239  C4  C   X  58      69.980 124.460  30.190  0.00  0.00            
ATOM   1240  N4  C   X  58      70.950 125.310  30.220  0.00  0.00            
ATOM   1241  N3  C   X  58      69.490 124.310  28.980  0.00  0.00            
ATOM   1242  C2  C   X  58      68.430 123.490  28.880  0.00  0.00            
ATOM   1243  O2  C   X  58      68.040 123.160  27.780  0.00  0.00            
ATOM   1244  C3' C   X  58      66.400 120.140  30.510  0.00  0.00            
ATOM   1245  C2' C   X  58      66.520 120.930  29.170  0.00  0.00            
ATOM   1246  O2' C   X  58      65.480 120.640  28.230  0.00  0.00            
ATOM   1247  O3' C   X  58      66.120 118.820  30.360  0.00  0.00            
ATOM   1248  P   G   X  59      67.200 117.700  29.930  0.00  0.00            
ATOM   1249  OP1 G   X  59      66.280 116.570  29.690  0.00  0.00            
ATOM   1250  OP2 G   X  59      68.250 117.630  31.010  0.00  0.00            
ATOM   1251  O5' G   X  59      67.930 118.010  28.580  0.00  0.00            
ATOM   1252  C5' G   X  59      67.150 117.820  27.340  0.00  0.00            
ATOM   1253  C4' G   X  59      67.830 118.400  26.120  0.00  0.00            
ATOM   1254  O4' G   X  59      67.990 119.820  26.330  0.00  0.00            
ATOM   1255  C1' G   X  59      68.980 120.260  25.470  0.00  0.00            
ATOM   1256  N9  G   X  59      70.100 120.690  26.300  0.00  0.00            
ATOM   1257  C8  G   X  59      70.290 120.700  27.720  0.00  0.00            
ATOM   1258  N7  G   X  59      71.310 121.360  28.170  0.00  0.00            
ATOM   1259  C5  G   X  59      71.820 121.900  26.980  0.00  0.00            
ATOM   1260  C6  G   X  59      73.020 122.630  26.800  0.00  0.00            
ATOM   1261  O6  G   X  59      73.880 122.980  27.620  0.00  0.00            
ATOM   1262  N1  G   X  59      73.370 122.910  25.480  0.00  0.00            
ATOM   1263  C2  G   X  59      72.650 122.340  24.440  0.00  0.00            
ATOM   1264  N2  G   X  59      73.070 122.550  23.240  0.00  0.00            
ATOM   1265  N3  G   X  59      71.530 121.590  24.610  0.00  0.00            
ATOM   1266  C4  G   X  59      71.160 121.390  25.880  0.00  0.00            
ATOM   1267  C3' G   X  59      69.180 117.900  25.670  0.00  0.00            
ATOM   1268  C2' G   X  59      69.460 119.050  24.760  0.00  0.00            
ATOM   1269  O2' G   X  59      68.990 118.900  23.370  0.00  0.00            
ATOM   1270  O3' G   X  59      69.330 116.600  25.030  0.00  0.00            
ATOM   1271  P   G   X  60      70.630 115.720  25.030  0.00  0.00            
ATOM   1272  OP1 G   X  60      70.270 114.440  24.370  0.00  0.00            
ATOM   1273  OP2 G   X  60      71.140 115.640  26.390  0.00  0.00            
ATOM   1274  O5' G   X  60      71.760 116.480  24.110  0.00  0.00            
ATOM   1275  C5' G   X  60      71.630 116.600  22.710  0.00  0.00            
ATOM   1276  C4' G   X  60      72.730 117.480  22.050  0.00  0.00            
ATOM   1277  O4' G   X  60      72.790 118.690  22.590  0.00  0.00            
ATOM   1278  C1' G   X  60      74.110 119.140  22.510  0.00  0.00            
ATOM   1279  N9  G   X  60      74.560 119.370  23.900  0.00  0.00            
ATOM   1280  C8  G   X  60      73.980 119.040  25.120  0.00  0.00            
ATOM   1281  N7  G   X  60      74.640 119.520  26.160  0.00  0.00            
ATOM   1282  C5  G   X  60      75.650 120.240  25.570  0.00  0.00            
ATOM   1283  C6  G   X  60      76.620 121.130  26.180  0.00  0.00            
ATOM   1284  O6  G   X  60      76.870 121.330  27.360  0.00  0.00            
ATOM   1285  N1  G   X  60      77.410 121.820  25.280  0.00  0.00            
ATOM   1286  C2  G   X  60      77.300 121.670  23.940  0.00  0.00            
ATOM   1287  N2  G   X  60      78.440 122.040  23.360  0.00  0.00            
ATOM   1288  N3  G   X  60      76.410 120.850  23.330  0.00  0.00            
ATOM   1289  C4  G   X  60      75.600 120.210  24.210  0.00  0.00            
ATOM   1290  C3' G   X  60      74.210 116.910  22.310  0.00  0.00            
ATOM   1291  C2' G   X  60      75.010 118.110  21.920  0.00  0.00            
ATOM   1292  O2' G   X  60      75.200 118.430  20.570  0.00  0.00            
ATOM   1293  O3' G   X  60      74.530 115.690  21.630  0.00  0.00            
ATOM   1294  P   C   X  61      75.480 114.550  22.260  0.00  0.00            
ATOM   1295  OP1 C   X  61      75.440 113.470  21.260  0.00  0.00            
ATOM   1296  OP2 C   X  61      75.110 114.330  23.650  0.00  0.00            
ATOM   1297  O5' C   X  61      76.910 115.210  22.270  0.00  0.00            
ATOM   1298  C5' C   X  61      77.550 115.520  21.040  0.00  0.00            
ATOM   1299  C4' C   X  61      78.660 116.580  21.080  0.00  0.00            
ATOM   1300  O4' C   X  61      78.380 117.770  21.730  0.00  0.00            
ATOM   1301  C1' C   X  61      79.650 118.240  22.200  0.00  0.00            
ATOM   1302  N1  C   X  61      79.610 118.330  23.640  0.00  0.00            
ATOM   1303  C6  C   X  61      78.590 117.710  24.360  0.00  0.00            
ATOM   1304  C5  C   X  61      78.420 117.900  25.710  0.00  0.00            
ATOM   1305  C4  C   X  61      79.340 118.770  26.290  0.00  0.00            
ATOM   1306  N4  C   X  61      79.200 119.140  27.520  0.00  0.00            
ATOM   1307  N3  C   X  61      80.320 119.390  25.640  0.00  0.00            
ATOM   1308  C2  C   X  61      80.460 119.200  24.300  0.00  0.00            
ATOM   1309  O2  C   X  61      81.430 119.730  23.800  0.00  0.00            
ATOM   1310  C3' C   X  61      80.050 116.050  21.510  0.00  0.00            
ATOM   1311  C2' C   X  61      80.710 117.380  21.590  0.00  0.00            
ATOM   1312  O2' C   X  61      81.170 117.950  20.420  0.00  0.00            
ATOM   1313  O3' C   X  61      80.720 115.220  20.530  0.00  0.00            
ATOM   1314  P   G   X  62      81.640 114.030  21.050  0.00  0.00            
ATOM   1315  OP1 G   X  62      82.170 113.450  19.810  0.00  0.00            
ATOM   1316  OP2 G   X  62      80.870 113.110  21.900  0.00  0.00            
ATOM   1317  O5' G   X  62      82.820 114.700  21.870  0.00  0.00            
ATOM   1318  C5' G   X  62      83.680 115.660  21.260  0.00  0.00            
ATOM   1319  C4' G   X  62      84.540 116.520  22.130  0.00  0.00            
ATOM   1320  O4' G   X  62      83.680 117.480  22.750  0.00  0.00            
ATOM   1321  C1' G   X  62      84.280 117.790  24.050  0.00  0.00            
ATOM   1322  N9  G   X  62      83.520 117.490  25.310  0.00  0.00            
ATOM   1323  C8  G   X  62      82.340 116.760  25.430  0.00  0.00            
ATOM   1324  N7  G   X  62      81.770 116.780  26.650  0.00  0.00            
ATOM   1325  C5  G   X  62      82.640 117.610  27.380  0.00  0.00            
ATOM   1326  C6  G   X  62      82.780 117.930  28.780  0.00  0.00            
ATOM   1327  O6  G   X  62      82.060 117.650  29.750  0.00  0.00            
ATOM   1328  N1  G   X  62      83.790 118.820  29.100  0.00  0.00            
ATOM   1329  C2  G   X  62      84.740 119.180  28.170  0.00  0.00            
ATOM   1330  N2  G   X  62      85.780 119.870  28.460  0.00  0.00            
ATOM   1331  N3  G   X  62      84.660 118.940  26.860  0.00  0.00            
ATOM   1332  C4  G   X  62      83.630 118.110  26.530  0.00  0.00            
ATOM   1333  C3' G   X  62      85.320 115.810  23.260  0.00  0.00            
ATOM   1334  C2' G   X  62      85.640 117.030  24.170  0.00  0.00            
ATOM   1335  O2' G   X  62      86.610 118.010  23.790  0.00  0.00            
ATOM   1336  O3' G   X  62      86.440 115.180  22.650  0.00  0.00            
ATOM   1337  P   C   X  63      87.450 114.230  23.360  0.00  0.00            
ATOM   1338  OP1 C   X  63      88.420 113.830  22.320  0.00  0.00            
ATOM   1339  OP2 C   X  63      86.560 113.220  24.030  0.00  0.00            
ATOM   1340  O5' C   X  63      88.190 115.100  24.530  0.00  0.00            
ATOM   1341  C5' C   X  63      89.160 116.020  24.190  0.00  0.00            
ATOM   1342  C4' C   X  63      89.630 116.830  25.390  0.00  0.00            
ATOM   1343  O4' C   X  63      88.480 117.410  25.930  0.00  0.00            
ATOM   1344  C1' C   X  63      88.580 117.570  27.320  0.00  0.00            
ATOM   1345  N1  C   X  63      87.530 116.840  28.140  0.00  0.00            
ATOM   1346  C6  C   X  63      86.730 115.880  27.650  0.00  0.00            
ATOM   1347  C5  C   X  63      85.670 115.460  28.400  0.00  0.00            
ATOM   1348  C4  C   X  63      85.550 115.970  29.690  0.00  0.00            
ATOM   1349  N4  C   X  63      84.620 115.500  30.500  0.00  0.00            
ATOM   1350  N3  C   X  63      86.440 116.750  30.280  0.00  0.00            
ATOM   1351  C2  C   X  63      87.440 117.200  29.470  0.00  0.00            
ATOM   1352  O2  C   X  63      88.270 117.970  30.020  0.00  0.00            
ATOM   1353  C3' C   X  63      90.250 116.010  26.550  0.00  0.00            
ATOM   1354  C2' C   X  63      90.010 117.020  27.700  0.00  0.00            
ATOM   1355  O2' C   X  63      90.980 118.070  27.610  0.00  0.00            
ATOM   1356  O3' C   X  63      91.540 115.510  26.200  0.00  0.00            
ATOM   1357  P   U   X  64      92.130 114.360  27.050  0.00  0.00            
ATOM   1358  OP1 U   X  64      93.570 114.130  26.640  0.00  0.00            
ATOM   1359  OP2 U   X  64      91.170 113.220  26.920  0.00  0.00            
ATOM   1360  O5' U   X  64      92.070 114.690  28.530  0.00  0.00            
ATOM   1361  C5' U   X  64      92.890 115.730  29.180  0.00  0.00            
ATOM   1362  C4' U   X  64      92.620 115.810  30.640  0.00  0.00            
ATOM   1363  O4' U   X  64      91.340 116.290  31.040  0.00  0.00            
ATOM   1364  C1' U   X  64      90.910 115.520  32.130  0.00  0.00            
ATOM   1365  N1  U   X  64      89.670 114.750  31.850  0.00  0.00            
ATOM   1366  C6  U   X  64      89.410 114.270  30.590  0.00  0.00            
ATOM   1367  C5  U   X  64      88.190 113.620  30.340  0.00  0.00            
ATOM   1368  C4  U   X  64      87.130 113.540  31.380  0.00  0.00            
ATOM   1369  O4  U   X  64      86.050 113.000  31.320  0.00  0.00            
ATOM   1370  N3  U   X  64      87.550 114.020  32.620  0.00  0.00            
ATOM   1371  C2  U   X  64      88.780 114.540  32.900  0.00  0.00            
ATOM   1372  O2  U   X  64      89.060 114.900  34.080  0.00  0.00            
ATOM   1373  C3' U   X  64      92.930 114.470  31.290  0.00  0.00            
ATOM   1374  C2' U   X  64      92.140 114.740  32.570  0.00  0.00            
ATOM   1375  O2' U   X  64      92.750 115.530  33.490  0.00  0.00            
ATOM   1376  O3' U   X  64      94.320 114.080  31.440  0.00  0.00            
ATOM   1377  P   C   X  65      94.730 112.630  31.810  0.00  0.00            
ATOM   1378  OP1 C   X  65      96.130 112.670  32.060  0.00  0.00            
ATOM   1379  OP2 C   X  65      94.170 111.770  30.750  0.00  0.00            
ATOM   1380  O5' C   X  65      94.010 112.260  33.170  0.00  0.00            
ATOM   1381  C5' C   X  65      94.340 112.900  34.430  0.00  0.00            
ATOM   1382  C4' C   X  65      93.220 112.560  35.380  0.00  0.00            
ATOM   1383  O4' C   X  65      91.930 113.000  35.020  0.00  0.00            
ATOM   1384  C1' C   X  65      90.980 112.090  35.570  0.00  0.00            
ATOM   1385  N1  C   X  65      90.190 111.510  34.440  0.00  0.00            
ATOM   1386  C6  C   X  65      90.890 111.090  33.300  0.00  0.00            
ATOM   1387  C5  C   X  65      90.150 110.640  32.250  0.00  0.00            
ATOM   1388  C4  C   X  65      88.780 110.510  32.360  0.00  0.00            
ATOM   1389  N4  C   X  65      88.060 109.920  31.480  0.00  0.00            
ATOM   1390  N3  C   X  65      88.120 110.820  33.500  0.00  0.00            
ATOM   1391  C2  C   X  65      88.820 111.280  34.600  0.00  0.00            
ATOM   1392  O2  C   X  65      88.320 111.230  35.710  0.00  0.00            
ATOM   1393  C3' C   X  65      93.010 111.070  35.720  0.00  0.00            
ATOM   1394  C2' C   X  65      91.660 110.970  36.340  0.00  0.00            
ATOM   1395  O2' C   X  65      91.610 111.500  37.690  0.00  0.00            
ATOM   1396  O3' C   X  65      94.000 110.640  36.640  0.00  0.00            
ATOM   1397  P   A   X  66      94.250 109.120  37.040  0.00  0.00            
ATOM   1398  OP1 A   X  66      93.140 108.600  37.830  0.00  0.00            
ATOM   1399  OP2 A   X  66      95.560 109.150  37.680  0.00  0.00            
ATOM   1400  O5' A   X  66      94.290 108.290  35.690  0.00  0.00            
ATOM   1401  C5' A   X  66      95.490 108.100  34.890  0.00  0.00            
ATOM   1402  C4' A   X  66      95.210 107.420  33.570  0.00  0.00            
ATOM   1403  O4' A   X  66      93.940 106.760  33.460  0.00  0.00            
ATOM   1404  C1' A   X  66      93.130 107.380  32.500  0.00  0.00            
ATOM   1405  N9  A   X  66      91.730 107.460  33.020  0.00  0.00            
ATOM   1406  C8  A   X  66      91.340 107.570  34.320  0.00  0.00            
ATOM   1407  N7  A   X  66      90.040 107.400  34.430  0.00  0.00            
ATOM   1408  C5  A   X  66      89.580 107.120  33.140  0.00  0.00            
ATOM   1409  C6  A   X  66      88.370 106.760  32.590  0.00  0.00            
ATOM   1410  N6  A   X  66      87.240 106.710  33.270  0.00  0.00            
ATOM   1411  N1  A   X  66      88.250 106.470  31.290  0.00  0.00            
ATOM   1412  C2  A   X  66      89.370 106.250  30.640  0.00  0.00            
ATOM   1413  N3  A   X  66      90.590 106.480  31.020  0.00  0.00            
ATOM   1414  C4  A   X  66      90.650 107.010  32.250  0.00  0.00            
ATOM   1415  C3' A   X  66      95.180 108.400  32.330  0.00  0.00            
ATOM   1416  C2' A   X  66      93.730 108.800  32.260  0.00  0.00            
ATOM   1417  O2' A   X  66      93.120 109.320  31.090  0.00  0.00            
ATOM   1418  O3' A   X  66      95.600 107.940  31.060  0.00  0.00            
ATOM   1419  P   G   X  67      96.990 107.230  30.780  0.00  0.00            
ATOM   1420  OP1 G   X  67      98.050 107.880  31.640  0.00  0.00            
ATOM   1421  OP2 G   X  67      97.150 107.110  29.270  0.00  0.00            
ATOM   1422  O5' G   X  67      96.910 105.760  31.410  0.00  0.00            
ATOM   1423  C5' G   X  67      95.960 104.820  30.910  0.00  0.00            
ATOM   1424  C4' G   X  67      96.090 103.470  31.610  0.00  0.00            
ATOM   1425  O4' G   X  67      94.990 102.700  31.200  0.00  0.00            
ATOM   1426  C1' G   X  67      95.550 101.510  30.690  0.00  0.00            
ATOM   1427  N9  G   X  67      94.770 100.720  29.660  0.00  0.00            
ATOM   1428  C8  G   X  67      95.240 100.110  28.510  0.00  0.00            
ATOM   1429  N7  G   X  67      94.290  99.590  27.810  0.00  0.00            
ATOM   1430  C5  G   X  67      93.100  99.880  28.480  0.00  0.00            
ATOM   1431  C6  G   X  67      91.720  99.560  28.220  0.00  0.00            
ATOM   1432  O6  G   X  67      91.160  98.860  27.380  0.00  0.00            
ATOM   1433  N1  G   X  67      90.890 100.240  29.080  0.00  0.00            
ATOM   1434  C2  G   X  67      91.250 100.910  30.190  0.00  0.00            
ATOM   1435  N2  G   X  67      90.230 101.500  30.730  0.00  0.00            
ATOM   1436  N3  G   X  67      92.480 101.110  30.520  0.00  0.00            
ATOM   1437  C4  G   X  67      93.410 100.570  29.590  0.00  0.00            
ATOM   1438  C3' G   X  67      97.420 102.740  31.410  0.00  0.00            
ATOM   1439  C2' G   X  67      96.940 101.970  30.120  0.00  0.00            
ATOM   1440  O2' G   X  67      97.750 100.870  29.780  0.00  0.00            
ATOM   1441  O3' G   X  67      97.640 101.910  32.550  0.00  0.00            
ATOM   1442  P   U   X  68      98.530 102.220  33.870  0.00  0.00            
ATOM   1443  OP1 U   X  68      99.650 103.050  33.530  0.00  0.00            
ATOM   1444  OP2 U   X  68      98.750 100.930  34.530  0.00  0.00            
ATOM   1445  O5' U   X  68      97.540 103.030  34.670  0.00  0.00            
ATOM   1446  C5' U   X  68      98.050 103.850  35.710  0.00  0.00            
ATOM   1447  C4' U   X  68      96.980 104.360  36.680  0.00  0.00            
ATOM   1448  O4' U   X  68      95.960 105.180  36.060  0.00  0.00            
ATOM   1449  C1' U   X  68      94.660 104.930  36.690  0.00  0.00            
ATOM   1450  N1  U   X  68      93.680 104.310  35.760  0.00  0.00            
ATOM   1451  C6  U   X  68      94.040 103.370  34.770  0.00  0.00            
ATOM   1452  C5  U   X  68      93.220 102.970  33.710  0.00  0.00            
ATOM   1453  C4  U   X  68      91.920 103.600  33.650  0.00  0.00            
ATOM   1454  O4  U   X  68      91.100 103.440  32.720  0.00  0.00            
ATOM   1455  N3  U   X  68      91.610 104.410  34.710  0.00  0.00            
ATOM   1456  C2  U   X  68      92.440 104.860  35.700  0.00  0.00            
ATOM   1457  O2  U   X  68      92.020 105.660  36.530  0.00  0.00            
ATOM   1458  C3' U   X  68      96.250 103.300  37.480  0.00  0.00            
ATOM   1459  C2' U   X  68      95.010 104.140  37.910  0.00  0.00            
ATOM   1460  O2' U   X  68      95.270 105.100  38.950  0.00  0.00            
ATOM   1461  O3' U   X  68      97.020 102.760  38.540  0.00  0.00            
ATOM   1462  P   A   X  69      96.760 101.260  39.100  0.00  0.00            
ATOM   1463  OP1 A   X  69      97.870 101.040  40.090  0.00  0.00            
ATOM   1464  OP2 A   X  69      96.690 100.380  37.940  0.00  0.00            
ATOM   1465  O5' A   X  69      95.460 101.220  39.970  0.00  0.00            
ATOM   1466  C5' A   X  69      95.220 102.130  40.980  0.00  0.00            
ATOM   1467  C4' A   X  69      93.780 101.940  41.520  0.00  0.00            
ATOM   1468  O4' A   X  69      92.890 102.410  40.540  0.00  0.00            
ATOM   1469  C1' A   X  69      91.680 101.730  40.720  0.00  0.00            
ATOM   1470  N9  A   X  69      91.400 101.010  39.460  0.00  0.00            
ATOM   1471  C8  A   X  69      92.230 100.850  38.320  0.00  0.00            
ATOM   1472  N7  A   X  69      91.570 100.270  37.320  0.00  0.00            
ATOM   1473  C5  A   X  69      90.280 100.340  37.660  0.00  0.00            
ATOM   1474  C6  A   X  69      89.110 100.060  36.880  0.00  0.00            
ATOM   1475  N6  A   X  69      89.140  99.590  35.640  0.00  0.00            
ATOM   1476  N1  A   X  69      88.000 100.070  37.550  0.00  0.00            
ATOM   1477  C2  A   X  69      87.930 100.420  38.810  0.00  0.00            
ATOM   1478  N3  A   X  69      88.930 100.770  39.620  0.00  0.00            
ATOM   1479  C4  A   X  69      90.150 100.690  38.990  0.00  0.00            
ATOM   1480  C3' A   X  69      93.380 100.530  41.990  0.00  0.00            
ATOM   1481  C2' A   X  69      91.810 100.730  41.870  0.00  0.00            
ATOM   1482  O2' A   X  69      91.270 101.380  42.990  0.00  0.00            
ATOM   1483  O3' A   X  69      93.820 100.420  43.300  0.00  0.00            
ATOM   1484  P   G   X  70      94.080  98.970  44.030  0.00  0.00            
ATOM   1485  OP1 G   X  70      94.270  99.170  45.470  0.00  0.00            
ATOM   1486  OP2 G   X  70      95.010  98.180  43.250  0.00  0.00            
ATOM   1487  O5' G   X  70      92.600  98.270  43.820  0.00  0.00            
ATOM   1488  C5' G   X  70      91.520  98.410  44.760  0.00  0.00            
ATOM   1489  C4' G   X  70      90.280  97.740  44.120  0.00  0.00            
ATOM   1490  O4' G   X  70      89.670  98.390  43.020  0.00  0.00            
ATOM   1491  C1' G   X  70      88.950  97.430  42.260  0.00  0.00            
ATOM   1492  N9  G   X  70      89.590  97.460  40.860  0.00  0.00            
ATOM   1493  C8  G   X  70      90.910  97.510  40.520  0.00  0.00            
ATOM   1494  N7  G   X  70      91.180  97.320  39.240  0.00  0.00            
ATOM   1495  C5  G   X  70      89.930  97.150  38.690  0.00  0.00            
ATOM   1496  C6  G   X  70      89.550  96.800  37.370  0.00  0.00            
ATOM   1497  O6  G   X  70      90.240  96.550  36.360  0.00  0.00            
ATOM   1498  N1  G   X  70      88.140  96.760  37.270  0.00  0.00            
ATOM   1499  C2  G   X  70      87.280  96.860  38.330  0.00  0.00            
ATOM   1500  N2  G   X  70      86.010  97.140  38.140  0.00  0.00            
ATOM   1501  N3  G   X  70      87.650  96.990  39.550  0.00  0.00            
ATOM   1502  C4  G   X  70      88.970  97.140  39.670  0.00  0.00            
ATOM   1503  C3' G   X  70      90.340  96.300  43.820  0.00  0.00            
ATOM   1504  C2' G   X  70      89.160  96.000  42.890  0.00  0.00            
ATOM   1505  O2' G   X  70      87.980  95.630  43.570  0.00  0.00            
ATOM   1506  O3' G   X  70      90.330  95.530  44.970  0.00  0.00            
ATOM   1507  P   A   X  71      90.780  93.980  44.940  0.00  0.00            
ATOM   1508  OP1 A   X  71      90.940  93.520  46.370  0.00  0.00            
ATOM   1509  OP2 A   X  71      91.890  93.840  44.000  0.00  0.00            
ATOM   1510  O5' A   X  71      89.540  93.180  44.280  0.00  0.00            
ATOM   1511  C5' A   X  71      88.680  92.440  45.080  0.00  0.00            
ATOM   1512  C4' A   X  71      87.480  91.950  44.190  0.00  0.00            
ATOM   1513  O4' A   X  71      87.030  92.990  43.260  0.00  0.00            
ATOM   1514  C1' A   X  71      86.570  92.280  42.080  0.00  0.00            
ATOM   1515  N9  A   X  71      87.380  92.610  40.900  0.00  0.00            
ATOM   1516  C8  A   X  71      88.620  93.120  40.990  0.00  0.00            
ATOM   1517  N7  A   X  71      89.060  93.610  39.800  0.00  0.00            
ATOM   1518  C5  A   X  71      88.030  93.290  38.930  0.00  0.00            
ATOM   1519  C6  A   X  71      87.850  93.400  37.520  0.00  0.00            
ATOM   1520  N6  A   X  71      88.780  93.840  36.680  0.00  0.00            
ATOM   1521  N1  A   X  71      86.710  93.030  36.950  0.00  0.00            
ATOM   1522  C2  A   X  71      85.780  92.490  37.730  0.00  0.00            
ATOM   1523  N3  A   X  71      85.840  92.310  39.050  0.00  0.00            
ATOM   1524  C4  A   X  71      87.010  92.680  39.590  0.00  0.00            
ATOM   1525  C3' A   X  71      87.810  90.690  43.400  0.00  0.00            
ATOM   1526  C2' A   X  71      86.690  90.780  42.290  0.00  0.00            
ATOM   1527  O2' A   X  71      85.480  90.340  42.870  0.00  0.00            
ATOM   1528  O3' A   X  71      87.900  89.450  44.160  0.00  0.00            
ATOM   1529  P   A   X  72      88.780  88.250  43.460  0.00  0.00            
ATOM   1530  OP1 A   X  72      88.870  87.190  44.450  0.00  0.00            
ATOM   1531  OP2 A   X  72      90.030  88.850  43.010  0.00  0.00            
ATOM   1532  O5' A   X  72      87.980  87.900  42.200  0.00  0.00            
ATOM   1533  C5' A   X  72      86.770  87.190  42.250  0.00  0.00            
ATOM   1534  C4' A   X  72      86.280  86.910  40.800  0.00  0.00            
ATOM   1535  O4' A   X  72      85.920  88.080  40.060  0.00  0.00            
ATOM   1536  C1' A   X  72      86.330  88.000  38.700  0.00  0.00            
ATOM   1537  N9  A   X  72      87.430  88.930  38.360  0.00  0.00            
ATOM   1538  C8  A   X  72      88.530  89.270  39.120  0.00  0.00            
ATOM   1539  N7  A   X  72      89.490  89.810  38.400  0.00  0.00            
ATOM   1540  C5  A   X  72      88.960  89.880  37.070  0.00  0.00            
ATOM   1541  C6  A   X  72      89.390  90.230  35.780  0.00  0.00            
ATOM   1542  N6  A   X  72      90.500  90.950  35.580  0.00  0.00            
ATOM   1543  N1  A   X  72      88.670  90.090  34.660  0.00  0.00            
ATOM   1544  C2  A   X  72      87.540  89.450  34.780  0.00  0.00            
ATOM   1545  N3  A   X  72      87.090  88.890  35.890  0.00  0.00            
ATOM   1546  C4  A   X  72      87.790  89.150  37.010  0.00  0.00            
ATOM   1547  C3' A   X  72      87.290  86.140  39.980  0.00  0.00            
ATOM   1548  C2' A   X  72      86.800  86.550  38.590  0.00  0.00            
ATOM   1549  O2' A   X  72      85.660  85.770  38.180  0.00  0.00            
ATOM   1550  O3' A   X  72      87.260  84.740  40.180  0.00  0.00            
ATOM   1551  P   C   X  73      88.540  83.850  40.000  0.00  0.00            
ATOM   1552  OP1 C   X  73      88.240  82.480  40.490  0.00  0.00            
ATOM   1553  OP2 C   X  73      89.790  84.450  40.620  0.00  0.00            
ATOM   1554  O5' C   X  73      88.760  83.800  38.400  0.00  0.00            
ATOM   1555  C5' C   X  73      87.930  83.160  37.500  0.00  0.00            
ATOM   1556  C4' C   X  73      88.360  83.540  36.060  0.00  0.00            
ATOM   1557  O4' C   X  73      88.380  84.860  35.860  0.00  0.00            
ATOM   1558  C1' C   X  73      89.450  85.200  34.880  0.00  0.00            
ATOM   1559  N1  C   X  73      90.570  85.910  35.530  0.00  0.00            
ATOM   1560  C6  C   X  73      90.460  86.360  36.870  0.00  0.00            
ATOM   1561  C5  C   X  73      91.380  87.150  37.360  0.00  0.00            
ATOM   1562  C4  C   X  73      92.410  87.670  36.460  0.00  0.00            
ATOM   1563  N4  C   X  73      93.240  88.570  36.730  0.00  0.00            
ATOM   1564  N3  C   X  73      92.580  87.280  35.180  0.00  0.00            
ATOM   1565  C2  C   X  73      91.630  86.410  34.710  0.00  0.00            
ATOM   1566  O2  C   X  73      91.540  86.020  33.540  0.00  0.00            
ATOM   1567  C3' C   X  73      89.760  82.980  35.600  0.00  0.00            
ATOM   1568  C2' C   X  73      90.030  83.830  34.360  0.00  0.00            
ATOM   1569  O2' C   X  73      89.200  83.430  33.240  0.00  0.00            
ATOM   1570  O3' C   X  73      89.570  81.620  35.320  0.00  0.00            
ATOM   1571  P   C   X  74      90.820  80.630  35.460  0.00  0.00            
ATOM   1572  OP1 C   X  74      90.290  79.290  35.230  0.00  0.00            
ATOM   1573  OP2 C   X  74      91.490  80.880  36.780  0.00  0.00            
ATOM   1574  O5' C   X  74      91.750  80.930  34.210  0.00  0.00            
ATOM   1575  C5' C   X  74      91.640  80.470  32.890  0.00  0.00            
ATOM   1576  C4' C   X  74      92.920  80.850  32.170  0.00  0.00            
ATOM   1577  O4' C   X  74      93.000  82.270  31.900  0.00  0.00            
ATOM   1578  C1' C   X  74      94.340  82.630  32.080  0.00  0.00            
ATOM   1579  N1  C   X  74      94.630  83.460  33.270  0.00  0.00            
ATOM   1580  C6  C   X  74      93.820  83.490  34.420  0.00  0.00            
ATOM   1581  C5  C   X  74      94.110  84.410  35.420  0.00  0.00            
ATOM   1582  C4  C   X  74      95.260  85.200  35.290  0.00  0.00            
ATOM   1583  N4  C   X  74      95.580  85.960  36.300  0.00  0.00            
ATOM   1584  N3  C   X  74      95.980  85.200  34.200  0.00  0.00            
ATOM   1585  C2  C   X  74      95.750  84.310  33.210  0.00  0.00            
ATOM   1586  O2  C   X  74      96.530  84.230  32.320  0.00  0.00            
ATOM   1587  C3' C   X  74      94.220  80.380  32.830  0.00  0.00            
ATOM   1588  C2' C   X  74      95.120  81.330  32.050  0.00  0.00            
ATOM   1589  O2' C   X  74      95.380  80.980  30.700  0.00  0.00            
ATOM   1590  O3' C   X  74      94.470  78.990  32.680  0.00  0.00            
ATOM   1591  P   G   X  75      95.530  78.340  33.560  0.00  0.00            
ATOM   1592  OP1 G   X  75      95.450  76.940  33.230  0.00  0.00            
ATOM   1593  OP2 G   X  75      95.230  78.820  34.940  0.00  0.00            
ATOM   1594  O5' G   X  75      97.040  78.890  33.190  0.00  0.00            
ATOM   1595  C5' G   X  75      97.520  78.720  31.840  0.00  0.00            
ATOM   1596  C4' G   X  75      98.680  79.580  31.520  0.00  0.00            
ATOM   1597  O4' G   X  75      98.340  80.930  31.710  0.00  0.00            
ATOM   1598  C1' G   X  75      99.500  81.620  32.180  0.00  0.00            
ATOM   1599  N9  G   X  75      99.260  82.120  33.580  0.00  0.00            
ATOM   1600  C8  G   X  75      98.200  81.880  34.470  0.00  0.00            
ATOM   1601  N7  G   X  75      98.280  82.530  35.620  0.00  0.00            
ATOM   1602  C5  G   X  75      99.410  83.310  35.480  0.00  0.00            
ATOM   1603  C6  G   X  75      99.940  84.300  36.400  0.00  0.00            
ATOM   1604  O6  G   X  75      99.540  84.740  37.460  0.00  0.00            
ATOM   1605  N1  G   X  75     101.130  84.790  35.940  0.00  0.00            
ATOM   1606  C2  G   X  75     101.660  84.550  34.750  0.00  0.00            
ATOM   1607  N2  G   X  75     102.830  85.100  34.460  0.00  0.00            
ATOM   1608  N3  G   X  75     101.110  83.690  33.800  0.00  0.00            
ATOM   1609  C4  G   X  75      99.980  83.110  34.240  0.00  0.00            
ATOM   1610  C3' G   X  75     100.000  79.400  32.320  0.00  0.00            
ATOM   1611  C2' G   X  75     100.730  80.700  31.960  0.00  0.00            
ATOM   1612  O2' G   X  75     101.170  80.750  30.670  0.00  0.00            
ATOM   1613  O3' G   X  75     100.680  78.290  31.940  0.00  0.00            
ATOM   1614  P   A   X  76     101.530  77.460  32.940  0.00  0.00            
ATOM   1615  OP1 A   X  76     102.120  76.380  32.150  0.00  0.00            
ATOM   1616  OP2 A   X  76     100.710  77.200  34.100  0.00  0.00            
ATOM   1617  O5' A   X  76     102.710  78.570  33.300  0.00  0.00            
ATOM   1618  C5' A   X  76     103.620  79.040  32.400  0.00  0.00            
ATOM   1619  C4' A   X  76     104.610  80.090  32.810  0.00  0.00            
ATOM   1620  O4' A   X  76     103.950  81.240  33.190  0.00  0.00            
ATOM   1621  C1' A   X  76     104.480  81.750  34.430  0.00  0.00            
ATOM   1622  N9  A   X  76     103.630  81.720  35.600  0.00  0.00            
ATOM   1623  C8  A   X  76     102.510  80.930  35.740  0.00  0.00            
ATOM   1624  N7  A   X  76     101.830  81.220  36.830  0.00  0.00            
ATOM   1625  C5  A   X  76     102.630  82.230  37.420  0.00  0.00            
ATOM   1626  C6  A   X  76     102.500  82.920  38.650  0.00  0.00            
ATOM   1627  N6  A   X  76     101.470  82.800  39.500  0.00  0.00            
ATOM   1628  N1  A   X  76     103.340  83.930  38.950  0.00  0.00            
ATOM   1629  C2  A   X  76     104.370  84.070  38.120  0.00  0.00            
ATOM   1630  N3  A   X  76     104.760  83.400  37.030  0.00  0.00            
ATOM   1631  C4  A   X  76     103.750  82.540  36.720  0.00  0.00            
ATOM   1632  C3' A   X  76     105.470  79.630  34.010  0.00  0.00            
ATOM   1633  C2' A   X  76     105.740  80.970  34.670  0.00  0.00            
ATOM   1634  O2' A   X  76     106.860  81.630  33.980  0.00  0.00            
ATOM   1635  O3' A   X  76     106.650  78.930  33.600  0.00  0.00            
ATOM   1636  P   A   X  77     107.190  77.740  34.470  0.00  0.00            
ATOM   1637  OP1 A   X  77     108.530  77.350  34.040  0.00  0.00            
ATOM   1638  OP2 A   X  77     106.160  76.680  34.610  0.00  0.00            
ATOM   1639  O5' A   X  77     107.370  78.480  35.850  0.00  0.00            
ATOM   1640  C5' A   X  77     108.460  79.340  36.150  0.00  0.00            
ATOM   1641  C4' A   X  77     108.570  80.030  37.500  0.00  0.00            
ATOM   1642  O4' A   X  77     107.420  80.580  38.020  0.00  0.00            
ATOM   1643  C1' A   X  77     106.720  79.580  38.760  0.00  0.00            
ATOM   1644  N9  A   X  77     105.370  79.960  39.430  0.00  0.00            
ATOM   1645  C8  A   X  77     104.120  79.410  39.120  0.00  0.00            
ATOM   1646  N7  A   X  77     103.140  79.800  39.880  0.00  0.00            
ATOM   1647  C5  A   X  77     103.830  80.640  40.770  0.00  0.00            
ATOM   1648  C6  A   X  77     103.360  81.410  41.880  0.00  0.00            
ATOM   1649  N6  A   X  77     102.140  81.280  42.290  0.00  0.00            
ATOM   1650  N1  A   X  77     104.220  82.190  42.530  0.00  0.00            
ATOM   1651  C2  A   X  77     105.420  82.340  42.030  0.00  0.00            
ATOM   1652  N3  A   X  77     106.010  81.670  40.990  0.00  0.00            
ATOM   1653  C4  A   X  77     105.150  80.810  40.470  0.00  0.00            
ATOM   1654  C3' A   X  77     108.910  78.970  38.630  0.00  0.00            
ATOM   1655  C2' A   X  77     107.710  78.890  39.610  0.00  0.00            
ATOM   1656  O2' A   X  77     107.950  79.630  40.810  0.00  0.00            
ATOM   1657  O3' A   X  77     110.050  79.510  39.320  0.00  0.00            
ATOM   1658  P   C   X  78     111.490  79.020  39.200  0.00  0.00            
ATOM   1659  OP1 C   X  78     111.500  77.530  39.240  0.00  0.00            
ATOM   1660  OP2 C   X  78     112.310  79.830  40.160  0.00  0.00            
ATOM   1661  O5' C   X  78     111.910  79.440  37.730  0.00  0.00            
ATOM   1662  C5' C   X  78     112.600  80.690  37.440  0.00  0.00            
ATOM   1663  C4' C   X  78     113.060  80.750  35.960  0.00  0.00            
ATOM   1664  O4' C   X  78     113.970  79.670  35.700  0.00  0.00            
ATOM   1665  C1' C   X  78     113.250  78.550  35.170  0.00  0.00            
ATOM   1666  N1  C   X  78     114.230  77.720  34.390  0.00  0.00            
ATOM   1667  C6  C   X  78     114.590  76.470  34.770  0.00  0.00            
ATOM   1668  C5  C   X  78     115.580  75.850  34.130  0.00  0.00            
ATOM   1669  C4  C   X  78     116.280  76.520  33.060  0.00  0.00            
ATOM   1670  N4  C   X  78     117.310  75.950  32.430  0.00  0.00            
ATOM   1671  N3  C   X  78     116.040  77.820  32.750  0.00  0.00            
ATOM   1672  C2  C   X  78     115.040  78.390  33.390  0.00  0.00            
ATOM   1673  O2  C   X  78     114.780  79.590  33.120  0.00  0.00            
ATOM   1674  C3' C   X  78     111.840  80.520  35.030  0.00  0.00            
ATOM   1675  C2' C   X  78     111.950  78.990  34.480  0.00  0.00            
ATOM   1676  O2' C   X  78     112.060  78.860  33.040  0.00  0.00            
ATOM   1677  O3' C   X  78     111.780  81.450  33.950  0.00  0.00            
ATOM   1678  P   G   X  79     110.380  82.040  33.540  0.00  0.00            
ATOM   1679  OP1 G   X  79     110.010  83.050  34.550  0.00  0.00            
ATOM   1680  OP2 G   X  79     109.450  81.000  33.180  0.00  0.00            
ATOM   1681  O5' G   X  79     110.590  82.740  32.170  0.00  0.00            
ATOM   1682  C5' G   X  79     110.900  84.120  32.100  0.00  0.00            
ATOM   1683  C4' G   X  79     111.820  84.510  30.930  0.00  0.00            
ATOM   1684  O4' G   X  79     113.060  83.840  31.100  0.00  0.00            
ATOM   1685  C1' G   X  79     113.480  83.490  29.800  0.00  0.00            
ATOM   1686  N9  G   X  79     113.550  81.980  29.650  0.00  0.00            
ATOM   1687  C8  G   X  79     113.040  80.970  30.420  0.00  0.00            
ATOM   1688  N7  G   X  79     113.400  79.780  30.100  0.00  0.00            
ATOM   1689  C5  G   X  79     114.130  80.010  28.940  0.00  0.00            
ATOM   1690  C6  G   X  79     114.800  79.130  28.080  0.00  0.00            
ATOM   1691  O6  G   X  79     114.830  77.870  28.150  0.00  0.00            
ATOM   1692  N1  G   X  79     115.410  79.700  26.990  0.00  0.00            
ATOM   1693  C2  G   X  79     115.430  81.040  26.840  0.00  0.00            
ATOM   1694  N2  G   X  79     116.200  81.510  25.880  0.00  0.00            
ATOM   1695  N3  G   X  79     114.910  81.950  27.730  0.00  0.00            
ATOM   1696  C4  G   X  79     114.320  81.330  28.770  0.00  0.00            
ATOM   1697  C3' G   X  79     111.350  83.970  29.580  0.00  0.00            
ATOM   1698  C2' G   X  79     112.580  83.980  28.750  0.00  0.00            
ATOM   1699  O2' G   X  79     113.020  85.360  28.380  0.00  0.00            
ATOM   1700  O3' G   X  79     110.210  84.760  29.060  0.00  0.00            
ATOM   1701  P   G   X  80     109.030  84.260  28.030  0.00  0.00            
ATOM   1702  OP1 G   X  80     108.050  85.340  28.020  0.00  0.00            
ATOM   1703  OP2 G   X  80     108.650  82.920  28.640  0.00  0.00            
ATOM   1704  O5' G   X  80     109.740  84.070  26.580  0.00  0.00            
ATOM   1705  C5' G   X  80     110.470  85.140  25.960  0.00  0.00            
ATOM   1706  C4' G   X  80     111.460  84.690  24.890  0.00  0.00            
ATOM   1707  O4' G   X  80     112.590  83.920  25.460  0.00  0.00            
ATOM   1708  C1' G   X  80     113.000  82.980  24.490  0.00  0.00            
ATOM   1709  N9  G   X  80     112.770  81.610  25.000  0.00  0.00            
ATOM   1710  C8  G   X  80     111.960  81.170  25.970  0.00  0.00            
ATOM   1711  N7  G   X  80     111.940  79.840  25.980  0.00  0.00            
ATOM   1712  C5  G   X  80     112.790  79.450  24.990  0.00  0.00            
ATOM   1713  C6  G   X  80     113.220  78.150  24.570  0.00  0.00            
ATOM   1714  O6  G   X  80     112.930  77.030  25.010  0.00  0.00            
ATOM   1715  N1  G   X  80     114.150  78.220  23.480  0.00  0.00            
ATOM   1716  C2  G   X  80     114.460  79.360  22.870  0.00  0.00            
ATOM   1717  N2  G   X  80     114.980  79.310  21.710  0.00  0.00            
ATOM   1718  N3  G   X  80     114.160  80.610  23.290  0.00  0.00            
ATOM   1719  C4  G   X  80     113.300  80.560  24.300  0.00  0.00            
ATOM   1720  C3' G   X  80     110.790  83.700  23.880  0.00  0.00            
ATOM   1721  C2' G   X  80     112.090  83.120  23.270  0.00  0.00            
ATOM   1722  O2' G   X  80     112.640  83.980  22.360  0.00  0.00            
ATOM   1723  O3' G   X  80     109.850  84.470  23.080  0.00  0.00            
ATOM   1724  P   G   X  81     108.950  83.700  22.020  0.00  0.00            
ATOM   1725  OP1 G   X  81     109.890  82.990  21.150  0.00  0.00            
ATOM   1726  OP2 G   X  81     108.220  84.790  21.410  0.00  0.00            
ATOM   1727  O5' G   X  81     108.010  82.670  22.830  0.00  0.00            
ATOM   1728  C5' G   X  81     106.650  82.810  22.920  0.00  0.00            
ATOM   1729  C4' G   X  81     106.040  81.780  23.980  0.00  0.00            
ATOM   1730  O4' G   X  81     106.280  80.410  23.690  0.00  0.00            
ATOM   1731  C1' G   X  81     107.090  79.880  24.710  0.00  0.00            
ATOM   1732  N9  G   X  81     107.940  78.750  24.270  0.00  0.00            
ATOM   1733  C8  G   X  81     107.810  77.410  24.660  0.00  0.00            
ATOM   1734  N7  G   X  81     108.760  76.670  24.130  0.00  0.00            
ATOM   1735  C5  G   X  81     109.550  77.540  23.380  0.00  0.00            
ATOM   1736  C6  G   X  81     110.730  77.270  22.570  0.00  0.00            
ATOM   1737  O6  G   X  81     111.430  76.300  22.300  0.00  0.00            
ATOM   1738  N1  G   X  81     111.140  78.410  21.970  0.00  0.00            
ATOM   1739  C2  G   X  81     110.460  79.540  21.980  0.00  0.00            
ATOM   1740  N2  G   X  81     110.990  80.500  21.320  0.00  0.00            
ATOM   1741  N3  G   X  81     109.420  79.830  22.670  0.00  0.00            
ATOM   1742  C4  G   X  81     109.000  78.820  23.430  0.00  0.00            
ATOM   1743  C3' G   X  81     106.770  82.050  25.310  0.00  0.00            
ATOM   1744  C2' G   X  81     107.860  80.950  25.390  0.00  0.00            
ATOM   1745  O2' G   X  81     108.380  80.710  26.680  0.00  0.00            
ATOM   1746  O3' G   X  81     105.860  81.850  26.440  0.00  0.00            
ATOM   1747  P   U   X  82     104.620  82.800  26.620  0.00  0.00            
ATOM   1748  OP1 U   X  82     104.590  83.910  25.680  0.00  0.00            
ATOM   1749  OP2 U   X  82     104.580  83.170  28.070  0.00  0.00            
ATOM   1750  O5' U   X  82     103.410  81.880  26.300  0.00  0.00            
ATOM   1751  C5' U   X  82     102.810  80.990  27.260  0.00  0.00            
ATOM   1752  C4' U   X  82     101.810  79.940  26.700  0.00  0.00            
ATOM   1753  O4' U   X  82     100.800  80.410  25.860  0.00  0.00            
ATOM   1754  C1' U   X  82     100.500  79.460  24.830  0.00  0.00            
ATOM   1755  N1  U   X  82     100.960  79.910  23.470  0.00  0.00            
ATOM   1756  C6  U   X  82     101.580  81.110  23.250  0.00  0.00            
ATOM   1757  C5  U   X  82     101.790  81.540  21.930  0.00  0.00            
ATOM   1758  C4  U   X  82     101.440  80.690  20.780  0.00  0.00            
ATOM   1759  O4  U   X  82     101.480  81.070  19.620  0.00  0.00            
ATOM   1760  N3  U   X  82     100.960  79.450  21.160  0.00  0.00            
ATOM   1761  C2  U   X  82     100.590  79.060  22.430  0.00  0.00            
ATOM   1762  O2  U   X  82      99.890  78.080  22.560  0.00  0.00            
ATOM   1763  C3' U   X  82     102.530  78.800  25.890  0.00  0.00            
ATOM   1764  C2' U   X  82     101.310  78.180  25.200  0.00  0.00            
ATOM   1765  O2' U   X  82     100.510  77.320  26.070  0.00  0.00            
ATOM   1766  O3' U   X  82     103.250  77.890  26.710  0.00  0.00            
ATOM   1767  P   G   X  83     104.180  76.860  26.100  0.00  0.00            
ATOM   1768  OP1 G   X  83     105.100  76.530  27.180  0.00  0.00            
ATOM   1769  OP2 G   X  83     104.690  77.220  24.770  0.00  0.00            
ATOM   1770  O5' G   X  83     103.180  75.620  25.970  0.00  0.00            
ATOM   1771  C5' G   X  83     102.550  74.920  27.040  0.00  0.00            
ATOM   1772  C4' G   X  83     101.740  73.690  26.520  0.00  0.00            
ATOM   1773  O4' G   X  83     100.830  74.130  25.590  0.00  0.00            
ATOM   1774  C1' G   X  83     100.500  73.160  24.680  0.00  0.00            
ATOM   1775  N9  G   X  83     100.810  73.660  23.340  0.00  0.00            
ATOM   1776  C8  G   X  83     101.040  74.960  22.990  0.00  0.00            
ATOM   1777  N7  G   X  83     101.410  75.070  21.730  0.00  0.00            
ATOM   1778  C5  G   X  83     101.420  73.770  21.160  0.00  0.00            
ATOM   1779  C6  G   X  83     101.710  73.320  19.820  0.00  0.00            
ATOM   1780  O6  G   X  83     102.010  73.940  18.790  0.00  0.00            
ATOM   1781  N1  G   X  83     101.660  71.940  19.750  0.00  0.00            
ATOM   1782  C2  G   X  83     101.060  71.140  20.740  0.00  0.00            
ATOM   1783  N2  G   X  83     100.820  69.860  20.490  0.00  0.00            
ATOM   1784  N3  G   X  83     100.700  71.620  21.950  0.00  0.00            
ATOM   1785  C4  G   X  83     100.890  72.960  22.150  0.00  0.00            
ATOM   1786  C3' G   X  83     102.470  72.480  25.890  0.00  0.00            
ATOM   1787  C2' G   X  83     101.160  71.850  25.190  0.00  0.00            
ATOM   1788  O2' G   X  83     100.250  71.280  26.180  0.00  0.00            
ATOM   1789  O3' G   X  83     102.950  71.560  26.850  0.00  0.00            
ATOM   1790  P   A   X  84     104.370  70.990  26.830  0.00  0.00            
ATOM   1791  OP1 A   X  84     104.580  70.000  27.940  0.00  0.00            
ATOM   1792  OP2 A   X  84     105.330  72.080  26.620  0.00  0.00            
ATOM   1793  O5' A   X  84     104.320  70.210  25.450  0.00  0.00            
ATOM   1794  C5' A   X  84     103.620  69.020  25.320  0.00  0.00            
ATOM   1795  C4' A   X  84     103.790  68.500  23.870  0.00  0.00            
ATOM   1796  O4' A   X  84     103.130  69.210  22.840  0.00  0.00            
ATOM   1797  C1' A   X  84     104.020  69.360  21.730  0.00  0.00            
ATOM   1798  N9  A   X  84     104.380  70.750  21.560  0.00  0.00            
ATOM   1799  C8  A   X  84     104.040  71.750  22.420  0.00  0.00            
ATOM   1800  N7  A   X  84     104.340  72.930  22.040  0.00  0.00            
ATOM   1801  C5  A   X  84     104.920  72.730  20.800  0.00  0.00            
ATOM   1802  C6  A   X  84     105.490  73.570  19.770  0.00  0.00            
ATOM   1803  N6  A   X  84     105.480  74.910  19.730  0.00  0.00            
ATOM   1804  N1  A   X  84     106.000  73.020  18.690  0.00  0.00            
ATOM   1805  C2  A   X  84     105.840  71.720  18.510  0.00  0.00            
ATOM   1806  N3  A   X  84     105.240  70.810  19.300  0.00  0.00            
ATOM   1807  C4  A   X  84     104.870  71.380  20.470  0.00  0.00            
ATOM   1808  C3' A   X  84     105.270  68.370  23.480  0.00  0.00            
ATOM   1809  C2' A   X  84     105.210  68.400  22.000  0.00  0.00            
ATOM   1810  O2' A   X  84     104.940  67.220  21.320  0.00  0.00            
ATOM   1811  O3' A   X  84     106.010  67.300  24.050  0.00  0.00            
ATOM   1812  P   G   X  85     107.560  67.540  24.450  0.00  0.00            
ATOM   1813  OP1 G   X  85     108.150  66.270  24.950  0.00  0.00            
ATOM   1814  OP2 G   X  85     107.560  68.710  25.360  0.00  0.00            
ATOM   1815  O5' G   X  85     108.290  68.050  23.080  0.00  0.00            
ATOM   1816  C5' G   X  85     108.670  67.080  22.080  0.00  0.00            
ATOM   1817  C4' G   X  85     109.290  67.710  20.840  0.00  0.00            
ATOM   1818  O4' G   X  85     108.440  68.590  20.170  0.00  0.00            
ATOM   1819  C1' G   X  85     109.190  69.600  19.500  0.00  0.00            
ATOM   1820  N9  G   X  85     108.990  70.930  20.030  0.00  0.00            
ATOM   1821  C8  G   X  85     108.230  71.270  21.100  0.00  0.00            
ATOM   1822  N7  G   X  85     108.130  72.570  21.180  0.00  0.00            
ATOM   1823  C5  G   X  85     108.940  73.050  20.170  0.00  0.00            
ATOM   1824  C6  G   X  85     109.220  74.410  19.830  0.00  0.00            
ATOM   1825  O6  G   X  85     108.810  75.480  20.450  0.00  0.00            
ATOM   1826  N1  G   X  85     110.040  74.530  18.740  0.00  0.00            
ATOM   1827  C2  G   X  85     110.550  73.480  18.020  0.00  0.00            
ATOM   1828  N2  G   X  85     111.110  73.620  16.890  0.00  0.00            
ATOM   1829  N3  G   X  85     110.300  72.160  18.320  0.00  0.00            
ATOM   1830  C4  G   X  85     109.440  72.030  19.390  0.00  0.00            
ATOM   1831  C3' G   X  85     110.530  68.510  21.060  0.00  0.00            
ATOM   1832  C2' G   X  85     110.720  69.240  19.690  0.00  0.00            
ATOM   1833  O2' G   X  85     111.040  68.430  18.460  0.00  0.00            
ATOM   1834  O3' G   X  85     111.670  67.620  21.480  0.00  0.00            
ATOM   1835  P   C   X  86     113.090  68.150  22.010  0.00  0.00            
ATOM   1836  OP1 C   X  86     113.850  67.000  22.450  0.00  0.00            
ATOM   1837  OP2 C   X  86     112.800  69.260  22.910  0.00  0.00            
ATOM   1838  O5' C   X  86     113.880  68.680  20.770  0.00  0.00            
ATOM   1839  C5' C   X  86     114.260  67.860  19.730  0.00  0.00            
ATOM   1840  C4' C   X  86     114.720  68.760  18.530  0.00  0.00            
ATOM   1841  O4' C   X  86     113.860  69.750  18.080  0.00  0.00            
ATOM   1842  C1' C   X  86     114.430  70.960  17.680  0.00  0.00            
ATOM   1843  N1  C   X  86     114.160  72.190  18.450  0.00  0.00            
ATOM   1844  C6  C   X  86     113.460  72.140  19.600  0.00  0.00            
ATOM   1845  C5  C   X  86     113.040  73.320  20.120  0.00  0.00            
ATOM   1846  C4  C   X  86     113.340  74.550  19.530  0.00  0.00            
ATOM   1847  N4  C   X  86     112.840  75.650  19.970  0.00  0.00            
ATOM   1848  N3  C   X  86     113.990  74.580  18.410  0.00  0.00            
ATOM   1849  C2  C   X  86     114.340  73.440  17.860  0.00  0.00            
ATOM   1850  O2  C   X  86     114.810  73.510  16.710  0.00  0.00            
ATOM   1851  C3' C   X  86     115.960  69.600  18.830  0.00  0.00            
ATOM   1852  C2' C   X  86     115.910  70.570  17.720  0.00  0.00            
ATOM   1853  O2' C   X  86     116.360  70.100  16.510  0.00  0.00            
ATOM   1854  O3' C   X  86     117.140  68.850  18.780  0.00  0.00            
ATOM   1855  P   C   X  87     118.310  69.150  19.850  0.00  0.00            
ATOM   1856  OP1 C   X  87     119.520  68.730  19.100  0.00  0.00            
ATOM   1857  OP2 C   X  87     118.010  68.570  21.190  0.00  0.00            
ATOM   1858  O5' C   X  87     118.450  70.760  20.010  0.00  0.00            
ATOM   1859  C5' C   X  87     119.100  71.530  19.010  0.00  0.00            
ATOM   1860  C4' C   X  87     118.790  73.050  19.050  0.00  0.00            
ATOM   1861  O4' C   X  87     117.440  73.400  19.120  0.00  0.00            
ATOM   1862  C1' C   X  87     117.310  74.600  19.950  0.00  0.00            
ATOM   1863  N1  C   X  87     116.510  74.460  21.180  0.00  0.00            
ATOM   1864  C6  C   X  87     116.080  73.210  21.680  0.00  0.00            
ATOM   1865  C5  C   X  87     115.270  73.210  22.780  0.00  0.00            
ATOM   1866  C4  C   X  87     114.800  74.490  23.320  0.00  0.00            
ATOM   1867  N4  C   X  87     114.020  74.580  24.330  0.00  0.00            
ATOM   1868  N3  C   X  87     115.310  75.650  22.900  0.00  0.00            
ATOM   1869  C2  C   X  87     116.060  75.690  21.760  0.00  0.00            
ATOM   1870  O2  C   X  87     116.190  76.780  21.170  0.00  0.00            
ATOM   1871  C3' C   X  87     119.450  73.740  20.300  0.00  0.00            
ATOM   1872  C2' C   X  87     118.670  75.080  20.280  0.00  0.00            
ATOM   1873  O2' C   X  87     119.120  76.060  19.320  0.00  0.00            
ATOM   1874  O3' C   X  87     120.870  73.840  20.170  0.00  0.00            
ATOM   1875  P   C   X  88     121.910  74.100  21.350  0.00  0.00            
ATOM   1876  OP1 C   X  88     123.250  74.060  20.730  0.00  0.00            
ATOM   1877  OP2 C   X  88     121.690  73.200  22.460  0.00  0.00            
ATOM   1878  O5' C   X  88     121.730  75.580  21.780  0.00  0.00            
ATOM   1879  C5' C   X  88     122.140  76.690  20.920  0.00  0.00            
ATOM   1880  C4' C   X  88     121.450  78.020  21.260  0.00  0.00            
ATOM   1881  O4' C   X  88     119.980  77.860  21.460  0.00  0.00            
ATOM   1882  C1' C   X  88     119.440  78.770  22.370  0.00  0.00            
ATOM   1883  N1  C   X  88     118.740  78.080  23.560  0.00  0.00            
ATOM   1884  C6  C   X  88     118.890  76.770  23.780  0.00  0.00            
ATOM   1885  C5  C   X  88     118.150  76.140  24.750  0.00  0.00            
ATOM   1886  C4  C   X  88     117.150  76.920  25.430  0.00  0.00            
ATOM   1887  N4  C   X  88     116.380  76.350  26.290  0.00  0.00            
ATOM   1888  N3  C   X  88     116.990  78.210  25.200  0.00  0.00            
ATOM   1889  C2  C   X  88     117.780  78.800  24.270  0.00  0.00            
ATOM   1890  O2  C   X  88     117.590  79.990  23.970  0.00  0.00            
ATOM   1891  C3' C   X  88     121.770  78.490  22.700  0.00  0.00            
ATOM   1892  C2' C   X  88     120.640  79.510  22.930  0.00  0.00            
ATOM   1893  O2' C   X  88     120.860  80.600  22.050  0.00  0.00            
ATOM   1894  O3' C   X  88     122.970  79.160  22.820  0.00  0.00            
ATOM   1895  P   G   X  89     123.750  79.480  24.190  0.00  0.00            
ATOM   1896  OP1 G   X  89     125.010  80.110  23.750  0.00  0.00            
ATOM   1897  OP2 G   X  89     123.720  78.250  24.920  0.00  0.00            
ATOM   1898  O5' G   X  89     122.800  80.450  24.980  0.00  0.00            
ATOM   1899  C5' G   X  89     122.620  81.880  24.810  0.00  0.00            
ATOM   1900  C4' G   X  89     121.610  82.470  25.740  0.00  0.00            
ATOM   1901  O4' G   X  89     120.280  81.950  25.600  0.00  0.00            
ATOM   1902  C1' G   X  89     119.700  81.880  26.920  0.00  0.00            
ATOM   1903  N9  G   X  89     119.420  80.520  27.400  0.00  0.00            
ATOM   1904  C8  G   X  89     119.940  79.330  26.800  0.00  0.00            
ATOM   1905  N7  G   X  89     119.530  78.220  27.440  0.00  0.00            
ATOM   1906  C5  G   X  89     118.690  78.710  28.440  0.00  0.00            
ATOM   1907  C6  G   X  89     118.010  78.010  29.520  0.00  0.00            
ATOM   1908  O6  G   X  89     118.010  76.810  29.770  0.00  0.00            
ATOM   1909  N1  G   X  89     117.270  78.840  30.360  0.00  0.00            
ATOM   1910  C2  G   X  89     117.380  80.150  30.360  0.00  0.00            
ATOM   1911  N2  G   X  89     116.780  80.780  31.340  0.00  0.00            
ATOM   1912  N3  G   X  89     118.090  80.840  29.430  0.00  0.00            
ATOM   1913  C4  G   X  89     118.710  80.070  28.520  0.00  0.00            
ATOM   1914  C3' G   X  89     122.090  82.340  27.210  0.00  0.00            
ATOM   1915  C2' G   X  89     120.700  82.550  27.840  0.00  0.00            
ATOM   1916  O2' G   X  89     120.330  83.940  28.000  0.00  0.00            
ATOM   1917  O3' G   X  89     123.130  83.290  27.460  0.00  0.00            
ATOM   1918  P   U   X  90     124.010  83.230  28.800  0.00  0.00            
ATOM   1919  OP1 U   X  90     124.910  84.340  28.660  0.00  0.00            
ATOM   1920  OP2 U   X  90     124.540  81.880  28.940  0.00  0.00            
ATOM   1921  O5' U   X  90     122.990  83.460  29.950  0.00  0.00            
ATOM   1922  C5' U   X  90     122.400  84.740  30.210  0.00  0.00            
ATOM   1923  C4' U   X  90     121.470  84.730  31.390  0.00  0.00            
ATOM   1924  O4' U   X  90     120.520  83.750  31.180  0.00  0.00            
ATOM   1925  C1' U   X  90     120.080  83.330  32.470  0.00  0.00            
ATOM   1926  N1  U   X  90     120.130  81.820  32.480  0.00  0.00            
ATOM   1927  C6  U   X  90     120.840  81.130  31.450  0.00  0.00            
ATOM   1928  C5  U   X  90     120.760  79.790  31.450  0.00  0.00            
ATOM   1929  C4  U   X  90     119.970  79.010  32.440  0.00  0.00            
ATOM   1930  O4  U   X  90     119.870  77.780  32.460  0.00  0.00            
ATOM   1931  N3  U   X  90     119.290  79.730  33.390  0.00  0.00            
ATOM   1932  C2  U   X  90     119.320  81.100  33.410  0.00  0.00            
ATOM   1933  O2  U   X  90     118.600  81.670  34.240  0.00  0.00            
ATOM   1934  C3' U   X  90     122.110  84.400  32.790  0.00  0.00            
ATOM   1935  C2' U   X  90     120.830  84.010  33.570  0.00  0.00            
ATOM   1936  O2' U   X  90     120.090  85.180  33.980  0.00  0.00            
ATOM   1937  O3' U   X  90     122.950  85.450  33.300  0.00  0.00            
ATOM   1938  P   C   X  91     123.730  85.210  34.670  0.00  0.00            
ATOM   1939  OP1 C   X  91     124.890  86.150  34.640  0.00  0.00            
ATOM   1940  OP2 C   X  91     124.020  83.750  34.890  0.00  0.00            
ATOM   1941  O5' C   X  91     122.710  85.650  35.730  0.00  0.00            
ATOM   1942  C5' C   X  91     122.660  86.970  36.160  0.00  0.00            
ATOM   1943  C4' C   X  91     121.300  87.300  36.850  0.00  0.00            
ATOM   1944  O4' C   X  91     120.190  86.350  36.430  0.00  0.00            
ATOM   1945  C1' C   X  91     119.390  85.930  37.590  0.00  0.00            
ATOM   1946  N1  C   X  91     119.550  84.390  37.820  0.00  0.00            
ATOM   1947  C6  C   X  91     120.350  83.680  37.010  0.00  0.00            
ATOM   1948  C5  C   X  91     120.180  82.380  37.070  0.00  0.00            
ATOM   1949  C4  C   X  91     119.410  81.740  38.090  0.00  0.00            
ATOM   1950  N4  C   X  91     119.390  80.500  38.260  0.00  0.00            
ATOM   1951  N3  C   X  91     118.680  82.450  38.940  0.00  0.00            
ATOM   1952  C2  C   X  91     118.690  83.810  38.770  0.00  0.00            
ATOM   1953  O2  C   X  91     117.830  84.460  39.320  0.00  0.00            
ATOM   1954  C3' C   X  91     121.220  87.080  38.390  0.00  0.00            
ATOM   1955  C2' C   X  91     119.800  86.840  38.730  0.00  0.00            
ATOM   1956  O2' C   X  91     118.940  87.970  38.850  0.00  0.00            
ATOM   1957  O3' C   X  91     121.680  88.120  39.290  0.00  0.00            
ATOM   1958  P   A   X  92     122.780  87.860  40.410  0.00  0.00            
ATOM   1959  OP1 A   X  92     123.120  89.140  41.090  0.00  0.00            
ATOM   1960  OP2 A   X  92     123.900  87.180  39.720  0.00  0.00            
ATOM   1961  O5' A   X  92     122.230  86.890  41.480  0.00  0.00            
ATOM   1962  C5' A   X  92     121.040  87.040  42.220  0.00  0.00            
ATOM   1963  C4' A   X  92     120.610  85.670  42.800  0.00  0.00            
ATOM   1964  O4' A   X  92     120.140  84.810  41.810  0.00  0.00            
ATOM   1965  C1' A   X  92     120.570  83.500  42.100  0.00  0.00            
ATOM   1966  N9  A   X  92     121.580  83.090  41.070  0.00  0.00            
ATOM   1967  C8  A   X  92     122.370  83.850  40.290  0.00  0.00            
ATOM   1968  N7  A   X  92     123.010  83.220  39.320  0.00  0.00            
ATOM   1969  C5  A   X  92     122.590  81.920  39.510  0.00  0.00            
ATOM   1970  C6  A   X  92     122.920  80.710  38.840  0.00  0.00            
ATOM   1971  N6  A   X  92     123.780  80.490  37.860  0.00  0.00            
ATOM   1972  N1  A   X  92     122.390  79.590  39.280  0.00  0.00            
ATOM   1973  C2  A   X  92     121.620  79.600  40.340  0.00  0.00            
ATOM   1974  N3  A   X  92     121.140  80.640  41.020  0.00  0.00            
ATOM   1975  C4  A   X  92     121.700  81.810  40.550  0.00  0.00            
ATOM   1976  C3' A   X  92     121.650  84.870  43.600  0.00  0.00            
ATOM   1977  C2' A   X  92     121.120  83.470  43.490  0.00  0.00            
ATOM   1978  O2' A   X  92     120.010  83.250  44.390  0.00  0.00            
ATOM   1979  O3' A   X  92     121.760  85.350  44.950  0.00  0.00            
ATOM   1980  P   C   X  93     123.150  85.230  45.700  0.00  0.00            
ATOM   1981  OP1 C   X  93     122.840  85.680  47.040  0.00  0.00            
ATOM   1982  OP2 C   X  93     124.100  86.010  44.940  0.00  0.00            
ATOM   1983  O5' C   X  93     123.650  83.760  45.750  0.00  0.00            
ATOM   1984  C5' C   X  93     123.000  82.840  46.600  0.00  0.00            
ATOM   1985  C4' C   X  93     123.230  81.360  46.080  0.00  0.00            
ATOM   1986  O4' C   X  93     122.870  81.170  44.690  0.00  0.00            
ATOM   1987  C1' C   X  93     123.460  80.000  44.160  0.00  0.00            
ATOM   1988  N1  C   X  93     124.220  80.470  42.960  0.00  0.00            
ATOM   1989  C6  C   X  93     124.810  81.760  42.870  0.00  0.00            
ATOM   1990  C5  C   X  93     125.530  82.130  41.770  0.00  0.00            
ATOM   1991  C4  C   X  93     125.900  81.130  40.860  0.00  0.00            
ATOM   1992  N4  C   X  93     126.730  81.400  39.960  0.00  0.00            
ATOM   1993  N3  C   X  93     125.540  79.860  40.990  0.00  0.00            
ATOM   1994  C2  C   X  93     124.690  79.550  42.040  0.00  0.00            
ATOM   1995  O2  C   X  93     124.200  78.420  42.180  0.00  0.00            
ATOM   1996  C3' C   X  93     124.530  80.760  46.150  0.00  0.00            
ATOM   1997  C2' C   X  93     124.390  79.450  45.290  0.00  0.00            
ATOM   1998  O2' C   X  93     123.690  78.390  45.870  0.00  0.00            
ATOM   1999  O3' C   X  93     124.930  80.510  47.450  0.00  0.00            
ATOM   2000  P   A   X  94     126.390  79.990  47.770  0.00  0.00            
ATOM   2001  OP1 A   X  94     126.610  80.040  49.240  0.00  0.00            
ATOM   2002  OP2 A   X  94     127.380  80.670  46.910  0.00  0.00            
ATOM   2003  O5' A   X  94     126.360  78.380  47.380  0.00  0.00            
ATOM   2004  C5' A   X  94     125.900  77.430  48.280  0.00  0.00            
ATOM   2005  C4' A   X  94     126.260  76.010  47.840  0.00  0.00            
ATOM   2006  O4' A   X  94     125.640  75.680  46.570  0.00  0.00            
ATOM   2007  C1' A   X  94     126.440  74.770  45.790  0.00  0.00            
ATOM   2008  N9  A   X  94     127.080  75.420  44.550  0.00  0.00            
ATOM   2009  C8  A   X  94     127.120  76.760  44.110  0.00  0.00            
ATOM   2010  N7  A   X  94     127.810  76.930  42.980  0.00  0.00            
ATOM   2011  C5  A   X  94     128.220  75.640  42.590  0.00  0.00            
ATOM   2012  C6  A   X  94     128.880  75.070  41.460  0.00  0.00            
ATOM   2013  N6  A   X  94     129.430  75.770  40.480  0.00  0.00            
ATOM   2014  N1  A   X  94     129.120  73.740  41.400  0.00  0.00            
ATOM   2015  C2  A   X  94     128.530  73.090  42.410  0.00  0.00            
ATOM   2016  N3  A   X  94     127.870  73.450  43.450  0.00  0.00            
ATOM   2017  C4  A   X  94     127.760  74.750  43.570  0.00  0.00            
ATOM   2018  C3' A   X  94     127.750  75.600  47.650  0.00  0.00            
ATOM   2019  C2' A   X  94     127.550  74.350  46.810  0.00  0.00            
ATOM   2020  O2' A   X  94     127.030  73.220  47.410  0.00  0.00            
ATOM   2021  O3' A   X  94     128.490  75.400  48.850  0.00  0.00            
ATOM   2022  P   G   X  95     130.040  75.670  48.900  0.00  0.00            
ATOM   2023  OP1 G   X  95     130.630  75.330  50.200  0.00  0.00            
ATOM   2024  OP2 G   X  95     130.280  77.060  48.440  0.00  0.00            
ATOM   2025  O5' G   X  95     130.770  74.710  47.840  0.00  0.00            
ATOM   2026  C5' G   X  95     130.890  73.300  48.030  0.00  0.00            
ATOM   2027  C4' G   X  95     131.280  72.590  46.760  0.00  0.00            
ATOM   2028  O4' G   X  95     130.460  72.940  45.620  0.00  0.00            
ATOM   2029  C1' G   X  95     131.370  73.080  44.480  0.00  0.00            
ATOM   2030  N9  G   X  95     131.460  74.460  43.980  0.00  0.00            
ATOM   2031  C8  G   X  95     130.820  75.590  44.500  0.00  0.00            
ATOM   2032  N7  G   X  95     131.010  76.600  43.780  0.00  0.00            
ATOM   2033  C5  G   X  95     131.710  76.140  42.640  0.00  0.00            
ATOM   2034  C6  G   X  95     132.190  76.750  41.420  0.00  0.00            
ATOM   2035  O6  G   X  95     132.060  77.850  41.010  0.00  0.00            
ATOM   2036  N1  G   X  95     132.890  75.880  40.560  0.00  0.00            
ATOM   2037  C2  G   X  95     132.980  74.530  40.770  0.00  0.00            
ATOM   2038  N2  G   X  95     133.640  73.860  39.870  0.00  0.00            
ATOM   2039  N3  G   X  95     132.480  73.950  41.870  0.00  0.00            
ATOM   2040  C4  G   X  95     131.940  74.790  42.700  0.00  0.00            
ATOM   2041  C3' G   X  95     132.730  72.830  46.390  0.00  0.00            
ATOM   2042  C2' G   X  95     132.770  72.580  44.870  0.00  0.00            
ATOM   2043  O2' G   X  95     132.920  71.210  44.410  0.00  0.00            
ATOM   2044  O3' G   X  95     133.680  72.120  47.210  0.00  0.00            
ATOM   2045  P   C   X  96     134.900  72.840  47.930  0.00  0.00            
ATOM   2046  OP1 C   X  96     135.810  71.790  48.420  0.00  0.00            
ATOM   2047  OP2 C   X  96     134.450  73.860  48.830  0.00  0.00            
ATOM   2048  O5' C   X  96     135.550  73.490  46.610  0.00  0.00            
ATOM   2049  C5' C   X  96     136.090  72.610  45.530  0.00  0.00            
ATOM   2050  C4' C   X  96     136.680  73.430  44.430  0.00  0.00            
ATOM   2051  O4' C   X  96     135.830  74.330  43.780  0.00  0.00            
ATOM   2052  C1' C   X  96     136.490  75.360  43.080  0.00  0.00            
ATOM   2053  N1  C   X  96     135.840  76.670  43.220  0.00  0.00            
ATOM   2054  C6  C   X  96     134.890  76.920  44.210  0.00  0.00            
ATOM   2055  C5  C   X  96     134.240  78.110  44.230  0.00  0.00            
ATOM   2056  C4  C   X  96     134.590  79.070  43.190  0.00  0.00            
ATOM   2057  N4  C   X  96     134.020  80.230  43.120  0.00  0.00            
ATOM   2058  N3  C   X  96     135.360  78.790  42.160  0.00  0.00            
ATOM   2059  C2  C   X  96     135.990  77.550  42.190  0.00  0.00            
ATOM   2060  O2  C   X  96     136.750  77.360  41.240  0.00  0.00            
ATOM   2061  C3' C   X  96     137.750  74.380  44.880  0.00  0.00            
ATOM   2062  C2' C   X  96     137.870  75.370  43.720  0.00  0.00            
ATOM   2063  O2' C   X  96     138.910  75.050  42.860  0.00  0.00            
ATOM   2064  O3' C   X  96     138.920  73.640  45.270  0.00  0.00            
ATOM   2065  P   U   X  97     140.010  74.300  46.200  0.00  0.00            
ATOM   2066  OP1 U   X  97     141.220  73.460  46.260  0.00  0.00            
ATOM   2067  OP2 U   X  97     139.340  74.590  47.480  0.00  0.00            
ATOM   2068  O5' U   X  97     140.330  75.750  45.620  0.00  0.00            
ATOM   2069  C5' U   X  97     141.630  76.010  45.010  0.00  0.00            
ATOM   2070  C4' U   X  97     141.760  77.460  44.440  0.00  0.00            
ATOM   2071  O4' U   X  97     140.670  77.670  43.580  0.00  0.00            
ATOM   2072  C1' U   X  97     140.490  79.070  43.490  0.00  0.00            
ATOM   2073  N1  U   X  97     139.130  79.600  43.640  0.00  0.00            
ATOM   2074  C6  U   X  97     138.290  79.150  44.620  0.00  0.00            
ATOM   2075  C5  U   X  97     137.250  79.870  45.000  0.00  0.00            
ATOM   2076  C4  U   X  97     136.910  81.100  44.380  0.00  0.00            
ATOM   2077  O4  U   X  97     136.000  81.880  44.760  0.00  0.00            
ATOM   2078  N3  U   X  97     137.700  81.430  43.350  0.00  0.00            
ATOM   2079  C2  U   X  97     138.800  80.760  42.920  0.00  0.00            
ATOM   2080  O2  U   X  97     139.510  81.170  42.000  0.00  0.00            
ATOM   2081  C3' U   X  97     141.780  78.620  45.420  0.00  0.00            
ATOM   2082  C2' U   X  97     141.510  79.790  44.490  0.00  0.00            
ATOM   2083  O2' U   X  97     142.700  80.280  43.770  0.00  0.00            
ATOM   2084  O3' U   X  97     143.080  78.670  46.090  0.00  0.00            
ATOM   2085  P   C   X  98     143.280  79.230  47.550  0.00  0.00            
ATOM   2086  OP1 C   X  98     144.650  79.210  48.080  0.00  0.00            
ATOM   2087  OP2 C   X  98     142.310  78.540  48.370  0.00  0.00            
ATOM   2088  O5' C   X  98     142.910  80.710  47.530  0.00  0.00            
ATOM   2089  C5' C   X  98     143.760  81.740  47.000  0.00  0.00            
ATOM   2090  C4' C   X  98     143.000  83.050  46.680  0.00  0.00            
ATOM   2091  O4' C   X  98     141.850  82.880  45.830  0.00  0.00            
ATOM   2092  C1' C   X  98     140.900  83.950  46.100  0.00  0.00            
ATOM   2093  N1  C   X  98     139.510  83.420  46.370  0.00  0.00            
ATOM   2094  C6  C   X  98     139.420  82.220  47.100  0.00  0.00            
ATOM   2095  C5  C   X  98     138.210  81.830  47.570  0.00  0.00            
ATOM   2096  C4  C   X  98     137.080  82.680  47.380  0.00  0.00            
ATOM   2097  N4  C   X  98     135.880  82.510  47.880  0.00  0.00            
ATOM   2098  N3  C   X  98     137.210  83.860  46.770  0.00  0.00            
ATOM   2099  C2  C   X  98     138.360  84.190  46.210  0.00  0.00            
ATOM   2100  O2  C   X  98     138.440  85.280  45.600  0.00  0.00            
ATOM   2101  C3' C   X  98     142.520  83.820  47.900  0.00  0.00            
ATOM   2102  C2' C   X  98     141.400  84.740  47.300  0.00  0.00            
ATOM   2103  O2' C   X  98     142.000  85.890  46.760  0.00  0.00            
ATOM   2104  O3' C   X  98     143.660  84.480  48.440  0.00  0.00            
ATOM   2105  P   G   X  99     143.700  85.110  49.920  0.00  0.00            
ATOM   2106  OP1 G   X  99     145.080  84.920  50.450  0.00  0.00            
ATOM   2107  OP2 G   X  99     142.590  84.540  50.730  0.00  0.00            
ATOM   2108  O5' G   X  99     143.360  86.590  49.630  0.00  0.00            
ATOM   2109  C5' G   X  99     144.320  87.480  49.010  0.00  0.00            
ATOM   2110  C4' G   X  99     143.680  88.720  48.600  0.00  0.00            
ATOM   2111  O4' G   X  99     142.460  88.490  47.840  0.00  0.00            
ATOM   2112  C1' G   X  99     141.390  89.150  48.470  0.00  0.00            
ATOM   2113  N9  G   X  99     140.480  88.110  49.000  0.00  0.00            
ATOM   2114  C8  G   X  99     140.530  87.320  50.140  0.00  0.00            
ATOM   2115  N7  G   X  99     139.590  86.420  50.270  0.00  0.00            
ATOM   2116  C5  G   X  99     138.850  86.740  49.110  0.00  0.00            
ATOM   2117  C6  G   X  99     137.570  86.230  48.770  0.00  0.00            
ATOM   2118  O6  G   X  99     136.910  85.380  49.350  0.00  0.00            
ATOM   2119  N1  G   X  99     136.990  86.830  47.680  0.00  0.00            
ATOM   2120  C2  G   X  99     137.570  87.890  47.060  0.00  0.00            
ATOM   2121  N2  G   X  99     137.070  88.180  45.900  0.00  0.00            
ATOM   2122  N3  G   X  99     138.810  88.320  47.190  0.00  0.00            
ATOM   2123  C4  G   X  99     139.370  87.750  48.290  0.00  0.00            
ATOM   2124  C3' G   X  99     143.340  89.770  49.700  0.00  0.00            
ATOM   2125  C2' G   X  99     141.890  90.210  49.490  0.00  0.00            
ATOM   2126  O2' G   X  99     141.810  91.570  49.120  0.00  0.00            
ATOM   2127  O3' G   X  99     144.310  90.810  49.610  0.00  0.00            
ENDMDL
MODEL        2
ATOM      1  O5' G   X   1     100.210  72.440  42.380  0.00  0.00            
ATOM      2  C5' G   X   1     101.630  72.580  42.210  0.00  0.00            
ATOM      3  C4' G   X   1     102.260  73.490  43.210  0.00  0.00            
ATOM      4  O4' G   X   1     101.990  74.820  42.960  0.00  0.00            
ATOM      5  C1' G   X   1     101.940  75.650  44.160  0.00  0.00            
ATOM      6  N9  G   X   1     100.530  76.030  44.390  0.00  0.00            
ATOM      7  C8  G   X   1      99.400  75.740  43.700  0.00  0.00            
ATOM      8  N7  G   X   1      98.300  76.230  44.110  0.00  0.00            
ATOM      9  C5  G   X   1      98.730  76.920  45.220  0.00  0.00            
ATOM     10  C6  G   X   1      98.030  77.910  46.050  0.00  0.00            
ATOM     11  O6  G   X   1      96.810  78.190  45.990  0.00  0.00            
ATOM     12  N1  G   X   1      98.850  78.540  46.960  0.00  0.00            
ATOM     13  C2  G   X   1     100.200  78.250  47.150  0.00  0.00            
ATOM     14  N2  G   X   1     100.760  78.910  48.150  0.00  0.00            
ATOM     15  N3  G   X   1     100.880  77.410  46.410  0.00  0.00            
ATOM     16  C4  G   X   1     100.120  76.840  45.440  0.00  0.00            
ATOM     17  C3' G   X   1     101.990  73.340  44.750  0.00  0.00            
ATOM     18  C2' G   X   1     102.500  74.720  45.240  0.00  0.00            
ATOM     19  O2' G   X   1     103.870  74.880  45.450  0.00  0.00            
ATOM     20  O3' G   X   1     102.680  72.270  45.320  0.00  0.00            
ATOM     21  P   G   X   2     102.110  71.460  46.550  0.00  0.00            
ATOM     22  OP1 G   X   2     103.120  70.520  47.030  0.00  0.00            
ATOM     23  OP2 G   X   2     100.760  71.060  46.270  0.00  0.00            
ATOM     24  O5' G   X   2     102.030  72.620  47.660  0.00  0.00            
ATOM     25  C5' G   X   2     103.130  73.070  48.350  0.00  0.00            
ATOM     26  C4' G   X   2     102.840  73.850  49.620  0.00  0.00            
ATOM     27  O4' G   X   2     102.280  75.070  49.180  0.00  0.00            
ATOM     28  C1' G   X   2     101.370  75.480  50.250  0.00  0.00            
ATOM     29  N9  G   X   2     100.050  75.520  49.660  0.00  0.00            
ATOM     30  C8  G   X   2      99.630  74.950  48.510  0.00  0.00            
ATOM     31  N7  G   X   2      98.370  75.210  48.260  0.00  0.00            
ATOM     32  C5  G   X   2      97.990  76.090  49.240  0.00  0.00            
ATOM     33  C6  G   X   2      96.760  76.780  49.470  0.00  0.00            
ATOM     34  O6  G   X   2      95.800  76.750  48.710  0.00  0.00            
ATOM     35  N1  G   X   2      96.740  77.480  50.640  0.00  0.00            
ATOM     36  C2  G   X   2      97.770  77.480  51.490  0.00  0.00            
ATOM     37  N2  G   X   2      97.580  78.320  52.480  0.00  0.00            
ATOM     38  N3  G   X   2      98.950  76.990  51.290  0.00  0.00            
ATOM     39  C4  G   X   2      98.990  76.280  50.130  0.00  0.00            
ATOM     40  C3' G   X   2     101.970  73.240  50.710  0.00  0.00            
ATOM     41  C2' G   X   2     101.570  74.540  51.460  0.00  0.00            
ATOM     42  O2' G   X   2     102.650  74.960  52.240  0.00  0.00            
ATOM     43  O3' G   X   2     102.480  72.250  51.680  0.00  0.00            
ATOM     44  P   C   X   3     101.450  71.330  52.340  0.00  0.00            
ATOM     45  OP1 C   X   3     102.180  70.410  53.200  0.00  0.00            
ATOM     46  OP2 C   X   3     100.720  70.790  51.200  0.00  0.00            
ATOM     47  O5' C   X   3     100.420  72.140  53.300  0.00  0.00            
ATOM     48  C5' C   X   3     100.700  72.690  54.620  0.00  0.00            
ATOM     49  C4' C   X   3      99.620  73.450  55.260  0.00  0.00            
ATOM     50  O4' C   X   3      99.190  74.660  54.630  0.00  0.00            
ATOM     51  C1' C   X   3      97.790  74.710  54.710  0.00  0.00            
ATOM     52  N1  C   X   3      97.010  74.500  53.430  0.00  0.00            
ATOM     53  C6  C   X   3      97.620  73.940  52.310  0.00  0.00            
ATOM     54  C5  C   X   3      96.910  73.660  51.200  0.00  0.00            
ATOM     55  C4  C   X   3      95.570  74.170  51.190  0.00  0.00            
ATOM     56  N4  C   X   3      94.760  73.910  50.160  0.00  0.00            
ATOM     57  N3  C   X   3      94.980  74.760  52.240  0.00  0.00            
ATOM     58  C2  C   X   3      95.690  75.010  53.310  0.00  0.00            
ATOM     59  O2  C   X   3      95.150  75.610  54.190  0.00  0.00            
ATOM     60  C3' C   X   3      98.430  72.550  55.400  0.00  0.00            
ATOM     61  C2' C   X   3      97.390  73.660  55.640  0.00  0.00            
ATOM     62  O2' C   X   3      97.310  74.230  57.080  0.00  0.00            
ATOM     63  O3' C   X   3      98.510  71.610  56.470  0.00  0.00            
ATOM     64  P   G   X   4      97.680  70.300  56.430  0.00  0.00            
ATOM     65  OP1 G   X   4      97.860  69.620  57.700  0.00  0.00            
ATOM     66  OP2 G   X   4      97.910  69.570  55.170  0.00  0.00            
ATOM     67  O5' G   X   4      96.150  70.750  56.400  0.00  0.00            
ATOM     68  C5' G   X   4      95.520  71.270  57.540  0.00  0.00            
ATOM     69  C4' G   X   4      93.960  71.440  57.330  0.00  0.00            
ATOM     70  O4' G   X   4      93.640  72.480  56.450  0.00  0.00            
ATOM     71  C1' G   X   4      92.550  72.110  55.590  0.00  0.00            
ATOM     72  N9  G   X   4      93.000  72.010  54.230  0.00  0.00            
ATOM     73  C8  G   X   4      94.320  71.870  53.750  0.00  0.00            
ATOM     74  N7  G   X   4      94.330  71.620  52.460  0.00  0.00            
ATOM     75  C5  G   X   4      92.990  71.840  52.120  0.00  0.00            
ATOM     76  C6  G   X   4      92.430  71.810  50.840  0.00  0.00            
ATOM     77  O6  G   X   4      92.970  71.430  49.860  0.00  0.00            
ATOM     78  N1  G   X   4      91.140  72.250  50.710  0.00  0.00            
ATOM     79  C2  G   X   4      90.420  72.550  51.810  0.00  0.00            
ATOM     80  N2  G   X   4      89.370  73.290  51.680  0.00  0.00            
ATOM     81  N3  G   X   4      90.880  72.500  53.050  0.00  0.00            
ATOM     82  C4  G   X   4      92.160  72.060  53.170  0.00  0.00            
ATOM     83  C3' G   X   4      93.300  70.250  56.680  0.00  0.00            
ATOM     84  C2' G   X   4      91.940  70.770  56.170  0.00  0.00            
ATOM     85  O2' G   X   4      90.990  71.140  57.160  0.00  0.00            
ATOM     86  O3' G   X   4      93.230  69.130  57.550  0.00  0.00            
ATOM     87  P   A   X   5      93.300  67.640  57.090  0.00  0.00            
ATOM     88  OP1 A   X   5      94.180  66.920  58.010  0.00  0.00            
ATOM     89  OP2 A   X   5      93.610  67.610  55.670  0.00  0.00            
ATOM     90  O5' A   X   5      91.840  67.040  57.320  0.00  0.00            
ATOM     91  C5' A   X   5      90.630  67.590  56.950  0.00  0.00            
ATOM     92  C4' A   X   5      89.480  66.570  57.110  0.00  0.00            
ATOM     93  O4' A   X   5      88.360  67.160  56.560  0.00  0.00            
ATOM     94  C1' A   X   5      87.700  66.320  55.550  0.00  0.00            
ATOM     95  N9  A   X   5      87.070  67.110  54.470  0.00  0.00            
ATOM     96  C8  A   X   5      85.790  67.040  53.960  0.00  0.00            
ATOM     97  N7  A   X   5      85.360  68.060  53.340  0.00  0.00            
ATOM     98  C5  A   X   5      86.480  68.910  53.280  0.00  0.00            
ATOM     99  C6  A   X   5      86.830  70.160  52.730  0.00  0.00            
ATOM    100  N6  A   X   5      86.030  71.010  52.130  0.00  0.00            
ATOM    101  N1  A   X   5      88.070  70.630  52.790  0.00  0.00            
ATOM    102  C2  A   X   5      89.000  69.960  53.440  0.00  0.00            
ATOM    103  N3  A   X   5      88.820  68.750  54.010  0.00  0.00            
ATOM    104  C4  A   X   5      87.540  68.300  53.890  0.00  0.00            
ATOM    105  C3' A   X   5      89.700  65.190  56.320  0.00  0.00            
ATOM    106  C2' A   X   5      88.880  65.450  55.050  0.00  0.00            
ATOM    107  O2' A   X   5      88.540  64.210  54.440  0.00  0.00            
ATOM    108  O3' A   X   5      89.160  64.030  57.000  0.00  0.00            
ATOM    109  P   C   X   6      90.030  63.050  57.940  0.00  0.00            
ATOM    110  OP1 C   X   6      91.100  62.510  57.100  0.00  0.00            
ATOM    111  OP2 C   X   6      89.080  62.100  58.610  0.00  0.00            
ATOM    112  O5' C   X   6      90.790  63.840  59.120  0.00  0.00            
ATOM    113  C5' C   X   6      90.190  64.190  60.390  0.00  0.00            
ATOM    114  C4' C   X   6      91.310  64.550  61.490  0.00  0.00            
ATOM    115  O4' C   X   6      92.140  63.450  61.670  0.00  0.00            
ATOM    116  C1' C   X   6      93.510  63.990  61.630  0.00  0.00            
ATOM    117  N1  C   X   6      94.450  62.850  61.290  0.00  0.00            
ATOM    118  C6  C   X   6      94.210  62.040  60.190  0.00  0.00            
ATOM    119  C5  C   X   6      95.220  61.290  59.660  0.00  0.00            
ATOM    120  C4  C   X   6      96.450  61.260  60.490  0.00  0.00            
ATOM    121  N4  C   X   6      97.500  60.530  60.180  0.00  0.00            
ATOM    122  N3  C   X   6      96.640  61.950  61.610  0.00  0.00            
ATOM    123  C2  C   X   6      95.630  62.710  61.990  0.00  0.00            
ATOM    124  O2  C   X   6      95.920  63.470  62.960  0.00  0.00            
ATOM    125  C3' C   X   6      92.130  65.720  60.920  0.00  0.00            
ATOM    126  C2' C   X   6      93.490  65.080  60.600  0.00  0.00            
ATOM    127  O2' C   X   6      94.630  65.970  60.570  0.00  0.00            
ATOM    128  O3' C   X   6      92.330  66.810  61.820  0.00  0.00            
ATOM    129  P   G   X   7      91.210  67.820  62.190  0.00  0.00            
ATOM    130  OP1 G   X   7      91.890  68.970  62.810  0.00  0.00            
ATOM    131  OP2 G   X   7      90.320  67.080  63.140  0.00  0.00            
ATOM    132  O5' G   X   7      90.420  68.320  60.930  0.00  0.00            
ATOM    133  C5' G   X   7      90.750  69.470  60.310  0.00  0.00            
ATOM    134  C4' G   X   7      89.650  70.490  60.130  0.00  0.00            
ATOM    135  O4' G   X   7      88.670  69.880  59.270  0.00  0.00            
ATOM    136  C1' G   X   7      87.410  69.630  59.970  0.00  0.00            
ATOM    137  N9  G   X   7      86.830  68.310  59.590  0.00  0.00            
ATOM    138  C8  G   X   7      87.120  67.040  60.020  0.00  0.00            
ATOM    139  N7  G   X   7      86.420  66.140  59.360  0.00  0.00            
ATOM    140  C5  G   X   7      85.600  66.860  58.430  0.00  0.00            
ATOM    141  C6  G   X   7      84.740  66.460  57.380  0.00  0.00            
ATOM    142  O6  G   X   7      84.500  65.330  56.900  0.00  0.00            
ATOM    143  N1  G   X   7      84.200  67.520  56.760  0.00  0.00            
ATOM    144  C2  G   X   7      84.530  68.800  57.000  0.00  0.00            
ATOM    145  N2  G   X   7      83.890  69.750  56.370  0.00  0.00            
ATOM    146  N3  G   X   7      85.370  69.230  57.920  0.00  0.00            
ATOM    147  C4  G   X   7      85.900  68.210  58.630  0.00  0.00            
ATOM    148  C3' G   X   7      88.950  70.840  61.490  0.00  0.00            
ATOM    149  C2' G   X   7      87.720  69.850  61.410  0.00  0.00            
ATOM    150  O2' G   X   7      86.630  70.430  62.140  0.00  0.00            
ATOM    151  O3' G   X   7      88.490  72.220  61.460  0.00  0.00            
ATOM    152  P   A   X   8      89.050  73.370  62.320  0.00  0.00            
ATOM    153  OP1 A   X   8      89.560  72.810  63.600  0.00  0.00            
ATOM    154  OP2 A   X   8      88.000  74.400  62.460  0.00  0.00            
ATOM    155  O5' A   X   8      90.250  74.000  61.420  0.00  0.00            
ATOM    156  C5' A   X   8      91.580  73.640  61.580  0.00  0.00            
ATOM    157  C4' A   X   8      92.460  74.220  60.510  0.00  0.00            
ATOM    158  O4' A   X   8      92.290  73.760  59.170  0.00  0.00            
ATOM    159  C1' A   X   8      92.010  74.860  58.320  0.00  0.00            
ATOM    160  N9  A   X   8      90.600  75.190  58.210  0.00  0.00            
ATOM    161  C8  A   X   8      89.550  74.330  58.470  0.00  0.00            
ATOM    162  N7  A   X   8      88.380  74.860  58.120  0.00  0.00            
ATOM    163  C5  A   X   8      88.700  76.020  57.380  0.00  0.00            
ATOM    164  C6  A   X   8      88.080  77.030  56.580  0.00  0.00            
ATOM    165  N6  A   X   8      86.770  77.130  56.370  0.00  0.00            
ATOM    166  N1  A   X   8      88.670  77.960  55.880  0.00  0.00            
ATOM    167  C2  A   X   8      89.980  78.030  56.040  0.00  0.00            
ATOM    168  N3  A   X   8      90.740  77.140  56.710  0.00  0.00            
ATOM    169  C4  A   X   8      90.120  76.160  57.380  0.00  0.00            
ATOM    170  C3' A   X   8      92.550  75.730  60.550  0.00  0.00            
ATOM    171  C2' A   X   8      92.710  76.040  59.030  0.00  0.00            
ATOM    172  O2' A   X   8      94.050  75.930  58.530  0.00  0.00            
ATOM    173  O3' A   X   8      93.680  76.240  61.220  0.00  0.00            
ATOM    174  P   U   X   9      93.670  77.300  62.440  0.00  0.00            
ATOM    175  OP1 U   X   9      95.060  77.370  62.970  0.00  0.00            
ATOM    176  OP2 U   X   9      92.530  77.080  63.340  0.00  0.00            
ATOM    177  O5' U   X   9      93.360  78.540  61.500  0.00  0.00            
ATOM    178  C5' U   X   9      94.360  79.190  60.810  0.00  0.00            
ATOM    179  C4' U   X   9      93.890  80.340  59.890  0.00  0.00            
ATOM    180  O4' U   X   9      93.060  79.840  58.830  0.00  0.00            
ATOM    181  C1' U   X   9      92.020  80.800  58.510  0.00  0.00            
ATOM    182  N1  U   X   9      90.780  80.120  58.700  0.00  0.00            
ATOM    183  C6  U   X   9      90.540  79.200  59.640  0.00  0.00            
ATOM    184  C5  U   X   9      89.290  78.650  59.770  0.00  0.00            
ATOM    185  C4  U   X   9      88.110  79.200  59.070  0.00  0.00            
ATOM    186  O4  U   X   9      86.980  78.730  59.250  0.00  0.00            
ATOM    187  N3  U   X   9      88.410  80.260  58.230  0.00  0.00            
ATOM    188  C2  U   X   9      89.680  80.640  57.950  0.00  0.00            
ATOM    189  O2  U   X   9      89.770  81.540  57.110  0.00  0.00            
ATOM    190  C3' U   X   9      93.000  81.300  60.650  0.00  0.00            
ATOM    191  C2' U   X   9      92.180  81.940  59.470  0.00  0.00            
ATOM    192  O2' U   X   9      92.780  82.950  58.680  0.00  0.00            
ATOM    193  O3' U   X   9      93.600  82.270  61.520  0.00  0.00            
ATOM    194  P   C   X  10      92.750  82.990  62.700  0.00  0.00            
ATOM    195  OP1 C   X  10      93.320  84.300  62.930  0.00  0.00            
ATOM    196  OP2 C   X  10      92.680  82.040  63.870  0.00  0.00            
ATOM    197  O5' C   X  10      91.300  83.250  62.170  0.00  0.00            
ATOM    198  C5' C   X  10      90.820  84.440  61.520  0.00  0.00            
ATOM    199  C4' C   X  10      89.330  84.470  61.260  0.00  0.00            
ATOM    200  O4' C   X  10      88.920  83.190  60.700  0.00  0.00            
ATOM    201  C1' C   X  10      87.600  82.850  61.270  0.00  0.00            
ATOM    202  N1  C   X  10      87.510  81.570  61.980  0.00  0.00            
ATOM    203  C6  C   X  10      88.650  80.860  62.300  0.00  0.00            
ATOM    204  C5  C   X  10      88.600  79.570  62.680  0.00  0.00            
ATOM    205  C4  C   X  10      87.320  79.010  62.840  0.00  0.00            
ATOM    206  N4  C   X  10      87.250  77.820  63.330  0.00  0.00            
ATOM    207  N3  C   X  10      86.170  79.620  62.570  0.00  0.00            
ATOM    208  C2  C   X  10      86.230  80.910  62.140  0.00  0.00            
ATOM    209  O2  C   X  10      85.180  81.390  61.730  0.00  0.00            
ATOM    210  C3' C   X  10      88.550  84.720  62.560  0.00  0.00            
ATOM    211  C2' C   X  10      87.240  83.960  62.180  0.00  0.00            
ATOM    212  O2' C   X  10      86.300  84.890  61.700  0.00  0.00            
ATOM    213  O3' C   X  10      88.390  86.090  62.870  0.00  0.00            
ATOM    214  P   C   X  11      88.490  86.630  64.370  0.00  0.00            
ATOM    215  OP1 C   X  11      88.500  88.080  64.420  0.00  0.00            
ATOM    216  OP2 C   X  11      89.680  85.960  64.930  0.00  0.00            
ATOM    217  O5' C   X  11      87.160  86.100  65.120  0.00  0.00            
ATOM    218  C5' C   X  11      85.820  86.570  64.680  0.00  0.00            
ATOM    219  C4' C   X  11      84.650  85.610  65.090  0.00  0.00            
ATOM    220  O4' C   X  11      84.560  84.320  64.390  0.00  0.00            
ATOM    221  C1' C   X  11      83.960  83.360  65.250  0.00  0.00            
ATOM    222  N1  C   X  11      84.760  82.130  65.490  0.00  0.00            
ATOM    223  C6  C   X  11      86.180  82.170  65.600  0.00  0.00            
ATOM    224  C5  C   X  11      86.860  81.040  65.870  0.00  0.00            
ATOM    225  C4  C   X  11      86.080  79.800  66.030  0.00  0.00            
ATOM    226  N4  C   X  11      86.660  78.650  66.290  0.00  0.00            
ATOM    227  N3  C   X  11      84.800  79.820  66.110  0.00  0.00            
ATOM    228  C2  C   X  11      84.120  80.980  65.880  0.00  0.00            
ATOM    229  O2  C   X  11      82.950  80.920  66.170  0.00  0.00            
ATOM    230  C3' C   X  11      84.590  85.270  66.610  0.00  0.00            
ATOM    231  C2' C   X  11      83.610  84.080  66.590  0.00  0.00            
ATOM    232  O2' C   X  11      82.250  84.450  66.570  0.00  0.00            
ATOM    233  O3' C   X  11      84.230  86.330  67.330  0.00  0.00            
ATOM    234  P   G   X  12      84.470  86.420  68.930  0.00  0.00            
ATOM    235  OP1 G   X  12      84.060  87.810  69.290  0.00  0.00            
ATOM    236  OP2 G   X  12      85.830  85.950  69.270  0.00  0.00            
ATOM    237  O5' G   X  12      83.460  85.430  69.610  0.00  0.00            
ATOM    238  C5' G   X  12      82.250  85.890  70.100  0.00  0.00            
ATOM    239  C4' G   X  12      81.320  84.870  70.760  0.00  0.00            
ATOM    240  O4' G   X  12      81.180  83.780  69.860  0.00  0.00            
ATOM    241  C1' G   X  12      81.250  82.640  70.720  0.00  0.00            
ATOM    242  N9  G   X  12      82.550  81.920  70.570  0.00  0.00            
ATOM    243  C8  G   X  12      83.580  82.050  69.710  0.00  0.00            
ATOM    244  N7  G   X  12      84.450  81.110  69.660  0.00  0.00            
ATOM    245  C5  G   X  12      84.060  80.330  70.710  0.00  0.00            
ATOM    246  C6  G   X  12      84.640  79.050  71.140  0.00  0.00            
ATOM    247  O6  G   X  12      85.530  78.410  70.660  0.00  0.00            
ATOM    248  N1  G   X  12      83.950  78.560  72.250  0.00  0.00            
ATOM    249  C2  G   X  12      82.750  79.030  72.620  0.00  0.00            
ATOM    250  N2  G   X  12      82.080  78.300  73.460  0.00  0.00            
ATOM    251  N3  G   X  12      82.180  80.080  72.210  0.00  0.00            
ATOM    252  C4  G   X  12      82.910  80.770  71.270  0.00  0.00            
ATOM    253  C3' G   X  12      81.900  84.450  72.090  0.00  0.00            
ATOM    254  C2' G   X  12      81.020  83.200  72.160  0.00  0.00            
ATOM    255  O2' G   X  12      79.610  83.410  72.380  0.00  0.00            
ATOM    256  O3' G   X  12      81.640  85.470  73.050  0.00  0.00            
ATOM    257  P   G   X  13      82.490  85.570  74.380  0.00  0.00            
ATOM    258  OP1 G   X  13      81.970  86.650  75.230  0.00  0.00            
ATOM    259  OP2 G   X  13      83.880  85.560  73.970  0.00  0.00            
ATOM    260  O5' G   X  13      82.160  84.150  75.110  0.00  0.00            
ATOM    261  C5' G   X  13      80.870  83.910  75.660  0.00  0.00            
ATOM    262  C4' G   X  13      80.710  82.500  76.230  0.00  0.00            
ATOM    263  O4' G   X  13      81.100  81.500  75.350  0.00  0.00            
ATOM    264  C1' G   X  13      81.810  80.490  76.050  0.00  0.00            
ATOM    265  N9  G   X  13      83.260  80.430  75.650  0.00  0.00            
ATOM    266  C8  G   X  13      83.890  81.280  74.850  0.00  0.00            
ATOM    267  N7  G   X  13      85.040  80.860  74.420  0.00  0.00            
ATOM    268  C5  G   X  13      85.290  79.640  75.070  0.00  0.00            
ATOM    269  C6  G   X  13      86.280  78.570  74.960  0.00  0.00            
ATOM    270  O6  G   X  13      87.270  78.550  74.200  0.00  0.00            
ATOM    271  N1  G   X  13      86.160  77.580  75.900  0.00  0.00            
ATOM    272  C2  G   X  13      85.020  77.450  76.620  0.00  0.00            
ATOM    273  N2  G   X  13      84.910  76.260  77.200  0.00  0.00            
ATOM    274  N3  G   X  13      83.960  78.300  76.650  0.00  0.00            
ATOM    275  C4  G   X  13      84.140  79.410  75.870  0.00  0.00            
ATOM    276  C3' G   X  13      81.560  82.380  77.570  0.00  0.00            
ATOM    277  C2' G   X  13      81.770  80.820  77.600  0.00  0.00            
ATOM    278  O2' G   X  13      80.640  80.310  78.190  0.00  0.00            
ATOM    279  O3' G   X  13      80.890  82.850  78.740  0.00  0.00            
ATOM    280  P   C   X  14      81.660  83.620  79.900  0.00  0.00            
ATOM    281  OP1 C   X  14      80.690  83.850  80.970  0.00  0.00            
ATOM    282  OP2 C   X  14      82.360  84.770  79.320  0.00  0.00            
ATOM    283  O5' C   X  14      82.720  82.640  80.430  0.00  0.00            
ATOM    284  C5' C   X  14      82.340  81.650  81.320  0.00  0.00            
ATOM    285  C4' C   X  14      83.450  80.650  81.520  0.00  0.00            
ATOM    286  O4' C   X  14      83.830  79.950  80.350  0.00  0.00            
ATOM    287  C1' C   X  14      85.220  79.620  80.330  0.00  0.00            
ATOM    288  N1  C   X  14      85.980  80.280  79.190  0.00  0.00            
ATOM    289  C6  C   X  14      85.450  81.320  78.490  0.00  0.00            
ATOM    290  C5  C   X  14      86.050  81.740  77.360  0.00  0.00            
ATOM    291  C4  C   X  14      87.320  81.120  77.030  0.00  0.00            
ATOM    292  N4  C   X  14      87.920  81.430  75.950  0.00  0.00            
ATOM    293  N3  C   X  14      87.880  80.150  77.660  0.00  0.00            
ATOM    294  C2  C   X  14      87.250  79.790  78.820  0.00  0.00            
ATOM    295  O2  C   X  14      87.770  78.950  79.570  0.00  0.00            
ATOM    296  C3' C   X  14      84.770  81.210  82.070  0.00  0.00            
ATOM    297  C2' C   X  14      85.830  80.220  81.580  0.00  0.00            
ATOM    298  O2' C   X  14      86.060  79.180  82.520  0.00  0.00            
ATOM    299  O3' C   X  14      84.640  81.520  83.520  0.00  0.00            
ATOM    300  P   C   X  15      84.990  83.010  84.000  0.00  0.00            
ATOM    301  OP1 C   X  15      85.170  83.050  85.460  0.00  0.00            
ATOM    302  OP2 C   X  15      83.980  83.950  83.430  0.00  0.00            
ATOM    303  O5' C   X  15      86.380  83.360  83.280  0.00  0.00            
ATOM    304  C5' C   X  15      87.520  82.630  83.610  0.00  0.00            
ATOM    305  C4' C   X  15      88.580  82.940  82.550  0.00  0.00            
ATOM    306  O4' C   X  15      88.260  82.520  81.170  0.00  0.00            
ATOM    307  C1' C   X  15      88.970  83.330  80.190  0.00  0.00            
ATOM    308  N1  C   X  15      88.050  84.050  79.260  0.00  0.00            
ATOM    309  C6  C   X  15      86.790  84.400  79.680  0.00  0.00            
ATOM    310  C5  C   X  15      85.980  85.050  78.780  0.00  0.00            
ATOM    311  C4  C   X  15      86.400  85.270  77.450  0.00  0.00            
ATOM    312  N4  C   X  15      85.590  85.880  76.660  0.00  0.00            
ATOM    313  N3  C   X  15      87.600  84.890  77.000  0.00  0.00            
ATOM    314  C2  C   X  15      88.400  84.250  77.920  0.00  0.00            
ATOM    315  O2  C   X  15      89.470  83.810  77.470  0.00  0.00            
ATOM    316  C3' C   X  15      89.000  84.440  82.340  0.00  0.00            
ATOM    317  C2' C   X  15      89.820  84.370  80.990  0.00  0.00            
ATOM    318  O2' C   X  15      91.180  83.920  81.180  0.00  0.00            
ATOM    319  O3' C   X  15      89.700  84.970  83.500  0.00  0.00            
ATOM    320  P   A   X  16      90.370  86.410  83.530  0.00  0.00            
ATOM    321  OP1 A   X  16      90.250  87.000  84.900  0.00  0.00            
ATOM    322  OP2 A   X  16      89.760  87.150  82.410  0.00  0.00            
ATOM    323  O5' A   X  16      91.880  86.160  83.280  0.00  0.00            
ATOM    324  C5' A   X  16      92.720  87.190  82.760  0.00  0.00            
ATOM    325  C4' A   X  16      94.180  86.830  82.630  0.00  0.00            
ATOM    326  O4' A   X  16      94.540  86.510  84.010  0.00  0.00            
ATOM    327  C1' A   X  16      95.350  85.320  84.020  0.00  0.00            
ATOM    328  N9  A   X  16      94.690  84.310  84.870  0.00  0.00            
ATOM    329  C8  A   X  16      93.530  84.350  85.550  0.00  0.00            
ATOM    330  N7  A   X  16      93.200  83.280  86.180  0.00  0.00            
ATOM    331  C5  A   X  16      94.260  82.450  85.840  0.00  0.00            
ATOM    332  C6  A   X  16      94.530  81.130  86.060  0.00  0.00            
ATOM    333  N6  A   X  16      93.970  80.310  86.850  0.00  0.00            
ATOM    334  N1  A   X  16      95.700  80.540  85.650  0.00  0.00            
ATOM    335  C2  A   X  16      96.480  81.330  84.900  0.00  0.00            
ATOM    336  N3  A   X  16      96.240  82.530  84.490  0.00  0.00            
ATOM    337  C4  A   X  16      95.130  83.050  85.030  0.00  0.00            
ATOM    338  C3' A   X  16      94.540  85.600  81.810  0.00  0.00            
ATOM    339  C2' A   X  16      95.710  84.970  82.600  0.00  0.00            
ATOM    340  O2' A   X  16      96.910  85.580  82.430  0.00  0.00            
ATOM    341  O3' A   X  16      94.890  85.960  80.500  0.00  0.00            
ATOM    342  P   U   X  17      94.480  85.070  79.240  0.00  0.00            
ATOM    343  OP1 U   X  17      95.120  85.750  78.140  0.00  0.00            
ATOM    344  OP2 U   X  17      93.030  84.900  79.240  0.00  0.00            
ATOM    345  O5' U   X  17      95.170  83.680  79.530  0.00  0.00            
ATOM    346  C5' U   X  17      96.540  83.450  79.250  0.00  0.00            
ATOM    347  C4' U   X  17      96.940  82.030  79.670  0.00  0.00            
ATOM    348  O4' U   X  17      96.570  81.760  80.980  0.00  0.00            
ATOM    349  C1' U   X  17      96.270  80.390  81.110  0.00  0.00            
ATOM    350  N1  U   X  17      94.910  80.240  81.790  0.00  0.00            
ATOM    351  C6  U   X  17      93.910  81.160  81.720  0.00  0.00            
ATOM    352  C5  U   X  17      92.750  80.990  82.350  0.00  0.00            
ATOM    353  C4  U   X  17      92.530  79.820  83.150  0.00  0.00            
ATOM    354  O4  U   X  17      91.550  79.660  83.860  0.00  0.00            
ATOM    355  N3  U   X  17      93.530  78.980  83.120  0.00  0.00            
ATOM    356  C2  U   X  17      94.770  79.150  82.590  0.00  0.00            
ATOM    357  O2  U   X  17      95.630  78.320  82.830  0.00  0.00            
ATOM    358  C3' U   X  17      96.250  80.930  78.810  0.00  0.00            
ATOM    359  C2' U   X  17      96.400  79.690  79.790  0.00  0.00            
ATOM    360  O2' U   X  17      97.690  79.130  79.780  0.00  0.00            
ATOM    361  O3' U   X  17      96.920  80.770  77.540  0.00  0.00            
ATOM    362  P   C   X  18      96.270  80.080  76.220  0.00  0.00            
ATOM    363  OP1 C   X  18      97.000  80.470  75.020  0.00  0.00            
ATOM    364  OP2 C   X  18      94.790  80.260  76.300  0.00  0.00            
ATOM    365  O5' C   X  18      96.520  78.450  76.360  0.00  0.00            
ATOM    366  C5' C   X  18      97.870  77.890  76.370  0.00  0.00            
ATOM    367  C4' C   X  18      98.070  76.610  77.210  0.00  0.00            
ATOM    368  O4' C   X  18      97.620  76.910  78.460  0.00  0.00            
ATOM    369  C1' C   X  18      97.100  75.750  79.020  0.00  0.00            
ATOM    370  N1  C   X  18      95.690  75.890  79.540  0.00  0.00            
ATOM    371  C6  C   X  18      94.840  76.820  78.960  0.00  0.00            
ATOM    372  C5  C   X  18      93.650  77.100  79.580  0.00  0.00            
ATOM    373  C4  C   X  18      93.290  76.250  80.620  0.00  0.00            
ATOM    374  N4  C   X  18      92.210  76.450  81.250  0.00  0.00            
ATOM    375  N3  C   X  18      93.980  75.210  81.060  0.00  0.00            
ATOM    376  C2  C   X  18      95.230  75.000  80.530  0.00  0.00            
ATOM    377  O2  C   X  18      96.000  74.180  80.970  0.00  0.00            
ATOM    378  C3' C   X  18      97.230  75.360  76.760  0.00  0.00            
ATOM    379  C2' C   X  18      97.220  74.570  78.100  0.00  0.00            
ATOM    380  O2' C   X  18      98.380  73.920  78.360  0.00  0.00            
ATOM    381  O3' C   X  18      97.710  74.630  75.620  0.00  0.00            
ATOM    382  P   A   X  19      96.740  73.850  74.630  0.00  0.00            
ATOM    383  OP1 A   X  19      97.590  73.070  73.740  0.00  0.00            
ATOM    384  OP2 A   X  19      95.840  74.840  73.980  0.00  0.00            
ATOM    385  O5' A   X  19      95.890  72.940  75.520  0.00  0.00            
ATOM    386  C5' A   X  19      96.470  71.750  76.090  0.00  0.00            
ATOM    387  C4' A   X  19      95.520  71.090  77.060  0.00  0.00            
ATOM    388  O4' A   X  19      95.220  71.940  78.150  0.00  0.00            
ATOM    389  C1' A   X  19      93.910  71.770  78.660  0.00  0.00            
ATOM    390  N9  A   X  19      93.070  72.950  78.470  0.00  0.00            
ATOM    391  C8  A   X  19      93.140  73.950  77.510  0.00  0.00            
ATOM    392  N7  A   X  19      92.180  74.870  77.610  0.00  0.00            
ATOM    393  C5  A   X  19      91.380  74.430  78.700  0.00  0.00            
ATOM    394  C6  A   X  19      90.130  74.860  79.230  0.00  0.00            
ATOM    395  N6  A   X  19      89.410  75.970  78.930  0.00  0.00            
ATOM    396  N1  A   X  19      89.490  74.050  80.190  0.00  0.00            
ATOM    397  C2  A   X  19      90.220  72.980  80.620  0.00  0.00            
ATOM    398  N3  A   X  19      91.360  72.490  80.120  0.00  0.00            
ATOM    399  C4  A   X  19      91.930  73.250  79.150  0.00  0.00            
ATOM    400  C3' A   X  19      94.100  70.690  76.580  0.00  0.00            
ATOM    401  C2' A   X  19      93.290  70.590  77.900  0.00  0.00            
ATOM    402  O2' A   X  19      93.660  69.410  78.580  0.00  0.00            
ATOM    403  O3' A   X  19      93.940  69.530  75.820  0.00  0.00            
ATOM    404  P   C   X  20      93.010  69.610  74.600  0.00  0.00            
ATOM    405  OP1 C   X  20      92.930  68.170  74.110  0.00  0.00            
ATOM    406  OP2 C   X  20      93.450  70.630  73.680  0.00  0.00            
ATOM    407  O5' C   X  20      91.490  70.040  75.010  0.00  0.00            
ATOM    408  C5' C   X  20      90.710  69.290  75.970  0.00  0.00            
ATOM    409  C4' C   X  20      89.520  70.040  76.600  0.00  0.00            
ATOM    410  O4' C   X  20      89.960  71.330  77.140  0.00  0.00            
ATOM    411  C1' C   X  20      88.740  72.150  77.090  0.00  0.00            
ATOM    412  N1  C   X  20      88.960  73.390  76.270  0.00  0.00            
ATOM    413  C6  C   X  20      90.130  73.680  75.660  0.00  0.00            
ATOM    414  C5  C   X  20      90.320  74.840  75.080  0.00  0.00            
ATOM    415  C4  C   X  20      89.360  75.830  75.210  0.00  0.00            
ATOM    416  N4  C   X  20      89.640  76.960  74.650  0.00  0.00            
ATOM    417  N3  C   X  20      88.190  75.600  75.850  0.00  0.00            
ATOM    418  C2  C   X  20      87.960  74.370  76.340  0.00  0.00            
ATOM    419  O2  C   X  20      86.880  74.170  77.000  0.00  0.00            
ATOM    420  C3' C   X  20      88.400  70.260  75.540  0.00  0.00            
ATOM    421  C2' C   X  20      87.670  71.370  76.400  0.00  0.00            
ATOM    422  O2' C   X  20      86.780  70.870  77.390  0.00  0.00            
ATOM    423  O3' C   X  20      87.640  69.120  75.300  0.00  0.00            
ATOM    424  P   C   X  21      86.940  68.860  73.980  0.00  0.00            
ATOM    425  OP1 C   X  21      86.390  67.510  74.070  0.00  0.00            
ATOM    426  OP2 C   X  21      87.740  69.300  72.790  0.00  0.00            
ATOM    427  O5' C   X  21      85.690  69.870  73.980  0.00  0.00            
ATOM    428  C5' C   X  21      84.540  69.770  74.900  0.00  0.00            
ATOM    429  C4' C   X  21      83.500  70.920  74.850  0.00  0.00            
ATOM    430  O4' C   X  21      84.010  72.050  75.390  0.00  0.00            
ATOM    431  C1' C   X  21      83.440  73.270  74.740  0.00  0.00            
ATOM    432  N1  C   X  21      84.570  73.940  74.050  0.00  0.00            
ATOM    433  C6  C   X  21      85.870  73.480  73.860  0.00  0.00            
ATOM    434  C5  C   X  21      86.830  74.240  73.300  0.00  0.00            
ATOM    435  C4  C   X  21      86.420  75.600  72.920  0.00  0.00            
ATOM    436  N4  C   X  21      87.220  76.360  72.230  0.00  0.00            
ATOM    437  N3  C   X  21      85.180  76.090  73.230  0.00  0.00            
ATOM    438  C2  C   X  21      84.270  75.290  73.690  0.00  0.00            
ATOM    439  O2  C   X  21      83.120  75.720  73.860  0.00  0.00            
ATOM    440  C3' C   X  21      82.980  71.290  73.480  0.00  0.00            
ATOM    441  C2' C   X  21      82.360  72.680  73.810  0.00  0.00            
ATOM    442  O2' C   X  21      81.190  72.460  74.560  0.00  0.00            
ATOM    443  O3' C   X  21      82.140  70.290  72.930  0.00  0.00            
ATOM    444  P   G   X  22      81.890  70.250  71.360  0.00  0.00            
ATOM    445  OP1 G   X  22      80.950  69.130  71.050  0.00  0.00            
ATOM    446  OP2 G   X  22      83.190  70.390  70.580  0.00  0.00            
ATOM    447  O5' G   X  22      81.110  71.580  71.080  0.00  0.00            
ATOM    448  C5' G   X  22      79.910  71.850  71.610  0.00  0.00            
ATOM    449  C4' G   X  22      79.450  73.330  71.430  0.00  0.00            
ATOM    450  O4' G   X  22      80.440  74.260  71.950  0.00  0.00            
ATOM    451  C1' G   X  22      80.590  75.340  71.070  0.00  0.00            
ATOM    452  N9  G   X  22      82.000  75.350  70.600  0.00  0.00            
ATOM    453  C8  G   X  22      82.920  74.310  70.540  0.00  0.00            
ATOM    454  N7  G   X  22      83.940  74.570  69.750  0.00  0.00            
ATOM    455  C5  G   X  22      83.690  75.930  69.340  0.00  0.00            
ATOM    456  C6  G   X  22      84.410  76.780  68.410  0.00  0.00            
ATOM    457  O6  G   X  22      85.570  76.730  67.940  0.00  0.00            
ATOM    458  N1  G   X  22      83.640  77.840  67.970  0.00  0.00            
ATOM    459  C2  G   X  22      82.430  78.140  68.470  0.00  0.00            
ATOM    460  N2  G   X  22      81.820  79.230  68.080  0.00  0.00            
ATOM    461  N3  G   X  22      81.820  77.430  69.400  0.00  0.00            
ATOM    462  C4  G   X  22      82.460  76.310  69.770  0.00  0.00            
ATOM    463  C3' G   X  22      79.400  73.730  69.930  0.00  0.00            
ATOM    464  C2' G   X  22      79.530  75.220  69.950  0.00  0.00            
ATOM    465  O2' G   X  22      78.300  75.760  70.360  0.00  0.00            
ATOM    466  O3' G   X  22      78.190  73.370  69.370  0.00  0.00            
ATOM    467  P   G   X  23      78.090  73.160  67.830  0.00  0.00            
ATOM    468  OP1 G   X  23      76.770  72.630  67.540  0.00  0.00            
ATOM    469  OP2 G   X  23      79.280  72.450  67.370  0.00  0.00            
ATOM    470  O5' G   X  23      78.120  74.690  67.250  0.00  0.00            
ATOM    471  C5' G   X  23      77.050  75.550  67.200  0.00  0.00            
ATOM    472  C4' G   X  23      77.440  76.680  66.300  0.00  0.00            
ATOM    473  O4' G   X  23      78.580  77.350  66.810  0.00  0.00            
ATOM    474  C1' G   X  23      79.410  77.780  65.720  0.00  0.00            
ATOM    475  N9  G   X  23      80.660  77.020  65.600  0.00  0.00            
ATOM    476  C8  G   X  23      81.190  75.940  66.260  0.00  0.00            
ATOM    477  N7  G   X  23      82.470  75.730  66.150  0.00  0.00            
ATOM    478  C5  G   X  23      82.760  76.750  65.250  0.00  0.00            
ATOM    479  C6  G   X  23      83.980  77.010  64.440  0.00  0.00            
ATOM    480  O6  G   X  23      85.090  76.420  64.460  0.00  0.00            
ATOM    481  N1  G   X  23      83.920  78.140  63.560  0.00  0.00            
ATOM    482  C2  G   X  23      82.790  78.860  63.420  0.00  0.00            
ATOM    483  N2  G   X  23      82.760  79.960  62.650  0.00  0.00            
ATOM    484  N3  G   X  23      81.610  78.470  63.960  0.00  0.00            
ATOM    485  C4  G   X  23      81.670  77.460  64.860  0.00  0.00            
ATOM    486  C3' G   X  23      77.600  76.410  64.820  0.00  0.00            
ATOM    487  C2' G   X  23      78.590  77.530  64.460  0.00  0.00            
ATOM    488  O2' G   X  23      77.960  78.850  64.270  0.00  0.00            
ATOM    489  O3' G   X  23      76.450  76.600  63.970  0.00  0.00            
ATOM    490  P   G   X  24      76.170  75.720  62.620  0.00  0.00            
ATOM    491  OP1 G   X  24      74.840  76.040  62.190  0.00  0.00            
ATOM    492  OP2 G   X  24      76.270  74.260  62.940  0.00  0.00            
ATOM    493  O5' G   X  24      77.340  76.170  61.610  0.00  0.00            
ATOM    494  C5' G   X  24      77.280  77.490  61.030  0.00  0.00            
ATOM    495  C4' G   X  24      78.620  77.700  60.280  0.00  0.00            
ATOM    496  O4' G   X  24      79.690  77.590  61.180  0.00  0.00            
ATOM    497  C1' G   X  24      80.820  76.970  60.590  0.00  0.00            
ATOM    498  N9  G   X  24      81.330  75.850  61.400  0.00  0.00            
ATOM    499  C8  G   X  24      80.610  74.950  62.120  0.00  0.00            
ATOM    500  N7  G   X  24      81.310  74.000  62.660  0.00  0.00            
ATOM    501  C5  G   X  24      82.680  74.300  62.390  0.00  0.00            
ATOM    502  C6  G   X  24      83.980  73.790  62.830  0.00  0.00            
ATOM    503  O6  G   X  24      84.170  72.850  63.550  0.00  0.00            
ATOM    504  N1  G   X  24      85.080  74.420  62.290  0.00  0.00            
ATOM    505  C2  G   X  24      84.970  75.540  61.510  0.00  0.00            
ATOM    506  N2  G   X  24      86.040  76.010  60.980  0.00  0.00            
ATOM    507  N3  G   X  24      83.850  76.120  61.050  0.00  0.00            
ATOM    508  C4  G   X  24      82.710  75.470  61.600  0.00  0.00            
ATOM    509  C3' G   X  24      78.950  76.630  59.260  0.00  0.00            
ATOM    510  C2' G   X  24      80.450  76.590  59.140  0.00  0.00            
ATOM    511  O2' G   X  24      80.870  77.630  58.290  0.00  0.00            
ATOM    512  O3' G   X  24      78.410  77.080  58.060  0.00  0.00            
ATOM    513  P   G   X  25      77.440  76.030  57.320  0.00  0.00            
ATOM    514  OP1 G   X  25      76.890  76.750  56.120  0.00  0.00            
ATOM    515  OP2 G   X  25      76.490  75.430  58.280  0.00  0.00            
ATOM    516  O5' G   X  25      78.380  74.900  56.670  0.00  0.00            
ATOM    517  C5' G   X  25      79.430  75.300  55.830  0.00  0.00            
ATOM    518  C4' G   X  25      80.550  74.260  55.420  0.00  0.00            
ATOM    519  O4' G   X  25      81.360  73.930  56.550  0.00  0.00            
ATOM    520  C1' G   X  25      81.440  72.560  56.610  0.00  0.00            
ATOM    521  N9  G   X  25      81.570  72.040  57.950  0.00  0.00            
ATOM    522  C8  G   X  25      80.690  71.300  58.680  0.00  0.00            
ATOM    523  N7  G   X  25      81.140  70.760  59.760  0.00  0.00            
ATOM    524  C5  G   X  25      82.450  71.220  59.760  0.00  0.00            
ATOM    525  C6  G   X  25      83.550  70.950  60.720  0.00  0.00            
ATOM    526  O6  G   X  25      83.660  70.110  61.610  0.00  0.00            
ATOM    527  N1  G   X  25      84.680  71.620  60.380  0.00  0.00            
ATOM    528  C2  G   X  25      84.850  72.330  59.250  0.00  0.00            
ATOM    529  N2  G   X  25      85.950  73.000  59.030  0.00  0.00            
ATOM    530  N3  G   X  25      83.910  72.630  58.370  0.00  0.00            
ATOM    531  C4  G   X  25      82.740  71.990  58.690  0.00  0.00            
ATOM    532  C3' G   X  25      79.890  72.980  54.740  0.00  0.00            
ATOM    533  C2' G   X  25      80.210  72.080  55.890  0.00  0.00            
ATOM    534  O2' G   X  25      80.390  70.700  55.440  0.00  0.00            
ATOM    535  O3' G   X  25      80.670  72.660  53.640  0.00  0.00            
ATOM    536  P   A   X  26      80.740  73.540  52.340  0.00  0.00            
ATOM    537  OP1 A   X  26      79.600  74.530  52.370  0.00  0.00            
ATOM    538  OP2 A   X  26      80.780  72.650  51.100  0.00  0.00            
ATOM    539  O5' A   X  26      82.120  74.320  52.490  0.00  0.00            
ATOM    540  C5' A   X  26      82.260  75.690  52.230  0.00  0.00            
ATOM    541  C4' A   X  26      83.710  76.150  52.020  0.00  0.00            
ATOM    542  O4' A   X  26      84.610  75.910  53.120  0.00  0.00            
ATOM    543  C1' A   X  26      85.560  74.900  52.800  0.00  0.00            
ATOM    544  N9  A   X  26      85.590  73.990  53.920  0.00  0.00            
ATOM    545  C8  A   X  26      84.720  73.040  54.160  0.00  0.00            
ATOM    546  N7  A   X  26      85.070  72.110  54.940  0.00  0.00            
ATOM    547  C5  A   X  26      86.400  72.380  55.250  0.00  0.00            
ATOM    548  C6  A   X  26      87.530  71.720  55.880  0.00  0.00            
ATOM    549  N6  A   X  26      87.540  70.600  56.600  0.00  0.00            
ATOM    550  N1  A   X  26      88.810  72.210  55.880  0.00  0.00            
ATOM    551  C2  A   X  26      88.940  73.370  55.220  0.00  0.00            
ATOM    552  N3  A   X  26      88.030  74.030  54.430  0.00  0.00            
ATOM    553  C4  A   X  26      86.790  73.520  54.540  0.00  0.00            
ATOM    554  C3' A   X  26      84.270  75.380  50.800  0.00  0.00            
ATOM    555  C2' A   X  26      85.010  74.260  51.470  0.00  0.00            
ATOM    556  O2' A   X  26      86.050  73.680  50.670  0.00  0.00            
ATOM    557  O3' A   X  26      85.160  76.120  50.010  0.00  0.00            
ATOM    558  P   G   X  27      84.610  77.330  49.120  0.00  0.00            
ATOM    559  OP1 G   X  27      83.240  76.970  48.700  0.00  0.00            
ATOM    560  OP2 G   X  27      85.550  77.560  48.010  0.00  0.00            
ATOM    561  O5' G   X  27      84.540  78.690  50.140  0.00  0.00            
ATOM    562  C5' G   X  27      85.600  79.600  50.310  0.00  0.00            
ATOM    563  C4' G   X  27      86.370  79.400  51.650  0.00  0.00            
ATOM    564  O4' G   X  27      86.610  78.070  52.090  0.00  0.00            
ATOM    565  C1' G   X  27      87.810  77.980  52.690  0.00  0.00            
ATOM    566  N9  G   X  27      88.700  77.230  51.700  0.00  0.00            
ATOM    567  C8  G   X  27      88.540  76.950  50.390  0.00  0.00            
ATOM    568  N7  G   X  27      89.530  76.450  49.670  0.00  0.00            
ATOM    569  C5  G   X  27      90.390  76.180  50.710  0.00  0.00            
ATOM    570  C6  G   X  27      91.670  75.540  50.710  0.00  0.00            
ATOM    571  O6  G   X  27      92.360  75.130  49.780  0.00  0.00            
ATOM    572  N1  G   X  27      92.170  75.370  51.970  0.00  0.00            
ATOM    573  C2  G   X  27      91.630  75.880  53.120  0.00  0.00            
ATOM    574  N2  G   X  27      92.420  76.020  54.160  0.00  0.00            
ATOM    575  N3  G   X  27      90.520  76.560  53.140  0.00  0.00            
ATOM    576  C4  G   X  27      89.930  76.650  51.950  0.00  0.00            
ATOM    577  C3' G   X  27      87.710  80.160  51.670  0.00  0.00            
ATOM    578  C2' G   X  27      88.260  79.400  52.930  0.00  0.00            
ATOM    579  O2' G   X  27      87.770  79.930  54.190  0.00  0.00            
ATOM    580  O3' G   X  27      87.560  81.520  51.870  0.00  0.00            
ATOM    581  P   C   X  28      88.650  82.610  51.550  0.00  0.00            
ATOM    582  OP1 C   X  28      88.150  83.940  51.780  0.00  0.00            
ATOM    583  OP2 C   X  28      89.170  82.270  50.200  0.00  0.00            
ATOM    584  O5' C   X  28      89.930  82.410  52.540  0.00  0.00            
ATOM    585  C5' C   X  28      90.020  82.640  53.930  0.00  0.00            
ATOM    586  C4' C   X  28      91.330  82.070  54.440  0.00  0.00            
ATOM    587  O4' C   X  28      91.430  80.710  54.330  0.00  0.00            
ATOM    588  C1' C   X  28      92.730  80.290  53.980  0.00  0.00            
ATOM    589  N1  C   X  28      92.840  79.930  52.540  0.00  0.00            
ATOM    590  C6  C   X  28      91.800  79.880  51.630  0.00  0.00            
ATOM    591  C5  C   X  28      92.010  79.510  50.380  0.00  0.00            
ATOM    592  C4  C   X  28      93.330  79.110  50.020  0.00  0.00            
ATOM    593  N4  C   X  28      93.570  78.580  48.840  0.00  0.00            
ATOM    594  N3  C   X  28      94.350  78.980  50.860  0.00  0.00            
ATOM    595  C2  C   X  28      94.030  79.320  52.190  0.00  0.00            
ATOM    596  O2  C   X  28      94.900  79.070  53.030  0.00  0.00            
ATOM    597  C3' C   X  28      92.520  82.670  53.700  0.00  0.00            
ATOM    598  C2' C   X  28      93.480  81.580  54.240  0.00  0.00            
ATOM    599  O2' C   X  28      93.850  81.720  55.590  0.00  0.00            
ATOM    600  O3' C   X  28      92.760  84.040  54.030  0.00  0.00            
ATOM    601  P   C   X  29      93.750  84.870  53.160  0.00  0.00            
ATOM    602  OP1 C   X  29      93.930  86.210  53.790  0.00  0.00            
ATOM    603  OP2 C   X  29      93.140  84.830  51.800  0.00  0.00            
ATOM    604  O5' C   X  29      95.180  84.110  53.060  0.00  0.00            
ATOM    605  C5' C   X  29      96.100  83.920  54.100  0.00  0.00            
ATOM    606  C4' C   X  29      97.360  83.180  53.660  0.00  0.00            
ATOM    607  O4' C   X  29      97.230  81.810  53.180  0.00  0.00            
ATOM    608  C1' C   X  29      98.210  81.490  52.220  0.00  0.00            
ATOM    609  N1  C   X  29      97.490  81.340  50.880  0.00  0.00            
ATOM    610  C6  C   X  29      96.200  81.750  50.590  0.00  0.00            
ATOM    611  C5  C   X  29      95.700  81.570  49.370  0.00  0.00            
ATOM    612  C4  C   X  29      96.410  80.810  48.490  0.00  0.00            
ATOM    613  N4  C   X  29      95.930  80.550  47.360  0.00  0.00            
ATOM    614  N3  C   X  29      97.580  80.320  48.740  0.00  0.00            
ATOM    615  C2  C   X  29      98.190  80.640  49.910  0.00  0.00            
ATOM    616  O2  C   X  29      99.340  80.370  50.080  0.00  0.00            
ATOM    617  C3' C   X  29      98.100  83.840  52.550  0.00  0.00            
ATOM    618  C2' C   X  29      99.050  82.730  52.120  0.00  0.00            
ATOM    619  O2' C   X  29     100.100  82.560  53.060  0.00  0.00            
ATOM    620  O3' C   X  29      98.720  85.040  53.010  0.00  0.00            
ATOM    621  P   U   X  30      99.320  86.080  51.970  0.00  0.00            
ATOM    622  OP1 U   X  30     100.010  87.070  52.740  0.00  0.00            
ATOM    623  OP2 U   X  30      98.160  86.560  51.130  0.00  0.00            
ATOM    624  O5' U   X  30     100.350  85.360  51.010  0.00  0.00            
ATOM    625  C5' U   X  30     101.780  85.280  51.330  0.00  0.00            
ATOM    626  C4' U   X  30     102.690  84.700  50.180  0.00  0.00            
ATOM    627  O4' U   X  30     102.220  83.430  49.800  0.00  0.00            
ATOM    628  C1' U   X  30     102.720  83.200  48.450  0.00  0.00            
ATOM    629  N1  U   X  30     101.550  82.660  47.690  0.00  0.00            
ATOM    630  C6  U   X  30     100.280  83.100  47.910  0.00  0.00            
ATOM    631  C5  U   X  30      99.270  82.730  47.050  0.00  0.00            
ATOM    632  C4  U   X  30      99.490  81.890  45.890  0.00  0.00            
ATOM    633  O4  U   X  30      98.580  81.660  45.120  0.00  0.00            
ATOM    634  N3  U   X  30     100.800  81.590  45.710  0.00  0.00            
ATOM    635  C2  U   X  30     101.870  81.840  46.560  0.00  0.00            
ATOM    636  O2  U   X  30     103.050  81.490  46.300  0.00  0.00            
ATOM    637  C3' U   X  30     102.700  85.540  48.920  0.00  0.00            
ATOM    638  C2' U   X  30     103.320  84.490  47.960  0.00  0.00            
ATOM    639  O2' U   X  30     104.770  84.450  48.030  0.00  0.00            
ATOM    640  O3' U   X  30     103.570  86.700  48.960  0.00  0.00            
ATOM    641  P   U   X  31     103.510  87.870  47.840  0.00  0.00            
ATOM    642  OP1 U   X  31     104.470  88.910  48.240  0.00  0.00            
ATOM    643  OP2 U   X  31     102.080  88.190  47.730  0.00  0.00            
ATOM    644  O5' U   X  31     103.970  87.270  46.470  0.00  0.00            
ATOM    645  C5' U   X  31     105.380  87.190  46.110  0.00  0.00            
ATOM    646  C4' U   X  31     105.570  86.780  44.640  0.00  0.00            
ATOM    647  O4' U   X  31     105.060  85.470  44.540  0.00  0.00            
ATOM    648  C1' U   X  31     104.570  85.340  43.230  0.00  0.00            
ATOM    649  N1  U   X  31     103.320  84.680  43.210  0.00  0.00            
ATOM    650  C6  U   X  31     102.400  85.050  44.140  0.00  0.00            
ATOM    651  C5  U   X  31     101.150  84.490  44.140  0.00  0.00            
ATOM    652  C4  U   X  31     100.810  83.610  43.030  0.00  0.00            
ATOM    653  O4  U   X  31      99.690  83.220  42.810  0.00  0.00            
ATOM    654  N3  U   X  31     101.800  83.250  42.140  0.00  0.00            
ATOM    655  C2  U   X  31     103.090  83.790  42.140  0.00  0.00            
ATOM    656  O2  U   X  31     103.870  83.580  41.200  0.00  0.00            
ATOM    657  C3' U   X  31     104.880  87.650  43.730  0.00  0.00            
ATOM    658  C2' U   X  31     104.440  86.720  42.610  0.00  0.00            
ATOM    659  O2' U   X  31     105.170  86.740  41.450  0.00  0.00            
ATOM    660  O3' U   X  31     105.610  88.780  43.250  0.00  0.00            
ATOM    661  P   C   X  32     104.800  89.890  42.440  0.00  0.00            
ATOM    662  OP1 C   X  32     105.770  91.040  42.270  0.00  0.00            
ATOM    663  OP2 C   X  32     103.610  90.060  43.210  0.00  0.00            
ATOM    664  O5' C   X  32     104.440  89.410  40.930  0.00  0.00            
ATOM    665  C5' C   X  32     105.320  89.540  39.870  0.00  0.00            
ATOM    666  C4' C   X  32     104.730  88.740  38.600  0.00  0.00            
ATOM    667  O4' C   X  32     104.310  87.430  38.940  0.00  0.00            
ATOM    668  C1' C   X  32     103.370  86.940  38.000  0.00  0.00            
ATOM    669  N1  C   X  32     102.310  86.190  38.710  0.00  0.00            
ATOM    670  C6  C   X  32     101.840  86.700  39.900  0.00  0.00            
ATOM    671  C5  C   X  32     100.630  86.310  40.440  0.00  0.00            
ATOM    672  C4  C   X  32      99.900  85.340  39.680  0.00  0.00            
ATOM    673  N4  C   X  32      98.750  84.830  40.110  0.00  0.00            
ATOM    674  N3  C   X  32     100.400  84.850  38.530  0.00  0.00            
ATOM    675  C2  C   X  32     101.530  85.290  38.030  0.00  0.00            
ATOM    676  O2  C   X  32     101.910  84.920  36.910  0.00  0.00            
ATOM    677  C3' C   X  32     103.440  89.320  37.970  0.00  0.00            
ATOM    678  C2' C   X  32     103.050  88.080  37.130  0.00  0.00            
ATOM    679  O2' C   X  32     103.830  87.990  35.910  0.00  0.00            
ATOM    680  O3' C   X  32     103.590  90.480  37.190  0.00  0.00            
ATOM    681  P   G   X  33     102.230  91.240  36.740  0.00  0.00            
ATOM    682  OP1 G   X  33     102.620  92.530  36.140  0.00  0.00            
ATOM    683  OP2 G   X  33     101.300  91.250  37.880  0.00  0.00            
ATOM    684  O5' G   X  33     101.520  90.360  35.650  0.00  0.00            
ATOM    685  C5' G   X  33     102.170  90.110  34.410  0.00  0.00            
ATOM    686  C4' G   X  33     101.450  88.870  33.700  0.00  0.00            
ATOM    687  O4' G   X  33     101.210  87.760  34.520  0.00  0.00            
ATOM    688  C1' G   X  33     100.050  87.040  34.100  0.00  0.00            
ATOM    689  N9  G   X  33      98.980  86.890  35.140  0.00  0.00            
ATOM    690  C8  G   X  33      98.810  87.330  36.440  0.00  0.00            
ATOM    691  N7  G   X  33      97.720  86.980  37.000  0.00  0.00            
ATOM    692  C5  G   X  33      97.060  86.190  36.090  0.00  0.00            
ATOM    693  C6  G   X  33      95.830  85.530  36.130  0.00  0.00            
ATOM    694  O6  G   X  33      95.130  85.300  37.110  0.00  0.00            
ATOM    695  N1  G   X  33      95.480  84.850  34.970  0.00  0.00            
ATOM    696  C2  G   X  33      96.130  85.000  33.830  0.00  0.00            
ATOM    697  N2  G   X  33      95.810  84.300  32.710  0.00  0.00            
ATOM    698  N3  G   X  33      97.370  85.560  33.760  0.00  0.00            
ATOM    699  C4  G   X  33      97.780  86.210  34.910  0.00  0.00            
ATOM    700  C3' G   X  33     100.120  89.310  33.070  0.00  0.00            
ATOM    701  C2' G   X  33      99.400  87.930  32.960  0.00  0.00            
ATOM    702  O2' G   X  33      99.600  87.400  31.710  0.00  0.00            
ATOM    703  O3' G   X  33     100.250  90.260  32.000  0.00  0.00            
ATOM    704  P   G   X  34      99.000  91.100  31.420  0.00  0.00            
ATOM    705  OP1 G   X  34      99.410  91.770  30.160  0.00  0.00            
ATOM    706  OP2 G   X  34      98.330  91.940  32.410  0.00  0.00            
ATOM    707  O5' G   X  34      98.040  89.940  30.990  0.00  0.00            
ATOM    708  C5' G   X  34      98.150  89.340  29.720  0.00  0.00            
ATOM    709  C4' G   X  34      96.960  88.420  29.510  0.00  0.00            
ATOM    710  O4' G   X  34      96.660  87.540  30.560  0.00  0.00            
ATOM    711  C1' G   X  34      95.280  87.320  30.730  0.00  0.00            
ATOM    712  N9  G   X  34      94.840  87.740  32.120  0.00  0.00            
ATOM    713  C8  G   X  34      95.620  88.440  33.040  0.00  0.00            
ATOM    714  N7  G   X  34      95.020  88.560  34.200  0.00  0.00            
ATOM    715  C5  G   X  34      93.770  87.810  34.040  0.00  0.00            
ATOM    716  C6  G   X  34      92.600  87.600  34.860  0.00  0.00            
ATOM    717  O6  G   X  34      92.310  88.110  35.940  0.00  0.00            
ATOM    718  N1  G   X  34      91.570  87.000  34.170  0.00  0.00            
ATOM    719  C2  G   X  34      91.590  86.580  32.880  0.00  0.00            
ATOM    720  N2  G   X  34      90.480  86.050  32.490  0.00  0.00            
ATOM    721  N3  G   X  34      92.640  86.800  32.110  0.00  0.00            
ATOM    722  C4  G   X  34      93.660  87.410  32.740  0.00  0.00            
ATOM    723  C3' G   X  34      95.660  89.200  29.330  0.00  0.00            
ATOM    724  C2' G   X  34      94.610  88.100  29.620  0.00  0.00            
ATOM    725  O2' G   X  34      94.330  87.280  28.530  0.00  0.00            
ATOM    726  O3' G   X  34      95.450  89.810  27.920  0.00  0.00            
ATOM    727  P   A   X  35      94.680  91.140  27.740  0.00  0.00            
ATOM    728  OP1 A   X  35      94.790  91.530  26.270  0.00  0.00            
ATOM    729  OP2 A   X  35      95.130  92.100  28.760  0.00  0.00            
ATOM    730  O5' A   X  35      93.180  90.870  28.030  0.00  0.00            
ATOM    731  C5' A   X  35      92.380  90.100  27.160  0.00  0.00            
ATOM    732  C4' A   X  35      91.100  89.630  27.760  0.00  0.00            
ATOM    733  O4' A   X  35      91.400  88.960  28.990  0.00  0.00            
ATOM    734  C1' A   X  35      90.180  89.100  29.770  0.00  0.00            
ATOM    735  N9  A   X  35      90.520  89.640  31.110  0.00  0.00            
ATOM    736  C8  A   X  35      91.680  90.420  31.360  0.00  0.00            
ATOM    737  N7  A   X  35      91.790  90.830  32.550  0.00  0.00            
ATOM    738  C5  A   X  35      90.640  90.260  33.190  0.00  0.00            
ATOM    739  C6  A   X  35      90.020  90.340  34.510  0.00  0.00            
ATOM    740  N6  A   X  35      90.430  91.080  35.500  0.00  0.00            
ATOM    741  N1  A   X  35      88.850  89.720  34.760  0.00  0.00            
ATOM    742  C2  A   X  35      88.310  89.010  33.810  0.00  0.00            
ATOM    743  N3  A   X  35      88.700  88.820  32.550  0.00  0.00            
ATOM    744  C4  A   X  35      89.890  89.460  32.310  0.00  0.00            
ATOM    745  C3' A   X  35      90.020  90.690  28.110  0.00  0.00            
ATOM    746  C2' A   X  35      89.120  89.880  29.020  0.00  0.00            
ATOM    747  O2' A   X  35      88.340  89.030  28.260  0.00  0.00            
ATOM    748  O3' A   X  35      89.400  91.390  27.030  0.00  0.00            
ATOM    749  P   A   X  36      88.880  92.890  27.130  0.00  0.00            
ATOM    750  OP1 A   X  36      88.050  93.190  26.030  0.00  0.00            
ATOM    751  OP2 A   X  36      90.010  93.800  27.420  0.00  0.00            
ATOM    752  O5' A   X  36      87.880  92.930  28.360  0.00  0.00            
ATOM    753  C5' A   X  36      86.650  92.220  28.350  0.00  0.00            
ATOM    754  C4' A   X  36      86.020  92.130  29.750  0.00  0.00            
ATOM    755  O4' A   X  36      86.770  91.520  30.750  0.00  0.00            
ATOM    756  C1' A   X  36      86.420  92.110  32.030  0.00  0.00            
ATOM    757  N9  A   X  36      87.650  92.620  32.680  0.00  0.00            
ATOM    758  C8  A   X  36      88.830  92.930  32.090  0.00  0.00            
ATOM    759  N7  A   X  36      89.780  93.360  32.890  0.00  0.00            
ATOM    760  C5  A   X  36      89.050  93.640  34.060  0.00  0.00            
ATOM    761  C6  A   X  36      89.320  94.340  35.260  0.00  0.00            
ATOM    762  N6  A   X  36      90.480  94.960  35.530  0.00  0.00            
ATOM    763  N1  A   X  36      88.340  94.640  36.080  0.00  0.00            
ATOM    764  C2  A   X  36      87.110  94.150  35.780  0.00  0.00            
ATOM    765  N3  A   X  36      86.680  93.460  34.740  0.00  0.00            
ATOM    766  C4  A   X  36      87.720  93.300  33.900  0.00  0.00            
ATOM    767  C3' A   X  36      85.540  93.460  30.290  0.00  0.00            
ATOM    768  C2' A   X  36      85.350  93.130  31.700  0.00  0.00            
ATOM    769  O2' A   X  36      84.090  92.590  32.050  0.00  0.00            
ATOM    770  O3' A   X  36      84.280  93.880  29.740  0.00  0.00            
ATOM    771  P   G   X  37      84.060  95.360  29.290  0.00  0.00            
ATOM    772  OP1 G   X  37      82.680  95.440  28.790  0.00  0.00            
ATOM    773  OP2 G   X  37      85.200  95.820  28.480  0.00  0.00            
ATOM    774  O5' G   X  37      84.200  96.130  30.670  0.00  0.00            
ATOM    775  C5' G   X  37      83.190  96.050  31.710  0.00  0.00            
ATOM    776  C4' G   X  37      83.400  96.730  33.000  0.00  0.00            
ATOM    777  O4' G   X  37      84.400  96.130  33.810  0.00  0.00            
ATOM    778  C1' G   X  37      85.150  97.220  34.400  0.00  0.00            
ATOM    779  N9  G   X  37      86.500  97.260  33.750  0.00  0.00            
ATOM    780  C8  G   X  37      86.980  96.580  32.640  0.00  0.00            
ATOM    781  N7  G   X  37      88.270  96.730  32.420  0.00  0.00            
ATOM    782  C5  G   X  37      88.680  97.480  33.560  0.00  0.00            
ATOM    783  C6  G   X  37      89.950  97.880  34.060  0.00  0.00            
ATOM    784  O6  G   X  37      91.090  97.720  33.570  0.00  0.00            
ATOM    785  N1  G   X  37      89.930  98.640  35.230  0.00  0.00            
ATOM    786  C2  G   X  37      88.830  98.950  35.900  0.00  0.00            
ATOM    787  N2  G   X  37      88.970  99.580  37.000  0.00  0.00            
ATOM    788  N3  G   X  37      87.650  98.490  35.480  0.00  0.00            
ATOM    789  C4  G   X  37      87.590  97.800  34.320  0.00  0.00            
ATOM    790  C3' G   X  37      83.800  98.180  32.770  0.00  0.00            
ATOM    791  C2' G   X  37      84.450  98.530  34.130  0.00  0.00            
ATOM    792  O2' G   X  37      83.510  98.720  35.150  0.00  0.00            
ATOM    793  O3' G   X  37      82.810  99.090  32.250  0.00  0.00            
ATOM    794  P   A   X  38      83.160 100.620  31.850  0.00  0.00            
ATOM    795  OP1 A   X  38      81.950 101.320  31.420  0.00  0.00            
ATOM    796  OP2 A   X  38      84.360 100.610  30.980  0.00  0.00            
ATOM    797  O5' A   X  38      83.580 101.400  33.230  0.00  0.00            
ATOM    798  C5' A   X  38      82.820 102.430  33.860  0.00  0.00            
ATOM    799  C4' A   X  38      81.720 102.050  34.780  0.00  0.00            
ATOM    800  O4' A   X  38      82.380 101.410  35.840  0.00  0.00            
ATOM    801  C1' A   X  38      81.750 101.780  37.070  0.00  0.00            
ATOM    802  N9  A   X  38      82.590 102.620  37.990  0.00  0.00            
ATOM    803  C8  A   X  38      83.860 103.220  37.810  0.00  0.00            
ATOM    804  N7  A   X  38      84.370 103.620  38.960  0.00  0.00            
ATOM    805  C5  A   X  38      83.440 103.230  39.920  0.00  0.00            
ATOM    806  C6  A   X  38      83.330 103.530  41.300  0.00  0.00            
ATOM    807  N6  A   X  38      84.200 104.190  41.980  0.00  0.00            
ATOM    808  N1  A   X  38      82.310 103.080  41.990  0.00  0.00            
ATOM    809  C2  A   X  38      81.360 102.460  41.290  0.00  0.00            
ATOM    810  N3  A   X  38      81.250 102.230  39.970  0.00  0.00            
ATOM    811  C4  A   X  38      82.330 102.690  39.330  0.00  0.00            
ATOM    812  C3' A   X  38      81.060 103.330  35.400  0.00  0.00            
ATOM    813  C2' A   X  38      80.630 102.700  36.650  0.00  0.00            
ATOM    814  O2' A   X  38      79.420 101.870  36.650  0.00  0.00            
ATOM    815  O3' A   X  38      80.040 103.950  34.600  0.00  0.00            
ATOM    816  P   A   X  39      79.590 105.420  34.870  0.00  0.00            
ATOM    817  OP1 A   X  39      78.620 105.870  33.830  0.00  0.00            
ATOM    818  OP2 A   X  39      80.810 106.200  34.860  0.00  0.00            
ATOM    819  O5' A   X  39      78.950 105.590  36.360  0.00  0.00            
ATOM    820  C5' A   X  39      77.700 105.060  36.610  0.00  0.00            
ATOM    821  C4' A   X  39      77.370 105.120  38.150  0.00  0.00            
ATOM    822  O4' A   X  39      78.130 104.330  39.050  0.00  0.00            
ATOM    823  C1' A   X  39      78.410 105.140  40.170  0.00  0.00            
ATOM    824  N9  A   X  39      79.860 105.460  40.330  0.00  0.00            
ATOM    825  C8  A   X  39      80.810 105.660  39.310  0.00  0.00            
ATOM    826  N7  A   X  39      81.970 106.120  39.690  0.00  0.00            
ATOM    827  C5  A   X  39      81.740 106.310  41.100  0.00  0.00            
ATOM    828  C6  A   X  39      82.440 106.790  42.280  0.00  0.00            
ATOM    829  N6  A   X  39      83.720 107.190  42.190  0.00  0.00            
ATOM    830  N1  A   X  39      81.800 107.020  43.460  0.00  0.00            
ATOM    831  C2  A   X  39      80.510 106.640  43.560  0.00  0.00            
ATOM    832  N3  A   X  39      79.830 106.060  42.610  0.00  0.00            
ATOM    833  C4  A   X  39      80.460 105.960  41.410  0.00  0.00            
ATOM    834  C3' A   X  39      77.430 106.520  38.750  0.00  0.00            
ATOM    835  C2' A   X  39      77.480 106.280  40.280  0.00  0.00            
ATOM    836  O2' A   X  39      76.190 105.920  40.870  0.00  0.00            
ATOM    837  O3' A   X  39      76.280 107.350  38.380  0.00  0.00            
ATOM    838  P   C   X  40      76.550 108.870  37.830  0.00  0.00            
ATOM    839  OP1 C   X  40      75.280 109.320  37.240  0.00  0.00            
ATOM    840  OP2 C   X  40      77.790 109.000  37.030  0.00  0.00            
ATOM    841  O5' C   X  40      76.800 109.750  39.110  0.00  0.00            
ATOM    842  C5' C   X  40      75.990 109.550  40.190  0.00  0.00            
ATOM    843  C4' C   X  40      76.550 110.130  41.480  0.00  0.00            
ATOM    844  O4' C   X  40      77.650 109.340  41.960  0.00  0.00            
ATOM    845  C1' C   X  40      78.570 110.170  42.720  0.00  0.00            
ATOM    846  N1  C   X  40      79.920 110.130  42.140  0.00  0.00            
ATOM    847  C6  C   X  40      80.090 109.770  40.800  0.00  0.00            
ATOM    848  C5  C   X  40      81.370 109.690  40.290  0.00  0.00            
ATOM    849  C4  C   X  40      82.410 110.180  41.080  0.00  0.00            
ATOM    850  N4  C   X  40      83.620 110.480  40.570  0.00  0.00            
ATOM    851  N3  C   X  40      82.290 110.590  42.340  0.00  0.00            
ATOM    852  C2  C   X  40      81.040 110.490  42.880  0.00  0.00            
ATOM    853  O2  C   X  40      80.920 110.620  44.090  0.00  0.00            
ATOM    854  C3' C   X  40      77.170 111.500  41.430  0.00  0.00            
ATOM    855  C2' C   X  40      77.890 111.570  42.790  0.00  0.00            
ATOM    856  O2' C   X  40      77.050 111.520  43.950  0.00  0.00            
ATOM    857  O3' C   X  40      76.230 112.540  41.300  0.00  0.00            
ATOM    858  P   G   X  41      76.400 113.820  40.530  0.00  0.00            
ATOM    859  OP1 G   X  41      75.260 114.670  40.910  0.00  0.00            
ATOM    860  OP2 G   X  41      76.510 113.510  39.140  0.00  0.00            
ATOM    861  O5' G   X  41      77.730 114.560  40.920  0.00  0.00            
ATOM    862  C5' G   X  41      78.030 115.020  42.210  0.00  0.00            
ATOM    863  C4' G   X  41      79.570 115.140  42.290  0.00  0.00            
ATOM    864  O4' G   X  41      80.190 113.950  42.020  0.00  0.00            
ATOM    865  C1' G   X  41      81.450 114.190  41.320  0.00  0.00            
ATOM    866  N9  G   X  41      81.340 113.800  39.930  0.00  0.00            
ATOM    867  C8  G   X  41      80.310 113.250  39.190  0.00  0.00            
ATOM    868  N7  G   X  41      80.590 113.190  37.890  0.00  0.00            
ATOM    869  C5  G   X  41      81.950 113.590  37.810  0.00  0.00            
ATOM    870  C6  G   X  41      82.850 113.610  36.670  0.00  0.00            
ATOM    871  O6  G   X  41      82.610 113.310  35.510  0.00  0.00            
ATOM    872  N1  G   X  41      84.110 114.080  36.970  0.00  0.00            
ATOM    873  C2  G   X  41      84.430 114.450  38.220  0.00  0.00            
ATOM    874  N2  G   X  41      85.610 115.000  38.270  0.00  0.00            
ATOM    875  N3  G   X  41      83.670 114.320  39.340  0.00  0.00            
ATOM    876  C4  G   X  41      82.380 113.880  39.040  0.00  0.00            
ATOM    877  C3' G   X  41      80.120 116.100  41.300  0.00  0.00            
ATOM    878  C2' G   X  41      81.590 115.750  41.390  0.00  0.00            
ATOM    879  O2' G   X  41      82.290 116.280  42.540  0.00  0.00            
ATOM    880  O3' G   X  41      79.820 117.380  41.770  0.00  0.00            
ATOM    881  P   G   X  42      79.500 118.520  40.730  0.00  0.00            
ATOM    882  OP1 G   X  42      79.220 119.630  41.600  0.00  0.00            
ATOM    883  OP2 G   X  42      78.570 118.150  39.630  0.00  0.00            
ATOM    884  O5' G   X  42      80.970 118.750  40.020  0.00  0.00            
ATOM    885  C5' G   X  42      82.050 119.340  40.740  0.00  0.00            
ATOM    886  C4' G   X  42      83.180 119.480  39.760  0.00  0.00            
ATOM    887  O4' G   X  42      83.690 118.260  39.270  0.00  0.00            
ATOM    888  C1' G   X  42      84.120 118.420  37.960  0.00  0.00            
ATOM    889  N9  G   X  42      83.160 117.700  37.030  0.00  0.00            
ATOM    890  C8  G   X  42      81.940 117.080  37.290  0.00  0.00            
ATOM    891  N7  G   X  42      81.450 116.400  36.280  0.00  0.00            
ATOM    892  C5  G   X  42      82.380 116.590  35.220  0.00  0.00            
ATOM    893  C6  G   X  42      82.400 116.170  33.860  0.00  0.00            
ATOM    894  O6  G   X  42      81.500 115.580  33.220  0.00  0.00            
ATOM    895  N1  G   X  42      83.590 116.500  33.210  0.00  0.00            
ATOM    896  C2  G   X  42      84.600 117.230  33.770  0.00  0.00            
ATOM    897  N2  G   X  42      85.560 117.640  33.070  0.00  0.00            
ATOM    898  N3  G   X  42      84.540 117.670  35.030  0.00  0.00            
ATOM    899  C4  G   X  42      83.450 117.270  35.770  0.00  0.00            
ATOM    900  C3' G   X  42      82.920 120.370  38.530  0.00  0.00            
ATOM    901  C2' G   X  42      84.040 119.840  37.640  0.00  0.00            
ATOM    902  O2' G   X  42      85.290 120.400  37.960  0.00  0.00            
ATOM    903  O3' G   X  42      83.010 121.770  38.800  0.00  0.00            
ATOM    904  P   C   X  43      82.280 123.010  38.070  0.00  0.00            
ATOM    905  OP1 C   X  43      82.370 124.270  38.840  0.00  0.00            
ATOM    906  OP2 C   X  43      80.960 122.540  37.640  0.00  0.00            
ATOM    907  O5' C   X  43      83.130 123.250  36.720  0.00  0.00            
ATOM    908  C5' C   X  43      84.560 123.480  36.710  0.00  0.00            
ATOM    909  C4' C   X  43      85.210 123.070  35.350  0.00  0.00            
ATOM    910  O4' C   X  43      85.160 121.700  35.070  0.00  0.00            
ATOM    911  C1' C   X  43      85.180 121.580  33.660  0.00  0.00            
ATOM    912  N1  C   X  43      83.900 120.950  33.240  0.00  0.00            
ATOM    913  C6  C   X  43      82.800 120.850  34.120  0.00  0.00            
ATOM    914  C5  C   X  43      81.710 120.240  33.770  0.00  0.00            
ATOM    915  C4  C   X  43      81.670 119.590  32.530  0.00  0.00            
ATOM    916  N4  C   X  43      80.690 118.770  32.270  0.00  0.00            
ATOM    917  N3  C   X  43      82.640 119.540  31.680  0.00  0.00            
ATOM    918  C2  C   X  43      83.790 120.330  32.040  0.00  0.00            
ATOM    919  O2  C   X  43      84.810 120.230  31.320  0.00  0.00            
ATOM    920  C3' C   X  43      84.800 123.880  34.110  0.00  0.00            
ATOM    921  C2' C   X  43      85.430 122.970  33.010  0.00  0.00            
ATOM    922  O2' C   X  43      86.800 123.080  32.890  0.00  0.00            
ATOM    923  O3' C   X  43      85.170 125.230  34.000  0.00  0.00            
ATOM    924  P   G   X  44      84.260 126.240  33.250  0.00  0.00            
ATOM    925  OP1 G   X  44      84.940 127.530  33.510  0.00  0.00            
ATOM    926  OP2 G   X  44      82.850 126.060  33.730  0.00  0.00            
ATOM    927  O5' G   X  44      84.450 125.730  31.740  0.00  0.00            
ATOM    928  C5' G   X  44      85.640 126.020  30.950  0.00  0.00            
ATOM    929  C4' G   X  44      85.560 125.400  29.570  0.00  0.00            
ATOM    930  O4' G   X  44      85.280 124.030  29.770  0.00  0.00            
ATOM    931  C1' G   X  44      84.450 123.670  28.700  0.00  0.00            
ATOM    932  N9  G   X  44      83.250 123.030  29.220  0.00  0.00            
ATOM    933  C8  G   X  44      82.600 123.400  30.350  0.00  0.00            
ATOM    934  N7  G   X  44      81.580 122.720  30.630  0.00  0.00            
ATOM    935  C5  G   X  44      81.500 121.840  29.500  0.00  0.00            
ATOM    936  C6  G   X  44      80.480 120.870  29.180  0.00  0.00            
ATOM    937  O6  G   X  44      79.480 120.530  29.790  0.00  0.00            
ATOM    938  N1  G   X  44      80.680 120.280  27.920  0.00  0.00            
ATOM    939  C2  G   X  44      81.740 120.510  27.170  0.00  0.00            
ATOM    940  N2  G   X  44      81.820 119.740  26.100  0.00  0.00            
ATOM    941  N3  G   X  44      82.720 121.410  27.470  0.00  0.00            
ATOM    942  C4  G   X  44      82.500 122.080  28.640  0.00  0.00            
ATOM    943  C3' G   X  44      84.570 126.050  28.670  0.00  0.00            
ATOM    944  C2' G   X  44      84.090 124.890  27.890  0.00  0.00            
ATOM    945  O2' G   X  44      84.840 124.780  26.730  0.00  0.00            
ATOM    946  O3' G   X  44      85.080 127.080  27.850  0.00  0.00            
ATOM    947  P   C   X  45      84.050 128.200  27.330  0.00  0.00            
ATOM    948  OP1 C   X  45      84.890 129.270  26.830  0.00  0.00            
ATOM    949  OP2 C   X  45      83.010 128.530  28.420  0.00  0.00            
ATOM    950  O5' C   X  45      83.240 127.450  26.130  0.00  0.00            
ATOM    951  C5' C   X  45      83.950 127.150  24.880  0.00  0.00            
ATOM    952  C4' C   X  45      83.140 126.230  23.990  0.00  0.00            
ATOM    953  O4' C   X  45      82.860 125.060  24.740  0.00  0.00            
ATOM    954  C1' C   X  45      81.660 124.380  24.270  0.00  0.00            
ATOM    955  N1  C   X  45      80.690 124.080  25.350  0.00  0.00            
ATOM    956  C6  C   X  45      80.790 124.640  26.600  0.00  0.00            
ATOM    957  C5  C   X  45      79.970 124.330  27.580  0.00  0.00            
ATOM    958  C4  C   X  45      79.050 123.280  27.310  0.00  0.00            
ATOM    959  N4  C   X  45      78.000 123.170  28.150  0.00  0.00            
ATOM    960  N3  C   X  45      78.870 122.680  26.120  0.00  0.00            
ATOM    961  C2  C   X  45      79.710 123.110  25.100  0.00  0.00            
ATOM    962  O2  C   X  45      79.520 122.670  23.950  0.00  0.00            
ATOM    963  C3' C   X  45      81.670 126.680  23.660  0.00  0.00            
ATOM    964  C2' C   X  45      81.010 125.380  23.340  0.00  0.00            
ATOM    965  O2' C   X  45      81.350 124.930  22.020  0.00  0.00            
ATOM    966  O3' C   X  45      81.590 127.600  22.600  0.00  0.00            
ATOM    967  P   C   X  46      80.250 128.490  22.460  0.00  0.00            
ATOM    968  OP1 C   X  46      80.530 129.390  21.340  0.00  0.00            
ATOM    969  OP2 C   X  46      79.740 128.960  23.750  0.00  0.00            
ATOM    970  O5' C   X  46      79.100 127.410  21.980  0.00  0.00            
ATOM    971  C5' C   X  46      78.950 127.100  20.600  0.00  0.00            
ATOM    972  C4' C   X  46      77.840 126.230  20.210  0.00  0.00            
ATOM    973  O4' C   X  46      78.060 124.960  20.910  0.00  0.00            
ATOM    974  C1' C   X  46      76.690 124.490  21.230  0.00  0.00            
ATOM    975  N1  C   X  46      76.460 124.350  22.680  0.00  0.00            
ATOM    976  C6  C   X  46      77.190 125.070  23.630  0.00  0.00            
ATOM    977  C5  C   X  46      77.010 124.850  24.960  0.00  0.00            
ATOM    978  C4  C   X  46      75.980 123.910  25.300  0.00  0.00            
ATOM    979  N4  C   X  46      75.510 123.920  26.500  0.00  0.00            
ATOM    980  N3  C   X  46      75.230 123.320  24.420  0.00  0.00            
ATOM    981  C2  C   X  46      75.450 123.490  23.130  0.00  0.00            
ATOM    982  O2  C   X  46      74.720 122.890  22.340  0.00  0.00            
ATOM    983  C3' C   X  46      76.480 126.780  20.650  0.00  0.00            
ATOM    984  C2' C   X  46      75.680 125.460  20.670  0.00  0.00            
ATOM    985  O2' C   X  46      75.430 125.080  19.360  0.00  0.00            
ATOM    986  O3' C   X  46      75.960 127.750  19.700  0.00  0.00            
ATOM    987  P   G   X  47      74.790 128.720  20.210  0.00  0.00            
ATOM    988  OP1 G   X  47      74.320 129.590  19.160  0.00  0.00            
ATOM    989  OP2 G   X  47      75.250 129.330  21.500  0.00  0.00            
ATOM    990  O5' G   X  47      73.480 127.840  20.640  0.00  0.00            
ATOM    991  C5' G   X  47      72.670 127.230  19.670  0.00  0.00            
ATOM    992  C4' G   X  47      71.550 126.340  20.180  0.00  0.00            
ATOM    993  O4' G   X  47      72.090 125.340  21.090  0.00  0.00            
ATOM    994  C1' G   X  47      71.170 125.040  22.150  0.00  0.00            
ATOM    995  N9  G   X  47      71.750 125.470  23.430  0.00  0.00            
ATOM    996  C8  G   X  47      72.910 126.140  23.730  0.00  0.00            
ATOM    997  N7  G   X  47      73.040 126.650  24.990  0.00  0.00            
ATOM    998  C5  G   X  47      71.950 125.980  25.580  0.00  0.00            
ATOM    999  C6  G   X  47      71.480 126.060  26.970  0.00  0.00            
ATOM   1000  O6  G   X  47      72.110 126.470  27.910  0.00  0.00            
ATOM   1001  N1  G   X  47      70.320 125.380  27.160  0.00  0.00            
ATOM   1002  C2  G   X  47      69.610 124.890  26.160  0.00  0.00            
ATOM   1003  N2  G   X  47      68.440 124.540  26.510  0.00  0.00            
ATOM   1004  N3  G   X  47      69.910 124.770  24.840  0.00  0.00            
ATOM   1005  C4  G   X  47      71.140 125.350  24.650  0.00  0.00            
ATOM   1006  C3' G   X  47      70.490 127.030  20.930  0.00  0.00            
ATOM   1007  C2' G   X  47      69.970 125.900  21.790  0.00  0.00            
ATOM   1008  O2' G   X  47      69.050 125.010  21.180  0.00  0.00            
ATOM   1009  O3' G   X  47      69.560 127.740  20.110  0.00  0.00            
ATOM   1010  P   C   X  48      68.880 129.030  20.580  0.00  0.00            
ATOM   1011  OP1 C   X  48      68.210 129.590  19.400  0.00  0.00            
ATOM   1012  OP2 C   X  48      69.840 129.860  21.250  0.00  0.00            
ATOM   1013  O5' C   X  48      67.840 128.650  21.700  0.00  0.00            
ATOM   1014  C5' C   X  48      66.850 127.750  21.330  0.00  0.00            
ATOM   1015  C4' C   X  48      65.960 127.410  22.560  0.00  0.00            
ATOM   1016  O4' C   X  48      66.670 126.760  23.620  0.00  0.00            
ATOM   1017  C1' C   X  48      66.200 127.210  24.890  0.00  0.00            
ATOM   1018  N1  C   X  48      67.260 127.750  25.730  0.00  0.00            
ATOM   1019  C6  C   X  48      68.430 128.280  25.250  0.00  0.00            
ATOM   1020  C5  C   X  48      69.400 128.780  26.060  0.00  0.00            
ATOM   1021  C4  C   X  48      69.130 128.920  27.450  0.00  0.00            
ATOM   1022  N4  C   X  48      69.950 129.390  28.260  0.00  0.00            
ATOM   1023  N3  C   X  48      68.010 128.450  27.990  0.00  0.00            
ATOM   1024  C2  C   X  48      67.060 127.900  27.140  0.00  0.00            
ATOM   1025  O2  C   X  48      65.980 127.490  27.530  0.00  0.00            
ATOM   1026  C3' C   X  48      65.510 128.750  23.120  0.00  0.00            
ATOM   1027  C2' C   X  48      65.080 128.180  24.540  0.00  0.00            
ATOM   1028  O2' C   X  48      63.830 127.440  24.360  0.00  0.00            
ATOM   1029  O3' C   X  48      64.480 129.330  22.310  0.00  0.00            
ATOM   1030  P   C   X  49      64.000 130.780  22.590  0.00  0.00            
ATOM   1031  OP1 C   X  49      62.760 130.820  21.850  0.00  0.00            
ATOM   1032  OP2 C   X  49      65.020 131.690  22.170  0.00  0.00            
ATOM   1033  O5' C   X  49      63.680 130.920  24.100  0.00  0.00            
ATOM   1034  C5' C   X  49      62.440 130.620  24.650  0.00  0.00            
ATOM   1035  C4' C   X  49      62.260 130.940  26.100  0.00  0.00            
ATOM   1036  O4' C   X  49      63.240 130.310  26.950  0.00  0.00            
ATOM   1037  C1' C   X  49      63.370 130.980  28.160  0.00  0.00            
ATOM   1038  N1  C   X  49      64.780 131.260  28.500  0.00  0.00            
ATOM   1039  C6  C   X  49      65.740 131.470  27.620  0.00  0.00            
ATOM   1040  C5  C   X  49      67.040 131.630  27.920  0.00  0.00            
ATOM   1041  C4  C   X  49      67.360 131.510  29.320  0.00  0.00            
ATOM   1042  N4  C   X  49      68.570 131.640  29.760  0.00  0.00            
ATOM   1043  N3  C   X  49      66.500 131.360  30.240  0.00  0.00            
ATOM   1044  C2  C   X  49      65.160 131.230  29.900  0.00  0.00            
ATOM   1045  O2  C   X  49      64.340 130.980  30.840  0.00  0.00            
ATOM   1046  C3' C   X  49      62.470 132.430  26.400  0.00  0.00            
ATOM   1047  C2' C   X  49      62.640 132.360  27.920  0.00  0.00            
ATOM   1048  O2' C   X  49      61.580 132.440  28.790  0.00  0.00            
ATOM   1049  O3' C   X  49      61.420 133.150  25.890  0.00  0.00            
ATOM   1050  P   G   X  50      61.550 134.730  25.680  0.00  0.00            
ATOM   1051  OP1 G   X  50      60.450 135.080  24.810  0.00  0.00            
ATOM   1052  OP2 G   X  50      62.910 135.130  25.310  0.00  0.00            
ATOM   1053  O5' G   X  50      61.310 135.260  27.180  0.00  0.00            
ATOM   1054  C5' G   X  50      60.060 135.260  27.820  0.00  0.00            
ATOM   1055  C4' G   X  50      60.210 135.650  29.340  0.00  0.00            
ATOM   1056  O4' G   X  50      61.010 134.840  30.130  0.00  0.00            
ATOM   1057  C1' G   X  50      61.830 135.720  30.850  0.00  0.00            
ATOM   1058  N9  G   X  50      63.250 135.410  30.340  0.00  0.00            
ATOM   1059  C8  G   X  50      63.850 135.630  29.080  0.00  0.00            
ATOM   1060  N7  G   X  50      65.130 135.370  29.070  0.00  0.00            
ATOM   1061  C5  G   X  50      65.430 134.940  30.370  0.00  0.00            
ATOM   1062  C6  G   X  50      66.660 134.630  31.060  0.00  0.00            
ATOM   1063  O6  G   X  50      67.810 134.670  30.690  0.00  0.00            
ATOM   1064  N1  G   X  50      66.480 134.130  32.300  0.00  0.00            
ATOM   1065  C2  G   X  50      65.320 134.300  32.980  0.00  0.00            
ATOM   1066  N2  G   X  50      65.280 133.900  34.250  0.00  0.00            
ATOM   1067  N3  G   X  50      64.210 134.690  32.470  0.00  0.00            
ATOM   1068  C4  G   X  50      64.310 135.000  31.130  0.00  0.00            
ATOM   1069  C3' G   X  50      60.680 137.150  29.460  0.00  0.00            
ATOM   1070  C2' G   X  50      61.360 137.170  30.830  0.00  0.00            
ATOM   1071  O2' G   X  50      60.380 137.450  31.770  0.00  0.00            
ATOM   1072  O3' G   X  50      59.560 138.040  29.280  0.00  0.00            
ATOM   1073  P   G   X  51      59.840 139.590  29.100  0.00  0.00            
ATOM   1074  OP1 G   X  51      60.470 140.130  30.290  0.00  0.00            
ATOM   1075  OP2 G   X  51      58.540 140.100  28.670  0.00  0.00            
ATOM   1076  O5' G   X  51      60.940 139.650  27.940  0.00  0.00            
ATOM   1077  C5' G   X  51      60.810 139.260  26.570  0.00  0.00            
ATOM   1078  C4' G   X  51      61.600 140.210  25.610  0.00  0.00            
ATOM   1079  O4' G   X  51      61.020 141.490  25.440  0.00  0.00            
ATOM   1080  C1' G   X  51      61.960 142.550  25.610  0.00  0.00            
ATOM   1081  N9  G   X  51      61.790 143.200  26.910  0.00  0.00            
ATOM   1082  C8  G   X  51      60.870 142.980  27.870  0.00  0.00            
ATOM   1083  N7  G   X  51      60.990 143.750  28.940  0.00  0.00            
ATOM   1084  C5  G   X  51      62.100 144.530  28.620  0.00  0.00            
ATOM   1085  C6  G   X  51      62.690 145.590  29.460  0.00  0.00            
ATOM   1086  O6  G   X  51      62.380 145.960  30.600  0.00  0.00            
ATOM   1087  N1  G   X  51      63.700 146.160  28.730  0.00  0.00            
ATOM   1088  C2  G   X  51      64.160 145.920  27.490  0.00  0.00            
ATOM   1089  N2  G   X  51      65.070 146.660  26.930  0.00  0.00            
ATOM   1090  N3  G   X  51      63.620 144.910  26.730  0.00  0.00            
ATOM   1091  C4  G   X  51      62.580 144.240  27.370  0.00  0.00            
ATOM   1092  C3' G   X  51      63.050 140.470  25.930  0.00  0.00            
ATOM   1093  C2' G   X  51      63.360 141.880  25.400  0.00  0.00            
ATOM   1094  O2' G   X  51      63.690 141.980  24.060  0.00  0.00            
ATOM   1095  O3' G   X  51      63.880 139.510  25.330  0.00  0.00            
ATOM   1096  P   A   X  52      65.250 139.070  26.050  0.00  0.00            
ATOM   1097  OP1 A   X  52      66.100 138.490  24.990  0.00  0.00            
ATOM   1098  OP2 A   X  52      64.990 138.280  27.280  0.00  0.00            
ATOM   1099  O5' A   X  52      65.990 140.480  26.430  0.00  0.00            
ATOM   1100  C5' A   X  52      66.790 141.240  25.610  0.00  0.00            
ATOM   1101  C4' A   X  52      67.320 142.500  26.230  0.00  0.00            
ATOM   1102  O4' A   X  52      66.340 143.470  26.570  0.00  0.00            
ATOM   1103  C1' A   X  52      66.770 144.080  27.780  0.00  0.00            
ATOM   1104  N9  A   X  52      65.850 143.620  28.860  0.00  0.00            
ATOM   1105  C8  A   X  52      64.970 142.530  28.930  0.00  0.00            
ATOM   1106  N7  A   X  52      64.420 142.460  30.110  0.00  0.00            
ATOM   1107  C5  A   X  52      65.010 143.530  30.790  0.00  0.00            
ATOM   1108  C6  A   X  52      64.840 144.100  32.050  0.00  0.00            
ATOM   1109  N6  A   X  52      64.060 143.590  32.980  0.00  0.00            
ATOM   1110  N1  A   X  52      65.520 145.160  32.500  0.00  0.00            
ATOM   1111  C2  A   X  52      66.380 145.690  31.670  0.00  0.00            
ATOM   1112  N3  A   X  52      66.530 145.400  30.410  0.00  0.00            
ATOM   1113  C4  A   X  52      65.810 144.300  30.050  0.00  0.00            
ATOM   1114  C3' A   X  52      68.170 142.210  27.440  0.00  0.00            
ATOM   1115  C2' A   X  52      68.150 143.510  28.110  0.00  0.00            
ATOM   1116  O2' A   X  52      69.180 144.370  27.560  0.00  0.00            
ATOM   1117  O3' A   X  52      69.390 141.690  27.020  0.00  0.00            
ATOM   1118  P   A   X  53      70.250 140.640  27.930  0.00  0.00            
ATOM   1119  OP1 A   X  53      71.560 140.270  27.290  0.00  0.00            
ATOM   1120  OP2 A   X  53      69.460 139.480  28.340  0.00  0.00            
ATOM   1121  O5' A   X  53      70.590 141.400  29.220  0.00  0.00            
ATOM   1122  C5' A   X  53      71.450 142.550  29.260  0.00  0.00            
ATOM   1123  C4' A   X  53      71.610 143.190  30.630  0.00  0.00            
ATOM   1124  O4' A   X  53      70.480 144.010  30.900  0.00  0.00            
ATOM   1125  C1' A   X  53      70.110 143.780  32.250  0.00  0.00            
ATOM   1126  N9  A   X  53      68.810 143.050  32.390  0.00  0.00            
ATOM   1127  C8  A   X  53      68.170 142.320  31.420  0.00  0.00            
ATOM   1128  N7  A   X  53      67.150 141.550  31.830  0.00  0.00            
ATOM   1129  C5  A   X  53      67.020 141.980  33.130  0.00  0.00            
ATOM   1130  C6  A   X  53      66.100 141.630  34.200  0.00  0.00            
ATOM   1131  N6  A   X  53      65.160 140.720  34.070  0.00  0.00            
ATOM   1132  N1  A   X  53      66.260 142.100  35.450  0.00  0.00            
ATOM   1133  C2  A   X  53      67.260 142.910  35.610  0.00  0.00            
ATOM   1134  N3  A   X  53      68.140 143.390  34.740  0.00  0.00            
ATOM   1135  C4  A   X  53      68.010 142.850  33.510  0.00  0.00            
ATOM   1136  C3' A   X  53      71.810 142.220  31.770  0.00  0.00            
ATOM   1137  C2' A   X  53      71.290 143.090  32.890  0.00  0.00            
ATOM   1138  O2' A   X  53      72.120 144.100  33.330  0.00  0.00            
ATOM   1139  O3' A   X  53      73.180 141.770  32.040  0.00  0.00            
ATOM   1140  P   A   X  54      73.470 140.330  32.740  0.00  0.00            
ATOM   1141  OP1 A   X  54      74.980 140.290  32.930  0.00  0.00            
ATOM   1142  OP2 A   X  54      72.760 139.280  31.870  0.00  0.00            
ATOM   1143  O5' A   X  54      72.650 140.490  34.100  0.00  0.00            
ATOM   1144  C5' A   X  54      73.230 141.110  35.190  0.00  0.00            
ATOM   1145  C4' A   X  54      72.300 141.300  36.430  0.00  0.00            
ATOM   1146  O4' A   X  54      71.020 141.820  36.160  0.00  0.00            
ATOM   1147  C1' A   X  54      70.150 141.160  37.040  0.00  0.00            
ATOM   1148  N9  A   X  54      69.240 140.250  36.180  0.00  0.00            
ATOM   1149  C8  A   X  54      69.580 139.650  34.990  0.00  0.00            
ATOM   1150  N7  A   X  54      68.710 138.750  34.620  0.00  0.00            
ATOM   1151  C5  A   X  54      67.770 138.710  35.590  0.00  0.00            
ATOM   1152  C6  A   X  54      66.580 138.000  35.850  0.00  0.00            
ATOM   1153  N6  A   X  54      66.100 137.110  35.010  0.00  0.00            
ATOM   1154  N1  A   X  54      65.960 138.040  37.030  0.00  0.00            
ATOM   1155  C2  A   X  54      66.390 138.920  37.930  0.00  0.00            
ATOM   1156  N3  A   X  54      67.490 139.710  37.830  0.00  0.00            
ATOM   1157  C4  A   X  54      68.130 139.530  36.600  0.00  0.00            
ATOM   1158  C3' A   X  54      72.140 139.970  37.210  0.00  0.00            
ATOM   1159  C2' A   X  54      70.950 140.300  38.060  0.00  0.00            
ATOM   1160  O2' A   X  54      71.200 141.140  39.190  0.00  0.00            
ATOM   1161  O3' A   X  54      73.340 139.610  37.960  0.00  0.00            
ATOM   1162  P   C   X  55      73.850 138.060  38.140  0.00  0.00            
ATOM   1163  OP1 C   X  55      74.770 138.010  39.320  0.00  0.00            
ATOM   1164  OP2 C   X  55      74.360 137.540  36.850  0.00  0.00            
ATOM   1165  O5' C   X  55      72.500 137.290  38.390  0.00  0.00            
ATOM   1166  C5' C   X  55      71.860 137.330  39.630  0.00  0.00            
ATOM   1167  C4' C   X  55      70.620 136.510  39.530  0.00  0.00            
ATOM   1168  O4' C   X  55      69.810 136.950  38.490  0.00  0.00            
ATOM   1169  C1' C   X  55      69.100 135.830  37.920  0.00  0.00            
ATOM   1170  N1  C   X  55      69.520 135.700  36.510  0.00  0.00            
ATOM   1171  C6  C   X  55      70.590 136.290  35.870  0.00  0.00            
ATOM   1172  C5  C   X  55      70.790 136.110  34.560  0.00  0.00            
ATOM   1173  C4  C   X  55      69.900 135.220  33.910  0.00  0.00            
ATOM   1174  N4  C   X  55      70.190 134.900  32.710  0.00  0.00            
ATOM   1175  N3  C   X  55      68.860 134.610  34.440  0.00  0.00            
ATOM   1176  C2  C   X  55      68.690 134.800  35.760  0.00  0.00            
ATOM   1177  O2  C   X  55      67.820 134.080  36.220  0.00  0.00            
ATOM   1178  C3' C   X  55      70.840 135.010  39.390  0.00  0.00            
ATOM   1179  C2' C   X  55      69.530 134.650  38.750  0.00  0.00            
ATOM   1180  O2' C   X  55      68.470 134.540  39.740  0.00  0.00            
ATOM   1181  O3' C   X  55      71.060 134.270  40.590  0.00  0.00            
ATOM   1182  P   G   X  56      71.840 132.870  40.650  0.00  0.00            
ATOM   1183  OP1 G   X  56      72.220 132.650  42.090  0.00  0.00            
ATOM   1184  OP2 G   X  56      72.890 132.830  39.590  0.00  0.00            
ATOM   1185  O5' G   X  56      70.700 131.800  40.180  0.00  0.00            
ATOM   1186  C5' G   X  56      69.620 131.430  41.000  0.00  0.00            
ATOM   1187  C4' G   X  56      68.350 130.890  40.320  0.00  0.00            
ATOM   1188  O4' G   X  56      67.970 131.770  39.270  0.00  0.00            
ATOM   1189  C1' G   X  56      67.450 131.010  38.220  0.00  0.00            
ATOM   1190  N9  G   X  56      68.310 131.050  36.970  0.00  0.00            
ATOM   1191  C8  G   X  56      69.650 131.340  36.830  0.00  0.00            
ATOM   1192  N7  G   X  56      70.010 131.680  35.660  0.00  0.00            
ATOM   1193  C5  G   X  56      68.800 131.520  34.910  0.00  0.00            
ATOM   1194  C6  G   X  56      68.520 131.630  33.500  0.00  0.00            
ATOM   1195  O6  G   X  56      69.340 131.900  32.650  0.00  0.00            
ATOM   1196  N1  G   X  56      67.260 131.140  33.140  0.00  0.00            
ATOM   1197  C2  G   X  56      66.270 130.870  34.000  0.00  0.00            
ATOM   1198  N2  G   X  56      65.100 130.610  33.550  0.00  0.00            
ATOM   1199  N3  G   X  56      66.450 130.750  35.320  0.00  0.00            
ATOM   1200  C4  G   X  56      67.760 131.010  35.700  0.00  0.00            
ATOM   1201  C3' G   X  56      68.600 129.570  39.550  0.00  0.00            
ATOM   1202  C2' G   X  56      67.370 129.610  38.650  0.00  0.00            
ATOM   1203  O2' G   X  56      66.150 129.470  39.330  0.00  0.00            
ATOM   1204  O3' G   X  56      68.780 128.520  40.430  0.00  0.00            
ATOM   1205  P   G   X  57      69.230 127.020  40.110  0.00  0.00            
ATOM   1206  OP1 G   X  57      69.020 126.260  41.310  0.00  0.00            
ATOM   1207  OP2 G   X  57      70.620 127.110  39.660  0.00  0.00            
ATOM   1208  O5' G   X  57      68.480 126.410  38.900  0.00  0.00            
ATOM   1209  C5' G   X  57      67.150 126.000  39.050  0.00  0.00            
ATOM   1210  C4' G   X  57      66.430 125.680  37.710  0.00  0.00            
ATOM   1211  O4' G   X  57      66.090 126.870  36.970  0.00  0.00            
ATOM   1212  C1' G   X  57      66.010 126.580  35.570  0.00  0.00            
ATOM   1213  N9  G   X  57      66.980 127.320  34.730  0.00  0.00            
ATOM   1214  C8  G   X  57      68.230 127.850  35.090  0.00  0.00            
ATOM   1215  N7  G   X  57      68.960 128.410  34.140  0.00  0.00            
ATOM   1216  C5  G   X  57      68.140 128.170  33.020  0.00  0.00            
ATOM   1217  C6  G   X  57      68.300 128.610  31.660  0.00  0.00            
ATOM   1218  O6  G   X  57      69.170 129.350  31.180  0.00  0.00            
ATOM   1219  N1  G   X  57      67.280 128.220  30.760  0.00  0.00            
ATOM   1220  C2  G   X  57      66.220 127.560  31.220  0.00  0.00            
ATOM   1221  N2  G   X  57      65.400 127.230  30.290  0.00  0.00            
ATOM   1222  N3  G   X  57      65.950 127.120  32.450  0.00  0.00            
ATOM   1223  C4  G   X  57      66.960 127.510  33.330  0.00  0.00            
ATOM   1224  C3' G   X  57      67.130 124.820  36.700  0.00  0.00            
ATOM   1225  C2' G   X  57      66.260 125.080  35.460  0.00  0.00            
ATOM   1226  O2' G   X  57      65.020 124.470  35.350  0.00  0.00            
ATOM   1227  O3' G   X  57      67.280 123.480  37.100  0.00  0.00            
ATOM   1228  P   C   X  58      68.230 122.520  36.320  0.00  0.00            
ATOM   1229  OP1 C   X  58      68.200 121.340  37.150  0.00  0.00            
ATOM   1230  OP2 C   X  58      69.490 123.280  36.150  0.00  0.00            
ATOM   1231  O5' C   X  58      67.720 122.230  34.860  0.00  0.00            
ATOM   1232  C5' C   X  58      66.490 121.520  34.550  0.00  0.00            
ATOM   1233  C4' C   X  58      66.210 121.870  33.040  0.00  0.00            
ATOM   1234  O4' C   X  58      66.170 123.300  32.840  0.00  0.00            
ATOM   1235  C1' C   X  58      66.520 123.560  31.440  0.00  0.00            
ATOM   1236  N1  C   X  58      67.770 124.380  31.410  0.00  0.00            
ATOM   1237  C6  C   X  58      68.710 124.370  32.410  0.00  0.00            
ATOM   1238  C5  C   X  58      69.890 125.070  32.330  0.00  0.00            
ATOM   1239  C4  C   X  58      70.150 125.740  31.090  0.00  0.00            
ATOM   1240  N4  C   X  58      71.310 126.260  30.820  0.00  0.00            
ATOM   1241  N3  C   X  58      69.270 125.770  30.080  0.00  0.00            
ATOM   1242  C2  C   X  58      68.110 125.060  30.240  0.00  0.00            
ATOM   1243  O2  C   X  58      67.320 125.110  29.260  0.00  0.00            
ATOM   1244  C3' C   X  58      67.100 121.270  31.950  0.00  0.00            
ATOM   1245  C2' C   X  58      66.760 122.200  30.810  0.00  0.00            
ATOM   1246  O2' C   X  58      65.530 121.840  30.200  0.00  0.00            
ATOM   1247  O3' C   X  58      66.830 119.870  31.780  0.00  0.00            
ATOM   1248  P   G   X  59      67.740 118.940  31.050  0.00  0.00            
ATOM   1249  OP1 G   X  59      67.190 117.620  31.330  0.00  0.00            
ATOM   1250  OP2 G   X  59      69.110 119.280  31.420  0.00  0.00            
ATOM   1251  O5' G   X  59      67.460 119.340  29.560  0.00  0.00            
ATOM   1252  C5' G   X  59      66.520 118.760  28.650  0.00  0.00            
ATOM   1253  C4' G   X  59      66.850 119.050  27.160  0.00  0.00            
ATOM   1254  O4' G   X  59      66.840 120.430  26.660  0.00  0.00            
ATOM   1255  C1' G   X  59      67.920 120.600  25.740  0.00  0.00            
ATOM   1256  N9  G   X  59      68.990 121.380  26.420  0.00  0.00            
ATOM   1257  C8  G   X  59      69.130 121.670  27.710  0.00  0.00            
ATOM   1258  N7  G   X  59      70.310 122.090  28.140  0.00  0.00            
ATOM   1259  C5  G   X  59      70.960 122.070  26.930  0.00  0.00            
ATOM   1260  C6  G   X  59      72.300 122.430  26.640  0.00  0.00            
ATOM   1261  O6  G   X  59      73.150 122.810  27.420  0.00  0.00            
ATOM   1262  N1  G   X  59      72.640 122.210  25.300  0.00  0.00            
ATOM   1263  C2  G   X  59      71.760 121.940  24.350  0.00  0.00            
ATOM   1264  N2  G   X  59      72.180 121.860  23.140  0.00  0.00            
ATOM   1265  N3  G   X  59      70.500 121.680  24.580  0.00  0.00            
ATOM   1266  C4  G   X  59      70.150 121.790  25.870  0.00  0.00            
ATOM   1267  C3' G   X  59      68.230 118.390  26.800  0.00  0.00            
ATOM   1268  C2' G   X  59      68.460 119.200  25.460  0.00  0.00            
ATOM   1269  O2' G   X  59      67.660 118.670  24.390  0.00  0.00            
ATOM   1270  O3' G   X  59      68.230 116.990  26.730  0.00  0.00            
ATOM   1271  P   G   X  60      69.500 116.140  27.200  0.00  0.00            
ATOM   1272  OP1 G   X  60      69.230 114.680  27.080  0.00  0.00            
ATOM   1273  OP2 G   X  60      70.060 116.650  28.470  0.00  0.00            
ATOM   1274  O5' G   X  60      70.480 116.560  26.070  0.00  0.00            
ATOM   1275  C5' G   X  60      70.120 116.250  24.710  0.00  0.00            
ATOM   1276  C4' G   X  60      71.200 116.700  23.680  0.00  0.00            
ATOM   1277  O4' G   X  60      71.380 118.070  23.750  0.00  0.00            
ATOM   1278  C1' G   X  60      72.730 118.400  23.700  0.00  0.00            
ATOM   1279  N9  G   X  60      73.280 118.840  24.970  0.00  0.00            
ATOM   1280  C8  G   X  60      72.720 118.800  26.210  0.00  0.00            
ATOM   1281  N7  G   X  60      73.430 119.470  27.120  0.00  0.00            
ATOM   1282  C5  G   X  60      74.530 119.940  26.400  0.00  0.00            
ATOM   1283  C6  G   X  60      75.670 120.630  26.850  0.00  0.00            
ATOM   1284  O6  G   X  60      75.890 121.060  27.980  0.00  0.00            
ATOM   1285  N1  G   X  60      76.620 120.770  25.860  0.00  0.00            
ATOM   1286  C2  G   X  60      76.490 120.320  24.570  0.00  0.00            
ATOM   1287  N2  G   X  60      77.350 120.760  23.760  0.00  0.00            
ATOM   1288  N3  G   X  60      75.400 119.710  24.130  0.00  0.00            
ATOM   1289  C4  G   X  60      74.480 119.570  25.110  0.00  0.00            
ATOM   1290  C3' G   X  60      72.610 116.130  23.870  0.00  0.00            
ATOM   1291  C2' G   X  60      73.500 117.150  23.260  0.00  0.00            
ATOM   1292  O2' G   X  60      73.560 117.180  21.840  0.00  0.00            
ATOM   1293  O3' G   X  60      72.740 114.970  23.220  0.00  0.00            
ATOM   1294  P   C   X  61      73.770 113.810  23.680  0.00  0.00            
ATOM   1295  OP1 C   X  61      73.540 112.640  22.840  0.00  0.00            
ATOM   1296  OP2 C   X  61      73.670 113.590  25.100  0.00  0.00            
ATOM   1297  O5' C   X  61      75.300 114.360  23.460  0.00  0.00            
ATOM   1298  C5' C   X  61      75.920 114.240  22.190  0.00  0.00            
ATOM   1299  C4' C   X  61      77.050 115.210  21.930  0.00  0.00            
ATOM   1300  O4' C   X  61      76.900 116.610  22.250  0.00  0.00            
ATOM   1301  C1' C   X  61      78.130 117.090  22.860  0.00  0.00            
ATOM   1302  N1  C   X  61      77.950 117.350  24.270  0.00  0.00            
ATOM   1303  C6  C   X  61      76.970 116.740  25.010  0.00  0.00            
ATOM   1304  C5  C   X  61      76.930 116.990  26.350  0.00  0.00            
ATOM   1305  C4  C   X  61      77.960 117.740  26.870  0.00  0.00            
ATOM   1306  N4  C   X  61      78.080 117.860  28.170  0.00  0.00            
ATOM   1307  N3  C   X  61      78.900 118.390  26.200  0.00  0.00            
ATOM   1308  C2  C   X  61      78.900 118.220  24.840  0.00  0.00            
ATOM   1309  O2  C   X  61      79.780 118.840  24.150  0.00  0.00            
ATOM   1310  C3' C   X  61      78.270 114.620  22.680  0.00  0.00            
ATOM   1311  C2' C   X  61      79.110 115.960  22.700  0.00  0.00            
ATOM   1312  O2' C   X  61      79.860 116.180  21.490  0.00  0.00            
ATOM   1313  O3' C   X  61      78.790 113.510  21.920  0.00  0.00            
ATOM   1314  P   G   X  62      79.850 112.550  22.590  0.00  0.00            
ATOM   1315  OP1 G   X  62      80.250 111.480  21.630  0.00  0.00            
ATOM   1316  OP2 G   X  62      79.220 112.100  23.860  0.00  0.00            
ATOM   1317  O5' G   X  62      81.130 113.530  22.890  0.00  0.00            
ATOM   1318  C5' G   X  62      82.270 113.780  22.030  0.00  0.00            
ATOM   1319  C4' G   X  62      83.380 114.630  22.730  0.00  0.00            
ATOM   1320  O4' G   X  62      82.740 115.830  23.200  0.00  0.00            
ATOM   1321  C1' G   X  62      83.390 116.290  24.410  0.00  0.00            
ATOM   1322  N9  G   X  62      82.510 116.170  25.640  0.00  0.00            
ATOM   1323  C8  G   X  62      81.270 115.640  25.790  0.00  0.00            
ATOM   1324  N7  G   X  62      80.760 115.810  27.010  0.00  0.00            
ATOM   1325  C5  G   X  62      81.720 116.650  27.670  0.00  0.00            
ATOM   1326  C6  G   X  62      81.640 117.310  28.930  0.00  0.00            
ATOM   1327  O6  G   X  62      80.820 117.150  29.890  0.00  0.00            
ATOM   1328  N1  G   X  62      82.810 118.150  29.140  0.00  0.00            
ATOM   1329  C2  G   X  62      83.870 118.120  28.310  0.00  0.00            
ATOM   1330  N2  G   X  62      84.740 119.080  28.630  0.00  0.00            
ATOM   1331  N3  G   X  62      83.970 117.530  27.170  0.00  0.00            
ATOM   1332  C4  G   X  62      82.830 116.770  26.850  0.00  0.00            
ATOM   1333  C3' G   X  62      84.150 114.060  23.930  0.00  0.00            
ATOM   1334  C2' G   X  62      84.620 115.360  24.600  0.00  0.00            
ATOM   1335  O2' G   X  62      85.820 116.000  24.190  0.00  0.00            
ATOM   1336  O3' G   X  62      85.180 113.250  23.440  0.00  0.00            
ATOM   1337  P   C   X  63      85.840 112.060  24.260  0.00  0.00            
ATOM   1338  OP1 C   X  63      86.740 111.320  23.340  0.00  0.00            
ATOM   1339  OP2 C   X  63      84.760 111.420  25.020  0.00  0.00            
ATOM   1340  O5' C   X  63      86.730 112.780  25.480  0.00  0.00            
ATOM   1341  C5' C   X  63      87.930 113.500  25.220  0.00  0.00            
ATOM   1342  C4' C   X  63      88.220 114.450  26.350  0.00  0.00            
ATOM   1343  O4' C   X  63      87.070 115.200  26.700  0.00  0.00            
ATOM   1344  C1' C   X  63      87.190 115.550  28.120  0.00  0.00            
ATOM   1345  N1  C   X  63      86.050 115.130  28.870  0.00  0.00            
ATOM   1346  C6  C   X  63      85.280 114.070  28.460  0.00  0.00            
ATOM   1347  C5  C   X  63      84.210 113.700  29.160  0.00  0.00            
ATOM   1348  C4  C   X  63      83.950 114.360  30.340  0.00  0.00            
ATOM   1349  N4  C   X  63      82.880 114.140  31.020  0.00  0.00            
ATOM   1350  N3  C   X  63      84.750 115.320  30.800  0.00  0.00            
ATOM   1351  C2  C   X  63      85.780 115.750  30.090  0.00  0.00            
ATOM   1352  O2  C   X  63      86.460 116.680  30.520  0.00  0.00            
ATOM   1353  C3' C   X  63      88.740 113.800  27.590  0.00  0.00            
ATOM   1354  C2' C   X  63      88.520 114.930  28.630  0.00  0.00            
ATOM   1355  O2' C   X  63      89.510 115.880  28.580  0.00  0.00            
ATOM   1356  O3' C   X  63      90.130 113.320  27.630  0.00  0.00            
ATOM   1357  P   U   X  64      90.540 112.260  28.740  0.00  0.00            
ATOM   1358  OP1 U   X  64      92.000 112.150  28.800  0.00  0.00            
ATOM   1359  OP2 U   X  64      89.810 111.060  28.450  0.00  0.00            
ATOM   1360  O5' U   X  64      90.070 112.730  30.200  0.00  0.00            
ATOM   1361  C5' U   X  64      90.660 113.850  30.900  0.00  0.00            
ATOM   1362  C4' U   X  64      89.750 114.390  32.100  0.00  0.00            
ATOM   1363  O4' U   X  64      88.450 114.690  31.810  0.00  0.00            
ATOM   1364  C1' U   X  64      87.630 114.540  32.880  0.00  0.00            
ATOM   1365  N1  U   X  64      86.660 113.420  32.540  0.00  0.00            
ATOM   1366  C6  U   X  64      86.670 112.620  31.490  0.00  0.00            
ATOM   1367  C5  U   X  64      85.690 111.750  31.230  0.00  0.00            
ATOM   1368  C4  U   X  64      84.580 111.660  32.130  0.00  0.00            
ATOM   1369  O4  U   X  64      83.620 110.930  32.000  0.00  0.00            
ATOM   1370  N3  U   X  64      84.640 112.380  33.260  0.00  0.00            
ATOM   1371  C2  U   X  64      85.610 113.360  33.480  0.00  0.00            
ATOM   1372  O2  U   X  64      85.480 114.000  34.550  0.00  0.00            
ATOM   1373  C3' U   X  64      89.620 113.400  33.220  0.00  0.00            
ATOM   1374  C2' U   X  64      88.550 114.050  33.990  0.00  0.00            
ATOM   1375  O2' U   X  64      88.960 115.190  34.740  0.00  0.00            
ATOM   1376  O3' U   X  64      90.840 113.230  33.930  0.00  0.00            
ATOM   1377  P   C   X  65      91.160 112.020  34.820  0.00  0.00            
ATOM   1378  OP1 C   X  65      92.490 112.290  35.450  0.00  0.00            
ATOM   1379  OP2 C   X  65      90.980 110.770  34.050  0.00  0.00            
ATOM   1380  O5' C   X  65      90.030 111.980  35.950  0.00  0.00            
ATOM   1381  C5' C   X  65      90.020 112.770  37.130  0.00  0.00            
ATOM   1382  C4' C   X  65      88.790 112.500  37.960  0.00  0.00            
ATOM   1383  O4' C   X  65      87.600 112.690  37.110  0.00  0.00            
ATOM   1384  C1' C   X  65      86.640 111.730  37.600  0.00  0.00            
ATOM   1385  N1  C   X  65      86.160 110.850  36.520  0.00  0.00            
ATOM   1386  C6  C   X  65      86.870 110.650  35.360  0.00  0.00            
ATOM   1387  C5  C   X  65      86.350 109.890  34.330  0.00  0.00            
ATOM   1388  C4  C   X  65      85.020 109.330  34.520  0.00  0.00            
ATOM   1389  N4  C   X  65      84.570 108.550  33.580  0.00  0.00            
ATOM   1390  N3  C   X  65      84.290 109.580  35.600  0.00  0.00            
ATOM   1391  C2  C   X  65      84.830 110.350  36.620  0.00  0.00            
ATOM   1392  O2  C   X  65      84.080 110.610  37.560  0.00  0.00            
ATOM   1393  C3' C   X  65      88.680 111.130  38.480  0.00  0.00            
ATOM   1394  C2' C   X  65      87.190 110.880  38.810  0.00  0.00            
ATOM   1395  O2' C   X  65      86.690 111.530  39.990  0.00  0.00            
ATOM   1396  O3' C   X  65      89.570 110.980  39.560  0.00  0.00            
ATOM   1397  P   A   X  66      90.180 109.550  39.870  0.00  0.00            
ATOM   1398  OP1 A   X  66      89.270 108.660  40.610  0.00  0.00            
ATOM   1399  OP2 A   X  66      91.430 109.870  40.500  0.00  0.00            
ATOM   1400  O5' A   X  66      90.430 108.820  38.480  0.00  0.00            
ATOM   1401  C5' A   X  66      91.380 107.780  38.340  0.00  0.00            
ATOM   1402  C4' A   X  66      91.320 106.970  37.000  0.00  0.00            
ATOM   1403  O4' A   X  66      90.150 106.220  36.980  0.00  0.00            
ATOM   1404  C1' A   X  66      89.240 106.880  36.090  0.00  0.00            
ATOM   1405  N9  A   X  66      87.820 106.880  36.520  0.00  0.00            
ATOM   1406  C8  A   X  66      87.330 107.590  37.520  0.00  0.00            
ATOM   1407  N7  A   X  66      86.070 107.610  37.550  0.00  0.00            
ATOM   1408  C5  A   X  66      85.670 106.690  36.560  0.00  0.00            
ATOM   1409  C6  A   X  66      84.440 106.140  36.130  0.00  0.00            
ATOM   1410  N6  A   X  66      83.220 106.310  36.680  0.00  0.00            
ATOM   1411  N1  A   X  66      84.510 105.420  35.000  0.00  0.00            
ATOM   1412  C2  A   X  66      85.600 105.160  34.340  0.00  0.00            
ATOM   1413  N3  A   X  66      86.810 105.580  34.690  0.00  0.00            
ATOM   1414  C4  A   X  66      86.760 106.320  35.840  0.00  0.00            
ATOM   1415  C3' A   X  66      91.280 107.990  35.810  0.00  0.00            
ATOM   1416  C2' A   X  66      89.790 108.190  35.640  0.00  0.00            
ATOM   1417  O2' A   X  66      89.390 108.560  34.380  0.00  0.00            
ATOM   1418  O3' A   X  66      91.840 107.410  34.650  0.00  0.00            
ATOM   1419  P   G   X  67      93.390 106.990  34.660  0.00  0.00            
ATOM   1420  OP1 G   X  67      94.030 107.760  35.680  0.00  0.00            
ATOM   1421  OP2 G   X  67      93.880 107.100  33.270  0.00  0.00            
ATOM   1422  O5' G   X  67      93.370 105.460  35.120  0.00  0.00            
ATOM   1423  C5' G   X  67      92.480 104.560  34.500  0.00  0.00            
ATOM   1424  C4' G   X  67      92.450 103.240  35.250  0.00  0.00            
ATOM   1425  O4' G   X  67      91.310 102.640  34.700  0.00  0.00            
ATOM   1426  C1' G   X  67      91.720 101.360  34.160  0.00  0.00            
ATOM   1427  N9  G   X  67      90.980 100.940  32.910  0.00  0.00            
ATOM   1428  C8  G   X  67      91.390 100.480  31.720  0.00  0.00            
ATOM   1429  N7  G   X  67      90.440 100.300  30.820  0.00  0.00            
ATOM   1430  C5  G   X  67      89.300 100.620  31.490  0.00  0.00            
ATOM   1431  C6  G   X  67      87.900 100.580  31.090  0.00  0.00            
ATOM   1432  O6  G   X  67      87.440 100.290  29.970  0.00  0.00            
ATOM   1433  N1  G   X  67      87.050 100.820  32.090  0.00  0.00            
ATOM   1434  C2  G   X  67      87.440 101.150  33.410  0.00  0.00            
ATOM   1435  N2  G   X  67      86.470 101.410  34.210  0.00  0.00            
ATOM   1436  N3  G   X  67      88.710 101.210  33.760  0.00  0.00            
ATOM   1437  C4  G   X  67      89.620 100.940  32.800  0.00  0.00            
ATOM   1438  C3' G   X  67      93.620 102.250  35.140  0.00  0.00            
ATOM   1439  C2' G   X  67      93.190 101.460  33.990  0.00  0.00            
ATOM   1440  O2' G   X  67      93.760 100.210  33.840  0.00  0.00            
ATOM   1441  O3' G   X  67      93.830 101.350  36.230  0.00  0.00            
ATOM   1442  P   U   X  68      94.530 101.830  37.620  0.00  0.00            
ATOM   1443  OP1 U   X  68      95.610 102.740  37.180  0.00  0.00            
ATOM   1444  OP2 U   X  68      94.850 100.610  38.370  0.00  0.00            
ATOM   1445  O5' U   X  68      93.490 102.730  38.520  0.00  0.00            
ATOM   1446  C5' U   X  68      93.920 103.490  39.640  0.00  0.00            
ATOM   1447  C4' U   X  68      92.770 104.020  40.470  0.00  0.00            
ATOM   1448  O4' U   X  68      91.850 104.750  39.630  0.00  0.00            
ATOM   1449  C1' U   X  68      90.550 104.650  40.130  0.00  0.00            
ATOM   1450  N1  U   X  68      89.620 104.130  39.040  0.00  0.00            
ATOM   1451  C6  U   X  68      89.950 103.310  37.980  0.00  0.00            
ATOM   1452  C5  U   X  68      89.050 102.820  37.090  0.00  0.00            
ATOM   1453  C4  U   X  68      87.630 103.190  37.210  0.00  0.00            
ATOM   1454  O4  U   X  68      86.660 102.840  36.520  0.00  0.00            
ATOM   1455  N3  U   X  68      87.370 103.950  38.320  0.00  0.00            
ATOM   1456  C2  U   X  68      88.280 104.310  39.250  0.00  0.00            
ATOM   1457  O2  U   X  68      87.820 104.650  40.370  0.00  0.00            
ATOM   1458  C3' U   X  68      91.960 102.970  41.170  0.00  0.00            
ATOM   1459  C2' U   X  68      90.620 103.760  41.370  0.00  0.00            
ATOM   1460  O2' U   X  68      90.710 104.680  42.480  0.00  0.00            
ATOM   1461  O3' U   X  68      92.510 102.450  42.370  0.00  0.00            
ATOM   1462  P   A   X  69      92.240 100.940  42.780  0.00  0.00            
ATOM   1463  OP1 A   X  69      93.050 100.630  44.040  0.00  0.00            
ATOM   1464  OP2 A   X  69      92.420 100.070  41.570  0.00  0.00            
ATOM   1465  O5' A   X  69      90.740 100.960  43.160  0.00  0.00            
ATOM   1466  C5' A   X  69      90.170 101.610  44.310  0.00  0.00            
ATOM   1467  C4' A   X  69      88.670 101.490  44.210  0.00  0.00            
ATOM   1468  O4' A   X  69      88.130 102.010  43.010  0.00  0.00            
ATOM   1469  C1' A   X  69      86.920 101.340  42.720  0.00  0.00            
ATOM   1470  N9  A   X  69      86.830 100.820  41.340  0.00  0.00            
ATOM   1471  C8  A   X  69      87.870 100.720  40.500  0.00  0.00            
ATOM   1472  N7  A   X  69      87.510 100.430  39.270  0.00  0.00            
ATOM   1473  C5  A   X  69      86.110 100.090  39.420  0.00  0.00            
ATOM   1474  C6  A   X  69      85.130  99.600  38.540  0.00  0.00            
ATOM   1475  N6  A   X  69      85.340  99.290  37.240  0.00  0.00            
ATOM   1476  N1  A   X  69      83.830  99.520  38.950  0.00  0.00            
ATOM   1477  C2  A   X  69      83.590  99.780  40.220  0.00  0.00            
ATOM   1478  N3  A   X  69      84.360 100.240  41.160  0.00  0.00            
ATOM   1479  C4  A   X  69      85.650 100.350  40.730  0.00  0.00            
ATOM   1480  C3' A   X  69      88.210 100.030  44.130  0.00  0.00            
ATOM   1481  C2' A   X  69      86.740 100.140  43.700  0.00  0.00            
ATOM   1482  O2' A   X  69      85.970 100.550  44.780  0.00  0.00            
ATOM   1483  O3' A   X  69      88.520  99.330  45.430  0.00  0.00            
ATOM   1484  P   G   X  70      88.760  97.750  45.440  0.00  0.00            
ATOM   1485  OP1 G   X  70      89.160  97.430  46.850  0.00  0.00            
ATOM   1486  OP2 G   X  70      89.680  97.460  44.290  0.00  0.00            
ATOM   1487  O5' G   X  70      87.320  97.020  45.180  0.00  0.00            
ATOM   1488  C5' G   X  70      86.310  97.030  46.210  0.00  0.00            
ATOM   1489  C4' G   X  70      85.070  96.400  45.630  0.00  0.00            
ATOM   1490  O4' G   X  70      84.510  97.120  44.570  0.00  0.00            
ATOM   1491  C1' G   X  70      83.920  96.240  43.660  0.00  0.00            
ATOM   1492  N9  G   X  70      84.540  96.280  42.350  0.00  0.00            
ATOM   1493  C8  G   X  70      85.860  96.580  42.130  0.00  0.00            
ATOM   1494  N7  G   X  70      86.210  96.690  40.880  0.00  0.00            
ATOM   1495  C5  G   X  70      85.050  96.280  40.240  0.00  0.00            
ATOM   1496  C6  G   X  70      84.800  96.140  38.800  0.00  0.00            
ATOM   1497  O6  G   X  70      85.520  96.130  37.830  0.00  0.00            
ATOM   1498  N1  G   X  70      83.490  95.770  38.590  0.00  0.00            
ATOM   1499  C2  G   X  70      82.540  95.480  39.530  0.00  0.00            
ATOM   1500  N2  G   X  70      81.340  95.150  39.070  0.00  0.00            
ATOM   1501  N3  G   X  70      82.720  95.660  40.860  0.00  0.00            
ATOM   1502  C4  G   X  70      84.010  96.070  41.150  0.00  0.00            
ATOM   1503  C3' G   X  70      85.150  94.970  45.150  0.00  0.00            
ATOM   1504  C2' G   X  70      83.830  94.890  44.310  0.00  0.00            
ATOM   1505  O2' G   X  70      82.720  94.700  45.180  0.00  0.00            
ATOM   1506  O3' G   X  70      85.180  94.180  46.320  0.00  0.00            
ATOM   1507  P   A   X  71      85.720  92.680  46.290  0.00  0.00            
ATOM   1508  OP1 A   X  71      85.770  92.170  47.670  0.00  0.00            
ATOM   1509  OP2 A   X  71      86.980  92.750  45.450  0.00  0.00            
ATOM   1510  O5' A   X  71      84.690  91.840  45.500  0.00  0.00            
ATOM   1511  C5' A   X  71      83.540  91.300  46.100  0.00  0.00            
ATOM   1512  C4' A   X  71      82.480  90.730  45.150  0.00  0.00            
ATOM   1513  O4' A   X  71      81.950  91.750  44.250  0.00  0.00            
ATOM   1514  C1' A   X  71      81.690  91.070  42.930  0.00  0.00            
ATOM   1515  N9  A   X  71      82.700  91.460  41.880  0.00  0.00            
ATOM   1516  C8  A   X  71      83.890  92.200  41.990  0.00  0.00            
ATOM   1517  N7  A   X  71      84.390  92.690  40.870  0.00  0.00            
ATOM   1518  C5  A   X  71      83.520  92.140  39.910  0.00  0.00            
ATOM   1519  C6  A   X  71      83.440  92.130  38.500  0.00  0.00            
ATOM   1520  N6  A   X  71      84.320  92.710  37.720  0.00  0.00            
ATOM   1521  N1  A   X  71      82.520  91.330  37.850  0.00  0.00            
ATOM   1522  C2  A   X  71      81.580  90.770  38.570  0.00  0.00            
ATOM   1523  N3  A   X  71      81.510  90.720  39.880  0.00  0.00            
ATOM   1524  C4  A   X  71      82.500  91.430  40.530  0.00  0.00            
ATOM   1525  C3' A   X  71      82.990  89.600  44.220  0.00  0.00            
ATOM   1526  C2' A   X  71      81.910  89.620  43.140  0.00  0.00            
ATOM   1527  O2' A   X  71      80.820  88.850  43.710  0.00  0.00            
ATOM   1528  O3' A   X  71      83.090  88.450  44.990  0.00  0.00            
ATOM   1529  P   A   X  72      83.850  87.170  44.300  0.00  0.00            
ATOM   1530  OP1 A   X  72      83.410  86.040  45.140  0.00  0.00            
ATOM   1531  OP2 A   X  72      85.300  87.340  44.150  0.00  0.00            
ATOM   1532  O5' A   X  72      83.290  86.990  42.820  0.00  0.00            
ATOM   1533  C5' A   X  72      82.230  86.040  42.690  0.00  0.00            
ATOM   1534  C4' A   X  72      81.890  85.850  41.250  0.00  0.00            
ATOM   1535  O4' A   X  72      81.770  87.160  40.740  0.00  0.00            
ATOM   1536  C1' A   X  72      82.340  87.210  39.370  0.00  0.00            
ATOM   1537  N9  A   X  72      83.560  88.060  39.310  0.00  0.00            
ATOM   1538  C8  A   X  72      84.210  88.830  40.210  0.00  0.00            
ATOM   1539  N7  A   X  72      85.270  89.540  39.780  0.00  0.00            
ATOM   1540  C5  A   X  72      85.340  89.080  38.450  0.00  0.00            
ATOM   1541  C6  A   X  72      86.140  89.340  37.290  0.00  0.00            
ATOM   1542  N6  A   X  72      87.270  90.020  37.220  0.00  0.00            
ATOM   1543  N1  A   X  72      85.860  88.800  36.090  0.00  0.00            
ATOM   1544  C2  A   X  72      84.880  88.010  35.980  0.00  0.00            
ATOM   1545  N3  A   X  72      83.990  87.670  36.930  0.00  0.00            
ATOM   1546  C4  A   X  72      84.270  88.320  38.120  0.00  0.00            
ATOM   1547  C3' A   X  72      83.060  85.260  40.440  0.00  0.00            
ATOM   1548  C2' A   X  72      82.630  85.760  39.050  0.00  0.00            
ATOM   1549  O2' A   X  72      81.400  85.290  38.530  0.00  0.00            
ATOM   1550  O3' A   X  72      83.110  83.900  40.440  0.00  0.00            
ATOM   1551  P   C   X  73      84.530  83.150  40.400  0.00  0.00            
ATOM   1552  OP1 C   X  73      84.300  81.730  40.670  0.00  0.00            
ATOM   1553  OP2 C   X  73      85.470  83.860  41.260  0.00  0.00            
ATOM   1554  O5' C   X  73      84.890  83.350  38.890  0.00  0.00            
ATOM   1555  C5' C   X  73      84.100  82.780  37.810  0.00  0.00            
ATOM   1556  C4' C   X  73      84.620  83.140  36.370  0.00  0.00            
ATOM   1557  O4' C   X  73      84.920  84.510  36.200  0.00  0.00            
ATOM   1558  C1' C   X  73      85.950  84.780  35.280  0.00  0.00            
ATOM   1559  N1  C   X  73      87.080  85.560  35.860  0.00  0.00            
ATOM   1560  C6  C   X  73      87.010  85.880  37.170  0.00  0.00            
ATOM   1561  C5  C   X  73      87.980  86.580  37.800  0.00  0.00            
ATOM   1562  C4  C   X  73      89.100  86.890  36.980  0.00  0.00            
ATOM   1563  N4  C   X  73      89.970  87.650  37.410  0.00  0.00            
ATOM   1564  N3  C   X  73      89.190  86.620  35.680  0.00  0.00            
ATOM   1565  C2  C   X  73      88.150  86.000  35.120  0.00  0.00            
ATOM   1566  O2  C   X  73      88.010  85.910  33.920  0.00  0.00            
ATOM   1567  C3' C   X  73      85.970  82.570  36.020  0.00  0.00            
ATOM   1568  C2' C   X  73      86.410  83.400  34.820  0.00  0.00            
ATOM   1569  O2' C   X  73      85.700  82.950  33.640  0.00  0.00            
ATOM   1570  O3' C   X  73      85.960  81.190  35.820  0.00  0.00            
ATOM   1571  P   C   X  74      87.090  80.270  36.340  0.00  0.00            
ATOM   1572  OP1 C   X  74      86.550  78.920  36.490  0.00  0.00            
ATOM   1573  OP2 C   X  74      87.730  80.940  37.460  0.00  0.00            
ATOM   1574  O5' C   X  74      88.190  80.240  35.200  0.00  0.00            
ATOM   1575  C5' C   X  74      88.010  79.620  33.930  0.00  0.00            
ATOM   1576  C4' C   X  74      89.280  80.000  33.090  0.00  0.00            
ATOM   1577  O4' C   X  74      89.340  81.430  32.890  0.00  0.00            
ATOM   1578  C1' C   X  74      90.690  81.890  33.010  0.00  0.00            
ATOM   1579  N1  C   X  74      90.940  82.710  34.230  0.00  0.00            
ATOM   1580  C6  C   X  74      90.010  82.940  35.270  0.00  0.00            
ATOM   1581  C5  C   X  74      90.300  83.650  36.330  0.00  0.00            
ATOM   1582  C4  C   X  74      91.640  84.110  36.420  0.00  0.00            
ATOM   1583  N4  C   X  74      92.110  84.800  37.360  0.00  0.00            
ATOM   1584  N3  C   X  74      92.520  84.010  35.420  0.00  0.00            
ATOM   1585  C2  C   X  74      92.220  83.270  34.330  0.00  0.00            
ATOM   1586  O2  C   X  74      93.030  83.300  33.440  0.00  0.00            
ATOM   1587  C3' C   X  74      90.570  79.580  33.690  0.00  0.00            
ATOM   1588  C2' C   X  74      91.440  80.550  32.980  0.00  0.00            
ATOM   1589  O2' C   X  74      91.570  80.300  31.520  0.00  0.00            
ATOM   1590  O3' C   X  74      91.030  78.240  33.450  0.00  0.00            
ATOM   1591  P   G   X  75      92.110  77.570  34.490  0.00  0.00            
ATOM   1592  OP1 G   X  75      92.050  76.130  34.330  0.00  0.00            
ATOM   1593  OP2 G   X  75      91.830  78.120  35.830  0.00  0.00            
ATOM   1594  O5' G   X  75      93.530  78.150  34.000  0.00  0.00            
ATOM   1595  C5' G   X  75      93.910  77.990  32.680  0.00  0.00            
ATOM   1596  C4' G   X  75      95.160  78.850  32.340  0.00  0.00            
ATOM   1597  O4' G   X  75      94.940  80.260  32.730  0.00  0.00            
ATOM   1598  C1' G   X  75      96.230  80.850  33.150  0.00  0.00            
ATOM   1599  N9  G   X  75      96.110  81.370  34.470  0.00  0.00            
ATOM   1600  C8  G   X  75      95.130  80.970  35.310  0.00  0.00            
ATOM   1601  N7  G   X  75      95.360  81.490  36.510  0.00  0.00            
ATOM   1602  C5  G   X  75      96.550  82.230  36.500  0.00  0.00            
ATOM   1603  C6  G   X  75      97.350  82.870  37.450  0.00  0.00            
ATOM   1604  O6  G   X  75      97.080  83.150  38.590  0.00  0.00            
ATOM   1605  N1  G   X  75      98.530  83.330  36.950  0.00  0.00            
ATOM   1606  C2  G   X  75      99.040  82.950  35.740  0.00  0.00            
ATOM   1607  N2  G   X  75     100.220  83.340  35.340  0.00  0.00            
ATOM   1608  N3  G   X  75      98.370  82.330  34.760  0.00  0.00            
ATOM   1609  C4  G   X  75      97.100  82.070  35.240  0.00  0.00            
ATOM   1610  C3' G   X  75      96.350  78.480  33.180  0.00  0.00            
ATOM   1611  C2' G   X  75      97.220  79.740  33.020  0.00  0.00            
ATOM   1612  O2' G   X  75      97.890  79.690  31.740  0.00  0.00            
ATOM   1613  O3' G   X  75      97.010  77.310  32.710  0.00  0.00            
ATOM   1614  P   A   X  76      97.800  76.260  33.630  0.00  0.00            
ATOM   1615  OP1 A   X  76      98.010  75.060  32.780  0.00  0.00            
ATOM   1616  OP2 A   X  76      97.070  76.230  34.930  0.00  0.00            
ATOM   1617  O5' A   X  76      99.140  77.140  33.830  0.00  0.00            
ATOM   1618  C5' A   X  76     100.130  77.240  32.850  0.00  0.00            
ATOM   1619  C4' A   X  76     101.280  77.990  33.390  0.00  0.00            
ATOM   1620  O4' A   X  76     100.820  79.280  33.770  0.00  0.00            
ATOM   1621  C1' A   X  76     101.510  79.660  34.950  0.00  0.00            
ATOM   1622  N9  A   X  76     100.560  79.930  36.090  0.00  0.00            
ATOM   1623  C8  A   X  76      99.250  79.570  36.240  0.00  0.00            
ATOM   1624  N7  A   X  76      98.790  79.900  37.440  0.00  0.00            
ATOM   1625  C5  A   X  76      99.840  80.480  38.140  0.00  0.00            
ATOM   1626  C6  A   X  76      99.990  81.110  39.440  0.00  0.00            
ATOM   1627  N6  A   X  76      99.080  81.060  40.380  0.00  0.00            
ATOM   1628  N1  A   X  76     101.100  81.790  39.680  0.00  0.00            
ATOM   1629  C2  A   X  76     102.130  81.670  38.840  0.00  0.00            
ATOM   1630  N3  A   X  76     102.130  81.150  37.640  0.00  0.00            
ATOM   1631  C4  A   X  76     100.900  80.620  37.290  0.00  0.00            
ATOM   1632  C3' A   X  76     101.860  77.320  34.680  0.00  0.00            
ATOM   1633  C2' A   X  76     102.460  78.600  35.310  0.00  0.00            
ATOM   1634  O2' A   X  76     103.660  78.910  34.670  0.00  0.00            
ATOM   1635  O3' A   X  76     102.840  76.390  34.430  0.00  0.00            
ATOM   1636  P   A   X  77     102.780  75.140  35.390  0.00  0.00            
ATOM   1637  OP1 A   X  77     103.760  74.150  34.840  0.00  0.00            
ATOM   1638  OP2 A   X  77     101.380  74.770  35.640  0.00  0.00            
ATOM   1639  O5' A   X  77     103.260  75.730  36.850  0.00  0.00            
ATOM   1640  C5' A   X  77     104.570  76.380  37.040  0.00  0.00            
ATOM   1641  C4' A   X  77     104.600  76.860  38.480  0.00  0.00            
ATOM   1642  O4' A   X  77     103.500  77.520  38.980  0.00  0.00            
ATOM   1643  C1' A   X  77     102.720  76.580  39.650  0.00  0.00            
ATOM   1644  N9  A   X  77     101.540  77.230  40.290  0.00  0.00            
ATOM   1645  C8  A   X  77     100.180  76.870  40.180  0.00  0.00            
ATOM   1646  N7  A   X  77      99.360  77.490  40.980  0.00  0.00            
ATOM   1647  C5  A   X  77     100.110  78.450  41.590  0.00  0.00            
ATOM   1648  C6  A   X  77      99.910  79.410  42.570  0.00  0.00            
ATOM   1649  N6  A   X  77      98.770  79.630  43.090  0.00  0.00            
ATOM   1650  N1  A   X  77     100.930  80.070  43.140  0.00  0.00            
ATOM   1651  C2  A   X  77     102.140  79.810  42.680  0.00  0.00            
ATOM   1652  N3  A   X  77     102.490  78.920  41.780  0.00  0.00            
ATOM   1653  C4  A   X  77     101.430  78.240  41.220  0.00  0.00            
ATOM   1654  C3' A   X  77     104.800  75.650  39.380  0.00  0.00            
ATOM   1655  C2' A   X  77     103.660  75.890  40.510  0.00  0.00            
ATOM   1656  O2' A   X  77     104.090  76.650  41.600  0.00  0.00            
ATOM   1657  O3' A   X  77     106.050  75.640  39.970  0.00  0.00            
ATOM   1658  P   C   X  78     107.250  74.680  39.480  0.00  0.00            
ATOM   1659  OP1 C   X  78     106.770  73.360  38.970  0.00  0.00            
ATOM   1660  OP2 C   X  78     108.120  74.570  40.610  0.00  0.00            
ATOM   1661  O5' C   X  78     108.100  75.290  38.220  0.00  0.00            
ATOM   1662  C5' C   X  78     109.030  76.420  38.380  0.00  0.00            
ATOM   1663  C4' C   X  78     109.690  76.830  37.070  0.00  0.00            
ATOM   1664  O4' C   X  78     110.490  75.760  36.500  0.00  0.00            
ATOM   1665  C1' C   X  78     110.330  75.770  35.100  0.00  0.00            
ATOM   1666  N1  C   X  78     111.610  75.400  34.320  0.00  0.00            
ATOM   1667  C6  C   X  78     111.600  74.340  33.430  0.00  0.00            
ATOM   1668  C5  C   X  78     112.800  73.950  32.930  0.00  0.00            
ATOM   1669  C4  C   X  78     113.940  74.690  33.300  0.00  0.00            
ATOM   1670  N4  C   X  78     114.980  74.370  32.690  0.00  0.00            
ATOM   1671  N3  C   X  78     113.990  75.710  34.060  0.00  0.00            
ATOM   1672  C2  C   X  78     112.820  76.070  34.690  0.00  0.00            
ATOM   1673  O2  C   X  78     112.940  76.940  35.560  0.00  0.00            
ATOM   1674  C3' C   X  78     108.720  77.070  35.960  0.00  0.00            
ATOM   1675  C2' C   X  78     109.590  77.000  34.670  0.00  0.00            
ATOM   1676  O2' C   X  78     110.300  78.170  34.390  0.00  0.00            
ATOM   1677  O3' C   X  78     108.120  78.330  36.110  0.00  0.00            
ATOM   1678  P   G   X  79     107.030  78.850  35.140  0.00  0.00            
ATOM   1679  OP1 G   X  79     106.130  79.770  35.840  0.00  0.00            
ATOM   1680  OP2 G   X  79     106.450  77.690  34.480  0.00  0.00            
ATOM   1681  O5' G   X  79     107.760  79.720  34.050  0.00  0.00            
ATOM   1682  C5' G   X  79     108.320  81.030  34.350  0.00  0.00            
ATOM   1683  C4' G   X  79     109.170  81.490  33.240  0.00  0.00            
ATOM   1684  O4' G   X  79     110.460  80.920  33.250  0.00  0.00            
ATOM   1685  C1' G   X  79     111.100  81.160  32.000  0.00  0.00            
ATOM   1686  N9  G   X  79     111.800  79.940  31.390  0.00  0.00            
ATOM   1687  C8  G   X  79     111.460  78.630  31.340  0.00  0.00            
ATOM   1688  N7  G   X  79     112.340  77.920  30.600  0.00  0.00            
ATOM   1689  C5  G   X  79     113.190  78.870  30.070  0.00  0.00            
ATOM   1690  C6  G   X  79     114.260  78.790  29.080  0.00  0.00            
ATOM   1691  O6  G   X  79     114.760  77.830  28.510  0.00  0.00            
ATOM   1692  N1  G   X  79     114.820  79.990  28.790  0.00  0.00            
ATOM   1693  C2  G   X  79     114.470  81.130  29.280  0.00  0.00            
ATOM   1694  N2  G   X  79     115.260  82.160  28.930  0.00  0.00            
ATOM   1695  N3  G   X  79     113.540  81.310  30.210  0.00  0.00            
ATOM   1696  C4  G   X  79     112.890  80.110  30.530  0.00  0.00            
ATOM   1697  C3' G   X  79     108.770  81.420  31.760  0.00  0.00            
ATOM   1698  C2' G   X  79     110.110  81.940  31.130  0.00  0.00            
ATOM   1699  O2' G   X  79     110.380  83.280  31.230  0.00  0.00            
ATOM   1700  O3' G   X  79     107.730  82.200  31.230  0.00  0.00            
ATOM   1701  P   G   X  80     107.040  81.920  29.850  0.00  0.00            
ATOM   1702  OP1 G   X  80     105.660  82.580  29.890  0.00  0.00            
ATOM   1703  OP2 G   X  80     107.000  80.460  29.550  0.00  0.00            
ATOM   1704  O5' G   X  80     108.030  82.500  28.690  0.00  0.00            
ATOM   1705  C5' G   X  80     108.170  83.920  28.460  0.00  0.00            
ATOM   1706  C4' G   X  80     109.460  84.120  27.620  0.00  0.00            
ATOM   1707  O4' G   X  80     110.630  83.520  28.130  0.00  0.00            
ATOM   1708  C1' G   X  80     111.470  83.250  27.020  0.00  0.00            
ATOM   1709  N9  G   X  80     111.710  81.810  26.970  0.00  0.00            
ATOM   1710  C8  G   X  80     111.090  80.800  27.570  0.00  0.00            
ATOM   1711  N7  G   X  80     111.430  79.580  27.180  0.00  0.00            
ATOM   1712  C5  G   X  80     112.530  79.880  26.300  0.00  0.00            
ATOM   1713  C6  G   X  80     113.410  79.170  25.430  0.00  0.00            
ATOM   1714  O6  G   X  80     113.500  77.970  25.340  0.00  0.00            
ATOM   1715  N1  G   X  80     114.350  79.860  24.700  0.00  0.00            
ATOM   1716  C2  G   X  80     114.380  81.230  24.780  0.00  0.00            
ATOM   1717  N2  G   X  80     115.130  81.890  24.020  0.00  0.00            
ATOM   1718  N3  G   X  80     113.610  81.940  25.490  0.00  0.00            
ATOM   1719  C4  G   X  80     112.720  81.210  26.240  0.00  0.00            
ATOM   1720  C3' G   X  80     109.230  83.640  26.270  0.00  0.00            
ATOM   1721  C2' G   X  80     110.660  83.590  25.770  0.00  0.00            
ATOM   1722  O2' G   X  80     111.140  84.650  25.000  0.00  0.00            
ATOM   1723  O3' G   X  80     108.370  84.560  25.650  0.00  0.00            
ATOM   1724  P   G   X  81     107.840  84.420  24.150  0.00  0.00            
ATOM   1725  OP1 G   X  81     108.970  84.530  23.250  0.00  0.00            
ATOM   1726  OP2 G   X  81     106.720  85.390  23.930  0.00  0.00            
ATOM   1727  O5' G   X  81     107.320  82.950  24.000  0.00  0.00            
ATOM   1728  C5' G   X  81     106.000  82.510  23.770  0.00  0.00            
ATOM   1729  C4' G   X  81     105.890  81.070  24.180  0.00  0.00            
ATOM   1730  O4' G   X  81     106.850  80.230  23.540  0.00  0.00            
ATOM   1731  C1' G   X  81     107.370  79.390  24.480  0.00  0.00            
ATOM   1732  N9  G   X  81     108.690  78.900  24.090  0.00  0.00            
ATOM   1733  C8  G   X  81     109.050  77.560  24.000  0.00  0.00            
ATOM   1734  N7  G   X  81     110.250  77.370  23.540  0.00  0.00            
ATOM   1735  C5  G   X  81     110.710  78.670  23.130  0.00  0.00            
ATOM   1736  C6  G   X  81     111.900  79.120  22.520  0.00  0.00            
ATOM   1737  O6  G   X  81     112.760  78.370  22.080  0.00  0.00            
ATOM   1738  N1  G   X  81     111.990  80.490  22.290  0.00  0.00            
ATOM   1739  C2  G   X  81     110.990  81.310  22.690  0.00  0.00            
ATOM   1740  N2  G   X  81     111.130  82.610  22.540  0.00  0.00            
ATOM   1741  N3  G   X  81     109.850  80.930  23.280  0.00  0.00            
ATOM   1742  C4  G   X  81     109.790  79.610  23.520  0.00  0.00            
ATOM   1743  C3' G   X  81     106.230  81.030  25.750  0.00  0.00            
ATOM   1744  C2' G   X  81     107.520  80.260  25.760  0.00  0.00            
ATOM   1745  O2' G   X  81     107.910  79.600  26.960  0.00  0.00            
ATOM   1746  O3' G   X  81     105.270  80.350  26.480  0.00  0.00            
ATOM   1747  P   U   X  82     103.790  80.910  26.660  0.00  0.00            
ATOM   1748  OP1 U   X  82     103.850  82.340  26.360  0.00  0.00            
ATOM   1749  OP2 U   X  82     103.280  80.570  28.030  0.00  0.00            
ATOM   1750  O5' U   X  82     102.940  80.030  25.580  0.00  0.00            
ATOM   1751  C5' U   X  82     102.450  78.760  25.910  0.00  0.00            
ATOM   1752  C4' U   X  82     102.080  77.890  24.640  0.00  0.00            
ATOM   1753  O4' U   X  82     101.280  78.650  23.720  0.00  0.00            
ATOM   1754  C1' U   X  82     101.630  78.340  22.420  0.00  0.00            
ATOM   1755  N1  U   X  82     102.140  79.570  21.670  0.00  0.00            
ATOM   1756  C6  U   X  82     102.610  80.710  22.240  0.00  0.00            
ATOM   1757  C5  U   X  82     103.010  81.840  21.610  0.00  0.00            
ATOM   1758  C4  U   X  82     102.910  81.780  20.150  0.00  0.00            
ATOM   1759  O4  U   X  82     103.220  82.680  19.370  0.00  0.00            
ATOM   1760  N3  U   X  82     102.480  80.590  19.590  0.00  0.00            
ATOM   1761  C2  U   X  82     102.090  79.500  20.270  0.00  0.00            
ATOM   1762  O2  U   X  82     101.570  78.570  19.650  0.00  0.00            
ATOM   1763  C3' U   X  82     103.260  77.340  23.850  0.00  0.00            
ATOM   1764  C2' U   X  82     102.660  77.190  22.450  0.00  0.00            
ATOM   1765  O2' U   X  82     101.880  76.020  22.200  0.00  0.00            
ATOM   1766  O3' U   X  82     103.690  76.110  24.470  0.00  0.00            
ATOM   1767  P   G   X  83     104.950  75.250  23.900  0.00  0.00            
ATOM   1768  OP1 G   X  83     105.340  74.260  24.880  0.00  0.00            
ATOM   1769  OP2 G   X  83     105.960  76.250  23.480  0.00  0.00            
ATOM   1770  O5' G   X  83     104.510  74.440  22.670  0.00  0.00            
ATOM   1771  C5' G   X  83     103.600  73.310  22.710  0.00  0.00            
ATOM   1772  C4' G   X  83     103.470  72.660  21.380  0.00  0.00            
ATOM   1773  O4' G   X  83     102.880  73.430  20.370  0.00  0.00            
ATOM   1774  C1' G   X  83     103.610  73.180  19.170  0.00  0.00            
ATOM   1775  N9  G   X  83     104.200  74.470  18.640  0.00  0.00            
ATOM   1776  C8  G   X  83     104.250  75.600  19.420  0.00  0.00            
ATOM   1777  N7  G   X  83     104.900  76.570  18.840  0.00  0.00            
ATOM   1778  C5  G   X  83     105.210  76.080  17.580  0.00  0.00            
ATOM   1779  C6  G   X  83     105.840  76.720  16.450  0.00  0.00            
ATOM   1780  O6  G   X  83     106.220  77.860  16.250  0.00  0.00            
ATOM   1781  N1  G   X  83     106.040  75.820  15.410  0.00  0.00            
ATOM   1782  C2  G   X  83     105.610  74.540  15.380  0.00  0.00            
ATOM   1783  N2  G   X  83     105.970  73.900  14.250  0.00  0.00            
ATOM   1784  N3  G   X  83     104.980  73.980  16.370  0.00  0.00            
ATOM   1785  C4  G   X  83     104.790  74.820  17.410  0.00  0.00            
ATOM   1786  C3' G   X  83     104.830  72.160  20.940  0.00  0.00            
ATOM   1787  C2' G   X  83     104.620  72.150  19.450  0.00  0.00            
ATOM   1788  O2' G   X  83     104.150  70.960  18.840  0.00  0.00            
ATOM   1789  O3' G   X  83     105.230  70.880  21.460  0.00  0.00            
ATOM   1790  P   A   X  84     106.740  70.720  21.960  0.00  0.00            
ATOM   1791  OP1 A   X  84     106.900  69.360  22.460  0.00  0.00            
ATOM   1792  OP2 A   X  84     107.090  71.750  22.940  0.00  0.00            
ATOM   1793  O5' A   X  84     107.570  71.010  20.560  0.00  0.00            
ATOM   1794  C5' A   X  84     107.640  70.040  19.580  0.00  0.00            
ATOM   1795  C4' A   X  84     108.280  70.600  18.290  0.00  0.00            
ATOM   1796  O4' A   X  84     107.440  71.540  17.720  0.00  0.00            
ATOM   1797  C1' A   X  84     108.280  72.350  16.900  0.00  0.00            
ATOM   1798  N9  A   X  84     108.230  73.750  17.490  0.00  0.00            
ATOM   1799  C8  A   X  84     107.990  74.150  18.730  0.00  0.00            
ATOM   1800  N7  A   X  84     108.250  75.400  18.930  0.00  0.00            
ATOM   1801  C5  A   X  84     108.730  75.840  17.690  0.00  0.00            
ATOM   1802  C6  A   X  84     109.060  77.100  17.080  0.00  0.00            
ATOM   1803  N6  A   X  84     109.090  78.320  17.630  0.00  0.00            
ATOM   1804  N1  A   X  84     109.570  77.110  15.820  0.00  0.00            
ATOM   1805  C2  A   X  84     109.710  75.980  15.220  0.00  0.00            
ATOM   1806  N3  A   X  84     109.240  74.740  15.530  0.00  0.00            
ATOM   1807  C4  A   X  84     108.730  74.780  16.800  0.00  0.00            
ATOM   1808  C3' A   X  84     109.710  71.070  18.180  0.00  0.00            
ATOM   1809  C2' A   X  84     109.710  71.770  16.830  0.00  0.00            
ATOM   1810  O2' A   X  84     109.630  70.880  15.740  0.00  0.00            
ATOM   1811  O3' A   X  84     110.700  70.070  18.240  0.00  0.00            
ATOM   1812  P   G   X  85     112.140  70.480  18.770  0.00  0.00            
ATOM   1813  OP1 G   X  85     112.840  69.180  18.700  0.00  0.00            
ATOM   1814  OP2 G   X  85     112.010  71.180  20.110  0.00  0.00            
ATOM   1815  O5' G   X  85     112.840  71.520  17.800  0.00  0.00            
ATOM   1816  C5' G   X  85     113.380  71.050  16.620  0.00  0.00            
ATOM   1817  C4' G   X  85     114.020  72.220  15.890  0.00  0.00            
ATOM   1818  O4' G   X  85     113.050  73.120  15.450  0.00  0.00            
ATOM   1819  C1' G   X  85     113.620  74.420  15.490  0.00  0.00            
ATOM   1820  N9  G   X  85     113.020  75.230  16.600  0.00  0.00            
ATOM   1821  C8  G   X  85     112.110  74.850  17.560  0.00  0.00            
ATOM   1822  N7  G   X  85     111.720  75.860  18.350  0.00  0.00            
ATOM   1823  C5  G   X  85     112.550  76.940  17.890  0.00  0.00            
ATOM   1824  C6  G   X  85     112.700  78.320  18.270  0.00  0.00            
ATOM   1825  O6  G   X  85     112.210  78.830  19.260  0.00  0.00            
ATOM   1826  N1  G   X  85     113.570  79.010  17.440  0.00  0.00            
ATOM   1827  C2  G   X  85     114.430  78.420  16.590  0.00  0.00            
ATOM   1828  N2  G   X  85     115.320  79.200  16.120  0.00  0.00            
ATOM   1829  N3  G   X  85     114.400  77.140  16.240  0.00  0.00            
ATOM   1830  C4  G   X  85     113.380  76.470  16.910  0.00  0.00            
ATOM   1831  C3' G   X  85     115.130  72.970  16.570  0.00  0.00            
ATOM   1832  C2' G   X  85     115.100  74.260  15.710  0.00  0.00            
ATOM   1833  O2' G   X  85     115.740  74.030  14.420  0.00  0.00            
ATOM   1834  O3' G   X  85     116.370  72.280  16.480  0.00  0.00            
ATOM   1835  P   C   X  86     117.380  72.560  17.650  0.00  0.00            
ATOM   1836  OP1 C   X  86     118.390  71.570  17.370  0.00  0.00            
ATOM   1837  OP2 C   X  86     116.730  72.570  18.940  0.00  0.00            
ATOM   1838  O5' C   X  86     118.010  74.040  17.350  0.00  0.00            
ATOM   1839  C5' C   X  86     118.720  74.460  16.260  0.00  0.00            
ATOM   1840  C4' C   X  86     119.050  75.970  16.300  0.00  0.00            
ATOM   1841  O4' C   X  86     117.960  76.860  16.280  0.00  0.00            
ATOM   1842  C1' C   X  86     118.340  78.090  16.920  0.00  0.00            
ATOM   1843  N1  C   X  86     117.540  78.520  18.160  0.00  0.00            
ATOM   1844  C6  C   X  86     116.740  77.590  18.830  0.00  0.00            
ATOM   1845  C5  C   X  86     115.790  78.050  19.680  0.00  0.00            
ATOM   1846  C4  C   X  86     115.690  79.450  19.820  0.00  0.00            
ATOM   1847  N4  C   X  86     114.850  79.850  20.680  0.00  0.00            
ATOM   1848  N3  C   X  86     116.510  80.380  19.300  0.00  0.00            
ATOM   1849  C2  C   X  86     117.460  79.900  18.390  0.00  0.00            
ATOM   1850  O2  C   X  86     118.170  80.720  17.830  0.00  0.00            
ATOM   1851  C3' C   X  86     119.860  76.400  17.540  0.00  0.00            
ATOM   1852  C2' C   X  86     119.860  77.880  17.340  0.00  0.00            
ATOM   1853  O2' C   X  86     120.730  78.350  16.310  0.00  0.00            
ATOM   1854  O3' C   X  86     121.170  75.820  17.760  0.00  0.00            
ATOM   1855  P   C   X  87     121.510  75.560  19.200  0.00  0.00            
ATOM   1856  OP1 C   X  87     122.920  75.160  19.240  0.00  0.00            
ATOM   1857  OP2 C   X  87     120.470  74.730  19.780  0.00  0.00            
ATOM   1858  O5' C   X  87     121.400  77.010  19.930  0.00  0.00            
ATOM   1859  C5' C   X  87     122.420  78.030  19.780  0.00  0.00            
ATOM   1860  C4' C   X  87     121.910  79.250  20.650  0.00  0.00            
ATOM   1861  O4' C   X  87     120.550  79.460  20.420  0.00  0.00            
ATOM   1862  C1' C   X  87     119.920  79.990  21.510  0.00  0.00            
ATOM   1863  N1  C   X  87     118.780  79.240  22.120  0.00  0.00            
ATOM   1864  C6  C   X  87     118.610  77.940  21.780  0.00  0.00            
ATOM   1865  C5  C   X  87     117.590  77.200  22.290  0.00  0.00            
ATOM   1866  C4  C   X  87     116.640  77.880  23.090  0.00  0.00            
ATOM   1867  N4  C   X  87     115.790  77.100  23.690  0.00  0.00            
ATOM   1868  N3  C   X  87     116.760  79.110  23.380  0.00  0.00            
ATOM   1869  C2  C   X  87     117.750  79.840  22.810  0.00  0.00            
ATOM   1870  O2  C   X  87     117.760  81.070  22.940  0.00  0.00            
ATOM   1871  C3' C   X  87     121.950  79.060  22.110  0.00  0.00            
ATOM   1872  C2' C   X  87     120.920  80.160  22.560  0.00  0.00            
ATOM   1873  O2' C   X  87     121.430  81.500  22.430  0.00  0.00            
ATOM   1874  O3' C   X  87     123.160  79.140  22.720  0.00  0.00            
ATOM   1875  P   C   X  88     123.470  78.470  24.090  0.00  0.00            
ATOM   1876  OP1 C   X  88     124.930  78.560  24.150  0.00  0.00            
ATOM   1877  OP2 C   X  88     122.810  77.150  24.170  0.00  0.00            
ATOM   1878  O5' C   X  88     122.830  79.430  25.200  0.00  0.00            
ATOM   1879  C5' C   X  88     123.360  80.720  25.400  0.00  0.00            
ATOM   1880  C4' C   X  88     122.400  81.710  26.000  0.00  0.00            
ATOM   1881  O4' C   X  88     121.210  81.650  25.210  0.00  0.00            
ATOM   1882  C1' C   X  88     120.000  81.870  26.030  0.00  0.00            
ATOM   1883  N1  C   X  88     119.140  80.750  26.240  0.00  0.00            
ATOM   1884  C6  C   X  88     119.540  79.400  25.990  0.00  0.00            
ATOM   1885  C5  C   X  88     118.620  78.380  26.140  0.00  0.00            
ATOM   1886  C4  C   X  88     117.300  78.740  26.400  0.00  0.00            
ATOM   1887  N4  C   X  88     116.480  77.710  26.520  0.00  0.00            
ATOM   1888  N3  C   X  88     116.870  79.940  26.660  0.00  0.00            
ATOM   1889  C2  C   X  88     117.820  80.940  26.660  0.00  0.00            
ATOM   1890  O2  C   X  88     117.510  82.010  27.190  0.00  0.00            
ATOM   1891  C3' C   X  88     121.840  81.480  27.410  0.00  0.00            
ATOM   1892  C2' C   X  88     120.540  82.320  27.420  0.00  0.00            
ATOM   1893  O2' C   X  88     120.600  83.720  27.370  0.00  0.00            
ATOM   1894  O3' C   X  88     122.700  81.870  28.420  0.00  0.00            
ATOM   1895  P   G   X  89     122.490  81.400  29.940  0.00  0.00            
ATOM   1896  OP1 G   X  89     123.540  82.090  30.680  0.00  0.00            
ATOM   1897  OP2 G   X  89     122.450  79.910  29.970  0.00  0.00            
ATOM   1898  O5' G   X  89     121.140  81.940  30.490  0.00  0.00            
ATOM   1899  C5' G   X  89     120.880  83.350  30.700  0.00  0.00            
ATOM   1900  C4' G   X  89     119.560  83.530  31.450  0.00  0.00            
ATOM   1901  O4' G   X  89     118.460  83.010  30.750  0.00  0.00            
ATOM   1902  C1' G   X  89     117.640  82.250  31.690  0.00  0.00            
ATOM   1903  N9  G   X  89     117.890  80.810  31.300  0.00  0.00            
ATOM   1904  C8  G   X  89     118.630  80.260  30.220  0.00  0.00            
ATOM   1905  N7  G   X  89     118.460  78.970  30.030  0.00  0.00            
ATOM   1906  C5  G   X  89     117.450  78.640  30.970  0.00  0.00            
ATOM   1907  C6  G   X  89     116.740  77.450  31.290  0.00  0.00            
ATOM   1908  O6  G   X  89     116.930  76.280  31.010  0.00  0.00            
ATOM   1909  N1  G   X  89     115.740  77.560  32.260  0.00  0.00            
ATOM   1910  C2  G   X  89     115.480  78.730  32.910  0.00  0.00            
ATOM   1911  N2  G   X  89     114.540  78.680  33.780  0.00  0.00            
ATOM   1912  N3  G   X  89     116.120  79.860  32.660  0.00  0.00            
ATOM   1913  C4  G   X  89     117.120  79.750  31.730  0.00  0.00            
ATOM   1914  C3' G   X  89     119.630  82.850  32.870  0.00  0.00            
ATOM   1915  C2' G   X  89     118.150  82.590  33.110  0.00  0.00            
ATOM   1916  O2' G   X  89     117.510  83.770  33.530  0.00  0.00            
ATOM   1917  O3' G   X  89     120.310  83.650  33.800  0.00  0.00            
ATOM   1918  P   U   X  90     120.950  83.070  35.120  0.00  0.00            
ATOM   1919  OP1 U   X  90     121.350  84.220  35.930  0.00  0.00            
ATOM   1920  OP2 U   X  90     121.950  82.020  34.740  0.00  0.00            
ATOM   1921  O5' U   X  90     119.830  82.290  35.890  0.00  0.00            
ATOM   1922  C5' U   X  90     118.840  83.000  36.530  0.00  0.00            
ATOM   1923  C4' U   X  90     117.710  82.330  37.350  0.00  0.00            
ATOM   1924  O4' U   X  90     116.740  81.650  36.570  0.00  0.00            
ATOM   1925  C1' U   X  90     116.260  80.500  37.190  0.00  0.00            
ATOM   1926  N1  U   X  90     116.620  79.240  36.410  0.00  0.00            
ATOM   1927  C6  U   X  90     117.750  79.160  35.730  0.00  0.00            
ATOM   1928  C5  U   X  90     118.030  78.050  34.970  0.00  0.00            
ATOM   1929  C4  U   X  90     117.210  76.860  34.960  0.00  0.00            
ATOM   1930  O4  U   X  90     117.360  75.770  34.390  0.00  0.00            
ATOM   1931  N3  U   X  90     116.140  76.960  35.860  0.00  0.00            
ATOM   1932  C2  U   X  90     115.810  78.130  36.580  0.00  0.00            
ATOM   1933  O2  U   X  90     114.880  78.100  37.350  0.00  0.00            
ATOM   1934  C3' U   X  90     118.160  81.270  38.400  0.00  0.00            
ATOM   1935  C2' U   X  90     116.890  80.430  38.570  0.00  0.00            
ATOM   1936  O2' U   X  90     115.820  80.990  39.440  0.00  0.00            
ATOM   1937  O3' U   X  90     118.610  81.920  39.600  0.00  0.00            
ATOM   1938  P   C   X  91     119.080  81.150  40.830  0.00  0.00            
ATOM   1939  OP1 C   X  91     120.110  82.050  41.440  0.00  0.00            
ATOM   1940  OP2 C   X  91     119.420  79.740  40.490  0.00  0.00            
ATOM   1941  O5' C   X  91     117.790  81.190  41.640  0.00  0.00            
ATOM   1942  C5' C   X  91     117.300  82.490  42.080  0.00  0.00            
ATOM   1943  C4' C   X  91     116.120  82.300  42.950  0.00  0.00            
ATOM   1944  O4' C   X  91     115.000  81.600  42.270  0.00  0.00            
ATOM   1945  C1' C   X  91     114.290  80.730  43.240  0.00  0.00            
ATOM   1946  N1  C   X  91     114.410  79.330  42.870  0.00  0.00            
ATOM   1947  C6  C   X  91     115.170  78.910  41.850  0.00  0.00            
ATOM   1948  C5  C   X  91     115.170  77.580  41.620  0.00  0.00            
ATOM   1949  C4  C   X  91     114.320  76.740  42.350  0.00  0.00            
ATOM   1950  N4  C   X  91     114.160  75.520  42.070  0.00  0.00            
ATOM   1951  N3  C   X  91     113.430  77.140  43.180  0.00  0.00            
ATOM   1952  C2  C   X  91     113.460  78.500  43.450  0.00  0.00            
ATOM   1953  O2  C   X  91     112.580  78.820  44.210  0.00  0.00            
ATOM   1954  C3' C   X  91     116.330  81.430  44.250  0.00  0.00            
ATOM   1955  C2' C   X  91     114.930  81.050  44.630  0.00  0.00            
ATOM   1956  O2' C   X  91     114.300  82.190  45.200  0.00  0.00            
ATOM   1957  O3' C   X  91     117.060  82.240  45.210  0.00  0.00            
ATOM   1958  P   A   X  92     118.050  81.540  46.210  0.00  0.00            
ATOM   1959  OP1 A   X  92     118.120  82.420  47.400  0.00  0.00            
ATOM   1960  OP2 A   X  92     119.280  81.280  45.490  0.00  0.00            
ATOM   1961  O5' A   X  92     117.330  80.200  46.600  0.00  0.00            
ATOM   1962  C5' A   X  92     116.250  80.050  47.500  0.00  0.00            
ATOM   1963  C4' A   X  92     115.560  78.680  47.420  0.00  0.00            
ATOM   1964  O4' A   X  92     115.190  78.120  46.150  0.00  0.00            
ATOM   1965  C1' A   X  92     115.230  76.740  46.200  0.00  0.00            
ATOM   1966  N9  A   X  92     116.270  76.300  45.260  0.00  0.00            
ATOM   1967  C8  A   X  92     117.120  77.060  44.450  0.00  0.00            
ATOM   1968  N7  A   X  92     117.760  76.390  43.490  0.00  0.00            
ATOM   1969  C5  A   X  92     117.170  75.150  43.600  0.00  0.00            
ATOM   1970  C6  A   X  92     117.180  73.920  42.790  0.00  0.00            
ATOM   1971  N6  A   X  92     118.050  73.680  41.800  0.00  0.00            
ATOM   1972  N1  A   X  92     116.470  72.880  43.100  0.00  0.00            
ATOM   1973  C2  A   X  92     115.750  72.860  44.230  0.00  0.00            
ATOM   1974  N3  A   X  92     115.590  73.930  45.080  0.00  0.00            
ATOM   1975  C4  A   X  92     116.250  75.060  44.630  0.00  0.00            
ATOM   1976  C3' A   X  92     116.460  77.640  47.990  0.00  0.00            
ATOM   1977  C2' A   X  92     115.770  76.300  47.600  0.00  0.00            
ATOM   1978  O2' A   X  92     114.610  76.120  48.360  0.00  0.00            
ATOM   1979  O3' A   X  92     116.610  77.810  49.450  0.00  0.00            
ATOM   1980  P   C   X  93     117.900  77.340  50.310  0.00  0.00            
ATOM   1981  OP1 C   X  93     117.650  77.590  51.750  0.00  0.00            
ATOM   1982  OP2 C   X  93     119.070  77.930  49.740  0.00  0.00            
ATOM   1983  O5' C   X  93     117.980  75.760  50.100  0.00  0.00            
ATOM   1984  C5' C   X  93     117.010  74.880  50.690  0.00  0.00            
ATOM   1985  C4' C   X  93     117.070  73.460  50.150  0.00  0.00            
ATOM   1986  O4' C   X  93     116.830  73.370  48.720  0.00  0.00            
ATOM   1987  C1' C   X  93     117.590  72.300  48.160  0.00  0.00            
ATOM   1988  N1  C   X  93     118.520  72.700  47.070  0.00  0.00            
ATOM   1989  C6  C   X  93     118.860  74.020  46.860  0.00  0.00            
ATOM   1990  C5  C   X  93     119.600  74.420  45.830  0.00  0.00            
ATOM   1991  C4  C   X  93     120.050  73.450  44.960  0.00  0.00            
ATOM   1992  N4  C   X  93     120.570  73.790  43.860  0.00  0.00            
ATOM   1993  N3  C   X  93     119.800  72.190  45.080  0.00  0.00            
ATOM   1994  C2  C   X  93     119.060  71.800  46.140  0.00  0.00            
ATOM   1995  O2  C   X  93     118.730  70.600  46.120  0.00  0.00            
ATOM   1996  C3' C   X  93     118.440  72.830  50.330  0.00  0.00            
ATOM   1997  C2' C   X  93     118.300  71.680  49.330  0.00  0.00            
ATOM   1998  O2' C   X  93     117.640  70.540  49.840  0.00  0.00            
ATOM   1999  O3' C   X  93     118.480  72.420  51.710  0.00  0.00            
ATOM   2000  P   A   X  94     119.960  72.260  52.340  0.00  0.00            
ATOM   2001  OP1 A   X  94     119.790  71.660  53.700  0.00  0.00            
ATOM   2002  OP2 A   X  94     120.620  73.590  52.210  0.00  0.00            
ATOM   2003  O5' A   X  94     120.710  71.280  51.300  0.00  0.00            
ATOM   2004  C5' A   X  94     120.560  69.840  51.320  0.00  0.00            
ATOM   2005  C4' A   X  94     121.240  69.050  50.280  0.00  0.00            
ATOM   2006  O4' A   X  94     120.880  69.410  48.930  0.00  0.00            
ATOM   2007  C1' A   X  94     122.050  69.290  48.100  0.00  0.00            
ATOM   2008  N9  A   X  94     122.410  70.560  47.460  0.00  0.00            
ATOM   2009  C8  A   X  94     122.080  71.850  47.890  0.00  0.00            
ATOM   2010  N7  A   X  94     122.490  72.690  46.980  0.00  0.00            
ATOM   2011  C5  A   X  94     123.010  71.930  45.970  0.00  0.00            
ATOM   2012  C6  A   X  94     123.660  72.130  44.740  0.00  0.00            
ATOM   2013  N6  A   X  94     123.850  73.330  44.180  0.00  0.00            
ATOM   2014  N1  A   X  94     124.150  71.170  43.980  0.00  0.00            
ATOM   2015  C2  A   X  94     124.070  69.940  44.420  0.00  0.00            
ATOM   2016  N3  A   X  94     123.490  69.550  45.530  0.00  0.00            
ATOM   2017  C4  A   X  94     123.050  70.620  46.300  0.00  0.00            
ATOM   2018  C3' A   X  94     122.740  69.170  50.350  0.00  0.00            
ATOM   2019  C2' A   X  94     123.150  68.700  48.980  0.00  0.00            
ATOM   2020  O2' A   X  94     123.300  67.290  48.840  0.00  0.00            
ATOM   2021  O3' A   X  94     123.280  68.380  51.420  0.00  0.00            
ATOM   2022  P   G   X  95     124.580  68.820  52.130  0.00  0.00            
ATOM   2023  OP1 G   X  95     124.640  67.920  53.320  0.00  0.00            
ATOM   2024  OP2 G   X  95     124.620  70.290  52.360  0.00  0.00            
ATOM   2025  O5' G   X  95     125.750  68.420  51.160  0.00  0.00            
ATOM   2026  C5' G   X  95     125.960  67.010  50.840  0.00  0.00            
ATOM   2027  C4' G   X  95     126.790  66.910  49.530  0.00  0.00            
ATOM   2028  O4' G   X  95     126.140  67.620  48.460  0.00  0.00            
ATOM   2029  C1' G   X  95     127.010  68.340  47.630  0.00  0.00            
ATOM   2030  N9  G   X  95     126.820  69.820  47.710  0.00  0.00            
ATOM   2031  C8  G   X  95     126.630  70.680  48.760  0.00  0.00            
ATOM   2032  N7  G   X  95     126.260  71.950  48.440  0.00  0.00            
ATOM   2033  C5  G   X  95     126.560  71.880  47.080  0.00  0.00            
ATOM   2034  C6  G   X  95     126.590  72.940  46.110  0.00  0.00            
ATOM   2035  O6  G   X  95     126.330  74.090  46.430  0.00  0.00            
ATOM   2036  N1  G   X  95     127.030  72.660  44.890  0.00  0.00            
ATOM   2037  C2  G   X  95     127.500  71.400  44.640  0.00  0.00            
ATOM   2038  N2  G   X  95     128.050  71.180  43.520  0.00  0.00            
ATOM   2039  N3  G   X  95     127.370  70.290  45.400  0.00  0.00            
ATOM   2040  C4  G   X  95     126.940  70.630  46.680  0.00  0.00            
ATOM   2041  C3' G   X  95     128.230  67.420  49.510  0.00  0.00            
ATOM   2042  C2' G   X  95     128.430  67.950  48.070  0.00  0.00            
ATOM   2043  O2' G   X  95     128.690  66.850  47.180  0.00  0.00            
ATOM   2044  O3' G   X  95     129.210  66.480  49.950  0.00  0.00            
ATOM   2045  P   C   X  96     130.660  67.020  50.260  0.00  0.00            
ATOM   2046  OP1 C   X  96     131.440  65.810  50.510  0.00  0.00            
ATOM   2047  OP2 C   X  96     130.570  67.930  51.400  0.00  0.00            
ATOM   2048  O5' C   X  96     131.260  67.780  49.020  0.00  0.00            
ATOM   2049  C5' C   X  96     131.850  67.140  47.940  0.00  0.00            
ATOM   2050  C4' C   X  96     132.160  68.070  46.760  0.00  0.00            
ATOM   2051  O4' C   X  96     130.990  68.810  46.180  0.00  0.00            
ATOM   2052  C1' C   X  96     131.500  70.090  45.760  0.00  0.00            
ATOM   2053  N1  C   X  96     130.810  71.190  46.650  0.00  0.00            
ATOM   2054  C6  C   X  96     130.370  70.990  47.910  0.00  0.00            
ATOM   2055  C5  C   X  96     129.820  72.040  48.580  0.00  0.00            
ATOM   2056  C4  C   X  96     129.720  73.240  47.870  0.00  0.00            
ATOM   2057  N4  C   X  96     128.810  74.090  48.280  0.00  0.00            
ATOM   2058  N3  C   X  96     130.100  73.420  46.630  0.00  0.00            
ATOM   2059  C2  C   X  96     130.750  72.420  46.060  0.00  0.00            
ATOM   2060  O2  C   X  96     131.170  72.580  44.860  0.00  0.00            
ATOM   2061  C3' C   X  96     133.170  69.130  47.070  0.00  0.00            
ATOM   2062  C2' C   X  96     133.040  70.150  45.970  0.00  0.00            
ATOM   2063  O2' C   X  96     133.690  69.660  44.820  0.00  0.00            
ATOM   2064  O3' C   X  96     134.420  68.550  47.070  0.00  0.00            
ATOM   2065  P   U   X  97     135.570  69.010  48.050  0.00  0.00            
ATOM   2066  OP1 U   X  97     136.780  68.290  47.790  0.00  0.00            
ATOM   2067  OP2 U   X  97     134.990  68.840  49.410  0.00  0.00            
ATOM   2068  O5' U   X  97     135.920  70.570  47.880  0.00  0.00            
ATOM   2069  C5' U   X  97     136.670  71.020  46.770  0.00  0.00            
ATOM   2070  C4' U   X  97     136.540  72.550  46.560  0.00  0.00            
ATOM   2071  O4' U   X  97     135.190  72.860  46.280  0.00  0.00            
ATOM   2072  C1' U   X  97     134.900  74.190  46.810  0.00  0.00            
ATOM   2073  N1  U   X  97     133.810  74.160  47.730  0.00  0.00            
ATOM   2074  C6  U   X  97     133.710  73.260  48.640  0.00  0.00            
ATOM   2075  C5  U   X  97     132.870  73.420  49.650  0.00  0.00            
ATOM   2076  C4  U   X  97     131.850  74.510  49.740  0.00  0.00            
ATOM   2077  O4  U   X  97     131.000  74.780  50.560  0.00  0.00            
ATOM   2078  N3  U   X  97     131.980  75.310  48.660  0.00  0.00            
ATOM   2079  C2  U   X  97     132.910  75.210  47.650  0.00  0.00            
ATOM   2080  O2  U   X  97     132.980  76.090  46.840  0.00  0.00            
ATOM   2081  C3' U   X  97     136.930  73.480  47.730  0.00  0.00            
ATOM   2082  C2' U   X  97     136.170  74.750  47.320  0.00  0.00            
ATOM   2083  O2' U   X  97     136.730  75.680  46.300  0.00  0.00            
ATOM   2084  O3' U   X  97     138.380  73.500  47.920  0.00  0.00            
ATOM   2085  P   C   X  98     138.980  74.440  49.010  0.00  0.00            
ATOM   2086  OP1 C   X  98     140.410  74.310  48.970  0.00  0.00            
ATOM   2087  OP2 C   X  98     138.320  74.020  50.250  0.00  0.00            
ATOM   2088  O5' C   X  98     138.650  75.940  48.830  0.00  0.00            
ATOM   2089  C5' C   X  98     139.360  76.730  47.910  0.00  0.00            
ATOM   2090  C4' C   X  98     138.800  78.180  47.950  0.00  0.00            
ATOM   2091  O4' C   X  98     137.520  78.170  47.420  0.00  0.00            
ATOM   2092  C1' C   X  98     136.810  79.290  47.940  0.00  0.00            
ATOM   2093  N1  C   X  98     135.410  78.930  48.380  0.00  0.00            
ATOM   2094  C6  C   X  98     135.210  77.990  49.350  0.00  0.00            
ATOM   2095  C5  C   X  98     133.930  77.680  49.710  0.00  0.00            
ATOM   2096  C4  C   X  98     132.850  78.390  49.190  0.00  0.00            
ATOM   2097  N4  C   X  98     131.600  78.330  49.590  0.00  0.00            
ATOM   2098  N3  C   X  98     133.060  79.430  48.350  0.00  0.00            
ATOM   2099  C2  C   X  98     134.320  79.630  47.870  0.00  0.00            
ATOM   2100  O2  C   X  98     134.550  80.500  47.000  0.00  0.00            
ATOM   2101  C3' C   X  98     138.810  78.990  49.300  0.00  0.00            
ATOM   2102  C2' C   X  98     137.650  79.960  49.030  0.00  0.00            
ATOM   2103  O2' C   X  98     138.160  81.220  48.630  0.00  0.00            
ATOM   2104  O3' C   X  98     140.120  79.450  49.700  0.00  0.00            
ATOM   2105  P   G   X  99     140.520  80.080  51.040  0.00  0.00            
ATOM   2106  OP1 G   X  99     142.020  80.110  51.070  0.00  0.00            
ATOM   2107  OP2 G   X  99     139.820  79.150  52.010  0.00  0.00            
ATOM   2108  O5' G   X  99     140.030  81.530  51.240  0.00  0.00            
ATOM   2109  C5' G   X  99     140.650  82.640  50.570  0.00  0.00            
ATOM   2110  C4' G   X  99     139.740  83.940  50.550  0.00  0.00            
ATOM   2111  O4' G   X  99     138.430  83.690  50.070  0.00  0.00            
ATOM   2112  C1' G   X  99     137.460  83.970  51.040  0.00  0.00            
ATOM   2113  N9  G   X  99     136.850  82.710  51.580  0.00  0.00            
ATOM   2114  C8  G   X  99     137.190  81.810  52.530  0.00  0.00            
ATOM   2115  N7  G   X  99     136.310  80.880  52.690  0.00  0.00            
ATOM   2116  C5  G   X  99     135.280  81.210  51.850  0.00  0.00            
ATOM   2117  C6  G   X  99     134.000  80.670  51.700  0.00  0.00            
ATOM   2118  O6  G   X  99     133.500  79.660  52.210  0.00  0.00            
ATOM   2119  N1  G   X  99     133.210  81.310  50.750  0.00  0.00            
ATOM   2120  C2  G   X  99     133.630  82.440  50.090  0.00  0.00            
ATOM   2121  N2  G   X  99     132.720  82.960  49.280  0.00  0.00            
ATOM   2122  N3  G   X  99     134.840  82.990  50.150  0.00  0.00            
ATOM   2123  C4  G   X  99     135.630  82.310  51.130  0.00  0.00            
ATOM   2124  C3' G   X  99     139.680  84.590  51.950  0.00  0.00            
ATOM   2125  C2' G   X  99     138.130  84.820  52.140  0.00  0.00            
ATOM   2126  O2' G   X  99     137.730  86.160  51.910  0.00  0.00            
ATOM   2127  O3' G   X  99     140.520  85.720  52.000  0.00  0.00            
ENDMDL
MODEL        3
ATOM      1  O5' G   X   1     105.320  76.130  43.390  0.00  0.00            
ATOM      2  C5' G   X   1     106.600  76.640  43.370  0.00  0.00            
ATOM      3  C4' G   X   1     106.810  77.820  44.330  0.00  0.00            
ATOM      4  O4' G   X   1     106.110  79.030  43.950  0.00  0.00            
ATOM      5  C1' G   X   1     105.590  79.640  45.150  0.00  0.00            
ATOM      6  N9  G   X   1     104.140  79.420  45.140  0.00  0.00            
ATOM      7  C8  G   X   1     103.380  79.020  44.070  0.00  0.00            
ATOM      8  N7  G   X   1     102.080  78.960  44.350  0.00  0.00            
ATOM      9  C5  G   X   1     101.990  79.540  45.620  0.00  0.00            
ATOM     10  C6  G   X   1     100.880  79.980  46.370  0.00  0.00            
ATOM     11  O6  G   X   1      99.670  79.830  46.010  0.00  0.00            
ATOM     12  N1  G   X   1     101.230  80.610  47.550  0.00  0.00            
ATOM     13  C2  G   X   1     102.560  80.910  47.930  0.00  0.00            
ATOM     14  N2  G   X   1     102.850  81.660  48.980  0.00  0.00            
ATOM     15  N3  G   X   1     103.610  80.680  47.150  0.00  0.00            
ATOM     16  C4  G   X   1     103.230  79.890  46.030  0.00  0.00            
ATOM     17  C3' G   X   1     106.430  77.510  45.720  0.00  0.00            
ATOM     18  C2' G   X   1     106.260  78.900  46.350  0.00  0.00            
ATOM     19  O2' G   X   1     107.600  79.460  46.540  0.00  0.00            
ATOM     20  O3' G   X   1     107.490  76.750  46.410  0.00  0.00            
ATOM     21  P   G   X   2     107.230  75.790  47.660  0.00  0.00            
ATOM     22  OP1 G   X   2     108.580  75.390  48.120  0.00  0.00            
ATOM     23  OP2 G   X   2     106.250  74.710  47.380  0.00  0.00            
ATOM     24  O5' G   X   2     106.530  76.700  48.750  0.00  0.00            
ATOM     25  C5' G   X   2     107.280  77.480  49.660  0.00  0.00            
ATOM     26  C4' G   X   2     106.400  78.140  50.670  0.00  0.00            
ATOM     27  O4' G   X   2     105.440  78.940  50.100  0.00  0.00            
ATOM     28  C1' G   X   2     104.290  78.950  50.920  0.00  0.00            
ATOM     29  N9  G   X   2     103.110  78.400  50.100  0.00  0.00            
ATOM     30  C8  G   X   2     103.080  77.770  48.900  0.00  0.00            
ATOM     31  N7  G   X   2     101.960  77.590  48.320  0.00  0.00            
ATOM     32  C5  G   X   2     101.090  78.020  49.330  0.00  0.00            
ATOM     33  C6  G   X   2      99.670  78.200  49.240  0.00  0.00            
ATOM     34  O6  G   X   2      98.950  77.750  48.350  0.00  0.00            
ATOM     35  N1  G   X   2      99.200  78.850  50.340  0.00  0.00            
ATOM     36  C2  G   X   2      99.890  79.280  51.380  0.00  0.00            
ATOM     37  N2  G   X   2      99.190  79.730  52.380  0.00  0.00            
ATOM     38  N3  G   X   2     101.200  79.160  51.460  0.00  0.00            
ATOM     39  C4  G   X   2     101.790  78.550  50.380  0.00  0.00            
ATOM     40  C3' G   X   2     105.580  77.110  51.420  0.00  0.00            
ATOM     41  C2' G   X   2     104.660  78.070  52.130  0.00  0.00            
ATOM     42  O2' G   X   2     105.280  79.000  53.040  0.00  0.00            
ATOM     43  O3' G   X   2     106.370  76.390  52.330  0.00  0.00            
ATOM     44  P   C   X   3     105.920  74.920  52.870  0.00  0.00            
ATOM     45  OP1 C   X   3     107.080  74.660  53.790  0.00  0.00            
ATOM     46  OP2 C   X   3     105.580  74.030  51.740  0.00  0.00            
ATOM     47  O5' C   X   3     104.540  75.100  53.650  0.00  0.00            
ATOM     48  C5' C   X   3     104.490  75.690  54.970  0.00  0.00            
ATOM     49  C4' C   X   3     103.120  76.190  55.430  0.00  0.00            
ATOM     50  O4' C   X   3     102.400  77.170  54.660  0.00  0.00            
ATOM     51  C1' C   X   3     101.010  76.860  54.630  0.00  0.00            
ATOM     52  N1  C   X   3     100.520  76.460  53.360  0.00  0.00            
ATOM     53  C6  C   X   3     101.370  75.930  52.440  0.00  0.00            
ATOM     54  C5  C   X   3     100.900  75.460  51.250  0.00  0.00            
ATOM     55  C4  C   X   3      99.500  75.380  51.120  0.00  0.00            
ATOM     56  N4  C   X   3      98.960  75.050  50.010  0.00  0.00            
ATOM     57  N3  C   X   3      98.650  75.860  51.960  0.00  0.00            
ATOM     58  C2  C   X   3      99.130  76.340  53.140  0.00  0.00            
ATOM     59  O2  C   X   3      98.290  76.520  54.060  0.00  0.00            
ATOM     60  C3' C   X   3     102.090  75.010  55.510  0.00  0.00            
ATOM     61  C2' C   X   3     100.810  75.740  55.630  0.00  0.00            
ATOM     62  O2' C   X   3     100.680  76.420  56.930  0.00  0.00            
ATOM     63  O3' C   X   3     102.390  74.150  56.590  0.00  0.00            
ATOM     64  P   G   X   4     101.830  72.630  56.630  0.00  0.00            
ATOM     65  OP1 G   X   4     102.160  72.140  57.970  0.00  0.00            
ATOM     66  OP2 G   X   4     102.350  71.880  55.490  0.00  0.00            
ATOM     67  O5' G   X   4     100.260  72.690  56.380  0.00  0.00            
ATOM     68  C5' G   X   4      99.230  72.910  57.360  0.00  0.00            
ATOM     69  C4' G   X   4      97.840  72.620  56.730  0.00  0.00            
ATOM     70  O4' G   X   4      97.400  73.500  55.680  0.00  0.00            
ATOM     71  C1' G   X   4      96.460  72.680  54.870  0.00  0.00            
ATOM     72  N9  G   X   4      97.020  72.540  53.430  0.00  0.00            
ATOM     73  C8  G   X   4      98.270  72.220  52.990  0.00  0.00            
ATOM     74  N7  G   X   4      98.480  72.080  51.720  0.00  0.00            
ATOM     75  C5  G   X   4      97.240  72.300  51.240  0.00  0.00            
ATOM     76  C6  G   X   4      96.720  72.300  49.910  0.00  0.00            
ATOM     77  O6  G   X   4      97.270  72.160  48.830  0.00  0.00            
ATOM     78  N1  G   X   4      95.340  72.450  49.820  0.00  0.00            
ATOM     79  C2  G   X   4      94.500  72.580  50.900  0.00  0.00            
ATOM     80  N2  G   X   4      93.210  72.700  50.730  0.00  0.00            
ATOM     81  N3  G   X   4      94.940  72.640  52.110  0.00  0.00            
ATOM     82  C4  G   X   4      96.280  72.460  52.240  0.00  0.00            
ATOM     83  C3' G   X   4      97.640  71.230  56.170  0.00  0.00            
ATOM     84  C2' G   X   4      96.280  71.280  55.510  0.00  0.00            
ATOM     85  O2' G   X   4      95.170  71.210  56.320  0.00  0.00            
ATOM     86  O3' G   X   4      97.710  70.140  57.120  0.00  0.00            
ATOM     87  P   A   X   5      98.070  68.670  56.690  0.00  0.00            
ATOM     88  OP1 A   X   5      99.300  68.230  57.450  0.00  0.00            
ATOM     89  OP2 A   X   5      98.000  68.580  55.240  0.00  0.00            
ATOM     90  O5' A   X   5      96.780  67.780  57.180  0.00  0.00            
ATOM     91  C5' A   X   5      95.410  68.020  56.940  0.00  0.00            
ATOM     92  C4' A   X   5      94.600  66.880  57.580  0.00  0.00            
ATOM     93  O4' A   X   5      93.220  67.120  57.350  0.00  0.00            
ATOM     94  C1' A   X   5      92.780  66.220  56.310  0.00  0.00            
ATOM     95  N9  A   X   5      91.960  66.850  55.250  0.00  0.00            
ATOM     96  C8  A   X   5      90.700  66.460  54.860  0.00  0.00            
ATOM     97  N7  A   X   5      90.040  67.310  54.070  0.00  0.00            
ATOM     98  C5  A   X   5      91.020  68.290  53.850  0.00  0.00            
ATOM     99  C6  A   X   5      91.100  69.390  52.970  0.00  0.00            
ATOM    100  N6  A   X   5      90.200  69.690  52.040  0.00  0.00            
ATOM    101  N1  A   X   5      92.260  70.010  52.810  0.00  0.00            
ATOM    102  C2  A   X   5      93.330  69.630  53.530  0.00  0.00            
ATOM    103  N3  A   X   5      93.400  68.620  54.410  0.00  0.00            
ATOM    104  C4  A   X   5      92.230  67.940  54.480  0.00  0.00            
ATOM    105  C3' A   X   5      94.860  65.500  56.840  0.00  0.00            
ATOM    106  C2' A   X   5      93.970  65.580  55.620  0.00  0.00            
ATOM    107  O2' A   X   5      93.690  64.310  55.080  0.00  0.00            
ATOM    108  O3' A   X   5      94.450  64.380  57.620  0.00  0.00            
ATOM    109  P   C   X   6      95.390  63.250  58.080  0.00  0.00            
ATOM    110  OP1 C   X   6      96.210  62.890  56.970  0.00  0.00            
ATOM    111  OP2 C   X   6      94.570  62.190  58.650  0.00  0.00            
ATOM    112  O5' C   X   6      96.300  63.900  59.190  0.00  0.00            
ATOM    113  C5' C   X   6      95.780  64.320  60.460  0.00  0.00            
ATOM    114  C4' C   X   6      96.940  64.940  61.210  0.00  0.00            
ATOM    115  O4' C   X   6      98.130  64.200  61.000  0.00  0.00            
ATOM    116  C1' C   X   6      99.170  65.070  60.920  0.00  0.00            
ATOM    117  N1  C   X   6     100.410  64.570  60.290  0.00  0.00            
ATOM    118  C6  C   X   6     100.340  63.750  59.240  0.00  0.00            
ATOM    119  C5  C   X   6     101.450  63.250  58.690  0.00  0.00            
ATOM    120  C4  C   X   6     102.680  63.560  59.320  0.00  0.00            
ATOM    121  N4  C   X   6     103.830  63.300  58.870  0.00  0.00            
ATOM    122  N3  C   X   6     102.810  64.310  60.360  0.00  0.00            
ATOM    123  C2  C   X   6     101.670  64.850  60.880  0.00  0.00            
ATOM    124  O2  C   X   6     101.740  65.590  61.820  0.00  0.00            
ATOM    125  C3' C   X   6      97.230  66.360  60.800  0.00  0.00            
ATOM    126  C2' C   X   6      98.610  66.220  60.110  0.00  0.00            
ATOM    127  O2' C   X   6      99.410  67.390  60.120  0.00  0.00            
ATOM    128  O3' C   X   6      97.250  67.330  61.890  0.00  0.00            
ATOM    129  P   G   X   7      95.940  68.160  62.360  0.00  0.00            
ATOM    130  OP1 G   X   7      96.450  69.280  63.210  0.00  0.00            
ATOM    131  OP2 G   X   7      95.060  67.140  63.010  0.00  0.00            
ATOM    132  O5' G   X   7      95.160  68.720  61.090  0.00  0.00            
ATOM    133  C5' G   X   7      95.550  69.820  60.250  0.00  0.00            
ATOM    134  C4' G   X   7      94.290  70.690  59.980  0.00  0.00            
ATOM    135  O4' G   X   7      93.410  70.000  59.120  0.00  0.00            
ATOM    136  C1' G   X   7      92.180  69.750  59.820  0.00  0.00            
ATOM    137  N9  G   X   7      91.690  68.410  59.600  0.00  0.00            
ATOM    138  C8  G   X   7      92.010  67.200  60.170  0.00  0.00            
ATOM    139  N7  G   X   7      91.240  66.180  59.870  0.00  0.00            
ATOM    140  C5  G   X   7      90.300  66.790  59.040  0.00  0.00            
ATOM    141  C6  G   X   7      89.200  66.170  58.280  0.00  0.00            
ATOM    142  O6  G   X   7      88.770  65.030  58.260  0.00  0.00            
ATOM    143  N1  G   X   7      88.530  67.090  57.550  0.00  0.00            
ATOM    144  C2  G   X   7      88.850  68.410  57.380  0.00  0.00            
ATOM    145  N2  G   X   7      88.230  69.090  56.490  0.00  0.00            
ATOM    146  N3  G   X   7      89.830  69.010  58.170  0.00  0.00            
ATOM    147  C4  G   X   7      90.540  68.120  58.930  0.00  0.00            
ATOM    148  C3' G   X   7      93.480  71.160  61.260  0.00  0.00            
ATOM    149  C2' G   X   7      92.480  70.010  61.340  0.00  0.00            
ATOM    150  O2' G   X   7      91.290  70.200  62.110  0.00  0.00            
ATOM    151  O3' G   X   7      92.880  72.440  61.060  0.00  0.00            
ATOM    152  P   A   X   8      93.100  73.720  62.060  0.00  0.00            
ATOM    153  OP1 A   X   8      93.710  73.250  63.320  0.00  0.00            
ATOM    154  OP2 A   X   8      91.760  74.330  62.090  0.00  0.00            
ATOM    155  O5' A   X   8      94.060  74.660  61.220  0.00  0.00            
ATOM    156  C5' A   X   8      95.460  74.420  61.100  0.00  0.00            
ATOM    157  C4' A   X   8      95.990  74.950  59.740  0.00  0.00            
ATOM    158  O4' A   X   8      95.520  74.160  58.650  0.00  0.00            
ATOM    159  C1' A   X   8      95.020  74.970  57.590  0.00  0.00            
ATOM    160  N9  A   X   8      93.550  75.080  57.540  0.00  0.00            
ATOM    161  C8  A   X   8      92.560  74.390  58.220  0.00  0.00            
ATOM    162  N7  A   X   8      91.360  74.700  57.830  0.00  0.00            
ATOM    163  C5  A   X   8      91.520  75.660  56.860  0.00  0.00            
ATOM    164  C6  A   X   8      90.690  76.470  55.980  0.00  0.00            
ATOM    165  N6  A   X   8      89.400  76.510  56.070  0.00  0.00            
ATOM    166  N1  A   X   8      91.180  77.370  55.060  0.00  0.00            
ATOM    167  C2  A   X   8      92.490  77.380  54.920  0.00  0.00            
ATOM    168  N3  A   X   8      93.340  76.670  55.610  0.00  0.00            
ATOM    169  C4  A   X   8      92.840  75.840  56.610  0.00  0.00            
ATOM    170  C3' A   X   8      95.550  76.380  59.390  0.00  0.00            
ATOM    171  C2' A   X   8      95.680  76.280  57.850  0.00  0.00            
ATOM    172  O2' A   X   8      96.950  76.230  57.350  0.00  0.00            
ATOM    173  O3' A   X   8      96.360  77.440  59.790  0.00  0.00            
ATOM    174  P   U   X   9      95.980  78.450  60.880  0.00  0.00            
ATOM    175  OP1 U   X   9      97.210  78.900  61.620  0.00  0.00            
ATOM    176  OP2 U   X   9      94.880  77.970  61.740  0.00  0.00            
ATOM    177  O5' U   X   9      95.340  79.660  60.120  0.00  0.00            
ATOM    178  C5' U   X   9      96.040  80.570  59.250  0.00  0.00            
ATOM    179  C4' U   X   9      94.950  81.250  58.350  0.00  0.00            
ATOM    180  O4' U   X   9      94.290  80.280  57.470  0.00  0.00            
ATOM    181  C1' U   X   9      92.940  80.620  57.310  0.00  0.00            
ATOM    182  N1  U   X   9      91.950  79.660  57.870  0.00  0.00            
ATOM    183  C6  U   X   9      92.260  78.720  58.790  0.00  0.00            
ATOM    184  C5  U   X   9      91.330  77.880  59.340  0.00  0.00            
ATOM    185  C4  U   X   9      89.950  77.900  58.940  0.00  0.00            
ATOM    186  O4  U   X   9      89.030  77.220  59.380  0.00  0.00            
ATOM    187  N3  U   X   9      89.680  78.770  57.900  0.00  0.00            
ATOM    188  C2  U   X   9      90.650  79.710  57.440  0.00  0.00            
ATOM    189  O2  U   X   9      90.270  80.610  56.710  0.00  0.00            
ATOM    190  C3' U   X   9      93.780  81.900  59.120  0.00  0.00            
ATOM    191  C2' U   X   9      92.700  81.980  58.000  0.00  0.00            
ATOM    192  O2' U   X   9      93.060  83.020  57.070  0.00  0.00            
ATOM    193  O3' U   X   9      94.020  83.220  59.630  0.00  0.00            
ATOM    194  P   C   X  10      93.200  83.830  60.880  0.00  0.00            
ATOM    195  OP1 C   X  10      93.360  85.270  60.870  0.00  0.00            
ATOM    196  OP2 C   X  10      93.660  83.080  62.070  0.00  0.00            
ATOM    197  O5' C   X  10      91.680  83.500  60.570  0.00  0.00            
ATOM    198  C5' C   X  10      90.830  84.230  59.740  0.00  0.00            
ATOM    199  C4' C   X  10      89.380  83.740  59.740  0.00  0.00            
ATOM    200  O4' C   X  10      89.320  82.310  59.430  0.00  0.00            
ATOM    201  C1' C   X  10      88.240  81.830  60.250  0.00  0.00            
ATOM    202  N1  C   X  10      88.750  80.720  61.140  0.00  0.00            
ATOM    203  C6  C   X  10      90.060  80.540  61.410  0.00  0.00            
ATOM    204  C5  C   X  10      90.510  79.370  62.010  0.00  0.00            
ATOM    205  C4  C   X  10      89.560  78.440  62.420  0.00  0.00            
ATOM    206  N4  C   X  10      90.040  77.450  63.130  0.00  0.00            
ATOM    207  N3  C   X  10      88.280  78.560  62.220  0.00  0.00            
ATOM    208  C2  C   X  10      87.850  79.740  61.610  0.00  0.00            
ATOM    209  O2  C   X  10      86.680  79.890  61.420  0.00  0.00            
ATOM    210  C3' C   X  10      88.790  83.870  61.180  0.00  0.00            
ATOM    211  C2' C   X  10      87.600  83.000  60.990  0.00  0.00            
ATOM    212  O2' C   X  10      86.550  83.580  60.230  0.00  0.00            
ATOM    213  O3' C   X  10      88.470  85.220  61.410  0.00  0.00            
ATOM    214  P   C   X  11      88.500  85.840  62.840  0.00  0.00            
ATOM    215  OP1 C   X  11      87.980  87.220  62.700  0.00  0.00            
ATOM    216  OP2 C   X  11      89.820  85.650  63.380  0.00  0.00            
ATOM    217  O5' C   X  11      87.550  84.940  63.780  0.00  0.00            
ATOM    218  C5' C   X  11      86.160  85.160  63.740  0.00  0.00            
ATOM    219  C4' C   X  11      85.320  84.040  64.360  0.00  0.00            
ATOM    220  O4' C   X  11      85.510  82.790  63.790  0.00  0.00            
ATOM    221  C1' C   X  11      85.250  81.810  64.780  0.00  0.00            
ATOM    222  N1  C   X  11      86.450  80.950  65.060  0.00  0.00            
ATOM    223  C6  C   X  11      87.690  81.340  64.660  0.00  0.00            
ATOM    224  C5  C   X  11      88.750  80.540  64.960  0.00  0.00            
ATOM    225  C4  C   X  11      88.520  79.360  65.660  0.00  0.00            
ATOM    226  N4  C   X  11      89.570  78.580  65.910  0.00  0.00            
ATOM    227  N3  C   X  11      87.300  78.940  66.110  0.00  0.00            
ATOM    228  C2  C   X  11      86.250  79.800  65.870  0.00  0.00            
ATOM    229  O2  C   X  11      85.140  79.470  66.350  0.00  0.00            
ATOM    230  C3' C   X  11      85.550  83.850  65.890  0.00  0.00            
ATOM    231  C2' C   X  11      84.830  82.560  65.990  0.00  0.00            
ATOM    232  O2' C   X  11      83.420  82.650  65.840  0.00  0.00            
ATOM    233  O3' C   X  11      84.920  84.850  66.730  0.00  0.00            
ATOM    234  P   G   X  12      85.370  85.100  68.280  0.00  0.00            
ATOM    235  OP1 G   X  12      84.690  86.280  68.740  0.00  0.00            
ATOM    236  OP2 G   X  12      86.830  85.080  68.410  0.00  0.00            
ATOM    237  O5' G   X  12      84.900  83.820  69.030  0.00  0.00            
ATOM    238  C5' G   X  12      83.550  83.580  69.330  0.00  0.00            
ATOM    239  C4' G   X  12      83.400  82.280  70.170  0.00  0.00            
ATOM    240  O4' G   X  12      83.970  81.160  69.620  0.00  0.00            
ATOM    241  C1' G   X  12      84.520  80.230  70.550  0.00  0.00            
ATOM    242  N9  G   X  12      85.990  80.050  70.450  0.00  0.00            
ATOM    243  C8  G   X  12      86.940  80.490  69.500  0.00  0.00            
ATOM    244  N7  G   X  12      88.130  80.040  69.730  0.00  0.00            
ATOM    245  C5  G   X  12      87.950  79.140  70.850  0.00  0.00            
ATOM    246  C6  G   X  12      88.860  78.230  71.480  0.00  0.00            
ATOM    247  O6  G   X  12      90.070  78.020  71.370  0.00  0.00            
ATOM    248  N1  G   X  12      88.240  77.500  72.510  0.00  0.00            
ATOM    249  C2  G   X  12      86.950  77.520  72.810  0.00  0.00            
ATOM    250  N2  G   X  12      86.480  76.670  73.660  0.00  0.00            
ATOM    251  N3  G   X  12      86.120  78.370  72.270  0.00  0.00            
ATOM    252  C4  G   X  12      86.650  79.100  71.260  0.00  0.00            
ATOM    253  C3' G   X  12      84.090  82.320  71.530  0.00  0.00            
ATOM    254  C2' G   X  12      84.140  80.790  71.890  0.00  0.00            
ATOM    255  O2' G   X  12      82.870  80.240  72.270  0.00  0.00            
ATOM    256  O3' G   X  12      83.440  83.180  72.500  0.00  0.00            
ATOM    257  P   G   X  13      84.190  83.520  73.910  0.00  0.00            
ATOM    258  OP1 G   X  13      83.220  84.400  74.570  0.00  0.00            
ATOM    259  OP2 G   X  13      85.470  84.070  73.500  0.00  0.00            
ATOM    260  O5' G   X  13      84.320  82.170  74.700  0.00  0.00            
ATOM    261  C5' G   X  13      83.320  81.640  75.530  0.00  0.00            
ATOM    262  C4' G   X  13      83.900  80.560  76.470  0.00  0.00            
ATOM    263  O4' G   X  13      84.600  79.530  75.780  0.00  0.00            
ATOM    264  C1' G   X  13      85.700  79.130  76.550  0.00  0.00            
ATOM    265  N9  G   X  13      87.020  79.530  75.850  0.00  0.00            
ATOM    266  C8  G   X  13      87.320  80.400  74.910  0.00  0.00            
ATOM    267  N7  G   X  13      88.590  80.270  74.470  0.00  0.00            
ATOM    268  C5  G   X  13      89.070  79.210  75.230  0.00  0.00            
ATOM    269  C6  G   X  13      90.320  78.560  75.290  0.00  0.00            
ATOM    270  O6  G   X  13      91.270  78.800  74.580  0.00  0.00            
ATOM    271  N1  G   X  13      90.540  77.720  76.270  0.00  0.00            
ATOM    272  C2  G   X  13      89.500  77.330  77.110  0.00  0.00            
ATOM    273  N2  G   X  13      89.810  76.460  78.030  0.00  0.00            
ATOM    274  N3  G   X  13      88.240  77.790  77.000  0.00  0.00            
ATOM    275  C4  G   X  13      88.130  78.760  76.070  0.00  0.00            
ATOM    276  C3' G   X  13      84.880  81.190  77.470  0.00  0.00            
ATOM    277  C2' G   X  13      85.630  79.890  77.850  0.00  0.00            
ATOM    278  O2' G   X  13      85.030  78.950  78.810  0.00  0.00            
ATOM    279  O3' G   X  13      84.280  81.700  78.640  0.00  0.00            
ATOM    280  P   C   X  14      85.000  82.970  79.370  0.00  0.00            
ATOM    281  OP1 C   X  14      84.040  83.400  80.430  0.00  0.00            
ATOM    282  OP2 C   X  14      85.320  83.980  78.300  0.00  0.00            
ATOM    283  O5' C   X  14      86.320  82.350  80.090  0.00  0.00            
ATOM    284  C5' C   X  14      86.060  81.450  81.120  0.00  0.00            
ATOM    285  C4' C   X  14      87.270  80.870  81.680  0.00  0.00            
ATOM    286  O4' C   X  14      87.870  79.940  80.870  0.00  0.00            
ATOM    287  C1' C   X  14      89.270  79.910  81.180  0.00  0.00            
ATOM    288  N1  C   X  14      90.160  80.090  79.960  0.00  0.00            
ATOM    289  C6  C   X  14      89.660  80.800  78.890  0.00  0.00            
ATOM    290  C5  C   X  14      90.480  80.930  77.810  0.00  0.00            
ATOM    291  C4  C   X  14      91.730  80.350  77.890  0.00  0.00            
ATOM    292  N4  C   X  14      92.440  80.450  76.860  0.00  0.00            
ATOM    293  N3  C   X  14      92.190  79.640  78.890  0.00  0.00            
ATOM    294  C2  C   X  14      91.390  79.520  79.980  0.00  0.00            
ATOM    295  O2  C   X  14      91.780  78.880  80.980  0.00  0.00            
ATOM    296  C3' C   X  14      88.390  81.890  81.990  0.00  0.00            
ATOM    297  C2' C   X  14      89.530  80.920  82.270  0.00  0.00            
ATOM    298  O2' C   X  14      89.370  80.310  83.530  0.00  0.00            
ATOM    299  O3' C   X  14      87.960  82.780  83.130  0.00  0.00            
ATOM    300  P   C   X  15      89.030  83.520  84.100  0.00  0.00            
ATOM    301  OP1 C   X  15      89.620  82.580  85.050  0.00  0.00            
ATOM    302  OP2 C   X  15      88.320  84.640  84.740  0.00  0.00            
ATOM    303  O5' C   X  15      90.170  84.010  83.040  0.00  0.00            
ATOM    304  C5' C   X  15      91.470  83.700  83.200  0.00  0.00            
ATOM    305  C4' C   X  15      92.370  84.030  82.010  0.00  0.00            
ATOM    306  O4' C   X  15      91.960  83.230  80.910  0.00  0.00            
ATOM    307  C1' C   X  15      92.260  83.900  79.730  0.00  0.00            
ATOM    308  N1  C   X  15      91.050  84.160  78.860  0.00  0.00            
ATOM    309  C6  C   X  15      89.870  84.310  79.450  0.00  0.00            
ATOM    310  C5  C   X  15      88.740  84.270  78.740  0.00  0.00            
ATOM    311  C4  C   X  15      88.820  84.010  77.360  0.00  0.00            
ATOM    312  N4  C   X  15      87.780  83.680  76.640  0.00  0.00            
ATOM    313  N3  C   X  15      90.000  83.900  76.790  0.00  0.00            
ATOM    314  C2  C   X  15      91.170  84.000  77.480  0.00  0.00            
ATOM    315  O2  C   X  15      92.260  83.920  76.850  0.00  0.00            
ATOM    316  C3' C   X  15      92.450  85.430  81.530  0.00  0.00            
ATOM    317  C2' C   X  15      92.880  85.230  80.130  0.00  0.00            
ATOM    318  O2' C   X  15      94.330  85.020  79.980  0.00  0.00            
ATOM    319  O3' C   X  15      93.370  86.230  82.310  0.00  0.00            
ATOM    320  P   A   X  16      93.740  87.640  81.900  0.00  0.00            
ATOM    321  OP1 A   X  16      94.200  88.390  83.040  0.00  0.00            
ATOM    322  OP2 A   X  16      92.600  88.220  81.170  0.00  0.00            
ATOM    323  O5' A   X  16      94.910  87.670  80.840  0.00  0.00            
ATOM    324  C5' A   X  16      95.220  88.810  80.150  0.00  0.00            
ATOM    325  C4' A   X  16      96.700  89.140  80.220  0.00  0.00            
ATOM    326  O4' A   X  16      97.360  89.000  81.440  0.00  0.00            
ATOM    327  C1' A   X  16      98.660  88.550  81.310  0.00  0.00            
ATOM    328  N9  A   X  16      98.860  87.290  82.130  0.00  0.00            
ATOM    329  C8  A   X  16      98.040  86.900  83.210  0.00  0.00            
ATOM    330  N7  A   X  16      98.600  85.980  83.970  0.00  0.00            
ATOM    331  C5  A   X  16      99.850  85.760  83.330  0.00  0.00            
ATOM    332  C6  A   X  16     100.940  84.930  83.610  0.00  0.00            
ATOM    333  N6  A   X  16     100.900  83.980  84.580  0.00  0.00            
ATOM    334  N1  A   X  16     102.040  84.920  82.900  0.00  0.00            
ATOM    335  C2  A   X  16     102.110  85.720  81.810  0.00  0.00            
ATOM    336  N3  A   X  16     101.130  86.560  81.460  0.00  0.00            
ATOM    337  C4  A   X  16     100.020  86.580  82.290  0.00  0.00            
ATOM    338  C3' A   X  16      97.350  88.120  79.290  0.00  0.00            
ATOM    339  C2' A   X  16      98.810  88.290  79.720  0.00  0.00            
ATOM    340  O2' A   X  16      99.510  89.370  79.080  0.00  0.00            
ATOM    341  O3' A   X  16      97.320  88.630  77.980  0.00  0.00            
ATOM    342  P   U   X  17      96.970  87.640  76.780  0.00  0.00            
ATOM    343  OP1 U   X  17      97.190  88.390  75.510  0.00  0.00            
ATOM    344  OP2 U   X  17      95.660  87.010  77.120  0.00  0.00            
ATOM    345  O5' U   X  17      98.120  86.510  76.900  0.00  0.00            
ATOM    346  C5' U   X  17      99.520  86.790  76.530  0.00  0.00            
ATOM    347  C4' U   X  17     100.510  85.680  76.770  0.00  0.00            
ATOM    348  O4' U   X  17     100.730  85.620  78.200  0.00  0.00            
ATOM    349  C1' U   X  17     100.750  84.230  78.540  0.00  0.00            
ATOM    350  N1  U   X  17      99.710  83.950  79.580  0.00  0.00            
ATOM    351  C6  U   X  17      98.490  84.570  79.500  0.00  0.00            
ATOM    352  C5  U   X  17      97.570  84.420  80.510  0.00  0.00            
ATOM    353  C4  U   X  17      97.860  83.590  81.680  0.00  0.00            
ATOM    354  O4  U   X  17      97.030  83.180  82.490  0.00  0.00            
ATOM    355  N3  U   X  17      99.090  83.040  81.630  0.00  0.00            
ATOM    356  C2  U   X  17     100.020  83.210  80.700  0.00  0.00            
ATOM    357  O2  U   X  17     101.060  82.550  80.670  0.00  0.00            
ATOM    358  C3' U   X  17      99.920  84.370  76.310  0.00  0.00            
ATOM    359  C2' U   X  17     100.560  83.330  77.270  0.00  0.00            
ATOM    360  O2' U   X  17     101.830  82.940  76.760  0.00  0.00            
ATOM    361  O3' U   X  17     100.100  84.010  74.930  0.00  0.00            
ATOM    362  P   C   X  18      99.430  82.750  74.270  0.00  0.00            
ATOM    363  OP1 C   X  18      99.510  82.900  72.850  0.00  0.00            
ATOM    364  OP2 C   X  18      98.050  82.790  74.790  0.00  0.00            
ATOM    365  O5' C   X  18     100.120  81.380  74.810  0.00  0.00            
ATOM    366  C5' C   X  18     101.350  80.950  74.360  0.00  0.00            
ATOM    367  C4' C   X  18     102.090  79.900  75.220  0.00  0.00            
ATOM    368  O4' C   X  18     102.390  80.340  76.560  0.00  0.00            
ATOM    369  C1' C   X  18     102.500  79.190  77.390  0.00  0.00            
ATOM    370  N1  C   X  18     101.450  79.160  78.470  0.00  0.00            
ATOM    371  C6  C   X  18     100.360  79.990  78.460  0.00  0.00            
ATOM    372  C5  C   X  18      99.380  79.840  79.390  0.00  0.00            
ATOM    373  C4  C   X  18      99.660  78.930  80.490  0.00  0.00            
ATOM    374  N4  C   X  18      98.730  78.810  81.380  0.00  0.00            
ATOM    375  N3  C   X  18     100.710  78.120  80.580  0.00  0.00            
ATOM    376  C2  C   X  18     101.590  78.190  79.520  0.00  0.00            
ATOM    377  O2  C   X  18     102.460  77.330  79.380  0.00  0.00            
ATOM    378  C3' C   X  18     101.330  78.550  75.320  0.00  0.00            
ATOM    379  C2' C   X  18     102.270  78.000  76.350  0.00  0.00            
ATOM    380  O2' C   X  18     103.570  77.510  76.000  0.00  0.00            
ATOM    381  O3' C   X  18     101.230  77.770  74.090  0.00  0.00            
ATOM    382  P   A   X  19     100.010  76.730  73.860  0.00  0.00            
ATOM    383  OP1 A   X  19     100.460  75.940  72.730  0.00  0.00            
ATOM    384  OP2 A   X  19      98.760  77.470  73.730  0.00  0.00            
ATOM    385  O5' A   X  19      99.900  75.790  75.140  0.00  0.00            
ATOM    386  C5' A   X  19     100.950  74.900  75.500  0.00  0.00            
ATOM    387  C4' A   X  19     100.850  74.140  76.880  0.00  0.00            
ATOM    388  O4' A   X  19     100.910  75.120  77.930  0.00  0.00            
ATOM    389  C1' A   X  19      99.810  74.920  78.830  0.00  0.00            
ATOM    390  N9  A   X  19      98.690  75.870  78.600  0.00  0.00            
ATOM    391  C8  A   X  19      98.590  76.900  77.700  0.00  0.00            
ATOM    392  N7  A   X  19      97.420  77.480  77.570  0.00  0.00            
ATOM    393  C5  A   X  19      96.740  76.900  78.650  0.00  0.00            
ATOM    394  C6  A   X  19      95.370  77.070  79.150  0.00  0.00            
ATOM    395  N6  A   X  19      94.470  77.930  78.740  0.00  0.00            
ATOM    396  N1  A   X  19      94.880  76.310  80.180  0.00  0.00            
ATOM    397  C2  A   X  19      95.760  75.410  80.650  0.00  0.00            
ATOM    398  N3  A   X  19      97.020  75.080  80.240  0.00  0.00            
ATOM    399  C4  A   X  19      97.450  75.910  79.250  0.00  0.00            
ATOM    400  C3' A   X  19      99.540  73.330  77.110  0.00  0.00            
ATOM    401  C2' A   X  19      99.250  73.450  78.590  0.00  0.00            
ATOM    402  O2' A   X  19     100.020  72.500  79.290  0.00  0.00            
ATOM    403  O3' A   X  19      99.660  71.980  76.650  0.00  0.00            
ATOM    404  P   C   X  20      98.650  71.470  75.460  0.00  0.00            
ATOM    405  OP1 C   X  20      99.220  70.110  75.280  0.00  0.00            
ATOM    406  OP2 C   X  20      98.620  72.300  74.270  0.00  0.00            
ATOM    407  O5' C   X  20      97.220  71.370  76.220  0.00  0.00            
ATOM    408  C5' C   X  20      97.010  70.710  77.430  0.00  0.00            
ATOM    409  C4' C   X  20      95.660  71.120  78.110  0.00  0.00            
ATOM    410  O4' C   X  20      95.670  72.550  78.600  0.00  0.00            
ATOM    411  C1' C   X  20      94.300  73.040  78.490  0.00  0.00            
ATOM    412  N1  C   X  20      94.140  74.210  77.490  0.00  0.00            
ATOM    413  C6  C   X  20      95.190  74.470  76.660  0.00  0.00            
ATOM    414  C5  C   X  20      95.170  75.610  75.940  0.00  0.00            
ATOM    415  C4  C   X  20      94.000  76.440  75.990  0.00  0.00            
ATOM    416  N4  C   X  20      94.020  77.550  75.370  0.00  0.00            
ATOM    417  N3  C   X  20      92.950  76.190  76.710  0.00  0.00            
ATOM    418  C2  C   X  20      93.040  75.110  77.530  0.00  0.00            
ATOM    419  O2  C   X  20      92.000  74.940  78.180  0.00  0.00            
ATOM    420  C3' C   X  20      94.460  71.130  77.210  0.00  0.00            
ATOM    421  C2' C   X  20      93.420  71.900  78.040  0.00  0.00            
ATOM    422  O2' C   X  20      93.000  71.290  79.170  0.00  0.00            
ATOM    423  O3' C   X  20      93.990  69.790  77.150  0.00  0.00            
ATOM    424  P   C   X  21      93.250  69.260  75.820  0.00  0.00            
ATOM    425  OP1 C   X  21      93.060  67.790  76.040  0.00  0.00            
ATOM    426  OP2 C   X  21      94.020  69.710  74.610  0.00  0.00            
ATOM    427  O5' C   X  21      91.890  70.030  75.810  0.00  0.00            
ATOM    428  C5' C   X  21      90.860  69.600  76.660  0.00  0.00            
ATOM    429  C4' C   X  21      89.640  70.530  76.520  0.00  0.00            
ATOM    430  O4' C   X  21      89.900  71.860  76.960  0.00  0.00            
ATOM    431  C1' C   X  21      88.960  72.660  76.220  0.00  0.00            
ATOM    432  N1  C   X  21      89.810  73.500  75.290  0.00  0.00            
ATOM    433  C6  C   X  21      91.080  73.170  74.900  0.00  0.00            
ATOM    434  C5  C   X  21      91.690  73.860  73.900  0.00  0.00            
ATOM    435  C4  C   X  21      90.960  74.950  73.350  0.00  0.00            
ATOM    436  N4  C   X  21      91.430  75.660  72.390  0.00  0.00            
ATOM    437  N3  C   X  21      89.710  75.270  73.680  0.00  0.00            
ATOM    438  C2  C   X  21      89.120  74.550  74.700  0.00  0.00            
ATOM    439  O2  C   X  21      87.960  74.840  75.040  0.00  0.00            
ATOM    440  C3' C   X  21      88.970  70.490  75.100  0.00  0.00            
ATOM    441  C2' C   X  21      88.070  71.770  75.320  0.00  0.00            
ATOM    442  O2' C   X  21      86.940  71.360  76.130  0.00  0.00            
ATOM    443  O3' C   X  21      88.260  69.280  74.680  0.00  0.00            
ATOM    444  P   G   X  22      88.130  68.790  73.150  0.00  0.00            
ATOM    445  OP1 G   X  22      87.490  67.440  73.110  0.00  0.00            
ATOM    446  OP2 G   X  22      89.450  68.990  72.490  0.00  0.00            
ATOM    447  O5' G   X  22      87.050  69.830  72.430  0.00  0.00            
ATOM    448  C5' G   X  22      85.790  70.150  73.020  0.00  0.00            
ATOM    449  C4' G   X  22      85.060  71.380  72.480  0.00  0.00            
ATOM    450  O4' G   X  22      85.750  72.590  72.720  0.00  0.00            
ATOM    451  C1' G   X  22      85.500  73.670  71.760  0.00  0.00            
ATOM    452  N9  G   X  22      86.690  74.180  71.050  0.00  0.00            
ATOM    453  C8  G   X  22      87.950  73.680  71.150  0.00  0.00            
ATOM    454  N7  G   X  22      88.770  74.350  70.370  0.00  0.00            
ATOM    455  C5  G   X  22      88.080  75.270  69.630  0.00  0.00            
ATOM    456  C6  G   X  22      88.380  76.240  68.640  0.00  0.00            
ATOM    457  O6  G   X  22      89.440  76.570  68.070  0.00  0.00            
ATOM    458  N1  G   X  22      87.260  77.010  68.220  0.00  0.00            
ATOM    459  C2  G   X  22      86.040  76.840  68.810  0.00  0.00            
ATOM    460  N2  G   X  22      85.170  77.710  68.430  0.00  0.00            
ATOM    461  N3  G   X  22      85.750  76.000  69.830  0.00  0.00            
ATOM    462  C4  G   X  22      86.800  75.230  70.130  0.00  0.00            
ATOM    463  C3' G   X  22      84.880  71.510  70.950  0.00  0.00            
ATOM    464  C2' G   X  22      84.500  73.020  70.810  0.00  0.00            
ATOM    465  O2' G   X  22      83.140  73.220  71.240  0.00  0.00            
ATOM    466  O3' G   X  22      83.790  70.640  70.550  0.00  0.00            
ATOM    467  P   G   X  23      83.600  70.240  68.970  0.00  0.00            
ATOM    468  OP1 G   X  23      82.470  69.210  68.890  0.00  0.00            
ATOM    469  OP2 G   X  23      84.930  69.940  68.440  0.00  0.00            
ATOM    470  O5' G   X  23      83.110  71.580  68.310  0.00  0.00            
ATOM    471  C5' G   X  23      81.810  72.070  68.410  0.00  0.00            
ATOM    472  C4' G   X  23      81.630  73.420  67.680  0.00  0.00            
ATOM    473  O4' G   X  23      82.660  74.390  68.000  0.00  0.00            
ATOM    474  C1' G   X  23      82.960  75.070  66.800  0.00  0.00            
ATOM    475  N9  G   X  23      84.380  74.790  66.410  0.00  0.00            
ATOM    476  C8  G   X  23      85.270  73.870  66.830  0.00  0.00            
ATOM    477  N7  G   X  23      86.480  74.040  66.410  0.00  0.00            
ATOM    478  C5  G   X  23      86.350  75.070  65.490  0.00  0.00            
ATOM    479  C6  G   X  23      87.320  75.840  64.780  0.00  0.00            
ATOM    480  O6  G   X  23      88.520  75.670  64.720  0.00  0.00            
ATOM    481  N1  G   X  23      86.770  76.880  64.000  0.00  0.00            
ATOM    482  C2  G   X  23      85.460  77.240  64.020  0.00  0.00            
ATOM    483  N2  G   X  23      85.080  78.250  63.250  0.00  0.00            
ATOM    484  N3  G   X  23      84.530  76.600  64.760  0.00  0.00            
ATOM    485  C4  G   X  23      85.030  75.530  65.470  0.00  0.00            
ATOM    486  C3' G   X  23      81.790  73.190  66.170  0.00  0.00            
ATOM    487  C2' G   X  23      82.110  74.580  65.700  0.00  0.00            
ATOM    488  O2' G   X  23      80.950  75.420  65.620  0.00  0.00            
ATOM    489  O3' G   X  23      80.580  72.720  65.700  0.00  0.00            
ATOM    490  P   G   X  24      80.560  71.590  64.650  0.00  0.00            
ATOM    491  OP1 G   X  24      79.180  71.240  64.360  0.00  0.00            
ATOM    492  OP2 G   X  24      81.480  70.500  65.020  0.00  0.00            
ATOM    493  O5' G   X  24      81.230  72.220  63.310  0.00  0.00            
ATOM    494  C5' G   X  24      80.690  73.290  62.620  0.00  0.00            
ATOM    495  C4' G   X  24      81.660  73.880  61.540  0.00  0.00            
ATOM    496  O4' G   X  24      82.790  74.560  62.120  0.00  0.00            
ATOM    497  C1' G   X  24      83.960  74.350  61.390  0.00  0.00            
ATOM    498  N9  G   X  24      84.890  73.550  62.190  0.00  0.00            
ATOM    499  C8  G   X  24      84.610  72.480  62.950  0.00  0.00            
ATOM    500  N7  G   X  24      85.620  72.100  63.750  0.00  0.00            
ATOM    501  C5  G   X  24      86.700  72.800  63.250  0.00  0.00            
ATOM    502  C6  G   X  24      88.110  72.620  63.430  0.00  0.00            
ATOM    503  O6  G   X  24      88.690  71.790  64.140  0.00  0.00            
ATOM    504  N1  G   X  24      88.810  73.550  62.710  0.00  0.00            
ATOM    505  C2  G   X  24      88.310  74.390  61.820  0.00  0.00            
ATOM    506  N2  G   X  24      89.170  75.070  61.120  0.00  0.00            
ATOM    507  N3  G   X  24      86.980  74.570  61.540  0.00  0.00            
ATOM    508  C4  G   X  24      86.270  73.730  62.300  0.00  0.00            
ATOM    509  C3' G   X  24      82.240  72.900  60.580  0.00  0.00            
ATOM    510  C2' G   X  24      83.570  73.630  60.120  0.00  0.00            
ATOM    511  O2' G   X  24      83.360  74.550  59.070  0.00  0.00            
ATOM    512  O3' G   X  24      81.370  72.760  59.460  0.00  0.00            
ATOM    513  P   G   X  25      81.190  71.400  58.700  0.00  0.00            
ATOM    514  OP1 G   X  25      79.990  71.560  57.900  0.00  0.00            
ATOM    515  OP2 G   X  25      81.310  70.330  59.720  0.00  0.00            
ATOM    516  O5' G   X  25      82.370  71.480  57.690  0.00  0.00            
ATOM    517  C5' G   X  25      82.400  72.460  56.650  0.00  0.00            
ATOM    518  C4' G   X  25      83.720  72.530  55.940  0.00  0.00            
ATOM    519  O4' G   X  25      84.800  72.460  56.850  0.00  0.00            
ATOM    520  C1' G   X  25      85.570  71.280  56.850  0.00  0.00            
ATOM    521  N9  G   X  25      85.860  70.810  58.170  0.00  0.00            
ATOM    522  C8  G   X  25      85.020  70.000  58.930  0.00  0.00            
ATOM    523  N7  G   X  25      85.590  69.570  60.020  0.00  0.00            
ATOM    524  C5  G   X  25      86.820  70.210  60.030  0.00  0.00            
ATOM    525  C6  G   X  25      87.810  70.260  61.010  0.00  0.00            
ATOM    526  O6  G   X  25      87.780  69.760  62.140  0.00  0.00            
ATOM    527  N1  G   X  25      88.940  71.010  60.700  0.00  0.00            
ATOM    528  C2  G   X  25      89.030  71.730  59.500  0.00  0.00            
ATOM    529  N2  G   X  25      90.130  72.420  59.300  0.00  0.00            
ATOM    530  N3  G   X  25      88.010  71.860  58.620  0.00  0.00            
ATOM    531  C4  G   X  25      86.980  71.030  58.930  0.00  0.00            
ATOM    532  C3' G   X  25      84.040  71.340  55.030  0.00  0.00            
ATOM    533  C2' G   X  25      84.820  70.340  55.860  0.00  0.00            
ATOM    534  O2' G   X  25      85.770  69.520  55.190  0.00  0.00            
ATOM    535  O3' G   X  25      84.710  71.890  53.880  0.00  0.00            
ATOM    536  P   A   X  26      84.780  71.170  52.430  0.00  0.00            
ATOM    537  OP1 A   X  26      83.430  71.400  51.860  0.00  0.00            
ATOM    538  OP2 A   X  26      85.280  69.840  52.600  0.00  0.00            
ATOM    539  O5' A   X  26      85.870  71.970  51.590  0.00  0.00            
ATOM    540  C5' A   X  26      85.650  73.250  51.100  0.00  0.00            
ATOM    541  C4' A   X  26      86.980  74.000  50.720  0.00  0.00            
ATOM    542  O4' A   X  26      87.760  74.150  51.930  0.00  0.00            
ATOM    543  C1' A   X  26      89.000  73.310  51.820  0.00  0.00            
ATOM    544  N9  A   X  26      89.300  72.820  53.150  0.00  0.00            
ATOM    545  C8  A   X  26      88.640  71.900  53.920  0.00  0.00            
ATOM    546  N7  A   X  26      89.270  71.520  55.010  0.00  0.00            
ATOM    547  C5  A   X  26      90.500  72.200  54.830  0.00  0.00            
ATOM    548  C6  A   X  26      91.750  72.140  55.490  0.00  0.00            
ATOM    549  N6  A   X  26      91.940  71.240  56.410  0.00  0.00            
ATOM    550  N1  A   X  26      92.860  72.850  55.100  0.00  0.00            
ATOM    551  C2  A   X  26      92.720  73.520  54.010  0.00  0.00            
ATOM    552  N3  A   X  26      91.650  73.650  53.180  0.00  0.00            
ATOM    553  C4  A   X  26      90.550  72.970  53.710  0.00  0.00            
ATOM    554  C3' A   X  26      87.840  73.120  49.800  0.00  0.00            
ATOM    555  C2' A   X  26      88.720  72.250  50.760  0.00  0.00            
ATOM    556  O2' A   X  26      89.850  71.820  50.020  0.00  0.00            
ATOM    557  O3' A   X  26      88.700  73.890  48.880  0.00  0.00            
ATOM    558  P   G   X  27      88.200  74.820  47.700  0.00  0.00            
ATOM    559  OP1 G   X  27      86.960  74.130  47.160  0.00  0.00            
ATOM    560  OP2 G   X  27      89.290  75.040  46.710  0.00  0.00            
ATOM    561  O5' G   X  27      87.790  76.250  48.320  0.00  0.00            
ATOM    562  C5' G   X  27      88.660  77.350  48.690  0.00  0.00            
ATOM    563  C4' G   X  27      88.990  77.420  50.190  0.00  0.00            
ATOM    564  O4' G   X  27      89.500  76.200  50.690  0.00  0.00            
ATOM    565  C1' G   X  27      90.700  76.550  51.440  0.00  0.00            
ATOM    566  N9  G   X  27      91.830  76.280  50.550  0.00  0.00            
ATOM    567  C8  G   X  27      91.870  75.800  49.290  0.00  0.00            
ATOM    568  N7  G   X  27      93.090  75.620  48.860  0.00  0.00            
ATOM    569  C5  G   X  27      93.940  75.840  49.900  0.00  0.00            
ATOM    570  C6  G   X  27      95.340  75.680  50.170  0.00  0.00            
ATOM    571  O6  G   X  27      96.200  75.300  49.350  0.00  0.00            
ATOM    572  N1  G   X  27      95.780  75.920  51.490  0.00  0.00            
ATOM    573  C2  G   X  27      94.860  76.300  52.400  0.00  0.00            
ATOM    574  N2  G   X  27      95.350  76.350  53.600  0.00  0.00            
ATOM    575  N3  G   X  27      93.570  76.470  52.260  0.00  0.00            
ATOM    576  C4  G   X  27      93.120  76.190  50.960  0.00  0.00            
ATOM    577  C3' G   X  27      89.840  78.600  50.570  0.00  0.00            
ATOM    578  C2' G   X  27      90.590  78.040  51.750  0.00  0.00            
ATOM    579  O2' G   X  27      89.830  78.130  52.970  0.00  0.00            
ATOM    580  O3' G   X  27      89.010  79.710  50.930  0.00  0.00            
ATOM    581  P   C   X  28      89.340  81.240  50.710  0.00  0.00            
ATOM    582  OP1 C   X  28      88.220  82.030  51.380  0.00  0.00            
ATOM    583  OP2 C   X  28      89.590  81.360  49.250  0.00  0.00            
ATOM    584  O5' C   X  28      90.660  81.590  51.490  0.00  0.00            
ATOM    585  C5' C   X  28      90.590  81.860  52.900  0.00  0.00            
ATOM    586  C4' C   X  28      91.980  81.750  53.580  0.00  0.00            
ATOM    587  O4' C   X  28      92.550  80.440  53.270  0.00  0.00            
ATOM    588  C1' C   X  28      93.960  80.440  53.230  0.00  0.00            
ATOM    589  N1  C   X  28      94.420  80.030  51.840  0.00  0.00            
ATOM    590  C6  C   X  28      93.610  79.950  50.700  0.00  0.00            
ATOM    591  C5  C   X  28      94.160  79.420  49.600  0.00  0.00            
ATOM    592  C4  C   X  28      95.510  79.000  49.640  0.00  0.00            
ATOM    593  N4  C   X  28      96.030  78.570  48.540  0.00  0.00            
ATOM    594  N3  C   X  28      96.300  79.030  50.710  0.00  0.00            
ATOM    595  C2  C   X  28      95.730  79.540  51.820  0.00  0.00            
ATOM    596  O2  C   X  28      96.420  79.580  52.840  0.00  0.00            
ATOM    597  C3' C   X  28      93.070  82.820  53.140  0.00  0.00            
ATOM    598  C2' C   X  28      94.320  81.930  53.480  0.00  0.00            
ATOM    599  O2' C   X  28      94.840  82.000  54.820  0.00  0.00            
ATOM    600  O3' C   X  28      93.180  84.000  53.990  0.00  0.00            
ATOM    601  P   C   X  29      93.930  85.310  53.620  0.00  0.00            
ATOM    602  OP1 C   X  29      93.770  86.300  54.710  0.00  0.00            
ATOM    603  OP2 C   X  29      93.620  85.680  52.210  0.00  0.00            
ATOM    604  O5' C   X  29      95.530  85.020  53.510  0.00  0.00            
ATOM    605  C5' C   X  29      96.370  85.020  54.650  0.00  0.00            
ATOM    606  C4' C   X  29      97.800  84.740  54.270  0.00  0.00            
ATOM    607  O4' C   X  29      98.060  83.450  53.720  0.00  0.00            
ATOM    608  C1' C   X  29      99.160  83.510  52.800  0.00  0.00            
ATOM    609  N1  C   X  29      98.600  83.200  51.390  0.00  0.00            
ATOM    610  C6  C   X  29      97.290  83.070  51.130  0.00  0.00            
ATOM    611  C5  C   X  29      96.870  82.580  49.940  0.00  0.00            
ATOM    612  C4  C   X  29      97.870  82.140  49.030  0.00  0.00            
ATOM    613  N4  C   X  29      97.540  81.570  47.880  0.00  0.00            
ATOM    614  N3  C   X  29      99.120  82.030  49.410  0.00  0.00            
ATOM    615  C2  C   X  29      99.530  82.660  50.550  0.00  0.00            
ATOM    616  O2  C   X  29     100.750  82.740  50.740  0.00  0.00            
ATOM    617  C3' C   X  29      98.410  85.730  53.230  0.00  0.00            
ATOM    618  C2' C   X  29      99.700  84.920  52.790  0.00  0.00            
ATOM    619  O2' C   X  29     100.640  85.040  53.790  0.00  0.00            
ATOM    620  O3' C   X  29      98.890  86.970  53.850  0.00  0.00            
ATOM    621  P   U   X  30      99.290  88.240  53.000  0.00  0.00            
ATOM    622  OP1 U   X  30      99.650  89.240  54.010  0.00  0.00            
ATOM    623  OP2 U   X  30      98.190  88.480  52.110  0.00  0.00            
ATOM    624  O5' U   X  30     100.530  87.930  51.990  0.00  0.00            
ATOM    625  C5' U   X  30     101.860  87.890  52.430  0.00  0.00            
ATOM    626  C4' U   X  30     102.890  87.480  51.360  0.00  0.00            
ATOM    627  O4' U   X  30     102.660  86.130  51.060  0.00  0.00            
ATOM    628  C1' U   X  30     103.140  85.940  49.700  0.00  0.00            
ATOM    629  N1  U   X  30     102.290  85.170  48.780  0.00  0.00            
ATOM    630  C6  U   X  30     100.890  85.230  48.880  0.00  0.00            
ATOM    631  C5  U   X  30     100.100  84.760  47.900  0.00  0.00            
ATOM    632  C4  U   X  30     100.620  84.100  46.730  0.00  0.00            
ATOM    633  O4  U   X  30      99.920  83.610  45.840  0.00  0.00            
ATOM    634  N3  U   X  30     102.020  83.990  46.750  0.00  0.00            
ATOM    635  C2  U   X  30     102.900  84.600  47.620  0.00  0.00            
ATOM    636  O2  U   X  30     104.100  84.620  47.390  0.00  0.00            
ATOM    637  C3' U   X  30     102.790  88.200  50.040  0.00  0.00            
ATOM    638  C2' U   X  30     103.480  87.260  49.060  0.00  0.00            
ATOM    639  O2' U   X  30     104.840  87.440  49.190  0.00  0.00            
ATOM    640  O3' U   X  30     103.220  89.600  50.060  0.00  0.00            
ATOM    641  P   U   X  31     102.810  90.630  48.910  0.00  0.00            
ATOM    642  OP1 U   X  31     103.020  91.970  49.500  0.00  0.00            
ATOM    643  OP2 U   X  31     101.390  90.390  48.480  0.00  0.00            
ATOM    644  O5' U   X  31     103.820  90.500  47.620  0.00  0.00            
ATOM    645  C5' U   X  31     105.170  90.800  47.770  0.00  0.00            
ATOM    646  C4' U   X  31     105.900  90.190  46.560  0.00  0.00            
ATOM    647  O4' U   X  31     105.610  88.810  46.470  0.00  0.00            
ATOM    648  C1' U   X  31     105.710  88.410  45.070  0.00  0.00            
ATOM    649  N1  U   X  31     104.470  87.810  44.680  0.00  0.00            
ATOM    650  C6  U   X  31     103.320  87.920  45.460  0.00  0.00            
ATOM    651  C5  U   X  31     102.220  87.250  45.110  0.00  0.00            
ATOM    652  C4  U   X  31     102.170  86.270  44.080  0.00  0.00            
ATOM    653  O4  U   X  31     101.140  85.680  43.670  0.00  0.00            
ATOM    654  N3  U   X  31     103.330  86.130  43.390  0.00  0.00            
ATOM    655  C2  U   X  31     104.490  86.830  43.640  0.00  0.00            
ATOM    656  O2  U   X  31     105.530  86.690  42.960  0.00  0.00            
ATOM    657  C3' U   X  31     105.520  90.820  45.220  0.00  0.00            
ATOM    658  C2' U   X  31     106.040  89.690  44.340  0.00  0.00            
ATOM    659  O2' U   X  31     107.460  89.680  44.310  0.00  0.00            
ATOM    660  O3' U   X  31     106.200  92.050  45.070  0.00  0.00            
ATOM    661  P   C   X  32     105.720  93.030  43.960  0.00  0.00            
ATOM    662  OP1 C   X  32     106.760  94.070  43.660  0.00  0.00            
ATOM    663  OP2 C   X  32     104.400  93.550  44.440  0.00  0.00            
ATOM    664  O5' C   X  32     105.610  92.190  42.560  0.00  0.00            
ATOM    665  C5' C   X  32     106.700  91.860  41.720  0.00  0.00            
ATOM    666  C4' C   X  32     106.380  90.910  40.590  0.00  0.00            
ATOM    667  O4' C   X  32     105.760  89.690  41.010  0.00  0.00            
ATOM    668  C1' C   X  32     105.010  89.030  39.960  0.00  0.00            
ATOM    669  N1  C   X  32     103.590  88.720  40.290  0.00  0.00            
ATOM    670  C6  C   X  32     103.000  89.190  41.470  0.00  0.00            
ATOM    671  C5  C   X  32     101.730  88.770  41.700  0.00  0.00            
ATOM    672  C4  C   X  32     101.150  87.860  40.780  0.00  0.00            
ATOM    673  N4  C   X  32      99.940  87.420  40.850  0.00  0.00            
ATOM    674  N3  C   X  32     101.720  87.410  39.640  0.00  0.00            
ATOM    675  C2  C   X  32     102.950  87.870  39.410  0.00  0.00            
ATOM    676  O2  C   X  32     103.530  87.400  38.430  0.00  0.00            
ATOM    677  C3' C   X  32     105.350  91.460  39.570  0.00  0.00            
ATOM    678  C2' C   X  32     105.110  90.090  38.840  0.00  0.00            
ATOM    679  O2' C   X  32     106.110  89.560  37.950  0.00  0.00            
ATOM    680  O3' C   X  32     105.870  92.370  38.620  0.00  0.00            
ATOM    681  P   G   X  33     104.910  93.120  37.450  0.00  0.00            
ATOM    682  OP1 G   X  33     105.680  94.170  36.780  0.00  0.00            
ATOM    683  OP2 G   X  33     103.550  93.500  37.950  0.00  0.00            
ATOM    684  O5' G   X  33     104.620  92.090  36.310  0.00  0.00            
ATOM    685  C5' G   X  33     105.440  91.940  35.110  0.00  0.00            
ATOM    686  C4' G   X  33     104.780  90.970  34.110  0.00  0.00            
ATOM    687  O4' G   X  33     104.340  89.720  34.620  0.00  0.00            
ATOM    688  C1' G   X  33     103.220  89.280  33.970  0.00  0.00            
ATOM    689  N9  G   X  33     102.120  89.280  34.980  0.00  0.00            
ATOM    690  C8  G   X  33     102.130  89.750  36.230  0.00  0.00            
ATOM    691  N7  G   X  33     101.070  89.430  36.920  0.00  0.00            
ATOM    692  C5  G   X  33     100.200  88.810  35.980  0.00  0.00            
ATOM    693  C6  G   X  33      98.850  88.370  36.070  0.00  0.00            
ATOM    694  O6  G   X  33      98.040  88.520  36.980  0.00  0.00            
ATOM    695  N1  G   X  33      98.410  87.810  34.880  0.00  0.00            
ATOM    696  C2  G   X  33      99.150  87.740  33.750  0.00  0.00            
ATOM    697  N2  G   X  33      98.570  87.150  32.710  0.00  0.00            
ATOM    698  N3  G   X  33     100.370  88.240  33.600  0.00  0.00            
ATOM    699  C4  G   X  33     100.840  88.820  34.780  0.00  0.00            
ATOM    700  C3' G   X  33     103.570  91.580  33.590  0.00  0.00            
ATOM    701  C2' G   X  33     102.930  90.370  32.960  0.00  0.00            
ATOM    702  O2' G   X  33     103.540  89.980  31.720  0.00  0.00            
ATOM    703  O3' G   X  33     103.800  92.660  32.740  0.00  0.00            
ATOM    704  P   G   X  34     102.620  93.650  32.340  0.00  0.00            
ATOM    705  OP1 G   X  34     103.040  94.710  31.430  0.00  0.00            
ATOM    706  OP2 G   X  34     102.020  94.120  33.640  0.00  0.00            
ATOM    707  O5' G   X  34     101.550  92.780  31.580  0.00  0.00            
ATOM    708  C5' G   X  34     101.750  92.200  30.320  0.00  0.00            
ATOM    709  C4' G   X  34     100.560  91.330  29.990  0.00  0.00            
ATOM    710  O4' G   X  34     100.260  90.440  31.010  0.00  0.00            
ATOM    711  C1' G   X  34      98.820  90.230  31.030  0.00  0.00            
ATOM    712  N9  G   X  34      98.270  90.640  32.300  0.00  0.00            
ATOM    713  C8  G   X  34      98.850  91.420  33.270  0.00  0.00            
ATOM    714  N7  G   X  34      98.160  91.510  34.350  0.00  0.00            
ATOM    715  C5  G   X  34      96.990  90.800  34.070  0.00  0.00            
ATOM    716  C6  G   X  34      95.800  90.600  34.820  0.00  0.00            
ATOM    717  O6  G   X  34      95.440  91.010  35.900  0.00  0.00            
ATOM    718  N1  G   X  34      94.790  89.950  34.120  0.00  0.00            
ATOM    719  C2  G   X  34      94.890  89.600  32.780  0.00  0.00            
ATOM    720  N2  G   X  34      93.870  88.890  32.320  0.00  0.00            
ATOM    721  N3  G   X  34      95.970  89.690  32.010  0.00  0.00            
ATOM    722  C4  G   X  34      96.970  90.360  32.730  0.00  0.00            
ATOM    723  C3' G   X  34      99.300  92.190  29.780  0.00  0.00            
ATOM    724  C2' G   X  34      98.290  91.050  29.910  0.00  0.00            
ATOM    725  O2' G   X  34      98.220  90.290  28.670  0.00  0.00            
ATOM    726  O3' G   X  34      99.310  92.910  28.610  0.00  0.00            
ATOM    727  P   A   X  35      98.260  94.030  28.260  0.00  0.00            
ATOM    728  OP1 A   X  35      98.340  94.450  26.840  0.00  0.00            
ATOM    729  OP2 A   X  35      98.450  95.060  29.260  0.00  0.00            
ATOM    730  O5' A   X  35      96.800  93.440  28.490  0.00  0.00            
ATOM    731  C5' A   X  35      96.110  92.720  27.500  0.00  0.00            
ATOM    732  C4' A   X  35      94.850  92.090  28.060  0.00  0.00            
ATOM    733  O4' A   X  35      95.070  91.350  29.260  0.00  0.00            
ATOM    734  C1' A   X  35      94.000  91.630  30.190  0.00  0.00            
ATOM    735  N9  A   X  35      94.460  92.510  31.310  0.00  0.00            
ATOM    736  C8  A   X  35      95.610  93.290  31.490  0.00  0.00            
ATOM    737  N7  A   X  35      95.670  93.900  32.630  0.00  0.00            
ATOM    738  C5  A   X  35      94.460  93.470  33.230  0.00  0.00            
ATOM    739  C6  A   X  35      93.790  93.700  34.470  0.00  0.00            
ATOM    740  N6  A   X  35      94.390  94.400  35.420  0.00  0.00            
ATOM    741  N1  A   X  35      92.490  93.350  34.640  0.00  0.00            
ATOM    742  C2  A   X  35      91.950  92.590  33.720  0.00  0.00            
ATOM    743  N3  A   X  35      92.490  92.100  32.610  0.00  0.00            
ATOM    744  C4  A   X  35      93.730  92.660  32.430  0.00  0.00            
ATOM    745  C3' A   X  35      93.810  93.180  28.400  0.00  0.00            
ATOM    746  C2' A   X  35      92.920  92.440  29.430  0.00  0.00            
ATOM    747  O2' A   X  35      92.040  91.490  28.810  0.00  0.00            
ATOM    748  O3' A   X  35      92.940  93.680  27.370  0.00  0.00            
ATOM    749  P   A   X  36      92.260  95.080  27.540  0.00  0.00            
ATOM    750  OP1 A   X  36      91.440  95.370  26.410  0.00  0.00            
ATOM    751  OP2 A   X  36      93.330  96.040  27.880  0.00  0.00            
ATOM    752  O5' A   X  36      91.260  95.080  28.730  0.00  0.00            
ATOM    753  C5' A   X  36      90.000  94.390  28.600  0.00  0.00            
ATOM    754  C4' A   X  36      89.160  94.530  29.860  0.00  0.00            
ATOM    755  O4' A   X  36      89.890  94.080  30.990  0.00  0.00            
ATOM    756  C1' A   X  36      89.670  94.860  32.080  0.00  0.00            
ATOM    757  N9  A   X  36      90.910  95.640  32.420  0.00  0.00            
ATOM    758  C8  A   X  36      92.050  95.680  31.800  0.00  0.00            
ATOM    759  N7  A   X  36      93.020  96.320  32.440  0.00  0.00            
ATOM    760  C5  A   X  36      92.420  96.700  33.640  0.00  0.00            
ATOM    761  C6  A   X  36      92.840  97.390  34.810  0.00  0.00            
ATOM    762  N6  A   X  36      93.960  98.090  35.020  0.00  0.00            
ATOM    763  N1  A   X  36      92.070  97.460  35.860  0.00  0.00            
ATOM    764  C2  A   X  36      90.850  96.960  35.790  0.00  0.00            
ATOM    765  N3  A   X  36      90.360  96.210  34.790  0.00  0.00            
ATOM    766  C4  A   X  36      91.150  96.150  33.660  0.00  0.00            
ATOM    767  C3' A   X  36      88.620  95.900  30.260  0.00  0.00            
ATOM    768  C2' A   X  36      88.500  95.810  31.770  0.00  0.00            
ATOM    769  O2' A   X  36      87.340  95.100  32.210  0.00  0.00            
ATOM    770  O3' A   X  36      87.360  96.070  29.570  0.00  0.00            
ATOM    771  P   G   X  37      86.850  97.560  29.190  0.00  0.00            
ATOM    772  OP1 G   X  37      85.410  97.500  28.680  0.00  0.00            
ATOM    773  OP2 G   X  37      87.810  98.210  28.260  0.00  0.00            
ATOM    774  O5' G   X  37      86.880  98.320  30.570  0.00  0.00            
ATOM    775  C5' G   X  37      85.860  98.250  31.490  0.00  0.00            
ATOM    776  C4' G   X  37      86.190  98.980  32.810  0.00  0.00            
ATOM    777  O4' G   X  37      87.220  98.390  33.610  0.00  0.00            
ATOM    778  C1' G   X  37      87.970  99.460  34.110  0.00  0.00            
ATOM    779  N9  G   X  37      89.280  99.640  33.430  0.00  0.00            
ATOM    780  C8  G   X  37      89.590  99.350  32.120  0.00  0.00            
ATOM    781  N7  G   X  37      90.840  99.570  31.790  0.00  0.00            
ATOM    782  C5  G   X  37      91.410 100.080  32.980  0.00  0.00            
ATOM    783  C6  G   X  37      92.730 100.450  33.300  0.00  0.00            
ATOM    784  O6  G   X  37      93.760 100.420  32.640  0.00  0.00            
ATOM    785  N1  G   X  37      92.830 100.980  34.520  0.00  0.00            
ATOM    786  C2  G   X  37      91.840 100.930  35.490  0.00  0.00            
ATOM    787  N2  G   X  37      92.290 101.450  36.630  0.00  0.00            
ATOM    788  N3  G   X  37      90.570 100.650  35.260  0.00  0.00            
ATOM    789  C4  G   X  37      90.460 100.140  33.970  0.00  0.00            
ATOM    790  C3' G   X  37      86.480 100.440  32.650  0.00  0.00            
ATOM    791  C2' G   X  37      87.060 100.730  34.070  0.00  0.00            
ATOM    792  O2' G   X  37      86.060 100.830  35.040  0.00  0.00            
ATOM    793  O3' G   X  37      85.290 101.130  32.260  0.00  0.00            
ATOM    794  P   A   X  38      85.300 102.670  32.060  0.00  0.00            
ATOM    795  OP1 A   X  38      84.140 103.120  31.310  0.00  0.00            
ATOM    796  OP2 A   X  38      86.590 103.240  31.700  0.00  0.00            
ATOM    797  O5' A   X  38      85.020 103.120  33.560  0.00  0.00            
ATOM    798  C5' A   X  38      84.540 104.410  33.860  0.00  0.00            
ATOM    799  C4' A   X  38      83.820 104.280  35.140  0.00  0.00            
ATOM    800  O4' A   X  38      84.720 103.960  36.150  0.00  0.00            
ATOM    801  C1' A   X  38      84.240 104.520  37.410  0.00  0.00            
ATOM    802  N9  A   X  38      85.380 105.410  37.860  0.00  0.00            
ATOM    803  C8  A   X  38      86.540 105.750  37.200  0.00  0.00            
ATOM    804  N7  A   X  38      87.450 106.270  38.000  0.00  0.00            
ATOM    805  C5  A   X  38      86.840 106.290  39.260  0.00  0.00            
ATOM    806  C6  A   X  38      87.130 106.780  40.590  0.00  0.00            
ATOM    807  N6  A   X  38      88.280 107.270  40.860  0.00  0.00            
ATOM    808  N1  A   X  38      86.280 106.680  41.640  0.00  0.00
[truncated: 440,319 more chars]
