# Supplementary material for: Structural and dynamic mechanisms for coupled folding and tRNA recognition of a translational T-box riboswitch
Source: Nat Commun. 2023 Nov 15;14:7394. doi: 10.1038/s41467-023-43232-z (PMC10651847; doi:10.1038/s41467-023-43232-z)
Supplement: Supplementary file 5 — Supplementary Data 2 [file 41467_2023_43232_MOESM5_ESM.zip › Supplementary Data 2/T99_10mM.pdb]

MODEL        1
ATOM      1  O5' G   X   1      88.950  85.960  12.130  0.00  0.00            
ATOM      2  C5' G   X   1      90.290  85.900  12.650  0.00  0.00            
ATOM      3  C4' G   X   1      90.590  86.770  13.920  0.00  0.00            
ATOM      4  O4' G   X   1      90.190  88.170  13.810  0.00  0.00            
ATOM      5  C1' G   X   1      89.550  88.560  15.020  0.00  0.00            
ATOM      6  N9  G   X   1      88.080  88.800  14.840  0.00  0.00            
ATOM      7  C8  G   X   1      87.270  88.470  13.780  0.00  0.00            
ATOM      8  N7  G   X   1      86.030  88.800  13.900  0.00  0.00            
ATOM      9  C5  G   X   1      86.050  89.500  15.110  0.00  0.00            
ATOM     10  C6  G   X   1      84.980  90.150  15.800  0.00  0.00            
ATOM     11  O6  G   X   1      83.900  90.530  15.330  0.00  0.00            
ATOM     12  N1  G   X   1      85.220  90.370  17.120  0.00  0.00            
ATOM     13  C2  G   X   1      86.500  90.230  17.650  0.00  0.00            
ATOM     14  N2  G   X   1      86.520  90.360  18.980  0.00  0.00            
ATOM     15  N3  G   X   1      87.600  89.880  17.010  0.00  0.00            
ATOM     16  C4  G   X   1      87.250  89.420  15.730  0.00  0.00            
ATOM     17  C3' G   X   1      89.740  86.240  15.060  0.00  0.00            
ATOM     18  C2' G   X   1      89.710  87.410  16.000  0.00  0.00            
ATOM     19  O2' G   X   1      90.830  87.710  16.760  0.00  0.00            
ATOM     20  O3' G   X   1      90.380  85.090  15.550  0.00  0.00            
ATOM     21  P   G   X   2      89.590  83.970  16.290  0.00  0.00            
ATOM     22  OP1 G   X   2      90.570  82.880  16.390  0.00  0.00            
ATOM     23  OP2 G   X   2      88.310  83.730  15.620  0.00  0.00            
ATOM     24  O5' G   X   2      89.130  84.270  17.750  0.00  0.00            
ATOM     25  C5' G   X   2      89.960  84.550  18.810  0.00  0.00            
ATOM     26  C4' G   X   2      89.240  84.940  20.090  0.00  0.00            
ATOM     27  O4' G   X   2      88.890  86.320  20.030  0.00  0.00            
ATOM     28  C1' G   X   2      87.630  86.450  20.670  0.00  0.00            
ATOM     29  N9  G   X   2      86.630  86.760  19.580  0.00  0.00            
ATOM     30  C8  G   X   2      86.810  86.680  18.200  0.00  0.00            
ATOM     31  N7  G   X   2      85.680  86.980  17.540  0.00  0.00            
ATOM     32  C5  G   X   2      84.790  87.350  18.520  0.00  0.00            
ATOM     33  C6  G   X   2      83.420  87.740  18.380  0.00  0.00            
ATOM     34  O6  G   X   2      82.760  88.000  17.390  0.00  0.00            
ATOM     35  N1  G   X   2      82.790  87.840  19.590  0.00  0.00            
ATOM     36  C2  G   X   2      83.370  87.530  20.780  0.00  0.00            
ATOM     37  N2  G   X   2      82.590  87.600  21.810  0.00  0.00            
ATOM     38  N3  G   X   2      84.620  87.240  20.970  0.00  0.00            
ATOM     39  C4  G   X   2      85.300  87.120  19.770  0.00  0.00            
ATOM     40  C3' G   X   2      87.950  84.180  20.360  0.00  0.00            
ATOM     41  C2' G   X   2      87.300  85.150  21.380  0.00  0.00            
ATOM     42  O2' G   X   2      87.880  85.020  22.670  0.00  0.00            
ATOM     43  O3' G   X   2      88.100  82.910  20.970  0.00  0.00            
ATOM     44  P   C   X   3      87.230  81.700  20.600  0.00  0.00            
ATOM     45  OP1 C   X   3      87.730  80.600  21.330  0.00  0.00            
ATOM     46  OP2 C   X   3      87.110  81.670  19.120  0.00  0.00            
ATOM     47  O5' C   X   3      85.790  82.080  21.200  0.00  0.00            
ATOM     48  C5' C   X   3      85.590  82.260  22.560  0.00  0.00            
ATOM     49  C4' C   X   3      84.110  82.500  22.940  0.00  0.00            
ATOM     50  O4' C   X   3      83.750  83.860  22.610  0.00  0.00            
ATOM     51  C1' C   X   3      82.350  83.950  22.330  0.00  0.00            
ATOM     52  N1  C   X   3      82.220  84.340  20.860  0.00  0.00            
ATOM     53  C6  C   X   3      83.220  84.100  19.940  0.00  0.00            
ATOM     54  C5  C   X   3      82.960  84.320  18.630  0.00  0.00            
ATOM     55  C4  C   X   3      81.660  84.770  18.210  0.00  0.00            
ATOM     56  N4  C   X   3      81.370  85.020  16.930  0.00  0.00            
ATOM     57  N3  C   X   3      80.730  85.010  19.120  0.00  0.00            
ATOM     58  C2  C   X   3      81.040  84.900  20.430  0.00  0.00            
ATOM     59  O2  C   X   3      80.250  85.170  21.310  0.00  0.00            
ATOM     60  C3' C   X   3      83.010  81.650  22.420  0.00  0.00            
ATOM     61  C2' C   X   3      81.770  82.510  22.670  0.00  0.00            
ATOM     62  O2' C   X   3      81.230  82.460  23.970  0.00  0.00            
ATOM     63  O3' C   X   3      83.000  80.360  22.900  0.00  0.00            
ATOM     64  P   G   X   4      82.360  79.180  22.020  0.00  0.00            
ATOM     65  OP1 G   X   4      82.470  78.010  22.950  0.00  0.00            
ATOM     66  OP2 G   X   4      82.980  79.150  20.710  0.00  0.00            
ATOM     67  O5' G   X   4      80.800  79.560  21.850  0.00  0.00            
ATOM     68  C5' G   X   4      79.800  79.570  22.940  0.00  0.00            
ATOM     69  C4' G   X   4      78.400  80.120  22.480  0.00  0.00            
ATOM     70  O4' G   X   4      78.560  81.420  21.910  0.00  0.00            
ATOM     71  C1' G   X   4      77.630  81.620  20.840  0.00  0.00            
ATOM     72  N9  G   X   4      78.420  81.750  19.560  0.00  0.00            
ATOM     73  C8  G   X   4      79.640  81.200  19.190  0.00  0.00            
ATOM     74  N7  G   X   4      80.060  81.500  18.010  0.00  0.00            
ATOM     75  C5  G   X   4      78.970  82.210  17.470  0.00  0.00            
ATOM     76  C6  G   X   4      78.790  82.840  16.210  0.00  0.00            
ATOM     77  O6  G   X   4      79.540  82.850  15.230  0.00  0.00            
ATOM     78  N1  G   X   4      77.580  83.450  16.060  0.00  0.00            
ATOM     79  C2  G   X   4      76.540  83.390  16.960  0.00  0.00            
ATOM     80  N2  G   X   4      75.330  83.730  16.600  0.00  0.00            
ATOM     81  N3  G   X   4      76.750  82.770  18.110  0.00  0.00            
ATOM     82  C4  G   X   4      78.000  82.300  18.390  0.00  0.00            
ATOM     83  C3' G   X   4      77.800  79.240  21.340  0.00  0.00            
ATOM     84  C2' G   X   4      76.870  80.310  20.760  0.00  0.00            
ATOM     85  O2' G   X   4      75.660  80.440  21.570  0.00  0.00            
ATOM     86  O3' G   X   4      77.290  78.020  21.650  0.00  0.00            
ATOM     87  P   A   X   5      77.170  76.860  20.520  0.00  0.00            
ATOM     88  OP1 A   X   5      78.150  75.820  20.790  0.00  0.00            
ATOM     89  OP2 A   X   5      77.310  77.520  19.190  0.00  0.00            
ATOM     90  O5' A   X   5      75.760  76.200  20.660  0.00  0.00            
ATOM     91  C5' A   X   5      74.540  76.840  20.190  0.00  0.00            
ATOM     92  C4' A   X   5      73.330  75.900  20.270  0.00  0.00            
ATOM     93  O4' A   X   5      72.270  76.650  19.770  0.00  0.00            
ATOM     94  C1' A   X   5      71.850  76.130  18.550  0.00  0.00            
ATOM     95  N9  A   X   5      71.480  77.280  17.610  0.00  0.00            
ATOM     96  C8  A   X   5      70.280  77.570  16.980  0.00  0.00            
ATOM     97  N7  A   X   5      70.190  78.790  16.420  0.00  0.00            
ATOM     98  C5  A   X   5      71.480  79.260  16.580  0.00  0.00            
ATOM     99  C6  A   X   5      72.090  80.490  16.330  0.00  0.00            
ATOM    100  N6  A   X   5      71.500  81.530  15.720  0.00  0.00            
ATOM    101  N1  A   X   5      73.390  80.690  16.650  0.00  0.00            
ATOM    102  C2  A   X   5      74.020  79.710  17.290  0.00  0.00            
ATOM    103  N3  A   X   5      73.620  78.470  17.540  0.00  0.00            
ATOM    104  C4  A   X   5      72.310  78.360  17.270  0.00  0.00            
ATOM    105  C3' A   X   5      73.440  74.630  19.430  0.00  0.00            
ATOM    106  C2' A   X   5      72.970  75.200  18.100  0.00  0.00            
ATOM    107  O2' A   X   5      72.430  74.060  17.410  0.00  0.00            
ATOM    108  O3' A   X   5      72.620  73.630  20.010  0.00  0.00            
ATOM    109  P   C   X   6      73.060  72.060  20.160  0.00  0.00            
ATOM    110  OP1 C   X   6      73.710  71.770  18.870  0.00  0.00            
ATOM    111  OP2 C   X   6      71.830  71.320  20.550  0.00  0.00            
ATOM    112  O5' C   X   6      74.040  72.070  21.350  0.00  0.00            
ATOM    113  C5' C   X   6      73.620  72.650  22.580  0.00  0.00            
ATOM    114  C4' C   X   6      74.730  72.730  23.680  0.00  0.00            
ATOM    115  O4' C   X   6      75.310  71.460  23.690  0.00  0.00            
ATOM    116  C1' C   X   6      76.680  71.680  23.360  0.00  0.00            
ATOM    117  N1  C   X   6      77.340  70.560  22.790  0.00  0.00            
ATOM    118  C6  C   X   6      76.720  69.790  21.920  0.00  0.00            
ATOM    119  C5  C   X   6      77.290  68.710  21.370  0.00  0.00            
ATOM    120  C4  C   X   6      78.690  68.550  21.650  0.00  0.00            
ATOM    121  N4  C   X   6      79.380  67.550  21.310  0.00  0.00            
ATOM    122  N3  C   X   6      79.330  69.370  22.390  0.00  0.00            
ATOM    123  C2  C   X   6      78.730  70.470  22.910  0.00  0.00            
ATOM    124  O2  C   X   6      79.370  71.240  23.590  0.00  0.00            
ATOM    125  C3' C   X   6      75.750  73.780  23.210  0.00  0.00            
ATOM    126  C2' C   X   6      76.760  72.950  22.480  0.00  0.00            
ATOM    127  O2' C   X   6      78.060  73.500  22.430  0.00  0.00            
ATOM    128  O3' C   X   6      76.480  74.480  24.220  0.00  0.00            
ATOM    129  P   G   X   7      75.820  75.230  25.480  0.00  0.00            
ATOM    130  OP1 G   X   7      76.800  76.210  25.900  0.00  0.00            
ATOM    131  OP2 G   X   7      75.190  74.340  26.430  0.00  0.00            
ATOM    132  O5' G   X   7      74.640  76.150  24.910  0.00  0.00            
ATOM    133  C5' G   X   7      74.790  77.310  24.150  0.00  0.00            
ATOM    134  C4' G   X   7      73.530  78.170  23.800  0.00  0.00            
ATOM    135  O4' G   X   7      72.650  77.580  22.820  0.00  0.00            
ATOM    136  C1' G   X   7      71.410  77.790  23.260  0.00  0.00            
ATOM    137  N9  G   X   7      70.480  76.900  22.590  0.00  0.00            
ATOM    138  C8  G   X   7      70.270  75.560  22.870  0.00  0.00            
ATOM    139  N7  G   X   7      69.220  75.090  22.180  0.00  0.00            
ATOM    140  C5  G   X   7      68.910  76.120  21.240  0.00  0.00            
ATOM    141  C6  G   X   7      67.880  76.280  20.270  0.00  0.00            
ATOM    142  O6  G   X   7      66.920  75.580  19.920  0.00  0.00            
ATOM    143  N1  G   X   7      67.990  77.450  19.500  0.00  0.00            
ATOM    144  C2  G   X   7      68.920  78.420  19.780  0.00  0.00            
ATOM    145  N2  G   X   7      68.640  79.520  19.090  0.00  0.00            
ATOM    146  N3  G   X   7      69.740  78.440  20.850  0.00  0.00            
ATOM    147  C4  G   X   7      69.730  77.220  21.460  0.00  0.00            
ATOM    148  C3' G   X   7      72.670  78.340  25.040  0.00  0.00            
ATOM    149  C2' G   X   7      71.490  77.470  24.760  0.00  0.00            
ATOM    150  O2' G   X   7      70.350  77.920  25.500  0.00  0.00            
ATOM    151  O3' G   X   7      72.340  79.690  25.230  0.00  0.00            
ATOM    152  P   A   X   8      72.190  80.290  26.700  0.00  0.00            
ATOM    153  OP1 A   X   8      72.320  79.280  27.750  0.00  0.00            
ATOM    154  OP2 A   X   8      70.980  81.080  26.590  0.00  0.00            
ATOM    155  O5' A   X   8      73.450  81.280  26.820  0.00  0.00            
ATOM    156  C5' A   X   8      74.790  80.790  26.990  0.00  0.00            
ATOM    157  C4' A   X   8      75.810  81.760  26.230  0.00  0.00            
ATOM    158  O4' A   X   8      75.490  81.580  24.840  0.00  0.00            
ATOM    159  C1' A   X   8      75.810  82.830  24.180  0.00  0.00            
ATOM    160  N9  A   X   8      74.540  83.320  23.560  0.00  0.00            
ATOM    161  C8  A   X   8      73.300  82.710  23.540  0.00  0.00            
ATOM    162  N7  A   X   8      72.280  83.380  23.040  0.00  0.00            
ATOM    163  C5  A   X   8      72.950  84.540  22.600  0.00  0.00            
ATOM    164  C6  A   X   8      72.560  85.660  21.810  0.00  0.00            
ATOM    165  N6  A   X   8      71.300  85.900  21.280  0.00  0.00            
ATOM    166  N1  A   X   8      73.470  86.600  21.520  0.00  0.00            
ATOM    167  C2  A   X   8      74.750  86.520  22.000  0.00  0.00            
ATOM    168  N3  A   X   8      75.240  85.470  22.660  0.00  0.00            
ATOM    169  C4  A   X   8      74.330  84.510  22.950  0.00  0.00            
ATOM    170  C3' A   X   8      75.740  83.250  26.550  0.00  0.00            
ATOM    171  C2' A   X   8      76.330  83.770  25.270  0.00  0.00            
ATOM    172  O2' A   X   8      77.830  83.730  25.140  0.00  0.00            
ATOM    173  O3' A   X   8      76.540  83.610  27.660  0.00  0.00            
ATOM    174  P   U   X   9      76.120  84.540  28.830  0.00  0.00            
ATOM    175  OP1 U   X   9      77.310  84.830  29.640  0.00  0.00            
ATOM    176  OP2 U   X   9      74.980  83.880  29.540  0.00  0.00            
ATOM    177  O5' U   X   9      75.620  85.900  28.220  0.00  0.00            
ATOM    178  C5' U   X   9      76.480  86.820  27.520  0.00  0.00            
ATOM    179  C4' U   X   9      75.660  87.830  26.800  0.00  0.00            
ATOM    180  O4' U   X   9      75.000  87.050  25.810  0.00  0.00            
ATOM    181  C1' U   X   9      73.880  87.730  25.430  0.00  0.00            
ATOM    182  N1  U   X   9      72.620  86.880  25.330  0.00  0.00            
ATOM    183  C6  U   X   9      72.540  85.660  25.940  0.00  0.00            
ATOM    184  C5  U   X   9      71.410  84.910  25.750  0.00  0.00            
ATOM    185  C4  U   X   9      70.370  85.460  24.870  0.00  0.00            
ATOM    186  O4  U   X   9      69.420  84.780  24.470  0.00  0.00            
ATOM    187  N3  U   X   9      70.470  86.770  24.500  0.00  0.00            
ATOM    188  C2  U   X   9      71.570  87.510  24.710  0.00  0.00            
ATOM    189  O2  U   X   9      71.660  88.630  24.220  0.00  0.00            
ATOM    190  C3' U   X   9      74.520  88.390  27.580  0.00  0.00            
ATOM    191  C2' U   X   9      73.610  88.920  26.420  0.00  0.00            
ATOM    192  O2' U   X   9      74.160  90.150  25.930  0.00  0.00            
ATOM    193  O3' U   X   9      74.910  89.400  28.540  0.00  0.00            
ATOM    194  P   C   X  10      73.990  89.850  29.750  0.00  0.00            
ATOM    195  OP1 C   X  10      74.470  91.250  30.070  0.00  0.00            
ATOM    196  OP2 C   X  10      74.120  88.820  30.750  0.00  0.00            
ATOM    197  O5' C   X  10      72.440  89.870  29.240  0.00  0.00            
ATOM    198  C5' C   X  10      71.850  90.960  28.590  0.00  0.00            
ATOM    199  C4' C   X  10      70.350  90.530  28.210  0.00  0.00            
ATOM    200  O4' C   X  10      70.290  89.460  27.360  0.00  0.00            
ATOM    201  C1' C   X  10      69.070  88.740  27.620  0.00  0.00            
ATOM    202  N1  C   X  10      69.320  87.350  28.140  0.00  0.00            
ATOM    203  C6  C   X  10      70.600  86.920  28.470  0.00  0.00            
ATOM    204  C5  C   X  10      70.750  85.640  28.890  0.00  0.00            
ATOM    205  C4  C   X  10      69.620  84.820  28.780  0.00  0.00            
ATOM    206  N4  C   X  10      69.700  83.550  29.160  0.00  0.00            
ATOM    207  N3  C   X  10      68.380  85.200  28.430  0.00  0.00            
ATOM    208  C2  C   X  10      68.210  86.500  28.150  0.00  0.00            
ATOM    209  O2  C   X  10      67.080  86.920  27.840  0.00  0.00            
ATOM    210  C3' C   X  10      69.460  90.250  29.380  0.00  0.00            
ATOM    211  C2' C   X  10      68.320  89.540  28.670  0.00  0.00            
ATOM    212  O2' C   X  10      67.470  90.470  28.040  0.00  0.00            
ATOM    213  O3' C   X  10      69.210  91.470  30.080  0.00  0.00            
ATOM    214  P   C   X  11      68.740  91.400  31.660  0.00  0.00            
ATOM    215  OP1 C   X  11      68.470  92.770  32.150  0.00  0.00            
ATOM    216  OP2 C   X  11      69.760  90.510  32.260  0.00  0.00            
ATOM    217  O5' C   X  11      67.390  90.530  31.640  0.00  0.00            
ATOM    218  C5' C   X  11      66.090  91.130  31.370  0.00  0.00            
ATOM    219  C4' C   X  11      65.040  90.060  31.140  0.00  0.00            
ATOM    220  O4' C   X  11      65.460  89.000  30.240  0.00  0.00            
ATOM    221  C1' C   X  11      64.890  87.720  30.730  0.00  0.00            
ATOM    222  N1  C   X  11      65.900  86.840  31.190  0.00  0.00            
ATOM    223  C6  C   X  11      67.290  87.150  31.150  0.00  0.00            
ATOM    224  C5  C   X  11      68.180  86.150  31.500  0.00  0.00            
ATOM    225  C4  C   X  11      67.710  84.830  31.730  0.00  0.00            
ATOM    226  N4  C   X  11      68.530  83.880  31.960  0.00  0.00            
ATOM    227  N3  C   X  11      66.410  84.550  31.800  0.00  0.00            
ATOM    228  C2  C   X  11      65.520  85.530  31.550  0.00  0.00            
ATOM    229  O2  C   X  11      64.340  85.130  31.610  0.00  0.00            
ATOM    230  C3' C   X  11      64.720  89.310  32.400  0.00  0.00            
ATOM    231  C2' C   X  11      63.940  88.090  31.890  0.00  0.00            
ATOM    232  O2' C   X  11      62.620  88.340  31.450  0.00  0.00            
ATOM    233  O3' C   X  11      63.910  89.990  33.400  0.00  0.00            
ATOM    234  P   G   X  12      63.980  89.750  34.950  0.00  0.00            
ATOM    235  OP1 G   X  12      63.240  90.840  35.630  0.00  0.00            
ATOM    236  OP2 G   X  12      65.410  89.600  35.260  0.00  0.00            
ATOM    237  O5' G   X  12      63.340  88.360  35.370  0.00  0.00            
ATOM    238  C5' G   X  12      61.920  88.070  35.440  0.00  0.00            
ATOM    239  C4' G   X  12      61.540  86.620  35.890  0.00  0.00            
ATOM    240  O4' G   X  12      61.880  85.580  34.990  0.00  0.00            
ATOM    241  C1' G   X  12      62.160  84.410  35.830  0.00  0.00            
ATOM    242  N9  G   X  12      63.590  84.100  35.950  0.00  0.00            
ATOM    243  C8  G   X  12      64.600  84.700  35.240  0.00  0.00            
ATOM    244  N7  G   X  12      65.740  84.120  35.330  0.00  0.00            
ATOM    245  C5  G   X  12      65.360  83.010  35.980  0.00  0.00            
ATOM    246  C6  G   X  12      66.160  81.820  36.240  0.00  0.00            
ATOM    247  O6  G   X  12      67.380  81.700  36.160  0.00  0.00            
ATOM    248  N1  G   X  12      65.560  80.740  36.850  0.00  0.00            
ATOM    249  C2  G   X  12      64.250  80.810  37.210  0.00  0.00            
ATOM    250  N2  G   X  12      63.630  79.750  37.620  0.00  0.00            
ATOM    251  N3  G   X  12      63.510  81.900  37.020  0.00  0.00            
ATOM    252  C4  G   X  12      64.090  82.960  36.380  0.00  0.00            
ATOM    253  C3' G   X  12      62.120  86.220  37.270  0.00  0.00            
ATOM    254  C2' G   X  12      61.750  84.730  37.260  0.00  0.00            
ATOM    255  O2' G   X  12      60.370  84.420  37.420  0.00  0.00            
ATOM    256  O3' G   X  12      61.610  86.830  38.420  0.00  0.00            
ATOM    257  P   G   X  13      62.420  86.900  39.750  0.00  0.00            
ATOM    258  OP1 G   X  13      61.640  87.900  40.490  0.00  0.00            
ATOM    259  OP2 G   X  13      63.870  87.110  39.520  0.00  0.00            
ATOM    260  O5' G   X  13      62.240  85.530  40.400  0.00  0.00            
ATOM    261  C5' G   X  13      61.090  85.210  41.180  0.00  0.00            
ATOM    262  C4' G   X  13      61.340  83.870  41.740  0.00  0.00            
ATOM    263  O4' G   X  13      61.760  82.930  40.740  0.00  0.00            
ATOM    264  C1' G   X  13      62.650  82.060  41.410  0.00  0.00            
ATOM    265  N9  G   X  13      63.940  81.980  40.760  0.00  0.00            
ATOM    266  C8  G   X  13      64.540  83.080  40.140  0.00  0.00            
ATOM    267  N7  G   X  13      65.670  82.750  39.660  0.00  0.00            
ATOM    268  C5  G   X  13      65.950  81.450  40.060  0.00  0.00            
ATOM    269  C6  G   X  13      67.100  80.590  39.970  0.00  0.00            
ATOM    270  O6  G   X  13      68.180  80.800  39.440  0.00  0.00            
ATOM    271  N1  G   X  13      66.990  79.320  40.630  0.00  0.00            
ATOM    272  C2  G   X  13      65.780  78.920  41.230  0.00  0.00            
ATOM    273  N2  G   X  13      65.800  77.800  41.840  0.00  0.00            
ATOM    274  N3  G   X  13      64.800  79.750  41.490  0.00  0.00            
ATOM    275  C4  G   X  13      64.880  80.970  40.790  0.00  0.00            
ATOM    276  C3' G   X  13      62.460  83.940  42.760  0.00  0.00            
ATOM    277  C2' G   X  13      62.760  82.500  42.870  0.00  0.00            
ATOM    278  O2' G   X  13      61.840  81.770  43.610  0.00  0.00            
ATOM    279  O3' G   X  13      61.980  84.560  43.940  0.00  0.00            
ATOM    280  P   C   X  14      62.870  85.160  45.020  0.00  0.00            
ATOM    281  OP1 C   X  14      63.590  84.010  45.650  0.00  0.00            
ATOM    282  OP2 C   X  14      62.070  86.060  45.870  0.00  0.00            
ATOM    283  O5' C   X  14      63.910  86.050  44.160  0.00  0.00            
ATOM    284  C5' C   X  14      63.490  87.290  43.510  0.00  0.00            
ATOM    285  C4' C   X  14      63.970  88.590  44.210  0.00  0.00            
ATOM    286  O4' C   X  14      62.990  89.010  45.110  0.00  0.00            
ATOM    287  C1' C   X  14      63.660  89.650  46.200  0.00  0.00            
ATOM    288  N1  C   X  14      62.650  89.780  47.260  0.00  0.00            
ATOM    289  C6  C   X  14      62.410  88.840  48.250  0.00  0.00            
ATOM    290  C5  C   X  14      61.420  89.060  49.210  0.00  0.00            
ATOM    291  C4  C   X  14      60.740  90.330  49.120  0.00  0.00            
ATOM    292  N4  C   X  14      60.060  90.860  50.090  0.00  0.00            
ATOM    293  N3  C   X  14      60.970  91.230  48.120  0.00  0.00            
ATOM    294  C2  C   X  14      61.940  90.980  47.270  0.00  0.00            
ATOM    295  O2  C   X  14      62.210  91.950  46.540  0.00  0.00            
ATOM    296  C3' C   X  14      65.350  88.360  44.950  0.00  0.00            
ATOM    297  C2' C   X  14      64.760  88.500  46.350  0.00  0.00            
ATOM    298  O2' C   X  14      65.620  88.750  47.440  0.00  0.00            
ATOM    299  O3' C   X  14      66.390  89.350  44.640  0.00  0.00            
ATOM    300  P   C   X  15      67.200  89.270  43.310  0.00  0.00            
ATOM    301  OP1 C   X  15      67.530  90.690  42.950  0.00  0.00            
ATOM    302  OP2 C   X  15      66.510  88.480  42.260  0.00  0.00            
ATOM    303  O5' C   X  15      68.580  88.550  43.650  0.00  0.00            
ATOM    304  C5' C   X  15      68.700  87.180  43.780  0.00  0.00            
ATOM    305  C4' C   X  15      69.940  86.760  44.530  0.00  0.00            
ATOM    306  O4' C   X  15      69.860  85.350  44.800  0.00  0.00            
ATOM    307  C1' C   X  15      71.010  84.730  44.220  0.00  0.00            
ATOM    308  N1  C   X  15      70.660  83.320  43.840  0.00  0.00            
ATOM    309  C6  C   X  15      71.070  82.340  44.710  0.00  0.00            
ATOM    310  C5  C   X  15      71.020  81.030  44.390  0.00  0.00            
ATOM    311  C4  C   X  15      70.550  80.720  43.070  0.00  0.00            
ATOM    312  N4  C   X  15      70.430  79.530  42.570  0.00  0.00            
ATOM    313  N3  C   X  15      69.980  81.620  42.280  0.00  0.00            
ATOM    314  C2  C   X  15      70.060  82.920  42.630  0.00  0.00            
ATOM    315  O2  C   X  15      69.520  83.780  41.960  0.00  0.00            
ATOM    316  C3' C   X  15      71.310  87.020  43.780  0.00  0.00            
ATOM    317  C2' C   X  15      71.540  85.680  43.110  0.00  0.00            
ATOM    318  O2' C   X  15      72.920  85.460  42.930  0.00  0.00            
ATOM    319  O3' C   X  15      72.310  87.220  44.780  0.00  0.00            
ATOM    320  P   A   X  16      72.820  88.650  45.330  0.00  0.00            
ATOM    321  OP1 A   X  16      73.850  88.190  46.350  0.00  0.00            
ATOM    322  OP2 A   X  16      71.550  89.390  45.780  0.00  0.00            
ATOM    323  O5' A   X  16      73.560  89.640  44.250  0.00  0.00            
ATOM    324  C5' A   X  16      72.920  90.260  43.110  0.00  0.00            
ATOM    325  C4' A   X  16      73.910  91.030  42.350  0.00  0.00            
ATOM    326  O4' A   X  16      74.350  92.150  43.170  0.00  0.00            
ATOM    327  C1' A   X  16      75.720  92.130  43.240  0.00  0.00            
ATOM    328  N9  A   X  16      76.260  91.510  44.480  0.00  0.00            
ATOM    329  C8  A   X  16      75.630  91.170  45.700  0.00  0.00            
ATOM    330  N7  A   X  16      76.380  90.840  46.730  0.00  0.00            
ATOM    331  C5  A   X  16      77.650  90.910  46.130  0.00  0.00            
ATOM    332  C6  A   X  16      78.920  90.760  46.650  0.00  0.00            
ATOM    333  N6  A   X  16      79.230  90.390  47.890  0.00  0.00            
ATOM    334  N1  A   X  16      80.020  91.010  45.920  0.00  0.00            
ATOM    335  C2  A   X  16      79.850  91.470  44.720  0.00  0.00            
ATOM    336  N3  A   X  16      78.720  91.720  44.130  0.00  0.00            
ATOM    337  C4  A   X  16      77.610  91.390  44.830  0.00  0.00            
ATOM    338  C3' A   X  16      75.180  90.240  42.020  0.00  0.00            
ATOM    339  C2' A   X  16      76.180  91.380  41.950  0.00  0.00            
ATOM    340  O2' A   X  16      75.850  92.220  40.780  0.00  0.00            
ATOM    341  O3' A   X  16      75.190  89.650  40.720  0.00  0.00            
ATOM    342  P   U   X  17      75.170  88.070  40.460  0.00  0.00            
ATOM    343  OP1 U   X  17      74.730  87.700  39.070  0.00  0.00            
ATOM    344  OP2 U   X  17      74.400  87.380  41.520  0.00  0.00            
ATOM    345  O5' U   X  17      76.680  87.620  40.590  0.00  0.00            
ATOM    346  C5' U   X  17      77.500  88.040  39.550  0.00  0.00            
ATOM    347  C4' U   X  17      78.950  87.670  39.850  0.00  0.00            
ATOM    348  O4' U   X  17      79.490  88.440  40.940  0.00  0.00            
ATOM    349  C1' U   X  17      80.250  87.430  41.760  0.00  0.00            
ATOM    350  N1  U   X  17      79.790  87.540  43.210  0.00  0.00            
ATOM    351  C6  U   X  17      78.560  88.070  43.560  0.00  0.00            
ATOM    352  C5  U   X  17      78.160  88.000  44.810  0.00  0.00            
ATOM    353  C4  U   X  17      79.110  87.650  45.850  0.00  0.00            
ATOM    354  O4  U   X  17      78.810  87.540  47.060  0.00  0.00            
ATOM    355  N3  U   X  17      80.430  87.470  45.500  0.00  0.00            
ATOM    356  C2  U   X  17      80.790  87.390  44.190  0.00  0.00            
ATOM    357  O2  U   X  17      81.990  87.220  43.960  0.00  0.00            
ATOM    358  C3' U   X  17      79.180  86.170  40.000  0.00  0.00            
ATOM    359  C2' U   X  17      79.640  86.040  41.440  0.00  0.00            
ATOM    360  O2' U   X  17      80.620  85.020  41.560  0.00  0.00            
ATOM    361  O3' U   X  17      80.100  85.610  39.000  0.00  0.00            
ATOM    362  P   C   X  18      79.490  84.930  37.730  0.00  0.00            
ATOM    363  OP1 C   X  18      80.530  84.700  36.720  0.00  0.00            
ATOM    364  OP2 C   X  18      78.310  85.780  37.390  0.00  0.00            
ATOM    365  O5' C   X  18      79.020  83.480  38.310  0.00  0.00            
ATOM    366  C5' C   X  18      79.980  82.460  38.660  0.00  0.00            
ATOM    367  C4' C   X  18      79.680  81.460  39.800  0.00  0.00            
ATOM    368  O4' C   X  18      79.470  82.180  41.010  0.00  0.00            
ATOM    369  C1' C   X  18      78.460  81.550  41.830  0.00  0.00            
ATOM    370  N1  C   X  18      77.520  82.590  42.300  0.00  0.00            
ATOM    371  C6  C   X  18      76.960  83.430  41.400  0.00  0.00            
ATOM    372  C5  C   X  18      76.420  84.610  41.780  0.00  0.00            
ATOM    373  C4  C   X  18      76.370  84.850  43.200  0.00  0.00            
ATOM    374  N4  C   X  18      75.930  86.040  43.570  0.00  0.00            
ATOM    375  N3  C   X  18      76.650  83.910  44.130  0.00  0.00            
ATOM    376  C2  C   X  18      77.170  82.730  43.680  0.00  0.00            
ATOM    377  O2  C   X  18      77.490  81.870  44.450  0.00  0.00            
ATOM    378  C3' C   X  18      78.380  80.620  39.600  0.00  0.00            
ATOM    379  C2' C   X  18      77.790  80.470  41.000  0.00  0.00            
ATOM    380  O2' C   X  18      78.000  79.180  41.620  0.00  0.00            
ATOM    381  O3' C   X  18      78.590  79.310  38.880  0.00  0.00            
ATOM    382  P   A   X  19      77.380  78.530  38.180  0.00  0.00            
ATOM    383  OP1 A   X  19      78.000  77.630  37.160  0.00  0.00            
ATOM    384  OP2 A   X  19      76.360  79.550  37.780  0.00  0.00            
ATOM    385  O5' A   X  19      76.740  77.640  39.350  0.00  0.00            
ATOM    386  C5' A   X  19      77.530  76.520  39.860  0.00  0.00            
ATOM    387  C4' A   X  19      76.740  75.750  40.980  0.00  0.00            
ATOM    388  O4' A   X  19      76.370  76.570  42.060  0.00  0.00            
ATOM    389  C1' A   X  19      75.030  76.480  42.370  0.00  0.00            
ATOM    390  N9  A   X  19      74.580  77.860  42.020  0.00  0.00            
ATOM    391  C8  A   X  19      74.410  78.400  40.770  0.00  0.00            
ATOM    392  N7  A   X  19      74.150  79.670  40.790  0.00  0.00            
ATOM    393  C5  A   X  19      74.310  80.080  42.150  0.00  0.00            
ATOM    394  C6  A   X  19      74.140  81.260  42.930  0.00  0.00            
ATOM    395  N6  A   X  19      73.820  82.470  42.510  0.00  0.00            
ATOM    396  N1  A   X  19      74.410  81.180  44.250  0.00  0.00            
ATOM    397  C2  A   X  19      74.540  80.030  44.840  0.00  0.00            
ATOM    398  N3  A   X  19      74.610  78.840  44.250  0.00  0.00            
ATOM    399  C4  A   X  19      74.500  78.920  42.890  0.00  0.00            
ATOM    400  C3' A   X  19      75.430  75.150  40.390  0.00  0.00            
ATOM    401  C2' A   X  19      74.450  75.310  41.590  0.00  0.00            
ATOM    402  O2' A   X  19      74.510  74.130  42.450  0.00  0.00            
ATOM    403  O3' A   X  19      75.620  73.870  39.810  0.00  0.00            
ATOM    404  P   C   X  20      74.710  73.190  38.690  0.00  0.00            
ATOM    405  OP1 C   X  20      75.110  71.780  38.620  0.00  0.00            
ATOM    406  OP2 C   X  20      74.770  74.000  37.470  0.00  0.00            
ATOM    407  O5' C   X  20      73.190  73.250  39.320  0.00  0.00            
ATOM    408  C5' C   X  20      72.700  72.420  40.310  0.00  0.00            
ATOM    409  C4' C   X  20      71.230  72.630  40.650  0.00  0.00            
ATOM    410  O4' C   X  20      71.060  73.890  41.280  0.00  0.00            
ATOM    411  C1' C   X  20      69.910  74.380  40.700  0.00  0.00            
ATOM    412  N1  C   X  20      70.160  75.600  40.110  0.00  0.00            
ATOM    413  C6  C   X  20      71.350  75.930  39.470  0.00  0.00            
ATOM    414  C5  C   X  20      71.700  77.140  39.020  0.00  0.00            
ATOM    415  C4  C   X  20      70.800  78.200  39.420  0.00  0.00            
ATOM    416  N4  C   X  20      71.020  79.420  39.090  0.00  0.00            
ATOM    417  N3  C   X  20      69.670  77.950  40.170  0.00  0.00            
ATOM    418  C2  C   X  20      69.310  76.660  40.410  0.00  0.00            
ATOM    419  O2  C   X  20      68.270  76.500  41.040  0.00  0.00            
ATOM    420  C3' C   X  20      70.360  72.630  39.360  0.00  0.00            
ATOM    421  C2' C   X  20      69.200  73.410  39.760  0.00  0.00            
ATOM    422  O2' C   X  20      68.130  72.750  40.480  0.00  0.00            
ATOM    423  O3' C   X  20      70.080  71.340  38.970  0.00  0.00            
ATOM    424  P   C   X  21      69.670  70.940  37.430  0.00  0.00            
ATOM    425  OP1 C   X  21      69.260  69.550  37.370  0.00  0.00            
ATOM    426  OP2 C   X  21      70.690  71.450  36.490  0.00  0.00            
ATOM    427  O5' C   X  21      68.390  71.860  37.350  0.00  0.00            
ATOM    428  C5' C   X  21      67.060  71.430  37.660  0.00  0.00            
ATOM    429  C4' C   X  21      66.050  72.610  37.700  0.00  0.00            
ATOM    430  O4' C   X  21      66.420  73.730  38.570  0.00  0.00            
ATOM    431  C1' C   X  21      65.620  74.860  38.190  0.00  0.00            
ATOM    432  N1  C   X  21      66.580  75.870  37.650  0.00  0.00            
ATOM    433  C6  C   X  21      67.810  75.570  37.050  0.00  0.00            
ATOM    434  C5  C   X  21      68.600  76.580  36.610  0.00  0.00            
ATOM    435  C4  C   X  21      68.160  77.960  36.830  0.00  0.00            
ATOM    436  N4  C   X  21      68.920  78.900  36.370  0.00  0.00            
ATOM    437  N3  C   X  21      66.990  78.250  37.450  0.00  0.00            
ATOM    438  C2  C   X  21      66.260  77.190  37.880  0.00  0.00            
ATOM    439  O2  C   X  21      65.160  77.530  38.300  0.00  0.00            
ATOM    440  C3' C   X  21      65.660  73.240  36.330  0.00  0.00            
ATOM    441  C2' C   X  21      64.890  74.410  36.930  0.00  0.00            
ATOM    442  O2' C   X  21      63.550  73.970  37.290  0.00  0.00            
ATOM    443  O3' C   X  21      64.880  72.380  35.600  0.00  0.00            
ATOM    444  P   G   X  22      64.770  72.410  34.020  0.00  0.00            
ATOM    445  OP1 G   X  22      63.710  71.430  33.640  0.00  0.00            
ATOM    446  OP2 G   X  22      66.140  72.260  33.520  0.00  0.00            
ATOM    447  O5' G   X  22      64.230  73.900  33.810  0.00  0.00            
ATOM    448  C5' G   X  22      62.840  74.120  33.870  0.00  0.00            
ATOM    449  C4' G   X  22      62.380  75.550  33.930  0.00  0.00            
ATOM    450  O4' G   X  22      63.120  76.410  34.880  0.00  0.00            
ATOM    451  C1' G   X  22      63.080  77.770  34.360  0.00  0.00            
ATOM    452  N9  G   X  22      64.420  78.350  34.020  0.00  0.00            
ATOM    453  C8  G   X  22      65.620  77.660  33.940  0.00  0.00            
ATOM    454  N7  G   X  22      66.610  78.470  33.710  0.00  0.00            
ATOM    455  C5  G   X  22      66.030  79.710  33.440  0.00  0.00            
ATOM    456  C6  G   X  22      66.600  81.020  33.090  0.00  0.00            
ATOM    457  O6  G   X  22      67.800  81.300  32.960  0.00  0.00            
ATOM    458  N1  G   X  22      65.640  82.030  32.890  0.00  0.00            
ATOM    459  C2  G   X  22      64.320  81.860  33.070  0.00  0.00            
ATOM    460  N2  G   X  22      63.550  82.810  32.750  0.00  0.00            
ATOM    461  N3  G   X  22      63.750  80.640  33.480  0.00  0.00            
ATOM    462  C4  G   X  22      64.650  79.620  33.670  0.00  0.00            
ATOM    463  C3' G   X  22      62.510  76.290  32.600  0.00  0.00            
ATOM    464  C2' G   X  22      62.230  77.630  33.150  0.00  0.00            
ATOM    465  O2' G   X  22      60.830  77.780  33.530  0.00  0.00            
ATOM    466  O3' G   X  22      61.610  75.900  31.550  0.00  0.00            
ATOM    467  P   G   X  23      61.690  76.240  30.130  0.00  0.00            
ATOM    468  OP1 G   X  23      60.720  75.470  29.300  0.00  0.00            
ATOM    469  OP2 G   X  23      63.100  75.980  29.760  0.00  0.00            
ATOM    470  O5' G   X  23      61.390  77.790  29.910  0.00  0.00            
ATOM    471  C5' G   X  23      60.090  78.340  30.290  0.00  0.00            
ATOM    472  C4' G   X  23      60.000  79.820  30.050  0.00  0.00            
ATOM    473  O4' G   X  23      60.910  80.570  30.850  0.00  0.00            
ATOM    474  C1' G   X  23      61.650  81.400  30.010  0.00  0.00            
ATOM    475  N9  G   X  23      63.080  81.070  29.830  0.00  0.00            
ATOM    476  C8  G   X  23      63.780  79.940  30.220  0.00  0.00            
ATOM    477  N7  G   X  23      65.070  80.130  30.190  0.00  0.00            
ATOM    478  C5  G   X  23      65.190  81.320  29.580  0.00  0.00            
ATOM    479  C6  G   X  23      66.330  82.180  29.490  0.00  0.00            
ATOM    480  O6  G   X  23      67.460  82.010  29.860  0.00  0.00            
ATOM    481  N1  G   X  23      66.130  83.380  28.870  0.00  0.00            
ATOM    482  C2  G   X  23      64.890  83.850  28.680  0.00  0.00            
ATOM    483  N2  G   X  23      64.920  85.020  28.100  0.00  0.00            
ATOM    484  N3  G   X  23      63.780  83.210  28.900  0.00  0.00            
ATOM    485  C4  G   X  23      64.000  81.910  29.400  0.00  0.00            
ATOM    486  C3' G   X  23      60.390  80.170  28.570  0.00  0.00            
ATOM    487  C2' G   X  23      60.910  81.630  28.680  0.00  0.00            
ATOM    488  O2' G   X  23      59.780  82.480  28.750  0.00  0.00            
ATOM    489  O3' G   X  23      59.200  80.040  27.770  0.00  0.00            
ATOM    490  P   G   X  24      59.280  79.620  26.210  0.00  0.00            
ATOM    491  OP1 G   X  24      58.030  80.000  25.580  0.00  0.00            
ATOM    492  OP2 G   X  24      59.840  78.260  26.100  0.00  0.00            
ATOM    493  O5' G   X  24      60.370  80.660  25.710  0.00  0.00            
ATOM    494  C5' G   X  24      60.030  81.880  25.130  0.00  0.00            
ATOM    495  C4' G   X  24      61.320  82.680  24.750  0.00  0.00            
ATOM    496  O4' G   X  24      62.210  82.750  25.830  0.00  0.00            
ATOM    497  C1' G   X  24      63.560  82.560  25.460  0.00  0.00            
ATOM    498  N9  G   X  24      64.220  81.400  26.060  0.00  0.00            
ATOM    499  C8  G   X  24      63.750  80.180  26.430  0.00  0.00            
ATOM    500  N7  G   X  24      64.670  79.320  26.830  0.00  0.00            
ATOM    501  C5  G   X  24      65.880  80.050  26.750  0.00  0.00            
ATOM    502  C6  G   X  24      67.200  79.770  27.250  0.00  0.00            
ATOM    503  O6  G   X  24      67.620  78.850  27.920  0.00  0.00            
ATOM    504  N1  G   X  24      68.090  80.740  26.880  0.00  0.00            
ATOM    505  C2  G   X  24      67.760  81.840  26.230  0.00  0.00            
ATOM    506  N2  G   X  24      68.770  82.650  26.180  0.00  0.00            
ATOM    507  N3  G   X  24      66.510  82.240  25.920  0.00  0.00            
ATOM    508  C4  G   X  24      65.610  81.290  26.190  0.00  0.00            
ATOM    509  C3' G   X  24      62.050  82.060  23.540  0.00  0.00            
ATOM    510  C2' G   X  24      63.480  82.510  23.860  0.00  0.00            
ATOM    511  O2' G   X  24      63.680  83.930  23.390  0.00  0.00            
ATOM    512  O3' G   X  24      61.580  82.530  22.290  0.00  0.00            
ATOM    513  P   G   X  25      61.840  81.890  20.910  0.00  0.00            
ATOM    514  OP1 G   X  25      60.970  82.400  19.840  0.00  0.00            
ATOM    515  OP2 G   X  25      61.920  80.410  21.140  0.00  0.00            
ATOM    516  O5' G   X  25      63.300  82.440  20.540  0.00  0.00            
ATOM    517  C5' G   X  25      63.460  83.750  20.070  0.00  0.00            
ATOM    518  C4' G   X  25      64.980  84.110  19.840  0.00  0.00            
ATOM    519  O4' G   X  25      65.940  83.480  20.730  0.00  0.00            
ATOM    520  C1' G   X  25      66.600  82.390  20.070  0.00  0.00            
ATOM    521  N9  G   X  25      66.460  81.290  21.030  0.00  0.00            
ATOM    522  C8  G   X  25      65.490  80.370  21.020  0.00  0.00            
ATOM    523  N7  G   X  25      65.620  79.440  21.920  0.00  0.00            
ATOM    524  C5  G   X  25      66.850  79.720  22.460  0.00  0.00            
ATOM    525  C6  G   X  25      67.630  79.020  23.400  0.00  0.00            
ATOM    526  O6  G   X  25      67.470  77.900  23.900  0.00  0.00            
ATOM    527  N1  G   X  25      68.800  79.650  23.780  0.00  0.00            
ATOM    528  C2  G   X  25      69.220  80.840  23.280  0.00  0.00            
ATOM    529  N2  G   X  25      70.340  81.420  23.670  0.00  0.00            
ATOM    530  N3  G   X  25      68.520  81.480  22.330  0.00  0.00            
ATOM    531  C4  G   X  25      67.350  80.870  21.980  0.00  0.00            
ATOM    532  C3' G   X  25      65.390  83.520  18.440  0.00  0.00            
ATOM    533  C2' G   X  25      65.940  82.120  18.710  0.00  0.00            
ATOM    534  O2' G   X  25      66.750  81.510  17.700  0.00  0.00            
ATOM    535  O3' G   X  25      66.430  84.330  17.860  0.00  0.00            
ATOM    536  P   A   X  26      66.590  84.570  16.290  0.00  0.00            
ATOM    537  OP1 A   X  26      65.560  85.490  15.840  0.00  0.00            
ATOM    538  OP2 A   X  26      66.630  83.230  15.660  0.00  0.00            
ATOM    539  O5' A   X  26      67.930  85.270  16.040  0.00  0.00            
ATOM    540  C5' A   X  26      68.170  86.660  16.300  0.00  0.00            
ATOM    541  C4' A   X  26      69.670  86.840  16.500  0.00  0.00            
ATOM    542  O4' A   X  26      70.120  86.150  17.630  0.00  0.00            
ATOM    543  C1' A   X  26      71.170  85.250  17.370  0.00  0.00            
ATOM    544  N9  A   X  26      71.160  83.940  18.120  0.00  0.00            
ATOM    545  C8  A   X  26      70.130  83.040  18.290  0.00  0.00            
ATOM    546  N7  A   X  26      70.440  82.000  18.960  0.00  0.00            
ATOM    547  C5  A   X  26      71.760  82.260  19.400  0.00  0.00            
ATOM    548  C6  A   X  26      72.750  81.510  20.100  0.00  0.00            
ATOM    549  N6  A   X  26      72.610  80.390  20.780  0.00  0.00            
ATOM    550  N1  A   X  26      74.020  82.030  20.280  0.00  0.00            
ATOM    551  C2  A   X  26      74.210  83.220  19.680  0.00  0.00            
ATOM    552  N3  A   X  26      73.360  83.960  18.980  0.00  0.00            
ATOM    553  C4  A   X  26      72.200  83.400  18.820  0.00  0.00            
ATOM    554  C3' A   X  26      70.510  86.360  15.260  0.00  0.00            
ATOM    555  C2' A   X  26      71.140  85.050  15.860  0.00  0.00            
ATOM    556  O2' A   X  26      72.410  84.530  15.350  0.00  0.00            
ATOM    557  O3' A   X  26      71.490  87.250  14.840  0.00  0.00            
ATOM    558  P   G   X  27      71.160  88.740  14.280  0.00  0.00            
ATOM    559  OP1 G   X  27      70.010  88.650  13.380  0.00  0.00            
ATOM    560  OP2 G   X  27      72.500  89.200  13.770  0.00  0.00            
ATOM    561  O5' G   X  27      70.730  89.740  15.470  0.00  0.00            
ATOM    562  C5' G   X  27      71.620  90.470  16.370  0.00  0.00            
ATOM    563  C4' G   X  27      72.020  89.690  17.600  0.00  0.00            
ATOM    564  O4' G   X  27      72.310  88.320  17.540  0.00  0.00            
ATOM    565  C1' G   X  27      73.430  87.990  18.310  0.00  0.00            
ATOM    566  N9  G   X  27      74.630  87.760  17.520  0.00  0.00            
ATOM    567  C8  G   X  27      74.860  88.030  16.190  0.00  0.00            
ATOM    568  N7  G   X  27      76.000  87.650  15.740  0.00  0.00            
ATOM    569  C5  G   X  27      76.640  87.070  16.900  0.00  0.00            
ATOM    570  C6  G   X  27      77.920  86.520  17.110  0.00  0.00            
ATOM    571  O6  G   X  27      78.790  86.300  16.330  0.00  0.00            
ATOM    572  N1  G   X  27      78.120  86.040  18.400  0.00  0.00            
ATOM    573  C2  G   X  27      77.170  86.100  19.360  0.00  0.00            
ATOM    574  N2  G   X  27      77.490  85.700  20.560  0.00  0.00            
ATOM    575  N3  G   X  27      75.920  86.590  19.210  0.00  0.00            
ATOM    576  C4  G   X  27      75.720  87.110  17.950  0.00  0.00            
ATOM    577  C3' G   X  27      73.040  90.310  18.570  0.00  0.00            
ATOM    578  C2' G   X  27      73.500  89.100  19.340  0.00  0.00            
ATOM    579  O2' G   X  27      72.550  88.750  20.460  0.00  0.00            
ATOM    580  O3' G   X  27      72.580  91.460  19.280  0.00  0.00            
ATOM    581  P   C   X  28      73.670  92.550  19.750  0.00  0.00            
ATOM    582  OP1 C   X  28      72.800  93.440  20.460  0.00  0.00            
ATOM    583  OP2 C   X  28      74.360  93.000  18.480  0.00  0.00            
ATOM    584  O5' C   X  28      74.800  91.940  20.800  0.00  0.00            
ATOM    585  C5' C   X  28      74.410  91.600  22.150  0.00  0.00            
ATOM    586  C4' C   X  28      75.530  90.810  22.880  0.00  0.00            
ATOM    587  O4' C   X  28      75.860  89.590  22.220  0.00  0.00            
ATOM    588  C1' C   X  28      77.280  89.380  22.310  0.00  0.00            
ATOM    589  N1  C   X  28      77.940  89.390  20.960  0.00  0.00            
ATOM    590  C6  C   X  28      77.450  89.990  19.850  0.00  0.00            
ATOM    591  C5  C   X  28      78.130  89.930  18.690  0.00  0.00            
ATOM    592  C4  C   X  28      79.340  89.240  18.670  0.00  0.00            
ATOM    593  N4  C   X  28      79.920  89.060  17.500  0.00  0.00            
ATOM    594  N3  C   X  28      79.900  88.600  19.690  0.00  0.00            
ATOM    595  C2  C   X  28      79.220  88.710  20.830  0.00  0.00            
ATOM    596  O2  C   X  28      79.790  88.330  21.860  0.00  0.00            
ATOM    597  C3' C   X  28      76.840  91.610  22.950  0.00  0.00            
ATOM    598  C2' C   X  28      77.820  90.500  23.210  0.00  0.00            
ATOM    599  O2' C   X  28      77.910  90.070  24.560  0.00  0.00            
ATOM    600  O3' C   X  28      76.880  92.580  23.990  0.00  0.00            
ATOM    601  P   C   X  29      77.820  93.850  23.710  0.00  0.00            
ATOM    602  OP1 C   X  29      77.620  94.640  24.900  0.00  0.00            
ATOM    603  OP2 C   X  29      77.430  94.470  22.440  0.00  0.00            
ATOM    604  O5' C   X  29      79.350  93.470  23.620  0.00  0.00            
ATOM    605  C5' C   X  29      80.010  92.820  24.720  0.00  0.00            
ATOM    606  C4' C   X  29      81.310  92.060  24.310  0.00  0.00            
ATOM    607  O4' C   X  29      81.150  91.150  23.290  0.00  0.00            
ATOM    608  C1' C   X  29      82.340  91.010  22.490  0.00  0.00            
ATOM    609  N1  C   X  29      82.080  91.270  21.060  0.00  0.00            
ATOM    610  C6  C   X  29      80.920  91.910  20.640  0.00  0.00            
ATOM    611  C5  C   X  29      80.730  92.210  19.390  0.00  0.00            
ATOM    612  C4  C   X  29      81.740  91.740  18.460  0.00  0.00            
ATOM    613  N4  C   X  29      81.580  91.790  17.140  0.00  0.00            
ATOM    614  N3  C   X  29      82.860  91.050  18.820  0.00  0.00            
ATOM    615  C2  C   X  29      83.060  90.910  20.160  0.00  0.00            
ATOM    616  O2  C   X  29      84.140  90.430  20.550  0.00  0.00            
ATOM    617  C3' C   X  29      82.470  92.950  23.790  0.00  0.00            
ATOM    618  C2' C   X  29      83.390  91.870  23.160  0.00  0.00            
ATOM    619  O2' C   X  29      84.160  91.070  24.000  0.00  0.00            
ATOM    620  O3' C   X  29      83.160  93.580  24.840  0.00  0.00            
ATOM    621  P   U   X  30      84.120  94.830  24.630  0.00  0.00            
ATOM    622  OP1 U   X  30      84.750  95.020  25.960  0.00  0.00            
ATOM    623  OP2 U   X  30      83.330  96.010  24.120  0.00  0.00            
ATOM    624  O5' U   X  30      85.220  94.390  23.610  0.00  0.00            
ATOM    625  C5' U   X  30      86.270  93.540  24.060  0.00  0.00            
ATOM    626  C4' U   X  30      86.860  92.690  22.850  0.00  0.00            
ATOM    627  O4' U   X  30      87.260  93.560  21.790  0.00  0.00            
ATOM    628  C1' U   X  30      88.400  92.900  21.150  0.00  0.00            
ATOM    629  N1  U   X  30      89.700  93.680  20.990  0.00  0.00            
ATOM    630  C6  U   X  30      90.130  94.620  21.900  0.00  0.00            
ATOM    631  C5  U   X  30      91.290  95.280  21.780  0.00  0.00            
ATOM    632  C4  U   X  30      92.220  94.960  20.680  0.00  0.00            
ATOM    633  O4  U   X  30      93.280  95.620  20.410  0.00  0.00            
ATOM    634  N3  U   X  30      91.850  93.850  19.920  0.00  0.00            
ATOM    635  C2  U   X  30      90.700  93.180  20.090  0.00  0.00            
ATOM    636  O2  U   X  30      90.540  92.140  19.430  0.00  0.00            
ATOM    637  C3' U   X  30      88.170  92.010  23.250  0.00  0.00            
ATOM    638  C2' U   X  30      88.690  91.560  21.920  0.00  0.00            
ATOM    639  O2' U   X  30      87.910  90.530  21.370  0.00  0.00            
ATOM    640  O3' U   X  30      87.950  90.990  24.230  0.00  0.00            
ATOM    641  P   U   X  31      89.100  90.450  25.180  0.00  0.00            
ATOM    642  OP1 U   X  31      88.440  89.800  26.350  0.00  0.00            
ATOM    643  OP2 U   X  31      89.980  91.580  25.510  0.00  0.00            
ATOM    644  O5' U   X  31      90.040  89.370  24.430  0.00  0.00            
ATOM    645  C5' U   X  31      89.530  88.170  23.940  0.00  0.00            
ATOM    646  C4' U   X  31      90.420  87.470  22.850  0.00  0.00            
ATOM    647  O4' U   X  31      90.500  88.210  21.630  0.00  0.00            
ATOM    648  C1' U   X  31      91.770  88.110  21.020  0.00  0.00            
ATOM    649  N1  U   X  31      92.500  89.410  21.030  0.00  0.00            
ATOM    650  C6  U   X  31      92.260  90.390  21.980  0.00  0.00            
ATOM    651  C5  U   X  31      93.030  91.550  22.020  0.00  0.00            
ATOM    652  C4  U   X  31      94.140  91.810  21.160  0.00  0.00            
ATOM    653  O4  U   X  31      94.940  92.740  21.130  0.00  0.00            
ATOM    654  N3  U   X  31      94.300  90.730  20.290  0.00  0.00            
ATOM    655  C2  U   X  31      93.520  89.600  20.080  0.00  0.00            
ATOM    656  O2  U   X  31      93.680  88.960  19.060  0.00  0.00            
ATOM    657  C3' U   X  31      91.820  87.110  23.370  0.00  0.00            
ATOM    658  C2' U   X  31      92.430  87.060  21.960  0.00  0.00            
ATOM    659  O2' U   X  31      92.180  85.790  21.430  0.00  0.00            
ATOM    660  O3' U   X  31      91.900  85.900  24.150  0.00  0.00            
ATOM    661  P   C   X  32      92.960  85.700  25.280  0.00  0.00            
ATOM    662  OP1 C   X  32      92.400  84.670  26.210  0.00  0.00            
ATOM    663  OP2 C   X  32      93.440  87.020  25.730  0.00  0.00            
ATOM    664  O5' C   X  32      94.150  84.940  24.580  0.00  0.00            
ATOM    665  C5' C   X  32      94.070  83.600  24.090  0.00  0.00            
ATOM    666  C4' C   X  32      95.290  83.360  23.140  0.00  0.00            
ATOM    667  O4' C   X  32      95.230  84.320  22.120  0.00  0.00            
ATOM    668  C1' C   X  32      96.560  84.750  21.770  0.00  0.00            
ATOM    669  N1  C   X  32      96.940  86.180  21.970  0.00  0.00            
ATOM    670  C6  C   X  32      96.140  87.030  22.740  0.00  0.00            
ATOM    671  C5  C   X  32      96.360  88.360  22.710  0.00  0.00            
ATOM    672  C4  C   X  32      97.420  88.870  21.930  0.00  0.00            
ATOM    673  N4  C   X  32      97.620  90.140  21.820  0.00  0.00            
ATOM    674  N3  C   X  32      98.180  88.080  21.250  0.00  0.00            
ATOM    675  C2  C   X  32      97.940  86.740  21.130  0.00  0.00            
ATOM    676  O2  C   X  32      98.570  86.120  20.300  0.00  0.00            
ATOM    677  C3' C   X  32      96.650  83.480  23.850  0.00  0.00            
ATOM    678  C2' C   X  32      97.440  83.750  22.580  0.00  0.00            
ATOM    679  O2' C   X  32      97.720  82.630  21.760  0.00  0.00            
ATOM    680  O3' C   X  32      97.140  82.380  24.650  0.00  0.00            
ATOM    681  P   G   X  33      98.360  82.490  25.720  0.00  0.00            
ATOM    682  OP1 G   X  33      98.740  81.100  26.160  0.00  0.00            
ATOM    683  OP2 G   X  33      97.880  83.440  26.730  0.00  0.00            
ATOM    684  O5' G   X  33      99.510  83.160  24.940  0.00  0.00            
ATOM    685  C5' G   X  33     100.220  82.460  23.940  0.00  0.00            
ATOM    686  C4' G   X  33     101.250  83.340  23.210  0.00  0.00            
ATOM    687  O4' G   X  33     100.730  84.390  22.350  0.00  0.00            
ATOM    688  C1' G   X  33     101.800  85.360  22.160  0.00  0.00            
ATOM    689  N9  G   X  33     101.360  86.680  22.590  0.00  0.00            
ATOM    690  C8  G   X  33     100.280  87.040  23.320  0.00  0.00            
ATOM    691  N7  G   X  33     100.280  88.260  23.690  0.00  0.00            
ATOM    692  C5  G   X  33     101.410  88.840  23.140  0.00  0.00            
ATOM    693  C6  G   X  33     101.990  90.180  23.230  0.00  0.00            
ATOM    694  O6  G   X  33     101.670  91.140  23.900  0.00  0.00            
ATOM    695  N1  G   X  33     103.210  90.320  22.560  0.00  0.00            
ATOM    696  C2  G   X  33     103.750  89.270  21.970  0.00  0.00            
ATOM    697  N2  G   X  33     104.920  89.450  21.460  0.00  0.00            
ATOM    698  N3  G   X  33     103.340  88.060  21.810  0.00  0.00            
ATOM    699  C4  G   X  33     102.100  87.860  22.370  0.00  0.00            
ATOM    700  C3' G   X  33     102.380  83.950  24.030  0.00  0.00            
ATOM    701  C2' G   X  33     103.030  84.830  22.960  0.00  0.00            
ATOM    702  O2' G   X  33     103.860  84.070  21.990  0.00  0.00            
ATOM    703  O3' G   X  33     103.250  83.070  24.730  0.00  0.00            
ATOM    704  P   G   X  34     104.100  83.500  25.910  0.00  0.00            
ATOM    705  OP1 G   X  34     104.690  82.210  26.330  0.00  0.00            
ATOM    706  OP2 G   X  34     103.290  84.240  26.940  0.00  0.00            
ATOM    707  O5' G   X  34     105.210  84.570  25.350  0.00  0.00            
ATOM    708  C5' G   X  34     106.260  84.090  24.530  0.00  0.00            
ATOM    709  C4' G   X  34     107.170  85.240  24.040  0.00  0.00            
ATOM    710  O4' G   X  34     106.380  86.290  23.380  0.00  0.00            
ATOM    711  C1' G   X  34     106.980  87.550  23.800  0.00  0.00            
ATOM    712  N9  G   X  34     106.100  88.350  24.700  0.00  0.00            
ATOM    713  C8  G   X  34     104.820  87.990  25.100  0.00  0.00            
ATOM    714  N7  G   X  34     104.110  88.850  25.710  0.00  0.00            
ATOM    715  C5  G   X  34     104.990  89.930  25.750  0.00  0.00            
ATOM    716  C6  G   X  34     104.720  91.260  26.200  0.00  0.00            
ATOM    717  O6  G   X  34     103.700  91.710  26.720  0.00  0.00            
ATOM    718  N1  G   X  34     105.780  92.130  26.000  0.00  0.00            
ATOM    719  C2  G   X  34     106.860  91.790  25.320  0.00  0.00            
ATOM    720  N2  G   X  34     107.790  92.700  25.300  0.00  0.00            
ATOM    721  N3  G   X  34     107.200  90.560  24.890  0.00  0.00            
ATOM    722  C4  G   X  34     106.190  89.670  25.120  0.00  0.00            
ATOM    723  C3' G   X  34     107.950  85.930  25.220  0.00  0.00            
ATOM    724  C2' G   X  34     108.280  87.240  24.560  0.00  0.00            
ATOM    725  O2' G   X  34     109.340  87.140  23.520  0.00  0.00            
ATOM    726  O3' G   X  34     109.130  85.200  25.660  0.00  0.00            
ATOM    727  P   A   X  35     109.540  85.150  27.140  0.00  0.00            
ATOM    728  OP1 A   X  35     110.740  84.330  27.280  0.00  0.00            
ATOM    729  OP2 A   X  35     108.410  84.930  28.030  0.00  0.00            
ATOM    730  O5' A   X  35     109.980  86.610  27.420  0.00  0.00            
ATOM    731  C5' A   X  35     111.230  87.130  26.930  0.00  0.00            
ATOM    732  C4' A   X  35     111.350  88.550  27.350  0.00  0.00            
ATOM    733  O4' A   X  35     110.500  89.500  26.530  0.00  0.00            
ATOM    734  C1' A   X  35     109.930  90.330  27.530  0.00  0.00            
ATOM    735  N9  A   X  35     108.530  90.070  27.950  0.00  0.00            
ATOM    736  C8  A   X  35     107.770  88.900  28.010  0.00  0.00            
ATOM    737  N7  A   X  35     106.640  89.000  28.620  0.00  0.00            
ATOM    738  C5  A   X  35     106.600  90.370  28.960  0.00  0.00            
ATOM    739  C6  A   X  35     105.630  91.170  29.620  0.00  0.00            
ATOM    740  N6  A   X  35     104.450  90.810  30.020  0.00  0.00            
ATOM    741  N1  A   X  35     105.810  92.490  29.750  0.00  0.00            
ATOM    742  C2  A   X  35     106.920  93.080  29.270  0.00  0.00            
ATOM    743  N3  A   X  35     107.880  92.420  28.610  0.00  0.00            
ATOM    744  C4  A   X  35     107.700  91.050  28.500  0.00  0.00            
ATOM    745  C3' A   X  35     111.070  88.820  28.860  0.00  0.00            
ATOM    746  C2' A   X  35     110.760  90.320  28.790  0.00  0.00            
ATOM    747  O2' A   X  35     111.910  91.180  28.770  0.00  0.00            
ATOM    748  O3' A   X  35     112.120  88.360  29.640  0.00  0.00            
ATOM    749  P   A   X  36     111.850  87.900  31.200  0.00  0.00            
ATOM    750  OP1 A   X  36     113.170  87.750  31.810  0.00  0.00            
ATOM    751  OP2 A   X  36     110.950  86.750  31.140  0.00  0.00            
ATOM    752  O5' A   X  36     111.100  89.120  31.860  0.00  0.00            
ATOM    753  C5' A   X  36     111.680  90.420  32.210  0.00  0.00            
ATOM    754  C4' A   X  36     110.720  91.480  32.720  0.00  0.00            
ATOM    755  O4' A   X  36     109.540  91.530  31.970  0.00  0.00            
ATOM    756  C1' A   X  36     108.390  91.600  32.820  0.00  0.00            
ATOM    757  N9  A   X  36     107.580  90.390  32.690  0.00  0.00            
ATOM    758  C8  A   X  36     107.800  89.300  31.920  0.00  0.00            
ATOM    759  N7  A   X  36     106.850  88.390  32.020  0.00  0.00            
ATOM    760  C5  A   X  36     105.960  88.970  32.910  0.00  0.00            
ATOM    761  C6  A   X  36     104.660  88.580  33.390  0.00  0.00            
ATOM    762  N6  A   X  36     104.160  87.350  33.200  0.00  0.00            
ATOM    763  N1  A   X  36     103.930  89.370  34.190  0.00  0.00            
ATOM    764  C2  A   X  36     104.540  90.510  34.510  0.00  0.00            
ATOM    765  N3  A   X  36     105.670  91.030  34.100  0.00  0.00            
ATOM    766  C4  A   X  36     106.370  90.200  33.310  0.00  0.00            
ATOM    767  C3' A   X  36     110.310  91.110  34.170  0.00  0.00            
ATOM    768  C2' A   X  36     108.930  91.830  34.270  0.00  0.00            
ATOM    769  O2' A   X  36     109.060  93.250  34.420  0.00  0.00            
ATOM    770  O3' A   X  36     111.180  91.640  35.210  0.00  0.00            
ATOM    771  P   G   X  37     111.150  90.980  36.730  0.00  0.00            
ATOM    772  OP1 G   X  37     112.090  91.710  37.630  0.00  0.00            
ATOM    773  OP2 G   X  37     111.350  89.550  36.460  0.00  0.00            
ATOM    774  O5' G   X  37     109.700  91.080  37.330  0.00  0.00            
ATOM    775  C5' G   X  37     109.050  92.230  37.750  0.00  0.00            
ATOM    776  C4' G   X  37     107.620  91.940  38.200  0.00  0.00            
ATOM    777  O4' G   X  37     106.850  91.400  37.150  0.00  0.00            
ATOM    778  C1' G   X  37     105.750  90.600  37.640  0.00  0.00            
ATOM    779  N9  G   X  37     105.840  89.230  37.150  0.00  0.00            
ATOM    780  C8  G   X  37     106.760  88.620  36.410  0.00  0.00            
ATOM    781  N7  G   X  37     106.410  87.460  35.940  0.00  0.00            
ATOM    782  C5  G   X  37     105.260  87.190  36.630  0.00  0.00            
ATOM    783  C6  G   X  37     104.430  86.040  36.530  0.00  0.00            
ATOM    784  O6  G   X  37     104.670  84.990  35.920  0.00  0.00            
ATOM    785  N1  G   X  37     103.270  86.140  37.330  0.00  0.00            
ATOM    786  C2  G   X  37     102.890  87.320  37.920  0.00  0.00            
ATOM    787  N2  G   X  37     101.740  87.320  38.580  0.00  0.00            
ATOM    788  N3  G   X  37     103.630  88.430  38.020  0.00  0.00            
ATOM    789  C4  G   X  37     104.840  88.330  37.310  0.00  0.00            
ATOM    790  C3' G   X  37     107.470  90.850  39.230  0.00  0.00            
ATOM    791  C2' G   X  37     105.920  90.690  39.140  0.00  0.00            
ATOM    792  O2' G   X  37     105.180  91.820  39.690  0.00  0.00            
ATOM    793  O3' G   X  37     107.910  91.220  40.530  0.00  0.00            
ATOM    794  P   A   X  38     107.820  90.110  41.650  0.00  0.00            
ATOM    795  OP1 A   X  38     108.650  90.600  42.780  0.00  0.00            
ATOM    796  OP2 A   X  38     108.260  88.850  41.040  0.00  0.00            
ATOM    797  O5' A   X  38     106.280  89.930  42.130  0.00  0.00            
ATOM    798  C5' A   X  38     105.900  90.300  43.480  0.00  0.00            
ATOM    799  C4' A   X  38     105.580  91.750  43.510  0.00  0.00            
ATOM    800  O4' A   X  38     104.810  92.130  42.390  0.00  0.00            
ATOM    801  C1' A   X  38     103.770  93.080  42.830  0.00  0.00            
ATOM    802  N9  A   X  38     102.450  92.400  42.920  0.00  0.00            
ATOM    803  C8  A   X  38     102.220  91.040  42.890  0.00  0.00            
ATOM    804  N7  A   X  38     100.990  90.680  43.180  0.00  0.00            
ATOM    805  C5  A   X  38     100.370  91.880  43.500  0.00  0.00            
ATOM    806  C6  A   X  38      99.030  92.320  43.790  0.00  0.00            
ATOM    807  N6  A   X  38      98.170  91.400  44.120  0.00  0.00            
ATOM    808  N1  A   X  38      98.670  93.610  43.920  0.00  0.00            
ATOM    809  C2  A   X  38      99.720  94.500  43.870  0.00  0.00            
ATOM    810  N3  A   X  38     101.040  94.220  43.650  0.00  0.00            
ATOM    811  C4  A   X  38     101.250  92.920  43.350  0.00  0.00            
ATOM    812  C3' A   X  38     104.830  92.120  44.820  0.00  0.00            
ATOM    813  C2' A   X  38     104.220  93.420  44.280  0.00  0.00            
ATOM    814  O2' A   X  38     105.090  94.620  44.210  0.00  0.00            
ATOM    815  O3' A   X  38     105.630  92.290  45.970  0.00  0.00            
ATOM    816  P   A   X  39     105.220  91.690  47.380  0.00  0.00            
ATOM    817  OP1 A   X  39     106.040  92.250  48.460  0.00  0.00            
ATOM    818  OP2 A   X  39     105.080  90.240  47.250  0.00  0.00            
ATOM    819  O5' A   X  39     103.690  92.180  47.640  0.00  0.00            
ATOM    820  C5' A   X  39     103.340  93.570  47.650  0.00  0.00            
ATOM    821  C4' A   X  39     101.870  93.800  47.790  0.00  0.00            
ATOM    822  O4' A   X  39     101.150  93.210  46.750  0.00  0.00            
ATOM    823  C1' A   X  39     100.000  92.650  47.300  0.00  0.00            
ATOM    824  N9  A   X  39     100.020  91.190  47.030  0.00  0.00            
ATOM    825  C8  A   X  39     101.090  90.480  46.510  0.00  0.00            
ATOM    826  N7  A   X  39     100.840  89.190  46.440  0.00  0.00            
ATOM    827  C5  A   X  39      99.540  89.040  46.900  0.00  0.00            
ATOM    828  C6  A   X  39      98.660  87.940  47.040  0.00  0.00            
ATOM    829  N6  A   X  39      98.960  86.670  46.780  0.00  0.00            
ATOM    830  N1  A   X  39      97.380  88.210  47.450  0.00  0.00            
ATOM    831  C2  A   X  39      97.060  89.460  47.750  0.00  0.00            
ATOM    832  N3  A   X  39      97.830  90.520  47.760  0.00  0.00            
ATOM    833  C4  A   X  39      99.020  90.270  47.290  0.00  0.00            
ATOM    834  C3' A   X  39     101.360  93.230  49.120  0.00  0.00            
ATOM    835  C2' A   X  39      99.880  92.970  48.780  0.00  0.00            
ATOM    836  O2' A   X  39      99.060  94.120  48.940  0.00  0.00            
ATOM    837  O3' A   X  39     101.550  94.010  50.260  0.00  0.00            
ATOM    838  P   C   X  40     101.700  93.430  51.760  0.00  0.00            
ATOM    839  OP1 C   X  40     101.910  94.510  52.760  0.00  0.00            
ATOM    840  OP2 C   X  40     102.630  92.340  51.660  0.00  0.00            
ATOM    841  O5' C   X  40     100.310  92.840  52.040  0.00  0.00            
ATOM    842  C5' C   X  40      99.330  93.690  52.580  0.00  0.00            
ATOM    843  C4' C   X  40      97.990  92.970  52.840  0.00  0.00            
ATOM    844  O4' C   X  40      97.380  92.280  51.680  0.00  0.00            
ATOM    845  C1' C   X  40      96.740  91.170  52.220  0.00  0.00            
ATOM    846  N1  C   X  40      97.480  89.880  51.860  0.00  0.00            
ATOM    847  C6  C   X  40      98.760  89.850  51.340  0.00  0.00            
ATOM    848  C5  C   X  40      99.240  88.710  50.810  0.00  0.00            
ATOM    849  C4  C   X  40      98.400  87.570  50.800  0.00  0.00            
ATOM    850  N4  C   X  40      98.800  86.500  50.230  0.00  0.00            
ATOM    851  N3  C   X  40      97.190  87.530  51.400  0.00  0.00            
ATOM    852  C2  C   X  40      96.750  88.700  51.930  0.00  0.00            
ATOM    853  O2  C   X  40      95.650  88.650  52.430  0.00  0.00            
ATOM    854  C3' C   X  40      98.140  91.910  53.980  0.00  0.00            
ATOM    855  C2' C   X  40      96.750  91.280  53.770  0.00  0.00            
ATOM    856  O2' C   X  40      95.620  92.100  54.070  0.00  0.00            
ATOM    857  O3' C   X  40      98.190  92.380  55.380  0.00  0.00            
ATOM    858  P   G   X  41      99.130  91.500  56.370  0.00  0.00            
ATOM    859  OP1 G   X  41      99.040  92.200  57.670  0.00  0.00            
ATOM    860  OP2 G   X  41     100.440  91.380  55.780  0.00  0.00            
ATOM    861  O5' G   X  41      98.450  90.060  56.510  0.00  0.00            
ATOM    862  C5' G   X  41      97.210  89.840  57.210  0.00  0.00            
ATOM    863  C4' G   X  41      96.860  88.420  57.030  0.00  0.00            
ATOM    864  O4' G   X  41      96.750  88.080  55.670  0.00  0.00            
ATOM    865  C1' G   X  41      97.330  86.770  55.490  0.00  0.00            
ATOM    866  N9  G   X  41      98.670  86.720  54.820  0.00  0.00            
ATOM    867  C8  G   X  41      99.360  87.780  54.380  0.00  0.00            
ATOM    868  N7  G   X  41     100.470  87.480  53.670  0.00  0.00            
ATOM    869  C5  G   X  41     100.410  86.060  53.580  0.00  0.00            
ATOM    870  C6  G   X  41     101.240  85.100  53.010  0.00  0.00            
ATOM    871  O6  G   X  41     102.310  85.170  52.280  0.00  0.00            
ATOM    872  N1  G   X  41     100.840  83.760  53.180  0.00  0.00            
ATOM    873  C2  G   X  41      99.660  83.470  53.890  0.00  0.00            
ATOM    874  N2  G   X  41      99.580  82.250  54.320  0.00  0.00            
ATOM    875  N3  G   X  41      98.830  84.330  54.420  0.00  0.00            
ATOM    876  C4  G   X  41      99.250  85.620  54.270  0.00  0.00            
ATOM    877  C3' G   X  41      97.810  87.470  57.610  0.00  0.00            
ATOM    878  C2' G   X  41      97.430  86.200  56.850  0.00  0.00            
ATOM    879  O2' G   X  41      96.130  85.580  57.220  0.00  0.00            
ATOM    880  O3' G   X  41      97.730  87.360  59.040  0.00  0.00            
ATOM    881  P   G   X  42      99.040  86.970  59.830  0.00  0.00            
ATOM    882  OP1 G   X  42      98.580  86.810  61.210  0.00  0.00            
ATOM    883  OP2 G   X  42     100.190  87.790  59.600  0.00  0.00            
ATOM    884  O5' G   X  42      99.480  85.490  59.330  0.00  0.00            
ATOM    885  C5' G   X  42      98.790  84.360  59.740  0.00  0.00            
ATOM    886  C4' G   X  42      99.480  83.040  59.240  0.00  0.00            
ATOM    887  O4' G   X  42      99.430  82.900  57.860  0.00  0.00            
ATOM    888  C1' G   X  42     100.690  82.400  57.380  0.00  0.00            
ATOM    889  N9  G   X  42     101.660  83.390  56.850  0.00  0.00            
ATOM    890  C8  G   X  42     101.490  84.740  56.730  0.00  0.00            
ATOM    891  N7  G   X  42     102.600  85.400  56.440  0.00  0.00            
ATOM    892  C5  G   X  42     103.490  84.410  56.100  0.00  0.00            
ATOM    893  C6  G   X  42     104.810  84.410  55.570  0.00  0.00            
ATOM    894  O6  G   X  42     105.610  85.330  55.240  0.00  0.00            
ATOM    895  N1  G   X  42     105.280  83.160  55.370  0.00  0.00            
ATOM    896  C2  G   X  42     104.670  82.030  55.750  0.00  0.00            
ATOM    897  N2  G   X  42     105.330  80.960  55.740  0.00  0.00            
ATOM    898  N3  G   X  42     103.470  81.980  56.330  0.00  0.00            
ATOM    899  C4  G   X  42     102.930  83.210  56.440  0.00  0.00            
ATOM    900  C3' G   X  42     100.930  82.840  59.720  0.00  0.00            
ATOM    901  C2' G   X  42     101.290  81.700  58.730  0.00  0.00            
ATOM    902  O2' G   X  42     100.610  80.440  58.950  0.00  0.00            
ATOM    903  O3' G   X  42     100.960  82.440  61.060  0.00  0.00            
ATOM    904  P   C   X  43     102.140  82.920  62.100  0.00  0.00            
ATOM    905  OP1 C   X  43     101.700  82.710  63.450  0.00  0.00            
ATOM    906  OP2 C   X  43     102.690  84.200  61.630  0.00  0.00            
ATOM    907  O5' C   X  43     103.300  81.880  61.880  0.00  0.00            
ATOM    908  C5' C   X  43     103.150  80.540  62.020  0.00  0.00            
ATOM    909  C4' C   X  43     104.190  79.650  61.210  0.00  0.00            
ATOM    910  O4' C   X  43     104.120  80.170  59.880  0.00  0.00            
ATOM    911  C1' C   X  43     105.430  80.070  59.310  0.00  0.00            
ATOM    912  N1  C   X  43     106.050  81.430  58.910  0.00  0.00            
ATOM    913  C6  C   X  43     105.330  82.600  59.060  0.00  0.00            
ATOM    914  C5  C   X  43     105.800  83.800  58.660  0.00  0.00            
ATOM    915  C4  C   X  43     107.100  83.820  58.080  0.00  0.00            
ATOM    916  N4  C   X  43     107.690  84.900  57.610  0.00  0.00            
ATOM    917  N3  C   X  43     107.840  82.690  57.910  0.00  0.00            
ATOM    918  C2  C   X  43     107.260  81.470  58.230  0.00  0.00            
ATOM    919  O2  C   X  43     107.960  80.440  58.030  0.00  0.00            
ATOM    920  C3' C   X  43     105.630  79.780  61.660  0.00  0.00            
ATOM    921  C2' C   X  43     106.340  79.330  60.330  0.00  0.00            
ATOM    922  O2' C   X  43     106.220  77.980  60.040  0.00  0.00            
ATOM    923  O3' C   X  43     105.810  79.130  62.860  0.00  0.00            
ATOM    924  P   G   X  44     107.020  79.430  63.860  0.00  0.00            
ATOM    925  OP1 G   X  44     106.820  78.590  65.030  0.00  0.00            
ATOM    926  OP2 G   X  44     107.120  80.950  64.060  0.00  0.00            
ATOM    927  O5' G   X  44     108.380  78.980  63.130  0.00  0.00            
ATOM    928  C5' G   X  44     108.620  77.650  62.800  0.00  0.00            
ATOM    929  C4' G   X  44     109.750  77.460  61.820  0.00  0.00            
ATOM    930  O4' G   X  44     109.640  78.150  60.600  0.00  0.00            
ATOM    931  C1' G   X  44     110.850  78.780  60.180  0.00  0.00            
ATOM    932  N9  G   X  44     110.750  80.270  60.110  0.00  0.00            
ATOM    933  C8  G   X  44     109.870  81.060  60.750  0.00  0.00            
ATOM    934  N7  G   X  44     110.240  82.340  60.680  0.00  0.00            
ATOM    935  C5  G   X  44     111.370  82.360  59.820  0.00  0.00            
ATOM    936  C6  G   X  44     112.090  83.380  59.250  0.00  0.00            
ATOM    937  O6  G   X  44     111.840  84.600  59.300  0.00  0.00            
ATOM    938  N1  G   X  44     113.290  82.960  58.690  0.00  0.00            
ATOM    939  C2  G   X  44     113.630  81.680  58.520  0.00  0.00            
ATOM    940  N2  G   X  44     114.620  81.540  57.680  0.00  0.00            
ATOM    941  N3  G   X  44     112.840  80.680  58.880  0.00  0.00            
ATOM    942  C4  G   X  44     111.730  81.100  59.560  0.00  0.00            
ATOM    943  C3' G   X  44     110.980  78.070  62.420  0.00  0.00            
ATOM    944  C2' G   X  44     111.900  78.230  61.190  0.00  0.00            
ATOM    945  O2' G   X  44     112.460  77.060  60.590  0.00  0.00            
ATOM    946  O3' G   X  44     111.540  77.180  63.380  0.00  0.00            
ATOM    947  P   C   X  45     112.650  77.650  64.380  0.00  0.00            
ATOM    948  OP1 C   X  45     112.940  76.410  65.110  0.00  0.00            
ATOM    949  OP2 C   X  45     112.160  78.840  65.120  0.00  0.00            
ATOM    950  O5' C   X  45     113.920  78.220  63.650  0.00  0.00            
ATOM    951  C5' C   X  45     115.020  77.430  63.250  0.00  0.00            
ATOM    952  C4' C   X  45     116.030  78.130  62.410  0.00  0.00            
ATOM    953  O4' C   X  45     115.360  78.880  61.430  0.00  0.00            
ATOM    954  C1' C   X  45     116.110  80.050  61.170  0.00  0.00            
ATOM    955  N1  C   X  45     115.390  81.260  61.500  0.00  0.00            
ATOM    956  C6  C   X  45     114.190  81.340  62.220  0.00  0.00            
ATOM    957  C5  C   X  45     113.590  82.540  62.360  0.00  0.00            
ATOM    958  C4  C   X  45     114.220  83.680  61.820  0.00  0.00            
ATOM    959  N4  C   X  45     113.690  84.850  62.030  0.00  0.00            
ATOM    960  N3  C   X  45     115.280  83.650  61.090  0.00  0.00            
ATOM    961  C2  C   X  45     115.840  82.430  60.880  0.00  0.00            
ATOM    962  O2  C   X  45     116.800  82.410  60.110  0.00  0.00            
ATOM    963  C3' C   X  45     116.890  79.070  63.170  0.00  0.00            
ATOM    964  C2' C   X  45     117.400  79.880  61.990  0.00  0.00            
ATOM    965  O2' C   X  45     118.430  79.230  61.180  0.00  0.00            
ATOM    966  O3' C   X  45     117.890  78.300  63.760  0.00  0.00            
ATOM    967  P   C   X  46     118.580  78.870  65.090  0.00  0.00            
ATOM    968  OP1 C   X  46     119.470  77.710  65.390  0.00  0.00            
ATOM    969  OP2 C   X  46     117.670  79.330  66.110  0.00  0.00            
ATOM    970  O5' C   X  46     119.360  80.200  64.640  0.00  0.00            
ATOM    971  C5' C   X  46     120.590  80.050  64.020  0.00  0.00            
ATOM    972  C4' C   X  46     121.070  81.410  63.410  0.00  0.00            
ATOM    973  O4' C   X  46     119.950  82.020  62.740  0.00  0.00            
ATOM    974  C1' C   X  46     120.020  83.460  62.850  0.00  0.00            
ATOM    975  N1  C   X  46     118.850  84.100  63.570  0.00  0.00            
ATOM    976  C6  C   X  46     117.830  83.350  64.150  0.00  0.00            
ATOM    977  C5  C   X  46     116.760  83.960  64.710  0.00  0.00            
ATOM    978  C4  C   X  46     116.700  85.340  64.520  0.00  0.00            
ATOM    979  N4  C   X  46     115.740  86.020  65.030  0.00  0.00            
ATOM    980  N3  C   X  46     117.600  86.090  63.880  0.00  0.00            
ATOM    981  C2  C   X  46     118.740  85.500  63.440  0.00  0.00            
ATOM    982  O2  C   X  46     119.620  86.280  62.950  0.00  0.00            
ATOM    983  C3' C   X  46     121.480  82.480  64.420  0.00  0.00            
ATOM    984  C2' C   X  46     121.310  83.730  63.580  0.00  0.00            
ATOM    985  O2' C   X  46     122.410  83.970  62.720  0.00  0.00            
ATOM    986  O3' C   X  46     122.920  82.410  64.840  0.00  0.00            
ATOM    987  P   G   X  47     123.510  83.120  66.120  0.00  0.00            
ATOM    988  OP1 G   X  47     124.920  82.710  66.360  0.00  0.00            
ATOM    989  OP2 G   X  47     122.490  82.870  67.200  0.00  0.00            
ATOM    990  O5' G   X  47     123.500  84.680  65.950  0.00  0.00            
ATOM    991  C5' G   X  47     124.310  85.380  65.000  0.00  0.00            
ATOM    992  C4' G   X  47     124.060  86.870  65.030  0.00  0.00            
ATOM    993  O4' G   X  47     122.780  87.160  64.620  0.00  0.00            
ATOM    994  C1' G   X  47     122.540  88.560  64.980  0.00  0.00            
ATOM    995  N9  G   X  47     121.240  88.700  65.680  0.00  0.00            
ATOM    996  C8  G   X  47     120.490  87.620  66.100  0.00  0.00            
ATOM    997  N7  G   X  47     119.290  87.980  66.510  0.00  0.00            
ATOM    998  C5  G   X  47     119.290  89.350  66.420  0.00  0.00            
ATOM    999  C6  G   X  47     118.330  90.280  66.870  0.00  0.00            
ATOM   1000  O6  G   X  47     117.200  90.010  67.250  0.00  0.00            
ATOM   1001  N1  G   X  47     118.760  91.580  66.830  0.00  0.00            
ATOM   1002  C2  G   X  47     119.970  91.940  66.330  0.00  0.00            
ATOM   1003  N2  G   X  47     120.250  93.200  66.380  0.00  0.00            
ATOM   1004  N3  G   X  47     120.890  91.090  65.750  0.00  0.00            
ATOM   1005  C4  G   X  47     120.460  89.830  65.970  0.00  0.00            
ATOM   1006  C3' G   X  47     124.220  87.550  66.390  0.00  0.00            
ATOM   1007  C2' G   X  47     123.620  88.860  66.020  0.00  0.00            
ATOM   1008  O2' G   X  47     124.600  89.710  65.460  0.00  0.00            
ATOM   1009  O3' G   X  47     125.540  87.600  66.810  0.00  0.00            
ATOM   1010  P   C   X  48     125.970  87.810  68.330  0.00  0.00            
ATOM   1011  OP1 C   X  48     127.400  87.860  68.270  0.00  0.00            
ATOM   1012  OP2 C   X  48     125.160  86.960  69.170  0.00  0.00            
ATOM   1013  O5' C   X  48     125.400  89.280  68.550  0.00  0.00            
ATOM   1014  C5' C   X  48     126.110  90.420  68.130  0.00  0.00            
ATOM   1015  C4' C   X  48     125.540  91.820  68.660  0.00  0.00            
ATOM   1016  O4' C   X  48     124.280  92.050  68.060  0.00  0.00            
ATOM   1017  C1' C   X  48     123.310  92.590  68.990  0.00  0.00            
ATOM   1018  N1  C   X  48     122.110  91.730  69.200  0.00  0.00            
ATOM   1019  C6  C   X  48     122.250  90.400  69.250  0.00  0.00            
ATOM   1020  C5  C   X  48     121.130  89.680  69.410  0.00  0.00            
ATOM   1021  C4  C   X  48     119.940  90.390  69.770  0.00  0.00            
ATOM   1022  N4  C   X  48     118.880  89.710  70.080  0.00  0.00            
ATOM   1023  N3  C   X  48     119.870  91.690  69.790  0.00  0.00            
ATOM   1024  C2  C   X  48     121.010  92.400  69.620  0.00  0.00            
ATOM   1025  O2  C   X  48     120.950  93.590  69.860  0.00  0.00            
ATOM   1026  C3' C   X  48     125.240  91.780  70.180  0.00  0.00            
ATOM   1027  C2' C   X  48     124.130  92.830  70.280  0.00  0.00            
ATOM   1028  O2' C   X  48     124.580  94.170  70.210  0.00  0.00            
ATOM   1029  O3' C   X  48     126.320  92.010  71.020  0.00  0.00            
ATOM   1030  P   C   X  49     126.290  91.740  72.570  0.00  0.00            
ATOM   1031  OP1 C   X  49     127.540  92.310  73.120  0.00  0.00            
ATOM   1032  OP2 C   X  49     126.110  90.270  72.720  0.00  0.00            
ATOM   1033  O5' C   X  49     125.090  92.450  73.410  0.00  0.00            
ATOM   1034  C5' C   X  49     125.110  93.870  73.630  0.00  0.00            
ATOM   1035  C4' C   X  49     123.670  94.340  73.900  0.00  0.00            
ATOM   1036  O4' C   X  49     122.590  93.990  72.990  0.00  0.00            
ATOM   1037  C1' C   X  49     121.360  93.950  73.620  0.00  0.00            
ATOM   1038  N1  C   X  49     120.750  92.590  73.380  0.00  0.00            
ATOM   1039  C6  C   X  49     121.470  91.430  73.220  0.00  0.00            
ATOM   1040  C5  C   X  49     120.910  90.220  73.080  0.00  0.00            
ATOM   1041  C4  C   X  49     119.480  90.140  73.210  0.00  0.00            
ATOM   1042  N4  C   X  49     118.770  89.090  73.410  0.00  0.00            
ATOM   1043  N3  C   X  49     118.750  91.240  73.350  0.00  0.00            
ATOM   1044  C2  C   X  49     119.350  92.420  73.520  0.00  0.00            
ATOM   1045  O2  C   X  49     118.610  93.310  73.940  0.00  0.00            
ATOM   1046  C3' C   X  49     123.090  94.080  75.300  0.00  0.00            
ATOM   1047  C2' C   X  49     121.610  94.400  75.080  0.00  0.00            
ATOM   1048  O2' C   X  49     121.320  95.750  75.330  0.00  0.00            
ATOM   1049  O3' C   X  49     123.750  94.910  76.300  0.00  0.00            
ATOM   1050  P   G   X  50     124.140  94.460  77.770  0.00  0.00            
ATOM   1051  OP1 G   X  50     124.960  95.540  78.400  0.00  0.00            
ATOM   1052  OP2 G   X  50     124.590  93.050  77.670  0.00  0.00            
ATOM   1053  O5' G   X  50     122.780  94.400  78.570  0.00  0.00            
ATOM   1054  C5' G   X  50     122.140  95.600  79.040  0.00  0.00            
ATOM   1055  C4' G   X  50     120.630  95.400  79.300  0.00  0.00            
ATOM   1056  O4' G   X  50     120.080  94.730  78.170  0.00  0.00            
ATOM   1057  C1' G   X  50     118.820  94.200  78.510  0.00  0.00            
ATOM   1058  N9  G   X  50     118.580  92.930  77.720  0.00  0.00            
ATOM   1059  C8  G   X  50     119.550  92.020  77.270  0.00  0.00            
ATOM   1060  N7  G   X  50     119.040  90.980  76.700  0.00  0.00            
ATOM   1061  C5  G   X  50     117.660  91.100  76.880  0.00  0.00            
ATOM   1062  C6  G   X  50     116.590  90.190  76.510  0.00  0.00            
ATOM   1063  O6  G   X  50     116.680  89.130  75.910  0.00  0.00            
ATOM   1064  N1  G   X  50     115.340  90.640  76.810  0.00  0.00            
ATOM   1065  C2  G   X  50     115.150  91.830  77.510  0.00  0.00            
ATOM   1066  N2  G   X  50     113.930  92.110  77.810  0.00  0.00            
ATOM   1067  N3  G   X  50     116.100  92.710  77.870  0.00  0.00            
ATOM   1068  C4  G   X  50     117.340  92.310  77.490  0.00  0.00            
ATOM   1069  C3' G   X  50     120.270  94.460  80.460  0.00  0.00            
ATOM   1070  C2' G   X  50     118.820  94.030  80.050  0.00  0.00            
ATOM   1071  O2' G   X  50     117.780  94.890  80.460  0.00  0.00            
ATOM   1072  O3' G   X  50     120.360  95.240  81.610  0.00  0.00            
ATOM   1073  P   G   X  51     120.050  94.640  83.060  0.00  0.00            
ATOM   1074  OP1 G   X  51     118.590  94.680  83.080  0.00  0.00            
ATOM   1075  OP2 G   X  51     120.740  95.510  84.030  0.00  0.00            
ATOM   1076  O5' G   X  51     120.490  93.150  83.340  0.00  0.00            
ATOM   1077  C5' G   X  51     121.840  92.900  83.320  0.00  0.00            
ATOM   1078  C4' G   X  51     122.250  91.640  84.020  0.00  0.00            
ATOM   1079  O4' G   X  51     122.200  91.810  85.420  0.00  0.00            
ATOM   1080  C1' G   X  51     121.720  90.610  85.940  0.00  0.00            
ATOM   1081  N9  G   X  51     120.430  90.800  86.480  0.00  0.00            
ATOM   1082  C8  G   X  51     119.570  91.840  86.340  0.00  0.00            
ATOM   1083  N7  G   X  51     118.510  91.810  87.050  0.00  0.00            
ATOM   1084  C5  G   X  51     118.640  90.640  87.790  0.00  0.00            
ATOM   1085  C6  G   X  51     117.740  89.980  88.670  0.00  0.00            
ATOM   1086  O6  G   X  51     116.700  90.350  89.080  0.00  0.00            
ATOM   1087  N1  G   X  51     118.210  88.790  89.170  0.00  0.00            
ATOM   1088  C2  G   X  51     119.290  88.160  88.670  0.00  0.00            
ATOM   1089  N2  G   X  51     119.630  87.000  89.290  0.00  0.00            
ATOM   1090  N3  G   X  51     120.130  88.700  87.720  0.00  0.00            
ATOM   1091  C4  G   X  51     119.750  89.920  87.280  0.00  0.00            
ATOM   1092  C3' G   X  51     121.450  90.420  83.690  0.00  0.00            
ATOM   1093  C2' G   X  51     121.770  89.560  84.890  0.00  0.00            
ATOM   1094  O2' G   X  51     123.080  88.940  84.940  0.00  0.00            
ATOM   1095  O3' G   X  51     121.860  89.880  82.390  0.00  0.00            
ATOM   1096  P   A   X  52     120.780  89.120  81.550  0.00  0.00            
ATOM   1097  OP1 A   X  52     121.400  88.590  80.280  0.00  0.00            
ATOM   1098  OP2 A   X  52     119.520  89.820  81.470  0.00  0.00            
ATOM   1099  O5' A   X  52     120.390  87.850  82.490  0.00  0.00            
ATOM   1100  C5' A   X  52     121.310  86.810  82.870  0.00  0.00            
ATOM   1101  C4' A   X  52     120.530  85.920  83.830  0.00  0.00            
ATOM   1102  O4' A   X  52     120.200  86.700  84.920  0.00  0.00            
ATOM   1103  C1' A   X  52     119.000  86.260  85.480  0.00  0.00            
ATOM   1104  N9  A   X  52     117.910  87.270  85.430  0.00  0.00            
ATOM   1105  C8  A   X  52     117.680  88.320  84.580  0.00  0.00            
ATOM   1106  N7  A   X  52     116.670  89.050  84.900  0.00  0.00            
ATOM   1107  C5  A   X  52     116.150  88.360  86.010  0.00  0.00            
ATOM   1108  C6  A   X  52     114.990  88.520  86.800  0.00  0.00            
ATOM   1109  N6  A   X  52     114.180  89.510  86.750  0.00  0.00            
ATOM   1110  N1  A   X  52     114.740  87.710  87.810  0.00  0.00            
ATOM   1111  C2  A   X  52     115.550  86.680  88.030  0.00  0.00            
ATOM   1112  N3  A   X  52     116.680  86.420  87.340  0.00  0.00            
ATOM   1113  C4  A   X  52     116.920  87.310  86.340  0.00  0.00            
ATOM   1114  C3' A   X  52     119.170  85.390  83.340  0.00  0.00            
ATOM   1115  C2' A   X  52     118.510  85.070  84.680  0.00  0.00            
ATOM   1116  O2' A   X  52     118.920  83.860  85.300  0.00  0.00            
ATOM   1117  O3' A   X  52     119.280  84.350  82.420  0.00  0.00            
ATOM   1118  P   A   X  53     118.090  84.040  81.380  0.00  0.00            
ATOM   1119  OP1 A   X  53     118.500  82.880  80.560  0.00  0.00            
ATOM   1120  OP2 A   X  53     117.830  85.300  80.690  0.00  0.00            
ATOM   1121  O5' A   X  53     116.700  83.750  82.080  0.00  0.00            
ATOM   1122  C5' A   X  53     116.360  82.470  82.540  0.00  0.00            
ATOM   1123  C4' A   X  53     114.930  82.400  83.260  0.00  0.00            
ATOM   1124  O4' A   X  53     114.760  83.210  84.430  0.00  0.00            
ATOM   1125  C1' A   X  53     113.510  83.780  84.400  0.00  0.00            
ATOM   1126  N9  A   X  53     113.670  85.280  84.450  0.00  0.00            
ATOM   1127  C8  A   X  53     114.650  85.980  83.840  0.00  0.00            
ATOM   1128  N7  A   X  53     114.390  87.220  83.540  0.00  0.00            
ATOM   1129  C5  A   X  53     113.060  87.410  84.020  0.00  0.00            
ATOM   1130  C6  A   X  53     112.140  88.510  84.190  0.00  0.00            
ATOM   1131  N6  A   X  53     112.340  89.750  83.990  0.00  0.00            
ATOM   1132  N1  A   X  53     110.920  88.330  84.760  0.00  0.00            
ATOM   1133  C2  A   X  53     110.580  87.090  84.990  0.00  0.00            
ATOM   1134  N3  A   X  53     111.300  85.960  84.830  0.00  0.00            
ATOM   1135  C4  A   X  53     112.610  86.210  84.540  0.00  0.00            
ATOM   1136  C3' A   X  53     113.900  82.880  82.320  0.00  0.00            
ATOM   1137  C2' A   X  53     112.730  83.270  83.200  0.00  0.00            
ATOM   1138  O2' A   X  53     111.940  82.150  83.560  0.00  0.00            
ATOM   1139  O3' A   X  53     113.550  81.960  81.230  0.00  0.00            
ATOM   1140  P   A   X  54     113.030  82.540  79.800  0.00  0.00            
ATOM   1141  OP1 A   X  54     112.590  81.470  78.920  0.00  0.00            
ATOM   1142  OP2 A   X  54     113.950  83.540  79.320  0.00  0.00            
ATOM   1143  O5' A   X  54     111.720  83.280  80.280  0.00  0.00            
ATOM   1144  C5' A   X  54     110.510  82.590  80.670  0.00  0.00            
ATOM   1145  C4' A   X  54     109.480  83.530  81.310  0.00  0.00            
ATOM   1146  O4' A   X  54     109.990  84.450  82.330  0.00  0.00            
ATOM   1147  C1' A   X  54     109.360  85.680  82.040  0.00  0.00            
ATOM   1148  N9  A   X  54     110.250  86.730  81.530  0.00  0.00            
ATOM   1149  C8  A   X  54     111.650  86.610  81.200  0.00  0.00            
ATOM   1150  N7  A   X  54     112.230  87.760  80.970  0.00  0.00            
ATOM   1151  C5  A   X  54     111.160  88.680  81.050  0.00  0.00            
ATOM   1152  C6  A   X  54     111.050  90.090  80.910  0.00  0.00            
ATOM   1153  N6  A   X  54     112.060  90.830  80.500  0.00  0.00            
ATOM   1154  N1  A   X  54     109.890  90.730  81.040  0.00  0.00            
ATOM   1155  C2  A   X  54     108.830  90.040  81.380  0.00  0.00            
ATOM   1156  N3  A   X  54     108.820  88.740  81.710  0.00  0.00            
ATOM   1157  C4  A   X  54     109.980  88.090  81.460  0.00  0.00            
ATOM   1158  C3' A   X  54     108.700  84.370  80.240  0.00  0.00            
ATOM   1159  C2' A   X  54     108.210  85.590  81.040  0.00  0.00            
ATOM   1160  O2' A   X  54     107.160  85.300  81.920  0.00  0.00            
ATOM   1161  O3' A   X  54     107.610  83.800  79.510  0.00  0.00            
ATOM   1162  P   C   X  55     107.460  84.010  77.990  0.00  0.00            
ATOM   1163  OP1 C   X  55     106.050  83.590  77.910  0.00  0.00            
ATOM   1164  OP2 C   X  55     108.470  83.210  77.240  0.00  0.00            
ATOM   1165  O5' C   X  55     107.680  85.600  77.680  0.00  0.00            
ATOM   1166  C5' C   X  55     106.680  86.530  78.000  0.00  0.00            
ATOM   1167  C4' C   X  55     107.160  87.990  77.700  0.00  0.00            
ATOM   1168  O4' C   X  55     108.270  88.280  78.540  0.00  0.00            
ATOM   1169  C1' C   X  55     109.170  89.160  77.930  0.00  0.00            
ATOM   1170  N1  C   X  55     110.550  88.600  77.750  0.00  0.00            
ATOM   1171  C6  C   X  55     110.700  87.230  77.660  0.00  0.00            
ATOM   1172  C5  C   X  55     111.840  86.760  77.200  0.00  0.00            
ATOM   1173  C4  C   X  55     112.910  87.640  76.840  0.00  0.00            
ATOM   1174  N4  C   X  55     114.100  87.200  76.640  0.00  0.00            
ATOM   1175  N3  C   X  55     112.690  88.930  76.770  0.00  0.00            
ATOM   1176  C2  C   X  55     111.580  89.450  77.330  0.00  0.00            
ATOM   1177  O2  C   X  55     111.520  90.640  77.580  0.00  0.00            
ATOM   1178  C3' C   X  55     107.620  88.330  76.310  0.00  0.00            
ATOM   1179  C2' C   X  55     108.510  89.580  76.570  0.00  0.00            
ATOM   1180  O2' C   X  55     107.760  90.770  76.850  0.00  0.00            
ATOM   1181  O3' C   X  55     106.590  88.640  75.350  0.00  0.00            
ATOM   1182  P   G   X  56     106.690  88.580  73.760  0.00  0.00            
ATOM   1183  OP1 G   X  56     105.330  88.880  73.140  0.00  0.00            
ATOM   1184  OP2 G   X  56     107.300  87.310  73.400  0.00  0.00            
ATOM   1185  O5' G   X  56     107.710  89.720  73.440  0.00  0.00            
ATOM   1186  C5' G   X  56     107.360  91.110  73.370  0.00  0.00            
ATOM   1187  C4' G   X  56     108.510  92.150  73.520  0.00  0.00            
ATOM   1188  O4' G   X  56     109.540  91.820  74.470  0.00  0.00            
ATOM   1189  C1' G   X  56     110.760  92.300  73.970  0.00  0.00            
ATOM   1190  N9  G   X  56     111.780  91.230  73.750  0.00  0.00            
ATOM   1191  C8  G   X  56     111.580  89.870  73.530  0.00  0.00            
ATOM   1192  N7  G   X  56     112.690  89.230  73.180  0.00  0.00            
ATOM   1193  C5  G   X  56     113.700  90.160  73.300  0.00  0.00            
ATOM   1194  C6  G   X  56     115.150  89.990  73.060  0.00  0.00            
ATOM   1195  O6  G   X  56     115.820  89.010  72.810  0.00  0.00            
ATOM   1196  N1  G   X  56     115.820  91.180  73.230  0.00  0.00            
ATOM   1197  C2  G   X  56     115.150  92.350  73.480  0.00  0.00            
ATOM   1198  N2  G   X  56     115.960  93.340  73.780  0.00  0.00            
ATOM   1199  N3  G   X  56     113.890  92.550  73.620  0.00  0.00            
ATOM   1200  C4  G   X  56     113.130  91.370  73.600  0.00  0.00            
ATOM   1201  C3' G   X  56     109.140  92.390  72.180  0.00  0.00            
ATOM   1202  C2' G   X  56     110.460  92.990  72.660  0.00  0.00            
ATOM   1203  O2' G   X  56     110.270  94.370  72.920  0.00  0.00            
ATOM   1204  O3' G   X  56     108.300  93.130  71.300  0.00  0.00            
ATOM   1205  P   G   X  57     108.550  93.350  69.760  0.00  0.00            
ATOM   1206  OP1 G   X  57     107.490  94.090  69.000  0.00  0.00            
ATOM   1207  OP2 G   X  57     109.080  92.070  69.210  0.00  0.00            
ATOM   1208  O5' G   X  57     109.820  94.390  69.790  0.00  0.00            
ATOM   1209  C5' G   X  57     109.690  95.770  69.980  0.00  0.00            
ATOM   1210  C4' G   X  57     110.990  96.580  70.090  0.00  0.00            
ATOM   1211  O4' G   X  57     111.950  95.910  71.010  0.00  0.00            
ATOM   1212  C1' G   X  57     113.220  96.180  70.410  0.00  0.00            
ATOM   1213  N9  G   X  57     113.780  94.780  70.060  0.00  0.00            
ATOM   1214  C8  G   X  57     113.070  93.590  69.890  0.00  0.00            
ATOM   1215  N7  G   X  57     113.800  92.510  69.820  0.00  0.00            
ATOM   1216  C5  G   X  57     115.110  93.040  70.040  0.00  0.00            
ATOM   1217  C6  G   X  57     116.370  92.410  70.200  0.00  0.00            
ATOM   1218  O6  G   X  57     116.650  91.220  70.240  0.00  0.00            
ATOM   1219  N1  G   X  57     117.420  93.230  70.200  0.00  0.00            
ATOM   1220  C2  G   X  57     117.300  94.600  70.320  0.00  0.00            
ATOM   1221  N2  G   X  57     118.520  95.140  70.260  0.00  0.00            
ATOM   1222  N3  G   X  57     116.180  95.270  70.200  0.00  0.00            
ATOM   1223  C4  G   X  57     115.120  94.420  70.080  0.00  0.00            
ATOM   1224  C3' G   X  57     111.740  96.790  68.810  0.00  0.00            
ATOM   1225  C2' G   X  57     113.140  97.140  69.270  0.00  0.00            
ATOM   1226  O2' G   X  57     113.110  98.430  69.860  0.00  0.00            
ATOM   1227  O3' G   X  57     111.090  97.840  68.080  0.00  0.00            
ATOM   1228  P   C   X  58     111.030  97.850  66.450  0.00  0.00            
ATOM   1229  OP1 C   X  58     110.460  99.130  65.990  0.00  0.00            
ATOM   1230  OP2 C   X  58     110.420  96.560  66.010  0.00  0.00            
ATOM   1231  O5' C   X  58     112.570  97.840  66.140  0.00  0.00            
ATOM   1232  C5' C   X  58     113.300  99.020  66.190  0.00  0.00            
ATOM   1233  C4' C   X  58     114.850  98.860  66.110  0.00  0.00            
ATOM   1234  O4' C   X  58     115.430  98.090  67.170  0.00  0.00            
ATOM   1235  C1' C   X  58     116.520  97.280  66.640  0.00  0.00            
ATOM   1236  N1  C   X  58     116.190  95.840  66.550  0.00  0.00            
ATOM   1237  C6  C   X  58     114.880  95.480  66.510  0.00  0.00            
ATOM   1238  C5  C   X  58     114.540  94.190  66.520  0.00  0.00            
ATOM   1239  C4  C   X  58     115.570  93.250  66.700  0.00  0.00            
ATOM   1240  N4  C   X  58     115.300  92.000  66.910  0.00  0.00            
ATOM   1241  N3  C   X  58     116.850  93.570  66.770  0.00  0.00            
ATOM   1242  C2  C   X  58     117.180  94.870  66.730  0.00  0.00            
ATOM   1243  O2  C   X  58     118.350  95.220  66.830  0.00  0.00            
ATOM   1244  C3' C   X  58     115.240  98.140  64.870  0.00  0.00            
ATOM   1245  C2' C   X  58     116.680  97.810  65.220  0.00  0.00            
ATOM   1246  O2' C   X  58     117.550  98.920  65.260  0.00  0.00            
ATOM   1247  O3' C   X  58     115.230  98.780  63.660  0.00  0.00            
ATOM   1248  P   G   X  59     114.920  98.060  62.270  0.00  0.00            
ATOM   1249  OP1 G   X  59     115.030  99.060  61.170  0.00  0.00            
ATOM   1250  OP2 G   X  59     113.600  97.440  62.390  0.00  0.00            
ATOM   1251  O5' G   X  59     116.130  96.990  62.180  0.00  0.00            
ATOM   1252  C5' G   X  59     117.450  97.360  61.890  0.00  0.00            
ATOM   1253  C4' G   X  59     118.480  96.160  61.670  0.00  0.00            
ATOM   1254  O4' G   X  59     118.480  95.430  62.910  0.00  0.00            
ATOM   1255  C1' G   X  59     118.730  94.060  62.580  0.00  0.00            
ATOM   1256  N9  G   X  59     117.640  93.200  63.090  0.00  0.00            
ATOM   1257  C8  G   X  59     116.330  93.410  63.390  0.00  0.00            
ATOM   1258  N7  G   X  59     115.660  92.350  63.700  0.00  0.00            
ATOM   1259  C5  G   X  59     116.600  91.310  63.680  0.00  0.00            
ATOM   1260  C6  G   X  59     116.570  89.860  63.920  0.00  0.00            
ATOM   1261  O6  G   X  59     115.680  89.130  64.300  0.00  0.00            
ATOM   1262  N1  G   X  59     117.740  89.210  63.520  0.00  0.00            
ATOM   1263  C2  G   X  59     118.860  89.850  63.070  0.00  0.00            
ATOM   1264  N2  G   X  59     119.920  89.140  62.730  0.00  0.00            
ATOM   1265  N3  G   X  59     118.930  91.180  62.960  0.00  0.00            
ATOM   1266  C4  G   X  59     117.790  91.880  63.200  0.00  0.00            
ATOM   1267  C3' G   X  59     118.080  95.100  60.600  0.00  0.00            
ATOM   1268  C2' G   X  59     118.920  93.970  61.060  0.00  0.00            
ATOM   1269  O2' G   X  59     120.310  94.150  60.840  0.00  0.00            
ATOM   1270  O3' G   X  59     118.130  95.500  59.300  0.00  0.00            
ATOM   1271  P   G   X  60     117.280  94.690  58.250  0.00  0.00            
ATOM   1272  OP1 G   X  60     117.350  95.490  57.020  0.00  0.00            
ATOM   1273  OP2 G   X  60     115.910  94.360  58.830  0.00  0.00            
ATOM   1274  O5' G   X  60     118.040  93.310  58.040  0.00  0.00            
ATOM   1275  C5' G   X  60     119.390  93.310  57.650  0.00  0.00            
ATOM   1276  C4' G   X  60     120.080  91.950  57.760  0.00  0.00            
ATOM   1277  O4' G   X  60     120.010  91.330  59.060  0.00  0.00            
ATOM   1278  C1' G   X  60     119.900  89.940  58.900  0.00  0.00            
ATOM   1279  N9  G   X  60     118.600  89.500  59.490  0.00  0.00            
ATOM   1280  C8  G   X  60     117.590  90.380  59.760  0.00  0.00            
ATOM   1281  N7  G   X  60     116.510  89.860  60.320  0.00  0.00            
ATOM   1282  C5  G   X  60     116.800  88.470  60.230  0.00  0.00            
ATOM   1283  C6  G   X  60     116.010  87.370  60.670  0.00  0.00            
ATOM   1284  O6  G   X  60     114.880  87.310  61.180  0.00  0.00            
ATOM   1285  N1  G   X  60     116.720  86.160  60.440  0.00  0.00            
ATOM   1286  C2  G   X  60     117.990  86.070  59.870  0.00  0.00            
ATOM   1287  N2  G   X  60     118.390  84.850  59.520  0.00  0.00            
ATOM   1288  N3  G   X  60     118.790  87.090  59.620  0.00  0.00            
ATOM   1289  C4  G   X  60     118.110  88.250  59.760  0.00  0.00            
ATOM   1290  C3' G   X  60     119.450  91.000  56.780  0.00  0.00            
ATOM   1291  C2' G   X  60     119.930  89.730  57.470  0.00  0.00            
ATOM   1292  O2' G   X  60     121.290  89.510  57.090  0.00  0.00            
ATOM   1293  O3' G   X  60     119.880  91.090  55.430  0.00  0.00            
ATOM   1294  P   C   X  61     118.810  90.650  54.270  0.00  0.00            
ATOM   1295  OP1 C   X  61     119.290  91.120  52.950  0.00  0.00            
ATOM   1296  OP2 C   X  61     117.460  91.130  54.740  0.00  0.00            
ATOM   1297  O5' C   X  61     118.820  89.050  54.350  0.00  0.00            
ATOM   1298  C5' C   X  61     119.990  88.250  53.960  0.00  0.00            
ATOM   1299  C4' C   X  61     119.840  86.770  54.250  0.00  0.00            
ATOM   1300  O4' C   X  61     119.550  86.480  55.630  0.00  0.00            
ATOM   1301  C1' C   X  61     118.800  85.260  55.780  0.00  0.00            
ATOM   1302  N1  C   X  61     117.440  85.630  56.420  0.00  0.00            
ATOM   1303  C6  C   X  61     117.040  86.920  56.520  0.00  0.00            
ATOM   1304  C5  C   X  61     115.860  87.220  57.030  0.00  0.00            
ATOM   1305  C4  C   X  61     115.040  86.170  57.430  0.00  0.00            
ATOM   1306  N4  C   X  61     113.960  86.350  58.150  0.00  0.00            
ATOM   1307  N3  C   X  61     115.380  84.900  57.380  0.00  0.00            
ATOM   1308  C2  C   X  61     116.640  84.600  56.910  0.00  0.00            
ATOM   1309  O2  C   X  61     117.000  83.410  56.990  0.00  0.00            
ATOM   1310  C3' C   X  61     118.620  86.130  53.590  0.00  0.00            
ATOM   1311  C2' C   X  61     118.540  84.800  54.360  0.00  0.00            
ATOM   1312  O2' C   X  61     119.540  83.860  53.990  0.00  0.00            
ATOM   1313  O3' C   X  61     118.580  85.940  52.140  0.00  0.00            
ATOM   1314  P   G   X  62     117.180  86.180  51.330  0.00  0.00            
ATOM   1315  OP1 G   X  62     117.400  86.020  49.880  0.00  0.00            
ATOM   1316  OP2 G   X  62     116.480  87.390  51.850  0.00  0.00            
ATOM   1317  O5' G   X  62     116.460  84.890  51.900  0.00  0.00            
ATOM   1318  C5' G   X  62     116.910  83.630  51.580  0.00  0.00            
ATOM   1319  C4' G   X  62     116.180  82.490  52.180  0.00  0.00            
ATOM   1320  O4' G   X  62     116.050  82.610  53.610  0.00  0.00            
ATOM   1321  C1' G   X  62     114.790  82.080  54.020  0.00  0.00            
ATOM   1322  N9  G   X  62     113.870  83.170  54.500  0.00  0.00            
ATOM   1323  C8  G   X  62     113.950  84.540  54.450  0.00  0.00            
ATOM   1324  N7  G   X  62     112.860  85.120  54.990  0.00  0.00            
ATOM   1325  C5  G   X  62     112.120  84.120  55.540  0.00  0.00            
ATOM   1326  C6  G   X  62     110.860  84.140  56.290  0.00  0.00            
ATOM   1327  O6  G   X  62     110.210  85.130  56.680  0.00  0.00            
ATOM   1328  N1  G   X  62     110.370  82.880  56.590  0.00  0.00            
ATOM   1329  C2  G   X  62     111.090  81.790  56.330  0.00  0.00            
ATOM   1330  N2  G   X  62     110.390  80.730  56.480  0.00  0.00            
ATOM   1331  N3  G   X  62     112.180  81.680  55.600  0.00  0.00            
ATOM   1332  C4  G   X  62     112.660  82.940  55.190  0.00  0.00            
ATOM   1333  C3' G   X  62     114.740  82.300  51.650  0.00  0.00            
ATOM   1334  C2' G   X  62     114.220  81.390  52.770  0.00  0.00            
ATOM   1335  O2' G   X  62     114.810  80.080  52.780  0.00  0.00            
ATOM   1336  O3' G   X  62     114.680  81.850  50.320  0.00  0.00            
ATOM   1337  P   C   X  63     113.300  81.830  49.480  0.00  0.00            
ATOM   1338  OP1 C   X  63     113.730  81.140  48.240  0.00  0.00            
ATOM   1339  OP2 C   X  63     112.780  83.220  49.470  0.00  0.00            
ATOM   1340  O5' C   X  63     112.270  80.940  50.250  0.00  0.00            
ATOM   1341  C5' C   X  63     112.400  79.600  50.460  0.00  0.00            
ATOM   1342  C4' C   X  63     111.400  79.050  51.460  0.00  0.00            
ATOM   1343  O4' C   X  63     111.340  79.800  52.640  0.00  0.00            
ATOM   1344  C1' C   X  63     110.020  79.740  53.160  0.00  0.00            
ATOM   1345  N1  C   X  63     109.480  81.120  53.260  0.00  0.00            
ATOM   1346  C6  C   X  63     109.980  82.210  52.500  0.00  0.00            
ATOM   1347  C5  C   X  63     109.430  83.470  52.620  0.00  0.00            
ATOM   1348  C4  C   X  63     108.460  83.630  53.690  0.00  0.00            
ATOM   1349  N4  C   X  63     108.020  84.800  53.970  0.00  0.00            
ATOM   1350  N3  C   X  63     107.980  82.640  54.400  0.00  0.00            
ATOM   1351  C2  C   X  63     108.440  81.410  54.190  0.00  0.00            
ATOM   1352  O2  C   X  63     107.910  80.510  54.850  0.00  0.00            
ATOM   1353  C3' C   X  63     109.970  79.040  50.930  0.00  0.00            
ATOM   1354  C2' C   X  63     109.260  78.820  52.320  0.00  0.00            
ATOM   1355  O2' C   X  63     109.490  77.570  52.900  0.00  0.00            
ATOM   1356  O3' C   X  63     109.580  77.960  50.100  0.00  0.00            
ATOM   1357  P   U   X  64     108.570  78.210  48.980  0.00  0.00            
ATOM   1358  OP1 U   X  64     108.540  77.010  48.130  0.00  0.00            
ATOM   1359  OP2 U   X  64     108.950  79.460  48.290  0.00  0.00            
ATOM   1360  O5' U   X  64     107.160  78.500  49.690  0.00  0.00            
ATOM   1361  C5' U   X  64     106.450  77.490  50.390  0.00  0.00            
ATOM   1362  C4' U   X  64     105.240  78.040  51.190  0.00  0.00            
ATOM   1363  O4' U   X  64     105.590  78.850  52.290  0.00  0.00            
ATOM   1364  C1' U   X  64     104.660  79.940  52.450  0.00  0.00            
ATOM   1365  N1  U   X  64     105.130  81.350  51.990  0.00  0.00            
ATOM   1366  C6  U   X  64     106.340  81.560  51.420  0.00  0.00            
ATOM   1367  C5  U   X  64     106.750  82.870  51.140  0.00  0.00            
ATOM   1368  C4  U   X  64     105.960  84.040  51.460  0.00  0.00            
ATOM   1369  O4  U   X  64     106.170  85.230  51.230  0.00  0.00            
ATOM   1370  N3  U   X  64     104.830  83.660  52.100  0.00  0.00            
ATOM   1371  C2  U   X  64     104.350  82.400  52.390  0.00  0.00            
ATOM   1372  O2  U   X  64     103.290  82.280  53.000  0.00  0.00            
ATOM   1373  C3' U   X  64     104.200  78.900  50.420  0.00  0.00            
ATOM   1374  C2' U   X  64     103.430  79.490  51.630  0.00  0.00            
ATOM   1375  O2' U   X  64     102.660  78.480  52.290  0.00  0.00            
ATOM   1376  O3' U   X  64     103.350  78.230  49.520  0.00  0.00            
ATOM   1377  P   C   X  65     102.850  78.870  48.120  0.00  0.00            
ATOM   1378  OP1 C   X  65     102.130  77.860  47.390  0.00  0.00            
ATOM   1379  OP2 C   X  65     104.060  79.510  47.480  0.00  0.00            
ATOM   1380  O5' C   X  65     101.890  80.020  48.490  0.00  0.00            
ATOM   1381  C5' C   X  65     100.590  79.890  49.060  0.00  0.00            
ATOM   1382  C4' C   X  65      99.950  81.290  49.320  0.00  0.00            
ATOM   1383  O4' C   X  65     100.760  82.120  50.090  0.00  0.00            
ATOM   1384  C1' C   X  65     100.730  83.510  49.650  0.00  0.00            
ATOM   1385  N1  C   X  65     102.020  83.980  49.100  0.00  0.00            
ATOM   1386  C6  C   X  65     103.060  83.130  48.900  0.00  0.00            
ATOM   1387  C5  C   X  65     104.350  83.550  48.700  0.00  0.00            
ATOM   1388  C4  C   X  65     104.510  84.970  48.450  0.00  0.00            
ATOM   1389  N4  C   X  65     105.590  85.310  47.760  0.00  0.00            
ATOM   1390  N3  C   X  65     103.530  85.820  48.520  0.00  0.00            
ATOM   1391  C2  C   X  65     102.300  85.330  48.900  0.00  0.00            
ATOM   1392  O2  C   X  65     101.500  86.230  49.210  0.00  0.00            
ATOM   1393  C3' C   X  65      99.680  82.150  48.050  0.00  0.00            
ATOM   1394  C2' C   X  65      99.640  83.620  48.570  0.00  0.00            
ATOM   1395  O2' C   X  65      98.440  83.920  49.230  0.00  0.00            
ATOM   1396  O3' C   X  65      98.420  81.750  47.480  0.00  0.00            
ATOM   1397  P   A   X  66      98.050  82.140  46.020  0.00  0.00            
ATOM   1398  OP1 A   X  66      97.810  83.580  46.030  0.00  0.00            
ATOM   1399  OP2 A   X  66      96.900  81.290  45.670  0.00  0.00            
ATOM   1400  O5' A   X  66      99.320  81.820  45.150  0.00  0.00            
ATOM   1401  C5' A   X  66      99.390  80.810  44.190  0.00  0.00            
ATOM   1402  C4' A   X  66     100.860  80.950  43.480  0.00  0.00            
ATOM   1403  O4' A   X  66     101.250  82.270  43.200  0.00  0.00            
ATOM   1404  C1' A   X  66     102.460  82.620  43.920  0.00  0.00            
ATOM   1405  N9  A   X  66     102.430  83.910  44.500  0.00  0.00            
ATOM   1406  C8  A   X  66     101.460  84.400  45.260  0.00  0.00            
ATOM   1407  N7  A   X  66     101.610  85.620  45.750  0.00  0.00            
ATOM   1408  C5  A   X  66     102.880  85.870  45.230  0.00  0.00            
ATOM   1409  C6  A   X  66     103.810  86.970  45.420  0.00  0.00            
ATOM   1410  N6  A   X  66     103.540  88.080  46.120  0.00  0.00            
ATOM   1411  N1  A   X  66     105.080  86.900  44.920  0.00  0.00            
ATOM   1412  C2  A   X  66     105.340  85.860  44.170  0.00  0.00            
ATOM   1413  N3  A   X  66     104.630  84.800  43.900  0.00  0.00            
ATOM   1414  C4  A   X  66     103.340  84.910  44.410  0.00  0.00            
ATOM   1415  C3' A   X  66     101.950  80.350  44.430  0.00  0.00            
ATOM   1416  C2' A   X  66     102.630  81.540  44.980  0.00  0.00            
ATOM   1417  O2' A   X  66     103.940  81.290  45.490  0.00  0.00            
ATOM   1418  O3' A   X  66     102.830  79.480  43.760  0.00  0.00            
ATOM   1419  P   G   X  67     102.390  78.170  43.000  0.00  0.00            
ATOM   1420  OP1 G   X  67     101.010  77.880  43.440  0.00  0.00            
ATOM   1421  OP2 G   X  67     103.460  77.210  43.190  0.00  0.00            
ATOM   1422  O5' G   X  67     102.380  78.800  41.520  0.00  0.00            
ATOM   1423  C5' G   X  67     103.500  79.420  40.950  0.00  0.00            
ATOM   1424  C4' G   X  67     103.120  80.790  40.460  0.00  0.00            
ATOM   1425  O4' G   X  67     104.390  81.360  40.140  0.00  0.00            
ATOM   1426  C1' G   X  67     104.050  82.490  39.380  0.00  0.00            
ATOM   1427  N9  G   X  67     105.260  83.130  38.660  0.00  0.00            
ATOM   1428  C8  G   X  67     106.110  82.650  37.760  0.00  0.00            
ATOM   1429  N7  G   X  67     107.170  83.390  37.450  0.00  0.00            
ATOM   1430  C5  G   X  67     106.860  84.550  38.230  0.00  0.00            
ATOM   1431  C6  G   X  67     107.630  85.720  38.590  0.00  0.00            
ATOM   1432  O6  G   X  67     108.720  86.160  38.160  0.00  0.00            
ATOM   1433  N1  G   X  67     107.100  86.490  39.650  0.00  0.00            
ATOM   1434  C2  G   X  67     105.840  86.300  40.120  0.00  0.00            
ATOM   1435  N2  G   X  67     105.380  87.250  40.880  0.00  0.00            
ATOM   1436  N3  G   X  67     105.160  85.260  39.810  0.00  0.00            
ATOM   1437  C4  G   X  67     105.690  84.400  38.930  0.00  0.00            
ATOM   1438  C3' G   X  67     102.100  81.050  39.320  0.00  0.00            
ATOM   1439  C2' G   X  67     102.870  82.080  38.450  0.00  0.00            
ATOM   1440  O2' G   X  67     102.120  83.250  38.120  0.00  0.00            
ATOM   1441  O3' G   X  67     100.950  81.590  39.800  0.00  0.00            
ATOM   1442  P   U   X  68      99.540  81.230  39.140  0.00  0.00            
ATOM   1443  OP1 U   X  68      99.080  79.890  39.630  0.00  0.00            
ATOM   1444  OP2 U   X  68      99.690  81.580  37.700  0.00  0.00            
ATOM   1445  O5' U   X  68      98.660  82.450  39.820  0.00  0.00            
ATOM   1446  C5' U   X  68      97.640  82.110  40.780  0.00  0.00            
ATOM   1447  C4' U   X  68      97.240  83.240  41.760  0.00  0.00            
ATOM   1448  O4' U   X  68      98.260  83.640  42.700  0.00  0.00            
ATOM   1449  C1' U   X  68      98.190  85.060  42.970  0.00  0.00            
ATOM   1450  N1  U   X  68      99.450  85.760  42.630  0.00  0.00            
ATOM   1451  C6  U   X  68     100.480  85.110  41.980  0.00  0.00            
ATOM   1452  C5  U   X  68     101.590  85.760  41.590  0.00  0.00            
ATOM   1453  C4  U   X  68     101.790  87.100  41.910  0.00  0.00            
ATOM   1454  O4  U   X  68     102.860  87.660  41.670  0.00  0.00            
ATOM   1455  N3  U   X  68     100.840  87.680  42.730  0.00  0.00            
ATOM   1456  C2  U   X  68      99.590  87.100  43.080  0.00  0.00            
ATOM   1457  O2  U   X  68      98.780  87.610  43.770  0.00  0.00            
ATOM   1458  C3' U   X  68      96.870  84.520  41.110  0.00  0.00            
ATOM   1459  C2' U   X  68      96.910  85.530  42.230  0.00  0.00            
ATOM   1460  O2' U   X  68      95.820  85.500  43.150  0.00  0.00            
ATOM   1461  O3' U   X  68      95.640  84.480  40.480  0.00  0.00            
ATOM   1462  P   A   X  69      95.390  85.290  39.130  0.00  0.00            
ATOM   1463  OP1 A   X  69      93.950  84.950  38.740  0.00  0.00            
ATOM   1464  OP2 A   X  69      96.500  84.940  38.170  0.00  0.00            
ATOM   1465  O5' A   X  69      95.640  86.850  39.320  0.00  0.00            
ATOM   1466  C5' A   X  69      94.480  87.550  39.870  0.00  0.00            
ATOM   1467  C4' A   X  69      94.710  88.980  40.120  0.00  0.00            
ATOM   1468  O4' A   X  69      95.880  89.070  40.950  0.00  0.00            
ATOM   1469  C1' A   X  69      96.440  90.340  40.740  0.00  0.00            
ATOM   1470  N9  A   X  69      97.810  90.210  40.290  0.00  0.00            
ATOM   1471  C8  A   X  69      98.470  89.030  39.980  0.00  0.00            
ATOM   1472  N7  A   X  69      99.790  89.140  39.920  0.00  0.00            
ATOM   1473  C5  A   X  69      99.940  90.520  39.910  0.00  0.00            
ATOM   1474  C6  A   X  69     101.000  91.450  39.720  0.00  0.00            
ATOM   1475  N6  A   X  69     102.230  91.130  39.310  0.00  0.00            
ATOM   1476  N1  A   X  69     100.790  92.780  39.870  0.00  0.00            
ATOM   1477  C2  A   X  69      99.600  93.180  40.150  0.00  0.00            
ATOM   1478  N3  A   X  69      98.500  92.540  40.240  0.00  0.00            
ATOM   1479  C4  A   X  69      98.720  91.190  40.130  0.00  0.00            
ATOM   1480  C3' A   X  69      94.920  89.990  39.000  0.00  0.00            
ATOM   1481  C2' A   X  69      95.590  91.170  39.720  0.00  0.00            
ATOM   1482  O2' A   X  69      94.640  91.840  40.490  0.00  0.00            
ATOM   1483  O3' A   X  69      93.760  90.210  38.290  0.00  0.00            
ATOM   1484  P   G   X  70      93.820  90.940  36.820  0.00  0.00            
ATOM   1485  OP1 G   X  70      92.470  91.290  36.520  0.00  0.00            
ATOM   1486  OP2 G   X  70      94.490  89.990  35.940  0.00  0.00            
ATOM   1487  O5' G   X  70      94.650  92.210  36.880  0.00  0.00            
ATOM   1488  C5' G   X  70      94.160  93.460  36.340  0.00  0.00            
ATOM   1489  C4' G   X  70      95.000  94.600  36.840  0.00  0.00            
ATOM   1490  O4' G   X  70      95.980  94.330  37.790  0.00  0.00            
ATOM   1491  C1' G   X  70      97.160  95.140  37.550  0.00  0.00            
ATOM   1492  N9  G   X  70      98.310  94.290  37.120  0.00  0.00            
ATOM   1493  C8  G   X  70      98.290  93.080  36.500  0.00  0.00            
ATOM   1494  N7  G   X  70      99.510  92.500  36.420  0.00  0.00            
ATOM   1495  C5  G   X  70     100.380  93.540  36.860  0.00  0.00            
ATOM   1496  C6  G   X  70     101.790  93.670  36.790  0.00  0.00            
ATOM   1497  O6  G   X  70     102.630  92.770  36.530  0.00  0.00            
ATOM   1498  N1  G   X  70     102.310  94.910  37.140  0.00  0.00            
ATOM   1499  C2  G   X  70     101.500  95.920  37.570  0.00  0.00            
ATOM   1500  N2  G   X  70     102.090  96.980  38.020  0.00  0.00            
ATOM   1501  N3  G   X  70     100.160  95.870  37.570  0.00  0.00            
ATOM   1502  C4  G   X  70      99.660  94.660  37.170  0.00  0.00            
ATOM   1503  C3' G   X  70      95.610  95.290  35.620  0.00  0.00            
ATOM   1504  C2' G   X  70      96.770  96.140  36.390  0.00  0.00            
ATOM   1505  O2' G   X  70      96.480  97.420  36.890  0.00  0.00            
ATOM   1506  O3' G   X  70      94.800  96.290  34.950  0.00  0.00            
ATOM   1507  P   A   X  71      95.030  96.810  33.490  0.00  0.00            
ATOM   1508  OP1 A   X  71      93.860  97.610  33.080  0.00  0.00            
ATOM   1509  OP2 A   X  71      95.400  95.680  32.660  0.00  0.00            
ATOM   1510  O5' A   X  71      96.310  97.780  33.490  0.00  0.00            
ATOM   1511  C5' A   X  71      96.180  99.070  33.920  0.00  0.00            
ATOM   1512  C4' A   X  71      97.450  99.850  33.920  0.00  0.00            
ATOM   1513  O4' A   X  71      98.400  99.420  34.880  0.00  0.00            
ATOM   1514  C1' A   X  71      99.730  99.820  34.430  0.00  0.00            
ATOM   1515  N9  A   X  71     100.450  98.490  34.270  0.00  0.00            
ATOM   1516  C8  A   X  71      99.930  97.220  34.170  0.00  0.00            
ATOM   1517  N7  A   X  71     100.770  96.310  33.790  0.00  0.00            
ATOM   1518  C5  A   X  71     102.020  96.950  33.860  0.00  0.00            
ATOM   1519  C6  A   X  71     103.420  96.560  33.850  0.00  0.00            
ATOM   1520  N6  A   X  71     103.860  95.300  33.860  0.00  0.00            
ATOM   1521  N1  A   X  71     104.330  97.520  33.920  0.00  0.00            
ATOM   1522  C2  A   X  71     104.010  98.810  33.960  0.00  0.00            
ATOM   1523  N3  A   X  71     102.830  99.270  34.160  0.00  0.00            
ATOM   1524  C4  A   X  71     101.820  98.330  34.090  0.00  0.00            
ATOM   1525  C3' A   X  71      98.320  99.930  32.640  0.00  0.00            
ATOM   1526  C2' A   X  71      99.660 100.550  33.150  0.00  0.00            
ATOM   1527  O2' A   X  71      99.460 101.920  33.430  0.00  0.00            
ATOM   1528  O3' A   X  71      97.640 100.630  31.610  0.00  0.00            
ATOM   1529  P   A   X  72      97.970 100.340  30.110  0.00  0.00            
ATOM   1530  OP1 A   X  72      97.110 101.230  29.300  0.00  0.00            
ATOM   1531  OP2 A   X  72      97.800  98.850  29.950  0.00  0.00            
ATOM   1532  O5' A   X  72      99.530 100.630  29.750  0.00  0.00            
ATOM   1533  C5' A   X  72      99.960 101.930  29.570  0.00  0.00            
ATOM   1534  C4' A   X  72     101.460 102.170  29.620  0.00  0.00            
ATOM   1535  O4' A   X  72     102.010 101.440  30.790  0.00  0.00            
ATOM   1536  C1' A   X  72     103.150 100.680  30.430  0.00  0.00            
ATOM   1537  N9  A   X  72     102.950  99.160  30.430  0.00  0.00            
ATOM   1538  C8  A   X  72     101.830  98.430  30.740  0.00  0.00            
ATOM   1539  N7  A   X  72     101.940  97.140  30.840  0.00  0.00            
ATOM   1540  C5  A   X  72     103.320  97.000  30.660  0.00  0.00            
ATOM   1541  C6  A   X  72     104.240  95.930  30.640  0.00  0.00            
ATOM   1542  N6  A   X  72     103.980  94.640  30.680  0.00  0.00            
ATOM   1543  N1  A   X  72     105.560  96.200  30.670  0.00  0.00            
ATOM   1544  C2  A   X  72     105.970  97.460  30.690  0.00  0.00            
ATOM   1545  N3  A   X  72     105.220  98.540  30.580  0.00  0.00            
ATOM   1546  C4  A   X  72     103.900  98.220  30.610  0.00  0.00            
ATOM   1547  C3' A   X  72     102.180 101.540  28.410  0.00  0.00            
ATOM   1548  C2' A   X  72     103.550 101.250  29.050  0.00  0.00            
ATOM   1549  O2' A   X  72     104.380 102.430  29.220  0.00  0.00            
ATOM   1550  O3' A   X  72     102.440 102.370  27.260  0.00  0.00            
ATOM   1551  P   C   X  73     102.700 101.670  25.840  0.00  0.00            
ATOM   1552  OP1 C   X  73     102.920 102.740  24.840  0.00  0.00            
ATOM   1553  OP2 C   X  73     101.670 100.690  25.500  0.00  0.00            
ATOM   1554  O5' C   X  73     104.040 100.790  25.940  0.00  0.00            
ATOM   1555  C5' C   X  73     105.280 101.310  26.050  0.00  0.00            
ATOM   1556  C4' C   X  73     106.500 100.370  25.970  0.00  0.00            
ATOM   1557  O4' C   X  73     106.480  99.520  27.150  0.00  0.00            
ATOM   1558  C1' C   X  73     107.020  98.290  26.760  0.00  0.00            
ATOM   1559  N1  C   X  73     105.940  97.280  26.980  0.00  0.00            
ATOM   1560  C6  C   X  73     104.630  97.620  27.220  0.00  0.00            
ATOM   1561  C5  C   X  73     103.670  96.630  27.340  0.00  0.00            
ATOM   1562  C4  C   X  73     104.030  95.310  27.250  0.00  0.00            
ATOM   1563  N4  C   X  73     103.090  94.440  27.140  0.00  0.00            
ATOM   1564  N3  C   X  73     105.280  94.930  26.950  0.00  0.00            
ATOM   1565  C2  C   X  73     106.270  95.900  26.870  0.00  0.00            
ATOM   1566  O2  C   X  73     107.380  95.490  26.630  0.00  0.00            
ATOM   1567  C3' C   X  73     106.380  99.420  24.720  0.00  0.00            
ATOM   1568  C2' C   X  73     107.320  98.310  25.220  0.00  0.00            
ATOM   1569  O2' C   X  73     108.720  98.550  25.000  0.00  0.00            
ATOM   1570  O3' C   X  73     106.710 100.100  23.490  0.00  0.00            
ATOM   1571  P   C   X  74     106.220  99.520  22.100  0.00  0.00            
ATOM   1572  OP1 C   X  74     106.770 100.420  21.050  0.00  0.00            
ATOM   1573  OP2 C   X  74     104.770  99.180  22.210  0.00  0.00            
ATOM   1574  O5' C   X  74     107.020  98.190  21.970  0.00  0.00            
ATOM   1575  C5' C   X  74     108.300  98.020  21.430  0.00  0.00            
ATOM   1576  C4' C   X  74     108.500  96.530  21.250  0.00  0.00            
ATOM   1577  O4' C   X  74     108.200  95.730  22.430  0.00  0.00            
ATOM   1578  C1' C   X  74     107.670  94.490  22.170  0.00  0.00            
ATOM   1579  N1  C   X  74     106.220  94.280  22.490  0.00  0.00            
ATOM   1580  C6  C   X  74     105.600  95.330  23.110  0.00  0.00            
ATOM   1581  C5  C   X  74     104.380  95.220  23.670  0.00  0.00            
ATOM   1582  C4  C   X  74     103.810  93.950  23.640  0.00  0.00            
ATOM   1583  N4  C   X  74     102.690  93.710  24.230  0.00  0.00            
ATOM   1584  N3  C   X  74     104.400  92.890  23.120  0.00  0.00            
ATOM   1585  C2  C   X  74     105.600  93.070  22.440  0.00  0.00            
ATOM   1586  O2  C   X  74     106.190  92.130  21.950  0.00  0.00            
ATOM   1587  C3' C   X  74     107.550  95.810  20.280  0.00  0.00            
ATOM   1588  C2' C   X  74     107.840  94.390  20.690  0.00  0.00            
ATOM   1589  O2' C   X  74     109.200  94.030  20.280  0.00  0.00            
ATOM   1590  O3' C   X  74     107.820  96.180  18.930  0.00  0.00            
ATOM   1591  P   G   X  75     106.700  96.140  17.770  0.00  0.00            
ATOM   1592  OP1 G   X  75     107.290  96.600  16.510  0.00  0.00            
ATOM   1593  OP2 G   X  75     105.420  96.800  18.280  0.00  0.00            
ATOM   1594  O5' G   X  75     106.350  94.650  17.670  0.00  0.00            
ATOM   1595  C5' G   X  75     107.200  93.680  17.200  0.00  0.00            
ATOM   1596  C4' G   X  75     106.500  92.330  17.060  0.00  0.00            
ATOM   1597  O4' G   X  75     106.080  91.790  18.270  0.00  0.00            
ATOM   1598  C1' G   X  75     105.020  90.880  18.010  0.00  0.00            
ATOM   1599  N9  G   X  75     103.840  91.360  18.780  0.00  0.00            
ATOM   1600  C8  G   X  75     103.610  92.650  19.260  0.00  0.00            
ATOM   1601  N7  G   X  75     102.450  92.880  19.820  0.00  0.00            
ATOM   1602  C5  G   X  75     101.900  91.560  19.780  0.00  0.00            
ATOM   1603  C6  G   X  75     100.680  91.060  20.320  0.00  0.00            
ATOM   1604  O6  G   X  75      99.940  91.570  21.160  0.00  0.00            
ATOM   1605  N1  G   X  75     100.400  89.740  19.970  0.00  0.00            
ATOM   1606  C2  G   X  75     101.290  88.960  19.320  0.00  0.00            
ATOM   1607  N2  G   X  75     100.840  87.740  19.240  0.00  0.00            
ATOM   1608  N3  G   X  75     102.460  89.350  18.840  0.00  0.00            
ATOM   1609  C4  G   X  75     102.750  90.640  19.190  0.00  0.00            
ATOM   1610  C3' G   X  75     105.220  92.310  16.180  0.00  0.00            
ATOM   1611  C2' G   X  75     104.570  90.940  16.550  0.00  0.00            
ATOM   1612  O2' G   X  75     105.240  89.810  15.940  0.00  0.00            
ATOM   1613  O3' G   X  75     105.520  92.280  14.770  0.00  0.00            
ATOM   1614  P   A   X  76     104.520  92.820  13.760  0.00  0.00            
ATOM   1615  OP1 A   X  76     105.130  92.650  12.430  0.00  0.00            
ATOM   1616  OP2 A   X  76     104.260  94.180  14.290  0.00  0.00            
ATOM   1617  O5' A   X  76     103.150  91.960  13.880  0.00  0.00            
ATOM   1618  C5' A   X  76     102.950  90.620  13.280  0.00  0.00            
ATOM   1619  C4' A   X  76     101.710  89.730  13.690  0.00  0.00            
ATOM   1620  O4' A   X  76     101.550  89.670  15.140  0.00  0.00            
ATOM   1621  C1' A   X  76     100.160  89.450  15.440  0.00  0.00            
ATOM   1622  N9  A   X  76      99.740  90.550  16.300  0.00  0.00            
ATOM   1623  C8  A   X  76     100.210  91.850  16.390  0.00  0.00            
ATOM   1624  N7  A   X  76      99.620  92.560  17.320  0.00  0.00            
ATOM   1625  C5  A   X  76      98.580  91.730  17.730  0.00  0.00            
ATOM   1626  C6  A   X  76      97.540  91.850  18.630  0.00  0.00            
ATOM   1627  N6  A   X  76      97.270  92.740  19.480  0.00  0.00            
ATOM   1628  N1  A   X  76      96.700  90.830  18.800  0.00  0.00            
ATOM   1629  C2  A   X  76      96.820  89.730  18.020  0.00  0.00            
ATOM   1630  N3  A   X  76      97.800  89.460  17.200  0.00  0.00            
ATOM   1631  C4  A   X  76      98.660  90.540  17.140  0.00  0.00            
ATOM   1632  C3' A   X  76     100.360  90.340  13.270  0.00  0.00            
ATOM   1633  C2' A   X  76      99.380  89.400  14.060  0.00  0.00            
ATOM   1634  O2' A   X  76      99.270  88.040  13.660  0.00  0.00            
ATOM   1635  O3' A   X  76     100.110  90.260  11.820  0.00  0.00            
ATOM   1636  P   A   X  77      99.130  91.270  11.030  0.00  0.00            
ATOM   1637  OP1 A   X  77      99.050  90.900   9.570  0.00  0.00            
ATOM   1638  OP2 A   X  77      99.410  92.660  11.460  0.00  0.00            
ATOM   1639  O5' A   X  77      97.710  90.800  11.660  0.00  0.00            
ATOM   1640  C5' A   X  77      97.120  89.610  11.300  0.00  0.00            
ATOM   1641  C4' A   X  77      95.820  89.100  12.030  0.00  0.00            
ATOM   1642  O4' A   X  77      96.100  89.130  13.400  0.00  0.00            
ATOM   1643  C1' A   X  77      94.960  89.500  14.130  0.00  0.00            
ATOM   1644  N9  A   X  77      95.290  90.720  14.890  0.00  0.00            
ATOM   1645  C8  A   X  77      96.290  91.640  14.720  0.00  0.00            
ATOM   1646  N7  A   X  77      96.340  92.610  15.590  0.00  0.00            
ATOM   1647  C5  A   X  77      95.140  92.460  16.260  0.00  0.00            
ATOM   1648  C6  A   X  77      94.530  93.140  17.290  0.00  0.00            
ATOM   1649  N6  A   X  77      95.000  94.190  17.960  0.00  0.00            
ATOM   1650  N1  A   X  77      93.400  92.640  17.820  0.00  0.00            
ATOM   1651  C2  A   X  77      92.820  91.650  17.250  0.00  0.00            
ATOM   1652  N3  A   X  77      93.280  90.870  16.340  0.00  0.00            
ATOM   1653  C4  A   X  77      94.480  91.320  15.860  0.00  0.00            
ATOM   1654  C3' A   X  77      94.480  89.880  11.840  0.00  0.00            
ATOM   1655  C2' A   X  77      93.820  89.530  13.180  0.00  0.00            
ATOM   1656  O2' A   X  77      93.220  88.230  13.020  0.00  0.00            
ATOM   1657  O3' A   X  77      93.930  89.430  10.620  0.00  0.00            
ATOM   1658  P   C   X  78      93.160  90.240   9.600  0.00  0.00            
ATOM   1659  OP1 C   X  78      92.580  89.380   8.560  0.00  0.00            
ATOM   1660  OP2 C   X  78      93.950  91.440   9.250  0.00  0.00            
ATOM   1661  O5' C   X  78      91.930  90.840  10.510  0.00  0.00            
ATOM   1662  C5' C   X  78      90.810  90.000  10.880  0.00  0.00            
ATOM   1663  C4' C   X  78      89.950  90.740  11.910  0.00  0.00            
ATOM   1664  O4' C   X  78      90.800  90.920  13.090  0.00  0.00            
ATOM   1665  C1' C   X  78      90.320  92.070  13.890  0.00  0.00            
ATOM   1666  N1  C   X  78      91.340  93.160  14.070  0.00  0.00            
ATOM   1667  C6  C   X  78      92.480  93.230  13.270  0.00  0.00            
ATOM   1668  C5  C   X  78      93.490  94.150  13.490  0.00  0.00            
ATOM   1669  C4  C   X  78      93.190  95.030  14.630  0.00  0.00            
ATOM   1670  N4  C   X  78      94.200  95.750  15.040  0.00  0.00            
ATOM   1671  N3  C   X  78      92.120  94.990  15.450  0.00  0.00            
ATOM   1672  C2  C   X  78      91.190  94.080  15.170  0.00  0.00            
ATOM   1673  O2  C   X  78      90.210  93.980  15.920  0.00  0.00            
ATOM   1674  C3' C   X  78      89.460  92.130  11.710  0.00  0.00            
ATOM   1675  C2' C   X  78      89.060  92.550  13.120  0.00  0.00            
ATOM   1676  O2' C   X  78      87.990  91.780  13.600  0.00  0.00            
ATOM   1677  O3' C   X  78      88.300  92.110  10.870  0.00  0.00            
ATOM   1678  P   G   X  79      87.950  93.230   9.960  0.00  0.00            
ATOM   1679  OP1 G   X  79      86.830  92.750   9.120  0.00  0.00            
ATOM   1680  OP2 G   X  79      89.120  93.860   9.370  0.00  0.00            
ATOM   1681  O5' G   X  79      87.420  94.320  10.940  0.00  0.00            
ATOM   1682  C5' G   X  79      86.070  94.310  11.480  0.00  0.00            
ATOM   1683  C4' G   X  79      85.950  95.180  12.730  0.00  0.00            
ATOM   1684  O4' G   X  79      87.030  94.930  13.610  0.00  0.00            
ATOM   1685  C1' G   X  79      87.370  96.180  14.160  0.00  0.00            
ATOM   1686  N9  G   X  79      88.720  96.600  13.740  0.00  0.00            
ATOM   1687  C8  G   X  79      89.640  95.950  12.960  0.00  0.00            
ATOM   1688  N7  G   X  79      90.870  96.510  13.050  0.00  0.00            
ATOM   1689  C5  G   X  79      90.780  97.590  13.950  0.00  0.00            
ATOM   1690  C6  G   X  79      91.740  98.570  14.390  0.00  0.00            
ATOM   1691  O6  G   X  79      92.900  98.660  14.020  0.00  0.00            
ATOM   1692  N1  G   X  79      91.110  99.510  15.130  0.00  0.00            
ATOM   1693  C2  G   X  79      89.790  99.430  15.600  0.00  0.00            
ATOM   1694  N2  G   X  79      89.380 100.390  16.390  0.00  0.00            
ATOM   1695  N3  G   X  79      88.890  98.550  15.220  0.00  0.00            
ATOM   1696  C4  G   X  79      89.480  97.550  14.460  0.00  0.00            
ATOM   1697  C3' G   X  79      86.040  96.660  12.290  0.00  0.00            
ATOM   1698  C2' G   X  79      86.400  97.250  13.660  0.00  0.00            
ATOM   1699  O2' G   X  79      85.250  97.310  14.590  0.00  0.00            
ATOM   1700  O3' G   X  79      84.890  97.170  11.650  0.00  0.00            
ATOM   1701  P   G   X  80      85.070  98.330  10.570  0.00  0.00            
ATOM   1702  OP1 G   X  80      83.780  98.610   9.900  0.00  0.00            
ATOM   1703  OP2 G   X  80      86.240  97.910   9.710  0.00  0.00            
ATOM   1704  O5' G   X  80      85.390  99.620  11.430  0.00  0.00            
ATOM   1705  C5' G   X  80      84.580 100.050  12.480  0.00  0.00            
ATOM   1706  C4' G   X  80      85.140 101.250  13.300  0.00  0.00            
ATOM   1707  O4' G   X  80      86.350 100.870  13.990  0.00  0.00            
ATOM   1708  C1' G   X  80      87.250 101.970  13.980  0.00  0.00            
ATOM   1709  N9  G   X  80      88.490 101.570  13.200  0.00  0.00            
ATOM   1710  C8  G   X  80      88.730 100.440  12.460  0.00  0.00            
ATOM   1711  N7  G   X  80      90.030 100.310  12.220  0.00  0.00            
ATOM   1712  C5  G   X  80      90.600 101.490  12.710  0.00  0.00            
ATOM   1713  C6  G   X  80      92.000 101.850  12.620  0.00  0.00            
ATOM   1714  O6  G   X  80      92.900 101.150  12.120  0.00  0.00            
ATOM   1715  N1  G   X  80      92.250 102.960  13.400  0.00  0.00            
ATOM   1716  C2  G   X  80      91.230 103.760  13.920  0.00  0.00            
ATOM   1717  N2  G   X  80      91.590 104.640  14.850  0.00  0.00            
ATOM   1718  N3  G   X  80      89.960 103.420  13.930  0.00  0.00            
ATOM   1719  C4  G   X  80      89.670 102.300  13.310  0.00  0.00            
ATOM   1720  C3' G   X  80      85.450 102.550  12.470  0.00  0.00            
ATOM   1721  C2' G   X  80      86.390 103.230  13.450  0.00  0.00            
ATOM   1722  O2' G   X  80      85.760 103.850  14.620  0.00  0.00            
ATOM   1723  O3' G   X  80      84.330 103.390  12.140  0.00  0.00            
ATOM   1724  P   G   X  81      84.310 104.630  11.100  0.00  0.00            
ATOM   1725  OP1 G   X  81      85.300 105.650  11.440  0.00  0.00            
ATOM   1726  OP2 G   X  81      82.920 105.080  10.920  0.00  0.00            
ATOM   1727  O5' G   X  81      84.810 103.950   9.680  0.00  0.00            
ATOM   1728  C5' G   X  81      86.150 103.890   9.380  0.00  0.00            
ATOM   1729  C4' G   X  81      86.410 103.010   8.220  0.00  0.00            
ATOM   1730  O4' G   X  81      87.810 103.130   7.830  0.00  0.00            
ATOM   1731  C1' G   X  81      88.580 102.180   8.420  0.00  0.00            
ATOM   1732  N9  G   X  81      89.850 102.730   8.990  0.00  0.00            
ATOM   1733  C8  G   X  81      91.120 102.380   8.650  0.00  0.00            
ATOM   1734  N7  G   X  81      92.100 102.980   9.230  0.00  0.00            
ATOM   1735  C5  G   X  81      91.420 103.970   9.970  0.00  0.00            
ATOM   1736  C6  G   X  81      91.920 104.970  10.870  0.00  0.00            
ATOM   1737  O6  G   X  81      93.050 105.320  11.230  0.00  0.00            
ATOM   1738  N1  G   X  81      90.920 105.620  11.450  0.00  0.00            
ATOM   1739  C2  G   X  81      89.690 105.340  11.300  0.00  0.00            
ATOM   1740  N2  G   X  81      88.870 106.110  11.890  0.00  0.00            
ATOM   1741  N3  G   X  81      89.150 104.370  10.590  0.00  0.00            
ATOM   1742  C4  G   X  81      90.060 103.700   9.910  0.00  0.00            
ATOM   1743  C3' G   X  81      86.330 101.480   8.670  0.00  0.00            
ATOM   1744  C2' G   X  81      87.740 101.310   9.290  0.00  0.00            
ATOM   1745  O2' G   X  81      88.080  99.960   9.390  0.00  0.00            
ATOM   1746  O3' G   X  81      86.230 100.740   7.530  0.00  0.00            
ATOM   1747  P   U   X  82      84.780 100.520   6.830  0.00  0.00            
ATOM   1748  OP1 U   X  82      83.690 101.060   7.610  0.00  0.00            
ATOM   1749  OP2 U   X  82      84.710  99.170   6.170  0.00  0.00            
ATOM   1750  O5' U   X  82      85.060 101.630   5.620  0.00  0.00            
ATOM   1751  C5' U   X  82      84.490 101.550   4.310  0.00  0.00            
ATOM   1752  C4' U   X  82      85.110 102.320   3.150  0.00  0.00            
ATOM   1753  O4' U   X  82      84.910 103.720   3.330  0.00  0.00            
ATOM   1754  C1' U   X  82      86.130 104.440   3.530  0.00  0.00            
ATOM   1755  N1  U   X  82      86.110 105.340   4.740  0.00  0.00            
ATOM   1756  C6  U   X  82      85.260 105.110   5.800  0.00  0.00            
ATOM   1757  C5  U   X  82      85.310 105.940   6.900  0.00  0.00            
ATOM   1758  C4  U   X  82      86.360 106.930   7.110  0.00  0.00            
ATOM   1759  O4  U   X  82      86.560 107.660   8.050  0.00  0.00            
ATOM   1760  N3  U   X  82      87.100 107.110   6.020  0.00  0.00            
ATOM   1761  C2  U   X  82      87.060 106.400   4.840  0.00  0.00            
ATOM   1762  O2  U   X  82      87.880 106.680   3.890  0.00  0.00            
ATOM   1763  C3' U   X  82      86.660 102.180   2.870  0.00  0.00            
ATOM   1764  C2' U   X  82      87.150 103.340   3.800  0.00  0.00            
ATOM   1765  O2' U   X  82      88.440 103.780   3.460  0.00  0.00            
ATOM   1766  O3' U   X  82      87.010 102.280   1.480  0.00  0.00            
ATOM   1767  P   G   X  83      87.130 100.930   0.610  0.00  0.00            
ATOM   1768  OP1 G   X  83      86.610 101.220  -0.710  0.00  0.00            
ATOM   1769  OP2 G   X  83      86.540  99.800   1.320  0.00  0.00            
ATOM   1770  O5' G   X  83      88.690 100.580   0.560  0.00  0.00            
ATOM   1771  C5' G   X  83      89.160  99.460  -0.210  0.00  0.00            
ATOM   1772  C4' G   X  83      90.660  99.700  -0.430  0.00  0.00            
ATOM   1773  O4' G   X  83      90.860 100.930  -1.220  0.00  0.00            
ATOM   1774  C1' G   X  83      92.110 101.410  -0.710  0.00  0.00            
ATOM   1775  N9  G   X  83      91.960 102.650   0.100  0.00  0.00            
ATOM   1776  C8  G   X  83      90.860 103.210   0.840  0.00  0.00            
ATOM   1777  N7  G   X  83      91.110 104.420   1.290  0.00  0.00            
ATOM   1778  C5  G   X  83      92.480 104.560   1.090  0.00  0.00            
ATOM   1779  C6  G   X  83      93.380 105.570   1.410  0.00  0.00            
ATOM   1780  O6  G   X  83      93.190 106.510   2.120  0.00  0.00            
ATOM   1781  N1  G   X  83      94.660 105.420   0.900  0.00  0.00            
ATOM   1782  C2  G   X  83      95.060 104.300   0.330  0.00  0.00            
ATOM   1783  N2  G   X  83      96.270 104.210  -0.080  0.00  0.00            
ATOM   1784  N3  G   X  83      94.290 103.250   0.050  0.00  0.00            
ATOM   1785  C4  G   X  83      92.990 103.490   0.390  0.00  0.00            
ATOM   1786  C3' G   X  83      91.450  99.800   0.890  0.00  0.00            
ATOM   1787  C2' G   X  83      92.700 100.420   0.280  0.00  0.00            
ATOM   1788  O2' G   X  83      93.430  99.460  -0.500  0.00  0.00            
ATOM   1789  O3' G   X  83      91.570  98.600   1.600  0.00  0.00            
ATOM   1790  P   A   X  84      91.880  98.660   3.140  0.00  0.00            
ATOM   1791  OP1 A   X  84      91.740  97.280   3.700  0.00  0.00            
ATOM   1792  OP2 A   X  84      91.010  99.710   3.650  0.00  0.00            
ATOM   1793  O5' A   X  84      93.410  99.140   3.390  0.00  0.00            
ATOM   1794  C5' A   X  84      94.510  98.320   2.920  0.00  0.00            
ATOM   1795  C4' A   X  84      95.830  99.090   2.880  0.00  0.00            
ATOM   1796  O4' A   X  84      95.660 100.340   2.140  0.00  0.00            
ATOM   1797  C1' A   X  84      96.460 101.360   2.690  0.00  0.00            
ATOM   1798  N9  A   X  84      95.670 102.440   3.250  0.00  0.00            
ATOM   1799  C8  A   X  84      94.360 102.550   3.400  0.00  0.00            
ATOM   1800  N7  A   X  84      93.960 103.650   3.940  0.00  0.00            
ATOM   1801  C5  A   X  84      95.130 104.380   4.150  0.00  0.00            
ATOM   1802  C6  A   X  84      95.480 105.590   4.710  0.00  0.00            
ATOM   1803  N6  A   X  84      94.570 106.480   4.990  0.00  0.00            
ATOM   1804  N1  A   X  84      96.740 105.940   4.800  0.00  0.00            
ATOM   1805  C2  A   X  84      97.650 105.160   4.390  0.00  0.00            
ATOM   1806  N3  A   X  84      97.550 103.920   3.890  0.00  0.00            
ATOM   1807  C4  A   X  84      96.220 103.620   3.750  0.00  0.00            
ATOM   1808  C3' A   X  84      96.310  99.520   4.270  0.00  0.00            
ATOM   1809  C2' A   X  84      97.280 100.690   3.910  0.00  0.00            
ATOM   1810  O2' A   X  84      98.580 100.340   3.470  0.00  0.00            
ATOM   1811  O3' A   X  84      96.950  98.420   4.970  0.00  0.00            
ATOM   1812  P   G   X  85      96.930  98.430   6.600  0.00  0.00            
ATOM   1813  OP1 G   X  85      97.630  97.220   7.090  0.00  0.00            
ATOM   1814  OP2 G   X  85      95.630  98.760   7.140  0.00  0.00            
ATOM   1815  O5' G   X  85      97.880  99.740   6.860  0.00  0.00            
ATOM   1816  C5' G   X  85      99.320  99.550   7.010  0.00  0.00            
ATOM   1817  C4' G   X  85     100.090 100.850   7.360  0.00  0.00            
ATOM   1818  O4' G   X  85      99.790 101.880   6.420  0.00  0.00            
ATOM   1819  C1' G   X  85      99.820 103.100   7.280  0.00  0.00            
ATOM   1820  N9  G   X  85      98.490 103.830   7.470  0.00  0.00            
ATOM   1821  C8  G   X  85      97.190 103.360   7.540  0.00  0.00            
ATOM   1822  N7  G   X  85      96.300 104.240   7.840  0.00  0.00            
ATOM   1823  C5  G   X  85      97.020 105.370   7.990  0.00  0.00            
ATOM   1824  C6  G   X  85      96.670 106.670   8.450  0.00  0.00            
ATOM   1825  O6  G   X  85      95.600 107.020   8.830  0.00  0.00            
ATOM   1826  N1  G   X  85      97.740 107.590   8.610  0.00  0.00            
ATOM   1827  C2  G   X  85      98.950 107.210   8.320  0.00  0.00            
ATOM   1828  N2  G   X  85      99.790 108.190   8.340  0.00  0.00            
ATOM   1829  N3  G   X  85      99.390 106.040   7.920  0.00  0.00            
ATOM   1830  C4  G   X  85      98.360 105.140   7.780  0.00  0.00            
ATOM   1831  C3' G   X  85      99.880 101.340   8.820  0.00  0.00            
ATOM   1832  C2' G   X  85     100.450 102.750   8.600  0.00  0.00            
ATOM   1833  O2' G   X  85     101.860 102.810   8.380  0.00  0.00            
ATOM   1834  O3' G   X  85     100.520 100.540   9.840  0.00  0.00            
ATOM   1835  P   C   X  86     100.240 100.560  11.360  0.00  0.00            
ATOM   1836  OP1 C   X  86     101.260  99.670  11.950  0.00  0.00            
ATOM   1837  OP2 C   X  86      98.820 100.300  11.670  0.00  0.00            
ATOM   1838  O5' C   X  86     100.520 102.060  11.830  0.00  0.00            
ATOM   1839  C5' C   X  86     101.950 102.470  11.900  0.00  0.00            
ATOM   1840  C4' C   X  86     102.070 103.940  12.100  0.00  0.00            
ATOM   1841  O4' C   X  86     101.280 104.700  11.120  0.00  0.00            
ATOM   1842  C1' C   X  86     100.820 105.930  11.680  0.00  0.00            
ATOM   1843  N1  C   X  86      99.300 106.080  11.620  0.00  0.00            
ATOM   1844  C6  C   X  86      98.540 104.990  11.460  0.00  0.00            
ATOM   1845  C5  C   X  86      97.140 105.090  11.570  0.00  0.00            
ATOM   1846  C4  C   X  86      96.630 106.360  11.950  0.00  0.00            
ATOM   1847  N4  C   X  86      95.340 106.660  12.080  0.00  0.00            
ATOM   1848  N3  C   X  86      97.390 107.470  11.980  0.00  0.00            
ATOM   1849  C2  C   X  86      98.760 107.310  11.930  0.00  0.00            
ATOM   1850  O2  C   X  86      99.430 108.270  12.200  0.00  0.00            
ATOM   1851  C3' C   X  86     101.410 104.380  13.420  0.00  0.00            
ATOM   1852  C2' C   X  86     101.310 105.900  13.060  0.00  0.00            
ATOM   1853  O2' C   X  86     102.570 106.530  13.000  0.00  0.00            
ATOM   1854  O3' C   X  86     102.280 104.120  14.490  0.00  0.00            
ATOM   1855  P   C   X  87     101.790 103.690  15.900  0.00  0.00            
ATOM   1856  OP1 C   X  87     102.720 104.160  16.920  0.00  0.00            
ATOM   1857  OP2 C   X  87     101.360 102.280  15.920  0.00  0.00            
ATOM   1858  O5' C   X  87     100.460 104.590  16.160  0.00  0.00            
ATOM   1859  C5' C   X  87     100.470 105.880  16.810  0.00  0.00            
ATOM   1860  C4' C   X  87      99.030 106.410  16.630  0.00  0.00            
ATOM   1861  O4' C   X  87      98.520 106.410  15.330  0.00  0.00            
ATOM   1862  C1' C   X  87      97.120 106.130  15.410  0.00  0.00            
ATOM   1863  N1  C   X  87      96.840 104.850  14.820  0.00  0.00            
ATOM   1864  C6  C   X  87      97.800 103.950  14.510  0.00  0.00            
ATOM   1865  C5  C   X  87      97.450 102.760  13.980  0.00  0.00            
ATOM   1866  C4  C   X  87      96.100 102.530  13.660  0.00  0.00            
ATOM   1867  N4  C   X  87      95.800 101.440  13.040  0.00  0.00            
ATOM   1868  N3  C   X  87      95.100 103.340  13.920  0.00  0.00            
ATOM   1869  C2  C   X  87      95.450 104.480  14.530  0.00  0.00            
ATOM   1870  O2  C   X  87      94.550 105.170  15.020  0.00  0.00            
ATOM   1871  C3' C   X  87      98.010 105.670  17.590  0.00  0.00            
ATOM   1872  C2' C   X  87      96.760 106.100  16.850  0.00  0.00            
ATOM   1873  O2' C   X  87      96.360 107.360  17.330  0.00  0.00            
ATOM   1874  O3' C   X  87      98.160 106.040  18.930  0.00  0.00            
ATOM   1875  P   C   X  88      97.960 105.080  20.100  0.00  0.00            
ATOM   1876  OP1 C   X  88      98.430 105.780  21.290  0.00  0.00            
ATOM   1877  OP2 C   X  88      98.660 103.820  19.940  0.00  0.00            
ATOM   1878  O5' C   X  88      96.400 104.770  20.200  0.00  0.00            
ATOM   1879  C5' C   X  88      95.540 105.770  20.730  0.00  0.00            
ATOM   1880  C4' C   X  88      94.020 105.490  20.500  0.00  0.00            
ATOM   1881  O4' C   X  88      93.550 105.680  19.150  0.00  0.00            
ATOM   1882  C1' C   X  88      92.500 104.700  18.990  0.00  0.00            
ATOM   1883  N1  C   X  88      92.910 103.490  18.180  0.00  0.00            
ATOM   1884  C6  C   X  88      94.240 103.220  18.020  0.00  0.00            
ATOM   1885  C5  C   X  88      94.640 102.320  17.080  0.00  0.00            
ATOM   1886  C4  C   X  88      93.620 101.560  16.460  0.00  0.00            
ATOM   1887  N4  C   X  88      94.040 100.710  15.510  0.00  0.00            
ATOM   1888  N3  C   X  88      92.340 101.720  16.710  0.00  0.00            
ATOM   1889  C2  C   X  88      92.000 102.670  17.560  0.00  0.00            
ATOM   1890  O2  C   X  88      90.820 102.890  17.720  0.00  0.00            
ATOM   1891  C3' C   X  88      93.500 104.250  21.080  0.00  0.00            
ATOM   1892  C2' C   X  88      92.080 104.260  20.410  0.00  0.00            
ATOM   1893  O2' C   X  88      91.090 105.150  20.850  0.00  0.00            
ATOM   1894  O3' C   X  88      93.460 104.280  22.460  0.00  0.00            
ATOM   1895  P   G   X  89      93.450 103.000  23.420  0.00  0.00            
ATOM   1896  OP1 G   X  89      93.370 103.380  24.800  0.00  0.00            
ATOM   1897  OP2 G   X  89      94.610 102.220  22.990  0.00  0.00            
ATOM   1898  O5' G   X  89      92.100 102.150  23.040  0.00  0.00            
ATOM   1899  C5' G   X  89      90.790 102.650  23.390  0.00  0.00            
ATOM   1900  C4' G   X  89      89.760 101.620  22.820  0.00  0.00            
ATOM   1901  O4' G   X  89      90.080 101.360  21.480  0.00  0.00            
ATOM   1902  C1' G   X  89      90.370  99.960  21.440  0.00  0.00            
ATOM   1903  N9  G   X  89      91.470  99.620  20.480  0.00  0.00            
ATOM   1904  C8  G   X  89      92.720 100.220  20.400  0.00  0.00            
ATOM   1905  N7  G   X  89      93.430  99.810  19.370  0.00  0.00            
ATOM   1906  C5  G   X  89      92.630  98.740  18.850  0.00  0.00            
ATOM   1907  C6  G   X  89      92.850  97.920  17.710  0.00  0.00            
ATOM   1908  O6  G   X  89      93.850  97.900  17.030  0.00  0.00            
ATOM   1909  N1  G   X  89      91.800  97.080  17.400  0.00  0.00            
ATOM   1910  C2  G   X  89      90.650  97.010  18.110  0.00  0.00            
ATOM   1911  N2  G   X  89      89.880  95.930  17.920  0.00  0.00            
ATOM   1912  N3  G   X  89      90.400  97.830  19.160  0.00  0.00            
ATOM   1913  C4  G   X  89      91.430  98.680  19.470  0.00  0.00            
ATOM   1914  C3' G   X  89      89.830 100.330  23.700  0.00  0.00            
ATOM   1915  C2' G   X  89      90.650  99.350  22.830  0.00  0.00            
ATOM   1916  O2' G   X  89      90.270  97.980  23.030  0.00  0.00            
ATOM   1917  O3' G   X  89      88.580  99.780  23.920  0.00  0.00            
ATOM   1918  P   U   X  90      87.460 100.360  24.940  0.00  0.00            
ATOM   1919  OP1 U   X  90      87.840 101.700  25.390  0.00  0.00            
ATOM   1920  OP2 U   X  90      87.290  99.310  25.960  0.00  0.00            
ATOM   1921  O5' U   X  90      86.160 100.400  24.070  0.00  0.00            
ATOM   1922  C5' U   X  90      85.990 101.480  23.090  0.00  0.00            
ATOM   1923  C4' U   X  90      84.710 101.410  22.240  0.00  0.00            
ATOM   1924  O4' U   X  90      84.900 100.790  21.030  0.00  0.00            
ATOM   1925  C1' U   X  90      84.310  99.550  20.930  0.00  0.00            
ATOM   1926  N1  U   X  90      85.260  98.430  20.620  0.00  0.00            
ATOM   1927  C6  U   X  90      86.500  98.280  21.270  0.00  0.00            
ATOM   1928  C5  U   X  90      87.300  97.290  20.930  0.00  0.00            
ATOM   1929  C4  U   X  90      87.050  96.340  19.830  0.00  0.00            
ATOM   1930  O4  U   X  90      87.800  95.400  19.500  0.00  0.00            
ATOM   1931  N3  U   X  90      85.800  96.500  19.240  0.00  0.00            
ATOM   1932  C2  U   X  90      84.910  97.510  19.630  0.00  0.00            
ATOM   1933  O2  U   X  90      83.840  97.560  19.090  0.00  0.00            
ATOM   1934  C3' U   X  90      83.530 100.680  22.880  0.00  0.00            
ATOM   1935  C2' U   X  90      83.530  99.310  22.250  0.00  0.00            
ATOM   1936  O2' U   X  90      82.280  98.880  21.930  0.00  0.00            
ATOM   1937  O3' U   X  90      82.270 101.410  22.820  0.00  0.00            
ATOM   1938  P   C   X  91      81.180 101.280  23.970  0.00  0.00            
ATOM   1939  OP1 C   X  91      81.210  99.770  24.380  0.00  0.00            
ATOM   1940  OP2 C   X  91      79.980 101.870  23.400  0.00  0.00            
ATOM   1941  O5' C   X  91      81.720 102.130  25.190  0.00  0.00            
ATOM   1942  C5' C   X  91      81.680 103.520  25.160  0.00  0.00            
ATOM   1943  C4' C   X  91      82.790 104.090  26.050  0.00  0.00            
ATOM   1944  O4' C   X  91      82.700 103.780  27.430  0.00  0.00            
ATOM   1945  C1' C   X  91      83.990 103.480  27.910  0.00  0.00            
ATOM   1946  N1  C   X  91      83.930 102.360  28.950  0.00  0.00            
ATOM   1947  C6  C   X  91      84.210 102.800  30.230  0.00  0.00            
ATOM   1948  C5  C   X  91      84.290 101.970  31.320  0.00  0.00            
ATOM   1949  C4  C   X  91      83.870 100.660  31.080  0.00  0.00            
ATOM   1950  N4  C   X  91      83.980  99.750  31.970  0.00  0.00            
ATOM   1951  N3  C   X  91      83.430 100.300  29.870  0.00  0.00            
ATOM   1952  C2  C   X  91      83.430 101.100  28.770  0.00  0.00            
ATOM   1953  O2  C   X  91      82.840 100.700  27.800  0.00  0.00            
ATOM   1954  C3' C   X  91      84.230 103.750  25.560  0.00  0.00            
ATOM   1955  C2' C   X  91      84.800 102.970  26.710  0.00  0.00            
ATOM   1956  O2' C   X  91      86.160 103.230  26.900  0.00  0.00            
ATOM   1957  O3' C   X  91      84.880 105.010  25.280  0.00  0.00            
ATOM   1958  P   A   X  92      84.710 105.770  23.900  0.00  0.00            
ATOM   1959  OP1 A   X  92      85.210 107.150  24.020  0.00  0.00            
ATOM   1960  OP2 A   X  92      83.340 105.640  23.410  0.00  0.00            
ATOM   1961  O5' A   X  92      85.700 105.050  22.840  0.00  0.00            
ATOM   1962  C5' A   X  92      87.110 105.220  22.950  0.00  0.00            
ATOM   1963  C4' A   X  92      87.910 104.970  21.700  0.00  0.00            
ATOM   1964  O4' A   X  92      87.730 103.650  21.330  0.00  0.00            
ATOM   1965  C1' A   X  92      88.230 103.540  20.040  0.00  0.00            
ATOM   1966  N9  A   X  92      87.400 102.480  19.390  0.00  0.00            
ATOM   1967  C8  A   X  92      87.800 101.210  19.030  0.00  0.00            
ATOM   1968  N7  A   X  92      86.900 100.540  18.350  0.00  0.00            
ATOM   1969  C5  A   X  92      85.800 101.410  18.350  0.00  0.00            
ATOM   1970  C6  A   X  92      84.420 101.330  17.860  0.00  0.00            
ATOM   1971  N6  A   X  92      83.930 100.240  17.340  0.00  0.00            
ATOM   1972  N1  A   X  92      83.610 102.320  17.940  0.00  0.00            
ATOM   1973  C2  A   X  92      84.000 103.320  18.660  0.00  0.00            
ATOM   1974  N3  A   X  92      85.190 103.580  19.230  0.00  0.00            
ATOM   1975  C4  A   X  92      86.110 102.580  19.010  0.00  0.00            
ATOM   1976  C3' A   X  92      87.390 105.760  20.430  0.00  0.00            
ATOM   1977  C2' A   X  92      88.090 104.930  19.390  0.00  0.00            
ATOM   1978  O2' A   X  92      89.330 105.540  18.910  0.00  0.00            
ATOM   1979  O3' A   X  92      87.800 107.100  20.520  0.00  0.00            
ATOM   1980  P   C   X  93      87.290 108.170  19.510  0.00  0.00            
ATOM   1981  OP1 C   X  93      85.840 108.160  19.670  0.00  0.00            
ATOM   1982  OP2 C   X  93      88.020 107.870  18.300  0.00  0.00            
ATOM   1983  O5' C   X  93      87.900 109.480  20.260  0.00  0.00            
ATOM   1984  C5' C   X  93      87.300 109.960  21.470  0.00  0.00            
ATOM   1985  C4' C   X  93      88.220 110.720  22.380  0.00  0.00            
ATOM   1986  O4' C   X  93      89.210 109.870  22.860  0.00  0.00            
ATOM   1987  C1' C   X  93      90.450 110.630  22.840  0.00  0.00            
ATOM   1988  N1  C   X  93      91.370 110.130  21.830  0.00  0.00            
ATOM   1989  C6  C   X  93      90.990 108.990  21.130  0.00  0.00            
ATOM   1990  C5  C   X  93      91.880 108.460  20.290  0.00  0.00            
ATOM   1991  C4  C   X  93      93.090 109.160  20.070  0.00  0.00            
ATOM   1992  N4  C   X  93      93.960 108.660  19.180  0.00  0.00            
ATOM   1993  N3  C   X  93      93.510 110.230  20.720  0.00  0.00            
ATOM   1994  C2  C   X  93      92.680 110.700  21.680  0.00  0.00            
ATOM   1995  O2  C   X  93      93.170 111.570  22.350  0.00  0.00            
ATOM   1996  C3' C   X  93      88.810 111.960  21.730  0.00  0.00            
ATOM   1997  C2' C   X  93      90.080 112.080  22.580  0.00  0.00            
ATOM   1998  O2' C   X  93      89.960 112.610  23.940  0.00  0.00            
ATOM   1999  O3' C   X  93      87.940 113.090  21.810  0.00  0.00            
ATOM   2000  P   A   X  94      87.320 113.740  20.440  0.00  0.00            
ATOM   2001  OP1 A   X  94      86.680 115.030  20.760  0.00  0.00            
ATOM   2002  OP2 A   X  94      86.730 112.670  19.600  0.00  0.00            
ATOM   2003  O5' A   X  94      88.640 114.120  19.590  0.00  0.00            
ATOM   2004  C5' A   X  94      89.620 115.010  20.070  0.00  0.00            
ATOM   2005  C4' A   X  94      90.970 114.700  19.390  0.00  0.00            
ATOM   2006  O4' A   X  94      91.490 113.360  19.580  0.00  0.00            
ATOM   2007  C1' A   X  94      92.340 113.090  18.480  0.00  0.00            
ATOM   2008  N9  A   X  94      92.090 111.760  17.830  0.00  0.00            
ATOM   2009  C8  A   X  94      90.930 110.990  17.770  0.00  0.00            
ATOM   2010  N7  A   X  94      91.130 109.810  17.250  0.00  0.00            
ATOM   2011  C5  A   X  94      92.540 109.830  16.970  0.00  0.00            
ATOM   2012  C6  A   X  94      93.360 108.840  16.350  0.00  0.00            
ATOM   2013  N6  A   X  94      92.980 107.600  15.930  0.00  0.00            
ATOM   2014  N1  A   X  94      94.670 109.140  16.070  0.00  0.00            
ATOM   2015  C2  A   X  94      95.100 110.350  16.480  0.00  0.00            
ATOM   2016  N3  A   X  94      94.420 111.350  17.120  0.00  0.00            
ATOM   2017  C4  A   X  94      93.080 111.070  17.230  0.00  0.00            
ATOM   2018  C3' A   X  94      90.910 114.950  17.880  0.00  0.00            
ATOM   2019  C2' A   X  94      92.220 114.260  17.500  0.00  0.00            
ATOM   2020  O2' A   X  94      93.320 115.090  17.640  0.00  0.00            
ATOM   2021  O3' A   X  94      90.950 116.380  17.620  0.00  0.00            
ATOM   2022  P   G   X  95      90.850 116.960  16.190  0.00  0.00            
ATOM   2023  OP1 G   X  95      90.360 118.340  16.420  0.00  0.00            
ATOM   2024  OP2 G   X  95      90.230 116.060  15.210  0.00  0.00            
ATOM   2025  O5' G   X  95      92.380 117.080  15.780  0.00  0.00            
ATOM   2026  C5' G   X  95      92.800 116.920  14.380  0.00  0.00            
ATOM   2027  C4' G   X  95      94.340 116.720  14.290  0.00  0.00            
ATOM   2028  O4' G   X  95      94.790 115.650  15.160  0.00  0.00            
ATOM   2029  C1' G   X  95      95.630 114.830  14.420  0.00  0.00            
ATOM   2030  N9  G   X  95      94.940 113.580  14.010  0.00  0.00            
ATOM   2031  C8  G   X  95      93.620 113.250  14.100  0.00  0.00            
ATOM   2032  N7  G   X  95      93.320 112.030  13.770  0.00  0.00            
ATOM   2033  C5  G   X  95      94.540 111.480  13.440  0.00  0.00            
ATOM   2034  C6  G   X  95      94.910 110.200  13.040  0.00  0.00            
ATOM   2035  O6  G   X  95      94.200 109.140  12.950  0.00  0.00            
ATOM   2036  N1  G   X  95      96.270 109.950  12.830  0.00  0.00            
ATOM   2037  C2  G   X  95      97.130 110.990  12.890  0.00  0.00            
ATOM   2038  N2  G   X  95      98.420 110.770  12.780  0.00  0.00            
ATOM   2039  N3  G   X  95      96.860 112.250  13.340  0.00  0.00            
ATOM   2040  C4  G   X  95      95.560 112.420  13.510  0.00  0.00            
ATOM   2041  C3' G   X  95      94.780 116.400  12.800  0.00  0.00            
ATOM   2042  C2' G   X  95      96.090 115.690  13.250  0.00  0.00            
ATOM   2043  O2' G   X  95      97.060 116.510  13.830  0.00  0.00            
ATOM   2044  O3' G   X  95      94.960 117.510  11.970  0.00  0.00            
ATOM   2045  P   C   X  96      95.260 117.460  10.430  0.00  0.00            
ATOM   2046  OP1 C   X  96      95.710 118.800  10.030  0.00  0.00            
ATOM   2047  OP2 C   X  96      94.110 116.940   9.790  0.00  0.00            
ATOM   2048  O5' C   X  96      96.460 116.450  10.180  0.00  0.00            
ATOM   2049  C5' C   X  96      97.830 116.730  10.550  0.00  0.00            
ATOM   2050  C4' C   X  96      98.810 115.560  10.230  0.00  0.00            
ATOM   2051  O4' C   X  96      98.550 114.420  11.000  0.00  0.00            
ATOM   2052  C1' C   X  96      98.880 113.230  10.250  0.00  0.00            
ATOM   2053  N1  C   X  96      97.690 112.370  10.120  0.00  0.00            
ATOM   2054  C6  C   X  96      96.410 112.900  10.180  0.00  0.00            
ATOM   2055  C5  C   X  96      95.340 112.040   9.980  0.00  0.00            
ATOM   2056  C4  C   X  96      95.680 110.690   9.730  0.00  0.00            
ATOM   2057  N4  C   X  96      94.800 109.750   9.680  0.00  0.00            
ATOM   2058  N3  C   X  96      96.890 110.190   9.540  0.00  0.00            
ATOM   2059  C2  C   X  96      97.910 111.050   9.720  0.00  0.00            
ATOM   2060  O2  C   X  96      99.060 110.640   9.620  0.00  0.00            
ATOM   2061  C3' C   X  96      98.770 115.080   8.730  0.00  0.00            
ATOM   2062  C2' C   X  96      99.370 113.660   8.890  0.00  0.00            
ATOM   2063  O2' C   X  96     100.820 113.550   8.980  0.00  0.00            
ATOM   2064  O3' C   X  96      99.670 115.850   7.900  0.00  0.00            
ATOM   2065  P   U   X  97      99.710 116.030   6.320  0.00  0.00            
ATOM   2066  OP1 U   X  97     100.740 117.080   5.950  0.00  0.00            
ATOM   2067  OP2 U   X  97      98.320 116.280   5.930  0.00  0.00            
ATOM   2068  O5' U   X  97     100.200 114.620   5.700  0.00  0.00            
ATOM   2069  C5' U   X  97     101.560 114.110   5.730  0.00  0.00            
ATOM   2070  C4' U   X  97     101.580 112.680   5.200  0.00  0.00            
ATOM   2071  O4' U   X  97     100.860 111.820   6.140  0.00  0.00            
ATOM   2072  C1' U   X  97     100.440 110.640   5.450  0.00  0.00            
ATOM   2073  N1  U   X  97      98.960 110.350   5.530  0.00  0.00            
ATOM   2074  C6  U   X  97      98.140 111.410   5.800  0.00  0.00            
ATOM   2075  C5  U   X  97      96.840 111.140   6.050  0.00  0.00            
ATOM   2076  C4  U   X  97      96.290 109.730   5.950  0.00  0.00            
ATOM   2077  O4  U   X  97      95.100 109.450   6.090  0.00  0.00            
ATOM   2078  N3  U   X  97      97.230 108.790   5.640  0.00  0.00            
ATOM   2079  C2  U   X  97      98.570 109.050   5.440  0.00  0.00            
ATOM   2080  O2  U   X  97      99.410 108.090   5.260  0.00  0.00            
ATOM   2081  C3' U   X  97     100.890 112.390   3.860  0.00  0.00            
ATOM   2082  C2' U   X  97     100.770 110.860   3.980  0.00  0.00            
ATOM   2083  O2' U   X  97     101.990 110.170   3.670  0.00  0.00            
ATOM   2084  O3' U   X  97     101.490 113.020   2.800  0.00  0.00            
ATOM   2085  P   C   X  98     100.760 113.190   1.430  0.00  0.00            
ATOM   2086  OP1 C   X  98     101.400 114.130   0.490  0.00  0.00            
ATOM   2087  OP2 C   X  98      99.340 113.390   1.720  0.00  0.00            
ATOM   2088  O5' C   X  98     100.910 111.760   0.830  0.00  0.00            
ATOM   2089  C5' C   X  98     102.150 111.150   0.540  0.00  0.00            
ATOM   2090  C4' C   X  98     101.980 109.650   0.190  0.00  0.00            
ATOM   2091  O4' C   X  98     101.290 108.850   1.220  0.00  0.00            
ATOM   2092  C1' C   X  98     100.300 108.030   0.630  0.00  0.00            
ATOM   2093  N1  C   X  98      98.900 108.240   1.150  0.00  0.00            
ATOM   2094  C6  C   X  98      98.450 109.460   1.530  0.00  0.00            
ATOM   2095  C5  C   X  98      97.210 109.660   2.020  0.00  0.00            
ATOM   2096  C4  C   X  98      96.370 108.520   2.140  0.00  0.00            
ATOM   2097  N4  C   X  98      95.190 108.590   2.660  0.00  0.00            
ATOM   2098  N3  C   X  98      96.710 107.360   1.740  0.00  0.00            
ATOM   2099  C2  C   X  98      97.950 107.220   1.220  0.00  0.00            
ATOM   2100  O2  C   X  98      98.220 106.140   0.750  0.00  0.00            
ATOM   2101  C3' C   X  98     101.180 109.370  -1.110  0.00  0.00            
ATOM   2102  C2' C   X  98     100.300 108.130  -0.860  0.00  0.00            
ATOM   2103  O2' C   X  98     100.850 106.940  -1.490  0.00  0.00            
ATOM   2104  O3' C   X  98     102.080 109.250  -2.270  0.00  0.00            
ENDMDL
MODEL        2
ATOM      1  O5' G   X   1      92.230  85.650  12.000  0.00  0.00            
ATOM      2  C5' G   X   1      93.570  85.460  12.370  0.00  0.00            
ATOM      3  C4' G   X   1      93.730  85.920  13.820  0.00  0.00            
ATOM      4  O4' G   X   1      93.540  87.300  13.960  0.00  0.00            
ATOM      5  C1' G   X   1      92.940  87.670  15.170  0.00  0.00            
ATOM      6  N9  G   X   1      91.540  88.110  14.930  0.00  0.00            
ATOM      7  C8  G   X   1      90.970  88.220  13.650  0.00  0.00            
ATOM      8  N7  G   X   1      89.680  88.430  13.640  0.00  0.00            
ATOM      9  C5  G   X   1      89.440  88.780  14.990  0.00  0.00            
ATOM     10  C6  G   X   1      88.280  89.210  15.690  0.00  0.00            
ATOM     11  O6  G   X   1      87.110  89.300  15.370  0.00  0.00            
ATOM     12  N1  G   X   1      88.560  89.540  17.000  0.00  0.00            
ATOM     13  C2  G   X   1      89.790  89.460  17.650  0.00  0.00            
ATOM     14  N2  G   X   1      89.750  89.700  18.930  0.00  0.00            
ATOM     15  N3  G   X   1      90.890  88.980  17.060  0.00  0.00            
ATOM     16  C4  G   X   1      90.640  88.710  15.740  0.00  0.00            
ATOM     17  C3' G   X   1      92.830  85.350  14.910  0.00  0.00            
ATOM     18  C2' G   X   1      93.000  86.400  16.060  0.00  0.00            
ATOM     19  O2' G   X   1      94.220  86.320  16.840  0.00  0.00            
ATOM     20  O3' G   X   1      93.110  84.000  15.220  0.00  0.00            
ATOM     21  P   G   X   2      92.050  83.080  15.820  0.00  0.00            
ATOM     22  OP1 G   X   2      92.590  81.720  15.940  0.00  0.00            
ATOM     23  OP2 G   X   2      90.830  83.090  14.990  0.00  0.00            
ATOM     24  O5' G   X   2      91.560  83.750  17.260  0.00  0.00            
ATOM     25  C5' G   X   2      92.410  83.680  18.440  0.00  0.00            
ATOM     26  C4' G   X   2      91.710  84.300  19.650  0.00  0.00            
ATOM     27  O4' G   X   2      91.350  85.590  19.550  0.00  0.00            
ATOM     28  C1' G   X   2      90.060  85.840  20.100  0.00  0.00            
ATOM     29  N9  G   X   2      89.070  86.010  19.070  0.00  0.00            
ATOM     30  C8  G   X   2      89.380  85.890  17.720  0.00  0.00            
ATOM     31  N7  G   X   2      88.380  85.980  16.920  0.00  0.00            
ATOM     32  C5  G   X   2      87.330  86.330  17.780  0.00  0.00            
ATOM     33  C6  G   X   2      85.940  86.650  17.490  0.00  0.00            
ATOM     34  O6  G   X   2      85.320  86.630  16.420  0.00  0.00            
ATOM     35  N1  G   X   2      85.230  86.870  18.700  0.00  0.00            
ATOM     36  C2  G   X   2      85.770  86.800  19.940  0.00  0.00            
ATOM     37  N2  G   X   2      84.920  86.840  20.920  0.00  0.00            
ATOM     38  N3  G   X   2      87.030  86.540  20.240  0.00  0.00            
ATOM     39  C4  G   X   2      87.700  86.340  19.090  0.00  0.00            
ATOM     40  C3' G   X   2      90.440  83.510  20.020  0.00  0.00            
ATOM     41  C2' G   X   2      89.750  84.590  20.890  0.00  0.00            
ATOM     42  O2' G   X   2      90.290  84.620  22.190  0.00  0.00            
ATOM     43  O3' G   X   2      90.660  82.290  20.700  0.00  0.00            
ATOM     44  P   C   X   3      89.600  81.130  20.780  0.00  0.00            
ATOM     45  OP1 C   X   3      90.200  80.040  21.570  0.00  0.00            
ATOM     46  OP2 C   X   3      89.230  80.820  19.380  0.00  0.00            
ATOM     47  O5' C   X   3      88.160  81.480  21.410  0.00  0.00            
ATOM     48  C5' C   X   3      87.920  81.620  22.810  0.00  0.00            
ATOM     49  C4' C   X   3      86.610  82.400  23.110  0.00  0.00            
ATOM     50  O4' C   X   3      86.390  83.560  22.350  0.00  0.00            
ATOM     51  C1' C   X   3      85.000  83.690  22.090  0.00  0.00            
ATOM     52  N1  C   X   3      84.860  83.630  20.580  0.00  0.00            
ATOM     53  C6  C   X   3      85.840  83.480  19.630  0.00  0.00            
ATOM     54  C5  C   X   3      85.590  83.440  18.340  0.00  0.00            
ATOM     55  C4  C   X   3      84.290  83.780  17.960  0.00  0.00            
ATOM     56  N4  C   X   3      83.920  83.670  16.700  0.00  0.00            
ATOM     57  N3  C   X   3      83.380  84.060  18.830  0.00  0.00            
ATOM     58  C2  C   X   3      83.620  84.010  20.160  0.00  0.00            
ATOM     59  O2  C   X   3      82.760  84.410  20.930  0.00  0.00            
ATOM     60  C3' C   X   3      85.460  81.500  22.730  0.00  0.00            
ATOM     61  C2' C   X   3      84.310  82.530  22.770  0.00  0.00            
ATOM     62  O2' C   X   3      83.780  82.940  24.020  0.00  0.00            
ATOM     63  O3' C   X   3      85.180  80.390  23.650  0.00  0.00            
ATOM     64  P   G   X   4      84.690  78.960  23.170  0.00  0.00            
ATOM     65  OP1 G   X   4      84.690  78.080  24.330  0.00  0.00            
ATOM     66  OP2 G   X   4      85.470  78.550  21.940  0.00  0.00            
ATOM     67  O5' G   X   4      83.250  79.190  22.660  0.00  0.00            
ATOM     68  C5' G   X   4      82.140  79.620  23.480  0.00  0.00            
ATOM     69  C4' G   X   4      80.810  79.930  22.760  0.00  0.00            
ATOM     70  O4' G   X   4      80.990  81.260  22.190  0.00  0.00            
ATOM     71  C1' G   X   4      80.310  81.330  20.900  0.00  0.00            
ATOM     72  N9  G   X   4      81.260  81.380  19.750  0.00  0.00            
ATOM     73  C8  G   X   4      82.500  80.810  19.730  0.00  0.00            
ATOM     74  N7  G   X   4      82.980  80.600  18.550  0.00  0.00            
ATOM     75  C5  G   X   4      81.910  80.970  17.690  0.00  0.00            
ATOM     76  C6  G   X   4      81.770  80.850  16.280  0.00  0.00            
ATOM     77  O6  G   X   4      82.550  80.500  15.390  0.00  0.00            
ATOM     78  N1  G   X   4      80.550  81.290  15.800  0.00  0.00            
ATOM     79  C2  G   X   4      79.640  81.980  16.640  0.00  0.00            
ATOM     80  N2  G   X   4      78.600  82.610  16.110  0.00  0.00            
ATOM     81  N3  G   X   4      79.680  81.910  17.970  0.00  0.00            
ATOM     82  C4  G   X   4      80.840  81.440  18.410  0.00  0.00            
ATOM     83  C3' G   X   4      80.310  79.080  21.640  0.00  0.00            
ATOM     84  C2' G   X   4      79.340  80.060  20.870  0.00  0.00            
ATOM     85  O2' G   X   4      78.120  80.390  21.620  0.00  0.00            
ATOM     86  O3' G   X   4      79.590  77.950  21.960  0.00  0.00            
ATOM     87  P   A   X   5      79.570  76.680  20.950  0.00  0.00            
ATOM     88  OP1 A   X   5      80.180  75.600  21.700  0.00  0.00            
ATOM     89  OP2 A   X   5      80.030  77.000  19.580  0.00  0.00            
ATOM     90  O5' A   X   5      77.970  76.310  21.000  0.00  0.00            
ATOM     91  C5' A   X   5      77.020  77.070  20.360  0.00  0.00            
ATOM     92  C4' A   X   5      75.730  76.300  20.440  0.00  0.00            
ATOM     93  O4' A   X   5      74.640  77.090  19.890  0.00  0.00            
ATOM     94  C1' A   X   5      74.170  76.410  18.680  0.00  0.00            
ATOM     95  N9  A   X   5      73.850  77.420  17.610  0.00  0.00            
ATOM     96  C8  A   X   5      72.690  77.410  16.840  0.00  0.00            
ATOM     97  N7  A   X   5      72.500  78.410  15.970  0.00  0.00            
ATOM     98  C5  A   X   5      73.760  79.120  16.110  0.00  0.00            
ATOM     99  C6  A   X   5      74.340  80.350  15.630  0.00  0.00            
ATOM    100  N6  A   X   5      73.830  81.210  14.720  0.00  0.00            
ATOM    101  N1  A   X   5      75.580  80.690  15.900  0.00  0.00            
ATOM    102  C2  A   X   5      76.210  80.030  16.910  0.00  0.00            
ATOM    103  N3  A   X   5      75.790  78.900  17.560  0.00  0.00            
ATOM    104  C4  A   X   5      74.560  78.500  17.100  0.00  0.00            
ATOM    105  C3' A   X   5      75.830  75.030  19.610  0.00  0.00            
ATOM    106  C2' A   X   5      75.340  75.550  18.230  0.00  0.00            
ATOM    107  O2' A   X   5      75.010  74.550  17.280  0.00  0.00            
ATOM    108  O3' A   X   5      75.000  74.020  20.150  0.00  0.00            
ATOM    109  P   C   X   6      75.670  72.720  20.720  0.00  0.00            
ATOM    110  OP1 C   X   6      76.870  72.330  19.890  0.00  0.00            
ATOM    111  OP2 C   X   6      74.530  71.760  20.930  0.00  0.00            
ATOM    112  O5' C   X   6      76.150  73.210  22.180  0.00  0.00            
ATOM    113  C5' C   X   6      75.420  73.110  23.370  0.00  0.00            
ATOM    114  C4' C   X   6      76.370  73.020  24.650  0.00  0.00            
ATOM    115  O4' C   X   6      76.810  71.700  24.900  0.00  0.00            
ATOM    116  C1' C   X   6      78.200  71.650  25.020  0.00  0.00            
ATOM    117  N1  C   X   6      78.720  70.400  24.460  0.00  0.00            
ATOM    118  C6  C   X   6      78.450  69.960  23.170  0.00  0.00            
ATOM    119  C5  C   X   6      78.960  68.800  22.760  0.00  0.00            
ATOM    120  C4  C   X   6      79.750  68.040  23.610  0.00  0.00            
ATOM    121  N4  C   X   6      80.370  67.030  23.090  0.00  0.00            
ATOM    122  N3  C   X   6      80.020  68.370  24.870  0.00  0.00            
ATOM    123  C2  C   X   6      79.460  69.550  25.320  0.00  0.00            
ATOM    124  O2  C   X   6      79.780  69.930  26.380  0.00  0.00            
ATOM    125  C3' C   X   6      77.610  73.940  24.550  0.00  0.00            
ATOM    126  C2' C   X   6      78.700  72.910  24.270  0.00  0.00            
ATOM    127  O2' C   X   6      79.880  73.300  24.830  0.00  0.00            
ATOM    128  O3' C   X   6      77.970  74.730  25.690  0.00  0.00            
ATOM    129  P   G   X   7      76.960  75.700  26.310  0.00  0.00            
ATOM    130  OP1 G   X   7      77.760  76.560  27.230  0.00  0.00            
ATOM    131  OP2 G   X   7      75.840  75.000  26.960  0.00  0.00            
ATOM    132  O5' G   X   7      76.400  76.530  25.110  0.00  0.00            
ATOM    133  C5' G   X   7      77.180  77.460  24.350  0.00  0.00            
ATOM    134  C4' G   X   7      76.330  78.750  23.940  0.00  0.00            
ATOM    135  O4' G   X   7      75.550  78.410  22.840  0.00  0.00            
ATOM    136  C1' G   X   7      74.150  78.410  23.200  0.00  0.00            
ATOM    137  N9  G   X   7      73.160  77.500  22.640  0.00  0.00            
ATOM    138  C8  G   X   7      72.940  76.190  22.930  0.00  0.00            
ATOM    139  N7  G   X   7      71.880  75.720  22.280  0.00  0.00            
ATOM    140  C5  G   X   7      71.610  76.710  21.340  0.00  0.00            
ATOM    141  C6  G   X   7      70.580  76.670  20.280  0.00  0.00            
ATOM    142  O6  G   X   7      69.770  75.840  19.990  0.00  0.00            
ATOM    143  N1  G   X   7      70.560  77.830  19.570  0.00  0.00            
ATOM    144  C2  G   X   7      71.400  78.900  19.860  0.00  0.00            
ATOM    145  N2  G   X   7      71.470  79.940  19.050  0.00  0.00            
ATOM    146  N3  G   X   7      72.380  78.900  20.770  0.00  0.00            
ATOM    147  C4  G   X   7      72.410  77.800  21.500  0.00  0.00            
ATOM    148  C3' G   X   7      75.380  79.230  25.050  0.00  0.00            
ATOM    149  C2' G   X   7      74.100  78.480  24.750  0.00  0.00            
ATOM    150  O2' G   X   7      72.930  78.890  25.350  0.00  0.00            
ATOM    151  O3' G   X   7      75.230  80.630  24.870  0.00  0.00            
ATOM    152  P   A   X   8      74.710  81.530  26.100  0.00  0.00            
ATOM    153  OP1 A   X   8      74.820  80.700  27.320  0.00  0.00            
ATOM    154  OP2 A   X   8      73.440  82.230  25.770  0.00  0.00            
ATOM    155  O5' A   X   8      75.830  82.590  26.190  0.00  0.00            
ATOM    156  C5' A   X   8      77.160  82.270  26.650  0.00  0.00            
ATOM    157  C4' A   X   8      78.120  82.890  25.660  0.00  0.00            
ATOM    158  O4' A   X   8      78.120  82.380  24.350  0.00  0.00            
ATOM    159  C1' A   X   8      78.300  83.380  23.350  0.00  0.00            
ATOM    160  N9  A   X   8      77.030  83.960  22.760  0.00  0.00            
ATOM    161  C8  A   X   8      75.810  83.430  22.880  0.00  0.00            
ATOM    162  N7  A   X   8      74.860  83.950  22.120  0.00  0.00            
ATOM    163  C5  A   X   8      75.590  84.960  21.530  0.00  0.00            
ATOM    164  C6  A   X   8      75.200  86.070  20.690  0.00  0.00            
ATOM    165  N6  A   X   8      74.110  86.330  20.050  0.00  0.00            
ATOM    166  N1  A   X   8      76.080  87.030  20.420  0.00  0.00            
ATOM    167  C2  A   X   8      77.240  86.980  20.990  0.00  0.00            
ATOM    168  N3  A   X   8      77.780  86.000  21.670  0.00  0.00            
ATOM    169  C4  A   X   8      76.900  85.020  21.900  0.00  0.00            
ATOM    170  C3' A   X   8      78.070  84.410  25.500  0.00  0.00            
ATOM    171  C2' A   X   8      78.810  84.620  24.180  0.00  0.00            
ATOM    172  O2' A   X   8      80.250  84.410  24.140  0.00  0.00            
ATOM    173  O3' A   X   8      78.980  85.040  26.320  0.00  0.00            
ATOM    174  P   U   X   9      78.440  86.090  27.400  0.00  0.00            
ATOM    175  OP1 U   X   9      79.600  86.490  28.180  0.00  0.00            
ATOM    176  OP2 U   X   9      77.170  85.530  28.050  0.00  0.00            
ATOM    177  O5' U   X   9      77.930  87.290  26.470  0.00  0.00            
ATOM    178  C5' U   X   9      78.830  88.220  25.920  0.00  0.00            
ATOM    179  C4' U   X   9      78.050  89.250  25.010  0.00  0.00            
ATOM    180  O4' U   X   9      77.420  88.580  23.890  0.00  0.00            
ATOM    181  C1' U   X   9      76.290  89.330  23.480  0.00  0.00            
ATOM    182  N1  U   X   9      75.050  88.520  23.560  0.00  0.00            
ATOM    183  C6  U   X   9      74.960  87.300  24.250  0.00  0.00            
ATOM    184  C5  U   X   9      73.740  86.620  24.370  0.00  0.00            
ATOM    185  C4  U   X   9      72.570  87.130  23.660  0.00  0.00            
ATOM    186  O4  U   X   9      71.490  86.570  23.700  0.00  0.00            
ATOM    187  N3  U   X   9      72.690  88.290  23.000  0.00  0.00            
ATOM    188  C2  U   X   9      73.900  89.020  22.940  0.00  0.00            
ATOM    189  O2  U   X   9      73.910  90.000  22.200  0.00  0.00            
ATOM    190  C3' U   X   9      76.940  90.090  25.590  0.00  0.00            
ATOM    191  C2' U   X   9      76.190  90.600  24.350  0.00  0.00            
ATOM    192  O2' U   X   9      76.770  91.730  23.740  0.00  0.00            
ATOM    193  O3' U   X   9      77.380  91.140  26.480  0.00  0.00            
ATOM    194  P   C   X  10      76.620  91.410  27.810  0.00  0.00            
ATOM    195  OP1 C   X  10      77.050  92.660  28.470  0.00  0.00            
ATOM    196  OP2 C   X  10      76.790  90.180  28.570  0.00  0.00            
ATOM    197  O5' C   X  10      75.030  91.690  27.550  0.00  0.00            
ATOM    198  C5' C   X  10      74.710  92.710  26.620  0.00  0.00            
ATOM    199  C4' C   X  10      73.270  92.600  26.210  0.00  0.00            
ATOM    200  O4' C   X  10      73.060  91.480  25.500  0.00  0.00            
ATOM    201  C1' C   X  10      71.710  90.870  25.680  0.00  0.00            
ATOM    202  N1  C   X  10      71.790  89.450  26.190  0.00  0.00            
ATOM    203  C6  C   X  10      72.950  88.850  26.580  0.00  0.00            
ATOM    204  C5  C   X  10      72.940  87.660  27.260  0.00  0.00            
ATOM    205  C4  C   X  10      71.690  86.920  27.360  0.00  0.00            
ATOM    206  N4  C   X  10      71.770  85.770  27.900  0.00  0.00            
ATOM    207  N3  C   X  10      70.560  87.560  26.980  0.00  0.00            
ATOM    208  C2  C   X  10      70.560  88.770  26.440  0.00  0.00            
ATOM    209  O2  C   X  10      69.460  89.300  26.160  0.00  0.00            
ATOM    210  C3' C   X  10      72.290  92.510  27.390  0.00  0.00            
ATOM    211  C2' C   X  10      71.110  91.770  26.750  0.00  0.00            
ATOM    212  O2' C   X  10      70.270  92.630  25.920  0.00  0.00            
ATOM    213  O3' C   X  10      71.970  93.830  27.930  0.00  0.00            
ATOM    214  P   C   X  11      71.820  94.000  29.490  0.00  0.00            
ATOM    215  OP1 C   X  11      71.680  95.430  29.860  0.00  0.00            
ATOM    216  OP2 C   X  11      72.870  93.140  30.100  0.00  0.00            
ATOM    217  O5' C   X  11      70.380  93.270  29.720  0.00  0.00            
ATOM    218  C5' C   X  11      69.230  93.930  29.250  0.00  0.00            
ATOM    219  C4' C   X  11      67.950  93.020  29.340  0.00  0.00            
ATOM    220  O4' C   X  11      68.020  91.790  28.600  0.00  0.00            
ATOM    221  C1' C   X  11      67.490  90.810  29.470  0.00  0.00            
ATOM    222  N1  C   X  11      68.450  89.690  29.780  0.00  0.00            
ATOM    223  C6  C   X  11      69.770  89.880  29.830  0.00  0.00            
ATOM    224  C5  C   X  11      70.550  88.870  30.330  0.00  0.00            
ATOM    225  C4  C   X  11      69.940  87.650  30.670  0.00  0.00            
ATOM    226  N4  C   X  11      70.720  86.790  31.100  0.00  0.00            
ATOM    227  N3  C   X  11      68.640  87.380  30.410  0.00  0.00            
ATOM    228  C2  C   X  11      67.920  88.410  29.890  0.00  0.00            
ATOM    229  O2  C   X  11      66.780  88.120  29.750  0.00  0.00            
ATOM    230  C3' C   X  11      67.670  92.750  30.870  0.00  0.00            
ATOM    231  C2' C   X  11      66.950  91.380  30.850  0.00  0.00            
ATOM    232  O2' C   X  11      65.590  91.480  30.660  0.00  0.00            
ATOM    233  O3' C   X  11      66.840  93.790  31.510  0.00  0.00            
ATOM    234  P   G   X  12      66.800  93.940  33.110  0.00  0.00            
ATOM    235  OP1 G   X  12      66.100  95.220  33.350  0.00  0.00            
ATOM    236  OP2 G   X  12      68.200  93.850  33.570  0.00  0.00            
ATOM    237  O5' G   X  12      65.840  92.690  33.570  0.00  0.00            
ATOM    238  C5' G   X  12      64.560  92.900  33.790  0.00  0.00            
ATOM    239  C4' G   X  12      63.870  91.610  34.150  0.00  0.00            
ATOM    240  O4' G   X  12      64.200  90.530  33.190  0.00  0.00            
ATOM    241  C1' G   X  12      64.090  89.350  33.940  0.00  0.00            
ATOM    242  N9  G   X  12      65.410  88.770  34.230  0.00  0.00            
ATOM    243  C8  G   X  12      66.650  89.310  34.050  0.00  0.00            
ATOM    244  N7  G   X  12      67.670  88.530  34.270  0.00  0.00            
ATOM    245  C5  G   X  12      67.040  87.320  34.520  0.00  0.00            
ATOM    246  C6  G   X  12      67.540  85.990  34.830  0.00  0.00            
ATOM    247  O6  G   X  12      68.680  85.620  35.070  0.00  0.00            
ATOM    248  N1  G   X  12      66.540  85.090  35.100  0.00  0.00            
ATOM    249  C2  G   X  12      65.220  85.320  34.990  0.00  0.00            
ATOM    250  N2  G   X  12      64.410  84.330  35.360  0.00  0.00            
ATOM    251  N3  G   X  12      64.740  86.500  34.770  0.00  0.00            
ATOM    252  C4  G   X  12      65.670  87.440  34.510  0.00  0.00            
ATOM    253  C3' G   X  12      63.990  91.100  35.550  0.00  0.00            
ATOM    254  C2' G   X  12      63.410  89.670  35.240  0.00  0.00            
ATOM    255  O2' G   X  12      62.000  89.660  35.020  0.00  0.00            
ATOM    256  O3' G   X  12      63.410  92.050  36.430  0.00  0.00            
ATOM    257  P   G   X  13      63.820  92.040  37.990  0.00  0.00            
ATOM    258  OP1 G   X  13      62.890  93.000  38.560  0.00  0.00            
ATOM    259  OP2 G   X  13      65.290  92.310  38.090  0.00  0.00            
ATOM    260  O5' G   X  13      63.550  90.490  38.470  0.00  0.00            
ATOM    261  C5' G   X  13      62.260  89.990  38.650  0.00  0.00            
ATOM    262  C4' G   X  13      62.200  88.480  38.880  0.00  0.00            
ATOM    263  O4' G   X  13      62.850  87.670  37.830  0.00  0.00            
ATOM    264  C1' G   X  13      63.640  86.670  38.460  0.00  0.00            
ATOM    265  N9  G   X  13      65.100  86.790  38.530  0.00  0.00            
ATOM    266  C8  G   X  13      65.900  87.840  38.170  0.00  0.00            
ATOM    267  N7  G   X  13      67.160  87.500  38.110  0.00  0.00            
ATOM    268  C5  G   X  13      67.140  86.220  38.610  0.00  0.00            
ATOM    269  C6  G   X  13      68.270  85.300  38.670  0.00  0.00            
ATOM    270  O6  G   X  13      69.400  85.670  38.490  0.00  0.00            
ATOM    271  N1  G   X  13      67.930  84.000  39.040  0.00  0.00            
ATOM    272  C2  G   X  13      66.670  83.600  39.260  0.00  0.00            
ATOM    273  N2  G   X  13      66.470  82.370  39.770  0.00  0.00            
ATOM    274  N3  G   X  13      65.630  84.370  39.130  0.00  0.00            
ATOM    275  C4  G   X  13      65.890  85.720  38.780  0.00  0.00            
ATOM    276  C3' G   X  13      62.960  88.060  40.210  0.00  0.00            
ATOM    277  C2' G   X  13      63.190  86.560  39.900  0.00  0.00            
ATOM    278  O2' G   X  13      62.010  85.740  39.820  0.00  0.00            
ATOM    279  O3' G   X  13      62.240  88.370  41.340  0.00  0.00            
ATOM    280  P   C   X  14      62.850  88.870  42.730  0.00  0.00            
ATOM    281  OP1 C   X  14      64.280  88.450  42.800  0.00  0.00            
ATOM    282  OP2 C   X  14      61.950  88.390  43.780  0.00  0.00            
ATOM    283  O5' C   X  14      62.770  90.440  42.640  0.00  0.00            
ATOM    284  C5' C   X  14      63.690  91.230  41.860  0.00  0.00            
ATOM    285  C4' C   X  14      64.350  92.370  42.690  0.00  0.00            
ATOM    286  O4' C   X  14      63.410  93.290  43.230  0.00  0.00            
ATOM    287  C1' C   X  14      63.550  93.170  44.700  0.00  0.00            
ATOM    288  N1  C   X  14      62.220  93.180  45.410  0.00  0.00            
ATOM    289  C6  C   X  14      61.260  92.160  45.320  0.00  0.00            
ATOM    290  C5  C   X  14      60.040  92.370  45.940  0.00  0.00            
ATOM    291  C4  C   X  14      59.890  93.400  46.760  0.00  0.00            
ATOM    292  N4  C   X  14      58.870  93.500  47.520  0.00  0.00            
ATOM    293  N3  C   X  14      60.720  94.330  46.900  0.00  0.00            
ATOM    294  C2  C   X  14      61.900  94.220  46.280  0.00  0.00            
ATOM    295  O2  C   X  14      62.600  95.200  46.370  0.00  0.00            
ATOM    296  C3' C   X  14      65.240  91.790  43.840  0.00  0.00            
ATOM    297  C2' C   X  14      64.290  91.890  45.070  0.00  0.00            
ATOM    298  O2' C   X  14      64.950  92.060  46.350  0.00  0.00            
ATOM    299  O3' C   X  14      66.350  92.700  44.020  0.00  0.00            
ATOM    300  P   C   X  15      67.600  92.900  42.980  0.00  0.00            
ATOM    301  OP1 C   X  15      67.700  94.330  42.760  0.00  0.00            
ATOM    302  OP2 C   X  15      67.330  91.970  41.820  0.00  0.00            
ATOM    303  O5' C   X  15      68.900  92.330  43.680  0.00  0.00            
ATOM    304  C5' C   X  15      69.110  90.930  43.910  0.00  0.00            
ATOM    305  C4' C   X  15      70.380  90.580  44.690  0.00  0.00            
ATOM    306  O4' C   X  15      70.250  89.240  45.230  0.00  0.00            
ATOM    307  C1' C   X  15      71.400  88.480  44.790  0.00  0.00            
ATOM    308  N1  C   X  15      71.020  86.980  44.600  0.00  0.00            
ATOM    309  C6  C   X  15      71.670  86.040  45.370  0.00  0.00            
ATOM    310  C5  C   X  15      71.510  84.720  45.010  0.00  0.00            
ATOM    311  C4  C   X  15      70.500  84.450  44.050  0.00  0.00            
ATOM    312  N4  C   X  15      70.290  83.310  43.570  0.00  0.00            
ATOM    313  N3  C   X  15      69.930  85.330  43.290  0.00  0.00            
ATOM    314  C2  C   X  15      70.190  86.640  43.550  0.00  0.00            
ATOM    315  O2  C   X  15      69.520  87.400  42.830  0.00  0.00            
ATOM    316  C3' C   X  15      71.680  90.650  43.870  0.00  0.00            
ATOM    317  C2' C   X  15      71.760  89.190  43.440  0.00  0.00            
ATOM    318  O2' C   X  15      73.100  88.710  43.030  0.00  0.00            
ATOM    319  O3' C   X  15      72.730  91.020  44.770  0.00  0.00            
ATOM    320  P   A   X  16      73.050  92.530  45.010  0.00  0.00            
ATOM    321  OP1 A   X  16      73.830  92.640  46.260  0.00  0.00            
ATOM    322  OP2 A   X  16      71.840  93.330  44.880  0.00  0.00            
ATOM    323  O5' A   X  16      74.040  92.800  43.830  0.00  0.00            
ATOM    324  C5' A   X  16      73.670  93.360  42.590  0.00  0.00            
ATOM    325  C4' A   X  16      74.870  93.760  41.730  0.00  0.00            
ATOM    326  O4' A   X  16      75.670  94.720  42.430  0.00  0.00            
ATOM    327  C1' A   X  16      77.060  94.420  42.200  0.00  0.00            
ATOM    328  N9  A   X  16      77.750  93.830  43.370  0.00  0.00            
ATOM    329  C8  A   X  16      77.180  93.460  44.590  0.00  0.00            
ATOM    330  N7  A   X  16      78.070  93.400  45.550  0.00  0.00            
ATOM    331  C5  A   X  16      79.240  93.560  44.840  0.00  0.00            
ATOM    332  C6  A   X  16      80.620  93.340  45.230  0.00  0.00            
ATOM    333  N6  A   X  16      81.040  92.910  46.380  0.00  0.00            
ATOM    334  N1  A   X  16      81.590  93.530  44.340  0.00  0.00            
ATOM    335  C2  A   X  16      81.280  93.820  43.080  0.00  0.00            
ATOM    336  N3  A   X  16      80.060  94.000  42.570  0.00  0.00            
ATOM    337  C4  A   X  16      79.080  93.850  43.520  0.00  0.00            
ATOM    338  C3' A   X  16      75.790  92.570  41.270  0.00  0.00            
ATOM    339  C2' A   X  16      77.120  93.310  41.100  0.00  0.00            
ATOM    340  O2' A   X  16      77.250  94.030  39.890  0.00  0.00            
ATOM    341  O3' A   X  16      75.200  91.960  40.200  0.00  0.00            
ATOM    342  P   U   X  17      75.280  90.450  39.900  0.00  0.00            
ATOM    343  OP1 U   X  17      75.070  90.270  38.430  0.00  0.00            
ATOM    344  OP2 U   X  17      74.380  89.830  40.830  0.00  0.00            
ATOM    345  O5' U   X  17      76.840  90.020  40.160  0.00  0.00            
ATOM    346  C5' U   X  17      77.800  90.330  39.150  0.00  0.00            
ATOM    347  C4' U   X  17      79.300  90.090  39.520  0.00  0.00            
ATOM    348  O4' U   X  17      79.600  90.640  40.860  0.00  0.00            
ATOM    349  C1' U   X  17      80.630  89.820  41.370  0.00  0.00            
ATOM    350  N1  U   X  17      80.730  90.000  42.840  0.00  0.00            
ATOM    351  C6  U   X  17      79.570  90.000  43.560  0.00  0.00            
ATOM    352  C5  U   X  17      79.680  89.800  44.860  0.00  0.00            
ATOM    353  C4  U   X  17      80.930  89.870  45.530  0.00  0.00            
ATOM    354  O4  U   X  17      81.170  89.680  46.730  0.00  0.00            
ATOM    355  N3  U   X  17      82.030  90.050  44.720  0.00  0.00            
ATOM    356  C2  U   X  17      81.990  90.070  43.380  0.00  0.00            
ATOM    357  O2  U   X  17      83.040  90.030  42.750  0.00  0.00            
ATOM    358  C3' U   X  17      79.660  88.610  39.560  0.00  0.00            
ATOM    359  C2' U   X  17      80.310  88.420  40.940  0.00  0.00            
ATOM    360  O2' U   X  17      81.410  87.590  41.100  0.00  0.00            
ATOM    361  O3' U   X  17      80.330  88.290  38.390  0.00  0.00            
ATOM    362  P   C   X  18      79.910  86.920  37.650  0.00  0.00            
ATOM    363  OP1 C   X  18      80.990  86.630  36.650  0.00  0.00            
ATOM    364  OP2 C   X  18      78.520  87.080  37.200  0.00  0.00            
ATOM    365  O5' C   X  18      79.870  85.720  38.670  0.00  0.00            
ATOM    366  C5' C   X  18      80.930  84.860  38.880  0.00  0.00            
ATOM    367  C4' C   X  18      80.710  84.140  40.220  0.00  0.00            
ATOM    368  O4' C   X  18      80.390  85.090  41.190  0.00  0.00            
ATOM    369  C1' C   X  18      79.480  84.490  42.110  0.00  0.00            
ATOM    370  N1  C   X  18      78.310  85.390  42.210  0.00  0.00            
ATOM    371  C6  C   X  18      77.610  85.930  41.140  0.00  0.00            
ATOM    372  C5  C   X  18      76.870  87.030  41.330  0.00  0.00            
ATOM    373  C4  C   X  18      76.870  87.650  42.650  0.00  0.00            
ATOM    374  N4  C   X  18      76.270  88.810  42.790  0.00  0.00            
ATOM    375  N3  C   X  18      77.500  87.150  43.690  0.00  0.00            
ATOM    376  C2  C   X  18      78.190  85.960  43.500  0.00  0.00            
ATOM    377  O2  C   X  18      78.790  85.550  44.480  0.00  0.00            
ATOM    378  C3' C   X  18      79.490  83.230  40.050  0.00  0.00            
ATOM    379  C2' C   X  18      79.100  83.140  41.500  0.00  0.00            
ATOM    380  O2' C   X  18      79.900  82.170  42.160  0.00  0.00            
ATOM    381  O3' C   X  18      79.780  81.990  39.410  0.00  0.00            
ATOM    382  P   A   X  19      78.600  81.160  38.690  0.00  0.00            
ATOM    383  OP1 A   X  19      79.110  80.040  37.870  0.00  0.00            
ATOM    384  OP2 A   X  19      77.540  82.110  38.140  0.00  0.00            
ATOM    385  O5' A   X  19      77.930  80.490  39.950  0.00  0.00            
ATOM    386  C5' A   X  19      78.470  79.440  40.620  0.00  0.00            
ATOM    387  C4' A   X  19      77.610  79.180  41.880  0.00  0.00            
ATOM    388  O4' A   X  19      77.510  80.310  42.720  0.00  0.00            
ATOM    389  C1' A   X  19      76.110  80.420  43.150  0.00  0.00            
ATOM    390  N9  A   X  19      75.520  81.660  42.570  0.00  0.00            
ATOM    391  C8  A   X  19      75.120  81.950  41.240  0.00  0.00            
ATOM    392  N7  A   X  19      74.600  83.160  41.190  0.00  0.00            
ATOM    393  C5  A   X  19      74.770  83.670  42.460  0.00  0.00            
ATOM    394  C6  A   X  19      74.490  84.850  43.170  0.00  0.00            
ATOM    395  N6  A   X  19      73.980  85.930  42.630  0.00  0.00            
ATOM    396  N1  A   X  19      74.910  85.140  44.420  0.00  0.00            
ATOM    397  C2  A   X  19      75.470  84.180  45.090  0.00  0.00            
ATOM    398  N3  A   X  19      75.680  82.950  44.610  0.00  0.00            
ATOM    399  C4  A   X  19      75.300  82.780  43.320  0.00  0.00            
ATOM    400  C3' A   X  19      76.220  78.760  41.660  0.00  0.00            
ATOM    401  C2' A   X  19      75.430  79.130  42.780  0.00  0.00            
ATOM    402  O2' A   X  19      75.560  78.240  43.950  0.00  0.00            
ATOM    403  O3' A   X  19      76.170  77.390  41.270  0.00  0.00            
ATOM    404  P   C   X  20      75.140  76.980  40.190  0.00  0.00            
ATOM    405  OP1 C   X  20      75.260  75.520  40.070  0.00  0.00            
ATOM    406  OP2 C   X  20      75.430  77.760  38.990  0.00  0.00            
ATOM    407  O5' C   X  20      73.710  77.390  40.770  0.00  0.00            
ATOM    408  C5' C   X  20      73.130  76.640  41.860  0.00  0.00            
ATOM    409  C4' C   X  20      71.650  77.190  42.030  0.00  0.00            
ATOM    410  O4' C   X  20      71.580  78.520  42.570  0.00  0.00            
ATOM    411  C1' C   X  20      70.420  79.210  41.980  0.00  0.00            
ATOM    412  N1  C   X  20      70.780  80.310  41.060  0.00  0.00            
ATOM    413  C6  C   X  20      71.990  80.360  40.500  0.00  0.00            
ATOM    414  C5  C   X  20      72.280  81.440  39.740  0.00  0.00            
ATOM    415  C4  C   X  20      71.280  82.440  39.490  0.00  0.00            
ATOM    416  N4  C   X  20      71.400  83.440  38.640  0.00  0.00            
ATOM    417  N3  C   X  20      70.130  82.400  40.090  0.00  0.00            
ATOM    418  C2  C   X  20      69.870  81.390  40.910  0.00  0.00            
ATOM    419  O2  C   X  20      68.740  81.240  41.440  0.00  0.00            
ATOM    420  C3' C   X  20      70.910  77.210  40.690  0.00  0.00            
ATOM    421  C2' C   X  20      69.710  78.070  41.100  0.00  0.00            
ATOM    422  O2' C   X  20      68.740  77.520  42.000  0.00  0.00            
ATOM    423  O3' C   X  20      70.410  75.970  40.210  0.00  0.00            
ATOM    424  P   C   X  21      69.840  75.830  38.700  0.00  0.00            
ATOM    425  OP1 C   X  21      69.620  74.430  38.390  0.00  0.00            
ATOM    426  OP2 C   X  21      70.810  76.610  37.840  0.00  0.00            
ATOM    427  O5' C   X  21      68.420  76.600  38.420  0.00  0.00            
ATOM    428  C5' C   X  21      67.160  76.130  38.680  0.00  0.00            
ATOM    429  C4' C   X  21      66.080  77.110  38.320  0.00  0.00            
ATOM    430  O4' C   X  21      66.390  78.350  38.890  0.00  0.00            
ATOM    431  C1' C   X  21      65.870  79.380  38.010  0.00  0.00            
ATOM    432  N1  C   X  21      66.980  80.210  37.460  0.00  0.00            
ATOM    433  C6  C   X  21      68.300  79.890  37.600  0.00  0.00            
ATOM    434  C5  C   X  21      69.290  80.810  37.150  0.00  0.00            
ATOM    435  C4  C   X  21      68.800  81.870  36.360  0.00  0.00            
ATOM    436  N4  C   X  21      69.710  82.530  35.700  0.00  0.00            
ATOM    437  N3  C   X  21      67.520  82.150  36.250  0.00  0.00            
ATOM    438  C2  C   X  21      66.590  81.390  36.870  0.00  0.00            
ATOM    439  O2  C   X  21      65.460  81.760  36.690  0.00  0.00            
ATOM    440  C3' C   X  21      65.850  77.280  36.820  0.00  0.00            
ATOM    441  C2' C   X  21      65.070  78.620  36.950  0.00  0.00            
ATOM    442  O2' C   X  21      63.780  78.400  37.510  0.00  0.00            
ATOM    443  O3' C   X  21      65.230  76.200  36.150  0.00  0.00            
ATOM    444  P   G   X  22      65.430  75.940  34.620  0.00  0.00            
ATOM    445  OP1 G   X  22      64.570  74.750  34.360  0.00  0.00            
ATOM    446  OP2 G   X  22      66.870  75.830  34.430  0.00  0.00            
ATOM    447  O5' G   X  22      64.850  77.270  33.790  0.00  0.00            
ATOM    448  C5' G   X  22      63.550  77.840  34.060  0.00  0.00            
ATOM    449  C4' G   X  22      63.340  79.190  33.420  0.00  0.00            
ATOM    450  O4' G   X  22      64.290  80.140  33.970  0.00  0.00            
ATOM    451  C1' G   X  22      64.430  81.250  33.110  0.00  0.00            
ATOM    452  N9  G   X  22      65.810  81.580  32.850  0.00  0.00            
ATOM    453  C8  G   X  22      67.000  80.910  33.020  0.00  0.00            
ATOM    454  N7  G   X  22      68.070  81.590  32.830  0.00  0.00            
ATOM    455  C5  G   X  22      67.610  82.860  32.420  0.00  0.00            
ATOM    456  C6  G   X  22      68.270  84.040  31.940  0.00  0.00            
ATOM    457  O6  G   X  22      69.450  84.340  31.900  0.00  0.00            
ATOM    458  N1  G   X  22      67.420  84.990  31.410  0.00  0.00            
ATOM    459  C2  G   X  22      66.100  84.950  31.440  0.00  0.00            
ATOM    460  N2  G   X  22      65.490  86.060  31.150  0.00  0.00            
ATOM    461  N3  G   X  22      65.420  83.970  32.000  0.00  0.00            
ATOM    462  C4  G   X  22      66.230  82.890  32.320  0.00  0.00            
ATOM    463  C3' G   X  22      63.720  79.280  31.930  0.00  0.00            
ATOM    464  C2' G   X  22      63.820  80.760  31.800  0.00  0.00            
ATOM    465  O2' G   X  22      62.570  81.460  31.720  0.00  0.00            
ATOM    466  O3' G   X  22      62.840  78.620  31.020  0.00  0.00            
ATOM    467  P   G   X  23      63.200  78.510  29.490  0.00  0.00            
ATOM    468  OP1 G   X  23      62.200  77.580  28.910  0.00  0.00            
ATOM    469  OP2 G   X  23      64.640  78.190  29.330  0.00  0.00            
ATOM    470  O5' G   X  23      62.970  79.960  28.880  0.00  0.00            
ATOM    471  C5' G   X  23      61.620  80.580  28.820  0.00  0.00            
ATOM    472  C4' G   X  23      61.820  82.020  28.230  0.00  0.00            
ATOM    473  O4' G   X  23      62.650  82.890  28.960  0.00  0.00            
ATOM    474  C1' G   X  23      63.440  83.600  28.030  0.00  0.00            
ATOM    475  N9  G   X  23      64.880  83.310  28.100  0.00  0.00            
ATOM    476  C8  G   X  23      65.510  82.230  28.630  0.00  0.00            
ATOM    477  N7  G   X  23      66.820  82.340  28.670  0.00  0.00            
ATOM    478  C5  G   X  23      67.060  83.580  28.080  0.00  0.00            
ATOM    479  C6  G   X  23      68.310  84.270  27.830  0.00  0.00            
ATOM    480  O6  G   X  23      69.420  83.840  28.020  0.00  0.00            
ATOM    481  N1  G   X  23      68.180  85.510  27.250  0.00  0.00            
ATOM    482  C2  G   X  23      66.970  86.080  27.000  0.00  0.00            
ATOM    483  N2  G   X  23      67.070  87.320  26.650  0.00  0.00            
ATOM    484  N3  G   X  23      65.830  85.460  27.220  0.00  0.00            
ATOM    485  C4  G   X  23      65.900  84.190  27.660  0.00  0.00            
ATOM    486  C3' G   X  23      62.380  81.910  26.740  0.00  0.00            
ATOM    487  C2' G   X  23      62.900  83.330  26.600  0.00  0.00            
ATOM    488  O2' G   X  23      61.850  84.250  26.310  0.00  0.00            
ATOM    489  O3' G   X  23      61.430  81.730  25.720  0.00  0.00            
ATOM    490  P   G   X  24      61.710  81.210  24.240  0.00  0.00            
ATOM    491  OP1 G   X  24      60.540  81.500  23.380  0.00  0.00            
ATOM    492  OP2 G   X  24      62.200  79.850  24.190  0.00  0.00            
ATOM    493  O5' G   X  24      62.920  82.110  23.660  0.00  0.00            
ATOM    494  C5' G   X  24      62.700  83.290  23.030  0.00  0.00            
ATOM    495  C4' G   X  24      63.950  84.160  22.800  0.00  0.00            
ATOM    496  O4' G   X  24      64.770  84.370  23.960  0.00  0.00            
ATOM    497  C1' G   X  24      66.120  84.150  23.620  0.00  0.00            
ATOM    498  N9  G   X  24      66.700  83.030  24.400  0.00  0.00            
ATOM    499  C8  G   X  24      66.140  81.830  24.780  0.00  0.00            
ATOM    500  N7  G   X  24      66.880  81.060  25.520  0.00  0.00            
ATOM    501  C5  G   X  24      68.130  81.620  25.470  0.00  0.00            
ATOM    502  C6  G   X  24      69.380  81.200  25.970  0.00  0.00            
ATOM    503  O6  G   X  24      69.690  80.120  26.460  0.00  0.00            
ATOM    504  N1  G   X  24      70.340  82.210  25.770  0.00  0.00            
ATOM    505  C2  G   X  24      70.180  83.340  25.000  0.00  0.00            
ATOM    506  N2  G   X  24      71.190  84.190  24.880  0.00  0.00            
ATOM    507  N3  G   X  24      69.100  83.720  24.460  0.00  0.00            
ATOM    508  C4  G   X  24      68.080  82.840  24.680  0.00  0.00            
ATOM    509  C3' G   X  24      64.840  83.380  21.790  0.00  0.00            
ATOM    510  C2' G   X  24      66.210  83.920  22.120  0.00  0.00            
ATOM    511  O2' G   X  24      66.400  85.280  21.610  0.00  0.00            
ATOM    512  O3' G   X  24      64.250  83.760  20.500  0.00  0.00            
ATOM    513  P   G   X  25      64.470  82.700  19.310  0.00  0.00            
ATOM    514  OP1 G   X  25      63.560  83.130  18.210  0.00  0.00            
ATOM    515  OP2 G   X  25      64.490  81.340  19.860  0.00  0.00            
ATOM    516  O5' G   X  25      66.010  83.000  18.840  0.00  0.00            
ATOM    517  C5' G   X  25      66.410  84.240  18.320  0.00  0.00            
ATOM    518  C4' G   X  25      67.920  84.340  18.130  0.00  0.00            
ATOM    519  O4' G   X  25      68.720  83.960  19.330  0.00  0.00            
ATOM    520  C1' G   X  25      69.330  82.670  19.120  0.00  0.00            
ATOM    521  N9  G   X  25      69.040  81.830  20.320  0.00  0.00            
ATOM    522  C8  G   X  25      68.000  80.910  20.410  0.00  0.00            
ATOM    523  N7  G   X  25      68.170  80.050  21.340  0.00  0.00            
ATOM    524  C5  G   X  25      69.370  80.420  21.930  0.00  0.00            
ATOM    525  C6  G   X  25      70.120  79.750  22.960  0.00  0.00            
ATOM    526  O6  G   X  25      69.910  78.670  23.540  0.00  0.00            
ATOM    527  N1  G   X  25      71.240  80.450  23.290  0.00  0.00            
ATOM    528  C2  G   X  25      71.760  81.470  22.540  0.00  0.00            
ATOM    529  N2  G   X  25      72.900  81.890  22.930  0.00  0.00            
ATOM    530  N3  G   X  25      71.190  82.020  21.530  0.00  0.00            
ATOM    531  C4  G   X  25      69.950  81.430  21.270  0.00  0.00            
ATOM    532  C3' G   X  25      68.500  83.410  17.060  0.00  0.00            
ATOM    533  C2' G   X  25      68.810  82.140  17.770  0.00  0.00            
ATOM    534  O2' G   X  25      69.790  81.310  17.200  0.00  0.00            
ATOM    535  O3' G   X  25      69.610  84.050  16.500  0.00  0.00            
ATOM    536  P   A   X  26      69.930  83.760  15.040  0.00  0.00            
ATOM    537  OP1 A   X  26      68.910  84.270  14.130  0.00  0.00            
ATOM    538  OP2 A   X  26      70.200  82.360  14.930  0.00  0.00            
ATOM    539  O5' A   X  26      71.290  84.530  14.840  0.00  0.00            
ATOM    540  C5' A   X  26      71.430  85.950  14.820  0.00  0.00            
ATOM    541  C4' A   X  26      72.910  86.300  15.160  0.00  0.00            
ATOM    542  O4' A   X  26      73.270  85.970  16.510  0.00  0.00            
ATOM    543  C1' A   X  26      74.280  85.030  16.560  0.00  0.00            
ATOM    544  N9  A   X  26      74.120  83.900  17.500  0.00  0.00            
ATOM    545  C8  A   X  26      72.970  83.150  17.720  0.00  0.00            
ATOM    546  N7  A   X  26      73.240  82.110  18.470  0.00  0.00            
ATOM    547  C5  A   X  26      74.610  82.200  18.850  0.00  0.00            
ATOM    548  C6  A   X  26      75.490  81.530  19.750  0.00  0.00            
ATOM    549  N6  A   X  26      75.180  80.500  20.510  0.00  0.00            
ATOM    550  N1  A   X  26      76.750  81.960  19.940  0.00  0.00            
ATOM    551  C2  A   X  26      77.130  82.970  19.180  0.00  0.00            
ATOM    552  N3  A   X  26      76.430  83.730  18.320  0.00  0.00            
ATOM    553  C4  A   X  26      75.110  83.320  18.260  0.00  0.00            
ATOM    554  C3' A   X  26      73.890  85.610  14.180  0.00  0.00            
ATOM    555  C2' A   X  26      74.470  84.530  15.050  0.00  0.00            
ATOM    556  O2' A   X  26      75.850  84.250  14.800  0.00  0.00            
ATOM    557  O3' A   X  26      75.010  86.410  13.720  0.00  0.00            
ATOM    558  P   G   X  27      74.840  87.660  12.770  0.00  0.00            
ATOM    559  OP1 G   X  27      73.750  87.420  11.750  0.00  0.00            
ATOM    560  OP2 G   X  27      76.150  88.010  12.260  0.00  0.00            
ATOM    561  O5' G   X  27      74.440  88.770  13.810  0.00  0.00            
ATOM    562  C5' G   X  27      75.370  89.510  14.560  0.00  0.00            
ATOM    563  C4' G   X  27      75.350  89.330  16.030  0.00  0.00            
ATOM    564  O4' G   X  27      75.410  87.950  16.410  0.00  0.00            
ATOM    565  C1' G   X  27      76.490  87.760  17.370  0.00  0.00            
ATOM    566  N9  G   X  27      77.630  87.090  16.710  0.00  0.00            
ATOM    567  C8  G   X  27      77.840  86.820  15.340  0.00  0.00            
ATOM    568  N7  G   X  27      78.950  86.090  15.070  0.00  0.00            
ATOM    569  C5  G   X  27      79.490  85.970  16.370  0.00  0.00            
ATOM    570  C6  G   X  27      80.630  85.200  16.760  0.00  0.00            
ATOM    571  O6  G   X  27      81.440  84.590  16.090  0.00  0.00            
ATOM    572  N1  G   X  27      80.710  85.030  18.140  0.00  0.00            
ATOM    573  C2  G   X  27      79.940  85.690  19.010  0.00  0.00            
ATOM    574  N2  G   X  27      80.090  85.180  20.180  0.00  0.00            
ATOM    575  N3  G   X  27      78.860  86.360  18.660  0.00  0.00            
ATOM    576  C4  G   X  27      78.690  86.500  17.320  0.00  0.00            
ATOM    577  C3' G   X  27      76.590  90.000  16.670  0.00  0.00            
ATOM    578  C2' G   X  27      76.780  89.090  17.930  0.00  0.00            
ATOM    579  O2' G   X  27      75.750  89.130  18.960  0.00  0.00            
ATOM    580  O3' G   X  27      76.230  91.410  16.890  0.00  0.00            
ATOM    581  P   C   X  28      77.430  92.470  16.970  0.00  0.00            
ATOM    582  OP1 C   X  28      76.860  93.740  17.260  0.00  0.00            
ATOM    583  OP2 C   X  28      78.140  92.380  15.710  0.00  0.00            
ATOM    584  O5' C   X  28      78.390  92.170  18.150  0.00  0.00            
ATOM    585  C5' C   X  28      77.900  92.250  19.510  0.00  0.00            
ATOM    586  C4' C   X  28      78.690  91.480  20.480  0.00  0.00            
ATOM    587  O4' C   X  28      78.800  90.140  19.960  0.00  0.00            
ATOM    588  C1' C   X  28      80.010  89.600  20.390  0.00  0.00            
ATOM    589  N1  C   X  28      80.760  89.190  19.200  0.00  0.00            
ATOM    590  C6  C   X  28      80.300  89.440  17.940  0.00  0.00            
ATOM    591  C5  C   X  28      81.010  88.940  16.890  0.00  0.00            
ATOM    592  C4  C   X  28      82.210  88.170  17.120  0.00  0.00            
ATOM    593  N4  C   X  28      82.890  87.850  16.090  0.00  0.00            
ATOM    594  N3  C   X  28      82.640  87.990  18.310  0.00  0.00            
ATOM    595  C2  C   X  28      81.980  88.460  19.400  0.00  0.00            
ATOM    596  O2  C   X  28      82.450  88.170  20.550  0.00  0.00            
ATOM    597  C3' C   X  28      80.090  91.890  20.740  0.00  0.00            
ATOM    598  C2' C   X  28      80.650  90.630  21.370  0.00  0.00            
ATOM    599  O2' C   X  28      80.140  90.330  22.700  0.00  0.00            
ATOM    600  O3' C   X  28      80.100  92.950  21.660  0.00  0.00            
ATOM    601  P   C   X  29      81.240  94.040  21.790  0.00  0.00            
ATOM    602  OP1 C   X  29      80.840  95.020  22.790  0.00  0.00            
ATOM    603  OP2 C   X  29      81.460  94.550  20.430  0.00  0.00            
ATOM    604  O5' C   X  29      82.670  93.280  22.350  0.00  0.00            
ATOM    605  C5' C   X  29      82.920  92.840  23.640  0.00  0.00            
ATOM    606  C4' C   X  29      84.050  91.880  23.700  0.00  0.00            
ATOM    607  O4' C   X  29      83.940  90.710  22.720  0.00  0.00            
ATOM    608  C1' C   X  29      85.130  90.480  22.050  0.00  0.00            
ATOM    609  N1  C   X  29      85.190  90.850  20.630  0.00  0.00            
ATOM    610  C6  C   X  29      84.060  91.240  19.950  0.00  0.00            
ATOM    611  C5  C   X  29      83.880  91.030  18.620  0.00  0.00            
ATOM    612  C4  C   X  29      84.960  90.420  17.910  0.00  0.00            
ATOM    613  N4  C   X  29      84.820  90.470  16.600  0.00  0.00            
ATOM    614  N3  C   X  29      86.140  90.220  18.480  0.00  0.00            
ATOM    615  C2  C   X  29      86.220  90.340  19.830  0.00  0.00            
ATOM    616  O2  C   X  29      87.230  89.880  20.330  0.00  0.00            
ATOM    617  C3' C   X  29      85.380  92.520  23.400  0.00  0.00            
ATOM    618  C2' C   X  29      86.170  91.290  22.930  0.00  0.00            
ATOM    619  O2' C   X  29      86.560  90.460  24.080  0.00  0.00            
ATOM    620  O3' C   X  29      86.080  93.020  24.550  0.00  0.00            
ATOM    621  P   U   X  30      87.180  94.210  24.500  0.00  0.00            
ATOM    622  OP1 U   X  30      87.710  94.210  25.920  0.00  0.00            
ATOM    623  OP2 U   X  30      86.560  95.430  23.920  0.00  0.00            
ATOM    624  O5' U   X  30      88.230  93.540  23.580  0.00  0.00            
ATOM    625  C5' U   X  30      89.250  92.740  24.090  0.00  0.00            
ATOM    626  C4' U   X  30      89.940  92.170  22.800  0.00  0.00            
ATOM    627  O4' U   X  30      90.680  92.990  21.880  0.00  0.00            
ATOM    628  C1' U   X  30      91.540  92.220  21.080  0.00  0.00            
ATOM    629  N1  U   X  30      92.790  92.930  20.780  0.00  0.00            
ATOM    630  C6  U   X  30      93.200  94.220  21.280  0.00  0.00            
ATOM    631  C5  U   X  30      94.360  94.830  20.910  0.00  0.00            
ATOM    632  C4  U   X  30      95.150  94.200  19.900  0.00  0.00            
ATOM    633  O4  U   X  30      96.270  94.510  19.550  0.00  0.00            
ATOM    634  N3  U   X  30      94.650  93.050  19.340  0.00  0.00            
ATOM    635  C2  U   X  30      93.570  92.330  19.820  0.00  0.00            
ATOM    636  O2  U   X  30      93.300  91.270  19.260  0.00  0.00            
ATOM    637  C3' U   X  30      91.220  91.420  23.300  0.00  0.00            
ATOM    638  C2' U   X  30      91.890  91.000  22.000  0.00  0.00            
ATOM    639  O2' U   X  30      91.460  89.770  21.340  0.00  0.00            
ATOM    640  O3' U   X  30      90.960  90.200  24.020  0.00  0.00            
ATOM    641  P   U   X  31      92.100  89.470  24.840  0.00  0.00            
ATOM    642  OP1 U   X  31      91.540  88.590  25.900  0.00  0.00            
ATOM    643  OP2 U   X  31      93.230  90.350  25.250  0.00  0.00            
ATOM    644  O5' U   X  31      92.790  88.470  23.800  0.00  0.00            
ATOM    645  C5' U   X  31      92.080  87.250  23.470  0.00  0.00            
ATOM    646  C4' U   X  31      92.930  86.620  22.390  0.00  0.00            
ATOM    647  O4' U   X  31      93.190  87.520  21.310  0.00  0.00            
ATOM    648  C1' U   X  31      94.450  87.100  20.740  0.00  0.00            
ATOM    649  N1  U   X  31      95.460  88.230  20.590  0.00  0.00            
ATOM    650  C6  U   X  31      95.330  89.350  21.430  0.00  0.00            
ATOM    651  C5  U   X  31      96.100  90.420  21.320  0.00  0.00            
ATOM    652  C4  U   X  31      97.150  90.420  20.410  0.00  0.00            
ATOM    653  O4  U   X  31      97.970  91.320  20.310  0.00  0.00            
ATOM    654  N3  U   X  31      97.280  89.350  19.570  0.00  0.00            
ATOM    655  C2  U   X  31      96.450  88.230  19.600  0.00  0.00            
ATOM    656  O2  U   X  31      96.430  87.430  18.640  0.00  0.00            
ATOM    657  C3' U   X  31      94.290  86.230  22.920  0.00  0.00            
ATOM    658  C2' U   X  31      95.060  86.020  21.620  0.00  0.00            
ATOM    659  O2' U   X  31      94.730  84.760  21.090  0.00  0.00            
ATOM    660  O3' U   X  31      94.290  85.130  23.780  0.00  0.00            
ATOM    661  P   C   X  32      95.380  85.050  24.930  0.00  0.00            
ATOM    662  OP1 C   X  32      95.120  83.830  25.710  0.00  0.00            
ATOM    663  OP2 C   X  32      95.370  86.350  25.650  0.00  0.00            
ATOM    664  O5' C   X  32      96.840  85.010  24.180  0.00  0.00            
ATOM    665  C5' C   X  32      97.310  83.810  23.600  0.00  0.00            
ATOM    666  C4' C   X  32      98.540  83.890  22.720  0.00  0.00            
ATOM    667  O4' C   X  32      98.330  84.770  21.630  0.00  0.00            
ATOM    668  C1' C   X  32      99.680  85.290  21.310  0.00  0.00            
ATOM    669  N1  C   X  32      99.640  86.770  21.380  0.00  0.00            
ATOM    670  C6  C   X  32      98.810  87.460  22.220  0.00  0.00            
ATOM    671  C5  C   X  32      99.040  88.760  22.540  0.00  0.00            
ATOM    672  C4  C   X  32     100.110  89.390  21.760  0.00  0.00            
ATOM    673  N4  C   X  32     100.260  90.730  21.860  0.00  0.00            
ATOM    674  N3  C   X  32     100.970  88.800  20.900  0.00  0.00            
ATOM    675  C2  C   X  32     100.660  87.510  20.690  0.00  0.00            
ATOM    676  O2  C   X  32     101.350  86.930  19.880  0.00  0.00            
ATOM    677  C3' C   X  32      99.780  84.480  23.460  0.00  0.00            
ATOM    678  C2' C   X  32     100.670  84.680  22.250  0.00  0.00            
ATOM    679  O2' C   X  32     101.090  83.480  21.640  0.00  0.00            
ATOM    680  O3' C   X  32     100.340  83.590  24.320  0.00  0.00            
ATOM    681  P   G   X  33     101.590  83.910  25.300  0.00  0.00            
ATOM    682  OP1 G   X  33     101.860  82.790  26.230  0.00  0.00            
ATOM    683  OP2 G   X  33     101.270  85.240  25.890  0.00  0.00            
ATOM    684  O5' G   X  33     102.800  84.170  24.440  0.00  0.00            
ATOM    685  C5' G   X  33     103.520  83.170  23.710  0.00  0.00            
ATOM    686  C4' G   X  33     104.510  83.760  22.750  0.00  0.00            
ATOM    687  O4' G   X  33     104.070  84.780  21.800  0.00  0.00            
ATOM    688  C1' G   X  33     105.040  85.780  21.770  0.00  0.00            
ATOM    689  N9  G   X  33     104.520  87.020  22.380  0.00  0.00            
ATOM    690  C8  G   X  33     103.320  87.210  23.040  0.00  0.00            
ATOM    691  N7  G   X  33     103.190  88.380  23.540  0.00  0.00            
ATOM    692  C5  G   X  33     104.390  89.020  23.240  0.00  0.00            
ATOM    693  C6  G   X  33     104.950  90.290  23.600  0.00  0.00            
ATOM    694  O6  G   X  33     104.430  91.230  24.190  0.00  0.00            
ATOM    695  N1  G   X  33     106.220  90.540  23.060  0.00  0.00            
ATOM    696  C2  G   X  33     106.910  89.600  22.350  0.00  0.00            
ATOM    697  N2  G   X  33     108.060  90.020  21.900  0.00  0.00            
ATOM    698  N3  G   X  33     106.400  88.410  22.020  0.00  0.00            
ATOM    699  C4  G   X  33     105.170  88.220  22.470  0.00  0.00            
ATOM    700  C3' G   X  33     105.630  84.450  23.590  0.00  0.00            
ATOM    701  C2' G   X  33     106.330  85.290  22.530  0.00  0.00            
ATOM    702  O2' G   X  33     107.040  84.530  21.600  0.00  0.00            
ATOM    703  O3' G   X  33     106.430  83.470  24.230  0.00  0.00            
ATOM    704  P   G   X  34     107.130  83.770  25.630  0.00  0.00            
ATOM    705  OP1 G   X  34     107.890  82.480  25.890  0.00  0.00            
ATOM    706  OP2 G   X  34     106.130  84.230  26.550  0.00  0.00            
ATOM    707  O5' G   X  34     108.070  84.990  25.260  0.00  0.00            
ATOM    708  C5' G   X  34     109.020  84.960  24.300  0.00  0.00            
ATOM    709  C4' G   X  34     109.900  86.150  24.280  0.00  0.00            
ATOM    710  O4' G   X  34     109.250  87.280  23.690  0.00  0.00            
ATOM    711  C1' G   X  34     109.660  88.480  24.290  0.00  0.00            
ATOM    712  N9  G   X  34     108.580  89.080  25.170  0.00  0.00            
ATOM    713  C8  G   X  34     107.530  88.500  25.860  0.00  0.00            
ATOM    714  N7  G   X  34     106.770  89.290  26.610  0.00  0.00            
ATOM    715  C5  G   X  34     107.480  90.520  26.470  0.00  0.00            
ATOM    716  C6  G   X  34     107.190  91.880  26.880  0.00  0.00            
ATOM    717  O6  G   X  34     106.190  92.380  27.390  0.00  0.00            
ATOM    718  N1  G   X  34     108.150  92.840  26.670  0.00  0.00            
ATOM    719  C2  G   X  34     109.280  92.490  26.050  0.00  0.00            
ATOM    720  N2  G   X  34     110.120  93.500  25.800  0.00  0.00            
ATOM    721  N3  G   X  34     109.620  91.310  25.500  0.00  0.00            
ATOM    722  C4  G   X  34     108.670  90.380  25.750  0.00  0.00            
ATOM    723  C3' G   X  34     110.540  86.580  25.500  0.00  0.00            
ATOM    724  C2' G   X  34     110.970  88.050  25.040  0.00  0.00            
ATOM    725  O2' G   X  34     112.160  87.950  24.230  0.00  0.00            
ATOM    726  O3' G   X  34     111.690  85.820  26.000  0.00  0.00            
ATOM    727  P   A   X  35     112.210  85.910  27.470  0.00  0.00            
ATOM    728  OP1 A   X  35     113.470  85.180  27.500  0.00  0.00            
ATOM    729  OP2 A   X  35     111.060  85.680  28.340  0.00  0.00            
ATOM    730  O5' A   X  35     112.590  87.400  27.510  0.00  0.00            
ATOM    731  C5' A   X  35     113.870  87.970  27.150  0.00  0.00            
ATOM    732  C4' A   X  35     114.000  89.460  27.380  0.00  0.00            
ATOM    733  O4' A   X  35     112.920  90.200  26.830  0.00  0.00            
ATOM    734  C1' A   X  35     112.610  91.200  27.820  0.00  0.00            
ATOM    735  N9  A   X  35     111.300  91.100  28.440  0.00  0.00            
ATOM    736  C8  A   X  35     110.480  90.030  28.520  0.00  0.00            
ATOM    737  N7  A   X  35     109.330  90.260  29.140  0.00  0.00            
ATOM    738  C5  A   X  35     109.450  91.660  29.450  0.00  0.00            
ATOM    739  C6  A   X  35     108.740  92.550  30.220  0.00  0.00            
ATOM    740  N6  A   X  35     107.530  92.430  30.700  0.00  0.00            
ATOM    741  N1  A   X  35     109.160  93.750  30.480  0.00  0.00            
ATOM    742  C2  A   X  35     110.340  94.090  30.000  0.00  0.00            
ATOM    743  N3  A   X  35     111.160  93.360  29.300  0.00  0.00            
ATOM    744  C4  A   X  35     110.640  92.140  29.070  0.00  0.00            
ATOM    745  C3' A   X  35     113.890  89.710  28.870  0.00  0.00            
ATOM    746  C2' A   X  35     113.580  91.240  29.000  0.00  0.00            
ATOM    747  O2' A   X  35     114.810  92.010  28.790  0.00  0.00            
ATOM    748  O3' A   X  35     114.890  89.300  29.720  0.00  0.00            
ATOM    749  P   A   X  36     114.640  88.830  31.280  0.00  0.00            
ATOM    750  OP1 A   X  36     115.930  88.300  31.730  0.00  0.00            
ATOM    751  OP2 A   X  36     113.510  87.890  31.280  0.00  0.00            
ATOM    752  O5' A   X  36     114.170  90.080  32.100  0.00  0.00            
ATOM    753  C5' A   X  36     114.980  91.230  32.300  0.00  0.00            
ATOM    754  C4' A   X  36     114.210  92.410  32.900  0.00  0.00            
ATOM    755  O4' A   X  36     113.100  92.790  32.090  0.00  0.00            
ATOM    756  C1' A   X  36     111.970  93.000  33.010  0.00  0.00            
ATOM    757  N9  A   X  36     110.940  91.900  33.090  0.00  0.00            
ATOM    758  C8  A   X  36     110.970  90.670  32.500  0.00  0.00            
ATOM    759  N7  A   X  36     109.790  90.060  32.500  0.00  0.00            
ATOM    760  C5  A   X  36     108.990  90.910  33.260  0.00  0.00            
ATOM    761  C6  A   X  36     107.630  90.990  33.700  0.00  0.00            
ATOM    762  N6  A   X  36     106.820  89.940  33.530  0.00  0.00            
ATOM    763  N1  A   X  36     107.150  92.050  34.380  0.00  0.00            
ATOM    764  C2  A   X  36     107.970  93.010  34.710  0.00  0.00            
ATOM    765  N3  A   X  36     109.210  93.120  34.290  0.00  0.00            
ATOM    766  C4  A   X  36     109.660  92.030  33.610  0.00  0.00            
ATOM    767  C3' A   X  36     113.730  92.170  34.330  0.00  0.00            
ATOM    768  C2' A   X  36     112.620  93.240  34.350  0.00  0.00            
ATOM    769  O2' A   X  36     112.970  94.600  34.390  0.00  0.00            
ATOM    770  O3' A   X  36     114.660  92.530  35.320  0.00  0.00            
ATOM    771  P   G   X  37     114.610  91.950  36.710  0.00  0.00            
ATOM    772  OP1 G   X  37     115.550  92.680  37.630  0.00  0.00            
ATOM    773  OP2 G   X  37     114.910  90.530  36.540  0.00  0.00            
ATOM    774  O5' G   X  37     113.100  92.090  37.250  0.00  0.00            
ATOM    775  C5' G   X  37     112.710  93.260  37.840  0.00  0.00            
ATOM    776  C4' G   X  37     111.290  93.480  38.320  0.00  0.00            
ATOM    777  O4' G   X  37     110.170  93.360  37.380  0.00  0.00            
ATOM    778  C1' G   X  37     109.230  92.420  37.970  0.00  0.00            
ATOM    779  N9  G   X  37     109.270  91.100  37.290  0.00  0.00            
ATOM    780  C8  G   X  37     110.220  90.460  36.620  0.00  0.00            
ATOM    781  N7  G   X  37     110.000  89.210  36.210  0.00  0.00            
ATOM    782  C5  G   X  37     108.630  89.110  36.540  0.00  0.00            
ATOM    783  C6  G   X  37     107.740  88.030  36.310  0.00  0.00            
ATOM    784  O6  G   X  37     107.880  86.960  35.780  0.00  0.00            
ATOM    785  N1  G   X  37     106.540  88.250  36.850  0.00  0.00            
ATOM    786  C2  G   X  37     106.090  89.350  37.460  0.00  0.00            
ATOM    787  N2  G   X  37     104.860  89.320  37.940  0.00  0.00            
ATOM    788  N3  G   X  37     106.900  90.380  37.720  0.00  0.00            
ATOM    789  C4  G   X  37     108.190  90.240  37.200  0.00  0.00            
ATOM    790  C3' G   X  37     110.990  92.480  39.490  0.00  0.00            
ATOM    791  C2' G   X  37     109.440  92.310  39.490  0.00  0.00            
ATOM    792  O2' G   X  37     108.890  93.560  40.010  0.00  0.00            
ATOM    793  O3' G   X  37     111.450  92.980  40.700  0.00  0.00            
ATOM    794  P   A   X  38     111.600  92.130  42.040  0.00  0.00            
ATOM    795  OP1 A   X  38     112.380  92.940  43.000  0.00  0.00            
ATOM    796  OP2 A   X  38     112.130  90.810  41.670  0.00  0.00            
ATOM    797  O5' A   X  38     110.070  92.010  42.440  0.00  0.00            
ATOM    798  C5' A   X  38     109.550  92.290  43.670  0.00  0.00            
ATOM    799  C4' A   X  38     109.410  93.840  43.780  0.00  0.00            
ATOM    800  O4' A   X  38     108.560  94.350  42.740  0.00  0.00            
ATOM    801  C1' A   X  38     107.480  95.050  43.340  0.00  0.00            
ATOM    802  N9  A   X  38     106.170  94.300  43.400  0.00  0.00            
ATOM    803  C8  A   X  38     105.950  92.950  43.160  0.00  0.00            
ATOM    804  N7  A   X  38     104.690  92.510  43.380  0.00  0.00            
ATOM    805  C5  A   X  38     104.050  93.690  43.770  0.00  0.00            
ATOM    806  C6  A   X  38     102.690  94.080  44.020  0.00  0.00            
ATOM    807  N6  A   X  38     101.630  93.270  43.970  0.00  0.00            
ATOM    808  N1  A   X  38     102.360  95.340  44.260  0.00  0.00            
ATOM    809  C2  A   X  38     103.400  96.210  44.430  0.00  0.00            
ATOM    810  N3  A   X  38     104.700  95.950  44.290  0.00  0.00            
ATOM    811  C4  A   X  38     104.980  94.720  43.850  0.00  0.00            
ATOM    812  C3' A   X  38     108.720  94.240  45.160  0.00  0.00            
ATOM    813  C2' A   X  38     107.970  95.490  44.720  0.00  0.00            
ATOM    814  O2' A   X  38     108.670  96.700  44.700  0.00  0.00            
ATOM    815  O3' A   X  38     109.860  94.400  46.040  0.00  0.00            
ATOM    816  P   A   X  39     109.820  93.910  47.480  0.00  0.00            
ATOM    817  OP1 A   X  39     110.980  94.410  48.240  0.00  0.00            
ATOM    818  OP2 A   X  39     109.590  92.420  47.320  0.00  0.00            
ATOM    819  O5' A   X  39     108.520  94.500  48.130  0.00  0.00            
ATOM    820  C5' A   X  39     108.470  95.830  48.410  0.00  0.00            
ATOM    821  C4' A   X  39     107.090  96.500  48.620  0.00  0.00            
ATOM    822  O4' A   X  39     106.290  96.470  47.460  0.00  0.00            
ATOM    823  C1' A   X  39     104.940  96.190  47.800  0.00  0.00            
ATOM    824  N9  A   X  39     104.720  94.720  47.480  0.00  0.00            
ATOM    825  C8  A   X  39     105.590  93.740  47.150  0.00  0.00            
ATOM    826  N7  A   X  39     105.050  92.590  46.990  0.00  0.00            
ATOM    827  C5  A   X  39     103.660  92.760  47.190  0.00  0.00            
ATOM    828  C6  A   X  39     102.530  91.880  47.240  0.00  0.00            
ATOM    829  N6  A   X  39     102.530  90.600  46.920  0.00  0.00            
ATOM    830  N1  A   X  39     101.330  92.390  47.510  0.00  0.00            
ATOM    831  C2  A   X  39     101.300  93.670  47.870  0.00  0.00            
ATOM    832  N3  A   X  39     102.270  94.610  47.900  0.00  0.00            
ATOM    833  C4  A   X  39     103.470  94.080  47.520  0.00  0.00            
ATOM    834  C3' A   X  39     106.150  95.990  49.780  0.00  0.00            
ATOM    835  C2' A   X  39     104.740  96.400  49.260  0.00  0.00            
ATOM    836  O2' A   X  39     104.510  97.830  49.380  0.00  0.00            
ATOM    837  O3' A   X  39     106.430  96.710  50.990  0.00  0.00            
ATOM    838  P   C   X  40     106.040  96.190  52.380  0.00  0.00            
ATOM    839  OP1 C   X  40     106.430  97.050  53.550  0.00  0.00            
ATOM    840  OP2 C   X  40     106.540  94.800  52.380  0.00  0.00            
ATOM    841  O5' C   X  40     104.430  96.120  52.380  0.00  0.00            
ATOM    842  C5' C   X  40     103.570  97.330  52.430  0.00  0.00            
ATOM    843  C4' C   X  40     102.140  97.050  52.520  0.00  0.00            
ATOM    844  O4' C   X  40     101.760  96.360  51.350  0.00  0.00            
ATOM    845  C1' C   X  40     100.760  95.390  51.630  0.00  0.00            
ATOM    846  N1  C   X  40     101.160  93.950  51.400  0.00  0.00            
ATOM    847  C6  C   X  40     102.400  93.590  51.030  0.00  0.00            
ATOM    848  C5  C   X  40     102.650  92.290  50.670  0.00  0.00            
ATOM    849  C4  C   X  40     101.670  91.340  50.860  0.00  0.00            
ATOM    850  N4  C   X  40     101.840  90.070  50.620  0.00  0.00            
ATOM    851  N3  C   X  40     100.470  91.640  51.260  0.00  0.00            
ATOM    852  C2  C   X  40     100.220  92.940  51.570  0.00  0.00            
ATOM    853  O2  C   X  40      99.050  93.230  51.810  0.00  0.00            
ATOM    854  C3' C   X  40     101.700  96.170  53.680  0.00  0.00            
ATOM    855  C2' C   X  40     100.390  95.660  53.100  0.00  0.00            
ATOM    856  O2' C   X  40      99.330  96.600  53.060  0.00  0.00            
ATOM    857  O3' C   X  40     101.480  96.850  54.900  0.00  0.00            
ATOM    858  P   G   X  41     101.960  96.140  56.250  0.00  0.00            
ATOM    859  OP1 G   X  41     101.540  96.930  57.450  0.00  0.00            
ATOM    860  OP2 G   X  41     103.410  95.770  56.150  0.00  0.00            
ATOM    861  O5' G   X  41     101.290  94.760  56.230  0.00  0.00            
ATOM    862  C5' G   X  41      99.890  94.540  56.480  0.00  0.00            
ATOM    863  C4' G   X  41      99.400  93.030  56.350  0.00  0.00            
ATOM    864  O4' G   X  41      99.550  92.520  55.060  0.00  0.00            
ATOM    865  C1' G   X  41     100.040  91.220  55.100  0.00  0.00            
ATOM    866  N9  G   X  41     101.420  90.990  54.540  0.00  0.00            
ATOM    867  C8  G   X  41     102.400  92.010  54.420  0.00  0.00            
ATOM    868  N7  G   X  41     103.570  91.530  54.080  0.00  0.00            
ATOM    869  C5  G   X  41     103.290  90.180  53.940  0.00  0.00            
ATOM    870  C6  G   X  41     104.240  89.080  53.650  0.00  0.00            
ATOM    871  O6  G   X  41     105.380  89.160  53.330  0.00  0.00            
ATOM    872  N1  G   X  41     103.690  87.830  53.690  0.00  0.00            
ATOM    873  C2  G   X  41     102.380  87.600  53.910  0.00  0.00            
ATOM    874  N2  G   X  41     101.900  86.410  53.980  0.00  0.00            
ATOM    875  N3  G   X  41     101.540  88.560  54.340  0.00  0.00            
ATOM    876  C4  G   X  41     102.030  89.830  54.270  0.00  0.00            
ATOM    877  C3' G   X  41     100.110  91.980  57.260  0.00  0.00            
ATOM    878  C2' G   X  41      99.850  90.680  56.510  0.00  0.00            
ATOM    879  O2' G   X  41      98.540  90.210  56.860  0.00  0.00            
ATOM    880  O3' G   X  41      99.780  91.840  58.640  0.00  0.00            
ATOM    881  P   G   X  42     100.820  91.400  59.760  0.00  0.00            
ATOM    882  OP1 G   X  42     100.180  91.330  61.070  0.00  0.00            
ATOM    883  OP2 G   X  42     102.030  92.170  59.540  0.00  0.00            
ATOM    884  O5' G   X  42     101.160  89.840  59.290  0.00  0.00            
ATOM    885  C5' G   X  42     100.210  88.770  59.540  0.00  0.00            
ATOM    886  C4' G   X  42     100.630  87.430  58.950  0.00  0.00            
ATOM    887  O4' G   X  42     101.160  87.600  57.660  0.00  0.00            
ATOM    888  C1' G   X  42     102.330  86.800  57.530  0.00  0.00            
ATOM    889  N9  G   X  42     103.510  87.630  57.200  0.00  0.00            
ATOM    890  C8  G   X  42     103.610  88.980  57.110  0.00  0.00            
ATOM    891  N7  G   X  42     104.740  89.470  56.790  0.00  0.00            
ATOM    892  C5  G   X  42     105.540  88.350  56.560  0.00  0.00            
ATOM    893  C6  G   X  42     106.920  88.270  56.200  0.00  0.00            
ATOM    894  O6  G   X  42     107.700  89.180  55.890  0.00  0.00            
ATOM    895  N1  G   X  42     107.370  86.990  56.200  0.00  0.00            
ATOM    896  C2  G   X  42     106.550  85.890  56.440  0.00  0.00            
ATOM    897  N2  G   X  42     106.980  84.660  56.440  0.00  0.00            
ATOM    898  N3  G   X  42     105.240  85.970  56.730  0.00  0.00            
ATOM    899  C4  G   X  42     104.790  87.240  56.830  0.00  0.00            
ATOM    900  C3' G   X  42     101.850  87.000  59.800  0.00  0.00            
ATOM    901  C2' G   X  42     102.440  86.020  58.810  0.00  0.00            
ATOM    902  O2' G   X  42     101.710  84.790  58.640  0.00  0.00            
ATOM    903  O3' G   X  42     101.600  86.430  61.080  0.00  0.00            
ATOM    904  P   C   X  43     102.660  86.550  62.210  0.00  0.00            
ATOM    905  OP1 C   X  43     101.990  85.980  63.460  0.00  0.00            
ATOM    906  OP2 C   X  43     103.180  87.910  62.260  0.00  0.00            
ATOM    907  O5' C   X  43     103.740  85.520  61.720  0.00  0.00            
ATOM    908  C5' C   X  43     103.540  84.140  61.710  0.00  0.00            
ATOM    909  C4' C   X  43     104.880  83.480  61.270  0.00  0.00            
ATOM    910  O4' C   X  43     105.320  83.890  59.970  0.00  0.00            
ATOM    911  C1' C   X  43     106.740  83.930  59.870  0.00  0.00            
ATOM    912  N1  C   X  43     107.270  85.320  59.680  0.00  0.00            
ATOM    913  C6  C   X  43     106.500  86.450  59.680  0.00  0.00            
ATOM    914  C5  C   X  43     106.980  87.650  59.320  0.00  0.00            
ATOM    915  C4  C   X  43     108.300  87.690  59.030  0.00  0.00            
ATOM    916  N4  C   X  43     108.900  88.880  58.860  0.00  0.00            
ATOM    917  N3  C   X  43     109.100  86.650  59.050  0.00  0.00            
ATOM    918  C2  C   X  43     108.610  85.450  59.300  0.00  0.00            
ATOM    919  O2  C   X  43     109.370  84.460  59.370  0.00  0.00            
ATOM    920  C3' C   X  43     106.040  83.600  62.180  0.00  0.00            
ATOM    921  C2' C   X  43     107.170  83.330  61.200  0.00  0.00            
ATOM    922  O2' C   X  43     107.530  81.940  60.920  0.00  0.00            
ATOM    923  O3' C   X  43     105.960  82.700  63.270  0.00  0.00            
ATOM    924  P   G   X  44     107.100  82.670  64.360  0.00  0.00            
ATOM    925  OP1 G   X  44     106.640  81.810  65.490  0.00  0.00            
ATOM    926  OP2 G   X  44     107.500  84.040  64.740  0.00  0.00            
ATOM    927  O5' G   X  44     108.320  81.940  63.630  0.00  0.00            
ATOM    928  C5' G   X  44     109.650  82.010  64.120  0.00  0.00            
ATOM    929  C4' G   X  44     110.720  81.690  63.050  0.00  0.00            
ATOM    930  O4' G   X  44     110.510  82.530  61.940  0.00  0.00            
ATOM    931  C1' G   X  44     111.750  83.150  61.470  0.00  0.00            
ATOM    932  N9  G   X  44     111.680  84.600  61.580  0.00  0.00            
ATOM    933  C8  G   X  44     110.840  85.330  62.510  0.00  0.00            
ATOM    934  N7  G   X  44     111.080  86.610  62.480  0.00  0.00            
ATOM    935  C5  G   X  44     112.160  86.760  61.630  0.00  0.00            
ATOM    936  C6  G   X  44     112.650  88.000  61.100  0.00  0.00            
ATOM    937  O6  G   X  44     112.290  89.150  61.270  0.00  0.00            
ATOM    938  N1  G   X  44     113.730  87.710  60.260  0.00  0.00            
ATOM    939  C2  G   X  44     114.110  86.510  59.820  0.00  0.00            
ATOM    940  N2  G   X  44     115.300  86.530  59.270  0.00  0.00            
ATOM    941  N3  G   X  44     113.460  85.380  60.070  0.00  0.00            
ATOM    942  C4  G   X  44     112.550  85.560  61.050  0.00  0.00            
ATOM    943  C3' G   X  44     112.100  82.180  63.550  0.00  0.00            
ATOM    944  C2' G   X  44     112.880  82.580  62.270  0.00  0.00            
ATOM    945  O2' G   X  44     113.320  81.360  61.720  0.00  0.00            
ATOM    946  O3' G   X  44     112.820  81.120  64.230  0.00  0.00            
ATOM    947  P   C   X  45     114.040  81.440  65.190  0.00  0.00            
ATOM    948  OP1 C   X  45     114.670  80.210  65.620  0.00  0.00            
ATOM    949  OP2 C   X  45     113.580  82.380  66.190  0.00  0.00            
ATOM    950  O5' C   X  45     115.130  82.270  64.410  0.00  0.00            
ATOM    951  C5' C   X  45     116.190  81.620  63.680  0.00  0.00            
ATOM    952  C4' C   X  45     117.110  82.530  62.890  0.00  0.00            
ATOM    953  O4' C   X  45     116.470  83.520  62.120  0.00  0.00            
ATOM    954  C1' C   X  45     117.320  84.670  62.060  0.00  0.00            
ATOM    955  N1  C   X  45     116.650  85.870  62.580  0.00  0.00            
ATOM    956  C6  C   X  45     115.580  85.850  63.440  0.00  0.00            
ATOM    957  C5  C   X  45     114.940  87.000  63.780  0.00  0.00            
ATOM    958  C4  C   X  45     115.340  88.220  63.160  0.00  0.00            
ATOM    959  N4  C   X  45     114.640  89.340  63.320  0.00  0.00            
ATOM    960  N3  C   X  45     116.370  88.300  62.290  0.00  0.00            
ATOM    961  C2  C   X  45     116.900  87.120  61.930  0.00  0.00            
ATOM    962  O2  C   X  45     117.760  87.250  61.080  0.00  0.00            
ATOM    963  C3' C   X  45     118.030  83.290  63.800  0.00  0.00            
ATOM    964  C2' C   X  45     118.530  84.440  62.910  0.00  0.00            
ATOM    965  O2' C   X  45     119.710  84.020  62.180  0.00  0.00            
ATOM    966  O3' C   X  45     119.080  82.560  64.460  0.00  0.00            
ATOM    967  P   C   X  46     119.510  82.740  66.020  0.00  0.00            
ATOM    968  OP1 C   X  46     120.370  81.610  66.380  0.00  0.00            
ATOM    969  OP2 C   X  46     118.290  83.020  66.730  0.00  0.00            
ATOM    970  O5' C   X  46     120.370  84.120  66.040  0.00  0.00            
ATOM    971  C5' C   X  46     121.590  84.210  65.390  0.00  0.00            
ATOM    972  C4' C   X  46     122.010  85.620  65.100  0.00  0.00            
ATOM    973  O4' C   X  46     120.920  86.180  64.360  0.00  0.00            
ATOM    974  C1' C   X  46     121.040  87.580  64.480  0.00  0.00            
ATOM    975  N1  C   X  46     119.730  88.200  64.750  0.00  0.00            
ATOM    976  C6  C   X  46     118.670  87.520  65.410  0.00  0.00            
ATOM    977  C5  C   X  46     117.610  88.220  65.890  0.00  0.00            
ATOM    978  C4  C   X  46     117.510  89.560  65.610  0.00  0.00            
ATOM    979  N4  C   X  46     116.410  90.190  65.820  0.00  0.00            
ATOM    980  N3  C   X  46     118.450  90.210  64.980  0.00  0.00            
ATOM    981  C2  C   X  46     119.590  89.570  64.490  0.00  0.00            
ATOM    982  O2  C   X  46     120.480  90.290  64.000  0.00  0.00            
ATOM    983  C3' C   X  46     122.100  86.450  66.360  0.00  0.00            
ATOM    984  C2' C   X  46     121.940  87.870  65.710  0.00  0.00            
ATOM    985  O2' C   X  46     123.180  88.470  65.350  0.00  0.00            
ATOM    986  O3' C   X  46     123.390  86.200  66.930  0.00  0.00            
ATOM    987  P   G   X  47     123.830  86.860  68.250  0.00  0.00            
ATOM    988  OP1 G   X  47     125.110  86.280  68.640  0.00  0.00            
ATOM    989  OP2 G   X  47     122.710  86.730  69.210  0.00  0.00            
ATOM    990  O5' G   X  47     124.110  88.480  68.050  0.00  0.00            
ATOM    991  C5' G   X  47     125.360  88.990  67.630  0.00  0.00            
ATOM    992  C4' G   X  47     125.490  90.520  67.440  0.00  0.00            
ATOM    993  O4' G   X  47     124.570  91.020  66.400  0.00  0.00            
ATOM    994  C1' G   X  47     124.070  92.330  66.850  0.00  0.00            
ATOM    995  N9  G   X  47     122.670  92.180  67.340  0.00  0.00            
ATOM    996  C8  G   X  47     121.910  91.010  67.190  0.00  0.00            
ATOM    997  N7  G   X  47     120.730  91.050  67.680  0.00  0.00            
ATOM    998  C5  G   X  47     120.560  92.410  67.920  0.00  0.00            
ATOM    999  C6  G   X  47     119.380  93.230  68.240  0.00  0.00            
ATOM   1000  O6  G   X  47     118.210  92.840  68.420  0.00  0.00            
ATOM   1001  N1  G   X  47     119.580  94.630  68.350  0.00  0.00            
ATOM   1002  C2  G   X  47     120.780  95.200  68.180  0.00  0.00            
ATOM   1003  N2  G   X  47     120.840  96.520  68.260  0.00  0.00            
ATOM   1004  N3  G   X  47     121.860  94.500  67.860  0.00  0.00            
ATOM   1005  C4  G   X  47     121.730  93.150  67.670  0.00  0.00            
ATOM   1006  C3' G   X  47     125.210  91.340  68.690  0.00  0.00            
ATOM   1007  C2' G   X  47     124.840  92.720  68.070  0.00  0.00            
ATOM   1008  O2' G   X  47     125.990  93.420  67.700  0.00  0.00            
ATOM   1009  O3' G   X  47     126.340  91.460  69.560  0.00  0.00            
ATOM   1010  P   C   X  48     126.140  91.650  71.130  0.00  0.00            
ATOM   1011  OP1 C   X  48     127.450  91.440  71.810  0.00  0.00            
ATOM   1012  OP2 C   X  48     125.010  90.800  71.550  0.00  0.00            
ATOM   1013  O5' C   X  48     125.600  93.110  71.600  0.00  0.00            
ATOM   1014  C5' C   X  48     126.340  94.330  71.450  0.00  0.00            
ATOM   1015  C4' C   X  48     125.440  95.620  71.560  0.00  0.00            
ATOM   1016  O4' C   X  48     124.330  95.870  70.670  0.00  0.00            
ATOM   1017  C1' C   X  48     123.240  96.250  71.450  0.00  0.00            
ATOM   1018  N1  C   X  48     122.140  95.230  71.520  0.00  0.00            
ATOM   1019  C6  C   X  48     122.430  93.990  71.060  0.00  0.00            
ATOM   1020  C5  C   X  48     121.460  93.020  71.000  0.00  0.00            
ATOM   1021  C4  C   X  48     120.230  93.370  71.520  0.00  0.00            
ATOM   1022  N4  C   X  48     119.240  92.560  71.580  0.00  0.00            
ATOM   1023  N3  C   X  48     119.940  94.490  72.110  0.00  0.00            
ATOM   1024  C2  C   X  48     120.920  95.460  72.100  0.00  0.00            
ATOM   1025  O2  C   X  48     120.690  96.460  72.680  0.00  0.00            
ATOM   1026  C3' C   X  48     124.950  95.540  72.980  0.00  0.00            
ATOM   1027  C2' C   X  48     123.780  96.530  72.820  0.00  0.00            
ATOM   1028  O2' C   X  48     124.120  97.840  72.790  0.00  0.00            
ATOM   1029  O3' C   X  48     125.920  95.930  73.960  0.00  0.00            
ATOM   1030  P   C   X  49     125.590  95.500  75.440  0.00  0.00            
ATOM   1031  OP1 C   X  49     126.560  96.170  76.360  0.00  0.00            
ATOM   1032  OP2 C   X  49     125.550  94.020  75.470  0.00  0.00            
ATOM   1033  O5' C   X  49     124.250  96.110  75.750  0.00  0.00            
ATOM   1034  C5' C   X  49     124.030  97.420  76.320  0.00  0.00            
ATOM   1035  C4' C   X  49     122.590  97.700  76.690  0.00  0.00            
ATOM   1036  O4' C   X  49     121.680  97.250  75.720  0.00  0.00            
ATOM   1037  C1' C   X  49     120.450  97.050  76.340  0.00  0.00            
ATOM   1038  N1  C   X  49     119.960  95.700  75.870  0.00  0.00            
ATOM   1039  C6  C   X  49     120.790  94.690  75.490  0.00  0.00            
ATOM   1040  C5  C   X  49     120.430  93.500  74.990  0.00  0.00            
ATOM   1041  C4  C   X  49     119.070  93.290  75.030  0.00  0.00            
ATOM   1042  N4  C   X  49     118.540  92.200  74.590  0.00  0.00            
ATOM   1043  N3  C   X  49     118.180  94.200  75.440  0.00  0.00            
ATOM   1044  C2  C   X  49     118.590  95.420  75.820  0.00  0.00            
ATOM   1045  O2  C   X  49     117.790  96.260  76.250  0.00  0.00            
ATOM   1046  C3' C   X  49     122.180  96.900  77.940  0.00  0.00            
ATOM   1047  C2' C   X  49     120.670  96.890  77.880  0.00  0.00            
ATOM   1048  O2' C   X  49     120.030  97.980  78.470  0.00  0.00            
ATOM   1049  O3' C   X  49     122.750  97.310  79.120  0.00  0.00            
ATOM   1050  P   G   X  50     122.950  96.360  80.310  0.00  0.00            
ATOM   1051  OP1 G   X  50     123.930  96.990  81.190  0.00  0.00            
ATOM   1052  OP2 G   X  50     123.320  95.020  79.830  0.00  0.00            
ATOM   1053  O5' G   X  50     121.590  96.340  80.960  0.00  0.00            
ATOM   1054  C5' G   X  50     121.150  97.270  81.940  0.00  0.00            
ATOM   1055  C4' G   X  50     119.690  97.020  82.040  0.00  0.00            
ATOM   1056  O4' G   X  50     118.960  96.880  80.850  0.00  0.00            
ATOM   1057  C1' G   X  50     117.790  96.040  81.030  0.00  0.00            
ATOM   1058  N9  G   X  50     117.910  94.880  80.120  0.00  0.00            
ATOM   1059  C8  G   X  50     119.010  94.170  79.700  0.00  0.00            
ATOM   1060  N7  G   X  50     118.780  93.310  78.750  0.00  0.00            
ATOM   1061  C5  G   X  50     117.370  93.320  78.620  0.00  0.00            
ATOM   1062  C6  G   X  50     116.540  92.540  77.840  0.00  0.00            
ATOM   1063  O6  G   X  50     116.810  91.620  77.090  0.00  0.00            
ATOM   1064  N1  G   X  50     115.200  92.780  78.140  0.00  0.00            
ATOM   1065  C2  G   X  50     114.780  93.810  78.910  0.00  0.00            
ATOM   1066  N2  G   X  50     113.470  93.930  79.100  0.00  0.00            
ATOM   1067  N3  G   X  50     115.580  94.600  79.560  0.00  0.00            
ATOM   1068  C4  G   X  50     116.840  94.320  79.480  0.00  0.00            
ATOM   1069  C3' G   X  50     119.290  95.720  82.810  0.00  0.00            
ATOM   1070  C2' G   X  50     117.800  95.570  82.520  0.00  0.00            
ATOM   1071  O2' G   X  50     117.000  96.290  83.450  0.00  0.00            
ATOM   1072  O3' G   X  50     119.590  95.730  84.110  0.00  0.00            
ATOM   1073  P   G   X  51     119.510  94.480  85.160  0.00  0.00            
ATOM   1074  OP1 G   X  51     118.070  94.170  85.370  0.00  0.00            
ATOM   1075  OP2 G   X  51     120.310  94.910  86.310  0.00  0.00            
ATOM   1076  O5' G   X  51     120.140  93.160  84.510  0.00  0.00            
ATOM   1077  C5' G   X  51     121.470  93.070  84.030  0.00  0.00            
ATOM   1078  C4' G   X  51     122.210  91.760  84.400  0.00  0.00            
ATOM   1079  O4' G   X  51     122.050  91.440  85.770  0.00  0.00            
ATOM   1080  C1' G   X  51     122.340  90.060  85.910  0.00  0.00            
ATOM   1081  N9  G   X  51     121.040  89.500  86.460  0.00  0.00            
ATOM   1082  C8  G   X  51     119.960  90.250  86.880  0.00  0.00            
ATOM   1083  N7  G   X  51     119.140  89.520  87.640  0.00  0.00            
ATOM   1084  C5  G   X  51     119.720  88.160  87.650  0.00  0.00            
ATOM   1085  C6  G   X  51     119.310  86.970  88.340  0.00  0.00            
ATOM   1086  O6  G   X  51     118.330  86.760  89.070  0.00  0.00            
ATOM   1087  N1  G   X  51     120.220  85.890  88.240  0.00  0.00            
ATOM   1088  C2  G   X  51     121.390  86.050  87.430  0.00  0.00            
ATOM   1089  N2  G   X  51     122.290  85.070  87.380  0.00  0.00            
ATOM   1090  N3  G   X  51     121.710  87.110  86.680  0.00  0.00            
ATOM   1091  C4  G   X  51     120.900  88.200  86.910  0.00  0.00            
ATOM   1092  C3' G   X  51     121.840  90.420  83.670  0.00  0.00            
ATOM   1093  C2' G   X  51     122.660  89.430  84.550  0.00  0.00            
ATOM   1094  O2' G   X  51     124.050  89.600  84.200  0.00  0.00            
ATOM   1095  O3' G   X  51     122.200  90.360  82.320  0.00  0.00            
ATOM   1096  P   A   X  52     121.210  89.650  81.280  0.00  0.00            
ATOM   1097  OP1 A   X  52     121.880  89.740  80.000  0.00  0.00            
ATOM   1098  OP2 A   X  52     119.840  90.230  81.390  0.00  0.00            
ATOM   1099  O5' A   X  52     121.220  88.130  81.740  0.00  0.00            
ATOM   1100  C5' A   X  52     122.290  87.280  81.540  0.00  0.00            
ATOM   1101  C4' A   X  52     122.020  85.900  82.220  0.00  0.00            
ATOM   1102  O4' A   X  52     121.870  85.880  83.670  0.00  0.00            
ATOM   1103  C1' A   X  52     120.790  85.030  83.920  0.00  0.00            
ATOM   1104  N9  A   X  52     119.550  85.800  84.300  0.00  0.00            
ATOM   1105  C8  A   X  52     119.300  87.150  84.210  0.00  0.00            
ATOM   1106  N7  A   X  52     118.240  87.530  84.880  0.00  0.00            
ATOM   1107  C5  A   X  52     117.720  86.370  85.490  0.00  0.00            
ATOM   1108  C6  A   X  52     116.640  86.050  86.330  0.00  0.00            
ATOM   1109  N6  A   X  52     115.750  86.940  86.880  0.00  0.00            
ATOM   1110  N1  A   X  52     116.480  84.770  86.710  0.00  0.00            
ATOM   1111  C2  A   X  52     117.290  83.860  86.230  0.00  0.00            
ATOM   1112  N3  A   X  52     118.350  84.000  85.410  0.00  0.00            
ATOM   1113  C4  A   X  52     118.490  85.290  85.010  0.00  0.00            
ATOM   1114  C3' A   X  52     120.820  85.170  81.610  0.00  0.00            
ATOM   1115  C2' A   X  52     120.470  84.180  82.680  0.00  0.00            
ATOM   1116  O2' A   X  52     121.350  83.080  82.620  0.00  0.00            
ATOM   1117  O3' A   X  52     121.020  84.480  80.430  0.00  0.00            
ATOM   1118  P   A   X  53     120.220  84.700  79.150  0.00  0.00            
ATOM   1119  OP1 A   X  53     120.920  84.010  78.070  0.00  0.00            
ATOM   1120  OP2 A   X  53     119.890  86.150  79.120  0.00  0.00            
ATOM   1121  O5' A   X  53     118.820  83.940  79.480  0.00  0.00            
ATOM   1122  C5' A   X  53     118.690  82.510  79.570  0.00  0.00            
ATOM   1123  C4' A   X  53     117.440  82.060  80.380  0.00  0.00            
ATOM   1124  O4' A   X  53     117.600  82.380  81.730  0.00  0.00            
ATOM   1125  C1' A   X  53     116.330  82.720  82.240  0.00  0.00            
ATOM   1126  N9  A   X  53     116.020  84.150  82.430  0.00  0.00            
ATOM   1127  C8  A   X  53     116.740  85.210  82.120  0.00  0.00            
ATOM   1128  N7  A   X  53     116.270  86.330  82.520  0.00  0.00            
ATOM   1129  C5  A   X  53     115.110  86.000  83.200  0.00  0.00            
ATOM   1130  C6  A   X  53     114.250  86.690  84.080  0.00  0.00            
ATOM   1131  N6  A   X  53     114.230  88.000  84.170  0.00  0.00            
ATOM   1132  N1  A   X  53     113.140  86.050  84.580  0.00  0.00            
ATOM   1133  C2  A   X  53     113.110  84.770  84.480  0.00  0.00            
ATOM   1134  N3  A   X  53     113.960  83.980  83.850  0.00  0.00            
ATOM   1135  C4  A   X  53     114.930  84.690  83.160  0.00  0.00            
ATOM   1136  C3' A   X  53     116.090  82.680  80.030  0.00  0.00            
ATOM   1137  C2' A   X  53     115.260  82.270  81.290  0.00  0.00            
ATOM   1138  O2' A   X  53     115.000  80.900  81.540  0.00  0.00            
ATOM   1139  O3' A   X  53     115.530  82.080  78.860  0.00  0.00            
ATOM   1140  P   A   X  54     114.880  82.970  77.650  0.00  0.00            
ATOM   1141  OP1 A   X  54     114.600  82.010  76.600  0.00  0.00            
ATOM   1142  OP2 A   X  54     115.710  84.140  77.280  0.00  0.00            
ATOM   1143  O5' A   X  54     113.410  83.530  78.180  0.00  0.00            
ATOM   1144  C5' A   X  54     112.370  82.600  78.460  0.00  0.00            
ATOM   1145  C4' A   X  54     111.310  83.250  79.330  0.00  0.00            
ATOM   1146  O4' A   X  54     111.830  83.710  80.590  0.00  0.00            
ATOM   1147  C1' A   X  54     111.070  84.780  80.990  0.00  0.00            
ATOM   1148  N9  A   X  54     111.900  85.990  81.080  0.00  0.00            
ATOM   1149  C8  A   X  54     113.220  86.210  80.710  0.00  0.00            
ATOM   1150  N7  A   X  54     113.590  87.430  80.870  0.00  0.00            
ATOM   1151  C5  A   X  54     112.480  88.060  81.380  0.00  0.00            
ATOM   1152  C6  A   X  54     112.170  89.380  81.770  0.00  0.00            
ATOM   1153  N6  A   X  54     113.110  90.330  81.910  0.00  0.00            
ATOM   1154  N1  A   X  54     110.930  89.680  82.120  0.00  0.00            
ATOM   1155  C2  A   X  54     110.070  88.730  82.070  0.00  0.00            
ATOM   1156  N3  A   X  54     110.220  87.430  81.980  0.00  0.00            
ATOM   1157  C4  A   X  54     111.490  87.180  81.560  0.00  0.00            
ATOM   1158  C3' A   X  54     110.630  84.410  78.670  0.00  0.00            
ATOM   1159  C2' A   X  54     109.990  85.010  79.960  0.00  0.00            
ATOM   1160  O2' A   X  54     108.770  84.460  80.480  0.00  0.00            
ATOM   1161  O3' A   X  54     109.620  83.940  77.780  0.00  0.00            
ATOM   1162  P   C   X  55     109.310  84.700  76.420  0.00  0.00            
ATOM   1163  OP1 C   X  55     107.980  84.350  75.930  0.00  0.00            
ATOM   1164  OP2 C   X  55     110.490  84.530  75.550  0.00  0.00            
ATOM   1165  O5' C   X  55     109.170  86.200  76.760  0.00  0.00            
ATOM   1166  C5' C   X  55     108.020  86.770  77.480  0.00  0.00            
ATOM   1167  C4' C   X  55     108.310  88.320  77.730  0.00  0.00            
ATOM   1168  O4' C   X  55     109.420  88.440  78.630  0.00  0.00            
ATOM   1169  C1' C   X  55     109.990  89.760  78.290  0.00  0.00            
ATOM   1170  N1  C   X  55     111.460  89.530  77.950  0.00  0.00            
ATOM   1171  C6  C   X  55     111.990  88.320  77.730  0.00  0.00            
ATOM   1172  C5  C   X  55     113.260  88.100  77.370  0.00  0.00            
ATOM   1173  C4  C   X  55     114.090  89.220  77.150  0.00  0.00            
ATOM   1174  N4  C   X  55     115.390  89.060  76.930  0.00  0.00            
ATOM   1175  N3  C   X  55     113.640  90.440  77.460  0.00  0.00            
ATOM   1176  C2  C   X  55     112.300  90.660  77.770  0.00  0.00            
ATOM   1177  O2  C   X  55     111.970  91.830  77.960  0.00  0.00            
ATOM   1178  C3' C   X  55     108.680  89.120  76.530  0.00  0.00            
ATOM   1179  C2' C   X  55     109.200  90.380  77.130  0.00  0.00            
ATOM   1180  O2' C   X  55     108.230  91.180  77.700  0.00  0.00            
ATOM   1181  O3' C   X  55     107.510  89.270  75.700  0.00  0.00            
ATOM   1182  P   G   X  56     107.580  89.490  74.160  0.00  0.00            
ATOM   1183  OP1 G   X  56     106.260  89.360  73.480  0.00  0.00            
ATOM   1184  OP2 G   X  56     108.680  88.690  73.640  0.00  0.00            
ATOM   1185  O5' G   X  56     108.090  90.980  74.070  0.00  0.00            
ATOM   1186  C5' G   X  56     107.170  92.020  74.370  0.00  0.00            
ATOM   1187  C4' G   X  56     107.940  93.310  74.730  0.00  0.00            
ATOM   1188  O4' G   X  56     108.860  93.110  75.780  0.00  0.00            
ATOM   1189  C1' G   X  56     110.030  93.940  75.570  0.00  0.00            
ATOM   1190  N9  G   X  56     111.250  93.180  75.260  0.00  0.00            
ATOM   1191  C8  G   X  56     111.300  91.890  74.780  0.00  0.00            
ATOM   1192  N7  G   X  56     112.490  91.530  74.460  0.00  0.00            
ATOM   1193  C5  G   X  56     113.320  92.570  74.870  0.00  0.00            
ATOM   1194  C6  G   X  56     114.750  92.630  74.790  0.00  0.00            
ATOM   1195  O6  G   X  56     115.510  91.800  74.280  0.00  0.00            
ATOM   1196  N1  G   X  56     115.230  93.840  75.140  0.00  0.00            
ATOM   1197  C2  G   X  56     114.390  94.880  75.620  0.00  0.00            
ATOM   1198  N2  G   X  56     115.000  95.930  76.170  0.00  0.00            
ATOM   1199  N3  G   X  56     113.040  94.820  75.690  0.00  0.00            
ATOM   1200  C4  G   X  56     112.590  93.640  75.310  0.00  0.00            
ATOM   1201  C3' G   X  56     108.770  93.910  73.640  0.00  0.00            
ATOM   1202  C2' G   X  56     109.670  94.870  74.460  0.00  0.00            
ATOM   1203  O2' G   X  56     108.970  96.010  74.930  0.00  0.00            
ATOM   1204  O3' G   X  56     108.000  94.640  72.760  0.00  0.00            
ATOM   1205  P   G   X  57     108.530  95.290  71.340  0.00  0.00            
ATOM   1206  OP1 G   X  57     107.330  95.950  70.710  0.00  0.00            
ATOM   1207  OP2 G   X  57     109.200  94.220  70.560  0.00  0.00            
ATOM   1208  O5' G   X  57     109.610  96.280  71.780  0.00  0.00            
ATOM   1209  C5' G   X  57     109.360  97.620  72.190  0.00  0.00            
ATOM   1210  C4' G   X  57     110.630  98.410  72.530  0.00  0.00            
ATOM   1211  O4' G   X  57     111.480  97.920  73.550  0.00  0.00            
ATOM   1212  C1' G   X  57     112.870  98.130  73.250  0.00  0.00            
ATOM   1213  N9  G   X  57     113.510  96.840  72.860  0.00  0.00            
ATOM   1214  C8  G   X  57     112.900  95.730  72.320  0.00  0.00            
ATOM   1215  N7  G   X  57     113.750  94.730  72.160  0.00  0.00            
ATOM   1216  C5  G   X  57     115.020  95.250  72.440  0.00  0.00            
ATOM   1217  C6  G   X  57     116.310  94.760  72.340  0.00  0.00            
ATOM   1218  O6  G   X  57     116.740  93.610  72.090  0.00  0.00            
ATOM   1219  N1  G   X  57     117.270  95.640  72.610  0.00  0.00            
ATOM   1220  C2  G   X  57     117.060  96.940  72.880  0.00  0.00            
ATOM   1221  N2  G   X  57     118.090  97.760  73.000  0.00  0.00            
ATOM   1222  N3  G   X  57     115.900  97.480  73.030  0.00  0.00            
ATOM   1223  C4  G   X  57     114.860  96.620  72.760  0.00  0.00            
ATOM   1224  C3' G   X  57     111.470  98.770  71.360  0.00  0.00            
ATOM   1225  C2' G   X  57     112.850  99.140  72.100  0.00  0.00            
ATOM   1226  O2' G   X  57     112.910 100.410  72.770  0.00  0.00            
ATOM   1227  O3' G   X  57     110.940  99.950  70.690  0.00  0.00            
ATOM   1228  P   C   X  58     111.270 100.200  69.100  0.00  0.00            
ATOM   1229  OP1 C   X  58     110.670 101.490  68.670  0.00  0.00            
ATOM   1230  OP2 C   X  58     110.870  99.000  68.340  0.00  0.00            
ATOM   1231  O5' C   X  58     112.820 100.330  69.010  0.00  0.00            
ATOM   1232  C5' C   X  58     113.510 101.640  69.250  0.00  0.00            
ATOM   1233  C4' C   X  58     115.040 101.550  69.300  0.00  0.00            
ATOM   1234  O4' C   X  58     115.550 100.550  70.250  0.00  0.00            
ATOM   1235  C1' C   X  58     116.780  99.980  69.730  0.00  0.00            
ATOM   1236  N1  C   X  58     116.520  98.520  69.440  0.00  0.00            
ATOM   1237  C6  C   X  58     115.240  98.010  69.470  0.00  0.00            
ATOM   1238  C5  C   X  58     115.010  96.660  69.340  0.00  0.00            
ATOM   1239  C4  C   X  58     116.110  95.790  69.180  0.00  0.00            
ATOM   1240  N4  C   X  58     115.930  94.590  68.800  0.00  0.00            
ATOM   1241  N3  C   X  58     117.300  96.280  69.040  0.00  0.00            
ATOM   1242  C2  C   X  58     117.530  97.610  69.260  0.00  0.00            
ATOM   1243  O2  C   X  58     118.730  97.930  69.250  0.00  0.00            
ATOM   1244  C3' C   X  58     115.660 101.180  67.970  0.00  0.00            
ATOM   1245  C2' C   X  58     117.010 100.800  68.430  0.00  0.00            
ATOM   1246  O2' C   X  58     117.920 101.860  68.750  0.00  0.00            
ATOM   1247  O3' C   X  58     115.770 102.250  67.020  0.00  0.00            
ATOM   1248  P   G   X  59     115.580 101.970  65.410  0.00  0.00            
ATOM   1249  OP1 G   X  59     115.880 103.250  64.740  0.00  0.00            
ATOM   1250  OP2 G   X  59     114.240 101.370  65.120  0.00  0.00            
ATOM   1251  O5' G   X  59     116.660 100.920  65.000  0.00  0.00            
ATOM   1252  C5' G   X  59     117.970 101.410  64.780  0.00  0.00            
ATOM   1253  C4' G   X  59     119.050 100.310  64.810  0.00  0.00            
ATOM   1254  O4' G   X  59     118.830  99.360  65.850  0.00  0.00            
ATOM   1255  C1' G   X  59     119.280  98.120  65.370  0.00  0.00            
ATOM   1256  N9  G   X  59     118.240  97.120  65.500  0.00  0.00            
ATOM   1257  C8  G   X  59     116.890  97.260  65.740  0.00  0.00            
ATOM   1258  N7  G   X  59     116.240  96.090  65.810  0.00  0.00            
ATOM   1259  C5  G   X  59     117.230  95.150  65.480  0.00  0.00            
ATOM   1260  C6  G   X  59     117.110  93.720  65.420  0.00  0.00            
ATOM   1261  O6  G   X  59     116.090  93.060  65.670  0.00  0.00            
ATOM   1262  N1  G   X  59     118.340  93.070  65.110  0.00  0.00            
ATOM   1263  C2  G   X  59     119.480  93.780  64.930  0.00  0.00            
ATOM   1264  N2  G   X  59     120.530  93.140  64.420  0.00  0.00            
ATOM   1265  N3  G   X  59     119.650  95.110  64.950  0.00  0.00            
ATOM   1266  C4  G   X  59     118.450  95.770  65.250  0.00  0.00            
ATOM   1267  C3' G   X  59     119.010  99.500  63.490  0.00  0.00            
ATOM   1268  C2' G   X  59     119.780  98.250  63.920  0.00  0.00            
ATOM   1269  O2' G   X  59     121.220  98.410  64.000  0.00  0.00            
ATOM   1270  O3' G   X  59     119.610 100.220  62.420  0.00  0.00            
ATOM   1271  P   G   X  60     118.950 100.010  60.950  0.00  0.00            
ATOM   1272  OP1 G   X  60     119.770 100.930  60.110  0.00  0.00            
ATOM   1273  OP2 G   X  60     117.510 100.270  60.950  0.00  0.00            
ATOM   1274  O5' G   X  60     119.340  98.500  60.630  0.00  0.00            
ATOM   1275  C5' G   X  60     120.660  98.260  60.210  0.00  0.00            
ATOM   1276  C4' G   X  60     121.110  96.810  60.070  0.00  0.00            
ATOM   1277  O4' G   X  60     121.110  96.060  61.260  0.00  0.00            
ATOM   1278  C1' G   X  60     120.830  94.770  60.920  0.00  0.00            
ATOM   1279  N9  G   X  60     119.430  94.430  61.380  0.00  0.00            
ATOM   1280  C8  G   X  60     118.490  95.240  61.910  0.00  0.00            
ATOM   1281  N7  G   X  60     117.370  94.590  62.260  0.00  0.00            
ATOM   1282  C5  G   X  60     117.650  93.250  61.900  0.00  0.00            
ATOM   1283  C6  G   X  60     116.810  92.060  62.030  0.00  0.00            
ATOM   1284  O6  G   X  60     115.680  91.980  62.510  0.00  0.00            
ATOM   1285  N1  G   X  60     117.420  90.880  61.740  0.00  0.00            
ATOM   1286  C2  G   X  60     118.720  90.870  61.240  0.00  0.00            
ATOM   1287  N2  G   X  60     119.230  89.740  60.750  0.00  0.00            
ATOM   1288  N3  G   X  60     119.530  91.940  61.040  0.00  0.00            
ATOM   1289  C4  G   X  60     118.980  93.130  61.390  0.00  0.00            
ATOM   1290  C3' G   X  60     120.440  96.000  59.050  0.00  0.00            
ATOM   1291  C2' G   X  60     120.910  94.560  59.420  0.00  0.00            
ATOM   1292  O2' G   X  60     122.160  94.060  59.040  0.00  0.00            
ATOM   1293  O3' G   X  60     120.820  96.120  57.710  0.00  0.00            
ATOM   1294  P   C   X  61     119.850  95.900  56.520  0.00  0.00            
ATOM   1295  OP1 C   X  61     120.670  96.220  55.310  0.00  0.00            
ATOM   1296  OP2 C   X  61     118.630  96.710  56.750  0.00  0.00            
ATOM   1297  O5' C   X  61     119.430  94.350  56.390  0.00  0.00            
ATOM   1298  C5' C   X  61     120.360  93.390  55.920  0.00  0.00            
ATOM   1299  C4' C   X  61     120.040  91.920  56.280  0.00  0.00            
ATOM   1300  O4' C   X  61     119.520  91.820  57.550  0.00  0.00            
ATOM   1301  C1' C   X  61     118.690  90.670  57.630  0.00  0.00            
ATOM   1302  N1  C   X  61     117.310  90.920  58.070  0.00  0.00            
ATOM   1303  C6  C   X  61     116.820  92.180  58.180  0.00  0.00            
ATOM   1304  C5  C   X  61     115.610  92.460  58.750  0.00  0.00            
ATOM   1305  C4  C   X  61     114.920  91.320  59.240  0.00  0.00            
ATOM   1306  N4  C   X  61     113.760  91.470  59.950  0.00  0.00            
ATOM   1307  N3  C   X  61     115.350  90.050  59.210  0.00  0.00            
ATOM   1308  C2  C   X  61     116.530  89.870  58.530  0.00  0.00            
ATOM   1309  O2  C   X  61     116.900  88.720  58.310  0.00  0.00            
ATOM   1310  C3' C   X  61     118.950  91.250  55.380  0.00  0.00            
ATOM   1311  C2' C   X  61     118.820  90.030  56.230  0.00  0.00            
ATOM   1312  O2' C   X  61     119.920  89.180  56.080  0.00  0.00            
ATOM   1313  O3' C   X  61     119.500  90.970  54.050  0.00  0.00            
ATOM   1314  P   G   X  62     118.530  90.550  52.800  0.00  0.00            
ATOM   1315  OP1 G   X  62     119.360  90.470  51.540  0.00  0.00            
ATOM   1316  OP2 G   X  62     117.490  91.590  52.820  0.00  0.00            
ATOM   1317  O5' G   X  62     117.800  89.100  53.030  0.00  0.00            
ATOM   1318  C5' G   X  62     118.650  87.930  53.060  0.00  0.00            
ATOM   1319  C4' G   X  62     117.930  86.770  53.620  0.00  0.00            
ATOM   1320  O4' G   X  62     117.440  87.230  54.940  0.00  0.00            
ATOM   1321  C1' G   X  62     116.240  86.530  55.230  0.00  0.00            
ATOM   1322  N9  G   X  62     115.100  87.430  55.480  0.00  0.00            
ATOM   1323  C8  G   X  62     115.050  88.820  55.450  0.00  0.00            
ATOM   1324  N7  G   X  62     113.980  89.300  56.050  0.00  0.00            
ATOM   1325  C5  G   X  62     113.320  88.190  56.520  0.00  0.00            
ATOM   1326  C6  G   X  62     112.140  88.120  57.300  0.00  0.00            
ATOM   1327  O6  G   X  62     111.320  88.940  57.710  0.00  0.00            
ATOM   1328  N1  G   X  62     111.700  86.800  57.530  0.00  0.00            
ATOM   1329  C2  G   X  62     112.410  85.710  57.170  0.00  0.00            
ATOM   1330  N2  G   X  62     111.940  84.560  57.550  0.00  0.00            
ATOM   1331  N3  G   X  62     113.620  85.780  56.510  0.00  0.00            
ATOM   1332  C4  G   X  62     113.990  87.040  56.160  0.00  0.00            
ATOM   1333  C3' G   X  62     116.650  86.320  52.950  0.00  0.00            
ATOM   1334  C2' G   X  62     116.040  85.510  54.100  0.00  0.00            
ATOM   1335  O2' G   X  62     116.660  84.280  54.500  0.00  0.00            
ATOM   1336  O3' G   X  62     116.840  85.450  51.850  0.00  0.00            
ATOM   1337  P   C   X  63     115.730  85.410  50.730  0.00  0.00            
ATOM   1338  OP1 C   X  63     116.330  84.710  49.580  0.00  0.00            
ATOM   1339  OP2 C   X  63     115.180  86.750  50.520  0.00  0.00            
ATOM   1340  O5' C   X  63     114.550  84.530  51.390  0.00  0.00            
ATOM   1341  C5' C   X  63     114.730  83.150  51.840  0.00  0.00            
ATOM   1342  C4' C   X  63     113.570  82.650  52.700  0.00  0.00            
ATOM   1343  O4' C   X  63     113.430  83.500  53.840  0.00  0.00            
ATOM   1344  C1' C   X  63     112.070  83.710  54.120  0.00  0.00            
ATOM   1345  N1  C   X  63     111.500  85.060  53.920  0.00  0.00            
ATOM   1346  C6  C   X  63     112.310  86.120  53.430  0.00  0.00            
ATOM   1347  C5  C   X  63     111.890  87.400  53.530  0.00  0.00            
ATOM   1348  C4  C   X  63     110.730  87.610  54.230  0.00  0.00            
ATOM   1349  N4  C   X  63     110.340  88.830  54.460  0.00  0.00            
ATOM   1350  N3  C   X  63     109.950  86.700  54.700  0.00  0.00            
ATOM   1351  C2  C   X  63     110.360  85.410  54.670  0.00  0.00            
ATOM   1352  O2  C   X  63     109.640  84.580  55.120  0.00  0.00            
ATOM   1353  C3' C   X  63     112.230  82.660  52.000  0.00  0.00            
ATOM   1354  C2' C   X  63     111.250  82.760  53.150  0.00  0.00            
ATOM   1355  O2' C   X  63     111.090  81.550  53.860  0.00  0.00            
ATOM   1356  O3' C   X  63     112.030  81.500  51.190  0.00  0.00            
ATOM   1357  P   U   X  64     110.900  81.380  50.080  0.00  0.00            
ATOM   1358  OP1 U   X  64     110.970  80.060  49.490  0.00  0.00            
ATOM   1359  OP2 U   X  64     111.100  82.500  49.210  0.00  0.00            
ATOM   1360  O5' U   X  64     109.430  81.590  50.610  0.00  0.00            
ATOM   1361  C5' U   X  64     108.660  80.660  51.320  0.00  0.00            
ATOM   1362  C4' U   X  64     107.430  81.330  52.040  0.00  0.00            
ATOM   1363  O4' U   X  64     108.000  82.440  52.780  0.00  0.00            
ATOM   1364  C1' U   X  64     106.970  83.430  52.950  0.00  0.00            
ATOM   1365  N1  U   X  64     107.400  84.840  52.520  0.00  0.00            
ATOM   1366  C6  U   X  64     108.470  85.030  51.660  0.00  0.00            
ATOM   1367  C5  U   X  64     108.890  86.260  51.260  0.00  0.00            
ATOM   1368  C4  U   X  64     108.260  87.450  51.890  0.00  0.00            
ATOM   1369  O4  U   X  64     108.580  88.630  51.730  0.00  0.00            
ATOM   1370  N3  U   X  64     107.360  87.180  52.880  0.00  0.00            
ATOM   1371  C2  U   X  64     106.750  85.970  53.060  0.00  0.00            
ATOM   1372  O2  U   X  64     105.720  85.960  53.800  0.00  0.00            
ATOM   1373  C3' U   X  64     106.480  81.990  51.120  0.00  0.00            
ATOM   1374  C2' U   X  64     105.860  83.050  51.990  0.00  0.00            
ATOM   1375  O2' U   X  64     104.710  82.480  52.790  0.00  0.00            
ATOM   1376  O3' U   X  64     105.480  81.070  50.540  0.00  0.00            
ATOM   1377  P   C   X  65     104.820  81.530  49.190  0.00  0.00            
ATOM   1378  OP1 C   X  65     103.740  80.550  48.820  0.00  0.00            
ATOM   1379  OP2 C   X  65     105.950  81.620  48.230  0.00  0.00            
ATOM   1380  O5' C   X  65     104.250  83.060  49.460  0.00  0.00            
ATOM   1381  C5' C   X  65     103.010  83.230  50.090  0.00  0.00            
ATOM   1382  C4' C   X  65     102.440  84.680  50.270  0.00  0.00            
ATOM   1383  O4' C   X  65     103.420  85.430  50.890  0.00  0.00            
ATOM   1384  C1' C   X  65     103.380  86.780  50.330  0.00  0.00            
ATOM   1385  N1  C   X  65     104.730  87.110  49.720  0.00  0.00            
ATOM   1386  C6  C   X  65     105.520  86.230  49.100  0.00  0.00            
ATOM   1387  C5  C   X  65     106.720  86.640  48.680  0.00  0.00            
ATOM   1388  C4  C   X  65     107.100  87.950  48.880  0.00  0.00            
ATOM   1389  N4  C   X  65     108.250  88.310  48.460  0.00  0.00            
ATOM   1390  N3  C   X  65     106.330  88.800  49.440  0.00  0.00            
ATOM   1391  C2  C   X  65     105.140  88.420  49.870  0.00  0.00            
ATOM   1392  O2  C   X  65     104.410  89.290  50.370  0.00  0.00            
ATOM   1393  C3' C   X  65     102.170  85.320  48.880  0.00  0.00            
ATOM   1394  C2' C   X  65     102.350  86.790  49.250  0.00  0.00            
ATOM   1395  O2' C   X  65     101.220  87.270  49.930  0.00  0.00            
ATOM   1396  O3' C   X  65     100.880  84.940  48.230  0.00  0.00            
ATOM   1397  P   A   X  66     100.610  85.480  46.780  0.00  0.00            
ATOM   1398  OP1 A   X  66     100.590  86.950  46.860  0.00  0.00            
ATOM   1399  OP2 A   X  66      99.450  84.770  46.190  0.00  0.00            
ATOM   1400  O5' A   X  66     101.900  85.100  45.950  0.00  0.00            
ATOM   1401  C5' A   X  66     101.990  84.030  45.020  0.00  0.00            
ATOM   1402  C4' A   X  66     103.400  83.970  44.330  0.00  0.00            
ATOM   1403  O4' A   X  66     103.900  85.240  44.090  0.00  0.00            
ATOM   1404  C1' A   X  66     105.100  85.340  44.800  0.00  0.00            
ATOM   1405  N9  A   X  66     105.300  86.720  45.250  0.00  0.00            
ATOM   1406  C8  A   X  66     104.380  87.500  45.930  0.00  0.00            
ATOM   1407  N7  A   X  66     104.830  88.650  46.210  0.00  0.00            
ATOM   1408  C5  A   X  66     106.100  88.690  45.660  0.00  0.00            
ATOM   1409  C6  A   X  66     107.210  89.570  45.700  0.00  0.00            
ATOM   1410  N6  A   X  66     107.210  90.690  46.410  0.00  0.00            
ATOM   1411  N1  A   X  66     108.340  89.290  45.030  0.00  0.00            
ATOM   1412  C2  A   X  66     108.390  88.140  44.390  0.00  0.00            
ATOM   1413  N3  A   X  66     107.470  87.120  44.320  0.00  0.00            
ATOM   1414  C4  A   X  66     106.410  87.560  45.010  0.00  0.00            
ATOM   1415  C3' A   X  66     104.430  83.170  45.140  0.00  0.00            
ATOM   1416  C2' A   X  66     105.080  84.310  45.880  0.00  0.00            
ATOM   1417  O2' A   X  66     106.330  84.010  46.570  0.00  0.00            
ATOM   1418  O3' A   X  66     105.440  82.530  44.330  0.00  0.00            
ATOM   1419  P   G   X  67     105.030  81.480  43.210  0.00  0.00            
ATOM   1420  OP1 G   X  67     103.680  80.880  43.520  0.00  0.00            
ATOM   1421  OP2 G   X  67     106.180  80.550  43.060  0.00  0.00            
ATOM   1422  O5' G   X  67     104.920  82.330  41.840  0.00  0.00            
ATOM   1423  C5' G   X  67     105.940  83.300  41.570  0.00  0.00            
ATOM   1424  C4' G   X  67     105.560  84.230  40.400  0.00  0.00            
ATOM   1425  O4' G   X  67     106.530  85.210  40.220  0.00  0.00            
ATOM   1426  C1' G   X  67     106.870  85.300  38.820  0.00  0.00            
ATOM   1427  N9  G   X  67     108.290  85.720  38.720  0.00  0.00            
ATOM   1428  C8  G   X  67     109.260  85.130  37.940  0.00  0.00            
ATOM   1429  N7  G   X  67     110.400  85.720  37.940  0.00  0.00            
ATOM   1430  C5  G   X  67     110.160  86.790  38.740  0.00  0.00            
ATOM   1431  C6  G   X  67     111.110  87.830  39.110  0.00  0.00            
ATOM   1432  O6  G   X  67     112.300  87.880  38.800  0.00  0.00            
ATOM   1433  N1  G   X  67     110.530  88.780  39.930  0.00  0.00            
ATOM   1434  C2  G   X  67     109.320  88.610  40.500  0.00  0.00            
ATOM   1435  N2  G   X  67     108.940  89.540  41.310  0.00  0.00            
ATOM   1436  N3  G   X  67     108.340  87.730  40.140  0.00  0.00            
ATOM   1437  C4  G   X  67     108.880  86.860  39.230  0.00  0.00            
ATOM   1438  C3' G   X  67     105.330  83.570  39.070  0.00  0.00            
ATOM   1439  C2' G   X  67     106.570  83.920  38.320  0.00  0.00            
ATOM   1440  O2' G   X  67     106.480  83.930  36.920  0.00  0.00            
ATOM   1441  O3' G   X  67     104.210  84.080  38.340  0.00  0.00            
ATOM   1442  P   U   X  68     102.690  83.720  38.600  0.00  0.00            
ATOM   1443  OP1 U   X  68     102.620  82.390  39.250  0.00  0.00            
ATOM   1444  OP2 U   X  68     101.890  84.110  37.460  0.00  0.00            
ATOM   1445  O5' U   X  68     102.320  84.750  39.780  0.00  0.00            
ATOM   1446  C5' U   X  68     101.280  84.470  40.740  0.00  0.00            
ATOM   1447  C4' U   X  68     100.530  85.660  41.350  0.00  0.00            
ATOM   1448  O4' U   X  68     101.110  86.090  42.520  0.00  0.00            
ATOM   1449  C1' U   X  68     101.150  87.470  42.690  0.00  0.00            
ATOM   1450  N1  U   X  68     102.510  88.050  42.370  0.00  0.00            
ATOM   1451  C6  U   X  68     103.570  87.320  41.860  0.00  0.00            
ATOM   1452  C5  U   X  68     104.830  87.850  41.720  0.00  0.00            
ATOM   1453  C4  U   X  68     105.040  89.240  42.130  0.00  0.00            
ATOM   1454  O4  U   X  68     106.160  89.770  42.050  0.00  0.00            
ATOM   1455  N3  U   X  68     103.910  89.930  42.590  0.00  0.00            
ATOM   1456  C2  U   X  68     102.680  89.390  42.830  0.00  0.00            
ATOM   1457  O2  U   X  68     101.790  90.100  43.310  0.00  0.00            
ATOM   1458  C3' U   X  68     100.370  86.930  40.580  0.00  0.00            
ATOM   1459  C2' U   X  68     100.130  87.940  41.680  0.00  0.00            
ATOM   1460  O2' U   X  68      98.970  87.870  42.390  0.00  0.00            
ATOM   1461  O3' U   X  68      99.410  87.000  39.590  0.00  0.00            
ATOM   1462  P   A   X  69      99.370  88.200  38.470  0.00  0.00            
ATOM   1463  OP1 A   X  69      98.250  87.840  37.620  0.00  0.00            
ATOM   1464  OP2 A   X  69     100.680  88.200  37.820  0.00  0.00            
ATOM   1465  O5' A   X  69      99.190  89.610  39.110  0.00  0.00            
ATOM   1466  C5' A   X  69      98.090  90.160  39.700  0.00  0.00            
ATOM   1467  C4' A   X  69      98.320  91.590  40.260  0.00  0.00            
ATOM   1468  O4' A   X  69      99.530  91.580  40.970  0.00  0.00            
ATOM   1469  C1' A   X  69     100.330  92.800  40.740  0.00  0.00            
ATOM   1470  N9  A   X  69     101.640  92.480  40.170  0.00  0.00            
ATOM   1471  C8  A   X  69     102.080  91.220  39.910  0.00  0.00            
ATOM   1472  N7  A   X  69     103.430  91.170  39.690  0.00  0.00            
ATOM   1473  C5  A   X  69     103.770  92.500  39.860  0.00  0.00            
ATOM   1474  C6  A   X  69     105.020  93.220  39.990  0.00  0.00            
ATOM   1475  N6  A   X  69     106.220  92.670  39.720  0.00  0.00            
ATOM   1476  N1  A   X  69     105.050  94.550  40.360  0.00  0.00            
ATOM   1477  C2  A   X  69     103.890  95.100  40.630  0.00  0.00            
ATOM   1478  N3  A   X  69     102.670  94.580  40.550  0.00  0.00            
ATOM   1479  C4  A   X  69     102.710  93.270  40.140  0.00  0.00            
ATOM   1480  C3' A   X  69      98.610  92.500  39.100  0.00  0.00            
ATOM   1481  C2' A   X  69      99.360  93.640  39.840  0.00  0.00            
ATOM   1482  O2' A   X  69      98.580  94.480  40.700  0.00  0.00            
ATOM   1483  O3' A   X  69      97.430  93.030  38.440  0.00  0.00            
ATOM   1484  P   G   X  70      97.610  93.740  36.990  0.00  0.00            
ATOM   1485  OP1 G   X  70      96.260  93.840  36.400  0.00  0.00            
ATOM   1486  OP2 G   X  70      98.540  92.870  36.250  0.00  0.00            
ATOM   1487  O5' G   X  70      98.290  95.220  37.280  0.00  0.00            
ATOM   1488  C5' G   X  70      97.600  96.360  37.700  0.00  0.00            
ATOM   1489  C4' G   X  70      98.620  97.490  37.770  0.00  0.00            
ATOM   1490  O4' G   X  70      99.740  97.110  38.520  0.00  0.00            
ATOM   1491  C1' G   X  70     100.930  97.710  38.050  0.00  0.00            
ATOM   1492  N9  G   X  70     101.930  96.740  37.580  0.00  0.00            
ATOM   1493  C8  G   X  70     101.740  95.430  37.260  0.00  0.00            
ATOM   1494  N7  G   X  70     102.850  94.810  37.000  0.00  0.00            
ATOM   1495  C5  G   X  70     103.900  95.810  37.330  0.00  0.00            
ATOM   1496  C6  G   X  70     105.340  95.780  37.260  0.00  0.00            
ATOM   1497  O6  G   X  70     106.050  94.790  37.140  0.00  0.00            
ATOM   1498  N1  G   X  70     105.970  96.990  37.520  0.00  0.00            
ATOM   1499  C2  G   X  70     105.240  98.140  37.800  0.00  0.00            
ATOM   1500  N2  G   X  70     106.000  99.150  38.070  0.00  0.00            
ATOM   1501  N3  G   X  70     103.910  98.140  37.970  0.00  0.00            
ATOM   1502  C4  G   X  70     103.310  96.960  37.720  0.00  0.00            
ATOM   1503  C3' G   X  70      99.300  97.880  36.410  0.00  0.00            
ATOM   1504  C2' G   X  70     100.500  98.610  36.920  0.00  0.00            
ATOM   1505  O2' G   X  70     100.200  99.990  37.330  0.00  0.00            
ATOM   1506  O3' G   X  70      98.500  98.790  35.600  0.00  0.00            
ATOM   1507  P   A   X  71      98.830  99.080  34.050  0.00  0.00            
ATOM   1508  OP1 A   X  71      97.690  99.770  33.410  0.00  0.00            
ATOM   1509  OP2 A   X  71      99.290  97.820  33.410  0.00  0.00            
ATOM   1510  O5' A   X  71     100.050 100.060  34.080  0.00  0.00            
ATOM   1511  C5' A   X  71      99.840 101.420  34.400  0.00  0.00            
ATOM   1512  C4' A   X  71     101.230 102.140  34.250  0.00  0.00            
ATOM   1513  O4' A   X  71     102.180 101.640  35.190  0.00  0.00            
ATOM   1514  C1' A   X  71     103.560 101.840  34.740  0.00  0.00            
ATOM   1515  N9  A   X  71     104.200 100.550  34.540  0.00  0.00            
ATOM   1516  C8  A   X  71     103.540  99.290  34.350  0.00  0.00            
ATOM   1517  N7  A   X  71     104.340  98.250  34.300  0.00  0.00            
ATOM   1518  C5  A   X  71     105.630  98.850  34.450  0.00  0.00            
ATOM   1519  C6  A   X  71     106.900  98.350  34.380  0.00  0.00            
ATOM   1520  N6  A   X  71     107.210  97.030  34.110  0.00  0.00            
ATOM   1521  N1  A   X  71     107.960  99.200  34.430  0.00  0.00            
ATOM   1522  C2  A   X  71     107.770 100.500  34.520  0.00  0.00            
ATOM   1523  N3  A   X  71     106.580 101.140  34.620  0.00  0.00            
ATOM   1524  C4  A   X  71     105.550 100.270  34.540  0.00  0.00            
ATOM   1525  C3' A   X  71     102.040 102.010  32.900  0.00  0.00            
ATOM   1526  C2' A   X  71     103.470 102.540  33.350  0.00  0.00            
ATOM   1527  O2' A   X  71     103.480 103.950  33.680  0.00  0.00            
ATOM   1528  O3' A   X  71     101.430 102.800  31.840  0.00  0.00            
ATOM   1529  P   A   X  72     101.990 102.500  30.280  0.00  0.00            
ATOM   1530  OP1 A   X  72     101.470 103.480  29.310  0.00  0.00            
ATOM   1531  OP2 A   X  72     101.870 101.080  30.010  0.00  0.00            
ATOM   1532  O5' A   X  72     103.600 102.750  30.400  0.00  0.00            
ATOM   1533  C5' A   X  72     104.280 103.960  30.540  0.00  0.00            
ATOM   1534  C4' A   X  72     105.810 103.780  30.420  0.00  0.00            
ATOM   1535  O4' A   X  72     106.250 102.980  31.490  0.00  0.00            
ATOM   1536  C1' A   X  72     107.260 102.090  31.020  0.00  0.00            
ATOM   1537  N9  A   X  72     106.900 100.620  30.930  0.00  0.00            
ATOM   1538  C8  A   X  72     105.680 100.100  31.250  0.00  0.00            
ATOM   1539  N7  A   X  72     105.620  98.770  31.200  0.00  0.00            
ATOM   1540  C5  A   X  72     106.960  98.470  30.820  0.00  0.00            
ATOM   1541  C6  A   X  72     107.720  97.340  30.460  0.00  0.00            
ATOM   1542  N6  A   X  72     107.310  96.130  30.450  0.00  0.00            
ATOM   1543  N1  A   X  72     109.040  97.340  30.350  0.00  0.00            
ATOM   1544  C2  A   X  72     109.680  98.420  30.540  0.00  0.00            
ATOM   1545  N3  A   X  72     109.140  99.600  30.770  0.00  0.00            
ATOM   1546  C4  A   X  72     107.780  99.570  30.840  0.00  0.00            
ATOM   1547  C3' A   X  72     106.170 103.020  29.130  0.00  0.00            
ATOM   1548  C2' A   X  72     107.520 102.470  29.550  0.00  0.00            
ATOM   1549  O2' A   X  72     108.550 103.460  29.570  0.00  0.00            
ATOM   1550  O3' A   X  72     106.330 103.830  27.860  0.00  0.00            
ATOM   1551  P   C   X  73     106.140 103.130  26.430  0.00  0.00            
ATOM   1552  OP1 C   X  73     106.500 104.130  25.410  0.00  0.00            
ATOM   1553  OP2 C   X  73     104.840 102.490  26.370  0.00  0.00            
ATOM   1554  O5' C   X  73     107.310 102.010  26.510  0.00  0.00            
ATOM   1555  C5' C   X  73     108.640 102.340  26.280  0.00  0.00            
ATOM   1556  C4' C   X  73     109.430 101.110  26.210  0.00  0.00            
ATOM   1557  O4' C   X  73     109.310 100.280  27.420  0.00  0.00            
ATOM   1558  C1' C   X  73     109.550  98.970  27.070  0.00  0.00            
ATOM   1559  N1  C   X  73     108.380  98.020  27.250  0.00  0.00            
ATOM   1560  C6  C   X  73     107.060  98.370  27.510  0.00  0.00            
ATOM   1561  C5  C   X  73     106.050  97.460  27.590  0.00  0.00            
ATOM   1562  C4  C   X  73     106.450  96.090  27.400  0.00  0.00            
ATOM   1563  N4  C   X  73     105.510  95.180  27.470  0.00  0.00            
ATOM   1564  N3  C   X  73     107.630  95.700  27.050  0.00  0.00            
ATOM   1565  C2  C   X  73     108.640  96.620  27.080  0.00  0.00            
ATOM   1566  O2  C   X  73     109.800  96.290  26.820  0.00  0.00            
ATOM   1567  C3' C   X  73     109.220 100.220  24.980  0.00  0.00            
ATOM   1568  C2' C   X  73     109.910  98.970  25.570  0.00  0.00            
ATOM   1569  O2' C   X  73     111.300  99.050  25.340  0.00  0.00            
ATOM   1570  O3' C   X  73     109.930 100.620  23.780  0.00  0.00            
ATOM   1571  P   C   X  74     109.490 100.330  22.330  0.00  0.00            
ATOM   1572  OP1 C   X  74     110.360 101.280  21.580  0.00  0.00            
ATOM   1573  OP2 C   X  74     108.040 100.570  22.290  0.00  0.00            
ATOM   1574  O5' C   X  74     109.730  98.870  21.870  0.00  0.00            
ATOM   1575  C5' C   X  74     111.060  98.460  21.510  0.00  0.00            
ATOM   1576  C4' C   X  74     111.220  96.990  21.130  0.00  0.00            
ATOM   1577  O4' C   X  74     111.110  96.250  22.320  0.00  0.00            
ATOM   1578  C1' C   X  74     110.670  95.000  22.070  0.00  0.00            
ATOM   1579  N1  C   X  74     109.450  94.680  22.830  0.00  0.00            
ATOM   1580  C6  C   X  74     108.630  95.730  23.210  0.00  0.00            
ATOM   1581  C5  C   X  74     107.400  95.450  23.610  0.00  0.00            
ATOM   1582  C4  C   X  74     106.960  94.080  23.720  0.00  0.00            
ATOM   1583  N4  C   X  74     105.700  93.840  24.190  0.00  0.00            
ATOM   1584  N3  C   X  74     107.740  93.050  23.420  0.00  0.00            
ATOM   1585  C2  C   X  74     108.980  93.340  22.900  0.00  0.00            
ATOM   1586  O2  C   X  74     109.690  92.420  22.590  0.00  0.00            
ATOM   1587  C3' C   X  74     110.170  96.290  20.200  0.00  0.00            
ATOM   1588  C2' C   X  74     110.460  94.850  20.610  0.00  0.00            
ATOM   1589  O2' C   X  74     111.710  94.340  20.010  0.00  0.00            
ATOM   1590  O3' C   X  74     110.320  96.480  18.780  0.00  0.00            
ATOM   1591  P   G   X  75     109.180  96.270  17.890  0.00  0.00            
ATOM   1592  OP1 G   X  75     109.670  96.690  16.580  0.00  0.00            
ATOM   1593  OP2 G   X  75     108.000  97.000  18.360  0.00  0.00            
ATOM   1594  O5' G   X  75     108.850  94.760  17.810  0.00  0.00            
ATOM   1595  C5' G   X  75     109.820  93.890  17.160  0.00  0.00            
ATOM   1596  C4' G   X  75     109.380  92.460  17.020  0.00  0.00            
ATOM   1597  O4' G   X  75     109.150  92.010  18.300  0.00  0.00            
ATOM   1598  C1' G   X  75     108.000  91.120  18.290  0.00  0.00            
ATOM   1599  N9  G   X  75     106.840  91.680  19.020  0.00  0.00            
ATOM   1600  C8  G   X  75     106.820  92.870  19.780  0.00  0.00            
ATOM   1601  N7  G   X  75     105.640  93.140  20.260  0.00  0.00            
ATOM   1602  C5  G   X  75     104.850  91.980  19.970  0.00  0.00            
ATOM   1603  C6  G   X  75     103.600  91.480  20.440  0.00  0.00            
ATOM   1604  O6  G   X  75     102.810  92.010  21.230  0.00  0.00            
ATOM   1605  N1  G   X  75     103.360  90.160  20.190  0.00  0.00            
ATOM   1606  C2  G   X  75     104.130  89.370  19.390  0.00  0.00            
ATOM   1607  N2  G   X  75     103.740  88.190  19.010  0.00  0.00            
ATOM   1608  N3  G   X  75     105.260  89.820  18.830  0.00  0.00            
ATOM   1609  C4  G   X  75     105.630  91.090  19.250  0.00  0.00            
ATOM   1610  C3' G   X  75     108.010  92.340  16.290  0.00  0.00            
ATOM   1611  C2' G   X  75     107.580  91.020  16.810  0.00  0.00            
ATOM   1612  O2' G   X  75     108.400  89.940  16.290  0.00  0.00            
ATOM   1613  O3' G   X  75     108.250  92.500  14.930  0.00  0.00            
ATOM   1614  P   A   X  76     107.170  92.990  13.860  0.00  0.00            
ATOM   1615  OP1 A   X  76     107.800  93.060  12.510  0.00  0.00            
ATOM   1616  OP2 A   X  76     106.440  94.170  14.330  0.00  0.00            
ATOM   1617  O5' A   X  76     106.150  91.820  13.890  0.00  0.00            
ATOM   1618  C5' A   X  76     106.330  90.620  13.110  0.00  0.00            
ATOM   1619  C4' A   X  76     105.220  89.560  13.160  0.00  0.00            
ATOM   1620  O4' A   X  76     105.080  89.300  14.530  0.00  0.00            
ATOM   1621  C1' A   X  76     103.700  89.040  14.770  0.00  0.00            
ATOM   1622  N9  A   X  76     103.180  89.880  15.780  0.00  0.00            
ATOM   1623  C8  A   X  76     103.590  91.140  16.190  0.00  0.00            
ATOM   1624  N7  A   X  76     102.820  91.720  17.070  0.00  0.00            
ATOM   1625  C5  A   X  76     101.730  90.770  17.180  0.00  0.00            
ATOM   1626  C6  A   X  76     100.520  90.710  17.870  0.00  0.00            
ATOM   1627  N6  A   X  76     100.110  91.660  18.610  0.00  0.00            
ATOM   1628  N1  A   X  76      99.660  89.680  17.810  0.00  0.00            
ATOM   1629  C2  A   X  76     100.070  88.670  17.000  0.00  0.00            
ATOM   1630  N3  A   X  76     101.120  88.650  16.180  0.00  0.00            
ATOM   1631  C4  A   X  76     101.930  89.710  16.370  0.00  0.00            
ATOM   1632  C3' A   X  76     103.840  89.980  12.620  0.00  0.00            
ATOM   1633  C2' A   X  76     102.950  89.010  13.460  0.00  0.00            
ATOM   1634  O2' A   X  76     102.880  87.750  12.950  0.00  0.00            
ATOM   1635  O3' A   X  76     103.630  89.920  11.200  0.00  0.00            
ATOM   1636  P   A   X  77     102.530  90.840  10.550  0.00  0.00            
ATOM   1637  OP1 A   X  77     102.610  90.600   9.110  0.00  0.00            
ATOM   1638  OP2 A   X  77     102.690  92.210  11.030  0.00  0.00            
ATOM   1639  O5' A   X  77     101.090  90.360  10.950  0.00  0.00            
ATOM   1640  C5' A   X  77     100.710  88.990  10.810  0.00  0.00            
ATOM   1641  C4' A   X  77      99.510  88.560  11.650  0.00  0.00            
ATOM   1642  O4' A   X  77      99.840  88.710  12.960  0.00  0.00            
ATOM   1643  C1' A   X  77      98.660  89.010  13.750  0.00  0.00            
ATOM   1644  N9  A   X  77      98.670  90.310  14.490  0.00  0.00            
ATOM   1645  C8  A   X  77      99.700  91.190  14.550  0.00  0.00            
ATOM   1646  N7  A   X  77      99.540  92.270  15.330  0.00  0.00            
ATOM   1647  C5  A   X  77      98.210  91.920  15.830  0.00  0.00            
ATOM   1648  C6  A   X  77      97.450  92.430  16.880  0.00  0.00            
ATOM   1649  N6  A   X  77      97.690  93.620  17.280  0.00  0.00            
ATOM   1650  N1  A   X  77      96.350  91.870  17.330  0.00  0.00            
ATOM   1651  C2  A   X  77      95.980  90.780  16.740  0.00  0.00            
ATOM   1652  N3  A   X  77      96.600  90.060  15.760  0.00  0.00            
ATOM   1653  C4  A   X  77      97.780  90.680  15.420  0.00  0.00            
ATOM   1654  C3' A   X  77      98.190  89.350  11.480  0.00  0.00            
ATOM   1655  C2' A   X  77      97.460  88.950  12.780  0.00  0.00            
ATOM   1656  O2' A   X  77      96.820  87.660  12.820  0.00  0.00            
ATOM   1657  O3' A   X  77      97.410  89.170  10.290  0.00  0.00            
ATOM   1658  P   C   X  78      96.550  90.390   9.750  0.00  0.00            
ATOM   1659  OP1 C   X  78      95.890  89.960   8.530  0.00  0.00            
ATOM   1660  OP2 C   X  78      97.510  91.510   9.730  0.00  0.00            
ATOM   1661  O5' C   X  78      95.420  90.760  10.830  0.00  0.00            
ATOM   1662  C5' C   X  78      94.240  89.950  11.060  0.00  0.00            
ATOM   1663  C4' C   X  78      93.450  90.470  12.220  0.00  0.00            
ATOM   1664  O4' C   X  78      94.200  90.590  13.410  0.00  0.00            
ATOM   1665  C1' C   X  78      93.770  91.700  14.150  0.00  0.00            
ATOM   1666  N1  C   X  78      94.760  92.790  14.120  0.00  0.00            
ATOM   1667  C6  C   X  78      96.000  92.650  13.560  0.00  0.00            
ATOM   1668  C5  C   X  78      96.940  93.570  13.710  0.00  0.00            
ATOM   1669  C4  C   X  78      96.640  94.720  14.520  0.00  0.00            
ATOM   1670  N4  C   X  78      97.560  95.590  14.720  0.00  0.00            
ATOM   1671  N3  C   X  78      95.420  94.880  15.050  0.00  0.00            
ATOM   1672  C2  C   X  78      94.500  93.910  14.950  0.00  0.00            
ATOM   1673  O2  C   X  78      93.440  94.050  15.540  0.00  0.00            
ATOM   1674  C3' C   X  78      92.820  91.810  11.990  0.00  0.00            
ATOM   1675  C2' C   X  78      92.530  92.190  13.450  0.00  0.00            
ATOM   1676  O2' C   X  78      91.430  91.460  14.150  0.00  0.00            
ATOM   1677  O3' C   X  78      91.660  91.650  11.110  0.00  0.00            
ATOM   1678  P   G   X  79      91.410  92.810  10.000  0.00  0.00            
ATOM   1679  OP1 G   X  79      90.330  92.450   9.100  0.00  0.00            
ATOM   1680  OP2 G   X  79      92.650  93.350   9.400  0.00  0.00            
ATOM   1681  O5' G   X  79      90.790  94.050  10.720  0.00  0.00            
ATOM   1682  C5' G   X  79      89.520  94.080  11.410  0.00  0.00            
ATOM   1683  C4' G   X  79      89.530  95.090  12.680  0.00  0.00            
ATOM   1684  O4' G   X  79      90.530  94.830  13.610  0.00  0.00            
ATOM   1685  C1' G   X  79      90.950  96.150  14.210  0.00  0.00            
ATOM   1686  N9  G   X  79      92.270  96.540  13.740  0.00  0.00            
ATOM   1687  C8  G   X  79      93.150  95.980  12.820  0.00  0.00            
ATOM   1688  N7  G   X  79      94.280  96.600  12.740  0.00  0.00            
ATOM   1689  C5  G   X  79      94.170  97.570  13.660  0.00  0.00            
ATOM   1690  C6  G   X  79      95.100  98.520  14.180  0.00  0.00            
ATOM   1691  O6  G   X  79      96.250  98.740  13.800  0.00  0.00            
ATOM   1692  N1  G   X  79      94.650  99.200  15.210  0.00  0.00            
ATOM   1693  C2  G   X  79      93.350  99.200  15.650  0.00  0.00            
ATOM   1694  N2  G   X  79      93.070 100.020  16.620  0.00  0.00            
ATOM   1695  N3  G   X  79      92.410  98.370  15.250  0.00  0.00            
ATOM   1696  C4  G   X  79      92.970  97.590  14.290  0.00  0.00            
ATOM   1697  C3' G   X  79      89.560  96.530  12.330  0.00  0.00            
ATOM   1698  C2' G   X  79      89.860  97.080  13.690  0.00  0.00            
ATOM   1699  O2' G   X  79      88.670  97.110  14.470  0.00  0.00            
ATOM   1700  O3' G   X  79      88.360  97.230  11.780  0.00  0.00            
ATOM   1701  P   G   X  80      88.500  98.560  10.830  0.00  0.00            
ATOM   1702  OP1 G   X  80      87.150  98.830  10.360  0.00  0.00            
ATOM   1703  OP2 G   X  80      89.550  98.380   9.810  0.00  0.00            
ATOM   1704  O5' G   X  80      88.970  99.780  11.840  0.00  0.00            
ATOM   1705  C5' G   X  80      88.040 100.250  12.850  0.00  0.00            
ATOM   1706  C4' G   X  80      88.700 101.320  13.780  0.00  0.00            
ATOM   1707  O4' G   X  80      89.790 100.740  14.480  0.00  0.00            
ATOM   1708  C1' G   X  80      90.760 101.840  14.570  0.00  0.00            
ATOM   1709  N9  G   X  80      91.900 101.470  13.710  0.00  0.00            
ATOM   1710  C8  G   X  80      92.070 100.590  12.650  0.00  0.00            
ATOM   1711  N7  G   X  80      93.270 100.610  12.190  0.00  0.00            
ATOM   1712  C5  G   X  80      93.890 101.630  12.920  0.00  0.00            
ATOM   1713  C6  G   X  80      95.210 102.200  12.830  0.00  0.00            
ATOM   1714  O6  G   X  80      96.160 102.030  12.040  0.00  0.00            
ATOM   1715  N1  G   X  80      95.460 103.090  13.810  0.00  0.00            
ATOM   1716  C2  G   X  80      94.560 103.420  14.840  0.00  0.00            
ATOM   1717  N2  G   X  80      94.960 104.350  15.620  0.00  0.00            
ATOM   1718  N3  G   X  80      93.300 103.080  14.900  0.00  0.00            
ATOM   1719  C4  G   X  80      93.060 102.110  13.940  0.00  0.00            
ATOM   1720  C3' G   X  80      89.050 102.660  13.140  0.00  0.00            
ATOM   1721  C2' G   X  80      90.090 103.120  14.170  0.00  0.00            
ATOM   1722  O2' G   X  80      89.360 103.630  15.320  0.00  0.00            
ATOM   1723  O3' G   X  80      87.950 103.570  12.940  0.00  0.00            
ATOM   1724  P   G   X  81      88.130 104.980  12.300  0.00  0.00            
ATOM   1725  OP1 G   X  81      88.980 105.750  13.190  0.00  0.00            
ATOM   1726  OP2 G   X  81      86.840 105.580  11.980  0.00  0.00            
ATOM   1727  O5' G   X  81      88.850 104.660  10.920  0.00  0.00            
ATOM   1728  C5' G   X  81      88.350 104.730   9.640  0.00  0.00            
ATOM   1729  C4' G   X  81      89.110 103.780   8.640  0.00  0.00            
ATOM   1730  O4' G   X  81      90.490 104.110   8.540  0.00  0.00            
ATOM   1731  C1' G   X  81      91.320 103.010   8.700  0.00  0.00            
ATOM   1732  N9  G   X  81      92.550 103.410   9.340  0.00  0.00            
ATOM   1733  C8  G   X  81      93.790 103.200   8.770  0.00  0.00            
ATOM   1734  N7  G   X  81      94.760 103.670   9.520  0.00  0.00            
ATOM   1735  C5  G   X  81      94.180 104.340  10.550  0.00  0.00            
ATOM   1736  C6  G   X  81      94.750 105.120  11.620  0.00  0.00            
ATOM   1737  O6  G   X  81      95.910 105.440  11.800  0.00  0.00            
ATOM   1738  N1  G   X  81      93.810 105.690  12.470  0.00  0.00            
ATOM   1739  C2  G   X  81      92.470 105.560  12.310  0.00  0.00            
ATOM   1740  N2  G   X  81      91.740 106.310  13.140  0.00  0.00            
ATOM   1741  N3  G   X  81      91.940 104.840  11.300  0.00  0.00            
ATOM   1742  C4  G   X  81      92.760 104.180  10.440  0.00  0.00            
ATOM   1743  C3' G   X  81      89.070 102.290   8.910  0.00  0.00            
ATOM   1744  C2' G   X  81      90.490 102.070   9.490  0.00  0.00            
ATOM   1745  O2' G   X  81      91.060 100.770   9.380  0.00  0.00            
ATOM   1746  O3' G   X  81      88.860 101.660   7.640  0.00  0.00            
ATOM   1747  P   U   X  82      87.350 101.510   6.980  0.00  0.00            
ATOM   1748  OP1 U   X  82      86.310 102.060   7.940  0.00  0.00            
ATOM   1749  OP2 U   X  82      87.150 100.210   6.400  0.00  0.00            
ATOM   1750  O5' U   X  82      87.530 102.620   5.790  0.00  0.00            
ATOM   1751  C5' U   X  82      86.890 102.430   4.500  0.00  0.00            
ATOM   1752  C4' U   X  82      87.600 103.270   3.420  0.00  0.00            
ATOM   1753  O4' U   X  82      87.280 104.650   3.510  0.00  0.00            
ATOM   1754  C1' U   X  82      88.540 105.370   3.580  0.00  0.00            
ATOM   1755  N1  U   X  82      88.480 106.540   4.510  0.00  0.00            
ATOM   1756  C6  U   X  82      87.850 106.450   5.690  0.00  0.00            
ATOM   1757  C5  U   X  82      88.110 107.410   6.590  0.00  0.00            
ATOM   1758  C4  U   X  82      88.880 108.640   6.320  0.00  0.00            
ATOM   1759  O4  U   X  82      88.980 109.650   7.000  0.00  0.00            
ATOM   1760  N3  U   X  82      89.510 108.630   5.120  0.00  0.00            
ATOM   1761  C2  U   X  82      89.330 107.650   4.150  0.00  0.00            
ATOM   1762  O2  U   X  82      89.880 107.680   3.040  0.00  0.00            
ATOM   1763  C3' U   X  82      89.190 103.080   3.550  0.00  0.00            
ATOM   1764  C2' U   X  82      89.610 104.420   4.160  0.00  0.00            
ATOM   1765  O2' U   X  82      90.950 104.750   3.800  0.00  0.00            
ATOM   1766  O3' U   X  82      89.740 102.850   2.260  0.00  0.00            
ATOM   1767  P   G   X  83      89.610 101.560   1.420  0.00  0.00            
ATOM   1768  OP1 G   X  83      88.970 101.870   0.110  0.00  0.00            
ATOM   1769  OP2 G   X  83      89.170 100.420   2.300  0.00  0.00            
ATOM   1770  O5' G   X  83      91.240 101.360   1.080  0.00  0.00            
ATOM   1771  C5' G   X  83      91.720 100.260   0.390  0.00  0.00            
ATOM   1772  C4' G   X  83      93.190 100.350   0.110  0.00  0.00            
ATOM   1773  O4' G   X  83      93.490 101.570  -0.660  0.00  0.00            
ATOM   1774  C1' G   X  83      94.800 102.120  -0.300  0.00  0.00            
ATOM   1775  N9  G   X  83      94.750 103.340   0.560  0.00  0.00            
ATOM   1776  C8  G   X  83      93.710 103.980   1.080  0.00  0.00            
ATOM   1777  N7  G   X  83      94.050 105.030   1.790  0.00  0.00            
ATOM   1778  C5  G   X  83      95.400 105.200   1.570  0.00  0.00            
ATOM   1779  C6  G   X  83      96.410 106.210   2.000  0.00  0.00            
ATOM   1780  O6  G   X  83      96.360 107.130   2.850  0.00  0.00            
ATOM   1781  N1  G   X  83      97.600 106.060   1.380  0.00  0.00            
ATOM   1782  C2  G   X  83      97.990 104.960   0.800  0.00  0.00            
ATOM   1783  N2  G   X  83      99.240 104.970   0.510  0.00  0.00            
ATOM   1784  N3  G   X  83      97.140 103.930   0.490  0.00  0.00            
ATOM   1785  C4  G   X  83      95.870 104.170   0.850  0.00  0.00            
ATOM   1786  C3' G   X  83      94.170 100.400   1.200  0.00  0.00            
ATOM   1787  C2' G   X  83      95.420 101.060   0.610  0.00  0.00            
ATOM   1788  O2' G   X  83      96.140 100.170  -0.220  0.00  0.00            
ATOM   1789  O3' G   X  83      94.490  99.080   1.670  0.00  0.00            
ATOM   1790  P   A   X  84      95.170  98.860   3.060  0.00  0.00            
ATOM   1791  OP1 A   X  84      95.270  97.410   3.250  0.00  0.00            
ATOM   1792  OP2 A   X  84      94.440  99.670   4.070  0.00  0.00            
ATOM   1793  O5' A   X  84      96.680  99.470   3.000  0.00  0.00            
ATOM   1794  C5' A   X  84      97.720  98.750   2.370  0.00  0.00            
ATOM   1795  C4' A   X  84      99.070  99.440   2.420  0.00  0.00            
ATOM   1796  O4' A   X  84      98.940 100.760   1.890  0.00  0.00            
ATOM   1797  C1' A   X  84      99.810 101.660   2.730  0.00  0.00            
ATOM   1798  N9  A   X  84      99.070 102.770   3.360  0.00  0.00            
ATOM   1799  C8  A   X  84      97.730 102.860   3.440  0.00  0.00            
ATOM   1800  N7  A   X  84      97.310 103.940   4.110  0.00  0.00            
ATOM   1801  C5  A   X  84      98.500 104.590   4.460  0.00  0.00            
ATOM   1802  C6  A   X  84      98.820 105.770   5.150  0.00  0.00            
ATOM   1803  N6  A   X  84      98.060 106.640   5.730  0.00  0.00            
ATOM   1804  N1  A   X  84     100.120 106.210   5.190  0.00  0.00            
ATOM   1805  C2  A   X  84     101.040 105.440   4.600  0.00  0.00            
ATOM   1806  N3  A   X  84     100.900 104.270   4.000  0.00  0.00            
ATOM   1807  C4  A   X  84      99.600 103.910   3.980  0.00  0.00            
ATOM   1808  C3' A   X  84      99.460  99.630   3.890  0.00  0.00            
ATOM   1809  C2' A   X  84     100.480 100.700   3.700  0.00  0.00            
ATOM   1810  O2' A   X  84     101.750 100.290   3.130  0.00  0.00            
ATOM   1811  O3' A   X  84      99.950  98.520   4.680  0.00  0.00            
ATOM   1812  P   G   X  85      99.660  98.390   6.250  0.00  0.00            
ATOM   1813  OP1 G   X  85     100.060  97.030   6.650  0.00  0.00            
ATOM   1814  OP2 G   X  85      98.330  98.850   6.470  0.00  0.00            
ATOM   1815  O5' G   X  85     100.630  99.460   6.930  0.00  0.00            
ATOM   1816  C5' G   X  85     102.060  99.110   7.120  0.00  0.00            
ATOM   1817  C4' G   X  85     102.910 100.290   7.530  0.00  0.00            
ATOM   1818  O4' G   X  85     102.810 101.380   6.650  0.00  0.00            
ATOM   1819  C1' G   X  85     103.020 102.590   7.480  0.00  0.00            
ATOM   1820  N9  G   X  85     101.790 103.450   7.570  0.00  0.00            
ATOM   1821  C8  G   X  85     100.500 103.070   7.400  0.00  0.00            
ATOM   1822  N7  G   X  85      99.590 103.890   7.790  0.00  0.00            
ATOM   1823  C5  G   X  85     100.380 104.950   8.160  0.00  0.00            
ATOM   1824  C6  G   X  85      99.930 106.240   8.650  0.00  0.00            
ATOM   1825  O6  G   X  85      98.730 106.560   8.910  0.00  0.00            
ATOM   1826  N1  G   X  85     100.930 107.130   8.910  0.00  0.00            
ATOM   1827  C2  G   X  85     102.270 106.870   8.810  0.00  0.00            
ATOM   1828  N2  G   X  85     103.170 107.780   9.020  0.00  0.00            
ATOM   1829  N3  G   X  85     102.700 105.680   8.360  0.00  0.00            
ATOM   1830  C4  G   X  85     101.760 104.720   8.010  0.00  0.00            
ATOM   1831  C3' G   X  85     102.550 100.820   8.990  0.00  0.00            
ATOM   1832  C2' G   X  85     103.310 102.140   8.920  0.00  0.00            
ATOM   1833  O2' G   X  85     104.680 101.940   8.790  0.00  0.00            
ATOM   1834  O3' G   X  85     103.130 100.040   9.970  0.00  0.00            
ATOM   1835  P   C   X  86     102.770 100.220  11.500  0.00  0.00            
ATOM   1836  OP1 C   X  86     103.450  99.120  12.200  0.00  0.00            
ATOM   1837  OP2 C   X  86     101.340 100.250  11.600  0.00  0.00            
ATOM   1838  O5' C   X  86     103.350 101.640  11.860  0.00  0.00            
ATOM   1839  C5' C   X  86     104.670 101.930  12.240  0.00  0.00            
ATOM   1840  C4' C   X  86     104.960 103.400  12.420  0.00  0.00            
ATOM   1841  O4' C   X  86     104.350 104.290  11.460  0.00  0.00            
ATOM   1842  C1' C   X  86     103.990 105.530  12.020  0.00  0.00            
ATOM   1843  N1  C   X  86     102.540 105.720  12.160  0.00  0.00            
ATOM   1844  C6  C   X  86     101.610 104.780  11.750  0.00  0.00            
ATOM   1845  C5  C   X  86     100.290 105.110  11.910  0.00  0.00            
ATOM   1846  C4  C   X  86      99.850 106.440  12.240  0.00  0.00            
ATOM   1847  N4  C   X  86      98.590 106.770  12.420  0.00  0.00            
ATOM   1848  N3  C   X  86     100.790 107.300  12.530  0.00  0.00            
ATOM   1849  C2  C   X  86     102.110 107.030  12.470  0.00  0.00            
ATOM   1850  O2  C   X  86     102.880 107.930  12.780  0.00  0.00            
ATOM   1851  C3' C   X  86     104.520 104.020  13.690  0.00  0.00            
ATOM   1852  C2' C   X  86     104.630 105.550  13.380  0.00  0.00            
ATOM   1853  O2' C   X  86     105.970 106.100  13.210  0.00  0.00            
ATOM   1854  O3' C   X  86     105.460 103.760  14.760  0.00  0.00            
ATOM   1855  P   C   X  87     104.910 103.080  16.070  0.00  0.00            
ATOM   1856  OP1 C   X  87     105.950 103.200  17.080  0.00  0.00            
ATOM   1857  OP2 C   X  87     104.270 101.740  15.820  0.00  0.00            
ATOM   1858  O5' C   X  87     103.660 104.040  16.540  0.00  0.00            
ATOM   1859  C5' C   X  87     103.720 105.390  16.990  0.00  0.00            
ATOM   1860  C4' C   X  87     102.270 106.020  17.010  0.00  0.00            
ATOM   1861  O4' C   X  87     101.590 106.260  15.790  0.00  0.00            
ATOM   1862  C1' C   X  87     100.280 106.010  15.980  0.00  0.00            
ATOM   1863  N1  C   X  87      99.940 104.690  15.340  0.00  0.00            
ATOM   1864  C6  C   X  87     100.850 103.730  14.990  0.00  0.00            
ATOM   1865  C5  C   X  87     100.580 102.740  14.190  0.00  0.00            
ATOM   1866  C4  C   X  87      99.180 102.600  13.820  0.00  0.00            
ATOM   1867  N4  C   X  87      98.820 101.670  12.970  0.00  0.00            
ATOM   1868  N3  C   X  87      98.330 103.550  14.130  0.00  0.00            
ATOM   1869  C2  C   X  87      98.650 104.530  14.970  0.00  0.00            
ATOM   1870  O2  C   X  87      97.800 105.280  15.280  0.00  0.00            
ATOM   1871  C3' C   X  87     101.310 105.260  17.970  0.00  0.00            
ATOM   1872  C2' C   X  87      99.980 105.860  17.520  0.00  0.00            
ATOM   1873  O2' C   X  87      99.860 107.180  18.100  0.00  0.00            
ATOM   1874  O3' C   X  87     101.710 105.310  19.290  0.00  0.00            
ATOM   1875  P   C   X  88     101.650 104.220  20.380  0.00  0.00            
ATOM   1876  OP1 C   X  88     102.150 104.820  21.640  0.00  0.00            
ATOM   1877  OP2 C   X  88     102.340 103.030  19.900  0.00  0.00            
ATOM   1878  O5' C   X  88     100.100 103.900  20.550  0.00  0.00            
ATOM   1879  C5' C   X  88      99.210 104.910  21.010  0.00  0.00            
ATOM   1880  C4' C   X  88      97.700 104.630  20.780  0.00  0.00            
ATOM   1881  O4' C   X  88      97.320 104.560  19.420  0.00  0.00            
ATOM   1882  C1' C   X  88      96.280 103.560  19.320  0.00  0.00            
ATOM   1883  N1  C   X  88      96.820 102.430  18.520  0.00  0.00            
ATOM   1884  C6  C   X  88      98.140 102.330  18.220  0.00  0.00            
ATOM   1885  C5  C   X  88      98.590 101.520  17.230  0.00  0.00            
ATOM   1886  C4  C   X  88      97.640 100.720  16.630  0.00  0.00            
ATOM   1887  N4  C   X  88      98.010  99.980  15.630  0.00  0.00            
ATOM   1888  N3  C   X  88      96.360 100.830  16.820  0.00  0.00            
ATOM   1889  C2  C   X  88      95.930 101.640  17.820  0.00  0.00            
ATOM   1890  O2  C   X  88      94.720 101.670  18.010  0.00  0.00            
ATOM   1891  C3' C   X  88      97.210 103.340  21.500  0.00  0.00            
ATOM   1892  C2' C   X  88      95.880 103.100  20.740  0.00  0.00            
ATOM   1893  O2' C   X  88      94.730 103.710  21.210  0.00  0.00            
ATOM   1894  O3' C   X  88      96.920 103.580  22.860  0.00  0.00            
ATOM   1895  P   G   X  89      96.560 102.370  23.810  0.00  0.00            
ATOM   1896  OP1 G   X  89      96.250 103.010  25.140  0.00  0.00            
ATOM   1897  OP2 G   X  89      97.680 101.460  23.850  0.00  0.00            
ATOM   1898  O5' G   X  89      95.290 101.520  23.300  0.00  0.00            
ATOM   1899  C5' G   X  89      93.970 101.910  23.530  0.00  0.00            
ATOM   1900  C4' G   X  89      93.050 100.900  22.870  0.00  0.00            
ATOM   1901  O4' G   X  89      93.420 100.590  21.550  0.00  0.00            
ATOM   1902  C1' G   X  89      93.680  99.220  21.450  0.00  0.00            
ATOM   1903  N9  G   X  89      94.820  98.980  20.670  0.00  0.00            
ATOM   1904  C8  G   X  89      96.100  99.430  20.730  0.00  0.00            
ATOM   1905  N7  G   X  89      96.860  98.980  19.800  0.00  0.00            
ATOM   1906  C5  G   X  89      96.060  98.070  19.060  0.00  0.00            
ATOM   1907  C6  G   X  89      96.230  97.270  17.840  0.00  0.00            
ATOM   1908  O6  G   X  89      97.230  97.160  17.160  0.00  0.00            
ATOM   1909  N1  G   X  89      95.150  96.590  17.420  0.00  0.00            
ATOM   1910  C2  G   X  89      93.940  96.680  18.020  0.00  0.00            
ATOM   1911  N2  G   X  89      92.970  96.060  17.550  0.00  0.00            
ATOM   1912  N3  G   X  89      93.690  97.470  19.040  0.00  0.00            
ATOM   1913  C4  G   X  89      94.820  98.070  19.630  0.00  0.00            
ATOM   1914  C3' G   X  89      92.990  99.530  23.600  0.00  0.00            
ATOM   1915  C2' G   X  89      93.840  98.590  22.860  0.00  0.00            
ATOM   1916  O2' G   X  89      93.430  97.220  22.970  0.00  0.00            
ATOM   1917  O3' G   X  89      91.680  98.960  23.750  0.00  0.00            
ATOM   1918  P   U   X  90      90.430  99.520  24.560  0.00  0.00            
ATOM   1919  OP1 U   X  90      90.760 100.790  25.210  0.00  0.00            
ATOM   1920  OP2 U   X  90      89.900  98.390  25.390  0.00  0.00            
ATOM   1921  O5' U   X  90      89.300  99.760  23.530  0.00  0.00            
ATOM   1922  C5' U   X  90      89.010 100.990  23.030  0.00  0.00            
ATOM   1923  C4' U   X  90      87.820 100.880  22.100  0.00  0.00            
ATOM   1924  O4' U   X  90      88.480 100.200  20.950  0.00  0.00            
ATOM   1925  C1' U   X  90      87.680  99.140  20.560  0.00  0.00            
ATOM   1926  N1  U   X  90      88.470  97.990  20.160  0.00  0.00            
ATOM   1927  C6  U   X  90      89.800  97.870  20.600  0.00  0.00            
ATOM   1928  C5  U   X  90      90.560  96.810  20.160  0.00  0.00            
ATOM   1929  C4  U   X  90      90.010  95.780  19.240  0.00  0.00            
ATOM   1930  O4  U   X  90      90.600  94.830  18.760  0.00  0.00            
ATOM   1931  N3  U   X  90      88.730  95.980  18.960  0.00  0.00            
ATOM   1932  C2  U   X  90      87.950  97.100  19.200  0.00  0.00            
ATOM   1933  O2  U   X  90      86.850  97.160  18.630  0.00  0.00            
ATOM   1934  C3' U   X  90      86.600 100.000  22.570  0.00  0.00            
ATOM   1935  C2' U   X  90      86.910  98.730  21.840  0.00  0.00            
ATOM   1936  O2' U   X  90      85.740  97.950  21.410  0.00  0.00            
ATOM   1937  O3' U   X  90      85.350 100.590  22.170  0.00  0.00            
ATOM   1938  P   C   X  91      84.100 100.430  23.120  0.00  0.00            
ATOM   1939  OP1 C   X  91      83.940  99.020  23.410  0.00  0.00            
ATOM   1940  OP2 C   X  91      82.900 101.170  22.590  0.00  0.00            
ATOM   1941  O5' C   X  91      84.610 101.150  24.480  0.00  0.00            
ATOM   1942  C5' C   X  91      84.620 102.600  24.710  0.00  0.00            
ATOM   1943  C4' C   X  91      85.580 103.310  25.620  0.00  0.00            
ATOM   1944  O4' C   X  91      85.490 102.910  26.900  0.00  0.00            
ATOM   1945  C1' C   X  91      86.790 103.050  27.410  0.00  0.00            
ATOM   1946  N1  C   X  91      86.980 102.530  28.820  0.00  0.00            
ATOM   1947  C6  C   X  91      87.080 103.450  29.810  0.00  0.00            
ATOM   1948  C5  C   X  91      87.000 103.040  31.060  0.00  0.00            
ATOM   1949  C4  C   X  91      86.780 101.680  31.380  0.00  0.00            
ATOM   1950  N4  C   X  91      86.900 101.230  32.600  0.00  0.00            
ATOM   1951  N3  C   X  91      86.720 100.750  30.420  0.00  0.00            
ATOM   1952  C2  C   X  91      86.790 101.170  29.120  0.00  0.00            
ATOM   1953  O2  C   X  91      86.610 100.320  28.240  0.00  0.00            
ATOM   1954  C3' C   X  91      87.000 103.120  25.170  0.00  0.00            
ATOM   1955  C2' C   X  91      87.590 102.330  26.300  0.00  0.00            
ATOM   1956  O2' C   X  91      88.960 102.390  26.620  0.00  0.00            
ATOM   1957  O3' C   X  91      87.730 104.330  24.940  0.00  0.00            
ATOM   1958  P   A   X  92      87.650 105.090  23.460  0.00  0.00            
ATOM   1959  OP1 A   X  92      88.070 106.470  23.740  0.00  0.00            
ATOM   1960  OP2 A   X  92      86.300 104.890  22.800  0.00  0.00            
ATOM   1961  O5' A   X  92      88.770 104.370  22.520  0.00  0.00            
ATOM   1962  C5' A   X  92      90.180 104.440  22.860  0.00  0.00            
ATOM   1963  C4' A   X  92      91.040 104.400  21.650  0.00  0.00            
ATOM   1964  O4' A   X  92      90.940 103.110  21.130  0.00  0.00            
ATOM   1965  C1' A   X  92      91.540 103.160  19.900  0.00  0.00            
ATOM   1966  N9  A   X  92      90.750 102.240  19.110  0.00  0.00            
ATOM   1967  C8  A   X  92      91.170 101.060  18.620  0.00  0.00            
ATOM   1968  N7  A   X  92      90.290 100.270  18.020  0.00  0.00            
ATOM   1969  C5  A   X  92      89.180 101.140  17.930  0.00  0.00            
ATOM   1970  C6  A   X  92      87.840 101.030  17.530  0.00  0.00            
ATOM   1971  N6  A   X  92      87.450 100.000  16.820  0.00  0.00            
ATOM   1972  N1  A   X  92      86.930 101.950  17.750  0.00  0.00            
ATOM   1973  C2  A   X  92      87.360 103.030  18.440  0.00  0.00            
ATOM   1974  N3  A   X  92      88.500 103.260  18.960  0.00  0.00            
ATOM   1975  C4  A   X  92      89.380 102.250  18.730  0.00  0.00            
ATOM   1976  C3' A   X  92      90.780 105.310  20.430  0.00  0.00            
ATOM   1977  C2' A   X  92      91.530 104.550  19.270  0.00  0.00            
ATOM   1978  O2' A   X  92      92.960 104.970  19.070  0.00  0.00            
ATOM   1979  O3' A   X  92      91.300 106.660  20.660  0.00  0.00            
ATOM   1980  P   C   X  93      90.950 107.790  19.620  0.00  0.00            
ATOM   1981  OP1 C   X  93      89.460 107.830  19.620  0.00  0.00            
ATOM   1982  OP2 C   X  93      91.700 107.530  18.400  0.00  0.00            
ATOM   1983  O5' C   X  93      91.630 108.940  20.410  0.00  0.00            
ATOM   1984  C5' C   X  93      90.880 109.870  21.160  0.00  0.00            
ATOM   1985  C4' C   X  93      91.700 110.780  22.070  0.00  0.00            
ATOM   1986  O4' C   X  93      92.620 110.010  22.740  0.00  0.00            
ATOM   1987  C1' C   X  93      93.840 110.690  22.830  0.00  0.00            
ATOM   1988  N1  C   X  93      95.000 110.110  22.030  0.00  0.00            
ATOM   1989  C6  C   X  93      94.850 108.900  21.390  0.00  0.00            
ATOM   1990  C5  C   X  93      95.920 108.300  20.790  0.00  0.00            
ATOM   1991  C4  C   X  93      97.100 109.080  20.720  0.00  0.00            
ATOM   1992  N4  C   X  93      98.090 108.580  20.010  0.00  0.00            
ATOM   1993  N3  C   X  93      97.200 110.250  21.330  0.00  0.00            
ATOM   1994  C2  C   X  93      96.240 110.760  22.100  0.00  0.00            
ATOM   1995  O2  C   X  93      96.490 111.770  22.740  0.00  0.00            
ATOM   1996  C3' C   X  93      92.460 111.950  21.400  0.00  0.00            
ATOM   1997  C2' C   X  93      93.550 112.130  22.450  0.00  0.00            
ATOM   1998  O2' C   X  93      93.040 112.790  23.600  0.00  0.00            
ATOM   1999  O3' C   X  93      91.670 113.120  21.270  0.00  0.00            
ATOM   2000  P   A   X  94      91.300 113.660  19.780  0.00  0.00            
ATOM   2001  OP1 A   X  94      90.600 114.940  19.880  0.00  0.00            
ATOM   2002  OP2 A   X  94      90.690 112.450  19.060  0.00  0.00            
ATOM   2003  O5' A   X  94      92.780 113.890  19.220  0.00  0.00            
ATOM   2004  C5' A   X  94      93.550 114.960  19.860  0.00  0.00            
ATOM   2005  C4' A   X  94      95.010 114.780  19.630  0.00  0.00            
ATOM   2006  O4' A   X  94      95.480 113.510  19.980  0.00  0.00            
ATOM   2007  C1' A   X  94      96.560 113.220  19.030  0.00  0.00            
ATOM   2008  N9  A   X  94      96.320 111.990  18.300  0.00  0.00            
ATOM   2009  C8  A   X  94      95.100 111.380  18.050  0.00  0.00            
ATOM   2010  N7  A   X  94      95.170 110.100  17.750  0.00  0.00            
ATOM   2011  C5  A   X  94      96.520 109.990  17.430  0.00  0.00            
ATOM   2012  C6  A   X  94      97.370 109.060  16.740  0.00  0.00            
ATOM   2013  N6  A   X  94      96.840 108.000  16.150  0.00  0.00            
ATOM   2014  N1  A   X  94      98.670 109.110  16.640  0.00  0.00            
ATOM   2015  C2  A   X  94      99.200 110.220  17.130  0.00  0.00            
ATOM   2016  N3  A   X  94      98.550 111.250  17.690  0.00  0.00            
ATOM   2017  C4  A   X  94      97.230 111.100  17.850  0.00  0.00            
ATOM   2018  C3' A   X  94      95.290 114.810  18.140  0.00  0.00            
ATOM   2019  C2' A   X  94      96.740 114.320  18.040  0.00  0.00            
ATOM   2020  O2' A   X  94      97.650 115.270  18.550  0.00  0.00            
ATOM   2021  O3' A   X  94      95.140 116.110  17.590  0.00  0.00            
ATOM   2022  P   G   X  95      94.990 116.470  16.050  0.00  0.00            
ATOM   2023  OP1 G   X  95      94.600 117.860  16.020  0.00  0.00            
ATOM   2024  OP2 G   X  95      94.120 115.430  15.380  0.00  0.00            
ATOM   2025  O5' G   X  95      96.510 116.270  15.530  0.00  0.00            
ATOM   2026  C5' G   X  95      97.430 117.270  15.610  0.00  0.00            
ATOM   2027  C4' G   X  95      98.860 116.780  15.570  0.00  0.00            
ATOM   2028  O4' G   X  95      98.970 115.550  16.270  0.00  0.00            
ATOM   2029  C1' G   X  95      99.690 114.650  15.440  0.00  0.00            
ATOM   2030  N9  G   X  95      98.880 113.480  14.970  0.00  0.00            
ATOM   2031  C8  G   X  95      97.490 113.350  14.630  0.00  0.00            
ATOM   2032  N7  G   X  95      97.120 112.170  14.200  0.00  0.00            
ATOM   2033  C5  G   X  95      98.320 111.450  14.210  0.00  0.00            
ATOM   2034  C6  G   X  95      98.600 110.180  13.560  0.00  0.00            
ATOM   2035  O6  G   X  95      97.830 109.340  13.110  0.00  0.00            
ATOM   2036  N1  G   X  95      99.960 109.970  13.440  0.00  0.00            
ATOM   2037  C2  G   X  95     100.900 110.740  13.940  0.00  0.00            
ATOM   2038  N2  G   X  95     102.130 110.370  13.710  0.00  0.00            
ATOM   2039  N3  G   X  95     100.690 111.870  14.550  0.00  0.00            
ATOM   2040  C4  G   X  95      99.390 112.220  14.660  0.00  0.00            
ATOM   2041  C3' G   X  95      99.280 116.490  14.090  0.00  0.00            
ATOM   2042  C2' G   X  95     100.240 115.360  14.220  0.00  0.00            
ATOM   2043  O2' G   X  95     101.570 115.770  14.580  0.00  0.00            
ATOM   2044  O3' G   X  95      99.810 117.650  13.490  0.00  0.00            
ATOM   2045  P   C   X  96      99.790 117.620  11.870  0.00  0.00            
ATOM   2046  OP1 C   X  96     100.470 118.910  11.420  0.00  0.00            
ATOM   2047  OP2 C   X  96      98.450 117.470  11.330  0.00  0.00            
ATOM   2048  O5' C   X  96     100.690 116.350  11.350  0.00  0.00            
ATOM   2049  C5' C   X  96     102.140 116.240  11.620  0.00  0.00            
ATOM   2050  C4' C   X  96     102.710 114.870  11.470  0.00  0.00            
ATOM   2051  O4' C   X  96     102.000 113.850  12.080  0.00  0.00            
ATOM   2052  C1' C   X  96     102.210 112.630  11.270  0.00  0.00            
ATOM   2053  N1  C   X  96     101.040 111.880  10.730  0.00  0.00            
ATOM   2054  C6  C   X  96      99.770 112.310  10.860  0.00  0.00            
ATOM   2055  C5  C   X  96      98.710 111.570  10.400  0.00  0.00            
ATOM   2056  C4  C   X  96      98.950 110.230  10.090  0.00  0.00            
ATOM   2057  N4  C   X  96      98.040 109.370   9.830  0.00  0.00            
ATOM   2058  N3  C   X  96     100.190 109.750  10.160  0.00  0.00            
ATOM   2059  C2  C   X  96     101.210 110.560  10.420  0.00  0.00            
ATOM   2060  O2  C   X  96     102.290 110.020  10.500  0.00  0.00            
ATOM   2061  C3' C   X  96     102.860 114.520  10.000  0.00  0.00            
ATOM   2062  C2' C   X  96     103.120 112.990  10.090  0.00  0.00            
ATOM   2063  O2' C   X  96     104.550 112.720  10.390  0.00  0.00            
ATOM   2064  O3' C   X  96     104.040 115.180   9.400  0.00  0.00            
ATOM   2065  P   U   X  97     104.190 115.500   7.870  0.00  0.00            
ATOM   2066  OP1 U   X  97     105.380 116.420   7.800  0.00  0.00            
ATOM   2067  OP2 U   X  97     102.930 116.070   7.300  0.00  0.00            
ATOM   2068  O5' U   X  97     104.600 114.050   7.320  0.00  0.00            
ATOM   2069  C5' U   X  97     105.900 113.770   6.960  0.00  0.00            
ATOM   2070  C4' U   X  97     105.690 112.290   6.420  0.00  0.00            
ATOM   2071  O4' U   X  97     104.890 111.400   7.190  0.00  0.00            
ATOM   2072  C1' U   X  97     104.420 110.390   6.270  0.00  0.00            
ATOM   2073  N1  U   X  97     102.890 110.170   6.450  0.00  0.00            
ATOM   2074  C6  U   X  97     102.080 111.300   6.640  0.00  0.00            
ATOM   2075  C5  U   X  97     100.780 111.140   6.660  0.00  0.00            
ATOM   2076  C4  U   X  97     100.180 109.860   6.690  0.00  0.00            
ATOM   2077  O4  U   X  97      98.930 109.590   6.790  0.00  0.00            
ATOM   2078  N3  U   X  97     101.020 108.790   6.350  0.00  0.00            
ATOM   2079  C2  U   X  97     102.410 108.900   6.160  0.00  0.00            
ATOM   2080  O2  U   X  97     103.030 107.920   5.790  0.00  0.00            
ATOM   2081  C3' U   X  97     105.070 112.340   5.010  0.00  0.00            
ATOM   2082  C2' U   X  97     104.750 110.830   4.770  0.00  0.00            
ATOM   2083  O2' U   X  97     105.870 110.070   4.190  0.00  0.00            
ATOM   2084  O3' U   X  97     106.010 112.910   4.050  0.00  0.00            
ATOM   2085  P   C   X  98     105.480 113.310   2.530  0.00  0.00            
ATOM   2086  OP1 C   X  98     106.560 114.030   1.900  0.00  0.00            
ATOM   2087  OP2 C   X  98     104.190 113.990   2.660  0.00  0.00            
ATOM   2088  O5' C   X  98     105.100 111.950   1.760  0.00  0.00            
ATOM   2089  C5' C   X  98     105.990 111.050   1.220  0.00  0.00            
ATOM   2090  C4' C   X  98     105.280 109.750   0.940  0.00  0.00            
ATOM   2091  O4' C   X  98     104.410 109.280   1.940  0.00  0.00            
ATOM   2092  C1' C   X  98     103.520 108.340   1.310  0.00  0.00            
ATOM   2093  N1  C   X  98     102.100 108.530   1.880  0.00  0.00            
ATOM   2094  C6  C   X  98     101.690 109.750   2.330  0.00  0.00            
ATOM   2095  C5  C   X  98     100.610 109.910   3.010  0.00  0.00            
ATOM   2096  C4  C   X  98      99.720 108.760   3.040  0.00  0.00            
ATOM   2097  N4  C   X  98      98.560 108.770   3.580  0.00  0.00            
ATOM   2098  N3  C   X  98      99.970 107.650   2.410  0.00  0.00            
ATOM   2099  C2  C   X  98     101.170 107.480   1.880  0.00  0.00            
ATOM   2100  O2  C   X  98     101.390 106.430   1.240  0.00  0.00            
ATOM   2101  C3' C   X  98     104.310 109.840  -0.260  0.00  0.00            
ATOM   2102  C2' C   X  98     103.690 108.470  -0.200  0.00  0.00            
ATOM   2103  O2' C   X  98     104.520 107.440  -0.720  0.00  0.00            
ATOM   2104  O3' C   X  98     105.030 110.000  -1.510  0.00  0.00            
ENDMDL
MODEL        3
ATOM      1  O5' G   X   1      92.340  85.300  12.340  0.00  0.00            
ATOM      2  C5' G   X   1      93.670  85.170  12.820  0.00  0.00            
ATOM      3  C4' G   X   1      93.830  85.820  14.180  0.00  0.00            
ATOM      4  O4' G   X   1      93.480  87.180  14.100  0.00  0.00            
ATOM      5  C1' G   X   1      92.700  87.540  15.180  0.00  0.00            
ATOM      6  N9  G   X   1      91.250  87.830  14.860  0.00  0.00            
ATOM      7  C8  G   X   1      90.700  88.020  13.680  0.00  0.00            
ATOM      8  N7  G   X   1      89.410  88.350  13.750  0.00  0.00            
ATOM      9  C5  G   X   1      89.180  88.620  15.070  0.00  0.00            
ATOM     10  C6  G   X   1      88.030  89.050  15.880  0.00  0.00            
ATOM     11  O6  G   X   1      86.850  89.260  15.490  0.00  0.00            
ATOM     12  N1  G   X   1      88.160  89.190  17.190  0.00  0.00            
ATOM     13  C2  G   X   1      89.320  88.850  17.810  0.00  0.00            
ATOM     14  N2  G   X   1      89.320  89.010  19.070  0.00  0.00            
ATOM     15  N3  G   X   1      90.400  88.360  17.160  0.00  0.00            
ATOM     16  C4  G   X   1      90.310  88.300  15.800  0.00  0.00            
ATOM     17  C3' G   X   1      92.990  85.170  15.260  0.00  0.00            
ATOM     18  C2' G   X   1      92.720  86.380  16.170  0.00  0.00            
ATOM     19  O2' G   X   1      93.830  86.630  16.980  0.00  0.00            
ATOM     20  O3' G   X   1      93.490  83.990  15.790  0.00  0.00            
ATOM     21  P   G   X   2      92.510  82.890  16.200  0.00  0.00            
ATOM     22  OP1 G   X   2      93.310  81.680  16.520  0.00  0.00            
ATOM     23  OP2 G   X   2      91.430  82.720  15.150  0.00  0.00            
ATOM     24  O5' G   X   2      91.740  83.390  17.430  0.00  0.00            
ATOM     25  C5' G   X   2      92.390  83.560  18.660  0.00  0.00            
ATOM     26  C4' G   X   2      91.420  83.960  19.760  0.00  0.00            
ATOM     27  O4' G   X   2      91.060  85.350  19.700  0.00  0.00            
ATOM     28  C1' G   X   2      89.690  85.420  20.070  0.00  0.00            
ATOM     29  N9  G   X   2      88.730  85.610  18.960  0.00  0.00            
ATOM     30  C8  G   X   2      89.000  85.580  17.610  0.00  0.00            
ATOM     31  N7  G   X   2      88.010  85.950  16.810  0.00  0.00            
ATOM     32  C5  G   X   2      86.970  86.140  17.780  0.00  0.00            
ATOM     33  C6  G   X   2      85.640  86.500  17.650  0.00  0.00            
ATOM     34  O6  G   X   2      84.930  86.700  16.660  0.00  0.00            
ATOM     35  N1  G   X   2      84.890  86.430  18.790  0.00  0.00            
ATOM     36  C2  G   X   2      85.390  86.310  19.980  0.00  0.00            
ATOM     37  N2  G   X   2      84.500  86.480  21.010  0.00  0.00            
ATOM     38  N3  G   X   2      86.640  86.000  20.230  0.00  0.00            
ATOM     39  C4  G   X   2      87.410  85.930  19.070  0.00  0.00            
ATOM     40  C3' G   X   2      90.150  83.110  19.870  0.00  0.00            
ATOM     41  C2' G   X   2      89.350  84.050  20.780  0.00  0.00            
ATOM     42  O2' G   X   2      89.790  84.290  22.160  0.00  0.00            
ATOM     43  O3' G   X   2      90.190  81.820  20.380  0.00  0.00            
ATOM     44  P   C   X   3      89.060  80.720  20.140  0.00  0.00            
ATOM     45  OP1 C   X   3      89.690  79.520  20.580  0.00  0.00            
ATOM     46  OP2 C   X   3      88.750  80.790  18.700  0.00  0.00            
ATOM     47  O5' C   X   3      87.660  80.970  21.010  0.00  0.00            
ATOM     48  C5' C   X   3      87.560  81.300  22.410  0.00  0.00            
ATOM     49  C4' C   X   3      86.220  81.820  22.840  0.00  0.00            
ATOM     50  O4' C   X   3      85.940  83.110  22.300  0.00  0.00            
ATOM     51  C1' C   X   3      84.540  83.290  22.040  0.00  0.00            
ATOM     52  N1  C   X   3      84.250  83.380  20.570  0.00  0.00            
ATOM     53  C6  C   X   3      85.110  82.910  19.590  0.00  0.00            
ATOM     54  C5  C   X   3      84.830  83.010  18.260  0.00  0.00            
ATOM     55  C4  C   X   3      83.540  83.530  17.920  0.00  0.00            
ATOM     56  N4  C   X   3      83.100  83.630  16.700  0.00  0.00            
ATOM     57  N3  C   X   3      82.640  84.000  18.830  0.00  0.00            
ATOM     58  C2  C   X   3      83.010  83.840  20.130  0.00  0.00            
ATOM     59  O2  C   X   3      82.190  84.150  21.010  0.00  0.00            
ATOM     60  C3' C   X   3      85.050  81.050  22.260  0.00  0.00            
ATOM     61  C2' C   X   3      83.880  82.020  22.630  0.00  0.00            
ATOM     62  O2' C   X   3      83.670  82.280  24.060  0.00  0.00            
ATOM     63  O3' C   X   3      84.920  79.750  22.870  0.00  0.00            
ATOM     64  P   G   X   4      84.180  78.540  22.180  0.00  0.00            
ATOM     65  OP1 G   X   4      83.960  77.420  23.130  0.00  0.00            
ATOM     66  OP2 G   X   4      84.740  78.240  20.870  0.00  0.00            
ATOM     67  O5' G   X   4      82.820  79.180  21.850  0.00  0.00            
ATOM     68  C5' G   X   4      81.810  79.420  22.860  0.00  0.00            
ATOM     69  C4' G   X   4      80.440  79.790  22.330  0.00  0.00            
ATOM     70  O4' G   X   4      80.510  80.960  21.560  0.00  0.00            
ATOM     71  C1' G   X   4      79.670  80.890  20.440  0.00  0.00            
ATOM     72  N9  G   X   4      80.510  80.970  19.240  0.00  0.00            
ATOM     73  C8  G   X   4      81.790  80.680  19.070  0.00  0.00            
ATOM     74  N7  G   X   4      82.220  80.770  17.800  0.00  0.00            
ATOM     75  C5  G   X   4      81.090  81.080  17.100  0.00  0.00            
ATOM     76  C6  G   X   4      80.910  81.320  15.690  0.00  0.00            
ATOM     77  O6  G   X   4      81.650  81.050  14.740  0.00  0.00            
ATOM     78  N1  G   X   4      79.570  81.750  15.420  0.00  0.00            
ATOM     79  C2  G   X   4      78.590  81.800  16.360  0.00  0.00            
ATOM     80  N2  G   X   4      77.470  82.320  16.010  0.00  0.00            
ATOM     81  N3  G   X   4      78.800  81.650  17.690  0.00  0.00            
ATOM     82  C4  G   X   4      80.050  81.220  18.010  0.00  0.00            
ATOM     83  C3' G   X   4      79.900  78.820  21.300  0.00  0.00            
ATOM     84  C2' G   X   4      78.810  79.600  20.580  0.00  0.00            
ATOM     85  O2' G   X   4      77.630  79.750  21.470  0.00  0.00            
ATOM     86  O3' G   X   4      79.410  77.620  21.860  0.00  0.00            
ATOM     87  P   A   X   5      79.480  76.290  20.970  0.00  0.00            
ATOM     88  OP1 A   X   5      80.320  75.290  21.570  0.00  0.00            
ATOM     89  OP2 A   X   5      79.630  76.560  19.550  0.00  0.00            
ATOM     90  O5' A   X   5      77.940  75.770  21.130  0.00  0.00            
ATOM     91  C5' A   X   5      76.800  76.450  20.630  0.00  0.00            
ATOM     92  C4' A   X   5      75.540  75.490  20.590  0.00  0.00            
ATOM     93  O4' A   X   5      74.470  76.140  19.980  0.00  0.00            
ATOM     94  C1' A   X   5      74.020  75.510  18.880  0.00  0.00            
ATOM     95  N9  A   X   5      73.540  76.490  17.930  0.00  0.00            
ATOM     96  C8  A   X   5      72.340  76.500  17.350  0.00  0.00            
ATOM     97  N7  A   X   5      72.110  77.460  16.490  0.00  0.00            
ATOM     98  C5  A   X   5      73.230  78.290  16.620  0.00  0.00            
ATOM     99  C6  A   X   5      73.750  79.480  15.920  0.00  0.00            
ATOM    100  N6  A   X   5      73.070  80.180  14.950  0.00  0.00            
ATOM    101  N1  A   X   5      74.920  79.940  16.230  0.00  0.00            
ATOM    102  C2  A   X   5      75.620  79.350  17.130  0.00  0.00            
ATOM    103  N3  A   X   5      75.410  78.200  17.680  0.00  0.00            
ATOM    104  C4  A   X   5      74.150  77.670  17.480  0.00  0.00            
ATOM    105  C3' A   X   5      75.700  74.200  19.800  0.00  0.00            
ATOM    106  C2' A   X   5      75.230  74.670  18.430  0.00  0.00            
ATOM    107  O2' A   X   5      74.980  73.540  17.590  0.00  0.00            
ATOM    108  O3' A   X   5      74.910  73.150  20.310  0.00  0.00            
ATOM    109  P   C   X   6      75.440  71.710  20.590  0.00  0.00            
ATOM    110  OP1 C   X   6      76.150  71.240  19.340  0.00  0.00            
ATOM    111  OP2 C   X   6      74.250  70.900  20.950  0.00  0.00            
ATOM    112  O5' C   X   6      76.460  71.840  21.800  0.00  0.00            
ATOM    113  C5' C   X   6      75.960  72.020  23.130  0.00  0.00            
ATOM    114  C4' C   X   6      77.110  72.060  24.150  0.00  0.00            
ATOM    115  O4' C   X   6      77.840  70.840  24.330  0.00  0.00            
ATOM    116  C1' C   X   6      79.190  71.160  23.960  0.00  0.00            
ATOM    117  N1  C   X   6      79.820  70.080  23.180  0.00  0.00            
ATOM    118  C6  C   X   6      79.100  69.340  22.280  0.00  0.00            
ATOM    119  C5  C   X   6      79.740  68.490  21.440  0.00  0.00            
ATOM    120  C4  C   X   6      81.100  68.330  21.650  0.00  0.00            
ATOM    121  N4  C   X   6      81.750  67.700  20.740  0.00  0.00            
ATOM    122  N3  C   X   6      81.850  68.950  22.570  0.00  0.00            
ATOM    123  C2  C   X   6      81.210  69.840  23.280  0.00  0.00            
ATOM    124  O2  C   X   6      81.880  70.480  24.110  0.00  0.00            
ATOM    125  C3' C   X   6      78.100  73.280  23.850  0.00  0.00            
ATOM    126  C2' C   X   6      79.180  72.470  23.200  0.00  0.00            
ATOM    127  O2' C   X   6      80.440  73.120  23.110  0.00  0.00            
ATOM    128  O3' C   X   6      78.540  73.930  24.990  0.00  0.00            
ATOM    129  P   G   X   7      77.690  74.710  26.000  0.00  0.00            
ATOM    130  OP1 G   X   7      78.580  75.630  26.680  0.00  0.00            
ATOM    131  OP2 G   X   7      76.970  73.770  26.880  0.00  0.00            
ATOM    132  O5' G   X   7      76.540  75.570  25.200  0.00  0.00            
ATOM    133  C5' G   X   7      76.820  76.840  24.610  0.00  0.00            
ATOM    134  C4' G   X   7      75.640  77.740  24.180  0.00  0.00            
ATOM    135  O4' G   X   7      74.910  77.090  23.190  0.00  0.00            
ATOM    136  C1' G   X   7      73.520  77.270  23.370  0.00  0.00            
ATOM    137  N9  G   X   7      72.730  76.230  22.690  0.00  0.00            
ATOM    138  C8  G   X   7      72.520  74.900  23.140  0.00  0.00            
ATOM    139  N7  G   X   7      71.700  74.220  22.310  0.00  0.00            
ATOM    140  C5  G   X   7      71.300  75.170  21.380  0.00  0.00            
ATOM    141  C6  G   X   7      70.260  75.150  20.400  0.00  0.00            
ATOM    142  O6  G   X   7      69.620  74.200  20.010  0.00  0.00            
ATOM    143  N1  G   X   7      70.020  76.370  19.790  0.00  0.00            
ATOM    144  C2  G   X   7      70.730  77.490  20.020  0.00  0.00            
ATOM    145  N2  G   X   7      70.400  78.580  19.290  0.00  0.00            
ATOM    146  N3  G   X   7      71.730  77.610  20.940  0.00  0.00            
ATOM    147  C4  G   X   7      71.870  76.410  21.610  0.00  0.00            
ATOM    148  C3' G   X   7      74.630  78.110  25.260  0.00  0.00            
ATOM    149  C2' G   X   7      73.470  77.150  24.880  0.00  0.00            
ATOM    150  O2' G   X   7      72.290  77.410  25.470  0.00  0.00            
ATOM    151  O3' G   X   7      74.170  79.460  25.210  0.00  0.00            
ATOM    152  P   A   X   8      74.110  80.420  26.560  0.00  0.00            
ATOM    153  OP1 A   X   8      74.240  79.670  27.810  0.00  0.00            
ATOM    154  OP2 A   X   8      72.940  81.350  26.480  0.00  0.00            
ATOM    155  O5' A   X   8      75.370  81.310  26.340  0.00  0.00            
ATOM    156  C5' A   X   8      76.720  80.850  26.720  0.00  0.00            
ATOM    157  C4' A   X   8      77.760  81.500  25.820  0.00  0.00            
ATOM    158  O4' A   X   8      77.750  81.170  24.420  0.00  0.00            
ATOM    159  C1' A   X   8      77.910  82.330  23.670  0.00  0.00            
ATOM    160  N9  A   X   8      76.600  82.690  23.160  0.00  0.00            
ATOM    161  C8  A   X   8      75.490  81.830  23.180  0.00  0.00            
ATOM    162  N7  A   X   8      74.470  82.480  22.590  0.00  0.00            
ATOM    163  C5  A   X   8      74.980  83.660  22.090  0.00  0.00            
ATOM    164  C6  A   X   8      74.430  84.720  21.320  0.00  0.00            
ATOM    165  N6  A   X   8      73.190  84.770  20.860  0.00  0.00            
ATOM    166  N1  A   X   8      75.210  85.740  21.010  0.00  0.00            
ATOM    167  C2  A   X   8      76.500  85.730  21.360  0.00  0.00            
ATOM    168  N3  A   X   8      77.170  84.770  22.010  0.00  0.00            
ATOM    169  C4  A   X   8      76.320  83.820  22.400  0.00  0.00            
ATOM    170  C3' A   X   8      77.840  82.970  26.050  0.00  0.00            
ATOM    171  C2' A   X   8      78.500  83.340  24.690  0.00  0.00            
ATOM    172  O2' A   X   8      79.850  83.080  24.730  0.00  0.00            
ATOM    173  O3' A   X   8      78.560  83.330  27.180  0.00  0.00            
ATOM    174  P   U   X   9      78.100  84.380  28.180  0.00  0.00            
ATOM    175  OP1 U   X   9      79.210  84.740  29.030  0.00  0.00            
ATOM    176  OP2 U   X   9      76.760  84.080  28.830  0.00  0.00            
ATOM    177  O5' U   X   9      77.670  85.620  27.230  0.00  0.00            
ATOM    178  C5' U   X   9      78.610  86.530  26.730  0.00  0.00            
ATOM    179  C4' U   X   9      77.940  87.640  25.900  0.00  0.00            
ATOM    180  O4' U   X   9      77.300  87.000  24.760  0.00  0.00            
ATOM    181  C1' U   X   9      76.190  87.810  24.360  0.00  0.00            
ATOM    182  N1  U   X   9      74.910  87.030  24.290  0.00  0.00            
ATOM    183  C6  U   X   9      74.760  85.800  24.960  0.00  0.00            
ATOM    184  C5  U   X   9      73.580  85.110  24.900  0.00  0.00            
ATOM    185  C4  U   X   9      72.530  85.690  24.050  0.00  0.00            
ATOM    186  O4  U   X   9      71.400  85.280  23.900  0.00  0.00            
ATOM    187  N3  U   X   9      72.800  86.780  23.300  0.00  0.00            
ATOM    188  C2  U   X   9      73.920  87.520  23.480  0.00  0.00            
ATOM    189  O2  U   X   9      73.970  88.600  22.870  0.00  0.00            
ATOM    190  C3' U   X   9      76.760  88.420  26.600  0.00  0.00            
ATOM    191  C2' U   X   9      76.020  88.950  25.390  0.00  0.00            
ATOM    192  O2' U   X   9      76.540  90.200  24.900  0.00  0.00            
ATOM    193  O3' U   X   9      77.240  89.420  27.540  0.00  0.00            
ATOM    194  P   C   X  10      76.330  89.820  28.760  0.00  0.00            
ATOM    195  OP1 C   X  10      76.740  91.210  29.260  0.00  0.00            
ATOM    196  OP2 C   X  10      76.230  88.640  29.660  0.00  0.00            
ATOM    197  O5' C   X  10      74.880  90.070  28.180  0.00  0.00            
ATOM    198  C5' C   X  10      74.390  91.300  27.620  0.00  0.00            
ATOM    199  C4' C   X  10      72.950  91.240  27.340  0.00  0.00            
ATOM    200  O4' C   X  10      72.630  90.130  26.570  0.00  0.00            
ATOM    201  C1' C   X  10      71.280  89.730  26.870  0.00  0.00            
ATOM    202  N1  C   X  10      71.380  88.310  27.340  0.00  0.00            
ATOM    203  C6  C   X  10      72.590  87.650  27.460  0.00  0.00            
ATOM    204  C5  C   X  10      72.560  86.290  27.790  0.00  0.00            
ATOM    205  C4  C   X  10      71.290  85.660  27.970  0.00  0.00            
ATOM    206  N4  C   X  10      71.300  84.440  28.370  0.00  0.00            
ATOM    207  N3  C   X  10      70.150  86.250  27.870  0.00  0.00            
ATOM    208  C2  C   X  10      70.200  87.570  27.560  0.00  0.00            
ATOM    209  O2  C   X  10      69.150  88.140  27.570  0.00  0.00            
ATOM    210  C3' C   X  10      72.110  91.140  28.610  0.00  0.00            
ATOM    211  C2' C   X  10      70.780  90.730  27.880  0.00  0.00            
ATOM    212  O2' C   X  10      70.050  91.830  27.330  0.00  0.00            
ATOM    213  O3' C   X  10      72.200  92.390  29.260  0.00  0.00            
ATOM    214  P   C   X  11      71.910  92.450  30.820  0.00  0.00            
ATOM    215  OP1 C   X  11      71.760  93.890  31.180  0.00  0.00            
ATOM    216  OP2 C   X  11      73.080  91.650  31.390  0.00  0.00            
ATOM    217  O5' C   X  11      70.600  91.660  31.040  0.00  0.00            
ATOM    218  C5' C   X  11      69.430  92.300  30.640  0.00  0.00            
ATOM    219  C4' C   X  11      68.200  91.450  30.940  0.00  0.00            
ATOM    220  O4' C   X  11      68.270  90.170  30.230  0.00  0.00            
ATOM    221  C1' C   X  11      67.780  89.130  31.050  0.00  0.00            
ATOM    222  N1  C   X  11      68.830  88.070  31.350  0.00  0.00            
ATOM    223  C6  C   X  11      70.210  88.190  31.240  0.00  0.00            
ATOM    224  C5  C   X  11      70.970  87.100  31.600  0.00  0.00            
ATOM    225  C4  C   X  11      70.250  85.870  31.850  0.00  0.00            
ATOM    226  N4  C   X  11      70.840  84.660  32.060  0.00  0.00            
ATOM    227  N3  C   X  11      68.960  85.710  32.000  0.00  0.00            
ATOM    228  C2  C   X  11      68.220  86.850  31.810  0.00  0.00            
ATOM    229  O2  C   X  11      67.010  86.760  31.860  0.00  0.00            
ATOM    230  C3' C   X  11      68.050  91.090  32.500  0.00  0.00            
ATOM    231  C2' C   X  11      67.290  89.730  32.400  0.00  0.00            
ATOM    232  O2' C   X  11      65.860  89.950  32.280  0.00  0.00            
ATOM    233  O3' C   X  11      67.430  92.000  33.330  0.00  0.00            
ATOM    234  P   G   X  12      67.660  91.870  34.970  0.00  0.00            
ATOM    235  OP1 G   X  12      67.130  93.070  35.600  0.00  0.00            
ATOM    236  OP2 G   X  12      69.070  91.430  35.220  0.00  0.00            
ATOM    237  O5' G   X  12      66.760  90.680  35.440  0.00  0.00            
ATOM    238  C5' G   X  12      65.320  90.770  35.680  0.00  0.00            
ATOM    239  C4' G   X  12      64.760  89.440  36.180  0.00  0.00            
ATOM    240  O4' G   X  12      64.850  88.320  35.260  0.00  0.00            
ATOM    241  C1' G   X  12      64.940  87.130  36.120  0.00  0.00            
ATOM    242  N9  G   X  12      66.320  86.530  35.890  0.00  0.00            
ATOM    243  C8  G   X  12      67.510  87.150  35.560  0.00  0.00            
ATOM    244  N7  G   X  12      68.530  86.380  35.550  0.00  0.00            
ATOM    245  C5  G   X  12      67.970  85.120  35.790  0.00  0.00            
ATOM    246  C6  G   X  12      68.530  83.830  36.040  0.00  0.00            
ATOM    247  O6  G   X  12      69.700  83.470  36.050  0.00  0.00            
ATOM    248  N1  G   X  12      67.640  82.840  36.300  0.00  0.00            
ATOM    249  C2  G   X  12      66.360  83.040  36.480  0.00  0.00            
ATOM    250  N2  G   X  12      65.660  82.070  36.920  0.00  0.00            
ATOM    251  N3  G   X  12      65.730  84.220  36.350  0.00  0.00            
ATOM    252  C4  G   X  12      66.610  85.230  35.980  0.00  0.00            
ATOM    253  C3' G   X  12      65.240  89.070  37.540  0.00  0.00            
ATOM    254  C2' G   X  12      64.770  87.610  37.570  0.00  0.00            
ATOM    255  O2' G   X  12      63.360  87.420  37.750  0.00  0.00            
ATOM    256  O3' G   X  12      64.760  89.890  38.620  0.00  0.00            
ATOM    257  P   G   X  13      65.500  89.770  40.030  0.00  0.00            
ATOM    258  OP1 G   X  13      64.750  90.760  40.880  0.00  0.00            
ATOM    259  OP2 G   X  13      66.930  89.920  39.880  0.00  0.00            
ATOM    260  O5' G   X  13      65.230  88.300  40.640  0.00  0.00            
ATOM    261  C5' G   X  13      64.060  87.780  41.110  0.00  0.00            
ATOM    262  C4' G   X  13      64.160  86.250  41.480  0.00  0.00            
ATOM    263  O4' G   X  13      64.520  85.510  40.290  0.00  0.00            
ATOM    264  C1' G   X  13      65.410  84.420  40.740  0.00  0.00            
ATOM    265  N9  G   X  13      66.760  84.630  40.150  0.00  0.00            
ATOM    266  C8  G   X  13      67.420  85.720  39.590  0.00  0.00            
ATOM    267  N7  G   X  13      68.660  85.460  39.260  0.00  0.00            
ATOM    268  C5  G   X  13      68.820  84.090  39.500  0.00  0.00            
ATOM    269  C6  G   X  13      69.910  83.180  39.310  0.00  0.00            
ATOM    270  O6  G   X  13      71.030  83.490  38.850  0.00  0.00            
ATOM    271  N1  G   X  13      69.590  81.900  39.740  0.00  0.00            
ATOM    272  C2  G   X  13      68.370  81.510  40.260  0.00  0.00            
ATOM    273  N2  G   X  13      68.220  80.210  40.580  0.00  0.00            
ATOM    274  N3  G   X  13      67.370  82.310  40.370  0.00  0.00            
ATOM    275  C4  G   X  13      67.620  83.580  40.050  0.00  0.00            
ATOM    276  C3' G   X  13      65.140  85.940  42.650  0.00  0.00            
ATOM    277  C2' G   X  13      65.430  84.440  42.310  0.00  0.00            
ATOM    278  O2' G   X  13      64.340  83.540  42.650  0.00  0.00            
ATOM    279  O3' G   X  13      64.600  86.110  43.930  0.00  0.00            
ATOM    280  P   C   X  14      65.410  86.400  45.280  0.00  0.00            
ATOM    281  OP1 C   X  14      66.760  85.820  45.240  0.00  0.00            
ATOM    282  OP2 C   X  14      64.590  86.130  46.490  0.00  0.00            
ATOM    283  O5' C   X  14      65.670  87.970  45.280  0.00  0.00            
ATOM    284  C5' C   X  14      66.360  88.680  44.180  0.00  0.00            
ATOM    285  C4' C   X  14      66.910  90.100  44.580  0.00  0.00            
ATOM    286  O4' C   X  14      65.910  91.020  44.800  0.00  0.00            
ATOM    287  C1' C   X  14      65.920  91.240  46.180  0.00  0.00            
ATOM    288  N1  C   X  14      64.620  91.170  46.860  0.00  0.00            
ATOM    289  C6  C   X  14      63.650  90.340  46.370  0.00  0.00            
ATOM    290  C5  C   X  14      62.480  90.230  47.050  0.00  0.00            
ATOM    291  C4  C   X  14      62.230  90.960  48.240  0.00  0.00            
ATOM    292  N4  C   X  14      61.170  90.670  48.920  0.00  0.00            
ATOM    293  N3  C   X  14      63.070  91.920  48.510  0.00  0.00            
ATOM    294  C2  C   X  14      64.250  92.060  47.870  0.00  0.00            
ATOM    295  O2  C   X  14      65.030  92.940  48.280  0.00  0.00            
ATOM    296  C3' C   X  14      67.900  89.910  45.720  0.00  0.00            
ATOM    297  C2' C   X  14      66.930  90.290  46.850  0.00  0.00            
ATOM    298  O2' C   X  14      67.480  90.900  47.980  0.00  0.00            
ATOM    299  O3' C   X  14      68.960  90.920  45.630  0.00  0.00            
ATOM    300  P   C   X  15      70.160  90.730  44.590  0.00  0.00            
ATOM    301  OP1 C   X  15      70.860  92.040  44.610  0.00  0.00            
ATOM    302  OP2 C   X  15      69.700  90.260  43.310  0.00  0.00            
ATOM    303  O5' C   X  15      71.250  89.660  45.230  0.00  0.00            
ATOM    304  C5' C   X  15      72.270  89.240  44.420  0.00  0.00            
ATOM    305  C4' C   X  15      73.150  88.340  45.230  0.00  0.00            
ATOM    306  O4' C   X  15      72.700  86.960  45.120  0.00  0.00            
ATOM    307  C1' C   X  15      73.730  86.140  44.660  0.00  0.00            
ATOM    308  N1  C   X  15      73.250  84.890  44.000  0.00  0.00            
ATOM    309  C6  C   X  15      73.620  83.680  44.530  0.00  0.00            
ATOM    310  C5  C   X  15      73.510  82.530  43.800  0.00  0.00            
ATOM    311  C4  C   X  15      72.960  82.660  42.560  0.00  0.00            
ATOM    312  N4  C   X  15      72.940  81.600  41.880  0.00  0.00            
ATOM    313  N3  C   X  15      72.390  83.740  42.030  0.00  0.00            
ATOM    314  C2  C   X  15      72.580  84.900  42.750  0.00  0.00            
ATOM    315  O2  C   X  15      72.190  85.950  42.200  0.00  0.00            
ATOM    316  C3' C   X  15      74.560  88.340  44.610  0.00  0.00            
ATOM    317  C2' C   X  15      74.620  86.990  43.810  0.00  0.00            
ATOM    318  O2' C   X  15      75.880  86.450  43.610  0.00  0.00            
ATOM    319  O3' C   X  15      75.570  88.260  45.540  0.00  0.00            
ATOM    320  P   A   X  16      75.970  89.500  46.560  0.00  0.00            
ATOM    321  OP1 A   X  16      76.500  88.930  47.760  0.00  0.00            
ATOM    322  OP2 A   X  16      74.790  90.410  46.700  0.00  0.00            
ATOM    323  O5' A   X  16      77.120  90.280  45.760  0.00  0.00            
ATOM    324  C5' A   X  16      76.670  91.260  44.790  0.00  0.00            
ATOM    325  C4' A   X  16      77.880  91.910  44.090  0.00  0.00            
ATOM    326  O4' A   X  16      78.630  92.720  44.980  0.00  0.00            
ATOM    327  C1' A   X  16      80.020  92.430  44.830  0.00  0.00            
ATOM    328  N9  A   X  16      80.470  91.540  45.910  0.00  0.00            
ATOM    329  C8  A   X  16      79.770  91.170  47.000  0.00  0.00            
ATOM    330  N7  A   X  16      80.460  90.520  47.940  0.00  0.00            
ATOM    331  C5  A   X  16      81.740  90.540  47.420  0.00  0.00            
ATOM    332  C6  A   X  16      82.960  90.010  47.900  0.00  0.00            
ATOM    333  N6  A   X  16      83.200  89.450  49.030  0.00  0.00            
ATOM    334  N1  A   X  16      84.070  90.160  47.140  0.00  0.00            
ATOM    335  C2  A   X  16      83.960  90.870  46.010  0.00  0.00            
ATOM    336  N3  A   X  16      82.880  91.380  45.430  0.00  0.00            
ATOM    337  C4  A   X  16      81.760  91.130  46.140  0.00  0.00            
ATOM    338  C3' A   X  16      78.890  90.820  43.520  0.00  0.00            
ATOM    339  C2' A   X  16      80.130  91.680  43.560  0.00  0.00            
ATOM    340  O2' A   X  16      80.210  92.610  42.450  0.00  0.00            
ATOM    341  O3' A   X  16      78.600  90.380  42.200  0.00  0.00            
ATOM    342  P   U   X  17      78.550  88.920  41.670  0.00  0.00            
ATOM    343  OP1 U   X  17      78.250  89.040  40.220  0.00  0.00            
ATOM    344  OP2 U   X  17      77.600  88.220  42.500  0.00  0.00            
ATOM    345  O5' U   X  17      79.950  88.460  41.760  0.00  0.00            
ATOM    346  C5' U   X  17      80.970  89.000  40.940  0.00  0.00            
ATOM    347  C4' U   X  17      82.310  88.420  41.140  0.00  0.00            
ATOM    348  O4' U   X  17      82.880  88.720  42.410  0.00  0.00            
ATOM    349  C1' U   X  17      83.540  87.530  42.900  0.00  0.00            
ATOM    350  N1  U   X  17      83.770  87.490  44.330  0.00  0.00            
ATOM    351  C6  U   X  17      82.700  87.470  45.200  0.00  0.00            
ATOM    352  C5  U   X  17      82.930  87.200  46.510  0.00  0.00            
ATOM    353  C4  U   X  17      84.240  86.940  47.090  0.00  0.00            
ATOM    354  O4  U   X  17      84.490  86.530  48.230  0.00  0.00            
ATOM    355  N3  U   X  17      85.270  87.000  46.160  0.00  0.00            
ATOM    356  C2  U   X  17      85.040  87.150  44.780  0.00  0.00            
ATOM    357  O2  U   X  17      85.930  86.850  43.990  0.00  0.00            
ATOM    358  C3' U   X  17      82.210  86.880  41.000  0.00  0.00            
ATOM    359  C2' U   X  17      82.660  86.400  42.380  0.00  0.00            
ATOM    360  O2' U   X  17      83.380  85.150  42.350  0.00  0.00            
ATOM    361  O3' U   X  17      83.080  86.510  39.970  0.00  0.00            
ATOM    362  P   C   X  18      82.690  85.630  38.700  0.00  0.00            
ATOM    363  OP1 C   X  18      83.950  85.330  37.950  0.00  0.00            
ATOM    364  OP2 C   X  18      81.560  86.340  38.030  0.00  0.00            
ATOM    365  O5' C   X  18      82.160  84.320  39.370  0.00  0.00            
ATOM    366  C5' C   X  18      82.880  83.090  39.300  0.00  0.00            
ATOM    367  C4' C   X  18      82.320  82.040  40.210  0.00  0.00            
ATOM    368  O4' C   X  18      82.200  82.550  41.550  0.00  0.00            
ATOM    369  C1' C   X  18      81.030  81.940  42.120  0.00  0.00            
ATOM    370  N1  C   X  18      80.260  83.080  42.710  0.00  0.00            
ATOM    371  C6  C   X  18      79.750  84.130  41.910  0.00  0.00            
ATOM    372  C5  C   X  18      79.150  85.220  42.480  0.00  0.00            
ATOM    373  C4  C   X  18      79.260  85.310  43.880  0.00  0.00            
ATOM    374  N4  C   X  18      78.770  86.340  44.420  0.00  0.00            
ATOM    375  N3  C   X  18      79.880  84.490  44.600  0.00  0.00            
ATOM    376  C2  C   X  18      80.350  83.330  44.070  0.00  0.00            
ATOM    377  O2  C   X  18      80.820  82.570  44.880  0.00  0.00            
ATOM    378  C3' C   X  18      80.880  81.650  39.790  0.00  0.00            
ATOM    379  C2' C   X  18      80.350  81.030  41.120  0.00  0.00            
ATOM    380  O2' C   X  18      80.870  79.730  41.480  0.00  0.00            
ATOM    381  O3' C   X  18      80.920  80.800  38.690  0.00  0.00            
ATOM    382  P   A   X  19      79.660  80.370  37.840  0.00  0.00            
ATOM    383  OP1 A   X  19      80.180  79.730  36.620  0.00  0.00            
ATOM    384  OP2 A   X  19      78.720  81.530  37.720  0.00  0.00            
ATOM    385  O5' A   X  19      78.830  79.280  38.580  0.00  0.00            
ATOM    386  C5' A   X  19      79.390  77.950  38.920  0.00  0.00            
ATOM    387  C4' A   X  19      78.570  77.030  39.890  0.00  0.00            
ATOM    388  O4' A   X  19      78.540  77.670  41.100  0.00  0.00            
ATOM    389  C1' A   X  19      77.180  77.950  41.420  0.00  0.00            
ATOM    390  N9  A   X  19      76.770  79.400  41.280  0.00  0.00            
ATOM    391  C8  A   X  19      76.250  79.990  40.160  0.00  0.00            
ATOM    392  N7  A   X  19      75.990  81.260  40.310  0.00  0.00            
ATOM    393  C5  A   X  19      76.410  81.590  41.560  0.00  0.00            
ATOM    394  C6  A   X  19      76.340  82.750  42.410  0.00  0.00            
ATOM    395  N6  A   X  19      75.870  83.920  41.980  0.00  0.00            
ATOM    396  N1  A   X  19      76.720  82.660  43.670  0.00  0.00            
ATOM    397  C2  A   X  19      77.240  81.490  44.100  0.00  0.00            
ATOM    398  N3  A   X  19      77.430  80.350  43.430  0.00  0.00            
ATOM    399  C4  A   X  19      76.930  80.440  42.130  0.00  0.00            
ATOM    400  C3' A   X  19      77.150  76.610  39.490  0.00  0.00            
ATOM    401  C2' A   X  19      76.290  76.960  40.650  0.00  0.00            
ATOM    402  O2' A   X  19      75.920  75.800  41.440  0.00  0.00            
ATOM    403  O3' A   X  19      77.260  75.210  39.070  0.00  0.00            
ATOM    404  P   C   X  20      76.380  74.650  37.920  0.00  0.00            
ATOM    405  OP1 C   X  20      76.880  73.290  37.670  0.00  0.00            
ATOM    406  OP2 C   X  20      76.350  75.620  36.790  0.00  0.00            
ATOM    407  O5' C   X  20      74.940  74.700  38.470  0.00  0.00            
ATOM    408  C5' C   X  20      74.420  73.760  39.370  0.00  0.00            
ATOM    409  C4' C   X  20      73.070  74.230  39.990  0.00  0.00            
ATOM    410  O4' C   X  20      73.250  75.520  40.580  0.00  0.00            
ATOM    411  C1' C   X  20      72.110  76.430  40.450  0.00  0.00            
ATOM    412  N1  C   X  20      72.280  77.680  39.650  0.00  0.00            
ATOM    413  C6  C   X  20      73.400  77.830  38.780  0.00  0.00            
ATOM    414  C5  C   X  20      73.670  79.050  38.310  0.00  0.00            
ATOM    415  C4  C   X  20      72.900  80.160  38.760  0.00  0.00            
ATOM    416  N4  C   X  20      73.280  81.340  38.380  0.00  0.00            
ATOM    417  N3  C   X  20      71.810  80.010  39.530  0.00  0.00            
ATOM    418  C2  C   X  20      71.480  78.790  39.970  0.00  0.00            
ATOM    419  O2  C   X  20      70.610  78.780  40.900  0.00  0.00            
ATOM    420  C3' C   X  20      72.040  74.520  38.980  0.00  0.00            
ATOM    421  C2' C   X  20      71.130  75.350  39.930  0.00  0.00            
ATOM    422  O2' C   X  20      70.490  74.660  41.050  0.00  0.00            
ATOM    423  O3' C   X  20      71.480  73.260  38.430  0.00  0.00            
ATOM    424  P   C   X  21      70.870  73.270  37.040  0.00  0.00            
ATOM    425  OP1 C   X  21      70.370  71.920  36.630  0.00  0.00            
ATOM    426  OP2 C   X  21      71.700  74.000  36.090  0.00  0.00            
ATOM    427  O5' C   X  21      69.560  74.060  37.320  0.00  0.00            
ATOM    428  C5' C   X  21      68.470  73.590  38.110  0.00  0.00            
ATOM    429  C4' C   X  21      67.490  74.750  38.260  0.00  0.00            
ATOM    430  O4' C   X  21      67.990  75.850  39.060  0.00  0.00            
ATOM    431  C1' C   X  21      67.340  76.930  38.510  0.00  0.00            
ATOM    432  N1  C   X  21      68.250  77.850  37.790  0.00  0.00            
ATOM    433  C6  C   X  21      69.480  77.490  37.210  0.00  0.00            
ATOM    434  C5  C   X  21      70.190  78.460  36.590  0.00  0.00            
ATOM    435  C4  C   X  21      69.740  79.830  36.720  0.00  0.00            
ATOM    436  N4  C   X  21      70.610  80.810  36.440  0.00  0.00            
ATOM    437  N3  C   X  21      68.510  80.150  37.100  0.00  0.00            
ATOM    438  C2  C   X  21      67.720  79.160  37.580  0.00  0.00            
ATOM    439  O2  C   X  21      66.550  79.490  37.880  0.00  0.00            
ATOM    440  C3' C   X  21      66.900  75.260  36.910  0.00  0.00            
ATOM    441  C2' C   X  21      66.320  76.530  37.390  0.00  0.00            
ATOM    442  O2' C   X  21      65.110  76.460  38.040  0.00  0.00            
ATOM    443  O3' C   X  21      65.950  74.320  36.380  0.00  0.00            
ATOM    444  P   G   X  22      65.870  74.320  34.810  0.00  0.00            
ATOM    445  OP1 G   X  22      64.790  73.340  34.450  0.00  0.00            
ATOM    446  OP2 G   X  22      67.190  74.130  34.270  0.00  0.00            
ATOM    447  O5' G   X  22      65.400  75.790  34.390  0.00  0.00            
ATOM    448  C5' G   X  22      64.030  76.010  34.480  0.00  0.00            
ATOM    449  C4' G   X  22      63.640  77.530  34.550  0.00  0.00            
ATOM    450  O4' G   X  22      64.380  78.390  35.440  0.00  0.00            
ATOM    451  C1' G   X  22      64.490  79.710  34.840  0.00  0.00            
ATOM    452  N9  G   X  22      65.860  79.960  34.300  0.00  0.00            
ATOM    453  C8  G   X  22      66.930  79.120  34.230  0.00  0.00            
ATOM    454  N7  G   X  22      67.940  79.700  33.630  0.00  0.00            
ATOM    455  C5  G   X  22      67.480  80.990  33.240  0.00  0.00            
ATOM    456  C6  G   X  22      68.210  82.110  32.710  0.00  0.00            
ATOM    457  O6  G   X  22      69.410  82.140  32.410  0.00  0.00            
ATOM    458  N1  G   X  22      67.430  83.280  32.650  0.00  0.00            
ATOM    459  C2  G   X  22      66.160  83.330  33.130  0.00  0.00            
ATOM    460  N2  G   X  22      65.630  84.550  33.130  0.00  0.00            
ATOM    461  N3  G   X  22      65.460  82.270  33.590  0.00  0.00            
ATOM    462  C4  G   X  22      66.220  81.150  33.690  0.00  0.00            
ATOM    463  C3' G   X  22      63.650  78.220  33.240  0.00  0.00            
ATOM    464  C2' G   X  22      63.480  79.710  33.660  0.00  0.00            
ATOM    465  O2' G   X  22      62.180  80.060  34.150  0.00  0.00            
ATOM    466  O3' G   X  22      62.550  77.830  32.420  0.00  0.00            
ATOM    467  P   G   X  23      62.520  78.030  30.840  0.00  0.00            
ATOM    468  OP1 G   X  23      61.310  77.340  30.280  0.00  0.00            
ATOM    469  OP2 G   X  23      63.790  77.540  30.230  0.00  0.00            
ATOM    470  O5' G   X  23      62.440  79.600  30.720  0.00  0.00            
ATOM    471  C5' G   X  23      61.240  80.360  30.830  0.00  0.00            
ATOM    472  C4' G   X  23      61.390  81.800  30.340  0.00  0.00            
ATOM    473  O4' G   X  23      62.420  82.490  31.120  0.00  0.00            
ATOM    474  C1' G   X  23      63.120  83.370  30.260  0.00  0.00            
ATOM    475  N9  G   X  23      64.490  82.850  30.030  0.00  0.00            
ATOM    476  C8  G   X  23      65.020  81.600  30.380  0.00  0.00            
ATOM    477  N7  G   X  23      66.240  81.380  29.990  0.00  0.00            
ATOM    478  C5  G   X  23      66.650  82.640  29.560  0.00  0.00            
ATOM    479  C6  G   X  23      67.950  83.140  29.340  0.00  0.00            
ATOM    480  O6  G   X  23      69.030  82.500  29.440  0.00  0.00            
ATOM    481  N1  G   X  23      68.010  84.540  29.110  0.00  0.00            
ATOM    482  C2  G   X  23      66.900  85.320  29.000  0.00  0.00            
ATOM    483  N2  G   X  23      67.000  86.460  28.300  0.00  0.00            
ATOM    484  N3  G   X  23      65.610  84.910  29.300  0.00  0.00            
ATOM    485  C4  G   X  23      65.610  83.570  29.590  0.00  0.00            
ATOM    486  C3' G   X  23      61.820  81.900  28.880  0.00  0.00            
ATOM    487  C2' G   X  23      62.390  83.320  28.880  0.00  0.00            
ATOM    488  O2' G   X  23      61.330  84.330  28.930  0.00  0.00            
ATOM    489  O3' G   X  23      60.720  81.730  28.010  0.00  0.00            
ATOM    490  P   G   X  24      60.920  81.080  26.630  0.00  0.00            
ATOM    491  OP1 G   X  24      59.720  81.290  25.760  0.00  0.00            
ATOM    492  OP2 G   X  24      61.380  79.720  26.920  0.00  0.00            
ATOM    493  O5' G   X  24      62.160  81.790  25.950  0.00  0.00            
ATOM    494  C5' G   X  24      61.980  83.110  25.320  0.00  0.00            
ATOM    495  C4' G   X  24      63.360  83.670  24.850  0.00  0.00            
ATOM    496  O4' G   X  24      64.350  83.640  25.800  0.00  0.00            
ATOM    497  C1' G   X  24      65.620  83.440  25.230  0.00  0.00            
ATOM    498  N9  G   X  24      66.200  82.280  25.980  0.00  0.00            
ATOM    499  C8  G   X  24      65.650  81.020  26.190  0.00  0.00            
ATOM    500  N7  G   X  24      66.480  80.070  26.530  0.00  0.00            
ATOM    501  C5  G   X  24      67.700  80.760  26.530  0.00  0.00            
ATOM    502  C6  G   X  24      69.030  80.250  26.880  0.00  0.00            
ATOM    503  O6  G   X  24      69.400  79.150  27.340  0.00  0.00            
ATOM    504  N1  G   X  24      70.050  81.060  26.530  0.00  0.00            
ATOM    505  C2  G   X  24      69.780  82.320  26.110  0.00  0.00            
ATOM    506  N2  G   X  24      70.760  82.850  25.550  0.00  0.00            
ATOM    507  N3  G   X  24      68.570  82.910  25.810  0.00  0.00            
ATOM    508  C4  G   X  24      67.550  82.050  26.130  0.00  0.00            
ATOM    509  C3' G   X  24      63.930  82.900  23.610  0.00  0.00            
ATOM    510  C2' G   X  24      65.410  83.190  23.690  0.00  0.00            
ATOM    511  O2' G   X  24      65.880  84.370  23.090  0.00  0.00            
ATOM    512  O3' G   X  24      63.300  83.170  22.360  0.00  0.00            
ATOM    513  P   G   X  25      63.390  82.200  21.170  0.00  0.00            
ATOM    514  OP1 G   X  25      62.370  82.540  20.180  0.00  0.00            
ATOM    515  OP2 G   X  25      63.390  80.760  21.680  0.00  0.00            
ATOM    516  O5' G   X  25      64.820  82.240  20.540  0.00  0.00            
ATOM    517  C5' G   X  25      65.380  83.410  19.990  0.00  0.00            
ATOM    518  C4' G   X  25      66.870  83.330  19.560  0.00  0.00            
ATOM    519  O4' G   X  25      67.540  82.710  20.670  0.00  0.00            
ATOM    520  C1' G   X  25      68.180  81.520  20.090  0.00  0.00            
ATOM    521  N9  G   X  25      68.020  80.500  21.100  0.00  0.00            
ATOM    522  C8  G   X  25      66.860  79.850  21.560  0.00  0.00            
ATOM    523  N7  G   X  25      67.080  79.050  22.550  0.00  0.00            
ATOM    524  C5  G   X  25      68.470  79.190  22.770  0.00  0.00            
ATOM    525  C6  G   X  25      69.250  78.720  23.910  0.00  0.00            
ATOM    526  O6  G   X  25      68.990  77.850  24.720  0.00  0.00            
ATOM    527  N1  G   X  25      70.570  79.210  23.990  0.00  0.00            
ATOM    528  C2  G   X  25      71.010  80.150  23.090  0.00  0.00            
ATOM    529  N2  G   X  25      72.170  80.720  23.270  0.00  0.00            
ATOM    530  N3  G   X  25      70.350  80.650  22.030  0.00  0.00            
ATOM    531  C4  G   X  25      69.050  80.160  21.940  0.00  0.00            
ATOM    532  C3' G   X  25      67.050  82.580  18.170  0.00  0.00            
ATOM    533  C2' G   X  25      67.470  81.200  18.750  0.00  0.00            
ATOM    534  O2' G   X  25      68.250  80.370  17.930  0.00  0.00            
ATOM    535  O3' G   X  25      68.020  83.320  17.530  0.00  0.00            
ATOM    536  P   A   X  26      68.120  83.230  15.980  0.00  0.00            
ATOM    537  OP1 A   X  26      67.180  84.120  15.290  0.00  0.00            
ATOM    538  OP2 A   X  26      68.190  81.810  15.570  0.00  0.00            
ATOM    539  O5' A   X  26      69.580  83.770  15.820  0.00  0.00            
ATOM    540  C5' A   X  26      69.820  85.140  15.980  0.00  0.00            
ATOM    541  C4' A   X  26      71.340  85.440  16.040  0.00  0.00            
ATOM    542  O4' A   X  26      71.870  84.750  17.160  0.00  0.00            
ATOM    543  C1' A   X  26      72.880  83.920  16.690  0.00  0.00            
ATOM    544  N9  A   X  26      72.860  82.760  17.590  0.00  0.00            
ATOM    545  C8  A   X  26      71.830  81.860  17.870  0.00  0.00            
ATOM    546  N7  A   X  26      72.160  80.900  18.680  0.00  0.00            
ATOM    547  C5  A   X  26      73.500  81.180  19.020  0.00  0.00            
ATOM    548  C6  A   X  26      74.540  80.550  19.810  0.00  0.00            
ATOM    549  N6  A   X  26      74.500  79.470  20.460  0.00  0.00            
ATOM    550  N1  A   X  26      75.810  81.070  19.810  0.00  0.00            
ATOM    551  C2  A   X  26      75.910  82.180  19.210  0.00  0.00            
ATOM    552  N3  A   X  26      75.070  82.890  18.480  0.00  0.00            
ATOM    553  C4  A   X  26      73.870  82.290  18.330  0.00  0.00            
ATOM    554  C3' A   X  26      72.130  85.010  14.740  0.00  0.00            
ATOM    555  C2' A   X  26      72.600  83.610  15.190  0.00  0.00            
ATOM    556  O2' A   X  26      73.780  83.080  14.580  0.00  0.00            
ATOM    557  O3' A   X  26      73.260  85.800  14.320  0.00  0.00            
ATOM    558  P   G   X  27      73.040  87.150  13.460  0.00  0.00            
ATOM    559  OP1 G   X  27      71.690  87.050  12.830  0.00  0.00            
ATOM    560  OP2 G   X  27      74.280  87.260  12.750  0.00  0.00            
ATOM    561  O5' G   X  27      72.970  88.320  14.590  0.00  0.00            
ATOM    562  C5' G   X  27      74.060  88.740  15.360  0.00  0.00            
ATOM    563  C4' G   X  27      73.960  88.300  16.830  0.00  0.00            
ATOM    564  O4' G   X  27      74.080  86.890  17.100  0.00  0.00            
ATOM    565  C1' G   X  27      75.240  86.550  17.890  0.00  0.00            
ATOM    566  N9  G   X  27      76.420  86.300  17.090  0.00  0.00            
ATOM    567  C8  G   X  27      76.530  86.080  15.710  0.00  0.00            
ATOM    568  N7  G   X  27      77.710  85.750  15.290  0.00  0.00            
ATOM    569  C5  G   X  27      78.460  85.460  16.500  0.00  0.00            
ATOM    570  C6  G   X  27      79.850  85.020  16.680  0.00  0.00            
ATOM    571  O6  G   X  27      80.670  84.630  15.900  0.00  0.00            
ATOM    572  N1  G   X  27      80.100  84.770  18.000  0.00  0.00            
ATOM    573  C2  G   X  27      79.250  85.050  19.050  0.00  0.00            
ATOM    574  N2  G   X  27      79.600  84.760  20.260  0.00  0.00            
ATOM    575  N3  G   X  27      77.990  85.490  18.870  0.00  0.00            
ATOM    576  C4  G   X  27      77.620  85.710  17.600  0.00  0.00            
ATOM    577  C3' G   X  27      75.190  88.950  17.590  0.00  0.00            
ATOM    578  C2' G   X  27      75.450  87.910  18.640  0.00  0.00            
ATOM    579  O2' G   X  27      74.440  88.030  19.690  0.00  0.00            
ATOM    580  O3' G   X  27      74.930  90.330  18.090  0.00  0.00            
ATOM    581  P   C   X  28      76.160  91.330  18.190  0.00  0.00            
ATOM    582  OP1 C   X  28      75.600  92.560  18.710  0.00  0.00            
ATOM    583  OP2 C   X  28      76.890  91.410  16.960  0.00  0.00            
ATOM    584  O5' C   X  28      76.950  90.690  19.320  0.00  0.00            
ATOM    585  C5' C   X  28      76.680  90.950  20.730  0.00  0.00            
ATOM    586  C4' C   X  28      77.750  90.320  21.660  0.00  0.00            
ATOM    587  O4' C   X  28      77.920  88.910  21.540  0.00  0.00            
ATOM    588  C1' C   X  28      79.300  88.500  21.610  0.00  0.00            
ATOM    589  N1  C   X  28      79.970  88.160  20.260  0.00  0.00            
ATOM    590  C6  C   X  28      79.460  88.610  19.100  0.00  0.00            
ATOM    591  C5  C   X  28      80.120  88.340  17.990  0.00  0.00            
ATOM    592  C4  C   X  28      81.370  87.620  18.110  0.00  0.00            
ATOM    593  N4  C   X  28      82.070  87.380  17.020  0.00  0.00            
ATOM    594  N3  C   X  28      81.970  87.230  19.180  0.00  0.00            
ATOM    595  C2  C   X  28      81.270  87.610  20.300  0.00  0.00            
ATOM    596  O2  C   X  28      81.770  87.260  21.370  0.00  0.00            
ATOM    597  C3' C   X  28      79.160  90.860  21.500  0.00  0.00            
ATOM    598  C2' C   X  28      79.930  89.710  22.250  0.00  0.00            
ATOM    599  O2' C   X  28      79.530  89.810  23.630  0.00  0.00            
ATOM    600  O3' C   X  28      79.400  92.160  22.120  0.00  0.00            
ATOM    601  P   C   X  29      80.730  92.960  21.780  0.00  0.00            
ATOM    602  OP1 C   X  29      80.600  94.320  22.430  0.00  0.00            
ATOM    603  OP2 C   X  29      80.890  92.900  20.310  0.00  0.00            
ATOM    604  O5' C   X  29      81.970  92.190  22.310  0.00  0.00            
ATOM    605  C5' C   X  29      82.280  91.900  23.700  0.00  0.00            
ATOM    606  C4' C   X  29      83.530  90.980  23.720  0.00  0.00            
ATOM    607  O4' C   X  29      83.460  89.810  22.900  0.00  0.00            
ATOM    608  C1' C   X  29      84.700  89.670  22.200  0.00  0.00            
ATOM    609  N1  C   X  29      84.660  89.940  20.750  0.00  0.00            
ATOM    610  C6  C   X  29      83.470  90.320  20.190  0.00  0.00            
ATOM    611  C5  C   X  29      83.400  90.420  18.830  0.00  0.00            
ATOM    612  C4  C   X  29      84.520  89.970  18.020  0.00  0.00            
ATOM    613  N4  C   X  29      84.420  90.040  16.710  0.00  0.00            
ATOM    614  N3  C   X  29      85.680  89.610  18.540  0.00  0.00            
ATOM    615  C2  C   X  29      85.710  89.510  19.900  0.00  0.00            
ATOM    616  O2  C   X  29      86.800  89.150  20.360  0.00  0.00            
ATOM    617  C3' C   X  29      84.800  91.750  23.330  0.00  0.00            
ATOM    618  C2' C   X  29      85.670  90.620  22.940  0.00  0.00            
ATOM    619  O2' C   X  29      86.160  89.810  23.960  0.00  0.00            
ATOM    620  O3' C   X  29      85.380  92.540  24.400  0.00  0.00            
ATOM    621  P   U   X  30      86.150  93.790  23.950  0.00  0.00            
ATOM    622  OP1 U   X  30      86.850  94.290  25.140  0.00  0.00            
ATOM    623  OP2 U   X  30      85.310  94.710  23.110  0.00  0.00            
ATOM    624  O5' U   X  30      87.320  93.270  22.970  0.00  0.00            
ATOM    625  C5' U   X  30      88.510  92.660  23.460  0.00  0.00            
ATOM    626  C4' U   X  30      89.310  91.920  22.400  0.00  0.00            
ATOM    627  O4' U   X  30      89.720  92.810  21.350  0.00  0.00            
ATOM    628  C1' U   X  30      90.730  92.140  20.630  0.00  0.00            
ATOM    629  N1  U   X  30      91.770  93.040  20.080  0.00  0.00            
ATOM    630  C6  U   X  30      92.330  94.030  20.910  0.00  0.00            
ATOM    631  C5  U   X  30      93.580  94.580  20.630  0.00  0.00            
ATOM    632  C4  U   X  30      94.250  94.190  19.390  0.00  0.00            
ATOM    633  O4  U   X  30      95.360  94.580  19.090  0.00  0.00            
ATOM    634  N3  U   X  30      93.560  93.250  18.650  0.00  0.00            
ATOM    635  C2  U   X  30      92.410  92.590  18.920  0.00  0.00            
ATOM    636  O2  U   X  30      91.920  91.710  18.120  0.00  0.00            
ATOM    637  C3' U   X  30      90.590  91.300  22.900  0.00  0.00            
ATOM    638  C2' U   X  30      91.350  91.120  21.550  0.00  0.00            
ATOM    639  O2' U   X  30      91.240  89.780  21.120  0.00  0.00            
ATOM    640  O3' U   X  30      90.270  90.050  23.550  0.00  0.00            
ATOM    641  P   U   X  31      91.140  89.460  24.660  0.00  0.00            
ATOM    642  OP1 U   X  31      90.080  88.920  25.570  0.00  0.00            
ATOM    643  OP2 U   X  31      91.990  90.460  25.290  0.00  0.00            
ATOM    644  O5' U   X  31      91.920  88.360  23.880  0.00  0.00            
ATOM    645  C5' U   X  31      91.560  87.070  23.720  0.00  0.00            
ATOM    646  C4' U   X  31      92.540  86.420  22.680  0.00  0.00            
ATOM    647  O4' U   X  31      92.610  87.190  21.450  0.00  0.00            
ATOM    648  C1' U   X  31      93.870  86.850  20.850  0.00  0.00            
ATOM    649  N1  U   X  31      94.770  88.120  20.800  0.00  0.00            
ATOM    650  C6  U   X  31      94.430  89.210  21.520  0.00  0.00            
ATOM    651  C5  U   X  31      94.970  90.410  21.290  0.00  0.00            
ATOM    652  C4  U   X  31      96.130  90.560  20.390  0.00  0.00            
ATOM    653  O4  U   X  31      96.700  91.560  20.070  0.00  0.00            
ATOM    654  N3  U   X  31      96.490  89.360  19.830  0.00  0.00            
ATOM    655  C2  U   X  31      95.790  88.160  19.880  0.00  0.00            
ATOM    656  O2  U   X  31      96.100  87.140  19.270  0.00  0.00            
ATOM    657  C3' U   X  31      93.990  86.270  23.090  0.00  0.00            
ATOM    658  C2' U   X  31      94.610  85.860  21.790  0.00  0.00            
ATOM    659  O2' U   X  31      94.220  84.530  21.450  0.00  0.00            
ATOM    660  O3' U   X  31      94.180  85.370  24.190  0.00  0.00            
ATOM    661  P   C   X  32      95.280  85.550  25.240  0.00  0.00            
ATOM    662  OP1 C   X  32      95.180  84.460  26.240  0.00  0.00            
ATOM    663  OP2 C   X  32      95.260  86.930  25.710  0.00  0.00            
ATOM    664  O5' C   X  32      96.620  85.330  24.450  0.00  0.00            
ATOM    665  C5' C   X  32      96.930  84.070  23.940  0.00  0.00            
ATOM    666  C4' C   X  32      98.240  84.140  23.120  0.00  0.00            
ATOM    667  O4' C   X  32      98.060  85.060  22.060  0.00  0.00            
ATOM    668  C1' C   X  32      99.370  85.540  21.740  0.00  0.00            
ATOM    669  N1  C   X  32      99.320  87.040  21.740  0.00  0.00            
ATOM    670  C6  C   X  32      98.380  87.700  22.530  0.00  0.00            
ATOM    671  C5  C   X  32      98.540  89.080  22.680  0.00  0.00            
ATOM    672  C4  C   X  32      99.640  89.720  22.050  0.00  0.00            
ATOM    673  N4  C   X  32      99.880  91.020  22.300  0.00  0.00            
ATOM    674  N3  C   X  32     100.530  89.050  21.290  0.00  0.00            
ATOM    675  C2  C   X  32     100.360  87.760  21.140  0.00  0.00            
ATOM    676  O2  C   X  32     101.110  87.180  20.400  0.00  0.00            
ATOM    677  C3' C   X  32      99.460  84.660  23.850  0.00  0.00            
ATOM    678  C2' C   X  32     100.390  84.930  22.750  0.00  0.00            
ATOM    679  O2' C   X  32     101.090  83.780  22.180  0.00  0.00            
ATOM    680  O3' C   X  32     100.040  83.750  24.790  0.00  0.00            
ATOM    681  P   G   X  33     101.000  84.330  25.960  0.00  0.00            
ATOM    682  OP1 G   X  33     101.250  83.160  26.840  0.00  0.00            
ATOM    683  OP2 G   X  33     100.350  85.540  26.540  0.00  0.00            
ATOM    684  O5' G   X  33     102.410  84.770  25.370  0.00  0.00            
ATOM    685  C5' G   X  33     103.280  83.800  24.830  0.00  0.00            
ATOM    686  C4' G   X  33     104.360  84.540  23.920  0.00  0.00            
ATOM    687  O4' G   X  33     103.780  85.450  22.900  0.00  0.00            
ATOM    688  C1' G   X  33     104.630  86.590  22.790  0.00  0.00            
ATOM    689  N9  G   X  33     103.910  87.750  23.350  0.00  0.00            
ATOM    690  C8  G   X  33     102.760  87.860  24.060  0.00  0.00            
ATOM    691  N7  G   X  33     102.480  89.110  24.360  0.00  0.00            
ATOM    692  C5  G   X  33     103.570  89.830  23.950  0.00  0.00            
ATOM    693  C6  G   X  33     103.960  91.190  24.110  0.00  0.00            
ATOM    694  O6  G   X  33     103.350  92.100  24.660  0.00  0.00            
ATOM    695  N1  G   X  33     105.170  91.480  23.520  0.00  0.00            
ATOM    696  C2  G   X  33     105.940  90.560  22.880  0.00  0.00            
ATOM    697  N2  G   X  33     107.090  91.020  22.540  0.00  0.00            
ATOM    698  N3  G   X  33     105.670  89.260  22.780  0.00  0.00            
ATOM    699  C4  G   X  33     104.460  88.980  23.400  0.00  0.00            
ATOM    700  C3' G   X  33     105.400  85.250  24.710  0.00  0.00            
ATOM    701  C2' G   X  33     105.890  86.190  23.600  0.00  0.00            
ATOM    702  O2' G   X  33     106.790  85.640  22.710  0.00  0.00            
ATOM    703  O3' G   X  33     106.390  84.480  25.360  0.00  0.00            
ATOM    704  P   G   X  34     107.260  85.080  26.580  0.00  0.00            
ATOM    705  OP1 G   X  34     108.170  84.040  27.110  0.00  0.00            
ATOM    706  OP2 G   X  34     106.390  85.840  27.470  0.00  0.00            
ATOM    707  O5' G   X  34     108.210  86.140  25.930  0.00  0.00            
ATOM    708  C5' G   X  34     109.110  85.840  24.920  0.00  0.00            
ATOM    709  C4' G   X  34     109.810  87.100  24.490  0.00  0.00            
ATOM    710  O4' G   X  34     108.880  88.010  23.940  0.00  0.00            
ATOM    711  C1' G   X  34     109.130  89.350  24.410  0.00  0.00            
ATOM    712  N9  G   X  34     108.060  89.900  25.310  0.00  0.00            
ATOM    713  C8  G   X  34     107.010  89.230  25.980  0.00  0.00            
ATOM    714  N7  G   X  34     106.130  90.010  26.530  0.00  0.00            
ATOM    715  C5  G   X  34     106.730  91.260  26.320  0.00  0.00            
ATOM    716  C6  G   X  34     106.240  92.540  26.810  0.00  0.00            
ATOM    717  O6  G   X  34     105.210  92.750  27.450  0.00  0.00            
ATOM    718  N1  G   X  34     107.110  93.500  26.520  0.00  0.00            
ATOM    719  C2  G   X  34     108.320  93.350  25.960  0.00  0.00            
ATOM    720  N2  G   X  34     109.000  94.450  25.680  0.00  0.00            
ATOM    721  N3  G   X  34     108.750  92.220  25.380  0.00  0.00            
ATOM    722  C4  G   X  34     107.900  91.150  25.640  0.00  0.00            
ATOM    723  C3' G   X  34     110.520  87.810  25.610  0.00  0.00            
ATOM    724  C2' G   X  34     110.520  89.230  25.030  0.00  0.00            
ATOM    725  O2' G   X  34     111.390  89.450  23.970  0.00  0.00            
ATOM    726  O3' G   X  34     111.800  87.310  25.890  0.00  0.00            
ATOM    727  P   A   X  35     112.380  87.540  27.210  0.00  0.00            
ATOM    728  OP1 A   X  35     113.700  86.910  27.210  0.00  0.00            
ATOM    729  OP2 A   X  35     111.450  87.160  28.260  0.00  0.00            
ATOM    730  O5' A   X  35     112.610  89.100  27.240  0.00  0.00            
ATOM    731  C5' A   X  35     113.630  89.810  26.580  0.00  0.00            
ATOM    732  C4' A   X  35     113.790  91.250  27.090  0.00  0.00            
ATOM    733  O4' A   X  35     112.700  92.030  26.640  0.00  0.00            
ATOM    734  C1' A   X  35     112.400  93.020  27.670  0.00  0.00            
ATOM    735  N9  A   X  35     111.110  92.730  28.370  0.00  0.00            
ATOM    736  C8  A   X  35     110.370  91.590  28.230  0.00  0.00            
ATOM    737  N7  A   X  35     109.130  91.600  28.700  0.00  0.00            
ATOM    738  C5  A   X  35     109.060  92.930  29.270  0.00  0.00            
ATOM    739  C6  A   X  35     108.140  93.580  30.140  0.00  0.00            
ATOM    740  N6  A   X  35     106.940  93.210  30.460  0.00  0.00            
ATOM    741  N1  A   X  35     108.440  94.800  30.600  0.00  0.00            
ATOM    742  C2  A   X  35     109.620  95.270  30.300  0.00  0.00            
ATOM    743  N3  A   X  35     110.620  94.760  29.540  0.00  0.00            
ATOM    744  C4  A   X  35     110.250  93.550  29.130  0.00  0.00            
ATOM    745  C3' A   X  35     113.770  91.450  28.660  0.00  0.00            
ATOM    746  C2' A   X  35     113.500  92.940  28.830  0.00  0.00            
ATOM    747  O2' A   X  35     114.470  93.850  28.440  0.00  0.00            
ATOM    748  O3' A   X  35     114.870  91.030  29.400  0.00  0.00            
ATOM    749  P   A   X  36     114.730  90.610  30.910  0.00  0.00            
ATOM    750  OP1 A   X  36     116.070  90.500  31.490  0.00  0.00            
ATOM    751  OP2 A   X  36     113.780  89.490  31.030  0.00  0.00            
ATOM    752  O5' A   X  36     113.920  91.740  31.680  0.00  0.00            
ATOM    753  C5' A   X  36     114.540  92.920  32.000  0.00  0.00            
ATOM    754  C4' A   X  36     113.570  93.880  32.720  0.00  0.00            
ATOM    755  O4' A   X  36     112.280  94.140  32.130  0.00  0.00            
ATOM    756  C1' A   X  36     111.270  94.270  33.100  0.00  0.00            
ATOM    757  N9  A   X  36     110.420  93.000  33.180  0.00  0.00            
ATOM    758  C8  A   X  36     110.490  91.840  32.430  0.00  0.00            
ATOM    759  N7  A   X  36     109.430  91.100  32.590  0.00  0.00            
ATOM    760  C5  A   X  36     108.590  91.830  33.490  0.00  0.00            
ATOM    761  C6  A   X  36     107.280  91.690  33.990  0.00  0.00            
ATOM    762  N6  A   X  36     106.470  90.700  33.690  0.00  0.00            
ATOM    763  N1  A   X  36     106.720  92.540  34.840  0.00  0.00            
ATOM    764  C2  A   X  36     107.530  93.550  35.170  0.00  0.00            
ATOM    765  N3  A   X  36     108.740  93.840  34.720  0.00  0.00            
ATOM    766  C4  A   X  36     109.290  92.890  33.930  0.00  0.00            
ATOM    767  C3' A   X  36     113.240  93.530  34.150  0.00  0.00            
ATOM    768  C2' A   X  36     112.000  94.350  34.460  0.00  0.00            
ATOM    769  O2' A   X  36     112.350  95.660  34.690  0.00  0.00            
ATOM    770  O3' A   X  36     114.310  94.100  34.930  0.00  0.00            
ATOM    771  P   G   X  37     114.800  93.470  36.370  0.00  0.00            
ATOM    772  OP1 G   X  37     115.730  94.480  36.900  0.00  0.00            
ATOM    773  OP2 G   X  37     115.250  92.030  36.230  0.00  0.00            
ATOM    774  O5' G   X  37     113.480  93.450  37.310  0.00  0.00            
ATOM    775  C5' G   X  37     113.030  94.630  37.940  0.00  0.00            
ATOM    776  C4' G   X  37     111.590  94.590  38.590  0.00  0.00            
ATOM    777  O4' G   X  37     110.530  94.390  37.650  0.00  0.00            
ATOM    778  C1' G   X  37     109.590  93.520  38.190  0.00  0.00            
ATOM    779  N9  G   X  37     109.630  92.230  37.500  0.00  0.00            
ATOM    780  C8  G   X  37     110.700  91.630  36.840  0.00  0.00            
ATOM    781  N7  G   X  37     110.310  90.560  36.190  0.00  0.00            
ATOM    782  C5  G   X  37     108.970  90.330  36.640  0.00  0.00            
ATOM    783  C6  G   X  37     108.070  89.250  36.390  0.00  0.00            
ATOM    784  O6  G   X  37     108.130  88.350  35.560  0.00  0.00            
ATOM    785  N1  G   X  37     106.940  89.250  37.120  0.00  0.00            
ATOM    786  C2  G   X  37     106.590  90.330  37.860  0.00  0.00            
ATOM    787  N2  G   X  37     105.440  90.200  38.500  0.00  0.00            
ATOM    788  N3  G   X  37     107.360  91.400  38.140  0.00  0.00            
ATOM    789  C4  G   X  37     108.540  91.360  37.450  0.00  0.00            
ATOM    790  C3' G   X  37     111.390  93.520  39.750  0.00  0.00            
ATOM    791  C2' G   X  37     109.880  93.390  39.660  0.00  0.00            
ATOM    792  O2' G   X  37     109.160  94.400  40.340  0.00  0.00            
ATOM    793  O3' G   X  37     111.920  93.960  41.010  0.00  0.00            
ATOM    794  P   A   X  38     112.010  92.990  42.250  0.00  0.00            
ATOM    795  OP1 A   X  38     112.750  93.630  43.320  0.00  0.00            
ATOM    796  OP2 A   X  38     112.410  91.710  41.750  0.00  0.00            
ATOM    797  O5' A   X  38     110.520  92.890  42.730  0.00  0.00            
ATOM    798  C5' A   X  38     110.050  93.350  44.010  0.00  0.00            
ATOM    799  C4' A   X  38     109.680  94.910  44.090  0.00  0.00            
ATOM    800  O4' A   X  38     108.740  95.190  43.040  0.00  0.00            
ATOM    801  C1' A   X  38     107.480  95.850  43.530  0.00  0.00            
ATOM    802  N9  A   X  38     106.340  94.900  43.740  0.00  0.00            
ATOM    803  C8  A   X  38     106.180  93.580  43.510  0.00  0.00            
ATOM    804  N7  A   X  38     104.980  93.110  43.660  0.00  0.00            
ATOM    805  C5  A   X  38     104.290  94.220  44.130  0.00  0.00            
ATOM    806  C6  A   X  38     102.930  94.390  44.480  0.00  0.00            
ATOM    807  N6  A   X  38     102.050  93.440  44.280  0.00  0.00            
ATOM    808  N1  A   X  38     102.440  95.640  44.700  0.00  0.00            
ATOM    809  C2  A   X  38     103.340  96.590  44.710  0.00  0.00            
ATOM    810  N3  A   X  38     104.640  96.530  44.580  0.00  0.00            
ATOM    811  C4  A   X  38     105.080  95.310  44.170  0.00  0.00            
ATOM    812  C3' A   X  38     108.820  95.270  45.360  0.00  0.00            
ATOM    813  C2' A   X  38     107.880  96.400  44.880  0.00  0.00            
ATOM    814  O2' A   X  38     108.530  97.660  44.570  0.00  0.00            
ATOM    815  O3' A   X  38     109.750  95.580  46.440  0.00  0.00            
ATOM    816  P   A   X  39     109.620  94.710  47.760  0.00  0.00            
ATOM    817  OP1 A   X  39     110.710  95.230  48.680  0.00  0.00            
ATOM    818  OP2 A   X  39     109.700  93.260  47.510  0.00  0.00            
ATOM    819  O5' A   X  39     108.180  95.010  48.280  0.00  0.00            
ATOM    820  C5' A   X  39     107.780  96.340  48.600  0.00  0.00            
ATOM    821  C4' A   X  39     106.300  96.610  48.640  0.00  0.00            
ATOM    822  O4' A   X  39     105.710  95.960  47.510  0.00  0.00            
ATOM    823  C1' A   X  39     104.380  95.440  47.820  0.00  0.00            
ATOM    824  N9  A   X  39     104.390  94.050  47.570  0.00  0.00            
ATOM    825  C8  A   X  39     105.480  93.260  47.340  0.00  0.00            
ATOM    826  N7  A   X  39     105.210  91.980  47.150  0.00  0.00            
ATOM    827  C5  A   X  39     103.820  91.950  47.320  0.00  0.00            
ATOM    828  C6  A   X  39     102.910  90.920  47.350  0.00  0.00            
ATOM    829  N6  A   X  39     103.240  89.670  46.930  0.00  0.00            
ATOM    830  N1  A   X  39     101.640  91.120  47.580  0.00  0.00            
ATOM    831  C2  A   X  39     101.260  92.370  47.770  0.00  0.00            
ATOM    832  N3  A   X  39     101.980  93.510  47.810  0.00  0.00            
ATOM    833  C4  A   X  39     103.280  93.190  47.550  0.00  0.00            
ATOM    834  C3' A   X  39     105.590  95.940  49.770  0.00  0.00            
ATOM    835  C2' A   X  39     104.160  95.800  49.290  0.00  0.00            
ATOM    836  O2' A   X  39     103.500  96.970  49.270  0.00  0.00            
ATOM    837  O3' A   X  39     105.830  96.660  50.940  0.00  0.00            
ATOM    838  P   C   X  40     105.790  95.920  52.300  0.00  0.00            
ATOM    839  OP1 C   X  40     106.180  96.880  53.340  0.00  0.00            
ATOM    840  OP2 C   X  40     106.640  94.650  52.330  0.00  0.00            
ATOM    841  O5' C   X  40     104.250  95.390  52.530  0.00  0.00            
ATOM    842  C5' C   X  40     103.220  96.330  52.720  0.00  0.00            
ATOM    843  C4' C   X  40     101.850  95.690  53.030  0.00  0.00            
ATOM    844  O4' C   X  40     101.480  94.920  51.890  0.00  0.00            
ATOM    845  C1' C   X  40     100.790  93.770  52.340  0.00  0.00            
ATOM    846  N1  C   X  40     101.350  92.520  51.720  0.00  0.00            
ATOM    847  C6  C   X  40     102.680  92.380  51.660  0.00  0.00            
ATOM    848  C5  C   X  40     103.250  91.250  51.180  0.00  0.00            
ATOM    849  C4  C   X  40     102.330  90.190  50.830  0.00  0.00            
ATOM    850  N4  C   X  40     102.850  89.120  50.470  0.00  0.00            
ATOM    851  N3  C   X  40     101.030  90.310  50.900  0.00  0.00            
ATOM    852  C2  C   X  40     100.480  91.490  51.290  0.00  0.00            
ATOM    853  O2  C   X  40      99.240  91.640  51.280  0.00  0.00            
ATOM    854  C3' C   X  40     101.960  94.710  54.250  0.00  0.00
[truncated: 431,234 more chars]
