# Supplementary material for: Structural and dynamic mechanisms for coupled folding and tRNA recognition of a translational T-box riboswitch
Source: Nat Commun. 2023 Nov 15;14:7394. doi: 10.1038/s41467-023-43232-z (PMC10651847; doi:10.1038/s41467-023-43232-z)
Supplement: Supplementary file 9 — Source Data [file 41467_2023_43232_MOESM9_ESM.xls]

## Sheet: Fig1d
0.001 mM Mg2+		1 mM Mg2+		10 mM Mg2+
q*Rg	(q*Rg)2Iq/I0	q*Rg	(q*Rg)2Iq/I0	q*Rg	(q*Rg)2Iq/I0
0	0	0	0	0	0
0.06462	0.00417	0.06038	0.00364	0.05874	0.00345
0.12924	0.01661	0.12075	0.01451	0.11748	0.01374
0.19387	0.03712	0.18113	0.03245	0.17621	0.03073
0.25849	0.06534	0.2415	0.0572	0.23495	0.0542
0.32311	0.10083	0.30188	0.0884	0.29369	0.08381
0.38773	0.14299	0.36226	0.12561	0.35243	0.11917
0.45235	0.19113	0.42263	0.16829	0.41117	0.15979
0.51698	0.24448	0.48301	0.21584	0.4699	0.20514
0.5816	0.30262	0.54338	0.26759	0.52864	0.2546
0.64622	0.36404	0.60376	0.32268	0.58738	0.30753
0.71084	0.42826	0.66414	0.38069	0.64612	0.36337
0.77546	0.49225	0.72451	0.44324	0.70486	0.42065
0.84009	0.55498	0.78489	0.5018	0.76359	0.4789
0.90471	0.61997	0.84526	0.55931	0.82233	0.53552
0.96933	0.68884	0.90564	0.62253	0.88107	0.59816
1.03395	0.742	0.96602	0.68364	0.93981	0.65321
1.09857	0.80709	1.02639	0.74191	0.99855	0.70706
1.1632	0.86811	1.08677	0.79149	1.05728	0.76852
1.22782	0.9125	1.14714	0.8486	1.11602	0.81861
1.29244	0.96048	1.20752	0.8971	1.17476	0.8716
1.35706	1.00888	1.2679	0.94356	1.2335	0.91999
1.42168	1.04826	1.32827	0.99106	1.29224	0.97101
1.48631	1.08141	1.38865	1.02155	1.35097	1.00102
1.55093	1.1104	1.44902	1.06342	1.40971	1.04444
1.61555	1.13877	1.5094	1.09234	1.46845	1.07995
1.68017	1.15814	1.56978	1.11452	1.52719	1.10657
1.74479	1.18048	1.63015	1.13648	1.58593	1.1396
1.80942	1.18633	1.69053	1.16111	1.64466	1.15496
1.87404	1.20045	1.7509	1.17547	1.7034	1.1723
1.93866	1.21544	1.81128	1.18799	1.76214	1.19564
2.00328	1.21471	1.87166	1.1935	1.82088	1.20631
2.0679	1.22817	1.93203	1.20324	1.87962	1.21947
2.13253	1.22894	1.99241	1.20574	1.93835	1.22579
2.19715	1.22242	2.05278	1.21054	1.99709	1.23224
2.26177	1.22572	2.11316	1.20892	2.05583	1.23082
2.32639	1.23433	2.17354	1.20906	2.11457	1.22936
2.39101	1.23533	2.23391	1.21962	2.17331	1.23846
2.45564	1.2261	2.29429	1.21148	2.23204	1.23861
2.52026	1.22464	2.35466	1.20664	2.29078	1.23555
2.58488	1.21886	2.41504	1.20396	2.34952	1.23209
2.6495	1.2133	2.47542	1.20244	2.40826	1.22746
2.71412	1.22167	2.53579	1.2013	2.467	1.21776
2.77875	1.23126	2.59617	1.1932	2.52573	1.21366
2.84337	1.24032	2.65654	1.19004	2.58447	1.2124
2.90799	1.24729	2.71692	1.1978	2.64321	1.21219
2.97261	1.24692	2.7773	1.20105	2.70195	1.21728
3.03723	1.2474	2.83767	1.20177	2.76069	1.21924
3.10186	1.25435	2.89805	1.20014	2.81942	1.21037
3.16648	1.26799	2.95842	1.2084	2.87816	1.20262
3.2311	1.28269	3.0188	1.21839	2.9369	1.19556
3.29572	1.28376	3.07918	1.20806	2.99564	1.18905
3.36034	1.28133	3.13955	1.20884	3.05438	1.17832
3.42497	1.31637	3.19993	1.20843	3.11311	1.17242
3.48959	1.31461	3.2603	1.20076	3.17185	1.19069
3.55421	1.29826	3.32068	1.20851	3.23059	1.18301
3.61883	1.30584	3.38106	1.20535	3.28933	1.18097
3.68345	1.31645	3.44143	1.20346	3.34807	1.16641
3.74808	1.32826	3.50181	1.20569	3.4068	1.16469
3.8127	1.31403	3.56218	1.20126	3.46554	1.15342
3.87732	1.33397	3.62256	1.20917	3.52428	1.14793
3.94194	1.29615	3.68294	1.20865	3.58302	1.1301
4.00656	1.30936	3.74331	1.19448	3.64176	1.14309
4.07119	1.31451	3.80369	1.18988	3.70049	1.14068
4.13581	1.32584	3.86406	1.16747	3.75923	1.15931
4.20043	1.32172	3.92444	1.18241	3.81797	1.12019
4.26505	1.31954	3.98482	1.19891	3.87671	1.08971
4.32967	1.31243	4.04519	1.17043	3.93545	1.09697
4.3943	1.2988	4.10557	1.16709	3.99418	1.08953
4.45892	1.32188	4.16594	1.16674	4.05292	1.08192
4.52354	1.33119	4.22632	1.16068	4.11166	1.07776
4.58816	1.29487	4.2867	1.15122	4.1704	1.07388
4.65278	1.30545	4.34707	1.14792	4.22914	1.04245
4.71741	1.30561	4.40745	1.12694	4.28787	1.05011
4.78203	1.28796	4.46782	1.16163	4.34661	1.01415
4.84665	1.27877	4.5282	1.15237	4.40535	1.0129
4.91127	1.26378	4.58858	1.1402	4.46409	0.99774
4.97589	1.27836	4.64895	1.11293	4.52283	1.04602
5.04052	1.23929	4.70933	1.08182	4.58156	1.03462
5.10514	1.26712	4.7697	1.10801	4.6403	1.00899
5.16976	1.24957	4.83008	1.11242	4.69904	0.99638
5.23438	1.23367	4.89046	1.08256	4.75778	0.99906
5.299	1.26153	4.95083	1.07183	4.81652	0.98024
5.36363	1.20874	5.01121	1.07509	4.87525	0.97392
5.42825	1.23693	5.07158	1.0591	4.93399	0.96914
5.49287	1.23243	5.13196	1.0562	4.99273	0.92906
5.55749	1.17569	5.19234	1.05756	5.05147	0.94593
5.62211	1.15232	5.25271	1.04536	5.11021	0.91824
5.68674	1.15452	5.31309	1.03505	5.16894	0.92879
5.75136	1.22248	5.37346	1.03245	5.22768	0.92669
5.81598	1.16749	5.43384	1.0244	5.28642	0.92486
5.8806	1.16796	5.49422	0.9947	5.34516	0.91399
5.94522	1.13145	5.55459	0.99343	5.4039	0.89864
6.00985	1.10191	5.61497	1.00127	5.46263	0.92631
6.07447	1.08553	5.67534	0.98372	5.52137	0.89614
6.13909	1.08711	5.73572	0.95998	5.58011	0.9017
6.20371	1.08962	5.7961	0.96249	5.63885	0.88252
6.26833	1.06343	5.85647	0.95284	5.69759	0.89353
6.33296	1.06861	5.91685	0.94963	5.75632	0.88943
6.39758	1.04002	5.97722	0.93193	5.81506	0.85747
6.4622	1.03905	6.0376	0.94169	5.8738	0.82064
6.52682	1.00999	6.09798	0.89628	5.93254	0.81667
6.59144	1.03294	6.15835	0.89292	5.99128	0.8154
6.65607	0.93928	6.21873	0.88683	6.05001	0.77922
6.72069	0.94507	6.2791	0.86894	6.10875	0.80742
6.78531	0.92767	6.33948	0.82677	6.16749	0.78831
6.84993	0.86896	6.39986	0.84034	6.22623	0.79924
6.91455	0.91922	6.46023	0.80951	6.28497	0.78355
6.97918	0.91187	6.52061	0.81514	6.3437	0.76636
7.0438	0.9003	6.58098	0.80077	6.40244	0.75009
7.10842	0.86829	6.64136	0.77865	6.46118	0.70491
7.17304	0.79776	6.70174	0.77441	6.51992	0.74376
7.23766	0.79558	6.76211	0.76766	6.57866	0.71099
7.30229	0.83098	6.82249	0.73019	6.63739	0.68273
7.36691	0.77767	6.88286	0.69295	6.69613	0.68464
7.43153	0.7592	6.94324	0.70674	6.75487	0.71639
7.49615	0.82216	7.00362	0.67575	6.81361	0.68625
7.56077	0.83541	7.06399	0.69098	6.87235	0.66314
7.6254	0.78898	7.12437	0.67049	6.93108	0.64895
7.69002	0.72272	7.18474	0.69021	6.98982	0.67597
7.75464	0.69853	7.24512	0.61428	7.04856	0.58279
7.81926	0.68419	7.3055	0.6337	7.1073	0.5902
7.88388	0.74881	7.36587	0.59737	7.16604	0.60437
7.94851	0.75432	7.42625	0.60118	7.22477	0.60056
8.01313	0.68423	7.48662	0.61348	7.28351	0.53982
8.07775	0.69102	7.547	0.56624	7.34225	0.55007
8.14237	0.69834	7.60738	0.62027	7.40099	0.55977
8.20699	0.64204	7.66775	0.57439	7.45973	0.55836
8.27162	0.72725	7.72813	0.5423	7.51846	0.53614
8.33624	0.64623	7.7885	0.57386	7.5772	0.549
8.40086	0.60649	7.84888	0.51894	7.63594	0.51875
8.46548	0.57816	7.90926	0.53106	7.69468	0.54578
8.5301	0.6102	7.96963	0.56741	7.75342	0.51832
8.59473	0.54445	8.03001	0.49228	7.81215	0.53616
8.65935	0.58202	8.09038	0.50979	7.87089	0.54065
8.72397	0.59999	8.15076	0.48528	7.92963	0.44585
8.78859	0.66878	8.21114	0.52896	7.98837	0.49814
8.85321	0.57426	8.27151	0.48229	8.04711	0.46636
8.91784	0.58533	8.33189	0.52579	8.10584	0.44826
8.98246	0.4389	8.39226	0.47551	8.16458	0.47892
9.04708	0.63792	8.45264	0.47591	8.22332	0.47662
9.1117	0.64361	8.51302	0.49592	8.28206	0.47457
9.17632	0.55284	8.57339	0.41577	8.3408	0.47602
9.24095	0.5984	8.63377	0.49269	8.39953	0.49582
9.30557	0.51014	8.69414	0.42711	8.45827	0.44805
9.37019	0.51361	8.75452	0.4517	8.51701	0.36228
9.43481	0.54001	8.8149	0.44628	8.57575	0.48604
9.49943	0.50642	8.87527	0.43097	8.63449	0.4197
9.56406	0.55882	8.93565	0.44464	8.69322	0.41436
9.62868	0.5096	8.99602	0.44267	8.75196	0.44164
9.6933	0.54448	9.0564	0.46371	8.8107	0.48807

## Sheet: Fig1e
							Mg2+(mM)	Rg		Dmax
							0.001	32.311	0.198	118
							0.01	32.376	0.161	117
							0.1	32.1	0.1	115
							0.2	31.921	0.164	115
							0.5	30.446	0.146	102
							1	30.188	0.134	102
							5	28.5	0.1	95
							10	29.369	0.147	98

## Sheet: Fig1f
		experimental	theoretical
	q	Iq	Iq
	0	0.07078	0.06306
	0.002	0.07068	0.06306
	0.004	0.07042	0.06301
	0.006	0.07002	0.06285
	0.008	0.06946	0.06258
	0.01	0.06874	0.06221
	0.012	0.06788	0.06174
	0.014	0.06687	0.06117
	0.016	0.06573	0.06051
	0.018	0.06445	0.05975
	0.02	0.06306	0.0589
	0.022	0.06158	0.05798
	0.024	0.0599	0.05697
	0.026	0.05811	0.05589
	0.028	0.05603	0.05475
	0.03	0.05451	0.05354
	0.032	0.05232	0.05228
	0.034	0.05017	0.05097
	0.036	0.04864	0.04962
	0.038	0.0465	0.04824
	0.04	0.04468	0.04682
	0.042	0.04278	0.04538
	0.044	0.04114	0.04393
	0.046	0.0388	0.04246
	0.048	0.03718	0.04099
	0.05	0.03543	0.03952
	0.052	0.03357	0.03806
	0.054	0.03206	0.0366
	0.056	0.03021	0.03516
	0.058	0.02858	0.03374
	0.06	0.02724	0.03234
	0.062	0.02574	0.03096
	0.064	0.02442	0.02962
	0.066	0.02308	0.02831
	0.068	0.02186	0.02703
	0.07	0.0206	0.02579
	0.072	0.01945	0.02458
	0.074	0.01855	0.02342
	0.076	0.01759	0.02229
	0.078	0.01666	0.02121
	0.08	0.01579	0.02016
	0.082	0.01497	0.01916
	0.084	0.01416	0.01819
	0.086	0.01346	0.01727
	0.088	0.01284	0.01639
	0.09	0.01227	0.01554
	0.092	0.0118	0.01473
	0.094	0.01132	0.01396
	0.096	0.01077	0.01323
	0.098	0.01027	0.01253
	0.1	0.00981	0.01186
	0.102	0.00937	0.01123
	0.104	0.00894	0.01063
	0.106	0.00856	0.01005
	0.108	0.00837	0.00951
	0.11	0.00802	0.00899
	0.112	0.00772	0.0085
	0.114	0.00736	0.00804
	0.116	0.0071	0.0076
	0.118	0.00679	0.00718
	0.12	0.00654	0.00679
	0.122	0.00623	0.00641
	0.124	0.0061	0.00606
	0.126	0.00589	0.00573
	0.128	0.0058	0.00541
	0.13	0.00544	0.00511
	0.132	0.00513	0.00483
	0.134	0.00501	0.00457
	0.136	0.00483	0.00432
	0.138	0.00466	0.00409
	0.14	0.00451	0.00387
	0.142	0.00437	0.00367
	0.144	0.00412	0.00348
	0.146	0.00404	0.0033
	0.148	0.0038	0.00313
	0.15	0.00369	0.00298
	0.152	0.00354	0.00283
	0.154	0.00362	0.0027
	0.156	0.00349	0.00257
	0.158	0.00332	0.00246
	0.16	0.00319	0.00235
	0.162	0.00312	0.00225
	0.164	0.00299	0.00216
	0.166	0.0029	0.00207
	0.168	0.00282	0.00199
	0.17	0.00264	0.00192
	0.172	0.00262	0.00185
	0.174	0.00249	0.00179
	0.176	0.00246	0.00173
	0.178	0.0024	0.00167
	0.18	0.00234	0.00162
	0.182	0.00226	0.00157
	0.184	0.00218	0.00153
	0.186	0.0022	0.00148
	0.188	0.00208	0.00144
	0.19	0.00205	0.0014
	0.192	0.00196	0.00136
	0.194	0.00195	0.00133
	0.196	0.0019	0.00129
	0.198	0.00179	0.00126
	0.2	0.00168	0.00122
	0.202	0.00164	0.00119
	0.204	0.00161	0.00116
	0.206	0.00151	0.00113
	0.208	0.00153	0.0011
	0.21	0.00147	0.00107
	0.212	0.00146	0.00104
	0.214	0.0014	0.00101
	0.216	0.00135	0.000982175
	0.218	0.00129	0.000954618
	0.22	0.00119	0.000927604
	0.222	0.00124	0.000901134
	0.224	0.00116	0.000875216
	0.226	0.0011	0.000849861
	0.228	0.00108	0.000825087
	0.23	0.00111	0.000800905
	0.232	0.00105	0.000777327
	0.234	0.000993355	0.000754359
	0.236	0.000955691	0.000732011
	0.238	0.000978835	0.000710286
	0.24	0.000829895	0.000689192
	0.242	0.000826606	0.000668728
	0.244	0.000832645	0.000648894
	0.246	0.000813989	0.000629684
	0.248	0.000719906	0.000611094
	0.25	0.000721897	0.000593115
	0.252	0.000723008	0.000575738
	0.254	0.000709874	0.000558954
	0.256	0.000671011	0.000542753
	0.258	0.0006765	0.000527121
	0.26	0.000629431	0.000512047
	0.262	0.000652146	0.000497518
	0.264	0.000609994	0.000483522
	0.266	0.000621533	0.000470046
	0.268	0.000617419	0.000457082
	0.27	0.000501644	0.000444614
	0.272	0.000552266	0.000432635
	0.274	0.000509509	0.00042113
	0.276	0.000482669	0.000410091
	0.278	0.000508288	0.000399507
	0.28	0.000498641	0.000389368
	0.282	0.000489478	0.000379664
	0.284	0.000484088	0.000370387
	0.286	0.000497189	0.000361524
	0.288	0.000443069	0.000353066
	0.29	0.000353331	0.000345005
	0.292	0.000467566	0.000337331
	0.294	0.000398266	0.000330035
	0.296	0.000387904	0.000323103
	0.298	0.000407913	0.000316523
	0.3	0.000444807	0.000310282
			0.00030437

## Sheet: Fig1g
	0.001 mM Mg		1mM Mg		2mM Mg		5mM Mg		10mM Mg
	0.11544	-1.06811	0.1189	-9.64637	0.12202	-33.6182	0.11544	-25.9595	0.11544	-25.7949
	0.21265	-0.96524	0.21903	-8.5552	0.22476	-28.569	0.21265	-27.6824	0.21265	-26.1827
	0.31077	-0.83736	0.3201	-8.06739	0.32848	-21.8554	0.31077	-26.8027	0.31077	-26.2487
	0.40981	-0.6561	0.42211	-7.95033	0.43315	-15.0973	0.40981	-26.2645	0.40981	-26.5818
	0.50976	-0.59374	0.52506	-6.86592	0.5388	-9.28195	0.50976	-26.1866	0.50976	-26.5197
	0.61063	-0.93028	0.62895	-7.07182	0.64541	-6.5563	0.61063	-25.2306	0.61063	-26.2433
	0.71242	-0.65379	0.73379	-6.39169	0.75299	-4.18124	0.71242	-22.7888	0.71242	-25.7084
	0.81511	-0.65541	0.83957	-5.55498	0.86154	-3.11121	0.81511	-19.2181	0.81511	-23.2212
	0.91873	-0.67246	0.94629	-4.75189	0.97106	-3.25978	0.91873	-14.05	0.91873	-16.2047
	1.02325	-0.55963	1.05395	-4.57114	1.08154	-1.44687	1.02325	-9.05881	1.02325	-9.645
	1.1287	-0.8836	1.16256	-4.40168	1.19299	-1.12663	1.1287	-5.83596	1.1287	-6.39621
	1.23505	-0.80114	1.27211	-4.28733	1.3054	-1.20594	1.23505	-3.75176	1.23505	-4.9876
	1.34233	-0.63253	1.3826	-4.05262	1.41879	-0.77779	1.34233	-3.30031	1.34233	-4.7553
	1.45051	-1.02656	1.49403	-3.35069	1.53314	-0.67616	1.45051	-2.5945	1.45051	-4.48274
	1.55962	-1.0502	1.6064	-4.249	1.64846	-0.63864	1.55962	-2.31881	1.55962	-4.19776
	1.66963	-1.13054	1.71972	-2.70552	1.76474	-0.58775	1.66963	-2.01668	1.66963	-4.29113
	1.78057	-1.12692	1.83398	-2.58623	1.88199	-0.60329	1.78057	-1.52244	1.78057	-4.06678
	1.89241	-1.17535	1.94919	-2.39555	2.00021	-0.42757	1.89241	-3.0192	1.89241	-3.97085

## Sheet: Fig3b
Trace		0mM Mg				20mM Mg			20mM Mg,1uM tRNA					FRET population		0mM Mg			20mM Mg			20mM Mg,tRNA
	Time (s)	Cy3	Cy5	FRET	Time (s)	Cy3	Cy5	FRET	Time (s)	Cy3	Cy5	FRET				total FRET	low FRET	high FRET	total FRET	low FRET	high FRET	total FRET	low FRET	high FRET
	0	3816.53	17314.7	0.81939	0	11809.6	23223.6	0.6629	0	8556.13	16938.6	0.6644			-0.21	0.00146	0	3.26168e-05	0.000479813	0	2.30679e-06	0.000437136	0	8.61352e-06
	0.1	3092.7	15729.3	0.83569	0.1	13314.1	32123.6	0.70698	0.1	9376.77	8551	0.47697			-0.2	1.39786e-05	0	1.39786e-05	0	0	0	1.29203e-05	0	1.07669e-05
	0.2	-692.86	15873.5	1.04564	0.2	8622.17	30017.2	0.77686	0.2	5237.61	10982.5	0.67709			-0.19	1.39786e-05	0	1.39786e-05	1.1534e-05	0	9.22718e-06	1.07669e-05	0	2.15338e-06
	0.3	5825.84	13784.9	0.70293	0.3	10256.3	27254.5	0.72658	0.3	10209.6	14921.2	0.59374			-0.18	2.32977e-05	0	1.39786e-05	6.92038e-06	0	4.61359e-06	6.46014e-06	0	4.30676e-06
	0.4	5004.83	15420.2	0.75497	0.4	12132.5	29743.8	0.71028	0.4	5240.28	11514.1	0.68723			-0.17	1.86382e-05	0	4.65955e-06	6.92038e-06	0	2.30679e-06	1.50737e-05	0	8.61352e-06
	0.5	781.92	9868.79	0.92659	0.5	14248	28743.8	0.66859	0.5	6395.6	15633.5	0.70968			-0.16	2.32977e-05	0	1.39786e-05	6.92038e-06	0	6.92038e-06	1.50737e-05	0	1.07669e-05
	0.6	3736.78	11296.5	0.75143	0.6	9886.13	31092.6	0.75875	0.6	7534	13110	0.63505			-0.15	3.26168e-05	0	3.26168e-05	9.22718e-06	0	9.22718e-06	8.61352e-06	0	4.30676e-06
	0.7	6684.52	14278.2	0.68112	0.7	12655.2	23828.3	0.65313	0.7	7871.24	10741.7	0.57711			-0.14	5.59146e-05	0	4.65955e-05	2.53747e-05	0	2.07611e-05	1.93804e-05	0	1.7227e-05
	0.8	7113.56	18030.2	0.71709	0.8	9948.06	26309.4	0.72563	0.8	8577.71	14324.6	0.62546			-0.13	4.19359e-05	0	3.72764e-05	2.30679e-05	0	1.84544e-05	1.7227e-05	0	1.50737e-05
	0.9	861.03	16868.6	0.95144	0.9	5830.47	29803.5	0.83638	0.9	7989	12639	0.61271			-0.12	4.19359e-05	0	3.72764e-05	1.84544e-05	0	1.61476e-05	6.46014e-06	0	4.30676e-06
	1	6024.44	17063.8	0.73907	1	8448.59	19841.6	0.70136	1	7277.65	9658.14	0.57028			-0.11	2.79573e-05	0	1.86382e-05	1.61476e-05	0	1.38408e-05	1.93804e-05	0	1.50737e-05
	1.1	5889.05	15025.7	0.71843	1.1	6440.45	28697.9	0.81671	1.1	7174.89	12354.9	0.63262			-0.1	4.65955e-05	4.65955e-06	3.72764e-05	2.76815e-05	0	1.61476e-05	2.36872e-05	0	2.15338e-05
	1.2	6338.99	19877.2	0.7582	1.2	10163.7	26028.6	0.71918	1.2	5304.51	11092.5	0.67649			-0.09	3.72764e-05	0	3.26168e-05	2.07611e-05	0	1.61476e-05	3.87609e-05	0	3.66075e-05
	1.3	5554.12	14823.8	0.72744	1.3	8322.83	30928.7	0.78796	1.3	5421.13	9424.91	0.63484			-0.08	6.98932e-05	0	5.59146e-05	2.53747e-05	0	2.30679e-05	2.15338e-05	0	1.50737e-05
	1.4	9008.3	14150.9	0.61103	1.4	15902.4	36590	0.69705	1.4	7903.95	10723.9	0.57569			-0.07	5.59146e-05	0	5.59146e-05	3.69087e-05	0	2.53747e-05	2.7994e-05	0	2.36872e-05
	1.5	2664.19	20890	0.88689	1.5	9278.87	21399.4	0.69754	1.5	5803.86	12375.2	0.68074			-0.06	6.98932e-05	0	5.1255e-05	1.84544e-05	0	1.38408e-05	4.09142e-05	0	2.7994e-05
	1.6	2750.51	16238.9	0.85516	1.6	11918.4	25671	0.68293	1.6	8738.58	13992.4	0.61556			-0.05	8.38719e-05	0	6.98932e-05	3.92155e-05	0	2.76815e-05	4.95278e-05	0	4.09142e-05
	1.7	5535.49	15491.9	0.73675	1.7	13644	35061.4	0.71987	1.7	5673.79	6184.87	0.52155			-0.04	0.00010717	0	9.3191e-05	6.45902e-05	0	4.38291e-05	5.81413e-05	0	5.38345e-05
	1.8	8335.03	17542	0.6779	1.8	17087.2	29937.5	0.63663	1.8	6614.9	11897.2	0.64267			-0.03	7.45528e-05	0	5.59146e-05	7.15106e-05	0	4.38291e-05	6.02947e-05	0	4.09142e-05
	1.9	4095.98	17524	0.81055	1.9	6407.99	16372.2	0.7187	1.9	6371.81	11557.5	0.64462			-0.02	0.000111829	0	8.85314e-05	7.15106e-05	0	5.76699e-05	5.59879e-05	0	4.73744e-05
	2	5739.61	14838.5	0.72108	2	5242.23	23873.7	0.81995	2	5981.51	12013.7	0.66761			-0.01	0.00010717	0	9.78505e-05	0.000101499	0	7.8431e-05	9.0442e-05	0	6.89082e-05
	2.1	4804.85	16406.6	0.77348	2.1	11981.3	26997.3	0.69262	2.1	5240.9	13990.2	0.72748			0	0.00020502	4.65955e-06	0.000191042	0.000133794	0	0.000113033	9.47488e-05	0	7.75217e-05
	2.2	6728.53	17459.2	0.72182	2.2	9978.08	28520.8	0.74082	2.2	4670.83	12812.9	0.73285			0.01	0.000153765	0	0.000130467	9.91922e-05	0	8.30446e-05	7.75217e-05	0	5.81413e-05
	2.3	1041.16	19432.9	0.94915	2.3	19160.1	41679.5	0.68507	2.3	7261.77	11436.8	0.61164			0.02	0.000149106	0	0.000116489	0.000175316	0	0.000154555	0.000122743	0	9.47488e-05
	2.4	3624.02	18035.2	0.83268	2.4	11127.3	28795.8	0.72128	2.4	8089.16	12123.4	0.5998			0.03	0.000274913	0	0.000246956	0.000163782	0	0.000145328	0.00013997	0	0.000105516
	2.5	6403.89	16479.8	0.72015	2.5	11747.9	18045	0.60568	2.5	6787.32	12378.1	0.64586			0.04	0.000223658	4.65955e-06	0.000200361	0.000152248	0	0.000140714	0.000148583	2.15338e-06	0.000122743
	2.6	3181.81	16053.6	0.83459	2.6	10823.5	28784.1	0.72673	2.6	3444.66	13883.6	0.80121			0.05	0.00030753	0	0.000270254	0.00030911	0	0.000228373	0.000228258	0	0.000174424
	2.7	4544.02	14310.4	0.75899	2.7	11229.1	29941.8	0.72726	2.7	9549.96	12568.7	0.56824			0.06	0.00041004	0	0.000326168	0.000426757	0	0.000320644	0.000295013	0	0.000226105
	2.8	4447.23	16598.3	0.78868	2.8	12811.3	25441.5	0.66509	2.8	5962.48	14173.9	0.7039			0.07	0.000633699	9.3191e-06	0.000545167	0.000449825	2.30679e-06	0.00035294	0.000359615	2.15338e-06	0.00029932
	2.9	8896.09	14379.7	0.6178	2.9	11258.1	30898.8	0.73295	2.9	5795.52	6951.4	0.54534			0.08	0.000591763	0	0.00052187	0.000613607	0	0.000530563	0.000430676	0	0.000363921
	3	7832.71	17762.4	0.69398	3	10342	27597.8	0.72741	3	4761.51	9426.78	0.66441			0.09	0.000731549	0	0.000638358	0.000712799	0	0.000613607	0.000478051	2.15338e-06	0.000411296
	3.1	4491.97	11931.5	0.72649	3.1	9566.83	30467.1	0.76103	3.1	6214.83	7975.56	0.56204			0.1	0.000801443	0	0.000698932	0.000825832	2.30679e-06	0.000735867	0.000493124	0	0.00043283
	3.2	2322.81	15434.3	0.86919	3.2	12960.1	21563.4	0.6246	3.2	6210.06	8394.13	0.57478			0.11	0.000852698	0	0.000801443	0.000881195	0	0.000809685	0.000652474	0	0.000566339
	3.3	8300.57	12791.4	0.60646	3.3	9598.62	20936.3	0.68565	3.3	5181.86	12242.9	0.70261			0.12	0.00108	0	0.00101	0.00115	0	0.00107	0.000695542	0	0.000628787
	3.4	4376.56	18138.2	0.80561	3.4	6616.12	22291	0.77112	3.4	5275.3	9096.49	0.63294			0.13	0.00104	0	0.00093191	0.00123	0	0.00117	0.000839819	0	0.000779524
	3.5	4779.44	13507.4	0.73864	3.5	12372.6	23261	0.65278	3.5	6656.05	7804.37	0.53971			0.14	0.00122	0	0.00114	0.0013	0	0.00121	0.001	0	0.000964715
	3.6	5282.4	15483.1	0.74562	3.6	10427.5	29078.6	0.73605	3.6	3935.12	10501.8	0.72743			0.15	0.00143	0	0.00133	0.00137	2.30679e-06	0.0013	0.00109	0	0.00104
	3.7	3067.57	17353.4	0.84978	3.7	15369.4	25966	0.62818	3.7	5588.53	9464	0.62873			0.16	0.00151	0	0.00139	0.00168	2.30679e-06	0.00161	0.00125	0	0.0012
	3.8	3813.72	15168.9	0.79909	3.8	11406.6	20506.8	0.64258	3.8	11464.9	13511.7	0.54097			0.17	0.0015	4.65955e-06	0.0014	0.00184	0	0.00174	0.00153	0	0.00148
	3.9	5100.17	13513.9	0.726	3.9	15037.8	20198.2	0.57323	3.9	8955.7	9779.05	0.52197			0.18	0.00157	0	0.00146	0.002	4.61359e-06	0.0019	0.00161	0	0.00154
	4	2381.66	15230.6	0.86477	4	17109.7	19308.4	0.53019	4	3942.85	7343.8	0.65066			0.19	0.00195	0	0.00189	0.00196	0	0.00191	0.00175	4.30676e-06	0.00166
	4.1	5380.43	17992.8	0.7698	4.1	6134.37	28723.5	0.82402	4.1	8749.38	7862.85	0.47332			0.2	0.00208	4.65955e-06	0.002	0.00237	2.30679e-06	0.00229	0.00203	0	0.00197
	4.2	7303.52	13770.4	0.65343	4.2	7234.63	28468	0.79736	4.2	5609.43	10741.6	0.65694			0.21	0.00221	0	0.00212	0.00254	2.30679e-06	0.00246	0.00226	0	0.00221
	4.3	6385.89	13536.5	0.67946	4.3	9718.72	25987.8	0.72782	4.3	6964.55	6459.13	0.48117			0.22	0.00248	0	0.00237	0.00266	2.30679e-06	0.0026	0.00238	2.15338e-06	0.00231
	4.4	2371.48	18003.6	0.88361	4.4	7169.53	21558.5	0.75043	4.4	8337.21	16874.5	0.66931			0.23	0.00275	0	0.00261	0.00289	2.30679e-06	0.00283	0.00261	0	0.00255
	4.5	3811.38	16087.9	0.80847	4.5	9574.47	25939.3	0.7304	4.5	7691.96	13466.5	0.63646			0.24	0.00304	1.86382e-05	0.0029	0.00321	4.61359e-06	0.00313	0.00277	0	0.00273
	4.6	-1504.12	16612.5	1.09956	4.6	7447.62	26917.1	0.78328	4.6	7992.82	11358.2	0.58696			0.25	0.00314	4.65955e-06	0.00305	0.0033	2.30679e-06	0.00322	0.00288	0	0.00284
	4.7	4153.87	11524.8	0.73506	4.7	10964	18164.6	0.6236	4.7	8527.13	8543.89	0.50049			0.26	0.00365	1.39786e-05	0.00349	0.00355	2.30679e-06	0.00346	0.00337	6.46014e-06	0.00328
	4.8	3047.1	13510.2	0.81597	4.8	9058.94	23778.3	0.72413	4.8	1935.72	13632.2	0.87566			0.27	0.00397	9.3191e-06	0.00385	0.0038	4.61359e-06	0.00371	0.00327	8.61352e-06	0.00319
	4.9	5511.19	17202.7	0.75736	4.9	6700.13	28469.8	0.80949	4.9	7307.75	10375.6	0.58674			0.28	0.00412	0	0.00398	0.00379	9.22718e-06	0.00372	0.00363	6.46014e-06	0.00354
	5	9941.96	16422.2	0.6229	5	10158.3	30087.2	0.74759	5	5941.2	12971.8	0.68587			0.29	0.00461	0	0.00452	0.0041	1.1534e-05	0.00401	0.00383	4.30676e-06	0.00376
	5.1	5115.13	14816.5	0.74337	5.1	8902.72	23343.1	0.72391	5.1	7960.66	6687.87	0.45656			0.3	0.0048	1.86382e-05	0.00466	0.00431	1.1534e-05	0.00424	0.00386	1.07669e-05	0.00378
	5.2	4987.72	10935.1	0.68676	5.2	11675.5	29495.2	0.71641	5.2	9983.38	8380.36	0.45635			0.31	0.00571	4.65955e-06	0.00561	0.00432	1.1534e-05	0.00424	0.00412	4.30676e-06	0.00404
	5.3	4894.18	16201.4	0.768	5.3	5674.2	20126.4	0.78007	5.3	6054.83	10125.7	0.62579			0.32	0.00616	1.86382e-05	0.00602	0.00486	1.38408e-05	0.00477	0.00447	8.61352e-06	0.00438
	5.4	5249.01	13019.7	0.71268	5.4	12883	18812.5	0.59354	5.4	5249.44	11621.8	0.68885			0.33	0.00644	9.3191e-06	0.00634	0.0048	1.38408e-05	0.0047	0.00481	1.07669e-05	0.00472
	5.5	6095.12	12471.1	0.67171	5.5	8397.84	22728	0.7302	5.5	5688.9	9882.75	0.63466			0.34	0.00701	1.86382e-05	0.00684	0.00509	1.61476e-05	0.00499	0.00485	1.50737e-05	0.00476
	5.6	6578.8	12064.5	0.64712	5.6	8260.13	24013	0.74406	5.6	9275.45	9466.52	0.5051			0.35	0.00706	2.32977e-05	0.00693	0.00555	2.07611e-05	0.00545	0.00508	1.50737e-05	0.00497
	5.7	2841.28	11968.8	0.80815	5.7	8023.62	23151.6	0.74263	5.7	8079.11	9448.13	0.53905			0.36	0.00795	4.65955e-06	0.0078	0.00563	2.99883e-05	0.00553	0.00524	1.93804e-05	0.00513
	5.8	4872.65	15073.2	0.75571	5.8	9091.53	28933.9	0.76091	5.8	5761.44	11148.5	0.65929			0.37	0.00774	3.26168e-05	0.00758	0.00568	8.07378e-05	0.0055	0.0058	2.36872e-05	0.00567
	5.9	5639.96	18961.2	0.77074	5.9	7930.43	28965.4	0.78506	5.9	5923.11	11394.4	0.65797			0.38	0.00852	3.26168e-05	0.00829	0.00599	7.8431e-05	0.00582	0.00612	3.87609e-05	0.00602
	6	7511.61	14981.1	0.66604	6	9943.83	23933.9	0.70648	6	6658.41	11542.7	0.63418			0.39	0.00888	5.1255e-05	0.00871	0.00619	0.000110726	0.00597	0.00617	5.59879e-05	0.00602
	6.1	6207.43	11683.5	0.65304	6.1	10078.7	25475.1	0.71652	6.1	6365.16	11307.8	0.63984			0.4	0.00911	4.19359e-05	0.00895	0.00662	0.000161476	0.00638	0.00674	6.02947e-05	0.00659
	6.2	5736.19	15086.2	0.72452	6.2	12771.3	21987.6	0.63258	6.2	7233.49	8744.34	0.54728			0.41	0.00954	8.38719e-05	0.00931	0.00646	0.000170703	0.00618	0.00724	7.96751e-05	0.00705
	6.3	6531.83	11530.4	0.63837	6.3	4433.89	23509.6	0.84133	6.3	3553.68	10353.1	0.74446			0.42	0.01005	6.05741e-05	0.00979	0.00679	0.000297576	0.00638	0.0076	0.000137816	0.00737
	6.4	3065.04	16136.3	0.84037	6.4	12006.8	28463.2	0.70332	6.4	6666.3	7577.15	0.53197			0.43	0.01072	0.000111829	0.01043	0.00718	0.000385235	0.00669	0.00791	0.000178731	0.00761
	6.5	6193.86	19626.7	0.76012	6.5	9524.74	31886.7	0.77	6.5	5342.58	11489.8	0.6826			0.44	0.01062	8.38719e-05	0.01033	0.00741	0.000486734	0.00682	0.00847	0.000243332	0.00811
	6.6	1409	19053.5	0.93114	6.6	14694.3	27230.9	0.64951	6.6	5128.28	8996.75	0.63694			0.45	0.01074	0.000191042	0.01036	0.00765	0.000703572	0.00682	0.00903	0.000355308	0.00856
	6.7	10005.5	19053.2	0.65568	6.7	9705.29	32076.8	0.76772	6.7	8000.1	14034.9	0.63694			0.46	0.01088	0.000251616	0.01041	0.00806	0.000991922	0.00695	0.00971	0.000434983	0.00917
	6.8	7466	20720.7	0.73512	6.8	9756.62	21045.8	0.68325	6.8	10676.9	12535.3	0.54003			0.47	0.01136	0.000232977	0.01095	0.00856	0.00119	0.00724	0.01017	0.000531885	0.00951
	6.9	9515.96	14242	0.59946	6.9	8185.58	23966.2	0.74541	6.9	7563.13	9894.48	0.56677			0.48	0.012	0.000451976	0.0113	0.00886	0.00162	0.0071	0.01072	0.000773064	0.00977
	7	9049.86	16925.8	0.6516	7	10047.4	21141.1	0.67785	7	4816.46	8709.86	0.64392			0.49	0.01228	0.00052187	0.01156	0.00901	0.00208	0.00682	0.01134	0.0011	0.01008
	7.1	3882.81	17870.1	0.8215	7.1	13783.1	18816.8	0.5772	7.1	4829.14	9032.97	0.65163			0.5	0.01259	0.000587103	0.01174	0.00996	0.00273	0.00708	0.0123	0.00158	0.01056
	7.2	6129.57	16712.7	0.73166	7.2	10692.4	30648.2	0.74136	7.2	5261.87	16252.8	0.75543			0.51	0.01307	0.000913272	0.01187	0.01043	0.00339	0.00692	0.01262	0.00192	0.01055
	7.3	6149.66	15239	0.71248	7.3	10665	27689	0.72193	7.3	6269.29	12896.3	0.67289			0.52	0.01376	0.00108	0.01237	0.01134	0.00419	0.00696	0.01346	0.0025	0.01081
	7.4	4709.59	16597	0.77896	7.4	13000.3	19497.7	0.59997	7.4	7467.11	9391.86	0.55708			0.53	0.01333	0.00151	0.01156	0.0119	0.00531	0.00643	0.01449	0.00321	0.01109
	7.5	6690.35	17972.3	0.72872	7.5	13074.2	21791.2	0.62501	7.5	7143.6	10873.1	0.6035			0.54	0.01445	0.00214	0.01199	0.01307	0.00697	0.00591	0.01498	0.00383	0.01095
	7.6	6005.11	16028.2	0.72745	7.6	14247	29887.2	0.67719	7.6	4961.26	10390.9	0.67684			0.55	0.01444	0.00246	0.01166	0.01467	0.00863	0.00584	0.01591	0.00541	0.01029
	7.7	6197.25	16976.6	0.73258	7.7	16309.8	44363.7	0.73119	7.7	4329.24	11021.8	0.71798			0.56	0.01588	0.0034	0.01209	0.01562	0.01021	0.0052	0.01709	0.00628	0.01061
	7.8	6501.73	19666	0.75154	7.8	13283.9	49781	0.78936	7.8	8904.61	9223.74	0.5088			0.57	0.01585	0.0042	0.01129	0.01654	0.01152	0.00478	0.01817	0.00797	0.00997
	7.9	5269.44	18041.6	0.77395	7.9	11880.5	29092.7	0.71004	7.9	3476.21	9510.95	0.73233			0.58	0.01658	0.00551	0.01069	0.01822	0.01351	0.00449	0.01916	0.00954	0.00938
	8	4606.39	13754.3	0.74912	8	11594.7	12776	0.52424	8	6214.32	10954	0.63804			0.59	0.0177	0.00667	0.01061	0.01936	0.01515	0.00395	0.02061	0.01177	0.00861
	8.1	1650.96	14617.5	0.89852	8.1	12275.3	11313.4	0.47961	8.1	6937.24	9868.08	0.5872			0.6	0.01838	0.00829	0.0097	0.02114	0.01739	0.00352	0.02171	0.01355	0.00789
	8.2	7691.41	19455	0.71667	8.2	10671.5	24864	0.69969	8.2	5925.83	8142.64	0.57879			0.61	0.01905	0.00999	0.00855	0.02204	0.01861	0.00316	0.02268	0.0152	0.00719
	8.3	6098.9	16691	0.73239	8.3	10868.2	26217.9	0.70695	8.3	7069.4	11426	0.61778			0.62	0.01955	0.01118	0.00793	0.02341	0.02033	0.00283	0.02386	0.01693	0.00654
	8.4	2982.31	12754.3	0.81049	8.4	12622.6	15542.1	0.55183	8.4	6081.87	9791.12	0.61684			0.63	0.02021	0.01275	0.00702	0.02532	0.02258	0.00246	0.0253	0.01893	0.00601
	8.5	7519.12	17221	0.69608	8.5	10524.5	15797.2	0.60016	8.5	5754.05	9538.69	0.62374			0.64	0.02144	0.01446	0.00651	0.02571	0.02334	0.00208	0.02615	0.02053	0.00535
	8.6	5099.18	18037.2	0.7796	8.6	11660.8	19175.4	0.62185	8.6	6055.79	12642.2	0.67613			0.65	0.02147	0.01529	0.00572	0.02761	0.02551	0.00177	0.02692	0.02183	0.00478
	8.7	7469.73	18443.2	0.71174	8.7	17494	25896	0.59682	8.7	8904.57	12590.5	0.58574			0.66	0.02256	0.01685	0.00524	0.02865	0.0267	0.00165	0.02768	0.02333	0.00407
	8.8	3471.21	18529.5	0.84222	8.8	11382.4	27238.7	0.70528	8.8	6764.86	8485.29	0.55641			0.67	0.02291	0.01766	0.00482	0.02974	0.02799	0.00138	0.02864	0.02473	0.00362
	8.9	6998.69	18237.8	0.72268	8.9	9196.46	16250.1	0.6386	8.9	5035.25	12201.2	0.70787			0.68	0.02332	0.01887	0.00395	0.03032	0.02888	0.00111	0.02923	0.02574	0.00317
	9	4734.56	14195.2	0.74989	9	9014.83	21053	0.70018	9	3320.23	7582	0.69545			0.69	0.02383	0.01985	0.00349	0.03054	0.02921	0.000994228	0.02954	0.02657	0.00266
	9.1	4717.9	15300	0.76432	9.1	13605.5	24905.3	0.64671	9.1	5061.65	5265.99	0.50989			0.7	0.02403	0.0206	0.00292	0.03104	0.02991	0.000754322	0.02956	0.02699	0.00221
	9.2	4328.13	16387.7	0.79107	9.2	14151.5	31595.1	0.69066	9.2	10403.1	11002.5	0.514			0.71	0.02435	0.02137	0.00258	0.03069	0.0298	0.000581312	0.02937	0.02723	0.00178
	9.3	6430.49	17937.1	0.73611	9.3	8411.32	19991	0.70385	9.3	8875.81	10259.5	0.53616			0.72	0.02365	0.02125	0.00191	0.03085	0.02998	0.000544403	0.02861	0.02684	0.00148
	9.4	4416.14	11381.8	0.72046	9.4	13199.4	29987.2	0.69436	9.4	6412.67	8375.65	0.56637			0.73	0.02383	0.02163	0.00169	0.0299	0.02912	0.000449825	0.0287	0.02699	0.00141
	9.5	5978.93	13968.8	0.70027	9.5	14554.5	34689	0.70444	9.5	8653.89	9297.37	0.51792			0.74	0.02421	0.02217	0.00162	0.02883	0.02811	0.000364474	0.02702	0.02564	0.00108
	9.6	6244.82	12303	0.66331	9.6	13400.7	33910.6	0.71676	9.6	6067.35	8463.7	0.58246			0.75	0.02302	0.02109	0.00154	0.02752	0.02692	0.000299883	0.02543	0.02434	0.000854892
	9.7	6789.87	13583.1	0.66672	9.7	13465	20156.4	0.59951	9.7	7606.12	14070.5	0.64911			0.76	0.02219	0.02048	0.00123	0.02595	0.02542	0.000239907	0.02423	0.02324	0.000734303
	9.8	7998.48	16569.7	0.67444	9.8	11731	22790.8	0.66019	9.8	6591.51	9002.55	0.57731			0.77	0.02147	0.02009	0.000871336	0.02446	0.02398	0.000193771	0.02255	0.02168	0.000600793
	9.9	9300.87	12209.9	0.56762	9.9	13548.1	22214.6	0.62117	9.9	6251.91	10067.5	0.6169			0.78	0.02021	0.01905	0.000782804	0.02189	0.02143	0.000200691	0.02079	0.02005	0.000501738
	10	7829.88	9678.14	0.55278	10	16186.3	32819.4	0.66971	10	4504.56	14721	0.7657			0.79	0.01845	0.01725	0.000754847	0.02019	0.01985	0.000108419	0.0182	0.01757	0.000378995
	10.1	15283.1	9062.22	0.37224	10.1	11100.5	26103.1	0.70163	10.1	6036.9	9274.31	0.60572			0.8	0.01711	0.01611	0.000638358	0.01793	0.01759	0.000113033	0.01688	0.01635	0.000342388
	10.2	8718.23	5860.19	0.40198	10.2	16147.6	24020.2	0.598	10.2	5021.01	11613.8	0.69816			0.81	0.01556	0.01473	0.000507891	0.01623	0.01593	0.000113033	0.01509	0.01457	0.000284246
	10.3	10887.6	6051.12	0.35724	10.3	12433.3	18237.6	0.59462	10.3	7604.61	10559.1	0.58133			0.82	0.01441	0.01354	0.000475274	0.01411	0.01389	3.22951e-05	0.0135	0.01314	0.000178731
	10.4	6496.75	6530.32	0.50129	10.4	12818.2	28057.5	0.68641	10.4	4839.49	10905.1	0.69262			0.83	0.01302	0.01225	0.000372764	0.01252	0.01225	4.61359e-05	0.0121	0.01175	0.000163657
	10.5	8654.85	7660.62	0.46953	10.5	13548	19889.4	0.59482	10.5	8458.02	10016.8	0.54219			0.84	0.01176	0.01116	0.000251616	0.01067	0.01045	4.84427e-05	0.01058	0.01029	0.000135663
	10.6	6754.92	8908.01	0.56873	10.6	16141.5	25354.3	0.61101	10.6	4232.47	10326.7	0.70929			0.85	0.01053	0.0099	0.000279573	0.00952	0.00939	2.76815e-05	0.00935	0.00912	9.90555e-05
	10.7	9645.43	12588	0.56617	10.7	14307.4	30995.2	0.68418	10.7	6648.19	8479.44	0.56053			0.86	0.00975	0.00934	0.000167744	0.00808	0.00791	1.61476e-05	0.00813	0.00788	9.69021e-05
	10.8	6999.35	9112.58	0.56558	10.8	13093.3	14984.6	0.53368	10.8	3847.18	9081.78	0.70244			0.87	0.00864	0.00821	0.000186382	0.00709	0.00695	2.53747e-05	0.00728	0.00708	6.67548e-05
	10.9	10556.2	10799.2	0.50569	10.9	15853.8	20571.1	0.56475	10.9	7007.07	10005	0.58811			0.88	0.00744	0.00707	0.000125808	0.00601	0.00588	2.07611e-05	0.00626	0.0061	5.81413e-05
	11	10597.6	11401.6	0.51827	11	9970.24	21239.7	0.68054	11	7537.56	8519.01	0.53056			0.89	0.00743	0.007	0.000139786	0.0051	0.00499	1.38408e-05	0.00529	0.00514	2.7994e-05
	11.1	7269.15	10474.8	0.59033	11.1	11480.2	40122.2	0.77753	11.1	-501.57	7639.26	1.07027			0.9	0.00649	0.00614	0.000111829	0.0042	0.00409	9.22718e-06	0.00443	0.00429	4.30676e-05
	11.2	2801.75	13129.4	0.82413	11.2	15427	41883.9	0.73082	11.2	6871.53	7929.09	0.53573			0.91	0.00572	0.00544	8.85314e-05	0.00366	0.00352	9.22718e-06	0.004	0.00389	2.58406e-05
	11.3	3076.75	13818.3	0.81789	11.3	14867.3	23773.9	0.61525	11.3	4810.75	10779.9	0.69143			0.92	0.00534	0.00507	9.78505e-05	0.00313	0.00304	2.30679e-06	0.00349	0.00336	3.01473e-05
	11.4	4282.68	16418.7	0.79312	11.4	15849.6	15282.2	0.49089	11.4	7209.65	12915.8	0.64176			0.93	0.00471	0.00446	6.98932e-05	0.00288	0.00278	4.61359e-06	0.00307	0.00299	1.07669e-05
	11.5	4858.64	10963.3	0.69292	11.5	16440.6	36281.2	0.68816	11.5	6128.06	7446.56	0.54856			0.94	0.00439	0.00419	2.79573e-05	0.00233	0.00226	4.61359e-06	0.00241	0.00232	2.36872e-05
	11.6	5154.97	11871.4	0.69724	11.6	14319.4	44808.9	0.75783	11.6	7862.84	8769.83	0.52727			0.95	0.00409	0.00386	5.59146e-05	0.00224	0.00219	0	0.00218	0.0021	2.15338e-05
	11.7	6269.36	13084.8	0.67607	11.7	18983	30829.6	0.61891	11.7	5388.7	10948.4	0.67016			0.96	0.00364	0.00346	5.1255e-05	0.00198	0.00192	4.61359e-06	0.00189	0.00183	8.61352e-06
	11.8	2947.45	11226.2	0.79205	11.8	11396.4	47363.1	0.80605	11.8	6046.09	9695.66	0.61592			0.97	0.00326	0.00311	5.59146e-05	0.00171	0.00165	4.61359e-06	0.00168	0.00162	8.61352e-06
	11.9	4621.09	17640.9	0.79242	11.9	17487.3	35706.3	0.67125	11.9	7943.91	13037.5	0.62138			0.98	0.00285	0.00274	9.3191e-06	0.00158	0.00152	0	0.00156	0.00149	1.50737e-05
	12	3669.15	16994.1	0.82243	12	13099.3	56442.8	0.81164	12	7544.72	8842.67	0.5396			0.99	0.0028	0.00264	4.65955e-05	0.00134	0.00125	2.30679e-06	0.00146	0.00139	8.61352e-06
	12.1	5726.18	14230.2	0.71306	12.1	13388.7	20888.5	0.6094	12.1	8376.37	13845.7	0.62306			1	0.00277	0.00421	0.000111829	0.00126	0.00182	6.92038e-06	0.00131	0.00169	1.93804e-05
	12.2	588.43	17478.2	0.96743	12.2	14986.8	17150.1	0.53366	12.2	2269.34	8061.3	0.78033			1.01	0.00249	0.00237	1.86382e-05	0.00111	0.00107	0	0.00122	0.00117	4.30676e-06
	12.3	9647.68	12182.8	0.55806	12.3	17369.2	20099.4	0.53643	12.3	7115.48	11691.9	0.62166			1.02	0.00215	0.00202	2.32977e-05	0.00102	0.000985001	0	0.000990555	0.000941028	1.07669e-05
	12.4	6166.22	11505.7	0.65107	12.4	15640.9	28763	0.64776	12.4	5692.17	11829.9	0.67514			1.03	0.002	0.00189	1.86382e-05	0.000846594	0.000807378	2.30679e-06	0.000859199	0.000811825	8.61352e-06
	12.5	6291.84	13359.7	0.67983	12.5	18168.6	14531.2	0.44438	12.5	7700.91	13114.3	0.63003			1.04	0.00188	0.00177	2.32977e-05	0.00077739	0.000745095	0	0.000833358	0.000777371	4.30676e-06
	12.6	7548.4	13395.4	0.63959	12.6	16129.6	33619.2	0.67578	12.6	6194.48	8650.39	0.58272			1.05	0.00176	0.00163	1.86382e-05	0.000733561	0.000701266	2.30679e-06	0.000813978	0.000766604	6.46014e-06
	12.7	2712.9	6107.57	0.69243	12.7	17706.3	13120.4	0.42562	12.7	7752.96	12569	0.61849			1.06	0.00151	0.00144	9.3191e-06	0.000576699	0.000525949	4.61359e-06	0.000678315	0.000643861	4.30676e-06
	12.8	7116.22	11713	0.62207	12.8	13983.5	16442.2	0.54041	12.8	6919.81	12213.8	0.63834			1.07	0.0013	0.00123	9.3191e-06	0.000567471	0.000535176	0	0.000669701	0.00061156	0
	12.9	10422.5	9015.04	0.4638	12.9	19055.5	13102.5	0.40744	12.9	7018.06	11768.9	0.62644			1.08	0.00135	0.00128	0	0.000537483	0.000514415	0	0.000562032	0.000529732	0
	13	6931.16	12652.2	0.64607	13	15159.5	13206.6	0.46558	13	7229.88	12790.5	0.63887			1.09	0.00116	0.0011	1.39786e-05	0.000447518	0.000412916	0	0.000456517	0.000411296	0
	13.1	7246.9	14555.4	0.66761	13.1	21964.8	17249.4	0.43988	13.1	4523.09	11088.2	0.71027			1.1	0.00123	0.00115	4.65955e-06	0.000415223	0.000373701	0	0.000443596	0.000417756	0
	13.2	7326.53	8130.93	0.52602	13.2	23721.1	13133.9	0.35637	13.2	5399.05	11245	0.67562			1.11	0.000978505	0.000917931	0	0.000431371	0.000405996	0	0.000406989	0.000385455	4.30676e-06
	13.3	6132.74	13797.7	0.69229	13.3	20734.1	27571.3	0.57077	13.3	8309.71	11086.4	0.57158			1.12	0.000806102	0.000773485	0	0.000313724	0.000297576	0	0.000342388	0.000316547	0
	13.4	6732.13	9916.27	0.59563	13.4	17280.7	15928.9	0.47965	13.4	8337.61	9212.44	0.52492			1.13	0.000875995	0.00082474	1.39786e-05	0.000286043	0.000265281	0	0.000335927	0.0003187	0
	13.5	5422.75	13704	0.71648	13.5	19070.3	12003.9	0.3863	13.5	6475.17	9354.02	0.59093			1.14	0.000801443	0.000745528	9.3191e-06	0.00030219	0.000288349	0	0.000335927	0.0003187	0
	13.6	5269.28	10987.3	0.67587	13.6	18831.3	11418.3	0.37747	13.6	8741	10684	0.55001			1.15	0.000736209	0.000689613	4.65955e-06	0.000276815	0.000251441	0	0.000236872	0.000219645	0
	13.7	2910.43	14854.6	0.83617	13.7	18558.8	14206.2	0.43358	13.7	6649.13	8175.08	0.55147			1.16	0.000615061	0.000587103	4.65955e-06	0.000258361	0.000226066	2.30679e-06	0.000249792	0.000221798	0
	13.8	6659.88	14695.4	0.68814	13.8	21562.3	13676.9	0.38812	13.8	7931.75	11601.9	0.59394			1.17	0.000633699	0.000591763	0	0.000219145	0.000198384	0	0.000217491	0.000195958	0
	13.9	6035.95	14001	0.69876	13.9	20564.6	16119.4	0.43941	13.9	8500.11	8807.9	0.50889			1.18	0.000563806	0.00052187	0	0.000232986	0.000202998	0	0.000232565	0.000215338	2.15338e-06
	14	7783.1	14984.9	0.65816	14	18782.9	15945.2	0.45914	14	3967.69	11366	0.74124			1.19	0.000405381	0.000377424	0	0.000196078	0.000175316	0	0.000228258	0.000202418	0
	14.1	6732.78	10642	0.6125	14.1	13987.7	25130.5	0.64242	14.1	3320.3	9499.27	0.741			1.2	0.000475274	0.000419359	4.65955e-06	0.000189157	0.000182237	0	0.00013351	0.000127049	0
	14.2	4217.72	10531.4	0.71404	14.2	10775.3	25737.3	0.70489	14.2	6143.35	9332.74	0.60304					0.000396062	0		0.00017301	0		0.00015935	0
	14.3	3808.32	9767.37	0.71948	14.3	12013.9	16198	0.57415	14.3	5931.65	10596.6	0.64112
	14.4	5934.47	9722.16	0.62096	14.4	18204.3	14613.6	0.44529	14.4	7459.2	7923.58	0.51509
	14.5	4327.73	13466.6	0.75679	14.5	12972	34722.9	0.72802	14.5	7558.15	10074.2	0.57135
	14.6	7524.05	12505.3	0.62435	14.6	10998.5	17748	0.6174	14.6	5072.55	9345.23	0.64817
	14.7	6489.23	15961.9	0.71096	14.7	9495.16	26068	0.73301	14.7	5883.3	6867.55	0.5386
	14.8	4313.64	10711.7	0.71291	14.8	14904.8	22999	0.60677	14.8	6019.76	7391.22	0.55113
	14.9	6764.94	13679.7	0.66911	14.9	14513.3	40142.5	0.73446	14.9	4443.24	8422.54	0.65465
	15	5308.44	8447.29	0.61409	15	16002.1	35747.8	0.69078	15	5950.81	11047.4	0.64992
	15.1	5179.46	9716.52	0.65229	15.1	12848.1	35321.6	0.73327	15.1	4636.56	11346.7	0.70991
	15.2	7344.67	13599.8	0.64933	15.2	12291.8	43687.9	0.78042	15.2	6093.96	10639.9	0.63583
	15.3	6171.55	13014.6	0.67833	15.3	14496.8	24227.5	0.62564	15.3	5219.72	10700.3	0.67213
	15.4	4283.19	16305.7	0.79197	15.4	14254.2	15884.6	0.52705	15.4	6771.41	7894.07	0.53828
	15.5	2593.82	12982.5	0.83348	15.5	12766.6	24317.5	0.65574	15.5	3692.77	8401.58	0.69467
	15.6	4079.69	12942.5	0.76033	15.6	22207	14943.9	0.40225	15.6	7885.45	11446.3	0.5921
	15.7	5151.79	14173.7	0.73342	15.7	16320.8	14736.1	0.47449	15.7	8516.89	13512.8	0.61339
	15.8	6199.69	17141.2	0.73439	15.8	20310.7	18090.6	0.47109	15.8	6690.91	9464.55	0.58584
	15.9	6676.09	11920.2	0.641	15.9	16338	42563.4	0.72262	15.9	4680.38	11530.4	0.71128
	16	7634.15	13851.7	0.64469	16	18273.9	25817.6	0.58555	16	4841.32	11043.5	0.69522
	16.1	9307.86	13276.5	0.58786	16.1	15661.6	44826.1	0.74108	16.1	6059.95	11758.4	0.6599
	16.2	3517.13	10536	0.74973	16.2	16565.5	38163.2	0.69732	16.2	6189.79	9854.98	0.61422
	16.3	3703.14	12123.8	0.76602	16.3	6913.12	23645.5	0.77377	16.3	7290.89	16240.1	0.69016
	16.4	6046.2	8325.36	0.57929	16.4	16000.5	35026	0.68643	16.4	9183.05	10807.1	0.54062
	16.5	9670.24	12102.7	0.55586	16.5	8254.49	26458.3	0.76221	16.5	6501.81	9328.29	0.58928
	16.6	7635.52	10427.8	0.57729	16.6	9462.52	28156.2	0.74846	16.6	9168.25	10706.5	0.5387
	16.7	4034.23	13735.7	0.77297	16.7	14975.9	31444.6	0.67739	16.7	5226.25	14319.7	0.73262
	16.8	1995.31	13556.5	0.8717	16.8	11782.7	24263.7	0.67313	16.8	5765.27	9647.1	0.62593
	16.9	2359.24	17769.8	0.88279	16.9	15429.3	18735.2	0.54838	16.9	5368.09	12300.3	0.69618
	17	2183.68	16988.7	0.8861	17	14999.4	14780.5	0.49632	17	5062.56	12415.2	0.71034
	17.1	3901.77	13231.4	0.77227	17.1	12077.2	12679.8	0.51217	17.1	5244.32	8607.39	0.6214
	17.2	1374.35	13491.5	0.90755	17.2	16300.7	14437.1	0.46969	17.2	7354.88	7230.9	0.49575
	17.3	5434.88	11385.4	0.67688	17.3	18029.6	12370.6	0.40693	17.3	7778.81	11039.2	0.58663
	17.4	4221.86	16734.6	0.79854	17.4	15372	8899.71	0.36667	17.4	7001.39	12243.9	0.6362
	17.5	6391.03	10396.9	0.61931	17.5	24234.8	14073.6	0.36738	17.5	8169.66	10322.4	0.55821
	17.6	4515.63	12569.2	0.73569	17.6	21739.3	14604.7	0.40185	17.6	7359.96	10613.6	0.59051
	17.7	8781.94	11877.5	0.57492	17.7	19784.5	13822	0.41129	17.7	8741.35	9480.19	0.52027
	17.8	3663.26	14308.9	0.79617	17.8	16877.6	8050.05	0.32294	17.8	5955.11	11353.8	0.65595
	17.9	4937.18	12158.6	0.7112	17.9	20253.6	10316.5	0.33747	17.9	7165.91	8395.17	0.5395
	18	786.85	7124.43	0.90054	18	19073.9	11385.3	0.37379	18	8480.74	11929	0.58448
	18.1	10627.1	17397.5	0.62079	18.1	18369.5	14562.1	0.44219	18.1	7663.99	11446.8	0.59897
	18.2	6002.63	15955.8	0.72664	18.2	17190.7	9526.36	0.35656	18.2	9469.31	10199.2	0.51856
	18.3	7422.65	15234.4	0.67239	18.3	21310.7	8385.56	0.28238	18.3	8310.93	11354.2	0.57738
	18.4	3583.06	15910	0.81619	18.4	19772.4	10967.4	0.35678	18.4	5410.07	8491.99	0.61084
	18.5	4690.93	14886.5	0.76039	18.5	20296	9964.18	0.32928	18.5	4902.37	11080.3	0.69327
	18.6	6014.24	16017	0.72701	18.6	12893.1	10758.8	0.45488	18.6	6569.04	10956.2	0.62517
	18.7	4191.78	11053.6	0.72505	18.7	21101	10854.1	0.33967	18.7	5055.84	11408.1	0.69291
	18.8	2158.84	18128.1	0.89358	18.8	21353.7	8965.79	0.29571	18.8	4636.01	9852.76	0.68003
	18.9	3027.5	14962.5	0.83171	18.9	21045.2	12067.7	0.36444	18.9	5889.88	11609.3	0.66342
	19	5354.83	15288.8	0.74061	19	18387.2	9148.64	0.33224	19	6139.28	8498.56	0.58059
	19.1	5339.71	11589.8	0.68459	19.1	17905.3	11270.8	0.3863	19.1	5953.16	8048.63	0.57483
	19.2	6338.91	14739.5	0.69927	19.2	10138.8	26588.4	0.72394	19.2	5014.59	15354.3	0.75381
	19.3	6435.83	19660.8	0.75338	19.3	12741.2	18752.6	0.59544	19.3	7657.25	9638.66	0.55728
	19.4	6817.99	12520.6	0.64744	19.4	11139.2	26028.3	0.7003	19.4	4960.98	11596.6	0.70038
	19.5	5997.04	17734.9	0.7473	19.5	11748.1	27098.8	0.69758	19.5	4076.33	9283.74	0.69489
	19.6	5144.36	16607.5	0.7635	19.6	8717.04	22814.3	0.72354	19.6	7636.33	12009.7	0.6113
	19.7	5602	16463.6	0.74612	19.7	8995.36	24861.7	0.73431	19.7	6359.24	9596.41	0.60144
	19.8	5763.79	11886.5	0.67345	19.8	12011.5	19979.9	0.62454	19.8	8143.27	10550.2	0.56438
	19.9	2097.42	11398.7	0.84459	19.9	12272.9	19794.2	0.61727	19.9	6766.85	15109.4	0.69068
	20	5142.3	17642	0.77431	20	9264.77	25772.2	0.73557	20	6595.44	13146	0.66591
	20.1	3406.26	15521	0.82003	20.1	7924.39	21895	0.73425	20.1	6689.93	8861.85	0.56983
	20.2	2173.1	19632.3	0.90034	20.2	8554.32	23559.8	0.73363	20.2	6095.63	15437.9	0.71692
	20.3	1359.81	21194.5	0.93971	20.3	8303.21	19709	0.70359	20.3	7355.69	10232.9	0.58179
	20.4	6678.44	12711.9	0.65558	20.4	10816	23125.6	0.68133	20.4	8210.94	9619.22	0.53949
	20.5	6719.52	13830.5	0.67302	20.5	12233.9	21404.5	0.63631	20.5	5315.37	12156.1	0.69577
	20.6	2895.48	13805.2	0.82662	20.6	6944.36	26825.7	0.79436	20.6	6762.41	9835.63	0.59258
	20.7	7776.94	15734.1	0.66922	20.7	11212.7	26356.2	0.70154	20.7	6655.2	11716.1	0.63774
	20.8	3754.42	16111.9	0.81102	20.8	7782.57	20230.8	0.72218	20.8	7894.37	13024.9	0.62263
	20.9	4727.73	17643.5	0.78867	20.9	6223.85	13924.7	0.6911	20.9	5445.89	10135.6	0.65049
	21	6773.63	14930.6	0.68791	21	12700.4	27780.7	0.68626	21	5283.81	9315.6	0.63808
	21.1	7475.71	12564.2	0.62696	21.1	10156.9	27233.9	0.72836	21.1	4277.03	9160.69	0.68171
	21.2	5673.09	14564.5	0.71968	21.2	11611.9	20172.7	0.63467	21.2	5771.52	10451.4	0.64424
	21.3	1201.58	15029.6	0.92597	21.3	8464.9	22009.2	0.72223	21.3	7174.96	7476.66	0.5103
	21.4	8103.81	13823.8	0.63043	21.4	6624.72	24054.5	0.78407	21.4	5003.43	8129.15	0.61901
	21.5	2166.75	8142.31	0.78982	21.5	14561.5	23964.8	0.62204	21.5	7812.12	13350.5	0.63085
	21.6	3131.7	8768.19	0.73683	21.6	10018.9	23547.5	0.70152	21.6	6031.02	9961.21	0.62288
	21.7	3255.65	13577.2	0.80659	21.7	9172.55	18554.2	0.66918	21.7	3744.3	11712.2	0.75775
	21.8	3584.73	19699	0.84604	21.8	8243.19	19495.9	0.70283	21.8	8475.92	11115	0.56735
	21.9	3371.12	18215.9	0.84384	21.9	13203.5	23140.8	0.63671	21.9	6509.79	12076	0.64974
	22	3011.42	17896.4	0.85597	22	16344.4	30757.7	0.653	22	6761.38	10842.5	0.61592
	22.1	4987.78	9997.5	0.66715	22.1	7634.61	19584.6	0.71951	22.1	8242.78	11318.9	0.57863
	22.2	4710.87	12746.6	0.73015	22.2	11992.2	29824.6	0.71322	22.2	5259.47	11139.1	0.67927
	22.3	8533.79	16448.8	0.65841	22.3	11101.8	26163.5	0.70209	22.3	3817.21	9333.94	0.70974
	22.4	5916.8	14357.2	0.70816	22.4	10180.9	27061.6	0.72663	22.4	5040.06	9581.08	0.65529
	22.5	5348.68	13554.6	0.71705	22.5	6424.6	22384.3	0.77699	22.5	6464.11	9471.84	0.59437
	22.6	3657.18	14376.2	0.7972	22.6	5686.42	23542.5	0.80545	22.6	7006.81	8387.64	0.54485
	22.7	3701.39	10432.5	0.73812	22.7	12714.6	25796.3	0.66984	22.7	6641	11678.9	0.6375
	22.8	3797.28	13565.9	0.7813	22.8	13437.8	27862.4	0.67463	22.8	6611.99	10195.4	0.6066
	22.9	5830.45	19078.6	0.76593	22.9	9102.39	26701.5	0.74577	22.9	7737.59	8757.71	0.53092
	23	3318.17	17692.4	0.84207	23	9337.88	25836.1	0.73452	23	5879.98	9834.63	0.62583
	23.1	2298.59	11150.6	0.82909	23.1	12454.3	25316.1	0.67026	23.1	10960	11197.6	0.50536
	23.2	5585.02	16204.3	0.74368	23.2	8459.17	25717.9	0.75249	23.2	5282.67	9102.66	0.63277
	23.3	2731.63	14972.5	0.84571	23.3	7687.44	25988.3	0.77172	23.3	10049.8	13172.7	0.56724
	23.4	5524.18	11162.5	0.66895	23.4	13036.8	24380.8	0.65159	23.4	6419.88	8614.4	0.57298
	23.5	6056.09	14213.3	0.70122	23.5	9614.04	21964.9	0.69555	23.5	6869.46	11941	0.63481
	23.6	4841.79	8824.06	0.6457	23.6	7125.35	24570.6	0.7752	23.6	6742.99	10839.5	0.61649
	23.7	3052.87	15321.1	0.83385	23.7	4401.99	24192.6	0.84606	23.7	7357.93	10137.9	0.57945
	23.8	5004.71	13734.3	0.73293	23.8	5305.58	24285.5	0.8207	23.8	5752.35	8624.84	0.5999
	23.9	5859.09	14605.9	0.7137	23.9	8575.77	25495.3	0.7483	23.9	3684.02	9075.41	0.71127
	24	7481.12	9520.42	0.55997	24	11845.5	21759.1	0.6475	24	7422.27	9852.12	0.57033
	24.1	2032.48	17715	0.89708	24.1	9346.63	22288.3	0.70455	24.1	7352.26	9236.08	0.55678
	24.2	3204.07	16051.2	0.8336	24.2	7196.46	20980.7	0.7446	24.2	6372.11	8781.01	0.57949
	24.3	5034.62	9755.61	0.6596	24.3	9333.6	23082.1	0.71207	24.3	4969.2	9640.92	0.65988
	24.4	8914.49	15176.7	0.62997	24.4	9115.03	17796.1	0.66129	24.4	4597.49	12825	0.73612
	24.5	5307.29	14172.4	0.72755	24.5	8543.74	21880.7	0.71918	24.5	6309.4	13340.6	0.67891
	24.6	4001.87	11773.1	0.74632	24.6	6691.61	18186.7	0.73103	24.6	5781.29	14094	0.70912
	24.7	4319.96	12232.8	0.73902	24.7	9681.6	26330.3	0.73116	24.7	7047.72	11779	0.62565
	24.8	2563.45	19664.2	0.88467	24.8	7308.56	22384.5	0.75386	24.8	8030.02	8858.99	0.52454
	24.9	1046.66	15166	0.93544	24.9	9030.01	26600.1	0.74656	24.9	7138.54	13045.6	0.64633
	25	7762.81	17348.1	0.69086	25	11883.6	26848.7	0.69319	25	5492.57	8362.32	0.60356
	25.1	6933.78	9736.96	0.58407	25.1	7332.38	24435.5	0.76919	25.1	7027.65	6965.94	0.4978
	25.2	6174.6	15133.7	0.71023	25.2	10413.2	19703.5	0.65424	25.2	6261.6	13392.1	0.6814
	25.3	3353.9	14832.8	0.81559	25.3	4328.32	26485.2	0.85953	25.3	6908.59	10260.9	0.59762
	25.4	6620.08	14439.3	0.68565	25.4	14999	20351.9	0.57571	25.4	7552.88	9397.03	0.5544
	25.5	6918.42	16237.3	0.70122	25.5	10510.5	22465.5	0.68127	25.5	6359.26	10674.8	0.62667
	25.6	-313.57	15470.5	1.02069	25.6	7034.58	20441.2	0.74397	25.6	7052.6	9718.69	0.57948
	25.7	4425.55	17290.1	0.7962	25.7	9049.84	21499.1	0.70376	25.7	7668.19	8977.69	0.53933
	25.8	1308.35	12145.6	0.90275	25.8	11542.6	21774.8	0.65356	25.8	6332.62	9460.79	0.59903
	25.9	6109.64	16327.1	0.72769	25.9	10308.8	22868.2	0.68928	25.9	6435.49	8337.49	0.56437
	26	6873.56	16040	0.70002	26	11218.5	25165	0.69166	26	8300.76	11948.3	0.59007
	26.1	4947.88	15214.3	0.7546	26.1	10282.6	24617.8	0.70537	26.1	6941.94	9228.94	0.57071
	26.2	3648.61	17723.4	0.82928	26.2	11445.7	26847	0.7011	26.2	6937.77	14175.5	0.6714
	26.3	3448.46	19948.2	0.85261	26.3	8257.21	25813.5	0.75764	26.3	7944.62	10229.6	0.56286
	26.4	1408.16	16391.1	0.92089	26.4	7261.11	32773.6	0.81863	26.4	5395.09	11100.9	0.67295
	26.5	4417.73	18156.4	0.8043	26.5	6580.79	23681.1	0.78254	26.5	7773.46	9547.16	0.5512
	26.6	2686.24	18868.3	0.87537	26.6	10061	25314.9	0.7156	26.6	3929.65	12467.5	0.76035
	26.7	6199.06	21399.6	0.77539	26.7	10787.4	20492.8	0.65514	26.7	8790.63	12070.1	0.5786
	26.8	2697.43	12282	0.81992	26.8	9708.82	23347.1	0.70629	26.8	7368.92	12194.8	0.62334
	26.9	5150.7	12009.4	0.69984	26.9	9794.04	26155.3	0.72756	26.9	5797.32	10138.4	0.63621
	27	2961.74	12414.8	0.80739	27	8874.35	16466.4	0.6498	27	7368.84	8843.33	0.54547
	27.1	2622.75	16089.1	0.85984	27.1	8235.98	18621.2	0.69334	27.1	6378.72	14654.3	0.69673
	27.2	5636.36	17393.5	0.75526	27.2	5720.51	28232.2	0.83152	27.2	4832.78	9424.97	0.66104
	27.3	7018.29	17571.4	0.71458	27.3	8376.11	26596.2	0.76049	27.3	9467.5	7706.52	0.44873
	27.4	7726.92	16434.1	0.68019	27.4	8552.46	27156.3	0.76049	27.4	6336.08	11814.5	0.65091
	27.5	7154.33	14743.2	0.67328	27.5	9672.38	19319.6	0.66638	27.5	7816.85	11897.6	0.6035
	27.6	4877.67	12867.4	0.72512	27.6	3970.97	21415.3	0.84358	27.6	4902.85	9912.01	0.66906
	27.7	-61.28	18789	1.00327	27.7	10930.9	25816.7	0.70254	27.7	7658.39	15087	0.6633
	27.8	2175.79	10866.7	0.83318	27.8	9449.57	24078.2	0.71816	27.8	4920.19	8279.42	0.62725
	27.9	3871.76	19169.5	0.83196	27.9	9084.39	19416.2	0.68126	27.9	7951.37	8614.57	0.52002
	28	4298.18	17848.3	0.80592	28	7003.12	18027.5	0.72022	28	9255.05	12864.2	0.58158
	28.1	3378.8	15602.4	0.82199	28.1	8473.97	23582	0.73565	28.1	6984.04	14183.6	0.67006
	28.2	1379.96	23596.3	0.94475	28.2	6891.03	27134	0.79747	28.2	1954.85	11645.5	0.85626
	28.3	6508.24	16114.1	0.71231	28.3	8533.98	17305.2	0.66973	28.3	5448.23	10641.5	0.66139
	28.4	2875.42	21635.9	0.88269	28.4	10507.4	24983.5	0.70394	28.4	3713.3	14040.7	0.79085
	28.5	2275.71	18471.9	0.89031	28.5	11549.3	33143.5	0.74158	28.5	5240.61	7816	0.59862
	28.6	5541.4	15022.2	0.73052	28.6	11983.2	21216.7	0.63906	28.6	5545.75	8313.75	0.59986
	28.7	1486.63	18045.4	0.92389	28.7	11131.5	20401.4	0.64699	28.7	8106.17	10964.8	0.57495
	28.8	2275.1	16887.4	0.88127	28.8	8820.09	22024.5	0.71405	28.8	8432.87	10774.8	0.56096
	28.9	7356.69	11144.1	0.60236	28.9	8332.05	30802.3	0.78709	28.9	7204.39	11299.1	0.61065
	29	10629.6	14648.1	0.57949	29	8801.48	27449.5	0.75721	29	4413.37	11472.8	0.72219
	29.1	4189.02	17639.4	0.80809	29.1	10143.8	24448.9	0.70676	29.1	5987.43	11077.5	0.64914
	29.2	6363.82	13018.2	0.67166	29.2	7690.38	25247.7	0.76652	29.2	6422.38	12262.7	0.65628
	29.3	6976.52	12414.4	0.64022	29.3	8500.82	27485.6	0.76378	29.3	5083.42	10130.1	0.66586
	29.4	6004.1	10735.3	0.64132	29.4	9872.12	29148.8	0.747	29.4	5352.2	11556.7	0.68347
	29.5	4330.05	17376.7	0.80052	29.5	13942.1	25143.9	0.6433	29.5	5309.16	11416.4	0.68257
	29.6	6254.63	20135.7	0.76299	29.6	9020.25	26563.2	0.7465	29.6	7487.87	9782.78	0.56644
	29.7	2514.18	14312.8	0.85059	29.7	5609.99	14479.1	0.72074	29.7	5272.35	7340.15	0.58197
	29.8	6014.51	13814.1	0.69667	29.8	6842.26	13982.6	0.67144	29.8	7042.4	12615.7	0.64176
	29.9	4438.29	16986.4	0.79284	29.9	9300.97	21299.7	0.69605	29.9	6212.33	10599.9	0.63049
	30	4378.36	15543.9	0.78023	30	9790.04	22649	0.6982	30	3371.28	11337.4	0.7708
	30.1	3734.39	16558.7	0.81598	30.1	9455.84	23758.4	0.71531	30.1	8230.86	15570	0.65418
	30.2	5067.74	17803.5	0.77842	30.2	7633.82	26390.5	0.77564	30.2	6866.27	7304.36	0.51546
	30.3	4287.72	15691.7	0.78539	30.3	8771.47	28047.7	0.76177	30.3	5139.85	7906.49	0.60603
	30.4	4475.24	18239.4	0.80298	30.4	8453.98	26763	0.75995	30.4	8527.39	12127	0.58714
	30.5	5645.4	14492.2	0.71966	30.5	10395.8	22984.4	0.68856	30.5	7150.73	10946.4	0.60487
	30.6	4838.89	17404.5	0.78246	30.6	8639.18	21053.5	0.70905	30.6	5220.86	9881.94	0.65431
	30.7	2074.53	17127.9	0.89197	30.7	6957.18	23492	0.77151	30.7	8838.43	12846	0.59241
	30.8	6638.33	14544.2	0.68661	30.8	7318.79	24462.1	0.76971	30.8	4132.54	7961.23	0.65829
	30.9	6071.98	12477.2	0.67266	30.9	7914.34	19326	0.70946	30.9	9691.28	11085.4	0.53355
	31	3777.66	15363.7	0.80264	31	7259.54	21949.9	0.75147	31	6573.06	13994.8	0.68042
	31.1	2286.22	19002.8	0.89261	31.1	9839.29	26578.7	0.72982	31.1	7648.28	10465.9	0.57777
	31.2	5621.02	14392.3	0.71914	31.2	7867.11	34088.6	0.81249	31.2	7990.05	7210.23	0.47435
	31.3	3973.12	6281.02	0.61254	31.3	7697.07	25791	0.77015	31.3	6811.81	17245.3	0.71685
	31.4	3108.13	20185.6	0.86657	31.4	8899.48	24371.2	0.73251	31.4	3922.06	10388.8	0.72594
	31.5	6178.5	12583.4	0.67069	31.5	9150.1	20971	0.69622	31.5	5794.29	10445	0.64319
	31.6	4722.09	12287.5	0.72239	31.6	9299.38	24603.9	0.72571	31.6	4790.97	9361.15	0.66147
	31.7	7153.98	12027.1	0.62703	31.7	9914.33	27314.2	0.73369	31.7	5631.82	8656.47	0.60584
	31.8	3435.95	12929.5	0.79005	31.8	11215.4	21199.9	0.65401	31.8	7546.56	8205.04	0.5209
	31.9	2678.84	17277.4	0.86576	31.9	14236.5	25401	0.64083	31.9	7134.31	12142.2	0.6299
	32	6882.69	15920.7	0.69817	32	12105.1	25418.4	0.6774	32	5899.92	13712.7	0.69918
	32.1	9530.67	13204.3	0.58079	32.1	7998.01	20653.2	0.72085	32.1	8668.27	10793.4	0.5546
	32.2	8130.82	16323.2	0.66751	32.2	10377.2	18648.7	0.64249	32.2	6204.55	10017.7	0.61753
	32.3	5223.19	19710.6	0.79052	32.3	8771.83	24542.9	0.7367	32.3	9134.68	13646.6	0.59903
	32.4	4636.1	12041.7	0.72202	32.4	8843.89	46813.7	0.8411	32.4	7003.84	10150.8	0.59172
	32.5	9039.17	23384.9	0.72122	32.5	13724.7	33145.6	0.70718	32.5	4676.55	11173.9	0.70496
	32.6	4847.51	13098.8	0.72989	32.6	8639.97	29252.6	0.77199	32.6	8069.99	8921.27	0.52505
	32.7	6223.34	15198.2	0.70948	32.7	10336.5	18329.4	0.63942	32.7	7029.07	10707.6	0.6037
	32.8	737.36	11198.2	0.93822	32.8	10077.9	26639.3	0.72553	32.8	6955.16	11927.5	0.63166
	32.9	6790.04	14473.1	0.68067	32.9	7531.99	26559.7	0.77907	32.9	7423.4	11485	0.6074
	33	4220.22	11463.3	0.73091	33	14119.2	19623.3	0.58156	33	5443.49	6463.62	0.54284
	33.1	6092.99	16493.7	0.73024	33.1	9994.5	19896.5	0.66564	33.1	5665.62	10802.7	0.65597
	33.2	4611.26	17131.3	0.78792	33.2	9546.31	20301.9	0.68017	33.2	3719.91	8103.3	0.68537
	33.3	4249.71	17620.3	0.80568	33.3	11625.4	18948.5	0.61976	33.3	8734.21	12738	0.59323
	33.4	5602.47	15719	0.73724	33.4	8525.12	25721	0.75106	33.4	9731.57	8549.54	0.46767
	33.5	5621.45	12731.8	0.69371	33.5	11344.1	21246.3	0.65192	33.5	6342.22	11784.7	0.65012
	33.6	4542.19	15846.4	0.77722	33.6	13099.3	25425.2	0.65997	33.6	6734.02	11286	0.6263
	33.7	2378.74	12479.8	0.83991	33.7	5732.71	28508	0.83258	33.7	9637.69	9498.42	0.49636
	33.8	3621.46	10271.9	0.73934	33.8	10658.5	21880	0.67243	33.8	7016.3	12859.9	0.647
	33.9	3093.84	12315.2	0.79922	33.9	13842.7	25826.2	0.65104	33.9	7127.21	9922.36	0.58197
	34	6586.83	15839.5	0.70629	34	9068.09	23156.8	0.7186	34	7126.26	9658.8	0.57544
	34.1	4871.41	16063.3	0.7673	34.1	9185.07	16300.5	0.6396	34.1	6675.77	7910.21	0.54232
	34.2	5451.73	13131.4	0.70663	34.2	12389.3	21438.8	0.63376	34.2	5024.72	9583.53	0.65604
	34.3	1801.59	19030.2	0.91352	34.3	12067.8	21116.1	0.63634	34.3	5165.59	10951.9	0.6795
	34.4	3924.89	13885	0.77962	34.4	10344.7	24600.1	0.70397	34.4	5356.95	8089.44	0.60161
	34.5	4346.15	10728.5	0.71169	34.5	13894.2	20725.1	0.59866	34.5	10893.2	14880.3	0.57735
	34.6	7228.56	11848.2	0.62108	34.6	11044.3	21267.9	0.6582	34.6	4511.68	7960.48	0.63826
	34.7	5450.14	10046.9	0.64831	34.7	6903.4	13678	0.66458	34.7	6758.32	9344.5	0.5803
	34.8	7183.02	14156.4	0.66339	34.8	8731.54	20185.8	0.69805	34.8	6667.65	8471.19	0.55957
	34.9	2906.64	7859.79	0.73003	34.9	10406.8	28721.5	0.73403	34.9	6657.6	11165.7	0.62647
	35	10709.7	13843.2	0.56381	35	11000.1	25448.2	0.6982	35	9187.22	9094.99	0.49748
	35.1	8452.37	14894.4	0.63796	35.1	7434.31	28753.7	0.79456	35.1	7384.69	10186.3	0.57972
	35.2	5735.11	15808	0.73378	35.2	8049.62	20581.4	0.71885	35.2	6417.46	12053.2	0.65256
	35.3	12089	10018.5	0.45317	35.3	12507.3	23425.7	0.65193	35.3	8300.8	13605.2	0.62107
	35.4	8105.66	15868.1	0.6619	35.4	10100.5	26418.3	0.72342	35.4	6259.36	13131.7	0.6772
	35.5	8681.53	12708.2	0.59413	35.5	11696.4	23427.4	0.66699	35.5	7353.49	12104.1	0.62208
	35.6	4763.02	12291.8	0.72072	35.6	7929.88	21036.5	0.72624	35.6	6326.48	13943.3	0.68789
	35.7	6977.53	14939.4	0.68164	35.7	11174.5	25215.2	0.69292	35.7	9582.39	11715.2	0.55007
	35.8	6565.17	16287.4	0.71272	35.8	7086.76	22304.8	0.75888	35.8	5977.83	9810.61	0.62138
	35.9	6316.16	16050.7	0.71761	35.9	13696	21488.3	0.61074	35.9	7450.17	11052.4	0.59734
	36	7807.76	16220.5	0.67506	36	9419.37	21853.1	0.6988	36	7170.24	9857.66	0.57891
	36.1	8857.44	11835.3	0.57195	36.1	4426.05	22318	0.8345	36.1	6900	11958.9	0.63412
	36.2	4133.77	12440.5	0.75059	36.2	10953.1	24967.3	0.69507	36.2	7640.37	12914.6	0.6283
	36.3	5257.55	13664.6	0.72215	36.3	13273.6	22418	0.6281	36.3	4766.05	11143.3	0.70042
	36.4	3342.8	16633.8	0.83266	36.4	15531.9	20357.4	0.56723	36.4	7802.4	10495.8	0.5736
	36.5	6127.34	14276.4	0.6997	36.5	8980.28	25285.9	0.73793	36.5	6632.06	9972.93	0.6006
	36.6	7109.01	11728.8	0.62262	36.6	10484.2	27083.3	0.72092	36.6	4954.63	10891.8	0.68734
	36.7	6526.55	12379.7	0.65479	36.7	8069.11	14537.2	0.64306	36.7	6881.2	9567.11	0.58165
	36.8	5458.28	15516.7	0.73977	36.8	10560.6	9493.58	0.4734	36.8	5578.59	11222.1	0.66796
	36.9	4601.94	15534.8	0.77147	36.9	12188.5	26795.6	0.68735	36.9	5664.33	10077.3	0.64017
	37	4950.66	15669.8	0.75992	37	8759.99	23268.6	0.72649	37	8364.22	10129	0.54771
	37.1	2136.01	17716.6	0.89241	37.1	12295.1	18328.1	0.5985	37.1	6397.48	8217.03	0.56225
	37.2	5953.28	11216.6	0.65327	37.2	11373.7	14760.7	0.5648	37.2	8465.51	11583.8	0.57777
	37.3	2651.19	14292.3	0.84353	37.3	8155.07	22043.9	0.72996	37.3	6433.53	17003.8	0.7255
	37.4	2924.91	13457.7	0.82146	37.4	10617.5	14687	0.58041	37.4	7999.49	13149.5	0.62176
	37.5	1725.62	13850.3	0.88921	37.5	11462.5	18509.1	0.61756	37.5	5697.49	12602.4	0.68866
	37.6	7085.84	18233.6	0.72014	37.6	9551.29	22928.3	0.70593	37.6	8595.14	12586.4	0.59422
	37.7	7142.63	18827.1	0.72496	37.7	10740	19595.7	0.64596	37.7	5896.13	10769.5	0.64621
	37.8	9795.24	16891.8	0.63296	37.8	5288.62	17954	0.77246	37.8	7271.82	10467.9	0.59008
	37.9	7588.61	9846.59	0.56475	37.9	11177.8	19930.8	0.64068	37.9	5069.06	10410	0.67252
	38	4809.02	13675.1	0.73983	38	9534.33	28703.7	0.75066	38	8063.75	9019.05	0.52796
	38.1	8412.75	14161.8	0.62733	38.1	6652.83	25031.2	0.79003	38.1	5354.04	10346.9	0.659
	38.2	6859.72	16386.5	0.70491	38.2	13445.2	19955.3	0.59745	38.2	5018.9	12123.3	0.70722
	38.3	6809.91	15254.4	0.69136	38.3	9477.25	18071.3	0.65598	38.3	7581.22	10993.7	0.59186
	38.4	7208.76	13494.8	0.65181	38.4	14610.1	17681.2	0.54755	38.4	7901.79	14262.2	0.64349
	38.5	6424.81	18499.3	0.74223	38.5	11967.7	18803	0.61107	38.5	6510.09	13924.6	0.68142
	38.6	4875.16	16429.8	0.77117	38.6	7499.82	15918	0.67974	38.6	7689.02	11265.9	0.59435
	38.7	4338.94	13497.2	0.75673	38.7	5707.47	25951.2	0.81972	38.7	6390.2	6136.45	0.48987
	38.8	5601.56	19025.8	0.77255	38.8	10016.8	27088.8	0.73005	38.8	6447.25	8898.59	0.57987
	38.9	5893.68	14650.5	0.71312	38.9	9360.61	18598.3	0.6652	38.9	7773	10361.9	0.57138
	39	3848.57	12964.1	0.77109	39	7041.41	24682.1	0.77804	39	2627.05	11253.1	0.81073
	39.1	5243.24	16628.2	0.76027	39.1	6780.58	19147.8	0.73849	39.1	6803.96	9783.6	0.58982
	39.2	3937.21	18465.4	0.82425	39.2	13073.9	20695.6	0.61285	39.2	10540.8	10182	0.49134
	39.3	5379.28	12862.1	0.70511	39.3	7002.89	25102.5	0.78188	39.3	8742.32	12833.7	0.59481
	39.4	7669.78	20388.6	0.72665	39.4	10534.1	23171	0.68746	39.4	5257.43	6916.19	0.56813
	39.5	3394.07	12390.9	0.78498	39.5	6640.82	17467.3	0.72454	39.5	7311.13	8481.89	0.53707
	39.6	7770.09	9502.99	0.55016	39.6	7464.69	29109.6	0.7959	39.6	7912.03	12265.7	0.60788
	39.7	4662.37	18613	0.79969	39.7	6610.2	26896	0.80272	39.7	5427.94	9897.06	0.64581
	39.8	6588.42	13053.9	0.66458	39.8	8875.97	22903.6	0.7207	39.8	5077.83	6348.2	0.55559
	39.9	8473.75	12662.8	0.59909	39.9	9682.18	24899.1	0.72002	39.9	8104.88	7786.89	0.49
	40	3937.14	15963.5	0.80216	40	13030.6	19402.1	0.59823	40	7105.54	7968.48	0.52862
	40.1	5319.92	12444.8	0.70053	40.1	13303.5	24208	0.64535	40.1	8224.23	10579.4	0.56263
	40.2	6874.83	12040.9	0.63655	40.2	6991.36	20370.7	0.74449	40.2	7174.28	10476	0.59353
	40.3	7155.56	15412.4	0.68293	40.3	10766.5	20426.8	0.65485	40.3	7118.22	14745.4	0.67443
	40.4	10589.6	13412.6	0.55881	40.4	10231.2	30651.1	0.74974	40.4	5482.19	10036.1	0.64673
	40.5	5512.5	17177.8	0.75705	40.5	7681.36	26307.4	0.774	40.5	6991.19	10424.4	0.59857
	40.6	3836.38	18352.3	0.8271	40.6	9821.71	26307.7	0.72815	40.6	8701.08	9816.94	0.53013
	40.7	5169.66	13478.4	0.72278	40.7	11860.8	25458.3	0.68218	40.7	5403.9	12713.8	0.70173
	40.8	5849.24	14462.1	0.71202	40.8	11104.4	17889.9	0.61701	40.8	6542.13	7020.25	0.51763
	40.9	6607.62	16441.3	0.71332	40.9	11950.2	25343.9	0.67957	40.9	5576.8	6745.99	0.54744
	41	3132.87	14612.5	0.82345	41	11794.2	20644.5	0.63642	41	5706.62	8060.97	0.5855
	41.1	4557.87	11027.6	0.70756	41.1	8127.16	23346.5	0.74178	41.1	3941.94	11446.6	0.74384
	41.2	4707.86	16783.1	0.78094	41.2	11634.6	22377.2	0.65792	41.2	7199.78	11704.1	0.61914
	41.3	6219.77	17068.7	0.73293	41.3	6279.62	25269.5	0.80096	41.3	6547.91	8888.22	0.57581
	41.4	4153.43	17450.2	0.80774	41.4	8807.55	19744.7	0.69153	41.4	10136.1	12986.9	0.56164
	41.5	2717.84	18153.8	0.86978	41.5	11320.7	13593.5	0.54561	41.5	4881.17	11848.4	0.70823
	41.6	5987.79	18247	0.75293	41.6	12098.3	23619.5	0.66128	41.6	7562.56	9742.02	0.56297
	41.7	7990.78	12917.7	0.61782	41.7	8805.96	22882.8	0.72211	41.7	6522.98	11326.1	0.63455
	41.8	4754.58	16149	0.77255	41.8	7930.39	21648.7	0.73189	41.8	3869.79	13240.4	0.77383
	41.9	5164.35	16371.2	0.76019	41.9	12677.5	24110.9	0.65539	41.9	7642.23	10261.5	0.57315
	42	5827.07	16555.1	0.73966	42	9888	17213.7	0.63515	42	4666.89	8719.6	0.65137
	42.1	3897.94	15516.4	0.79922	42.1	8118.94	19408.1	0.70506	42.1	8925.81	8372.84	0.48402
	42.2	7040.42	13787.9	0.66198	42.2	7729.57	20197.7	0.72323	42.2	8684.95	10590.3	0.54942
	42.3	3294.19	15570.3	0.82538	42.3	13961.7	16228.7	0.53755	42.3	6389.69	7018.96	0.52347
	42.4	4327.02	11433.5	0.72545	42.4	15970.6	19686.8	0.55211	42.4	6564.85	11448.6	0.63556
	42.5	7913.86	19083.6	0.70687	42.5	7395.69	27476.9	0.78792	42.5	6500.97	10591.4	0.61966
	42.6	6533.34	10991.7	0.6272	42.6	10197.1	25372	0.71332	42.6	8366.66	12746.7	0.60373
	42.7	11553.3	12152	0.51263	42.7	6107.42	25375.5	0.80601	42.7	5934.99	12760.7	0.68255
	42.8	9096.28	12159	0.57205	42.8	6980.08	25338	0.78402	42.8	4606.67	9771.79	0.67961
	42.9	9231.33	12746.2	0.57997	42.9	12642.7	22676.5	0.64204	42.9	5589.96	8440.33	0.60158
	43	4095.36	16348.6	0.79968	43	8560.77	24312.6	0.73958	43	8450.29	8462.28	0.50035
	43.1	5159.51	18400.2	0.781	43.1	8829.28	26285.2	0.74856	43.1	8185.28	10259.8	0.55624
	43.2	3004.78	16751.6	0.84791	43.2	8551.29	18672	0.68588	43.2	4185.68	9469.17	0.69347
	43.3	4191.58	16859.3	0.80088	43.3	10231.3	19971.5	0.66125	43.3	5120.27	14286.7	0.73616
	43.4	6470.41	12500.1	0.65892	43.4	10186.3	20875.9	0.67207	43.4	7107.25	13881.9	0.66138
	43.5	3734.8	14781	0.79829	43.5	10507.8	19960.7	0.65513	43.5	6708.12	9581.74	0.5882
	43.6	4484.57	16904.8	0.79034	43.6	6722.44	26312.3	0.7965	43.6	2847.17	10653.2	0.7891
	43.7	6486.63	22690.3	0.77768	43.7	10117.1	22491.7	0.68974	43.7	6505.94	8858.98	0.57657
	43.8	5413.44	14999.5	0.7348	43.8	7832.39	20936	0.72774	43.8	7927.97	8417.99	0.51499
	43.9	4186.85	22863.3	0.84522	43.9	13342.3	22582.1	0.6286	43.9	6433.71	12336.4	0.65724
	44	8040.36	17158.4	0.68092	44	11273.4	29663.5	0.72462	44	5098.24	11943.1	0.70083
	44.1	5599.19	18123.5	0.76397	44.1	11318.5	23417.8	0.67416	44.1	6693.54	11315.4	0.62832
	44.2	3514.86	21576.4	0.85992	44.2	10099.6	23531.1	0.69969	44.2	8286.07	10984.1	0.57001
	44.3	1640.36	15852.4	0.90623	44.3	8394.07	26953.5	0.76253	44.3	5776.23	9365.42	0.61852
	44.4	5624.35	16215.5	0.74247	44.4	8759.91	21059.4	0.70623	44.4	4654.65	12704.2	0.73186
	44.5	2756.33	15638.3	0.85016	44.5	7775.7	20890.6	0.72875	44.5	8438.91	14741	0.63594
	44.6	5015.06	11663.1	0.6993	44.6	9890.19	25999.8	0.72443	44.6	8994.23	10586.9	0.54067
	44.7	5089.96	12914.6	0.7173	44.7	12771.2	30404.5	0.7042	44.7	6980.73	11045.4	0.61274
	44.8	2434.44	19121.5	0.88706	44.8	12699.1	22404.6	0.63824	44.8	5141.77	13424	0.72305
	44.9	4897.17	15009.4	0.75399	44.9	13724.7	21546.3	0.61088	44.9	5688.4	16090.8	0.73882
	45	4010.49	18335.3	0.82053	45	10536.1	11714.3	0.52648	45	7608.1	6706.85	0.46852
	45.1	5488.78	13162	0.70571	45.1	12238.1	23752.9	0.65997	45.1	5622.44	12654.4	0.69237
	45.2	1661.13	19118.1	0.92006	45.2	14927.4	26559.1	0.64019	45.2	6203.73	8628.77	0.58175
	45.3	2812.27	19751.5	0.87536	45.3	7699.81	20633.8	0.72824	45.3	4584.4	11554.2	0.71594
	45.4	4732.91	17761	0.78959	45.4	8324.86	23442.5	0.73794	45.4	5031.92	8146.73	0.61818
	45.5	4494.44	16248.8	0.78333	45.5	8608.56	23941.1	0.73553	45.5	7226.33	9922.62	0.57861
	45.6	4777.14	19153.3	0.80037	45.6	6818.16	17501.3	0.71964	45.6	5031.51	12768.3	0.71733
	45.7	4786.42	20313.1	0.8093	45.7	7042.46	29313.8	0.80629	45.7	4240	12974.2	0.75369
	45.8	3401.84	19023.6	0.8483	45.8	11425.6	24283.8	0.68004	45.8	6963.29	9636.48	0.58052
	45.9	2312.39	17032.7	0.88047	45.9	10667.9	34163.3	0.76204	45.9	7079.36	12351.2	0.63566
	46	4310.82	15233.6	0.77943	46	7968.25	29939	0.7898	46	7720.91	14150.9	0.64699
	46.1	2812.96	11347.3	0.80135	46.1	10414.2	20093.7	0.65864	46.1	6340.68	12583.3	0.66494
	46.2	4917.95	18414.7	0.78922	46.2	5846.14	18453.7	0.75942	46.2	8757.92	9250.39	0.51367
	46.3	3901.08	18565.6	0.82636	46.3	10529	21751.6	0.67383	46.3	7809.17	11426.2	0.59402
	46.4	2773.58	16074.5	0.85285	46.4	8134.1	23929.4	0.74631	46.4	6830.02	18835.6	0.73388
	46.5	3427.45	15628	0.82013	46.5	9646.82	20270.3	0.67755	46.5	10072.5	11410.6	0.53114
	46.6	4330.63	19599.2	0.81903	46.6	7562.55	24782.1	0.76619	46.6	5334.77	8139.2	0.60407
	46.7	2858.72	15191.5	0.84162	46.7	10280.7	28641.6	0.73587	46.7	5390.3	12560.3	0.69972
	46.8	1358.91	18527.7	0.93167	46.8	9098.84	23768.8	0.72317	46.8	10013.3	12487.6	0.55498
	46.9	2324.04	14690.2	0.86341	46.9	7969.64	22972.9	0.74244	46.9	6800.82	13450	0.66417
	47	2695.43	19999.6	0.88123	47	5938.01	20747.3	0.77748	47	5592.65	12263.8	0.6868
	47.1	1903.27	14531	0.88419	47.1	8560.89	22631.9	0.72555	47.1	4853	11299.5	0.69955
	47.2	702.65	18683.8	0.96376	47.2	6832.7	27131.3	0.79883	47.2	5422.23	11361.9	0.67694
	47.3	4687.95	21023.8	0.81767	47.3	10945.8	26120.4	0.7047	47.3	9664.92	9720.51	0.50143
	47.4	6455.03	18783.4	0.74424	47.4	8677.09	21593.4	0.71335	47.4	7918	11779.7	0.59802
	47.5	9554.75	12114	0.55905	47.5	5810.62	20863.8	0.78216	47.5	6145.94	10654.3	0.63418
	47.6	7162.36	15112.6	0.67846	47.6	7356.46	19203.3	0.72302	47.6	6468.78	9370.71	0.5916
	47.7	5145.18	9687.52	0.65312	47.7	8744.64	30901.4	0.77943	47.7	8256.22	8197.36	0.49821
	47.8	4300.46	16586	0.7941	47.8	10435.1	26436.8	0.71699	47.8	6405.64	13592.5	0.67969
	47.9	6688.86	13948.8	0.67589	47.9	7689.12	21029.8	0.73226	47.9	7264.83	10015.4	0.57959
	48	7254.13	13044	0.64262	48	9767.93	26866.2	0.73337	48	4000.56	10817.2	0.73002
	48.1	4853.05	10417.3	0.68219	48.1	9777.88	20116.5	0.67292	48.1	4957.1	9463.65	0.65625
	48.2	7475.49	15780.6	0.67856	48.2	10263.1	22755.1	0.68917	48.2	5616.16	7658.05	0.57691
	48.3	8667.5	16277.9	0.65254	48.3	8809.86	23910.2	0.73075	48.3	6502.97	8912.25	0.57815
	48.4	6824.18	14531.3	0.68045	48.4	7578.66	26654.4	0.77862	48.4	8499.91	9739.22	0.53397
	48.5	7806.38	14410.8	0.64863	48.5	9347.31	25468.6	0.73152	48.5	5002.58	10007.9	0.66673
	48.6	11608.3	10668.9	0.47892	48.6	10796.4	25558.1	0.70302	48.6	5807.47	14883.1	0.71932
	48.7	10069.1	8037.7	0.44391	48.7	7034.72	21967.2	0.75744	48.7	7680.32	9614.37	0.55591
	48.8	5865.96	12784	0.68547	48.8	8274.72	20967.7	0.71703	48.8	6579.52	9675.59	0.59523
	48.9	9719.3	10774.5	0.52574	48.9	8697.81	21098.9	0.7081	48.9	6154.14	11814.9	0.65751
	49	10850.8	13397.5	0.55251	49	4366.57	16769.2	0.7934	49	5206.42	8879.19	0.63037
	49.1	7427.66	11893.7	0.61557	49.1	8183.44	21289	0.72234	49.1	7622.68	11018.2	0.59108
	49.2	8027.73	15431.6	0.6578	49.2	5321.48	28075.5	0.84066	49.2	8763.45	9526.82	0.52087
	49.3	8034.89	11689.9	0.59265	49.3	11036.4	26180.3	0.70345	49.3	6620.9	11322	0.631
	49.4	6915.58	14687.9	0.67989	49.4	10903.1	26357.4	0.70738	49.4	6373.52	9025.07	0.5861
	49.5	3683.86	12213.6	0.76827	49.5	8124.37	19978.6	0.71091	49.5	8951.41	10514.3	0.54015
	49.6	8038.98	11219.1	0.58257	49.6	5711.35	25514.9	0.8171	49.6	5749.99	6910.73	0.54584
	49.7	7245.99	18302.4	0.71638	49.7	7916.82	19803.2	0.7144	49.7	9121.82	8489.88	0.48206
	49.8	7849.65	12399.4	0.61234	49.8	7635.01	37124.3	0.82942	49.8	6254.55	12524.1	0.66693
	49.9	6817.6	11315.6	0.62403	49.9	5280.48	27134.1	0.8371	49.9	5554.29	13357.7	0.70631
	50	4460.56	12039.4	0.72966	50	6428.31	19426.5	0.75137	50	5595.23	12292.8	0.68721
	50.1	9831.7	6657.39	0.40375	50.1	7893.13	27403.7	0.77638	50.1	5841.77	12749.9	0.68579
	50.2	8297.87	8124.32	0.49472	50.2	10818.5	24985.3	0.69784	50.2	7658.83	15054.6	0.66281
	50.3	2911.45	3489.9	0.54518	50.3	9358.78	22812	0.70909	50.3	9557.4	12619.8	0.56904
	50.4	1413.99	2267.92	0.61596	50.4	7256.48	23750.2	0.76597	50.4	10770.2	14871.4	0.57997
	50.5	-687.1	-1130.47	0.62197	50.5	8253.76	29335.3	0.78042	50.5	10180	11618.4	0.53299
	50.6	-668.85	2494.89	--	50.6	7489.91	22248.3	0.74814	50.6	7269.82	11027.4	0.60268
	50.7	-116.13	1282.16	--	50.7	10864.2	26061.2	0.70578	50.7	6612.59	12761.7	0.65869
	50.8	6.37	110.58	--	50.8	7474	25918.5	0.77618	50.8	9769.03	13667.5	0.58317
	50.9	-1316.74	2204.7	--	50.9	7817.54	29463.2	0.79031	50.9	8278.8	11040.7	0.57148
	51	3178.81	611.22	--	51	6576.46	25753.3	0.79658	51	5482.34	7893.92	0.59014
	51.1	-973.84	1344.64	--	51.1	4876.94	5756.53	0.54136	51.1	7913.39	10293.9	0.56537
	51.2	-337.54	2785.06	--	51.2	3887.29	22293.9	0.85152	51.2	4822.85	10330	0.68172
	51.3	790.94	422.22	--	51.3	6496.26	20236.8	0.757	51.3	8750.57	13010.6	0.59788
	51.4	1182.22	-392.68	--	51.4	6937.7	22739.1	0.76622	51.4	5773.06	10704.4	0.64964
	51.5	1248.99	273.82	--	51.5	8245.99	19673.1	0.70465	51.5	8585.16	12945.6	0.60126
	51.6	327.53	3799.31	--	51.6	6774.86	28439.1	0.80761	51.6	8463.92	10002	0.54165
	51.7	3.13	1532.79	--	51.7	12003	26757.6	0.69033	51.7	7375.67	10679.1	0.59148
	51.8	-1408.29	754.11	--	51.8	11452.4	21263.2	0.64994	51.8	3794.02	12645.6	0.76922
	51.9	-432.82	560.53	--	51.9	9691.09	15917.5	0.62157	51.9	7349.42	12848.9	0.63614
	52	2469.15	1718.11	--	52	10644.3	19594.5	0.64799	52	5100.71	9158.73	0.64229
	52.1	-912.83	1562.46	--	52.1	5603.43	18756.4	0.76997	52.1	4832.89	8782.22	0.64503
	52.2	3256.41	2292.19	--	52.2	6476.11	17451.8	0.72935	52.2	7190.35	14826.6	0.67342
	52.3	-1284.56	-897.78	--	52.3	10044.2	20912.3	0.67554	52.3	8149.2	12021.1	0.59598
	52.4	670.44	2379.12	--	52.4	6696.77	26065.2	0.79559	52.4	7954.63	11364.3	0.58825
	52.5	-420.85	-1039.03	--	52.5	8520.01	24957.7	0.7455	52.5	8499.83	11898	0.5833
	52.6	3018.32	1524.38	--	52.6	9468.06	24095.3	0.71791	52.6	3224.69	11308.7	0.77812
	52.7	-320.84	2165.12	--	52.7	6390.07	28802.8	0.81843	52.7	6365.12	8184.79	0.56253
	52.8	864.92	2387.92	--	52.8	10713.7	20476.5	0.6565	52.8	4923.2	8791.99	0.64104
	52.9	1321.14	3368.27	--	52.9	12554.8	24975	0.66547	52.9	6229.76	8462.21	0.57598
	53	277.66	1760.95	--	53	5461.26	22339.6	0.80356	53	8037.05	13945.9	0.6344
	53.1	-1492.35	-2029.58	--	53.1	7301.34	29269.6	0.80035	53.1	8626.33	7185.84	0.45445
	53.2	-2312.42	298.12	--	53.2	9907.32	23559.4	0.70397	53.2	4872.25	9513.61	0.66132
	53.3	2306.74	2148.95	--	53.3	6142.33	28388.1	0.82212	53.3	7492.78	11844.1	0.61251
	53.4	-1496.98	-273.43	--	53.4	10302.4	19012.2	0.64856	53.4	4448.28	13923.2	0.75787
	53.5	756.84	1522.83	--	53.5	9074.99	17076.7	0.65299	53.5	8658.05	10410.2	0.54594
	53.6	-952.47	1151.78	--	53.6	9335.8	22802.5	0.70951	53.6	9067.5	10406.1	0.53437
	53.7	-25.9	650.7	--	53.7	9832.25	26193.6	0.72708	53.7	6678.85	11435.9	0.6313
	53.8	1458.03	987.75	--	53.8	6439.55	24120.5	0.78928	53.8	7312.67	13082.9	0.64146
	53.9	661.68	-413	--	53.9	8501.69	26340.1	0.75599	53.9	7133.93	15530	0.68523
	54	-2639.6	605.22	--	54	11039	27976.5	0.71706	54	7099.7	12517.7	0.63809
	54.1	353.29	5199.06	--	54.1	11592.5	25957.5	0.69128	54.1	7266.33	12041.2	0.62365
	54.2	-1509.85	1337.78	--	54.2	13993.8	20076.5	0.58927	54.2	9776.46	11739.2	0.54561
	54.3	-425.03	3426.92	--	54.3	8638.37	25508.9	0.74703	54.3	6606.4	11047.1	0.62577
	54.4	-1676.43	1299.03	--	54.4	7700.63	23065.3	0.7497	54.4	6261.27	8970	0.58892
	54.5	-52.36	1558.92	--	54.5	9244.68	21979.8	0.70393	54.5	6283.55	11599.5	0.64863
	54.6	1016.79	1972.51	--	54.6	13903.1	26030.6	0.65185	54.6	3589.85	12757.6	0.7804
	54.7	-897.37	910.21	--	54.7	17608.3	24425.2	0.58109	54.7	5815.79	14332	0.71134
	54.8	-407.61	2797.42	--	54.8	6525.98	13381.8	0.67219	54.8	7666.99	9995.86	0.56593
	54.9	-631.55	4902.83	--	54.9	10188.4	17624.8	0.63368	54.9	4613.59	8680.15	0.65295
	55	459.19	2406.05	--	55	11727.5	25739.9	0.687	55	3730.02	12076.8	0.76402
	55.1	-672.85	3467.35	--	55.1	8218.86	21361.3	0.72215	55.1	5449.59	9486.08	0.63513
	55.2	-183.34	5925.54	--	55.2	10571.3	23996.5	0.69419	55.2	8171.55	5537.62	0.40394
	55.3	225.6	4179.76	--	55.3	9946.81	20213.4	0.6702	55.3	4641.98	10836.5	0.7001
	55.4	-59.65	3236.51	--	55.4	6974.36	18469.4	0.72589	55.4	3978.32	12361.8	0.75653
	55.5	-151.72	3043.56	--	55.5	10783.1	23279.7	0.68343	55.5	5812.72	10787.8	0.64985
	55.6	1237.93	2092.69	--	55.6	8438.03	30226.3	0.78176	55.6	5437.93	6828.84	0.55669
	55.7	808.06	3026.61	--	55.7	10542.5	19081.1	0.64412	55.7	6788.4	9545.53	0.5844
	55.8	-841.49	1478.8	--	55.8	8769.56	33248.1	0.79129	55.8	7230.31	12030.9	0.62462
	55.9	2287.97	2638.14	--	55.9	9707.8	19459.3	0.66717	55.9	6378.85	12886.8	0.6689
	56	-2132.98	3349.69	--	56	7854.29	23843.9	0.75222	56	12030.3	13287.2	0.52482
	56.1	-6.28	1365.1	--	56.1	10015.7	30625	0.75355	56.1	9322.51	10864.4	0.53819
	56.2	-1246.54	3028.63	--	56.2	10107.4	33127.8	0.76622	56.2	6778.63	10136	0.59925
	56.3	899.37	4529.18	--	56.3	12908.7	26530.6	0.67269	56.3	8359.91	12558.8	0.60036
	56.4	2158.66	3377.2	--	56.4	13443.7	26536.6	0.66374	56.4	6186.71	13770.7	0.69
	56.5	125.11	3757.54	--	56.5	9971.48	20115.4	0.66858	56.5	8980.29	11010.1	0.55077
	56.6	2331	-78.49	--	56.6	9416.83	22930.9	0.70889	56.6	8872.43	13459.6	0.6027
	56.7	-1249.16	2850.03	--	56.7	12118	30030.5	0.71249	56.7	7926.42	12022.2	0.60266
	56.8	317.82	2778.9	--	56.8	18107.4	30182.7	0.62503	56.8	6029.42	12824.4	0.6802
	56.9	397.44	2327.26	--	56.9	10030.1	37046	0.78694	56.9	3721.44	10608.4	0.7403
	57	246.24	-2043.1	--	57	14345.1	26831.4	0.65162	57	7885.98	6932.6	0.46783
	57.1	67.33	4413.53	--	57.1	10814.5	21544.6	0.6658	57.1	5419.95	9933.95	0.647
	57.2	-126.88	4123.24	--	57.2	15498.9	21793	0.58439	57.2	5142.69	8004.03	0.60882
	57.3	1964.05	-105.64	--	57.3	16156	21048.1	0.56575	57.3	3359.7	13306.9	0.79842
	57.4	140.09	1768.19	--	57.4	13342.2	22471.6	0.62746	57.4	5602.57	10278.6	0.64722
	57.5	-1220.12	2412.93	--	57.5	11786.2	25160.8	0.681	57.5	8398.84	12083.9	0.58995
	57.6	949.73	1808.47	--	57.6	13799.5	30271.8	0.68688	57.6	6783.83	13994.5	0.67351
	57.7	657.34	1211.38	--	57.7	8901.3	20939.8	0.70171	57.7	5782.7	10271.4	0.6398
	57.8	-1330.72	1856.22	--	57.8	17509.4	29367.1	0.62648	57.8	5293.71	12489	0.70231
	57.9	-2670.19	1322	--	57.9	14697.3	27910.2	0.65505	57.9	5612.91	9893.3	0.63802
	58	-1756.76	-532.36	--	58	12092	28135	0.6994	58	7733.4	12050.7	0.60911
	58.1	-894.9	303	--	58.1	11529.3	26832.8	0.69946	58.1	3538.78	13038.2	0.78652
	58.2	-1647.99	-85.3	--	58.2	11335.6	26550.1	0.70079	58.2	5786.26	11866.7	0.67222
	58.3	1273.79	1005.27	--	58.3	13223.9	33260.6	0.71552	58.3	8306.12	13730.8	0.62308
	58.4	-1619.47	3553.84	--	58.4	12729.1	23952.8	0.65299	58.4	5648.9	10259.8	0.64492
	58.5	2295.17	877.26	--	58.5	13940.5	30422.4	0.68576	58.5	5909.06	13108.4	0.68928
	58.6	1203.95	2148.15	--	58.6	11166.1	27902.2	0.71419	58.6	7487.02	5726.59	0.43339
	58.7	-232.3	4143.78	--	58.7	8931.34	26740.9	0.74963	58.7	8994.14	6016.87	0.40083
	58.8	134.38	794.87	--	58.8	15829.2	27508	0.63474	58.8	8148.03	8680.71	0.51583
	58.9	497.01	1786.63	--	58.9	12700.4	26684.2	0.67753	58.9	8297.29	14975.6	0.64348
	59	4193.71	4690	--	59	13340.6	32856	0.71122	59	5313.4	13242.6	0.71366
	59.1	697.69	580.33	--	59.1	12064.5	35328	0.74543	59.1	6153.69	9547.45	0.60807
	59.2	-510.77	2576.76	--	59.2	13189	24185.5	0.64711	59.2	10360.6	10298.6	0.4985
	59.3	636.39	4704.29	--	59.3	9464.06	23075.2	0.70915	59.3	3429.93	11118.6	0.76424
	59.4	-1971.63	1824.66	--	59.4	9274.1	31460.5	0.77233	59.4	8367.29	12678.6	0.60243
	59.5	-3003.37	3024.99	--	59.5	7745.62	35123.7	0.81932	59.5	4019.49	12790.8	0.76089
	59.6	93.3	1622.3	--	59.6	12705.4	29867.1	0.70156	59.6	4935.49	13668	0.7347
	59.7	-1022.65	-1782.34	--	59.7	15396.6	24588.5	0.61494	59.7	5458.42	11317.9	0.67464
	59.8	-97.79	2874.15	--	59.8	10267	21681.3	0.67864	59.8	6674.64	6995.65	0.51174
	59.9	875.49	1703.47	--	59.9	11883.9	30545.9	0.71992	59.9	10845.5	10053.3	0.48105
	60	-1180.06	1313.12	--	60	12124.8	23974	0.66412	60	7924.57	12405.2	0.6102
	60.1	421.39	2769.68	--	60.1	16818.7	15274.1	0.47593	60.1	8375.64	13658.7	0.61988
	60.2	1023.36	3170.73	--	60.2	21036.9	19545	0.48162	60.2	3030.2	10758.2	0.78024
	60.3	671.94	1378.93	--	60.3	13942	26198.8	0.65267	60.3	6001.27	11138.4	0.64986
	60.4	-562.27	1865.59	--	60.4	14300.7	20971.3	0.59456	60.4	6012.27	7748.52	0.56309
	60.5	816.84	2255.88	--	60.5	15825.9	22767.3	0.58993	60.5	6151.45	6566.82	0.51633
	60.6	695.57	2735.46	--	60.6	19800.2	21576.6	0.52147	60.6	3364.1	11248.7	0.76978
	60.7	-1629.97	1330.93	--	60.7	15239.9	26292.7	0.63306	60.7	6334.86	11104.1	0.63674
	60.8	2386.51	2849.87	--	60.8	15007.4	24656.2	0.62163	60.8	5601.31	8566.2	0.60464
	60.9	693.3	3230.41	--	60.9	13180.5	26139.5	0.66479	60.9	6576.68	10032.5	0.60403
	61	-419.1	4151.01	--	61	11540.2	22226.9	0.65824	61	5183.47	14701.2	0.73932
	61.1	1187.67	968.81	--	61.1	11605.1	28562.1	0.71108	61.1	3820.01	8162.69	0.68121
	61.2	-272.68	878.87	--	61.2	14321	24622.2	0.63226	61.2	7397.85	12839.7	0.63445
	61.3	1907.55	1988.95	--	61.3	15520.7	27927.7	0.64278	61.3	5909.03	9000.72	0.60368
	61.4	-3247.78	3626.98	--	61.4	14827.6	28007.8	0.65385	61.4	5986.5	12264.5	0.67199
	61.5	1185.86	2603.86	--	61.5	15402.8	29650.7	0.65812	61.5	4943.24	12758.6	0.72075
	61.6	-939.41	-1051.35	--	61.6	11954.2	23475.1	0.66259	61.6	3326.96	7341.52	0.68815
	61.7	-438.54	4094.22	--	61.7	12093.6	20440.3	0.62828	61.7	5198.83	7329.87	0.58505
	61.8	1324.49	5317.71	--	61.8	16395.2	20423.8	0.55471	61.8	6955.02	10636	0.60463
	61.9	988.43	903.67	--	61.9	13415.8	25513.9	0.65538	61.9	5638.6	11097.3	0.66308
	62	-667.76	2614.26	--	62	14829.3	27324.3	0.64821	62	9956.16	12503.2	0.5567
	62.1	-440.93	128.29	--	62.1	14415.6	24499.4	0.62956	62.1	7510.47	9790.13	0.56588
	62.2	75.02	3342.81	--	62.2	11682.9	22306.7	0.65628	62.2	7376.47	8363.32	0.53135
	62.3	642.56	1890.17	--	62.3	13886	25462.3	0.6471	62.3	3117.77	9606.73	0.75498
	62.4	982.34	-763.5	--	62.4	21786	25352.9	0.53783	62.4	5142.15	8701.02	0.62854
	62.5	-1843.4	3082.83	--	62.5	10787	24223	0.69189	62.5	4307.16	7493.6	0.63501
	62.6	-1576.65	1947.58	--	62.6	14236.8	31373.2	0.68786	62.6	7172.52	13195.7	0.64786
	62.7	1204.45	4292.08	--	62.7	8991.25	12841.3	0.58817	62.7	1173.68	11866.6	0.91
	62.8	-1305.81	443.34	--	62.8	-1448.18	3722.47		62.8	7513.44	8528.44	0.53164
	62.9	785.03	2251.02	--	62.9	-878.68	5733.8		62.9	3662.73	8433.32	0.6972
	63	176.08	3066.81	--	63	4076.73	3724.92		63	4700.95	7963.88	0.62882
	63.1	-41.92	3573.07	--	63.1	-236.09	4179.21		63.1	3179.4	9132.22	0.74176
	63.2	-1293.35	-325.72	--	63.2	1527.28	5644.24		63.2	5788.37	10786.9	0.65078
	63.3	710.22	4209.85	--	63.3	-489.48	5315.23		63.3	5829.71	8124	0.58221
	63.4	346.65	1045.37	--	63.4	-1692.62	3989.78		63.4	4834.53	8053.31	0.62488
	63.5	492.27	4146.46	--	63.5	-1781.94	3370.15		63.5	7641.89	10451.5	0.57764
	63.6	831	4990.76	--	63.6	1604.11	5019.16		63.6	4728.48	13025.8	0.73367
	63.7	907.91	2528.67	--	63.7	1986.54	5025.58		63.7	5814.93	6811.66	0.53947
	63.8	-2406.26	-397.65	--	63.8	3196.28	4726.46		63.8	5883.49	12001.6	0.67104
	63.9	-591.44	2650.38	--	63.9	359.65	3083.21		63.9	8294.25	9658.98	0.53801
	64	1565.88	822.45	--	64	1851.61	5026.68		64	5062.4	6668.02	0.56844
	64.1	-537.21	2410.39	--	64.1	-50.12	3820.77		64.1	5766.17	8819.17	0.60466
	64.2	-1802.05	2695.29	--	64.2	3513.75	5776.34		64.2	6911.7	10075	0.59311
	64.3	-322.11	1561.94	--	64.3	1280.48	3558.94		64.3	6981.49	11998	0.63216
	64.4	101.54	3598.67	--	64.4	416.6	4173.32		64.4	7055.71	9341.58	0.5697
	64.5	-1404.4	2452.33	--	64.5	1125.46	8690.42		64.5	8174.36	8131.66	0.49869
	64.6	445	1981.24	--	64.6	-701.8	5108.25		64.6	4693.13	9068.56	0.65897
	64.7	437.79	103.96	--	64.7	1093.67	3844.5		64.7	9952.34	11338.8	0.53256
	64.8	-985.58	5475.5	--	64.8	950.7	2539.58		64.8	7132.91	7251.27	0.50411
	64.9	202.86	1878.55	--	64.9	1423.01	4133.18		64.9	6304.82	14384.4	0.69526
	65	43.36	1729.27	--	65	-1210.1	6159.07		65	5943.37	11114.8	0.65158
	65.1	-419.02	-141.82	--	65.1	2193.2	3594.31		65.1	5598.23	12160.9	0.68477
	65.2	542.67	3483.16	--	65.2	594.37	5787.51		65.2	7929.04	12270.6	0.60747
	65.3	758.5	276.07	--	65.3	493.16	3713.96		65.3	6709.44	13692.8	0.67114
	65.4	-315.91	2152.48	--	65.4	-1903.13	3041.57		65.4	7032.32	8921.64	0.55921
	65.5	-958.05	1361.35	--	65.5	-802.28	5684.77		65.5	6174.22	9829.3	0.6142
	65.6	68.92	1747.71	--	65.6	-1538.72	5523.64		65.6	6549.55	9600.88	0.59447
	65.7	790.55	2525.56	--	65.7	2923.71	8718.83		65.7	6452.55	7518.41	0.53815
	65.8	1779.34	946.15	--	65.8	-1103.35	5227.58		65.8	7382.36	13670.5	0.64934
	65.9	1721.78	1924.91	--	65.9	494.75	6081.67		65.9	7836.43	10041.7	0.56167
	66	-2786.47	-123.44	--	66	-280.94	3861.05		66	5453.51	10101.2	0.6494
	66.1	1489.04	2578	--	66.1	885.03	5403.53		66.1	4695.29	8675.16	0.64883
	66.2	-51.57	3019.66	--	66.2	2091.26	3913.16		66.2	4485.94	9733.82	0.68453
	66.3	10.98	2947.06	--	66.3	311.51	4740.78		66.3	6395.53	8583.25	0.57303
	66.4	741.32	-759.43	--	66.4	862.48	4772.17		66.4	7861.8	8896.16	0.53086
	66.5	1933.4	2483.26	--	66.5	3643.88	2969.11		66.5	5717.39	9788.01	0.63126
	66.6	-58.97	2655.39	--	66.6	1607.97	4480.31		66.6	7868.64	9008.51	0.53377
	66.7	1882.05	1910.69	--	66.7	-1218.16	4545.77		66.7	4070.06	10879.9	0.72775
	66.8	-1053.37	1226.09	--	66.8	1198.96	4616.82		66.8	8321.09	10773.6	0.56422
	66.9	1357.52	2305.01	--	66.9	3212.04	6240.84		66.9	4560.55	11757.1	0.72051
	67	1237.89	3151.89	--	67	320.96	7093.32		67	7649.42	12622.4	0.62266
	67.1	742.09	1772.58	--	67.1	1085.79	4609.83		67.1	5897.66	8719.02	0.59651
	67.2	-650.86	1948.9	--	67.2	-1175.47	6264.07		67.2	7095.74	9601.76	0.57504
	67.3	-1164.39	881.53	--	67.3	1821.43	533.13		67.3	5748.19	11569	0.66806
	67.4	-846.27	4269.24	--	67.4	173.12	1686.77		67.4	6404.53	10827.2	0.62833
	67.5	-1355.58	3771.48	--	67.5	1290.32	4489.43		67.5	8659.38	9702.8	0.52841
	67.6	22.62	-528.95	--	67.6	689.56	4516.73		67.6	7256.34	13030.4	0.64231
	67.7	-263.71	3004.01	--	67.7	3168.75	3798.31		67.7	4976.86	9931.56	0.66617
	67.8	1258.88	5223.16	--	67.8	1999.34	4129.15		67.8	4964.88	9091.19	0.64678
	67.9	-131.41	3905.65	--	67.9	-1405.53	3889.82		67.9	6562.04	13724.8	0.67654
	68	-751.96	991.26	--	68	888.28	5321.23		68	6904.2	8928.2	0.56392
	68.1	271.82	3025.72	--	68.1	1594.52	4676.82		68.1	5582.55	12517.2	0.69157
	68.2	788.86	1579.08	--	68.2	1817.87	3884.22		68.2	6292.89	8130.42	0.5637
	68.3	3165.02	-1576.56	--	68.3	-826.84	3918.88		68.3	6169.51	13413.2	0.68495
	68.4	1271.03	402.85	--	68.4	994.4	4768.44		68.4	8174.77	13174.2	0.61709
	68.5	476.37	3553.77	--	68.5	738.16	5618.17		68.5	8425.94	8466.89	0.50121
	68.6	1385.55	941.53	--	68.6	761.24	2923.81		68.6	6815.7	10152.3	0.59832
	68.7	620.47	1433.77	--	68.7	110.48	5103.27		68.7	8506.43	14137.7	0.62434
	68.8	446.93	3946.47	--	68.8	1364.37	4597.78		68.8	6183	9927.5	0.61621
	68.9	-991	4068.29	--	68.9	2554.81	3697.63		68.9	4716.65	11836.2	0.71506
	69	597.32	1018.4	--	69	-358.71	4417.86		69	6834.81	10044.3	0.59507
	69.1	623.98	1485.12	--	69.1	1017	3996.4		69.1	7995.19	11104.5	0.5814
	69.2	-1070.05	1492.88	--	69.2	1533.41	5429.41		69.2	9012.53	8041.45	0.47153
	69.3	-404.53	1770.68	--	69.3	1486.48	4750.01		69.3	4614.98	8034.63	0.63517
	69.4	548.85	2198.23	--	69.4	41.74	4093.13		69.4	7489.36	12209.1	0.6198
	69.5	870.45	3600.51	--	69.5	1445.5	5753.02		69.5	5879.82	14393.5	0.70997
	69.6	-818.47	2465.72	--	69.6	767.03	6104.74		69.6	6245.28	10887	0.63547
	69.7	-1797.48	1398.76	--	69.7	-1410.75	2230.31		69.7	7427.38	14032.1	0.65389
	69.8	-716.82	654.77	--	69.8	88.14	3839.81		69.8	7741.45	12698.9	0.62127
	69.9	-2254.5	3282.2	--	69.9	890.19	3710.18		69.9	5829.16	11471.6	0.66307
	70	-1067.36	1156.54	--	70	529.84	2932.18		70	5710.86	14197.9	0.71315
	70.1	282.66	-1177.34	--	70.1	-2065.23	4376.46		70.1	7852.34	10921.5	0.58174
	70.2	-726.69	3355.2	--	70.2	-1762.81	1774.96		70.2	3650.01	15105	0.80538
	70.3	478.46	-439.61	--	70.3	75.13	3030.04		70.3	6388.74	8394.54	0.56784
	70.4	5.77	3299.45	--	70.4	-2.64	3303.73		70.4	8630.81	8148.15	0.48562
	70.5	-87.6	5847.01	--	70.5	-314.73	1881.43		70.5	6957.94	8325.34	0.54474
	70.6	-1213.22	1194.1	--	70.6	-1291.11	1669.63		70.6	4728.4	11625.4	0.71087
	70.7	117.36	3423.43	--	70.7	-23.91	3216.13		70.7	7874.86	12117.3	0.6061
	70.8	-993.71	1807.63	--	70.8	1124.25	3892.2		70.8	5187.9	13373.5	0.7205
	70.9	1489.32	3873.58	--	70.9	739.87	1752.56		70.9	7260.64	15329.7	0.6786
	71	103.65	2093.93	--	71	1257.6	2206.41		71	9403.41	13239.9	0.58472
	71.1	2428.13	4991.99	--	71.1	-1295.99	1870.36		71.1	8519.67	10956.2	0.56255
	71.2	3759.63	-534.09	--	71.2	332.73	6232.94		71.2	8122.12	12285.4	0.602
	71.3	-0.51	1103.91	--	71.3	-2503.35	5203.84		71.3	6197.62	11677.2	0.65328
	71.4	-916.85	2111.71	--	71.4	-1573.97	4008.38		71.4	4451.41	10925.2	0.71051
	71.5	-944.79	1154.15	--	71.5	-246.36	6530.95		71.5	-351.92	867.01	--
	71.6	-1186.69	1538.96	--	71.6	-1127.58	5741.98		71.6	-827.17	-962.19	--
	71.7	-218.35	4627.76	--	71.7	328.3	1359.9		71.7	-530.16	2603.67	--
	71.8	-891.33	345.83	--	71.8	798.54	2954.49		71.8	-690.7	111.69	--
	71.9	-1988.98	3661.77	--	71.9	-3625.58	3488.03		71.9	-351.13	-1750.15	--
	72	-1273.66	3023.6	--	72	293.16	1521.11		72	-2177.79	-574.52	--
	72.1	100.08	189.5	--	72.1	615.99	4473.24		72.1	292.79	3344.1	--
	72.2	-1646.41	1971.25	--	72.2	1058.75	4565.34		72.2	-1820.03	-1205.79	--
	72.3	775.67	2457.19	--	72.3	-1507.46	5867.31		72.3	-2518.57	-2.3	--
	72.4	-176.79	776.09	--	72.4	2491.74	5739.42		72.4	-2454.12	-795.55	--
	72.5	-917.31	1232.13	--	72.5	321.32	2676.32		72.5	-2752.26	-186.72	--
	72.6	226.75	2150.98	--	72.6	-191.35	3176.75		72.6	-700.6	-1850.21	--
	72.7	2078.55	2697.21	--	72.7	1352.63	3022.46		72.7	-188.34	1910.04	--
	72.8	-633.22	4401.56	--	72.8	-2129.01	5188.32		72.8	-1680.29	940.98	--
	72.9	-1677.1	-311.16	--	72.9	377.35	3613.31		72.9	-2265.73	1968.51	--
	73	2696.43	2373.18	--	73	944.93	3030.42		73	-2668.35	-646.17	--
	73.1	47.11	902.29	--	73.1	-1844.08	6497.06		73.1	-1447.59	2703.08	--
	73.2	-688.75	1544.08	--	73.2	863.94	2670.41		73.2	-132.23	1871.32	--
	73.3	-1387.35	1533.42	--	73.3	-748.27	3506.05		73.3	496.92	-2737	--
	73.4	1085.17	690.6	--	73.4	3497.79	3910.58		73.4	-1910.28	-62.85	--
	73.5	653.84	1306.72	--	73.5	1170.14	7809.47		73.5	-1219.42	1064.89	--
	73.6	-230.05	2362.41	--	73.6	-1473.99	4932.42		73.6	-810.33	-163.97	--
	73.7	1752.4	1906.92	--	73.7	115.02	3918.25		73.7	-1133.31	1246.03	--
	73.8	2374.2	1453.82	--	73.8	-1437.87	4974.57		73.8	-1340.08	-274.72	--
	73.9	1669.52	112.73	--	73.9	-1884.4	3338.71		73.9	1654.32	-769.41	--
	74	177.85	926.83	--	74	-253.72	397.72		74	-1931.26	1905.73	--
	74.1	-1546.68	-16.57	--	74.1	820.01	5043.75		74.1	-61.9	1033.63	--
	74.2	-1658.7	1072.75	--	74.2	-909.22	8992.3		74.2	-141.71	827.87	--
	74.3	269.07	2745.54	--	74.3	-63.61	4142.64		74.3	-62.98	-797.48	--
	74.4	1496.35	1479.72	--	74.4	-781.84	3819.17		74.4	-32.17	790.55	--
	74.5	309.71	2260.37	--	74.5	1681.73	4387.91		74.5	-2951.02	-2083.28	--
	74.6	-354.65	2208.1	--	74.6	-1786.82	4888.47		74.6	-2700.32	471.17	--
	74.7	-540.2	-2195.48	--	74.7	-1760.31	2823.91		74.7	-247.52	419.4	--
	74.8	-432.36	2854.6	--	74.8	1040.3	7104.71		74.8	-106.19	2519.73	--
	74.9	-2535.77	2519.16	--	74.9	472.35	5090.57		74.9	-2196.45	1507.91	--
	75	-342.19	1518.42	--	75	3327.56	4369.04		75	56.71	-146.15	--
	75.1	949.84	3063.27	--	75.1	-1091.23	5254.62		75.1	-465.31	-888.57	--
	75.2	-2087.19	1821.41	--	75.2	-535.15	3349.91		75.2	-2898.85	753.29	--
	75.3	-555.57	2360.22	--	75.3	1333.43	4110.47		75.3	911.59	406.97	--
	75.4	-1116.19	1508.29	--	75.4	870.4	3192.99		75.4	140.51	-753.67	--
	75.5	-1045.35	3588.58	--	75.5	1083.81	4218.33		75.5	-1351.13	-270.2	--
	75.6	-1149.76	752.54	--	75.6	2029.96	6470		75.6	545.46	411.95	--
	75.7	185.78	1836.28	--	75.7	2163.26	4961.5		75.7	-1016.24	-378.55	--
	75.8	408.73	-590.07	--	75.8	842.47	5635.6		75.8	-2458.24	-3324.28	--
	75.9	-435.68	1929.36	--	75.9	-404.76	4806.22		75.9	-2335.08	1970.26	--
	76	899.08	4592.96	--	76	335.55	5628.87		76	-1616.75	-1585.85	--
	76.1	2258.56	225.05	--	76.1	-1348.85	5091.12		76.1	-1358.46	1639.69	--
	76.2	259.4	2051.8	--	76.2	505.59	7439.14		76.2	-531.74	488.62	--
	76.3	-1347.39	1052.94	--	76.3	149.14	5964.12		76.3	-160.17	893.66	--
	76.4	-1692.16	404.63	--	76.4	1445.45	2387.33		76.4	-1846.39	-1468	--
	76.5	487.8	3259.91	--	76.5	3593.89	5089.87		76.5	-2322.77	134.97	--
	76.6	-2495.37	3776.22	--	76.6	359.91	2870.51		76.6	-2708.78	1249.15	--
	76.7	965.28	3369.95	--	76.7	-925.59	4934.92		76.7	170.18	1075.54	--
	76.8	-1255.79	5398.75	--	76.8	637.72	5421.49		76.8	-4315.97	489.99	--
	76.9	-719.82	937.97	--	76.9	1588.61	4485.76		76.9	1895.52	1876.89	--
	77	-356.98	1991.91	--	77	3034.85	2884.67		77	-1671.93	-1269.89	--
	77.1	2251.32	1870.34	--	77.1	-310.5	2816.1		77.1	-941.76	1032.8	--
	77.2	737.56	676.62	--	77.2	677.62	4599.75		77.2	-232.93	2064.71	--
	77.3	-1021.47	-97.52	--	77.3	2026.47	2815.1		77.3	-806.41	-1283.2	--
	77.4	-49.84	3223.07	--	77.4	-243.87	3830.95		77.4	-783.93	1062.69	--
	77.5	1936.1	310.34	--	77.5	1570.04	4369.46		77.5	-2354.33	-522.91	--
	77.6	592.16	1896	--	77.6	2383.59	1675.3		77.6	-184.54	-204.54	--
	77.7	510.28	1001.9	--	77.7	-94.2	2693.17		77.7	-2792.34	564.56	--
	77.8	360.87	4651.45	--	77.8	1204.12	2687.47		77.8	-1508.88	-145.92	--
	77.9	1999.34	-411.25	--	77.9	1145.41	3981.26		77.9	-3090.28	-1729.67	--
	78	1079.72	561.39	--	78	-472.27	2632.02		78	-1259.7	2092.55	--
	78.1	-210.05	1009.92	--	78.1	1869.23	4214.55		78.1	-1400.96	-572.81	--
	78.2	3404.96	-730.12	--	78.2	3081.49	882.96		78.2	-2381.66	1121.05	--
	78.3	-235.4	2557.81	--	78.3	3494.61	5439.75		78.3	-1577.81	-2654.84	--
	78.4	-1685.44	317.41	--	78.4	-294.15	5095.95		78.4	1472.55	-1301.79	--
	78.5	-1252.96	2085.22	--	78.5	-1626.14	1871.97		78.5	-637.29	1774.36	--
	78.6	-18.66	158.73	--	78.6	-1254.78	5067.67		78.6	112.06	1482.05	--
	78.7	-1454.52	1023.74	--	78.7	21.06	3129.66		78.7	-2649.58	-501.5	--
	78.8	-493.22	1825.25	--	78.8	-1289.68	4646.55		78.8	-2004.43	246.88	--
	78.9	-824.73	2535.93	--	78.9	2594.93	3893.88		78.9	-572.38	-605.36	--
	79	1222.45	675.6	--	79	-1173.05	1639.91		79	-139.94	2249.91	--
	79.1	-740.54	237.81	--	79.1	-1217.19	1878.69		79.1	94.24	1955.41	--
	79.2	1501.92	2422.8	--	79.2	-1478.15	3403.43		79.2	-668.27	-275.4	--
	79.3	874.88	-1095.75	--	79.3	31.52	6578.6		79.3	-50.18	-596.4	--
	79.4	-2128.1	3518.63	--	79.4	2306.6	3351.92		79.4	-453.92	463.53	--
	79.5	648.56	3787.06	--	79.5	-188.92	4951.43		79.5	-1508.41	-1997.67	--
	79.6	1450.35	948.43	--	79.6	800.47	6746.82		79.6	-407.06	1692.23	--
	79.7				79.7	38.01	2447.01		79.7	-2469.07	603.67	--
	79.8				79.8	-486.7	3853.3		79.8	-3656.62	453.21	--
	79.9				79.9	219.88	3181.73		79.9	-1715.51	2036.76	--

## Sheet: Fig3c
Trace		0mM Mg				20mM Mg			20mM Mg,1uM tRNA					FRET population
	Time (s)	Cy3	Cy5	FRET	Time (s)	Cy3	Cy5	FRET	Time (s)	Cy3	Cy5	FRET				0mM Mg	20mM Mg	20mM Mg,tRNA
	0	20453.8	8292.74	0.28848	0	19546.2	11904.4	0.37851	0	12192	10918.4	0.47245			-0.21	0.00082675	0.000276172	0.000223276
	0.1	20463.6	6464.79	0.24007	0.1	16209.2	16369.3	0.50246	0.1	6995.43	8462.38	0.54745			-0.2	2.6246e-05	2.53369e-06	3.05858e-06
	0.2	15631	10875.3	0.41029	0.2	12662.2	12846.9	0.50362	0.2	11933.1	13879.6	0.5377			-0.19	2.6246e-05	7.60108e-06	9.17574e-06
	0.3	18343.6	10564.8	0.36546	0.3	9046.53	12751.3	0.58498	0.3	13271.9	12020.1	0.47525			-0.18	2.6246e-05	1.01348e-05	1.52929e-05
	0.4	15292.8	12015	0.43998	0.4	16431.2	12056.8	0.42323	0.4	18040.8	9127.63	0.33596			-0.17	1.96845e-05	2.53369e-06	1.22343e-05
	0.5	17531	8979.9	0.33873	0.5	18078.9	12994.9	0.41819	0.5	23278.5	10289.4	0.30653			-0.16	6.56151e-06	1.52022e-05	6.11716e-06
	0.6	17393.5	10907.9	0.38542	0.6	14406.4	13722.2	0.48784	0.6	12709.3	12818.5	0.50214			-0.15	2.6246e-05	1.01348e-05	1.52929e-05
	0.7	12390.2	10223.6	0.4521	0.7	15111.7	13462.1	0.47113	0.7	13727.1	14191.7	0.50832			-0.14	2.6246e-05	1.01348e-05	1.22343e-05
	0.8	13862.1	6612.56	0.32296	0.8	16641.5	15407.7	0.48075	0.8	9680.31	12262.5	0.55884			-0.13	6.56151e-05	7.60108e-06	1.22343e-05
	0.9	18862.2	11417.1	0.37706	0.9	15018.9	12835.3	0.4608	0.9	8113.4	10309.1	0.55959			-0.12	3.9369e-05	2.53369e-06	1.83515e-05
	1	14497.8	13902	0.48951	1	9047.83	14822.2	0.62095	1	11943.1	10211.8	0.46093			-0.11	3.9369e-05	1.01348e-05	6.11716e-06
	1.1	17075	13721.5	0.44555	1.1	13025.1	12760.8	0.49487	1.1	9900.75	12512.1	0.55826			-0.1	5.90536e-05	1.52022e-05	1.52929e-05
	1.2	10132	11724.1	0.53642	1.2	15710	16702.7	0.51531	1.2	7765.65	10089.2	0.56507			-0.09	1.3123e-05	1.52022e-05	2.75272e-05
	1.3	8327.32	10008.2	0.54584	1.3	15610.1	14768	0.48614	1.3	12995.3	8374.58	0.39189			-0.08	5.24921e-05	1.26685e-05	3.36444e-05
	1.4	16154.8	8662.06	0.34904	1.4	16125.5	8057.04	0.33318	1.4	13061	9348.08	0.41716			-0.07	4.59306e-05	2.53369e-05	2.14101e-05
	1.5	14246.1	10306.1	0.41976	1.5	9330.57	12187.6	0.56639	1.5	15413.9	11549.4	0.42834			-0.06	5.90536e-05	4.30728e-05	3.36444e-05
	1.6	19990.7	9695.26	0.32659	1.6	12974.6	12666.4	0.49399	1.6	17020.7	7034.31	0.29243			-0.05	4.59306e-05	2.02695e-05	3.05858e-05
	1.7	19381	14617.1	0.42994	1.7	16181.2	12031.1	0.42645	1.7	18614.8	8970.21	0.32518			-0.04	5.90536e-05	2.53369e-05	4.28201e-05
	1.8	20421.1	12301.4	0.37593	1.8	11464.2	18667.8	0.61953	1.8	16473.4	9296.35	0.36075			-0.03	5.90536e-05	4.81401e-05	3.97616e-05
	1.9	18982.7	9287.62	0.32853	1.9	14264	11922.9	0.4553	1.9	16729.7	11123.8	0.39937			-0.02	9.84226e-05	3.2938e-05	6.42302e-05
	2	14341.8	6953.33	0.32652	2	14126.4	13896.3	0.49589	2	16551.5	9234.19	0.35811			-0.01	0.000111546	6.5876e-05	4.28201e-05
	2.1	18445.1	8823.28	0.32357	2.1	14469.5	14115.1	0.4938	2.1	15037.4	12537	0.45466			0	9.84226e-05	7.34771e-05	8.56403e-05
	2.2	25580.7	11279.9	0.30601	2.2	15823.2	16038.4	0.50338	2.2	17060.2	8692.89	0.33755			0.01	0.000209968	0.000119084	9.17574e-05
	2.3	13464.9	4537.87	0.25207	2.3	13240.2	13770.7	0.50982	2.3	9459.07	13790.3	0.59315			0.02	0.000236214	0.000131752	0.000134578
	2.4	9390.22	4520.66	0.32497	2.4	13655.5	14124.9	0.50845	2.4	12042.4	11402.8	0.48636			0.03	0.00034776	0.000172291	0.000211042
	2.5	16564.8	6611.7	0.28528	2.5	17672	14803.5	0.45584	2.5	15733.7	9641.33	0.37995			0.04	0.000426498	0.0002331	0.000235511
	2.6	13682.8	7412.19	0.35137	2.6	11181.6	13472.9	0.54647	2.6	15984.6	11417.6	0.41667			0.05	0.000662712	0.000428194	0.000318092
	2.7	10741.9	5541.28	0.34031	2.7	17792.1	16020	0.4738	2.7	13689.4	11334.7	0.45295			0.06	0.000984226	0.000597951	0.000449611
	2.8	14912.6	6170.64	0.29268	2.8	15761.2	13687.2	0.46479	2.8	11711.1	10285.5	0.4676			0.07	0.00139	0.000734771	0.000663712
	2.9	14534.6	7147.21	0.32964	2.9	14173.9	6948.5	0.32896	2.9	10472.7	12263	0.53937			0.08	0.00175	0.000922264	0.000838051
	3	13416.1	7659.3	0.36342	3	18328.2	7798.07	0.29848	3	15567	10834.4	0.41037			0.09	0.00246	0.00107	0.00116
	3.1	18491	7207.35	0.28046	3.1	14638.5	14626	0.49979	3.1	12228.4	7652.31	0.38491			0.1	0.00309	0.00154	0.0016
	3.2	18654.5	6572.37	0.26053	3.2	18882	14166.2	0.42865	3.2	13899.6	11527.6	0.45336			0.11	0.00376	0.0018	0.00197
	3.3	21944.3	8615.12	0.28191	3.3	13138.9	11042.6	0.45666	3.3	16743.2	8505.26	0.33686			0.12	0.00421	0.00223	0.00228
	3.4	13885.3	7679.86	0.35612	3.4	20705.8	8318.08	0.28659	3.4	12751.1	8883.1	0.4106			0.13	0.00524	0.00271	0.00292
	3.5	12901.2	7628.27	0.37158	3.5	15698.8	14988.6	0.48843	3.5	13663.3	10340	0.43077			0.14	0.00581	0.00315	0.0036
	3.6	15653.3	8612.81	0.35493	3.6	14322.6	12713.4	0.47024	3.6	10822	13647.2	0.55773			0.15	0.00661	0.00373	0.0042
	3.7	15725.8	8036.83	0.33821	3.7	11473.4	15356.9	0.57237	3.7	11746.2	13231.3	0.52973			0.16	0.00753	0.00425	0.00476
	3.8	10299	8862.47	0.46252	3.8	14301.1	11879	0.45374	3.8	12600.9	11972.2	0.48721			0.17	0.00827	0.00498	0.00521
	3.9	12897.3	7417.86	0.36514	3.9	14348.5	11472.7	0.44431	3.9	12550.1	11279.8	0.47335			0.18	0.00918	0.00574	0.00592
	4	16283.7	8145.4	0.33343	4	16162.7	15450.9	0.48874	4	12137.7	15442.9	0.55992			0.19	0.00993	0.00633	0.00688
	4.1	20255.1	7999.47	0.28312	4.1	9368.95	19703.4	0.67774	4.1	9642.09	9687.47	0.50117			0.2	0.01109	0.00716	0.00735
	4.2	17357.4	3427.07	0.16489	4.2	12429.1	17991.4	0.59142	4.2	14415.8	10111	0.41224			0.21	0.01272	0.00784	0.00822
	4.3	15661	7644.04	0.328	4.3	18841.2	10941.1	0.36737	4.3	9620.55	12958.1	0.57391			0.22	0.01448	0.00866	0.00888
	4.4	14927.2	9293.29	0.3837	4.4	11744	14657.9	0.55518	4.4	10879.8	12378.8	0.53223			0.23	0.01598	0.0099	0.00986
	4.5	14309.1	7116.77	0.33216	4.5	14740.9	13773.9	0.48304	4.5	14562.2	10622.4	0.42178			0.24	0.01766	0.0104	0.01134
	4.6	14997	7636.37	0.33739	4.6	17524.2	17139.3	0.49445	4.6	14256.6	14895.5	0.51096			0.25	0.01906	0.01165	0.01212
	4.7	16145.1	6932.03	0.30039	4.7	16339.5	13053.2	0.4441	4.7	18016.2	8687.6	0.32533			0.26	0.02205	0.01299	0.01327
	4.8	14269.9	4788.94	0.25127	4.8	16052	15034	0.48363	4.8	11410.7	11863.6	0.50973			0.27	0.02325	0.01471	0.01405
	4.9	18010.3	10909	0.37722	4.9	15959	13985.2	0.46704	4.9	14642.6	10572.2	0.41929			0.28	0.02543	0.01589	0.01559
	5	17034.8	6378.54	0.27243	5	13694.8	10536.7	0.43483	5	13642.1	8821.49	0.3927			0.29	0.02667	0.01784	0.01615
	5.1	18563.7	9933.2	0.34857	5.1	11081.3	15727.8	0.58666	5.1	14639.6	13024.7	0.47081			0.3	0.02957	0.01938	0.01795
	5.2	18271.3	8264.22	0.31144	5.2	11573.4	14369.9	0.5539	5.2	12932.9	10207	0.4411			0.31	0.03151	0.02097	0.01983
	5.3	17469.1	9803.37	0.35946	5.3	14888.1	11084.3	0.42677	5.3	14660	8416.14	0.36471			0.32	0.0322	0.02294	0.02064
	5.4	15642.3	9149.49	0.36905	5.4	15460.9	20028.6	0.56435	5.4	11012.7	10242.1	0.48187			0.33	0.03357	0.02448	0.02207
	5.5	15703.9	10794.1	0.40735	5.5	11698.2	14877.6	0.55982	5.5	12760.9	10718.9	0.45651			0.34	0.03557	0.02658	0.02307
	5.6	17118.5	10741.9	0.38556	5.6	12552	9508.9	0.43103	5.6	13497.7	10477.3	0.43701			0.35	0.03567	0.02798	0.02476
	5.7	19103.2	8558.23	0.30939	5.7	15565.9	16066.3	0.50791	5.7	9444.07	10209.8	0.51948			0.36	0.036	0.02937	0.026
	5.8	16853.6	11015.9	0.39527	5.8	13255.6	13175.2	0.49848	5.8	12685.4	12936.3	0.5049			0.37	0.03495	0.03099	0.02614
	5.9	17427.2	5887.64	0.25253	5.9	10214.7	13300.9	0.56562	5.9	12916.4	10591.9	0.45056			0.38	0.03367	0.03205	0.02783
	6	13884.8	7900.52	0.36265	6	15456.3	14185.8	0.47857	6	8880.13	11013.9	0.55363			0.39	0.03245	0.03249	0.02785
	6.1	15903.7	9097.83	0.36389	6.1	17683.2	12598.1	0.41604	6.1	13013.1	4564.52	0.25968			0.4	0.03097	0.03316	0.029
	6.2	17064.4	11095.3	0.39401	6.2	15080.2	11329	0.42898	6.2	12219.4	10935.4	0.47227			0.41	0.02856	0.03407	0.02974
	6.3	17230.1	10859.1	0.38659	6.3	14182.7	13465	0.48702	6.3	14831.8	10231.8	0.40823			0.42	0.02735	0.03346	0.02941
	6.4	16606.9	6504.05	0.28143	6.4	14369.4	14460.8	0.50158	6.4	16506.8	8678.61	0.34459			0.43	0.02514	0.03245	0.02939
	6.5	10997.8	5590.14	0.337	6.5	18691.3	15330.1	0.4506	6.5	16685.6	13089.9	0.43962			0.44	0.02281	0.0317	0.02906
	6.6	18554.5	9269.92	0.33316	6.6	9787.42	8531.49	0.46572	6.6	10986.2	10174.7	0.48083			0.45	0.02119	0.03074	0.0283
	6.7	18388.8	8146.34	0.307	6.7	15334.8	15277.4	0.49906	6.7	13379.2	14205.8	0.51498			0.46	0.01881	0.02982	0.02818
	6.8	16818.3	3139.81	0.15732	6.8	12077.4	13213.2	0.52245	6.8	13462.7	8604.91	0.38993			0.47	0.01663	0.02844	0.02726
	6.9	17068.3	7692.58	0.31067	6.9	15409.7	13331.6	0.46385	6.9	10267.1	11182.5	0.52134			0.48	0.01541	0.02649	0.02536
	7	16003.5	5566.35	0.25806	7	12903.6	11953.5	0.48089	7	11563.4	9577.46	0.45303			0.49	0.01331	0.02493	0.02395
	7.1	14920.9	9808.36	0.39663	7.1	13895.6	16818.7	0.54759	7.1	13900	10549.7	0.43148			0.5	0.01257	0.02286	0.02255
	7.2	14167.4	10127	0.41684	7.2	12497.6	12417.9	0.4984	7.2	11253.6	9652.07	0.4617			0.51	0.01161	0.02115	0.02175
	7.3	12655.6	10811.3	0.46071	7.3	15186.5	14047.9	0.48053	7.3	14669.5	9691.63	0.39783			0.52	0.01045	0.01976	0.02023
	7.4	12342.6	8670.08	0.41261	7.4	13570.3	13044.2	0.49012	7.4	10249.1	10037.4	0.49478			0.53	0.00937	0.01773	0.01902
	7.5	14312.2	13280.5	0.48131	7.5	14953	20478.9	0.57798	7.5	14339.2	9088.15	0.38793			0.54	0.00815	0.01582	0.01814
	7.6	13393.3	7107.84	0.3467	7.6	13351.2	12037.9	0.47414	7.6	14551.8	9072.02	0.38402			0.55	0.00763	0.01445	0.0166
	7.7	13500.1	4630.11	0.25538	7.7	14547.4	12682.2	0.46575	7.7	16609	13563	0.44952			0.56	0.0074	0.01282	0.01523
	7.8	16345.7	9834.83	0.37565	7.8	13118.1	12498.6	0.48791	7.8	10913.8	10288.2	0.48525			0.57	0.00719	0.01172	0.0141
	7.9	10554.2	3155.64	0.23017	7.9	16666.1	13112.7	0.44034	7.9	15676.2	11305.5	0.41901			0.58	0.00591	0.01106	0.01287
	8	13175.1	8709.25	0.39797	8	15045.4	15619.9	0.50937	8	11959.8	14446.6	0.54709			0.59	0.0055	0.01011	0.01197
	8.1	21945.5	11623.4	0.34626	8.1	12742	12619.5	0.49758	8.1	11949.1	11947.1	0.49996			0.6	0.00549	0.00897	0.01119
	8.2	2389.04	4567.3	0.65657	8.2	12032	14922.1	0.55361	8.2	15366	9727.58	0.38765			0.61	0.00499	0.00792	0.01038
	8.3	17879	7741.02	0.30215	8.3	12366.5	12911.2	0.51077	8.3	16660.3	13922.4	0.45524			0.62	0.00495	0.00746	0.00937
	8.4	19936.6	10640.1	0.34798	8.4	10626.9	15017	0.5856	8.4	12570.6	7532.17	0.37468			0.63	0.00502	0.0068	0.00878
	8.5	16499	9761.49	0.37172	8.5	13559.9	14656	0.51942	8.5	12375.4	8305.61	0.40161			0.64	0.00459	0.00592	0.00792
	8.6	16419.7	10967.2	0.40046	8.6	13521.5	15812.8	0.53905	8.6	13700.8	10953.1	0.44427			0.65	0.00417	0.00557	0.0071
	8.7	13345.8	7427.98	0.35756	8.7	16391.5	11329	0.40869	8.7	13169.1	10266.3	0.43807			0.66	0.00403	0.00502	0.00657
	8.8	12655.8	6277.54	0.33156	8.8	13988.2	12693.2	0.47573	8.8	10732.2	9755.28	0.47616			0.67	0.00379	0.00448	0.00598
	8.9	15961.8	7063.7	0.30678	8.9	10585	14996.6	0.58623	8.9	10744.5	12196.1	0.53164			0.68	0.00362	0.00429	0.00558
	9	15686	7490.21	0.32318	9	11313.8	9415.63	0.45422	9	17672.5	11396.5	0.39205			0.69	0.00346	0.00378	0.00535
	9.1	17240.1	10004	0.3672	9.1	14109.6	10904.8	0.43594	9.1	10343.9	10840.4	0.51172			0.7	0.00342	0.00362	0.00486
	9.2	18128.8	8943.78	0.33036	9.2	11476.3	11601.2	0.50271	9.2	15385	11836.2	0.43481			0.71	0.00292	0.00324	0.00455
	9.3	18964.7	8755.48	0.31585	9.3	16577.5	10676.7	0.39174	9.3	12894.6	12438	0.49099			0.72	0.00278	0.00292	0.00419
	9.4	15672.4	8940.7	0.36325	9.4	17747.2	11969.4	0.40279	9.4	13186	7251.11	0.3548			0.73	0.00249	0.0027	0.00391
	9.5	14347.4	5626.87	0.28171	9.5	18013.2	15482.8	0.46223	9.5	16273.4	10199.1	0.38527			0.74	0.00256	0.0026	0.00344
	9.6	15157.3	5849.88	0.27847	9.6	14536.3	14157.5	0.4934	9.6	13301.5	10560.6	0.44257			0.75	0.00249	0.00224	0.00312
	9.7	16514.5	5401.49	0.24646	9.7	13598.4	12421.7	0.47739	9.7	12589.7	12777.7	0.50371			0.76	0.00218	0.00216	0.00311
	9.8	12048.8	6220.42	0.34049	9.8	15257.6	14665.7	0.49011	9.8	9925.51	9674.44	0.4936			0.77	0.00169	0.00181	0.00286
	9.9	18701.1	6698.78	0.26373	9.9	13922.2	10962.3	0.44053	9.9	12657.2	11461.5	0.47521			0.78	0.00171	0.00171	0.00279
	10	16853.3	5479.85	0.24537	10	12551.8	11421.3	0.47642	10	17238.3	12114.1	0.41271			0.79	0.00188	0.00163	0.00252
	10.1	17242.1	6970	0.28787	10.1	19764.9	11694.2	0.37173	10.1	12736.6	13840.8	0.52077			0.8	0.00137	0.00151	0.00232
	10.2	16473.8	8707.72	0.3458	10.2	14528	14640.2	0.50192	10.2	16315.4	10171.1	0.38401			0.81	0.00154	0.00122	0.00216
	10.3	19733.7	13573.1	0.40752	10.3	12782.1	11022.7	0.46305	10.3	14354.4	9132.02	0.38882			0.82	0.00113	0.00137	0.00214
	10.4	13011.1	10238.1	0.44036	10.4	12701.1	14053	0.52526	10.4	16527.8	10543	0.38946			0.83	0.00126	0.00126	0.00199
	10.5	10685.1	7759.95	0.42071	10.5	10105.7	14932.5	0.59639	10.5	10786.6	25639.2	0.70387			0.84	0.00109	0.00118	0.00178
	10.6	14463.3	5425.53	0.27279	10.6	14188.3	11198.5	0.44112	10.6	13330	13444.9	0.50215			0.85	0.000892365	0.0012	0.00166
	10.7	13153.4	6337.95	0.32517	10.7	13801.2	15281.1	0.52544	10.7	10505	14326.1	0.57694			0.86	0.00108	0.00117	0.00168
	10.8	17690.2	6324.65	0.26336	10.8	13602.1	13444.7	0.49709	10.8	10970.4	13424.9	0.55031			0.87	0.000938296	0.00107	0.00166
	10.9	12011.6	7197.1	0.37468	10.9	13685	17332.5	0.5588	10.9	12402.9	10063	0.44792			0.88	0.000925173	0.000985606	0.00162
	11	16291.2	10552.7	0.39311	11	14392.6	8923.12	0.38271	11	10188.7	11890.9	0.53855			0.89	0.000866119	0.000820916	0.0014
	11.1	16106.4	7042.8	0.30424	11.1	13858.2	13125.3	0.48642	11.1	10107	13357.1	0.56926			0.9	0.000944857	0.000889326	0.00127
	11.2	11663.4	4310.5	0.26985	11.2	10759.6	14017.6	0.56575	11.2	16439.1	8387.03	0.33783			0.91	0.00091205	0.00080318	0.00127
	11.3	12803.2	9872.16	0.43537	11.3	10373.2	13009.1	0.55637	11.3	14028	11547.6	0.45151			0.92	0.00108	0.000815849	0.00127
	11.4	15767.2	6449.91	0.29031	11.4	17377.9	15295.7	0.46814	11.4	13553.8	10710.2	0.4414			0.93	0.000892365	0.000825984	0.0011
	11.5	14621.2	8429.92	0.3657	11.5	13462.1	12147.5	0.47433	11.5	13691	13991.2	0.50542			0.94	0.000905488	0.000732237	0.00112
	11.6	15246.3	6208.31	0.28937	11.6	15675.8	12022.4	0.43405	11.6	7998.53	15797.5	0.66387			0.95	0.000734889	0.000749973	0.00103
	11.7	11073.4	6451.08	0.36812	11.7	16501.8	12958.1	0.43986	11.7	11742.3	10376.5	0.46913			0.96	0.000977665	0.000691698	0.000893106
	11.8	16795.5	9936.39	0.37171	11.8	11345.4	10691.2	0.48516	11.8	11596.4	15835.6	0.57727			0.97	0.000938296	0.000724636	0.000813583
	11.9	14277.2	6899.59	0.32581	11.9	12610.6	10628.9	0.45736	11.9	14375.1	10317.5	0.41784			0.98	0.000951419	0.000780377	0.000865578
	12	14833.2	10982.5	0.42542	12	15276.4	17866.6	0.53908	12	13636.4	10027.3	0.42374			0.99	0.000846434	0.000661294	0.000767704
	12.1	16158.8	7932.68	0.32927	12.1	14889.3	10726.5	0.41875	12.1	15584.9	8598.45	0.35555			1	0.000688958	0.000694232	0.000599482
	12.2	9406.26	4320.6	0.31476	12.2	11702.7	11941.1	0.50504	12.2	14666.7	8005.65	0.3531			1.01	0.000800504	0.000615687	0.000691239
	12.3	4776.51	1215.93	0.20291	12.3	14238.5	12769.8	0.47281	12.3	13732.6	9664.49	0.41306			1.02	0.000728327	0.000605552	0.000623951
	12.4	13312.1	5512.04	0.29282	12.4	13480.1	14319.2	0.51509	12.4	13983	14707.7	0.51263			1.03	0.000636466	0.000511806	0.000660653
	12.5	7463.7	3155.06	0.29712	12.5	15371.1	16025	0.51041	12.5	12230.4	14495.6	0.54238			1.04	0.000485552	0.000521941	0.000654536
	12.6	15447.6	5070.64	0.24713	12.6	17936.2	10131.1	0.36096	12.6	14588.5	10102.3	0.40915			1.05	0.000603659	0.000440862	0.000535252
	12.7	14865.6	6175.89	0.29351	12.7	13825.4	14256.9	0.50768	12.7	15567.9	11251.1	0.41952			1.06	0.000485552	0.000418059	0.000489373
	12.8	6384.83	-58.19	-0.0092	12.8	14756.7	15068.9	0.50523	12.8	12692.6	15708	0.55309			1.07	0.000419936	0.000374986	0.000544427
	12.9	10223	1675.99	0.14085	12.9	11478.7	13136.7	0.53368	12.9	11811	13699.4	0.53701			1.08	0.000374006	0.000283773	0.00043126
	13	19336.5	7063.16	0.26755	13	10387.2	11418.7	0.52365	13	9064.6	10604.7	0.53915			1.09	0.00034776	0.000382587	0.000419026
	13.1	15048.1	6744.18	0.30947	13.1	12195.5	14575.1	0.54444	13.1	13163.3	9543.35	0.42029			1.1	0.000380567	0.000298976	0.000315034
	13.2	11118.4	8443.22	0.43162	13.2	10801.5	12898.3	0.54424	13.2	13662.1	10628	0.43755			1.11	0.000255899	0.000276172	0.00034562
	13.3	18287.3	6050.96	0.24862	13.3	14111.2	17730.1	0.55683	13.3	10543.8	10339.8	0.49512			1.12	0.000249337	0.000240701	0.000311975
	13.4	12702	12225.3	0.49044	13.4	13717.6	15083.3	0.52371	13.4	13722.5	10120.2	0.42446			1.13	0.000242776	0.000220431	0.000296682
	13.5	19122.2	7176.16	0.27287	13.5	10395.8	10973.9	0.51353	13.5	5135.72	7609.65	0.59705			1.14	0.000229653	0.000238167	0.000256921
	13.6	14712	5541.56	0.27361	13.6	15462	11476.9	0.42603	13.6	6596.14	10901.6	0.62303			1.15	0.000242776	0.000228032	0.000229394
	13.7	14896.9	5454.92	0.26803	13.7	13088.5	14999.6	0.53402	13.7	14330.8	7247.67	0.33587			1.16	0.000209968	0.000162156	0.000253862
	13.8	14101.4	6914.28	0.32901	13.8	17103.7	11490	0.40184	13.8	11846.5	12712.2	0.51763			1.17	0.000209968	0.000172291	0.000201866
	13.9	17250.2	8519.59	0.3306	13.9	13402.2	14985.5	0.52789	13.9	11857.6	9433.18	0.44306			1.18	0.000203407	0.000154555	0.000180456
	14	16458.9	9171.2	0.35783	14	13713	11375.9	0.45342	14	12904.8	11705.7	0.47564			1.19	0.00013123	0.000124151	0.000171281
	14.1	12485	6077.31	0.3274	14.1	14482.3	17977.5	0.55384	14.1	12076.7	9415.91	0.4381			1.2	0.000124669	0.000124151	0.000155988
	14.2	7568.82	5612.95	0.42581	14.2	12908.9	10566.6	0.45011	14.2	14524.9	12136.9	0.45522
	14.3	16305.6	13253.6	0.44837	14.3	9268.74	13783.5	0.59792	14.3	15153.1	11329.5	0.42781
	14.4	18209.5	8073.97	0.30719	14.4	18455.8	14131.3	0.43365	14.4	13687.9	14352.9	0.51186
	14.5	14502.3	4800.76	0.2487	14.5	13368.7	15059.2	0.52973	14.5	17770.1	11809.3	0.39924
	14.6	11627.1	7664.61	0.3973	14.6	14019.7	11705.7	0.45503	14.6	16832.2	10721.1	0.3891
	14.7	14129.3	8544.88	0.37685	14.7	14069.5	12943.8	0.47916	14.7	10129.3	11917.4	0.54055
	14.8	21097.5	8251.62	0.28115	14.8	13811.9	12701.8	0.47907	14.8	15763.7	15293.2	0.49243
	14.9	20955.1	7599.02	0.26613	14.9	10844.5	14000.9	0.56352	14.9	14211.4	10249.3	0.41901
	15	11925.4	5573.1	0.31849	15	13097.1	11324.1	0.4637	15	17325.1	11877.9	0.40674
	15.1	10243	6603.72	0.39199	15.1	14858.5	14714.1	0.49756	15.1	13591.5	12731.6	0.48367
	15.2	17437.4	10423.4	0.37412	15.2	15809.5	11058.4	0.41158	15.2	12451.2	11753.5	0.48559
	15.3	16248	7465.1	0.31481	15.3	10867.6	12921.6	0.54317	15.3	16707.9	13457.7	0.44613
	15.4	18098	9799.17	0.35126	15.4	18228.6	15936	0.46645	15.4	15165.7	13989.6	0.47983
	15.5	14074.3	3824.8	0.21369	15.5	15225.5	10741.1	0.41365	15.5	15001.6	11010.7	0.42329
	15.6	11982.9	9050.58	0.43029	15.6	20108	16278.2	0.44737	15.6	17921.5	10625.7	0.37221
	15.7	16103.8	3917.02	0.19565	15.7	16705.5	12742.8	0.43272	15.7	12224.2	12975.9	0.51492
	15.8	14372.8	9797.21	0.40535	15.8	14081.4	11361.2	0.44654	15.8	14338.9	10396.5	0.42031
	15.9	20895.1	12898.7	0.38169	15.9	13997.5	12869.2	0.479	15.9	17599.9	12951.8	0.42393
	16	15114.6	9288.05	0.38062	16	11918.4	14404.5	0.54722	16	13375	7268.99	0.35211
	16.1	15492.1	6473.95	0.29473	16.1	12469.6	10383.7	0.45436	16.1	17507.8	15266.6	0.46581
	16.2	18665.8	9043.31	0.32637	16.2	5316.87	10274.6	0.65899	16.2	14019.5	8557.3	0.37903
	16.3	19474.9	7870.4	0.28782	16.3	12709.5	14128.9	0.52644	16.3	13757.5	12576	0.47757
	16.4	16502.3	5954.44	0.26515	16.4	16262.9	14243.6	0.4669	16.4	15883.1	8145.34	0.33899
	16.5	17503.4	12102	0.40878	16.5	14940.5	13900.2	0.48196	16.5	14906.6	11006.5	0.42475
	16.6	18643.7	10727.9	0.36525	16.6	14686.3	18552.9	0.55816	16.6	15445.4	9528.75	0.38154
	16.7	20168.1	9024.28	0.30913	16.7	12950.2	15723.5	0.54836	16.7	17531.8	13426.1	0.43369
	16.8	15735.6	6740.01	0.29988	16.8	17209.3	15535.4	0.47444	16.8	10990.6	12298.2	0.52807
	16.9	20411.3	11482.1	0.36002	16.9	15493.6	16909.1	0.52184	16.9	10751	9459.55	0.46805
	17	23711.9	10178.8	0.30034	17	16632.6	14937.7	0.47316	17	12347.3	13203.3	0.51675
	17.1	18301.8	6990.52	0.27639	17.1	13883.7	10327.9	0.42657	17.1	12368.1	9396.12	0.43172
	17.2	16691.3	9498.63	0.36268	17.2	17516.8	14245.9	0.44851	17.2	14748.9	9128.08	0.3823
	17.3	16180.8	6559.26	0.28845	17.3	12652.9	13974	0.52481	17.3	13127	11505.4	0.46709
	17.4	17458.2	8887.99	0.33735	17.4	15949.6	15428.5	0.4917	17.4	14514.2	14104.4	0.49284
	17.5	12205.3	5294.48	0.30254	17.5	15380	15378.9	0.49998	17.5	14304.2	10502.5	0.42337
	17.6	14180.8	12982.1	0.47794	17.6	15409.5	16458.3	0.51646	17.6	15330.2	13720.5	0.47229
	17.7	10643.8	5901.64	0.35669	17.7	16544.1	13462.5	0.44865	17.7	13105.7	7115.66	0.35189
	17.8	15572.6	8600.86	0.3558	17.8	15382.1	13462.9	0.46673	17.8	14866.6	13762.2	0.48071
	17.9	15086.8	8308.83	0.35514	17.9	15792.4	14414.9	0.4772	17.9	12042.2	12351.5	0.50634
	18	16999.3	7172.42	0.29673	18	17940.7	9783.51	0.35289	18	13844.8	9751.37	0.41326
	18.1	18040.3	6025.16	0.25037	18.1	15695.8	12962.6	0.45231	18.1	8879.17	11363.9	0.56137
	18.2	15822.2	6504.27	0.29133	18.2	16012.3	18221.8	0.53227	18.2	15500.8	14178.1	0.47772
	18.3	3107.95	3848.85	0.55325	18.3	13427.5	13455.6	0.50052	18.3	16457.3	9832.19	0.374
	18.4	13073.4	7750.95	0.37221	18.4	14118.9	13162.7	0.48247	18.4	14338.8	7923.84	0.35593
	18.5	16738.8	8226.7	0.32952	18.5	15699	15194.9	0.49184	18.5	17061.1	11921.2	0.41133
	18.6	15581.1	1807.06	0.10392	18.6	13181	14339.5	0.52105	18.6	15145.3	11541	0.43247
	18.7	19292.6	13645	0.41427	18.7	13612	12275.6	0.47419	18.7	12766.4	10253.1	0.44541
	18.8	10821.8	8585.3	0.44238	18.8	16588	12460.3	0.42895	18.8	11497.1	12088.5	0.51254
	18.9	10787	5572.63	0.34063	18.9	17215.2	16652.3	0.49169	18.9	18588	10849.8	0.36857
	19	11710.4	3592.89	0.23478	19	15487.6	12573.1	0.44807	19	11165.6	12275.6	0.52368
	19.1	15325.3	7018.26	0.31411	19.1	12518.4	11634.1	0.48169	19.1	16617.1	7226.81	0.30309
	19.2	16044.3	6304.88	0.28211	19.2	17654.4	16141	0.47761	19.2	12911.2	15540.4	0.54621
	19.3	13956.4	10271.4	0.42395	19.3	15940.8	13739.8	0.46292	19.3	13111.4	9938.98	0.43118
	19.4	17087.8	7528.83	0.30584	19.4	18109.1	11652.9	0.39154	19.4	15929	13563.2	0.45989
	19.5	14040.3	9717.76	0.40903	19.5	15104.1	13630.8	0.47436	19.5	14834.8	14038	0.4862
	19.6	14570.6	7023.59	0.32525	19.6	13835.3	13955.1	0.50216	19.6	14336.2	13396	0.48305
	19.7	17714.3	8749.92	0.33063	19.7	13505.7	9836.72	0.42141	19.7	14655.9	12453.8	0.45939
	19.8	15197.1	10701.5	0.41321	19.8	21213.5	8773.69	0.29258	19.8	13107	13244.9	0.50262
	19.9	15132.7	9666.35	0.38979	19.9	17387.5	11901.9	0.40635	19.9	13575.9	11365.2	0.45568
	20	16908.9	9573.09	0.36149	20	12948.3	16125.6	0.55464	20	10367.1	8588.49	0.45308
	20.1	21856.8	11783.3	0.35028	20.1	14614.2	12931.3	0.46945	20.1	14416	12526.5	0.46494
	20.2	17816.7	8340.36	0.31886	20.2	13450.6	13652.4	0.50372	20.2	10959.8	6696.79	0.37928
	20.3	17906.3	6143.96	0.25546	20.3	17573.6	14650.9	0.45465	20.3	14951.6	8943.03	0.37427
	20.4	13458.5	13177.5	0.49473	20.4	12917	13738.9	0.51542	20.4	13938.7	9029.83	0.39314
	20.5	17356.4	7702	0.30736	20.5	15294.4	13055	0.4605	20.5	14978	12597.4	0.45683
	20.6	21497.2	10326	0.32448	20.6	13604.7	10914.4	0.44514	20.6	15939	11470.4	0.41848
	20.7	17425.6	10861.6	0.38398	20.7	14706	14103	0.48953	20.7	13476.6	11455.9	0.45948
	20.8	18063.3	9639.92	0.34797	20.8	16839.6	10392.7	0.38163	20.8	10597.4	14978.4	0.58565
	20.9	15333.9	8440.22	0.35502	20.9	9917.12	12350.4	0.55464	20.9	11278.2	11608.4	0.50721
	21	13718.6	8752.92	0.38951	21	14956.4	13711.2	0.47828	21	10802.2	11302.4	0.51131
	21.1	16049.6	9047.11	0.36049	21.1	14068	13137.5	0.4829	21.1	15146.5	17338.8	0.53374
	21.2	21033.5	9361.64	0.308	21.2	14242.9	16192.5	0.53203	21.2	8882.02	13032.9	0.5947
	21.3	16533.6	12672.8	0.4339	21.3	15372	13776.2	0.47263	21.3	10703.9	7637.98	0.41642
	21.4	18277.2	6291.1	0.25607	21.4	13411.3	11685.1	0.46561	21.4	12462.2	9643.87	0.43625
	21.5	17165.9	10242.9	0.37371	21.5	14705.3	10385.8	0.41392	21.5	12968.5	5113.86	0.28281
	21.6	18824	7645.86	0.28885	21.6	12814.2	14552.4	0.53176	21.6	15836.1	10396	0.39631
	21.7	17029	6555.62	0.27796	21.7	11237.1	11556	0.50699	21.7	13689.2	10481.8	0.43365
	21.8	19156.9	10953.8	0.36378	21.8	17322.1	14078.2	0.44835	21.8	11266.5	13672.9	0.54825
	21.9	10288.3	4756.49	0.31615	21.9	14836.2	10937.6	0.42437	21.9	11978	8298.48	0.40927
	22	23206	5544.89	0.19286	22	10616.8	11262.9	0.51476	22	11513.7	9747.92	0.45848
	22.1	22828.4	10014.6	0.30492	22.1	16586.7	12537.9	0.43049	22.1	10744.2	12153.2	0.53077
	22.2	20982.7	11499.8	0.35403	22.2	13634.4	11382.6	0.45499	22.2	12019.7	14431.8	0.5456
	22.3	19105.2	7680.2	0.28673	22.3	18628.6	16127	0.46401	22.3	16471	9161.23	0.35741
	22.4	17124.2	9873.66	0.36572	22.4	13877.5	13166.3	0.48685	22.4	13330.2	10493.9	0.44047
	22.5	15773.3	12822.9	0.44841	22.5	15450.9	18744.3	0.54816	22.5	12664.3	6249.31	0.33041
	22.6	14550.5	6726.85	0.31615	22.6	16858.8	13066.4	0.43664	22.6	12341.5	9840.22	0.44362
	22.7	13886.6	10869.7	0.43907	22.7	13054.1	14703.1	0.5297	22.7	16777.2	11380.6	0.40417
	22.8	27143.9	8723.57	0.24322	22.8	17231	14059.5	0.44932	22.8	11122.7	13077.7	0.54039
	22.9	21297.8	12811.8	0.37561	22.9	17603.4	12785.8	0.42073	22.9	11701.8	16080.5	0.5788
	23	17508.8	9662.9	0.35562	23	21928.3	16506	0.42946	23	12248.3	12286.1	0.50077
	23.1	17228.7	9462.31	0.35451	23.1	14608.6	17921.2	0.55092	23.1	18538.9	11395.9	0.38069
	23.2	15986.4	9781.12	0.37959	23.2	10083.4	13430.5	0.57117	23.2	14695.3	14016.5	0.48818
	23.3	20214.1	8164.72	0.2877	23.3	11114.6	13674.6	0.55163	23.3	11048.5	12351.2	0.52784
	23.4	13916.5	8608.41	0.38217	23.4	17077.7	13488.2	0.44128	23.4	15151	10186.1	0.40202
	23.5	16608.2	5646.44	0.25372	23.5	11749.4	16470.3	0.58365	23.5	12040.9	7834.67	0.39419
	23.6	19954.3	8603.1	0.30126	23.6	11538.1	12930.9	0.52846	23.6	10757.2	10991.8	0.50539
	23.7	15449.8	11365.7	0.42385	23.7	13367.2	17570.9	0.56794	23.7	13178.6	15292.6	0.53712
	23.8	14431.7	14537.4	0.50182	23.8	17020.2	12565.3	0.42471	23.8	15194.9	14576.7	0.48962
	23.9	11798.2	6850.03	0.36733	23.9	14419	14201.2	0.49619	23.9	12871.2	13687.5	0.51537
	24	17534.4	7493.63	0.29941	24	13770.6	10800.7	0.43956	24	14681.7	9393.93	0.39018
	24.1	17566.4	11551.7	0.39672	24.1	14545.5	13422.4	0.47992	24.1	10070.3	12345	0.55074
	24.2	21496.7	8234.92	0.27698	24.2	11185.2	17212.4	0.60612	24.2	14267.1	11543.6	0.44724
	24.3	14412	5500.62	0.27624	24.3	14345.5	12364.2	0.46291	24.3	14340.9	11506.5	0.44517
	24.4	16383	7217.51	0.30582	24.4	16079.2	16823.9	0.51132	24.4	14970.9	6398.09	0.29941
	24.5	13664.5	8289.29	0.37758	24.5	14405.2	15841.7	0.52375	24.5	7731.69	10803.9	0.58287
	24.6	17917.4	8085.71	0.31095	24.6	16248.8	14719.1	0.4753	24.6	14196.9	8127.87	0.36407
	24.7	18798.2	3813.16	0.16864	24.7	13827	10755.6	0.43753	24.7	17392.3	11099.4	0.38957
	24.8	15933.1	4732.89	0.22902	24.8	14594.2	17752.5	0.54882	24.8	16133.3	8554.09	0.3465
	24.9	14418.8	8616.43	0.37405	24.9	16347.1	14091.2	0.46294	24.9	13095.6	13647.1	0.51031
	25	19326.2	12459.6	0.39199	25	16224.8	14289	0.46828	25	10538.6	13721.6	0.5656
	25.1	18558	6616.57	0.26283	25.1	14174	15466.5	0.5218	25.1	14364.7	10878.3	0.43094
	25.2	15307.9	4265.66	0.21793	25.2	14997.7	12139.3	0.44733	25.2	12144.8	14286.5	0.54051
	25.3	12679	11254.1	0.47023	25.3	14009.3	13547.6	0.49162	25.3	12230.4	12104	0.4974
	25.4	16517.5	3318.82	0.16731	25.4	12230.4	13280.9	0.52059	25.4	14547.5	12491.5	0.46198
	25.5	17627.8	10633.5	0.37626	25.5	9760.2	6980.03	0.41696	25.5	9308.05	10095.2	0.52028
	25.6	17630.7	8035.74	0.31308	25.6	10304.8	10992.1	0.51614	25.6	14319.2	12665.6	0.46936
	25.7	17962.4	9620.62	0.34879	25.7	18998.4	15338.8	0.44671	25.7	12333.2	3712.16	0.23135
	25.8	19295.6	6642.59	0.25609	25.8	17610.8	11431.9	0.39363	25.8	19452.9	14305.7	0.42377
	25.9	13196	8820.25	0.40063	25.9	11770.6	14683.3	0.55505	25.9	15060.3	13087.4	0.46495
	26	12271.4	4749.74	0.27905	26	19728.4	12219.5	0.38248	26	10853.5	10746.2	0.49752
	26.1	21183.6	7062.25	0.25003	26.1	15727.1	12792.1	0.44854	26.1	15410.6	9080.42	0.37076
	26.2	19160.5	10392.8	0.35166	26.2	19794.5	12613.1	0.3892	26.2	11888.2	9136.94	0.43457
	26.3	17594.6	13426.1	0.43281	26.3	12611.1	15226	0.54697	26.3	14057.5	13030.7	0.48105
	26.4	12875.8	7713.23	0.37463	26.4	10139.5	12878.1	0.55949	26.4	13036	6691.99	0.33921
	26.5	19481.4	10265.2	0.34509	26.5	15549.3	14063.6	0.47492	26.5	17701.2	10290	0.36762
	26.6	17783.4	7889.48	0.30731	26.6	11295.2	14151.1	0.55612	26.6	15586.2	12807.5	0.45107
	26.7	17763.2	7881.64	0.30734	26.7	12961.1	15049.1	0.53727	26.7	11584.8	12425.1	0.5175
	26.8	21734.3	7586.33	0.25874	26.8	15209.5	15701.3	0.50796	26.8	14112.4	6306.51	0.30886
	26.9	12402.9	7944.36	0.39044	26.9	12203.7	10724	0.46773	26.9	13033.5	13970.5	0.51735
	27	16298.1	5608.51	0.25602	27	15582.8	12992.1	0.45467	27	14239.5	10918.9	0.43401
	27.1	19537.1	6198.69	0.24086	27.1	16836.3	14490.8	0.46256	27.1	13761.3	16809.2	0.54985
	27.2	14838.6	10265.9	0.40893	27.2	18167.4	16412.2	0.47462	27.2	10459.9	11270.3	0.51865
	27.3	19654.4	5484.58	0.21817	27.3	15049	13669.2	0.47598	27.3	14557.8	10714.7	0.42397
	27.4	16445.5	8969.5	0.35292	27.4	15099.9	15685.4	0.50951	27.4	12315.3	14727.8	0.5446
	27.5	15071.1	7353.85	0.32793	27.5	13554.4	12778.5	0.48527	27.5	13918.9	11261.6	0.44724
	27.6	18326.8	8347.72	0.31295	27.6	10844.8	11649.9	0.51789	27.6	14346	14251.7	0.49835
	27.7	12697.4	5582.38	0.30539	27.7	11854.1	9575.3	0.44683	27.7	14946	14118.1	0.48576
	27.8	16185.7	12887.5	0.44328	27.8	15752	17019.5	0.51934	27.8	10628.2	10667.5	0.50092
	27.9	13863.7	6360.15	0.31449	27.9	14311.9	12364.4	0.4635	27.9	15873.2	13221.7	0.45443
	28	12661.9	9153.83	0.4196	28	13877.1	10859.9	0.43901	28	16399.6	16579.4	0.50272
	28.1	15638.6	6725.02	0.30071	28.1	16488.6	16399.4	0.49864	28.1	12825	11691	0.47687
	28.2	20556.7	8843.88	0.30081	28.2	13339.9	15285.8	0.53399	28.2	14129.6	9859.82	0.41101
	28.3	23031.7	12090.8	0.34425	28.3	10840.1	16045.7	0.59681	28.3	13086.6	9411.75	0.41833
	28.4	14137.3	8915.16	0.38673	28.4	14216.3	11881.2	0.45526	28.4	7625.69	15868.4	0.67542
	28.5	14783	7619.19	0.34011	28.5	13149.6	14934.6	0.53178	28.5	9478.96	12403.4	0.56682
	28.6	13109.8	11839.3	0.47454	28.6	13448.7	12812.8	0.48789	28.6	11425	10185.6	0.47132
	28.7	19537.5	7613.46	0.28041	28.7	16303.4	13461.4	0.45226	28.7	14787.2	11217.8	0.43137
	28.8	18240.9	9394.49	0.33994	28.8	15136.8	13453.1	0.47055	28.8	14780.5	12277	0.45374
	28.9	12271.2	4100.08	0.25044	28.9	10106.8	12622.5	0.55534	28.9	9392.78	12692.4	0.5747
	29	18465.4	7676.96	0.29366	29	15568.2	12525.3	0.44584	29	10142.8	11239.6	0.52565
	29.1	17581.5	9999.48	0.36255	29.1	14147.2	11488.5	0.44815	29.1	10553	9449.94	0.47243
	29.2	17142.7	11439.6	0.40023	29.2	14609.4	12567.1	0.46242	29.2	16952.1	9429.08	0.35742
	29.3	18215.1	6921.45	0.27535	29.3	12465.5	12965.6	0.50983	29.3	11018.8	15163.3	0.57915
	29.4	15166.5	8209.21	0.35119	29.4	13866.9	12533.1	0.47474	29.4	13396.1	7591.74	0.36172
	29.5	19558.2	6364.3	0.24551	29.5	14956	12961.3	0.46427	29.5	14947.5	11477.5	0.43434
	29.6	22196.3	12827.8	0.36626	29.6	16783.1	12315.8	0.42324	29.6	15094.6	11918	0.4412
	29.7	16962.2	5229.84	0.23566	29.7	15551	10698.3	0.40757	29.7	12396.1	14544.9	0.53988
	29.8	16270.1	9880.03	0.37782	29.8	10663.4	13118.4	0.55162	29.8	8888.08	13848.5	0.60908
	29.9	18167.6	7365.1	0.28846	29.9	11918.1	17271.5	0.5917	29.9	10626.5	11495	0.51963
	30	17313.6	9841.77	0.36242	30	16794	15302.7	0.47677	30	8952.08	16431.9	0.64733
	30.1	16359.8	6638.24	0.28864	30.1	12704.9	11949.3	0.48468	30.1	8051.76	13382.1	0.62434
	30.2	17502.6	6633.6	0.27484	30.2	11119.3	15660.5	0.58479	30.2	13083.5	12618.3	0.49095
	30.3	17617.4	8181.68	0.31713	30.3	11800.4	14038.8	0.54331	30.3	10452.2	15414.8	0.59592
	30.4	17945.7	7933.5	0.30656	30.4	12174.6	11575.8	0.48739	30.4	13657.9	8544.08	0.38483
	30.5	14889	9839.19	0.39789	30.5	12872.9	13311.5	0.50838	30.5	15096.4	13161.4	0.46576
	30.6	15626.1	9421.07	0.37613	30.6	13303.5	9632.63	0.41998	30.6	16675.8	10969.1	0.39679
	30.7	18973	5553.41	0.22643	30.7	11465.8	13834.9	0.54682	30.7	14642.2	9442.63	0.39206
	30.8	13993.4	7441.73	0.34717	30.8	10013.5	13007.9	0.56504	30.8	12863.7	12414	0.49111
	30.9	26000.7	14129	0.35208	30.9	13666	7883.78	0.36584	30.9	11848.3	14374.1	0.54816
	31	13365.6	5043	0.27395	31	13020.7	14208.3	0.52181	31	13981.3	16096.5	0.53516
	31.1	8283.02	9123.66	0.52415	31.1	13713	14755.2	0.5183	31.1	17949.1	15369.8	0.46129
	31.2	12646.1	9725.96	0.43474	31.2	19312.2	15643.7	0.44753	31.2	18028	12184.6	0.4033
	31.3	17196.6	10032.9	0.36846	31.3	17794.5	10929	0.38049	31.3	15609.5	16965.5	0.52081
	31.4	14474.7	6594.65	0.313	31.4	19188.3	15080.1	0.44006	31.4	12811.9	16604.3	0.56446
	31.5	14895	7126.73	0.32362	31.5	12904.4	13758.7	0.51602	31.5	13939.5	17338.3	0.55433
	31.6	15006.8	7040.72	0.31934	31.6	15345.9	14460.8	0.48515	31.6	16267	12601.5	0.43651
	31.7	18825.2	7636.48	0.28859	31.7	19350	13543	0.41173	31.7	15603.7	13843.7	0.47012
	31.8	16296.7	6223.68	0.27636	31.8	13349.9	13504	0.50287	31.8	13647	12106.1	0.47008
	31.9	13660.1	8370.62	0.37995	31.9	9978.94	16886	0.62855	31.9	15244.5	14472.1	0.487
	32	14653.3	9338.53	0.38924	32	14243.2	12537	0.46814	32	15746.2	11425.2	0.42049
	32.1	20677.8	5237.1	0.20209	32.1	13840.2	10732.5	0.43677	32.1	12115.3	10059.2	0.45364
	32.2	15273.3	4613.54	0.23199	32.2	13627.1	13008.1	0.48838	32.2	10890.1	15258.6	0.58353
	32.3	16326.2	8533.14	0.34326	32.3	14409.6	16044.6	0.52685	32.3	10492.5	14247.6	0.57589
	32.4	17101.7	7041.58	0.29166	32.4	13002.4	15231.8	0.53948	32.4	14299.1	6132.22	0.30014
	32.5	13818	10927.8	0.4416	32.5	14164.8	10385	0.42302	32.5	17049.1	10490.1	0.38091
	32.6	14472.2	7171.65	0.33135	32.6	15746.3	15457.3	0.49537	32.6	14424.4	9908.17	0.4072
	32.7	20475.4	11185.8	0.3533	32.7	13979.4	13547	0.49215	32.7	11783.5	15878.9	0.57403
	32.8	17115.3	6374.77	0.27138	32.8	14763.3	12697.5	0.46239	32.8	11423.4	9891.23	0.46406
	32.9	18619.2	6819.15	0.26807	32.9	12956.3	10823.4	0.45515	32.9	12690.4	9645.38	0.43184
	33	14679.7	6614.83	0.31063	33	11814.1	8145.03	0.40808	33	16822.3	10200.8	0.37748
	33.1	14308.9	8578.96	0.37483	33.1	15337.4	11559.2	0.42976	33.1	8914.9	13752.8	0.60671
	33.2	14680.4	7248.45	0.33054	33.2	10696.2	16113.9	0.60104	33.2	17327.6	12329.3	0.41573
	33.3	11054.4	8354.44	0.43044	33.3	14376.1	14377.6	0.50003	33.3	16141.9	16937.2	0.51202
	33.4	19364.1	13005.9	0.40179	33.4	22982.3	11935.7	0.34182	33.4	14891.3	13406.6	0.47377
	33.5	17730.4	4610.61	0.20637	33.5	12417.6	15096.7	0.54868	33.5	13960	9735.7	0.41086
	33.6	17450.2	10968.5	0.38596	33.6	12357.8	10547.1	0.46047	33.6	13136.9	10830	0.45187
	33.7	15800.1	6507.7	0.29172	33.7	16445.2	16070.6	0.49424	33.7	18899.4	9498.86	0.33449
	33.8	17637.9	9863.38	0.35865	33.8	13892.5	14096.4	0.50364	33.8	16232.6	12626.9	0.43753
	33.9	14267.6	4620.58	0.24463	33.9	16010.5	9666.59	0.37647	33.9	10070.3	14655.5	0.59272
	34	21412.5	11394.8	0.34732	34	11274.3	17343.3	0.60604	34	18186.1	12025.6	0.39804
	34.1	14860.5	6454.62	0.30282	34.1	16043.7	12164.2	0.43123	34.1	12838.6	12276.5	0.48881
	34.2	16023.2	7594.31	0.32155	34.2	12706	14975.2	0.54099	34.2	14059.9	18037.3	0.56196
	34.3	11093.1	8009.41	0.41929	34.3	13051.2	10405.1	0.4436	34.3	11203.2	14906.3	0.57091
	34.4	14228.7	7269.67	0.33815	34.4	15135.1	13532	0.47204	34.4	14087.3	12433.4	0.46882
	34.5	20568.3	8088.24	0.28225	34.5	13530.7	9948.2	0.42371	34.5	17320.7	8033.68	0.31686
	34.6	14328.3	12418.9	0.46431	34.6	16325.3	12730.9	0.43815	34.6	13815.6	14767.8	0.51666
	34.7	15502.7	8952.59	0.36608	34.7	14303.7	11029.4	0.43537	34.7	14109.8	9149.49	0.39337
	34.8	14841.5	7093.32	0.32338	34.8	12412.5	14193.3	0.53347	34.8	14553.3	10905.8	0.42836
	34.9	14889.1	7575.25	0.33721	34.9	15511.6	12164.3	0.43953	34.9	9232.45	8878.6	0.49023
	35	15917	6186.98	0.2799	35	14728.8	14237	0.49151	35	15765.7	13407.2	0.45958
	35.1	13529.4	9559.53	0.41403	35.1	11291.5	13704.5	0.54827	35.1	17599.3	15525	0.46869
	35.2	22346	12567	0.35995	35.2	16325.5	12432.8	0.43232	35.2	15674.6	8747.2	0.35817
	35.3	18645.6	11594.4	0.38341	35.3	17636.1	11751.4	0.39988	35.3	13004.9	9956.05	0.43361
	35.4	19893.7	7757.86	0.28056	35.4	12622.1	11681.3	0.48064	35.4	15081.8	14895.5	0.49689
	35.5	13684.5	9649.98	0.41355	35.5	10287.8	14155.7	0.57912	35.5	14986.3	11168.4	0.42701
	35.6	12107.7	11953.4	0.49679	35.6	14258.3	10549.9	0.42526	35.6	14750.7	15920.1	0.51906
	35.7	12448.3	6210.28	0.33284	35.7	16821.2	13414.1	0.44366	35.7	19095.9	18932	0.49785
	35.8	19400.6	8063.78	0.29361	35.8	14386.2	11943.6	0.45362	35.8	19609.2	11598.9	0.37166
	35.9	21679.8	11034.1	0.33729	35.9	10090.7	10647.8	0.51343	35.9	14956.6	9458.18	0.3874
	36	16720.1	7269.67	0.30303	36	11929	15009.4	0.55717	36	15190.6	14687.4	0.49158
	36.1	19751.2	8474.64	0.30024	36.1	13005.8	13520	0.50969	36.1	14188.6	12681.5	0.47196
	36.2	13460.9	8050.81	0.37425	36.2	15744.1	10635.7	0.40318	36.2	13177.9	9264.35	0.41281
	36.3	14769.9	10178.2	0.40798	36.3	16273.8	10146.5	0.38404	36.3	14578	13437.9	0.47965
	36.4	7798.15	6258.82	0.44525	36.4	16673.7	16289.3	0.49417	36.4	14234.6	10338.5	0.42072
	36.5	17852	6507.94	0.26716	36.5	12749.1	17835.1	0.58315	36.5	11176	12543.3	0.52882
	36.6	12848.1	9249.87	0.41859	36.6	15494.3	12165	0.43982	36.6	17499.7	15151.2	0.46404
	36.7	17313.9	5860.26	0.25288	36.7	13098.8	14566.9	0.52653	36.7	10616.2	13946	0.56778
	36.8	11460.8	9707.81	0.4586	36.8	17443.7	14530.2	0.45444	36.8	16896.8	13582.7	0.44563
	36.9	13559.7	4715.23	0.25802	36.9	13377.1	12789.3	0.48877	36.9	15315.9	12294.8	0.44529
	37	20521	6452.22	0.23921	37	16302.2	14886.8	0.47731	37	16522.8	11598.8	0.41245
	37.1	17299.6	9610.13	0.35713	37.1	13478.7	12776.4	0.48662	37.1	12809.8	10762.6	0.45658
	37.2	15026.4	7511.16	0.33327	37.2	12737.8	16901.3	0.57024	37.2	12969.1	8023.89	0.38222
	37.3	34143.2	13174	0.27842	37.3	18801.7	12420.1	0.3978	37.3	12179.3	10213.5	0.45611
	37.4	14398.2	6088.99	0.29721	37.4	16161.5	13516	0.45543	37.4	13913	13882.7	0.49945
	37.5	20485.4	3105.08	0.13162	37.5	10316.6	13135.4	0.5601	37.5	10287.1	12830.2	0.555
	37.6	14168.5	3964.09	0.21862	37.6	15523.6	15019.8	0.49175	37.6	15214.4	16467	0.51977
	37.7	18237.3	9869.05	0.35113	37.7	14190.2	16150.7	0.53231	37.7	18402.2	9729.54	0.34586
	37.8	14939.7	5175.05	0.25728	37.8	10755.8	14638.5	0.57645	37.8	14101.8	12162.9	0.46309
	37.9	17624	7880.67	0.30899	37.9	15505.3	10634.3	0.40683	37.9	14812.7	13453.9	0.47596
	38	15101.1	9021.74	0.37399	38	12577.4	13945.8	0.52579	38	13931.4	9324.98	0.40096
	38.1	13859.3	9724.33	0.41233	38.1	16712	13389.4	0.44481	38.1	9694.98	12022.4	0.55359
	38.2	16486.6	6941.66	0.29629	38.2	17294.9	16782.1	0.49247	38.2	11550.2	9415.15	0.44908
	38.3	15979	9760.48	0.3792	38.3	15117.2	11239.5	0.42644	38.3	14036.4	15021	0.51694
	38.4	19286.7	6157.53	0.242	38.4	12735.4	10914.2	0.4615	38.4	12438.5	10571.5	0.45943
	38.5	21720.8	8739.53	0.28691	38.5	15919.6	13884.5	0.46586	38.5	11140.6	12558.8	0.52992
	38.6	20189.5	11369.3	0.36026	38.6	9821.26	10772.5	0.5231	38.6	12300.9	15239.4	0.55335
	38.7	25807.8	9542.17	0.26993	38.7	11430.9	11438.3	0.50016	38.7	13596.7	12081.4	0.47049
	38.8	17574.1	7866.12	0.3092	38.8	13405	15826	0.54141	38.8	14967.8	13106	0.46684
	38.9	9087.99	4508.3	0.33158	38.9	11145	11261.3	0.5026	38.9	15496.5	12147.4	0.43942
	39	14729.6	4576.84	0.23706	39	13683.2	16193.3	0.54201	39	9468.49	12480.7	0.56862
	39.1	17839.2	10733.5	0.37565	39.1	15045.3	13505.4	0.47303	39.1	13990.2	15311	0.52254
	39.2	16811.5	8424.44	0.33383	39.2	12998.9	13607.2	0.51143	39.2	12088.7	12719.1	0.51271
	39.3	18828	8148.49	0.30206	39.3	15655.2	14426.7	0.47958	39.3	9432.24	12441	0.56878
	39.4	16442.2	10903.9	0.39874	39.4	18739.8	11760.6	0.38559	39.4	12570.6	10932.5	0.46515
	39.5	17718.2	7021.86	0.28383	39.5	16440.8	12945.5	0.44053	39.5	11961.5	14870.8	0.55421
	39.6	16430.3	8442.93	0.33944	39.6	10484.4	11583.3	0.5249	39.6	12352.5	15752.4	0.56049
	39.7	20568.8	12385.1	0.37583	39.7	15463.4	14293.2	0.48034	39.7	11020.6	13585.9	0.55213
	39.8	14678.1	10331.6	0.4131	39.8	13731.2	13507	0.49589	39.8	10475.5	12680.9	0.54762
	39.9	21700.1	9256.55	0.29902	39.9	15408.6	17269.4	0.52847	39.9	10251.4	12591.3	0.55122
	40	12373.3	6573.85	0.34696	40	9249.77	14897.3	0.61694	40	12973.6	11382.2	0.46733
	40.1	15708.6	13267.1	0.45787	40.1	8776.57	8471.4	0.49115	40.1	7495.42	12164.1	0.61874
	40.2	10775	5487.18	0.33742	40.2	15687.1	9899.9	0.38691	40.2	10776.4	13551.5	0.55703
	40.3	14361.6	7944.59	0.35616	40.3	15295.1	15235.5	0.49903	40.3	13577.5	7981.08	0.3702
	40.4	11283.4	8660.06	0.43423	40.4	20805	16271.3	0.43886	40.4	17561.9	12650.8	0.41873
	40.5	21483.1	4845.62	0.18404	40.5	15789.2	14517	0.47901	40.5	15717.3	12760.6	0.44809
	40.6	11364.6	5939.8	0.34325	40.6	12741.9	14548	0.53309	40.6	12422.8	11934.3	0.48997
	40.7	16473.4	7926.42	0.32486	40.7	16414.6	14652.8	0.47165	40.7	7137.95	13866.6	0.66017
	40.8	20558.2	9158.7	0.3082	40.8	20723.5	15522.6	0.42826	40.8	11543.3	13673.6	0.54224
	40.9	20023.1	12767.6	0.38937	40.9	15591.4	12757.5	0.45002	40.9	7526.87	9799.76	0.56559
	41	14157.5	4534.92	0.24261	41	14125.5	11625.8	0.45146	41	15230.4	7669.09	0.3349
	41.1	16971.6	8575.37	0.33567	41.1	14827.2	11856.4	0.44433	41.1	10691.9	14076.6	0.56833
	41.2	13448	7710.02	0.3644	41.2	17527	12625	0.41871	41.2	14129.5	12316.2	0.46572
	41.3	15485.5	7483.81	0.32582	41.3	14967.6	9684.67	0.39285	41.3	13895.6	10674.3	0.43444
	41.4	16811.5	8194.85	0.32771	41.4	12113.6	10954	0.47486	41.4	11074.5	8475.06	0.43352
	41.5	18223.5	10067	0.35585	41.5	11513.4	15849	0.57923	41.5	11867.1	10047.4	0.45848
	41.6	17625.2	8567.47	0.32709	41.6	13424	10783.5	0.44546	41.6	15871.4	12229.8	0.43521
	41.7	17480.5	6275.8	0.26417	41.7	16477.8	14149.5	0.46199	41.7	14158.6	14297	0.50243
	41.8	21867.1	9149.51	0.29499	41.8	12821.6	9315.39	0.42081	41.8	14801.7	11343.4	0.43386
	41.9	5875.7	3775.62	0.3912	41.9	17897.2	11124.6	0.38332	41.9	9229.1	13922.7	0.60137
	42	7976.47	7713.64	0.49162	42	14259	10916.2	0.43361	42	14870.9	12450.1	0.4557
	42.1	16584.4	7845.25	0.32114	42.1	17232.1	15771.6	0.47787	42.1	13725.3	11322.3	0.45203
	42.2	18290.9	8546.53	0.31846	42.2	15192.6	12825.9	0.45776	42.2	15939.7	12616.5	0.44181
	42.3	22840.9	8280.51	0.26607	42.3	9404.92	14918.6	0.61334	42.3	15831.2	15382.9	0.49282
	42.4	18823.3	10263.5	0.35286	42.4	11538.3	9884.48	0.4614	42.4	18118.9	11163.7	0.38124
	42.5	15411.2	7347.6	0.32285	42.5	9302.3	13419.8	0.59061	42.5	13012.3	16121.6	0.55336
	42.6	15606.9	8791.17	0.36032	42.6	13553.4	15490.3	0.53334	42.6	13917.4	15206.8	0.52214
	42.7	16975.6	3706.35	0.17921	42.7	17180	16037.5	0.4828	42.7	17075.3	14551.8	0.4601
	42.8	14226.5	6879.92	0.32596	42.8	10978	12224.5	0.52686	42.8	13183.6	13826	0.51189
	42.9	18538.1	9984.45	0.35005	42.9	15187.8	14791	0.49338	42.9	11562.1	12276.8	0.51499
	43	18270.2	7284.11	0.28504	43	12507.2	16781.8	0.57297	43	9938.74	14056.9	0.58581
	43.1	21338.8	8204.15	0.2777	43.1	17654.7	11897.5	0.40259	43.1	13581.7	11883.3	0.46665
	43.2	20124.5	13092.5	0.39415	43.2	13215.8	17118.5	0.56433	43.2	15796.1	6575.78	0.29393
	43.3	14855.6	6356.36	0.29966	43.3	15232	15132.4	0.49836	43.3	12591.8	16290.9	0.56404
	43.4	15937.2	6192.1	0.27981	43.4	14337.1	12319.9	0.46216	43.4	12472.2	8347.24	0.40093
	43.5	18993.9	8857.73	0.31803	43.5	14899.7	13422.9	0.47393	43.5	16715	10456.4	0.38483
	43.6	17166.4	9026.73	0.34462	43.6	13317.6	15693.1	0.54094	43.6	16722.8	11665.8	0.41093
	43.7	14857.5	5388.48	0.26615	43.7	13423.6	9166.11	0.40577	43.7	16188.2	13349	0.45194
	43.8	18367.9	5105.65	0.21751	43.8	11803.4	13693	0.53706	43.8	14446.5	10467.2	0.42014
	43.9	12423.1	5394.42	0.30276	43.9	13844.9	17443.3	0.5575	43.9	17823.7	14765	0.45307
	44	21102.3	9346.94	0.30697	44	14787.1	9586.49	0.39332	44	12677.9	12425.7	0.49498
	44.1	17475.5	9533.49	0.35298	44.1	13795.6	13502.9	0.49464	44.1	15247.4	13028.8	0.46077
	44.2	14468.8	10233.9	0.41428	44.2	12974.4	11461.7	0.46905	44.2	14343.6	11505.4	0.4451
	44.3	17147.6	10219.7	0.37343	44.3	11934.2	9960.97	0.45494	44.3	16553.8	11574.9	0.4115
	44.4	19038.8	7775.27	0.28997	44.4	16458.8	11859.2	0.41879	44.4	14269.4	11245	0.44073
	44.5	11552.2	6859.48	0.37256	44.5	10254.2	11848.5	0.53607	44.5	10496.9	16390.9	0.6096
	44.6	12160.3	10542	0.46436	44.6	14986.2	11287	0.4296	44.6	17384	15038.8	0.46383
	44.7	14811.1	10609.9	0.41737	44.7	10813.2	13701.1	0.5589	44.7	15949	12827	0.44575
	44.8	17814.1	5270.24	0.2283	44.8	14276.6	9496.3	0.39946	44.8	11419.9	13418.1	0.54022
	44.9	15229.8	7739.68	0.33695	44.9	12232.6	15375.1	0.55691	44.9	12208	10609.3	0.46497
	45	16275.3	7531.68	0.31636	45	15024.8	13035.9	0.46456	45	14790	16533	0.52782
	45.1	14377	6587.33	0.31422	45.1	10496.6	12089.2	0.53526	45.1	14144.9	16026.4	0.53118
	45.2	12154.1	2064.57	0.1452	45.2	14789.6	11882.7	0.44551	45.2	14824.2	19351.8	0.56624
	45.3	12587.2	6839.82	0.35208	45.3	13304.6	11721.7	0.46837	45.3	12743.6	12962.4	0.50425
	45.4	17783.9	7751.12	0.30355	45.4	18324.6	10030.3	0.35374	45.4	10078.1	12046.9	0.54449
	45.5	15890.8	2353.39	0.12899	45.5	9682.47	11181.6	0.53593	45.5	14741.2	16326	0.52551
	45.6	15351.4	10670.4	0.41006	45.6	12754.4	14360.2	0.52961	45.6	9792.62	12513	0.56098
	45.7	18113.2	11841.6	0.39532	45.7	11024.7	14052.6	0.56037	45.7	15696.5	10179	0.39338
	45.8	9741.67	10258.6	0.51292	45.8	15991.3	9190.5	0.36497	45.8	12349.6	10106	0.45004
	45.9	9623.91	6618.46	0.40748	45.9	12227.7	14351.1	0.53995	45.9	8734.21	11068.7	0.55894
	46	18023	5075.65	0.21974	46	13446.3	9757.27	0.42051	46	13844.5	13537.1	0.49439
	46.1	13983.1	4748.96	0.25352	46.1	12742.1	14548.8	0.5331	46.1	13720.5	12656	0.47982
	46.2	16993	4870.38	0.22276	46.2	14532.7	11745.9	0.44698	46.2	10717.9	12095	0.53018
	46.3	16461.4	8680.57	0.34526	46.3	15829.7	10227.4	0.3925	46.3	14262.3	19302.5	0.57508
	46.4	14884.3	7754.96	0.34254	46.4	10506	11585.6	0.52443	46.4	14460.5	17395.6	0.54607
	46.5	18408.4	6378.69	0.25734	46.5	12352.8	14738.7	0.54403	46.5	14225.5	15165.6	0.51599
	46.6	8954.52	4229.69	0.32081	46.6	14394.3	11332.1	0.44049	46.6	9714.44	16005.9	0.62231
	46.7	14158.6	8830.41	0.38411	46.7	16137.9	18384.9	0.53254	46.7	17443.8	13807.4	0.44182
	46.8	15861.9	9836.56	0.38277	46.8	9378.62	10700.1	0.53291	46.8	13057.8	15190.5	0.53775
	46.9	15926.8	7348.59	0.31572	46.9	14220.6	9530.58	0.40127	46.9	11655	16939.2	0.5924
	47	18165.1	6415.65	0.261	47	11954.2	12757.8	0.51626	47	14290.1	16938.5	0.5424
	47.1	11177.4	5635.98	0.33521	47.1	10591.3	13548.3	0.56125	47.1	14977.4	17417.3	0.53766
	47.2	10153.3	6663.17	0.39623	47.2	11416	18803.6	0.62223	47.2	17433.4	15570.2	0.47177
	47.3	13432.5	6405.65	0.3229	47.3	16582.9	13669.1	0.45184	47.3	13837.1	13790.2	0.49915
	47.4	13452	8375.07	0.3837	47.4	10955.8	9910.94	0.47496	47.4	13211.6	7800.16	0.37123
	47.5	17367	10284.3	0.37193	47.5	13493.2	9858.01	0.42216	47.5	12380.3	8497.63	0.40702
	47.6	19060.8	11143.8	0.36894	47.6	15177.2	12912.5	0.45969	47.6	13914.4	11391.5	0.45015
	47.7	17085.8	10055.5	0.37049	47.7	12491.8	13135.4	0.51256	47.7	15425.1	13513.4	0.46697
	47.8	11942.5	5411.86	0.31184	47.8	10031.3	8768.41	0.46641	47.8	17662.8	13150.5	0.42678
	47.9	16783.7	7508.57	0.30909	47.9	14967.2	14848.3	0.49801	47.9	8703.73	12503.8	0.58959
	48	14670	10261.5	0.41159	48	14407.7	13769.9	0.48868	48	14680.9	8178.33	0.35777
	48.1	20328.3	8632.58	0.29808	48.1	13400.7	13058	0.49352	48.1	15451.2	11175.4	0.41971
	48.2	17874.5	12556.2	0.41262	48.2	11111	9761.59	0.46768	48.2	15450.9	12102.8	0.43924
	48.3	12182.4	6058.96	0.33215	48.3	9763.02	10665.9	0.5221	48.3	14957.6	15640.3	0.51116
	48.4	19781.5	7774.92	0.28214	48.4	15304.6	8243.27	0.35006	48.4	15071.9	14876.1	0.49673
	48.5	14712.7	9079.45	0.38162	48.5	12314.9	19718.2	0.61556	48.5	17423.4	9195.45	0.34545
	48.6	18543	10711.6	0.36615	48.6	13752.8	12882.1	0.48366	48.6	10981.4	11714.1	0.51614
	48.7	14459.1	9677.43	0.40095	48.7	14520.3	11613.6	0.44439	48.7	12543.3	8416.15	0.40154
	48.8	13580.4	9206.66	0.40403	48.8	9259.92	12596	0.57632	48.8	15239	11219.8	0.42405
	48.9	14359.2	9343.52	0.3942	48.9	14229.7	14128.3	0.49821	48.9	13836.9	10772.2	0.43773
	49	17077.7	9667.75	0.36147	49	13042.3	11569.8	0.47008	49	10629	12968.2	0.54957
	49.1	20921.9	8638.73	0.29224	49.1	13233.4	14390.6	0.52095	49.1	13511.7	8201.99	0.37773
	49.2	20964.7	8520.96	0.28899	49.2	14439.2	11798	0.44967	49.2	13359.5	13763.4	0.50744
	49.3	16487.4	10907.6	0.39816	49.3	14192	15663	0.52464	49.3	9102.02	15533.9	0.63054
	49.4	17217.5	7013.48	0.28944	49.4	7982.54	13927.9	0.63567	49.4	11495	8381.79	0.42169
	49.5	18300.9	6946.69	0.27514	49.5	15037.8	11910.9	0.44198	49.5	14651.6	10452.6	0.41637
	49.6	23443	9529.3	0.28901	49.6	11408	8936.07	0.43925	49.6	9981.87	12153.3	0.54905
	49.7	16085.6	4074.93	0.20212	49.7	11103.8	13274.6	0.54452	49.7	12171.7	16216.6	0.57124
	49.8	18053	7142.94	0.2835	49.8	12228.4	13157.9	0.51831	49.8	11335.4	10532.6	0.48164
	49.9	17113.7	8568.41	0.33363	49.9	18838.8	13038.4	0.40902	49.9	11683.4	11779.6	0.50205
	50	13448.1	8934.56	0.39917	50	12299.8	11445.3	0.48201	50	13132.5	9186.78	0.41161
	50.1	20914.3	8894	0.29837	50.1	13014.2	12627.9	0.49247	50.1	18024.4	13093.1	0.42076
	50.2	15573.1	8583.7	0.35533	50.2	11113	11767	0.51429	50.2	18097.8	12908.6	0.41632
	50.3	18139.9	8776.92	0.32608	50.3	15744.8	14360.3	0.47701	50.3	13994.8	15745.4	0.52943
	50.4	9815	7404.46	0.43001	50.4	10413.9	14715.9	0.5856	50.4	15664.4	8819.43	0.36022
	50.5	14829.4	8980.94	0.37719	50.5	12489.5	12409.1	0.49839	50.5	12697	7662.55	0.37636
	50.6	19892.1	5422.8	0.21421	50.6	10612	16314.5	0.60589	50.6	12410.3	13000.7	0.51162
	50.7	14060.2	7760.61	0.35565	50.7	12369.6	15631.5	0.55825	50.7	15121.5	12591.4	0.45435
	50.8	18370.9	10073.1	0.35414	50.8	15642.8	11831.3	0.43063	50.8	13189.3	13534.9	0.50647
	50.9	15372.5	6541.42	0.2985	50.9	12996.9	11355.6	0.4663	50.9	11579.5	13479.3	0.53791
	51	17532.5	10493.4	0.37442	51	15902.1	8630.16	0.35179	51	10036.4	8710.41	0.46464
	51.1	24760.2	10899.4	0.30565	51.1	23025.3	13600.2	0.37133	51.1	13288	11420.2	0.4622
	51.2	15231.8	9840.5	0.39249	51.2	14991.3	17298.3	0.53572	51.2	11953	8658.46	0.42008
	51.3	20114.9	7623.76	0.27484	51.3	17702.4	11570.6	0.39527	51.3	13037.1	11899.9	0.4772
	51.4	26070.6	18241.6	0.41166	51.4	16185.5	15042.3	0.4817	51.4	14139.6	12543.5	0.47009
	51.5	16636.2	10326.5	0.38299	51.5	9247.19	12967.6	0.58374	51.5	10498.7	8606.35	0.45047
	51.6	11837.7	9434.04	0.4435	51.6	13189.4	14396.1	0.52187	51.6	11908.6	16155.4	0.57566
	51.7	16142.7	7808.79	0.32602	51.7	17495.7	13006.5	0.42641	51.7	14098.9	8899.9	0.38697
	51.8	19149.9	6459.63	0.25224	51.8	13279.5	13674.5	0.50733	51.8	11299.8	17351.7	0.60561
	51.9	19774.4	5213.63	0.20864	51.9	12678.5	10038.4	0.44189	51.9	13478.5	8788.24	0.39468
	52	18556.1	4606.66	0.19888	52	11522.5	11859.9	0.50721	52	14508.8	8811.97	0.37786
	52.1	21451.7	8230.03	0.27728	52.1	14444.1	12290.4	0.45972	52.1	11614.4	8705.65	0.42843
	52.2	19701	13502.4	0.40666	52.2	12993.5	15053.4	0.53672	52.2	13763.6	10556.2	0.43406
	52.3	15622.3	9336.7	0.37408	52.3	13467.6	12184.8	0.475	52.3	17979.5	11784.5	0.39593
	52.4	27300.5	10518.2	0.27812	52.4	9440.48	9322.64	0.49686	52.4	17612.2	12569	0.41645
	52.5	21267.4	14239.6	0.40104	52.5	17301.4	13302.2	0.43466	52.5	11837.2	12475.9	0.51314
	52.6	15251.6	8247.76	0.35098	52.6	11278.6	15691.8	0.58182	52.6	23114.4	15571.8	0.40251
	52.7	18069.6	7118.41	0.28261	52.7	14011.5	14020	0.50015	52.7	10348.7	12179.7	0.54064
	52.8	25139.8	14503.7	0.36585	52.8	12349.9	12921.3	0.51131	52.8	11390	13049.8	0.53396
	52.9	13993.7	8916.84	0.3892	52.9	15180.1	12765.7	0.4568	52.9	16943.5	11239.6	0.39881
	53	16356.2	9427.41	0.36564	53	13338	12388.5	0.48155	53	11600.2	11884.2	0.50605
	53.1	22923.3	13134	0.36425	53.1	7216.43	10124	0.58384	53.1	11593.7	12596.8	0.52073
	53.2	9518.29	7307.98	0.43432	53.2	15118.7	13705	0.47548	53.2	12025.6	16322.3	0.57579
	53.3	18419.4	7432.02	0.28749	53.3	15281.9	13130	0.46213	53.3	14885.3	11964.3	0.4456
	53.4	19974.7	6873.56	0.25602	53.4	11290.8	11458.4	0.50368	53.4	12311.1	14640.8	0.54322
	53.5	19036.1	11494.2	0.37648	53.5	13580.2	7939.95	0.36895	53.5	16236.7	9530.54	0.36987
	53.6	13761.1	5122.1	0.27125	53.6	11340.9	12105	0.51629	53.6	18663.2	17691.7	0.48664
	53.7	20114.5	9314.89	0.31652	53.7	12363.5	12383.3	0.5004	53.7	13106.7	19252.2	0.59496
	53.8	19266.2	7021.95	0.26711	53.8	17073.6	15191.4	0.47083	53.8	15615	9588.48	0.38044
	53.9	19711.7	7673.86	0.28022	53.9	13350.1	14671.2	0.52357	53.9	13068.2	12520.8	0.4893
	54	13275.2	8526.13	0.39108	54	14553.3	11284.3	0.43674	54	14556.8	10503.7	0.41913
	54.1	10423.7	11467.8	0.52385	54.1	14758.6	12495.8	0.45849	54.1	13925.6	12499.1	0.47301
	54.2	15406.4	6975.21	0.31165	54.2	13226.9	15764.2	0.54376	54.2	13769.4	11748	0.46039
	54.3	17998.5	9250.76	0.33949	54.3	14120.4	12690.5	0.47334	54.3	13979.8	11769.9	0.45709
	54.4	14143	8568.93	0.37729	54.4	9849.2	14299.1	0.59214	54.4	15594.8	13851.7	0.4704
	54.5	16835.1	8871.44	0.3451	54.5	13017.9	13696.9	0.51271	54.5	11891.8	13557.9	0.53273
	54.6	23861.9	6846.93	0.22296	54.6	13746.7	13976.6	0.50415	54.6	12276.3	8460.59	0.408
	54.7	15339.4	8529.58	0.35735	54.7	9787.37	12291.2	0.5567	54.7	14122.4	12508.2	0.46969
	54.8	13869	7844.28	0.36127	54.8	12819.2	9550.33	0.42693	54.8	18821.8	14795.2	0.44011
	54.9	16928.2	8494.3	0.33412	54.9	9798.64	13210.6	0.57414	54.9	12901.4	9752.58	0.4305
	55	18335.2	5964.11	0.24544	55	13268.2	10592.8	0.44394	55	16279.4	14802.2	0.47624
	55.1	17295.7	5656.71	0.24645	55.1	16838.8	13623.4	0.44722	55.1	9269.04	8645.93	0.48261
	55.2	13424	6557.36	0.32817	55.2	6700.52	12840.8	0.65711	55.2	11251.8	11307.9	0.50124
	55.3	17502.2	10161.1	0.36731	55.3	12144.9	11676	0.49016	55.3	10850.3	8918.21	0.45113
	55.4	23977.4	10082.4	0.29602	55.4	9472.8	12999.5	0.57847	55.4	14395.3	12593.5	0.46662
	55.5	18312.2	11309	0.38179	55.5	13773.3	15140.2	0.52364	55.5	14945.5	10069	0.40253
	55.6	18110.3	7624.76	0.29628	55.6	17212.5	15127.6	0.46777	55.6	14091.2	6210.35	0.30591
	55.7	19578.5	8348.44	0.29894	55.7	12272.5	11152.4	0.47609	55.7	12315.7	13681.8	0.52627
	55.8	16550.8	8749.28	0.34582	55.8	10961.3	14524	0.5699	55.8	13004.5	12982.7	0.49958
	55.9	20572.2	6920.62	0.25172	55.9	12568.9	14329.1	0.53272	55.9	9790.22	10883.2	0.52643
	56	17060.1	10633.1	0.38396	56	11482.3	11728.7	0.50531	56	11877.3	12030.8	0.50321
	56.1	19698.5	9803.58	0.3323	56.1	5224.69	15696.2	0.75026	56.1	5507.57	10023	0.64537
	56.2	19885.8	7155.66	0.26462	56.2	5290.26	10116.2	0.65662	56.2	14256.4	10403.2	0.42187
	56.3	19176.7	12148.6	0.38782	56.3	9767.5	15396.2	0.61184	56.3	11493.8	10825.9	0.48504
	56.4	25644.2	10702.6	0.29446	56.4	17401.3	12365.9	0.41542	56.4	11396.1	8371.25	0.42349
	56.5	15301.9	10764.1	0.41296	56.5	12076.9	17215.7	0.58772	56.5	11816.3	12215.1	0.5083
	56.6	20284.2	6592.56	0.24529	56.6	15489.4	12551.6	0.44762	56.6	8408.89	11898.9	0.58593
	56.7	16738.6	11361	0.40431	56.7	18282	9968.8	0.35287	56.7	14250.5	11032.1	0.43635
	56.8	21847.3	12037.8	0.35525	56.8	14088.6	15519	0.52416	56.8	12741.3	16442.3	0.56341
	56.9	19248	9106.21	0.32116	56.9	13113.6	11363	0.46424	56.9	12359.7	10567	0.4609
	57	17458	10408.4	0.37351	57	10885.8	13671.5	0.55672	57	14180.9	11848.8	0.4552
	57.1	20448.5	5110.26	0.19994	57.1	15692.8	10337.7	0.39714	57.1	14767.3	8336.01	0.36081
	57.2	17428.7	9666.71	0.35677	57.2	12378	15263	0.55219	57.2	17489.1	12890.3	0.42431
	57.3	20726.6	10810.2	0.34278	57.3	12839.7	14360.4	0.52795	57.3	17065.8	11576.4	0.40417
	57.4	18547.7	9867.32	0.34726	57.4	11549	12656.7	0.52288	57.4	10966.2	14886.7	0.57582
	57.5	18229.1	8601.8	0.32059	57.5	18938.2	15719.7	0.45357	57.5	12835.6	9755.32	0.43182
	57.6	9073.31	5285.35	0.36809	57.6	14743.4	15841.9	0.51796	57.6	15708.9	13575	0.46356
	57.7	11029.8	4650.57	0.29659	57.7	12917.3	11413.2	0.46909	57.7	11516.1	8434.47	0.42277
	57.8	18038	6028.57	0.2505	57.8	11653.5	13036.8	0.52801	57.8	16255.8	15964.8	0.49548
	57.9	18378.6	6701.87	0.26721	57.9	10268.6	10267.8	0.49998	57.9	15419.8	11942	0.43645
	58	15735.7	7483.4	0.3223	58	12600.3	9841.81	0.43854	58	18584.2	8810.63	0.32162
	58.1	17712.3	7974.68	0.31046	58.1	12543.4	11871.5	0.48624	58.1	14741.9	15806.1	0.51742
	58.2	23284.8	7285.62	0.23832	58.2	8110.3	9219.4	0.532	58.2	16191.8	14168	0.46667
	58.3	18724.7	5229.56	0.21831	58.3	14838.8	12272.3	0.45267	58.3	16254.9	10932.4	0.40211
	58.4	21355.8	10485.1	0.3293	58.4	11067.9	11823.2	0.5165	58.4	16607.3	8444.56	0.33708
	58.5	13638.9	10468.6	0.43425	58.5	12599	11240.5	0.47151	58.5	18495.3	11339	0.38007
	58.6	22226.8	9600.61	0.30165	58.6	14530.8	11793.4	0.44801	58.6	15409.6	8746.4	0.36208
	58.7	16884	9741.81	0.36588	58.7	14233.7	11506.2	0.44702	58.7	17808.4	8694.93	0.32807
	58.8	21726.5	8734.83	0.28675	58.8	11563.4	14842.9	0.5621	58.8	20564.6	8567.92	0.2941
	58.9	13140.8	10749.6	0.44995	58.9	15679.6	12295.8	0.43952	58.9	20902.6	14513.9	0.40981
	59	9205.79	10587.2	0.5349	59	11216.7	12229.3	0.5216	59	17496	14779.8	0.45792
	59.1	18414.5	13468	0.42243	59.1	15286.2	12292.9	0.44573	59.1	14951.6	8856.31	0.37199
	59.2	14714.6	9660.5	0.39633	59.2	12868.5	10657	0.453	59.2	18803.7	12114.3	0.39182
	59.3	17111.6	6250.97	0.26756	59.3	10592.1	15558.2	0.59495	59.3	15808.2	12163.6	0.43485
	59.4	13049	8089.52	0.38269	59.4	8895.15	6731.27	0.43076	59.4	11621	13575.3	0.53878
	59.5	17122.5	7049.31	0.29163	59.5	16125.3	11348.2	0.41306	59.5	18169.6	11702.7	0.39176
	59.6	19087.5	11634.5	0.3787	59.6	13454.2	11325.9	0.45706	59.6	16710.7	11517.3	0.40801
	59.7	19497.3	10963.3	0.35992	59.7	16612.2	9185.65	0.35606	59.7	19154.2	11790.3	0.38101
	59.8	15572	7241.99	0.31744	59.8	12555.7	13510.4	0.51831	59.8	12994	10947.3	0.45726
	59.9	18402.3	10796.6	0.36976	59.9	11939.9	15615	0.56669	59.9	16302.4	11432.1	0.4122
	60	9711.88	7031.6	0.41996	60	12492.8	13325.6	0.51613	60	17507.4	11645	0.39945
	60.1	16916.4	8936.63	0.34567	60.1	17496.6	10650.3	0.37838	60.1	17778.9	11588.3	0.3946
	60.2	21191	7710.36	0.26678	60.2	14986.4	9925.82	0.39843	60.2	15007.3	10877.9	0.42024
	60.3	13730.6	7178.01	0.3433	60.3	14092.7	9682.92	0.40726	60.3	16857.4	8739.58	0.34143
	60.4	11521.8	7260.64	0.38657	60.4	15822.4	10695.7	0.40333	60.4	15388.6	11254.9	0.42243
	60.5	17306.5	7472.97	0.30158	60.5	15086.9	15279.6	0.50317	60.5	18203.4	9144.59	0.33438
	60.6	14892.2	10580.8	0.41537	60.6	13308.8	9491.05	0.41628	60.6	17646.5	10044.7	0.36274
	60.7	16424.6	10051.3	0.37964	60.7	13631.4	12049.2	0.46919	60.7	16407.8	14074.7	0.46173
	60.8	13638.2	6044.61	0.3071	60.8	13121.1	10239.3	0.43832	60.8	21515.4	8514.84	0.28354
	60.9	13740.2	5626.85	0.29054	60.9	13089.5	14284.8	0.52183	60.9	20681.5	11960	0.3664
	61	18686	8228.39	0.30572	61	11164.3	9687.54	0.46459	61	17324.5	12024.5	0.40971
	61.1	19509	9472.08	0.32684	61.1	7378.02	8636.25	0.53928	61.1	16763.2	8379.14	0.33327
	61.2	18806.3	11049.9	0.3701	61.2	13702.3	15298.9	0.52753	61.2	13853.2	9759.98	0.41333
	61.3	18212.4	7229.78	0.28416	61.3	17181.3	13445.1	0.439	61.3	19444	14744.5	0.43127
	61.4	13797.1	9819.52	0.41579	61.4	11312.2	14284.5	0.55806	61.4	16900	11084.2	0.39609
	61.5	15547.7	8255.08	0.34681	61.5	15956.3	13720.3	0.46233	61.5	13037.8	15180.1	0.53796
	61.6	14976	8851.87	0.37149	61.6	11824	16715.9	0.5857	61.6	15556	14307	0.47909
	61.7	19130.5	10446.3	0.35319	61.7	13606	13280.9	0.49396	61.7	17611.5	11003.5	0.38454
	61.8	19453.7	6963.99	0.26361	61.8	14260.4	11620	0.44899	61.8	15393	13176.8	0.46121
	61.9	17967.5	7568.75	0.29639	61.9	10670.7	11359.1	0.51563	61.9	13228.9	5688.59	0.30071
	62	14428.5	8290.91	0.36493	62	13354.9	12072.3	0.47478	62	12583.7	14380.7	0.53332
	62.1	14148.7	6284.96	0.30758	62.1	14052.7	13410.1	0.4883	62.1	17682.8	12874.6	0.42132
	62.2	16223.9	11293.9	0.41042	62.2	14649.3	11859.6	0.44738	62.2	20752.4	8184.12	0.28283
	62.3	11813.6	8435.94	0.4166	62.3	12833.7	12817.6	0.49969	62.3	18554	10293.4	0.35682
	62.4	16709.3	6793.85	0.28906	62.4	11806.1	11460.8	0.49258	62.4	13245.1	10276	0.43688
	62.5	15534.7	9151.6	0.37072	62.5	7799.08	11783.5	0.60173	62.5	11451	14301.4	0.55534
	62.6	17511.7	7309.12	0.29447	62.6	16112.8	14325.6	0.47064	62.6	16432.2	9175.62	0.35831
	62.7	15222.7	10928.8	0.4179	62.7	13223.1	10376.6	0.43969	62.7	11182.7	9209.92	0.45163
	62.8	16535.6	8776.57	0.34673	62.8	8912.2	12897.9	0.59137	62.8	17064	14764.1	0.46387
	62.9	17578.5	7484.89	0.29864	62.9	18462.5	12728.7	0.40809	62.9	14167.9	14181.2	0.50023
	63	16421.5	7314	0.30815	63	14618.8	14216.5	0.49302	63	17035.2	11785.5	0.40892
	63.1	15303.9	8551	0.35846	63.1	8473.31	12129.6	0.58873	63.1	15958.2	8758.26	0.35435
	63.2	12880.7	5724.02	0.30766	63.2	11642.8	13122.9	0.52988	63.2	14868.1	9971.22	0.40143
	63.3	18606.1	9639.04	0.34126	63.3	14268.3	14113.3	0.49727	63.3	15690.9	9299.88	0.37213
	63.4	15234.5	6081.29	0.28529	63.4	10191.1	13220.5	0.5647	63.4	14774.6	10178.3	0.4079
	63.5	14855.5	7261.59	0.32832	63.5	9234.53	11792.4	0.56082	63.5	15648.5	11805.5	0.43001
	63.6	20014	9964.77	0.33239	63.6	10198.4	11664	0.53352	63.6	14870	8803.25	0.37186
	63.7	23027.5	8034.52	0.25866	63.7	11707	15430.3	0.5686	63.7	13912.8	10362.2	0.42687
	63.8	13954	4764.97	0.25455	63.8	9983.58	12969.5	0.56504	63.8	18582.5	13987.3	0.42946
	63.9	18447.4	8428.98	0.31362	63.9	12272.1	11759.6	0.48934	63.9	17572.2	14863.2	0.45824
	64	16875.2	10470	0.38288	64	13969.6	12988.7	0.48181	64	18244.3	13182.8	0.41947
	64.1	13857.2	8031.99	0.36694	64.1	11663.1	10745.3	0.47952	64.1	16026.3	11090.3	0.40899
	64.2	15418.3	8578.89	0.3575	64.2	11396.4	14050.1	0.55214	64.2	12887.6	10830.3	0.45663
	64.3	17168.7	10387.8	0.37696	64.3	12134.8	10795.2	0.47079	64.3	18073.8	9122.84	0.33544
	64.4	16189.3	8163.68	0.33522	64.4	11700.1	12729.5	0.52107	64.4	16663.8	15110.2	0.47555
	64.5	14506.7	7637.12	0.34489	64.5	12098.9	11536.3	0.4881	64.5	13337	8921.62	0.40082
	64.6	16267.1	8651.81	0.3472	64.6	11496.3	12889.6	0.52857	64.6	15407.4	8803.11	0.36361
	64.7	16493.5	3856.92	0.18953	64.7	13851.9	13534	0.4942	64.7	13156.1	13821.8	0.51234
	64.8	17426.1	7877.27	0.31131	64.8	11430.2	14612.1	0.56109	64.8	17636.4	10767.1	0.37908
	64.9	9017.48	5520.44	0.37973	64.9	10776.6	11617.5	0.51877	64.9	17338.9	7962.12	0.3147
	65	21668.7	9863.5	0.31281	65	12009.4	11721	0.49392	65	14258.2	12610.8	0.46934
	65.1	18983.1	7977.75	0.2959	65.1	11347.5	13631.1	0.54571	65.1	17120.5	9194.09	0.34939
	65.2	14827.4	7914.88	0.34803	65.2	15937.3	11103.3	0.41062	65.2	15996.5	9948.89	0.38345
	65.3	18235.3	9560.8	0.34396	65.3	11762.7	11630.2	0.49717	65.3	14079	11809.2	0.45616
	65.4	12796.8	9052.59	0.41432	65.4	8379.67	9288.87	0.52573	65.4	18242.6	10902.2	0.37407
	65.5	18731.5	7395.72	0.28307	65.5	11756.1	11289.9	0.48988	65.5	19636.8	8243.36	0.29567
	65.6	19990.1	8575.78	0.30021	65.6	13864.8	13740.7	0.49775	65.6	15412.1	8008.22	0.34194
	65.7	19357	10154.2	0.34408	65.7	15128.6	12604.1	0.45448	65.7	18065.6	12350	0.40604
	65.8	13633.7	6505.82	0.32304	65.8	10963.6	13942.5	0.5598	65.8	16763.2	12004.5	0.41729
	65.9	13592	8823.08	0.39362	65.9	12490.2	11627.2	0.48211	65.9	15327.5	7428.89	0.32645
	66	18597.4	8554.64	0.31506	66	12140	12039.7	0.49793	66	11990.4	10703.2	0.47164
	66.1	18113	6996.9	0.27865	66.1	14786.6	13756.1	0.48195	66.1	15059.1	12610.8	0.45576
	66.2	16763.2	13451.9	0.4452	66.2	15077.5	13971.3	0.48096	66.2	13708.3	14096	0.50697
	66.3	18954.5	10185.2	0.34953	66.3	13094	14965	0.53334	66.3	16724.8	12830.6	0.43412
	66.4	20124.2	8734.74	0.30267	66.4	8513.16	11663.5	0.57807	66.4	14314.8	14802.3	0.50837
	66.5	18898	8609.1	0.31298	66.5	8696.64	9787.22	0.5295	66.5	17400.6	9203.69	0.34595
	66.6	26426.4	6959.91	0.20847	66.6	12795.5	17137.4	0.57253	66.6	16122.8	6883.03	0.29919
	66.7	18963.9	13482.2	0.41553	66.7	9594.75	12384.5	0.56346	66.7	17707.9	10597.7	0.3744
	66.8	19922	8973.79	0.31056	66.8	9699.89	10330.5	0.51574	66.8	16757	11593.2	0.40893
	66.9	16755.1	7325.74	0.30421	66.9	16739	9913.55	0.37196	66.9	15965	9396.91	0.37051
	67	26436	11235.9	0.29826	67	13873.6	11200.3	0.44669	67	15485.8	9650.06	0.38392
	67.1	23062.4	5525.88	0.19329	67.1	8664.11	14436.2	0.62494	67.1	14237.6	15178.7	0.516
	67.2	24347.3	12464.1	0.33859	67.2	12097.3	12996.9	0.51792	67.2	18428.5	10889.7	0.37143
	67.3	11398.2	6951.53	0.37883	67.3	13988.5	11035.2	0.44099	67.3	13516.5	10934.8	0.44721
	67.4	20279.7	10413.2	0.33927	67.4	11213.1	13080.9	0.53844	67.4	16353.3	16691.5	0.50512
	67.5	25107.3	12070.7	0.32467	67.5	19306.2	11157.5	0.36626	67.5	15631.4	8819.58	0.36071
	67.6	18337.8	8564.81	0.31836	67.6	15211.7	18921.2	0.55434	67.6	17995.6	8677.58	0.32533
	67.7	26763	9646.05	0.26494	67.7	10487.1	12266.2	0.5391	67.7	18291.8	15050.8	0.4514
	67.8	21812.6	6522.65	0.2302	67.8	14250.1	14185.9	0.49887	67.8	23743.2	17698.7	0.42707
	67.9	21815.7	8623.09	0.28329	67.9	10597.5	14742.6	0.58179	67.9	20413.8	12618	0.38199
	68	21093	10432.2	0.33092	68	14931.6	9556.38	0.39025	68	19101.7	15442.4	0.44704
	68.1	12038.4	9335.71	0.43678	68.1	13178	10338.1	0.43962	68.1	20479	11218.3	0.35392
	68.2	18531.7	9788.36	0.34563	68.2	16447.5	9595.7	0.36845	68.2	20771.8	18913.3	0.47658
	68.3	21221.2	14479.5	0.40558	68.3	11064.5	10706.5	0.49178	68.3	18033.4	11852.1	0.39658
	68.4	16714.6	9500.45	0.3624	68.4	10922.8	11516.2	0.51322	68.4	22957.5	11649.7	0.33663
	68.5	16838.8	8999.05	0.34829	68.5	12374.9	12392.2	0.50035	68.5	17675.3	11637.4	0.39701
	68.6	16180.5	8906.58	0.35503	68.6	16497.4	11638.5	0.41365	68.6	17755.5	16664	0.48414
	68.7	14068.9	8340.98	0.3722	68.7	8733.36	12424.1	0.58722	68.7	20900.2	12261.7	0.36975
	68.8	17826.2	6540.83	0.26843	68.8	14675.6	13785.8	0.48437	68.8	20184.4	14459.9	0.41738
	68.9	20168.6	10492.2	0.3422	68.9	12285.7	14733.5	0.5453	68.9	16298.5	14326.8	0.46781
	69	15464.7	12116.8	0.43931	69	9709.87	12631.8	0.56539	69	14391.3	9950.43	0.40878
	69.1	17303.5	13733.5	0.44249	69.1	10784.7	10562.4	0.49479	69.1	17357	9214.16	0.34677
	69.2	13627.5	6687.86	0.3292	69.2	12198.7	14947.8	0.55063	69.2	5506.53	2728.37	0.33132
	69.3	13655.2	8406.33	0.38104	69.3	8225.24	10991.4	0.57197	69.3	-2107.19	950.65	--
	69.4	16796.2	6953.83	0.29279	69.4	11829.7	12691	0.51756	69.4	1977.32	1566.5	--
	69.5	15466.7	8033.62	0.34185	69.5	15440.4	13079.9	0.45862	69.5	1919.87	539.58	--
	69.6	16439.6	12304.9	0.42808	69.6	15026.6	12056.1	0.44516	69.6	-997.63	3715.38	--
	69.7	10718.5	8826.31	0.45159	69.7	9693.46	11305.5	0.53838	69.7	-1908.81	1292.2	--
	69.8	20989.7	7437.44	0.26163	69.8	15696.4	12940.1	0.45188	69.8	-3064.58	1032.74	--
	69.9	19038.6	7864.74	0.29233	69.9	12116.8	11783.3	0.49302	69.9	491.52	-766.51	--
	70	11205.8	5392.64	0.32489	70	10678.1	14062.9	0.56841	70	-931.58	879.18	--
	70.1	16314	8051.85	0.33046	70.1	13134.2	11177.6	0.45976	70.1	460.79	2057.76	--
	70.2	15620.5	7247.57	0.31693	70.2	13901.2	12898.9	0.4813	70.2	2505.89	3554.68	--
	70.3	15947	5995.44	0.27323	70.3	13047.8	15082.8	0.53617	70.3	1537.57	4414.77	--
	70.4	20719.9	14468.9	0.41118	70.4	15874.6	14886.6	0.48394	70.4	464.94	2082.03	--
	70.5	19995.6	11065.2	0.35624	70.5	10280.3	16287.3	0.61305	70.5	-1247.45	6161.02	--
	70.6	16499.6	8354.19	0.33613	70.6	8006.77	14527.1	0.64468	70.6	-432.17	4005.25	--
	70.7	13989.9	7607.91	0.35225	70.7	11439.9	13206.6	0.53584	70.7	-1429.95	1479.59	--
	70.8	19827	7229.55	0.2672	70.8	10575	12463.4	0.54098	70.8	-1190.1	2692.87	--
	70.9	14453.6	6052.65	0.29516	70.9	9943.47	9969.02	0.50064	70.9	1890.35	3154.07	--
	71	20866.4	13151	0.3866	71	10785.5	14225.6	0.56877	71	-2472.15	3445.1	--
	71.1	12356.2	5407.46	0.30441	71.1	6600.47	13976.3	0.67923	71.1	-1010.46	1937.02	--
	71.2	17169	7657.45	0.30844	71.2	11144	12902.2	0.53656	71.2	-1115.1	2998.03	--
	71.3	18808.9	9210.35	0.32871	71.3	15647.9	12198.6	0.43807	71.3	-479.29	3011.25	--
	71.4	12360.9	9561.85	0.43616	71.4	12246.4	14254	0.53788	71.4	-3420.73	7467.8	--
	71.5	17041.2	8273.15	0.32682	71.5	10752.4	13360.1	0.55407	71.5	-3046.02	2640.65	--
	71.6	12216.8	8166.12	0.40064	71.6	10742	12943	0.54647	71.6	-725.43	2626.68	--
	71.7	14512.8	6278.35	0.30197	71.7	12954.1	12206	0.48513	71.7	108.13	1920.68	--
	71.8	18070.9	6899.7	0.27631	71.8	11918	10745.2	0.47413	71.8	-465.15	3811.94	--
	71.9	18840.4	4241.65	0.18376	71.9	14012.5	11581.6	0.45251	71.9	111.85	867.87	--
	72	22102.8	10401.4	0.32	72	18146.5	10356.9	0.36336	72	-384.39	1254.69	--
	72.1	17377.8	6890.58	0.28393	72.1	15271.3	13319.2	0.46586	72.1	3209.08	1874.69	--
	72.2	19938.4	5935.36	0.2294	72.2	13351.2	10488	0.43995	72.2	1335.77	3488.23	--
	72.3	25122.1	11174.9	0.30787	72.3	11161.5	12075.6	0.51967	72.3	349.52	5078.49	--
	72.4	19736.2	11484.5	0.36785	72.4	13785.8	11434.3	0.45338	72.4	1591.8	3816.43	--
	72.5	27685.2	10575.7	0.27641	72.5	10506.7	13208.8	0.55697	72.5	-162.74	4923.53	--
	72.6	15214.1	5727.51	0.2735	72.6	12884.1	14785.6	0.53436	72.6	-511.12	1334.91	--
	72.7	19452.9	10441	0.34927	72.7	9283.48	10996.1	0.54223	72.7	-380.07	-1393.64	--
	72.8	17836.9	8192.9	0.31475	72.8	11467.3	10069.1	0.46754	72.8	1587.92	1737.8	--
	72.9	-168.78	1526.98	--	72.9	9405.55	13524.3	0.58981	72.9	-1124.72	2049.81	--
	73	-2350	-2547.5	--	73	10203.9	12971.4	0.55971	73	-1015.17	1715.96	--
	73.1	-1663.28	1636.22	--	73.1	8592.27	9325.88	0.52047	73.1	1359.32	986.58	--
	73.2	-1032.22	3111.47	--	73.2	4199.22	7941.31	0.65412	73.2	814.88	241.22	--
	73.3	-774.66	-112.95	--	73.3	14684.5	12857.7	0.46684	73.3	-526.3	4346.52	--
	73.4	-786.63	661.73	--	73.4	8871.61	13044.7	0.5952	73.4	-1103.7	4248.65	--
	73.5	700.31	737.19	--	73.5	11499.3	7016.94	0.37896	73.5	-1947.04	-1400.29	--
	73.6	-1192.97	219.89	--	73.6	11430.3	13087.3	0.53379	73.6	-1404.92	3766.57	--
	73.7	-384.38	1926.66	--	73.7	12071.2	12294.5	0.50458	73.7	-2508.81	-1457.88	--
	73.8	-2725.25	2796.42	--	73.8	8398.61	10439.8	0.55418	73.8	-784.08	-2915	--
	73.9	-637.64	903.6	--	73.9	11525.4	13430.2	0.53816	73.9	2799.05	1024.88	--
	74	-622.02	2413.01	--	74	13326.8	14533	0.52165	74	-1337.25	1915.13	--
	74.1	-1771.89	1273.8	--	74.1	12311.4	12603.5	0.50586	74.1	-1515.7	2545.37	--
	74.2	-2290.99	2264.33	--	74.2	12057.4	12024.7	0.49932	74.2	-1755.68	2124.63	--
	74.3	886.97	3981.11	--	74.3	10015.2	10459.8	0.51086	74.3	-71.71	2019.64	--
	74.4	-871.86	-975.35	--	74.4	15417.8	9996.28	0.39334	74.4	-2576.28	1639.97	--
	74.5	-3594.67	1093.54	--	74.5	11003.8	13938	0.55882	74.5	-669.07	-645.28	--
	74.6	-1174.83	669.74	--	74.6	8704.65	11364.4	0.56627	74.6	152.76	2490.08	--
	74.7	-1044.12	1050.48	--	74.7	11288.3	11112.5	0.49608	74.7	1736.51	375.68	--
	74.8	-2411.34	1307.99	--	74.8	16010.5	10795.3	0.40272	74.8	2955.6	2282.05	--
	74.9	284.42	-602.25	--	74.9	11088.2	9368.49	0.45797	74.9	-494.73	2069.54	--
	75	-839.36	-522.86	--	75	13103.2	13436.6	0.50628	75	-2260.02	-675.47	--
	75.1	-1353.18	2422.98	--	75.1	5872.41	11814.9	0.66799	75.1	1738.57	-125.13	--
	75.2	432.43	4384.68	--	75.2	9457.61	13277.5	0.58401	75.2	145.09	5773.02	--
	75.3	-397.12	-1658.25	--	75.3	11808.6	12827.4	0.52068	75.3	2810.67	61.1	--
	75.4	1697.77	1827.75	--	75.4	13738.6	11602.2	0.45785	75.4	180.03	3161.24	--
	75.5	1376.98	250.74	--	75.5	10923.7	8704.27	0.44346	75.5	-523.62	1025.29	--
	75.6	-2552.87	-410.41	--	75.6	9813.52	10994.1	0.52837	75.6	376.17	3058.75	--
	75.7	-2849.41	3806.62	--	75.7	9721.58	11319.8	0.53798	75.7	-2542.55	2145.06	--
	75.8	-826.2	1420.36	--	75.8	11434.1	11496.1	0.50135	75.8	-1780.66	2711.32	--
	75.9	908.89	5567.91	--	75.9	9091.51	10976.4	0.54696	75.9	2674.79	4793.07	--
	76	-874.78	251.76	--	76	7404.83	14541.6	0.66259	76	-1244.05	531.02	--
	76.1	2324.06	50.7	--	76.1	8519.97	12517.9	0.59502	76.1	-77.82	-1210.38	--
	76.2	-1310.34	-751.75	--	76.2	10630.3	11552.8	0.52079	76.2	863.1	1728.43	--
	76.3	-560.03	-415.79	--	76.3	15604.9	7277.31	0.31803	76.3	1700.33	5334.29	--
	76.4	-2225.5	32.43	--	76.4	9645.38	10026.9	0.5097	76.4	-1824.88	592.3	--
	76.5	-1085.19	1171.57	--	76.5	11395.6	14001.2	0.5513	76.5	-594.86	806.81	--
	76.6	-3260.87	1306.01	--	76.6	16689.6	9786.31	0.36963	76.6	-1953.41	2940.48	--
	76.7	1803.52	902.59	--	76.7	12802.1	12565.6	0.49534	76.7	493.24	1176.3	--
	76.8	-1445.47	28.71	--	76.8	10632.8	7853.25	0.42482	76.8	-4091.3	4247.35	--
	76.9	-1971.97	3190.98	--	76.9	10482.9	13012.3	0.55383	76.9	-997.12	-1.67	--
	77	-644.56	1840.64	--	77	11208.7	14327.4	0.56106	77	1190.49	1219.34	--
	77.1	-1528.66	3874.42	--	77.1	16306.3	14293.8	0.46712	77.1	477.29	287	--
	77.2	-644.04	862.81	--	77.2	14305.2	9603.46	0.40167	77.2	-581.78	4591.94	--
	77.3	111.81	259.8	--	77.3	10838.1	13091	0.54708	77.3	1737.09	1686.36	--
	77.4	-1457.59	137.48	--	77.4	9024.98	11951.2	0.56975	77.4	-3734.58	3771.54	--
	77.5	-3301.48	732.73	--	77.5	14795	12907	0.46592	77.5	-1054.28	-1893.16	--
	77.6	-4318.37	1452.65	--	77.6	9732.44	11042.6	0.53153	77.6	-3598.26	784.86	--
	77.7	-763.93	1948.04	--	77.7	8351.17	9483.37	0.53174	77.7	-915.89	-1230.15	--
	77.8	-382.47	1270.78	--	77.8	11946.8	12696.8	0.51522	77.8	1703.48	1905.59	--
	77.9	-1419.73	3373.65	--	77.9	11039.7	9632.04	0.46595	77.9	131.56	3460.03	--
	78	-1561.65	-135.57	--	78	6791.65	8625.43	0.55947	78	395.42	-233.99	--
	78.1	-345.31	828.19	--	78.1	10018	11107.5	0.52579	78.1	1116.42	1705.43	--
	78.2	784.82	2179.81	--	78.2	10531.1	12216.3	0.53704	78.2	-1691.58	2880.88	--
	78.3	-602.62	2113.92	--	78.3	4652.66	6665.21	0.58891	78.3	-248.12	2020.31	--
	78.4	-2249.18	1962.2	--	78.4	-1708.77	988.29	--	78.4	191.76	2369.99	--
	78.5	-1513.42	550.76	--	78.5	-622.82	2011.88	--	78.5	30.95	738.24	--
	78.6	-506.3	570.92	--	78.6	-1932.61	-1799.07	--	78.6	-1270.72	3254.89	--
	78.7	-1653.56	26.91	--	78.7	-3919.8	1022.57	--	78.7	1210.87	3061.6	--
	78.8	-911.8	-920.61	--	78.8	-1346.99	-1848.61	--	78.8	-2281.38	1623.2	--
	78.9	-2203.42	1999.2	--	78.9	-4615.9	-364.12	--	78.9	-521.62	3935.23	--
	79	-1089.23	221.78	--	79	482.48	-413.67	--	79	231.37	2271.95	--
	79.1	-611.36	-2156.29	--	79.1	-2564.33	1782.14	--	79.1	819.58	2471.57	--
	79.2	-2875.05	-391.61	--	79.2	-2035.22	239.82	--	79.2	-183.03	1946.34	--
	79.3	-630.56	-399.12	--	79.3	-3561.3	186.47	--	79.3	211.9	3048.62	--
	79.4	195.91	1944.29	--	79.4	-5254.51	-369.46	--	79.4	1992.54	4571.27	--
	79.5	-396.84	1824.68	--	79.5	-292.67	1284.3	--	79.5	-651.44	977.87	--
	79.6	1151.46	985.66	--	79.6	-2664.87	28.47	--	79.6	-885.57	992.67	--
	79.7	-1882.4	2065.76	--	79.7	-4470.59	1806.85	--	79.7	-1184.83	99.28	--
	79.8	144.45	353.74	--	79.8	-2729.98	1023.96	--	79.8	-383.6	1643.7	--
	79.9				79.9				79.9	3505.21	2688.98	--

## Sheet: Fig3d
Trace		0mM Mg				20mM Mg			20mM Mg,1uM tRNA					FRET population		0mM Mg			20mM Mg			20mM Mg,tRNA
	Time (s)	Cy3	Cy5	FRET	Time (s)	Cy3	Cy5	FRET	Time (s)	Cy3	Cy5	FRET				total FRET	low FRET	high FRET	total FRET	low FRET	high FRET	total FRET	low FRET	high FRET
	0	13396.4	14478.8	0.51941	0	-2454.17	32431.9	1.08187	0	-1700.67	41979.7	1.04222			-0.21	0.000991807	0	1.0899e-05	0.000467008	0	7.68106e-06	0.000397523	0	2.31118e-06
	0.1	16218.7	20085.9	0.55326	0.1	-1062.46	28798.3	1.03831	0.1	4028.69	40312.8	0.90914			-0.2	2.72474e-05	0	2.17979e-05	1.68983e-05	0	1.22897e-05	4.62236e-06	0	2.31118e-06
	0.2	17261.3	12640.2	0.42273	0.2	-2516.44	31049.4	1.08819	0.2	-380.51	43799.3	1.00876			-0.19	2.72474e-05	0	2.45227e-05	7.68106e-06	0	6.14485e-06	4.62236e-06	0	2.31118e-06
	0.3	13260.8	17180.7	0.56438	0.3	1022.41	27851.1	0.96459	0.3	6324.71	36365.1	0.85184			-0.18	3.26969e-05	0	3.26969e-05	1.68983e-05	0	1.53621e-05	1.15559e-05	0	1.15559e-05
	0.4	14230	15675.3	0.52417	0.4	-2691.83	30003.2	1.09856	0.4	986.89	34237.8	0.97198			-0.17	1.90732e-05	0	1.63485e-05	1.53621e-05	0	1.53621e-05	1.38671e-05	0	1.15559e-05
	0.5	8820.74	9696.07	0.52364	0.5	-2825.02	32264.1	1.09596	0.5	736.23	41117.3	0.98241			-0.16	3.54217e-05	0	2.99722e-05	1.53621e-05	0	1.07535e-05	1.15559e-05	0	6.93355e-06
	0.6	15905	16209.3	0.50474	0.6	-860.23	39267.6	1.0224	0.6	5234.43	44429.8	0.8946			-0.15	1.36237e-05	0	8.17423e-06	6.14485e-06	0	4.60863e-06	1.84895e-05	0	9.24473e-06
	0.7	16491.5	13770.6	0.45504	0.7	-1983.49	37490.9	1.05586	0.7	3204.14	32706.4	0.91077			-0.14	2.99722e-05	0	2.45227e-05	1.53621e-05	0	1.53621e-05	1.38671e-05	0	6.93355e-06
	0.8	15100.3	11746.3	0.43753	0.8	-4349.89	25151.3	1.20911	0.8	3271.13	36928.3	0.91863			-0.13	2.17979e-05	0	1.90732e-05	2.30432e-05	0	1.68983e-05	1.84895e-05	0	1.38671e-05
	0.9	12386.8	10086	0.44881	0.9	-2802.51	36237.9	1.08382	0.9	893.41	40669.7	0.9785			-0.12	1.63485e-05	0	1.63485e-05	2.61156e-05	0	1.99708e-05	1.38671e-05	0	1.38671e-05
	1	17361.2	16627.7	0.48921	1	631.24	32145	0.98074	1	4503.72	37179.2	0.89195			-0.11	3.54217e-05	0	3.26969e-05	1.38259e-05	0	7.68106e-06	1.38671e-05	0	9.24473e-06
	1.1	14095.1	14427.1	0.50582	1.1	-2819.16	32898.7	1.09372	1.1	2454.43	40727.4	0.94316			-0.1	3.81464e-05	0	2.99722e-05	1.84345e-05	0	1.07535e-05	3.00454e-05	0	1.84895e-05
	1.2	12069.1	11834.3	0.49509	1.2	-3807.7	36200.3	1.11755	1.2	3897.81	38894.1	0.90891			-0.09	3.26969e-05	0	3.26969e-05	3.07242e-05	0	2.45794e-05	3.00454e-05	0	2.08006e-05
	1.3	12172.4	15312.5	0.55713	1.3	-2172.01	28247.7	1.0833	1.3	3214.15	36891.9	0.91986			-0.08	3.54217e-05	0	3.26969e-05	2.45794e-05	0	2.1507e-05	2.08006e-05	0	1.84895e-05
	1.4	15632.1	16545.7	0.5142	1.4	-513.41	27435.2	1.01907	1.4	4534.49	36375.8	0.88916			-0.07	5.99444e-05	0	5.44949e-05	3.37967e-05	0	2.61156e-05	1.84895e-05	0	1.84895e-05
	1.5	18897.4	13174.9	0.41079	1.5	-1154.93	32989	1.03628	1.5	5427.27	39457.4	0.87908			-0.06	5.17701e-05	0	4.90454e-05	3.37967e-05	0	2.61156e-05	1.61783e-05	0	1.15559e-05
	1.6	7522.67	20160.8	0.72826	1.6	-3283.65	23512.9	1.16232	1.6	1821.63	37959.9	0.95421			-0.05	7.90176e-05	0	6.26691e-05	3.07242e-05	0	2.45794e-05	3.69789e-05	0	2.5423e-05
	1.7	462.92	22923.4	0.98021	1.7	-2780.07	35768.2	1.08427	1.7	3835.41	42909.2	0.91795			-0.04	5.99444e-05	0	5.17701e-05	3.22604e-05	0	2.30432e-05	3.92901e-05	0	3.46677e-05
	1.8	-175.21	20215.8	1.00874	1.8	-3793.24	31124.2	1.13879	1.8	2182.73	39919.6	0.94816			-0.03	9.80908e-05	0	8.17423e-05	5.0695e-05	0	3.53329e-05	5.77796e-05	0	3.92901e-05
	1.9	-377.51	17727.3	1.02176	1.9	945.87	29512	0.96894	1.9	1262.93	33264.4	0.96342			-0.02	9.26413e-05	0	7.90176e-05	4.14777e-05	0	2.9188e-05	5.0846e-05	0	3.46677e-05
	2	920.65	24617.8	0.96395	2	-4376.95	32695.8	1.15456	2	2921.63	33537.8	0.91987			-0.01	8.71918e-05	0	6.53938e-05	6.60571e-05	0	4.60863e-05	5.0846e-05	0	4.16013e-05
	2.1	-32.58	22447.3	1.00145	2.1	-5194.69	25795.3	1.25216	2.1	2419.03	38791.7	0.9413			0	0.000147136	0	0.000133512	5.99123e-05	0	4.45501e-05	6.93355e-05	0	5.0846e-05
	2.2	3701.6	23607.1	0.86445	2.2	-1398.33	19870.8	1.0757	2.2	1515.17	34122.2	0.95748			0.01	0.000106265	0	9.26413e-05	4.91588e-05	0	3.07242e-05	6.47131e-05	0	4.62236e-05
	2.3	14995.1	17219	0.53452	2.3	-890.39	27084.3	1.03399	2.3	3195.68	41022.2	0.92773			0.02	0.000171659	0	0.000149861	6.29847e-05	0	4.45501e-05	7.85802e-05	0	6.70243e-05
	2.4	17940.3	14695.6	0.45029	2.4	-3359.17	23988.6	1.16283	2.4	1683.07	37613.1	0.95717			0.03	0.000158035	0	0.000141687	9.52451e-05	0	8.44916e-05	9.93808e-05	0	8.78249e-05
	2.5	9918.14	12794.2	0.56332	2.5	-520.75	18927.3	1.02829	2.5	2819.65	41380.9	0.93621			0.04	0.000168934	0	0.000149861	0.00011368	0	9.21727e-05	0.000124804	0	0.000106314
	2.6	16678.6	12759.9	0.43344	2.6	-3446.57	33636.6	1.11416	2.6	1045.64	37346.7	0.97276			0.05	0.000237053	0	0.000177108	0.000193563	0	0.000142868	0.00021494	0	0.00015716
	2.7	15505.3	16310.8	0.51266	2.7	-4156.59	23244.2	1.21776	2.7	3030.5	37860.5	0.92589			0.06	0.000384189	0	0.000302447	0.000244258	0	0.000178201	0.000342055	0	0.000263475
	2.8	17241.4	14262.8	0.45273	2.8	1122.68	31502.2	0.96559	2.8	1811.87	33044.7	0.94802			0.07	0.00047683	0	0.000392363	0.000287272	0	0.000207389	0.000348989	0	0.000263475
	2.9	14640.2	17228.7	0.54061	2.9	-2645.97	30214.1	1.09598	2.9	3105.59	34098.6	0.91653			0.08	0.000539499	0	0.000438684	0.000379444	0	0.000311851	0.000459925	0	0.0003721
	3	16736.5	18467	0.52458	3	-1960.98	30222.5	1.06939	3	3335.79	35104.9	0.91322			0.09	0.000645764	0	0.000550398	0.000394806	0	0.00031646	0.000506149	0	0.000413702
	3.1	16427.6	12781.8	0.43759	3.1	-1090.15	32476.8	1.03473	3.1	3356.71	34841.3	0.91212			0.1	0.00074658	0	0.000648489	0.00049466	0	0.000425531	0.000568551	0	0.000503838
	3.2	8716.95	13874.4	0.61415	3.2	-581.75	40635.1	1.01452	3.2	-1513.92	33205	1.04777			0.11	0.000926413	0	0.000811974	0.000586833	0	0.000516167	0.000596285	0	0.000543128
	3.3	14547.4	22766.5	0.61013	3.3	788.33	37034	0.97916	3.3	3373.11	37026.8	0.91651			0.12	0.00101	0	0.000931862	0.000677469	0	0.000605267	0.000915228	2.31118e-06	0.000838959
	3.4	15492.2	16175.1	0.51078	3.4	-2080.25	30220.6	1.07392	3.4	3863.53	38044.9	0.90781			0.13	0.00138	0	0.00124	0.000740454	0	0.000682078	0.000864382	0	0.000797358
	3.5	17173.1	11798	0.40723	3.5	521.75	35085.3	0.98535	3.5	1632.62	40565	0.96131			0.14	0.00151	0	0.0014	0.000846453	0	0.000785004	0.000963763	0	0.000903672
	3.6	13142.9	13175.4	0.50062	3.6	-1076.35	42448.6	1.02602	3.6	316.42	36827.2	0.99148			0.15	0.00186	0	0.00171	0.000915582	0	0.000860278	0.00105	0	0.000986875
	3.7	15423.2	14146.3	0.47841	3.7	-1468.6	42152.4	1.0361	3.7	2528.2	37830.8	0.93736			0.16	0.00224	0	0.00211	0.0011	0	0.00102	0.00115	0	0.00109
	3.8	12344.5	11987.6	0.49266	3.8	284.47	35397.1	0.99203	3.8	2890.57	35944.9	0.92557			0.17	0.00254	0	0.00243	0.00125	0	0.00117	0.00137	0	0.00129
	3.9	11853.4	12454.6	0.51237	3.9	-2937.27	40616.6	1.07795	3.9	1924.58	32272.6	0.94372			0.18	0.00269	0	0.00254	0.00128	0	0.0012	0.00155	0	0.00147
	4	16093.2	14652.9	0.47658	4	-2094.59	39678.3	1.05573	4	3277.28	31333.9	0.90531			0.19	0.00329	0	0.00311	0.00141	1.53621e-06	0.00133	0.00167	2.31118e-06	0.00158
	4.1	14777.5	13325.5	0.47417	4.1	1371.14	37856.8	0.96505	4.1	3329.64	30529.9	0.90166			0.2	0.0036	0	0.00343	0.00153	0	0.00145	0.00188	0	0.00184
	4.2	13100	16091.4	0.55124	4.2	-1889.67	27668	1.0733	4.2	3593.92	39975.1	0.91751			0.21	0.00404	0	0.00387	0.00168	0	0.00158	0.00202	0	0.00194
	4.3	14027.3	13649.1	0.49317	4.3	-3783.94	31983.2	1.13419	4.3	2284.66	37792.4	0.94299			0.22	0.00432	0	0.00414	0.00188	0	0.00179	0.00221	0	0.00214
	4.4	11121	13844	0.55454	4.4	-1709.12	38855	1.04601	4.4	2130.69	35682.6	0.94365			0.23	0.00441	0	0.00421	0.002	0	0.00193	0.00247	0	0.00238
	4.5	11859.2	11746.6	0.49761	4.5	27.82	50219.3	0.99945	4.5	3357.59	38203.8	0.91921			0.24	0.00489	0	0.00471	0.00208	0	0.00199	0.00262	0	0.00253
	4.6	14195.7	16375.4	0.53565	4.6	-1051.35	31705.4	1.0343	4.6	2513.07	37144.9	0.93663			0.25	0.005	0	0.00483	0.00234	0	0.00225	0.00285	0	0.00275
	4.7	10393.5	22365.4	0.68273	4.7	-2315.36	34977.5	1.07089	4.7	30.34	33711.5	0.9991			0.26	0.00529	0	0.00503	0.00261	1.53621e-06	0.00248	0.00311	0	0.00303
	4.8	14307.6	11742.5	0.45077	4.8	-775.63	31331.2	1.02538	4.8	-551.43	31853.7	1.01762			0.27	0.00543	0	0.00522	0.00269	0	0.00261	0.00317	0	0.00306
	4.9	11744.4	15128.4	0.56296	4.9	1269.16	37273	0.96707	4.9	1940.22	33369.9	0.94505			0.28	0.00584	0	0.00556	0.00309	0	0.00298	0.0035	0	0.00338
	5	16964.6	14548.9	0.46167	5	-1499.38	38949.7	1.04004	5	3085.34	37365.6	0.92373			0.29	0.00571	2.72474e-06	0.0055	0.00324	0	0.00314	0.00373	0	0.00361
	5.1	14727.3	14051.3	0.48826	5.1	-1473.58	42563.4	1.03586	5.1	903.69	39520.3	0.97764			0.3	0.00594	5.44949e-06	0.00574	0.00337	0	0.00328	0.00393	0	0.00384
	5.2	13956.1	14829.5	0.51517	5.2	-382.53	34670	1.01116	5.2	1952.01	37392.1	0.95039			0.31	0.00633	0	0.00611	0.00344	0	0.00333	0.00399	0	0.00391
	5.3	12162.5	10095.5	0.45357	5.3	-962.46	29798.4	1.03338	5.3	4687.69	34336.3	0.87988			0.32	0.00635	0	0.00616	0.00377	0	0.00368	0.0041	0	0.004
	5.4	14030.4	14229.9	0.50353	5.4	-673.61	31450	1.02189	5.4	3654.31	41365.3	0.91883			0.33	0.0066	0	0.00638	0.00388	0	0.00378	0.00434	0	0.00422
	5.5	14730.8	14863.4	0.50224	5.5	-13.07	26804.2	1.00049	5.5	1976.77	36571.7	0.94872			0.34	0.00654	0	0.00635	0.00429	0	0.00419	0.00459	0	0.00448
	5.6	12822.7	11467.1	0.4721	5.6	-1590.55	23224.3	1.07352	5.6	2593.65	35488.2	0.93189			0.35	0.00682	8.17423e-06	0.0066	0.00445	3.07242e-06	0.00434	0.00447	0	0.00435
	5.7	17758	13840.5	0.43801	5.7	-3702.79	35903.1	1.11499	5.7	558.18	33942	0.98382			0.36	0.00725	0	0.00702	0.00457	0	0.00446	0.00464	2.31118e-06	0.0045
	5.8	16450.2	12782.8	0.43727	5.8	-620.17	34036.6	1.01856	5.8	4674.03	36981.2	0.88779			0.37	0.00741	2.72474e-06	0.00717	0.00477	0	0.00465	0.0048	0	0.00466
	5.9	15189	10404.2	0.40652	5.9	3414.39	42274.7	0.92527	5.9	3748.18	37379.7	0.90887			0.38	0.00768	0	0.00744	0.00492	0	0.00481	0.00495	2.31118e-06	0.00486
	6	16479.8	13140	0.44362	6	-2060.2	42392.8	1.05108	6	2156.59	34139.4	0.94058			0.39	0.00781	0	0.00757	0.0049	3.07242e-06	0.00478	0.00514	0	0.00505
	6.1	12123.5	9358.02	0.43563	6.1	-626.86	37595.1	1.01696	6.1	5925.14	35888.9	0.8583			0.4	0.00824	2.72474e-06	0.00807	0.00514	1.53621e-06	0.00503	0.00506	0	0.00498
	6.2	12699.7	13762.2	0.52008	6.2	-1395.3	33015.5	1.04413	6.2	5290.75	38918.5	0.88032			0.41	0.00868	2.72474e-06	0.00839	0.00518	3.07242e-06	0.00507	0.00517	0	0.00508
	6.3	18134.1	16220.9	0.47215	6.3	-177.47	29389.4	1.00608	6.3	2738.84	39362.4	0.93495			0.42	0.0091	1.0899e-05	0.00884	0.00523	0	0.00513	0.00563	2.31118e-06	0.00553
	6.4	15038.6	14037.1	0.48278	6.4	-1831.22	32098.5	1.0605	6.4	2526.54	41483.2	0.94259			0.43	0.00937	5.44949e-06	0.00908	0.0057	1.53621e-06	0.00559	0.00571	4.62236e-06	0.00562
	6.5	12639.6	14650.2	0.53684	6.5	-5503.17	25993.7	1.26857	6.5	2567.72	38275.6	0.93713			0.44	0.00978	8.17423e-06	0.00946	0.0057	0	0.00559	0.0059	0	0.00579
	6.6	14779.6	17635.9	0.54406	6.6	-2087.45	30814.7	1.07266	6.6	3627.31	40974.8	0.91867			0.45	0.01052	1.0899e-05	0.01023	0.00598	1.53621e-06	0.00586	0.00576	2.31118e-06	0.00566
	6.7	14315.6	11709.6	0.44993	6.7	-2098.1	35435.1	1.06294	6.7	2210.89	36147.2	0.94236			0.46	0.01065	1.36237e-05	0.01029	0.00604	0	0.00594	0.00614	4.62236e-06	0.00604
	6.8	11836.7	15711.2	0.57032	6.8	-1132.22	35939.6	1.03253	6.8	1186.74	34296.2	0.96655			0.47	0.01121	1.0899e-05	0.01087	0.00632	3.07242e-06	0.00621	0.00616	2.31118e-06	0.00604
	6.9	15078	11249.9	0.4273	6.9	-322.96	33026.1	1.00988	6.9	1882	33871	0.94736			0.48	0.01158	1.36237e-05	0.01126	0.00631	0	0.00618	0.00641	0	0.0063
	7	16226.3	17017.1	0.51189	7	-1838.37	28516.1	1.06891	7	4542.91	38213	0.89375			0.49	0.01195	2.45227e-05	0.01166	0.00652	0	0.00639	0.00668	2.31118e-06	0.00659
	7.1	15561.6	16550	0.51539	7.1	-1415.2	30236.5	1.0491	7.1	3740.21	36347.7	0.9067			0.5	0.01209	2.45227e-05	0.0118	0.00669	3.07242e-06	0.00657	0.0067	2.31118e-06	0.00659
	7.2	13820.6	9603.51	0.40998	7.2	1465.39	38025.8	0.96289	7.2	2986.58	33881.2	0.91899			0.51	0.01272	4.08712e-05	0.01233	0.00682	1.53621e-06	0.0067	0.00688	0	0.00679
	7.3	22116.6	15160.4	0.4067	7.3	-329.98	31555.6	1.01057	7.3	5074.78	30551.7	0.85756			0.52	0.01285	3.26969e-05	0.0125	0.00722	1.53621e-06	0.00711	0.00719	2.31118e-06	0.00707
	7.4	17321.5	11097.7	0.3905	7.4	-1641.22	32023	1.05402	7.4	2724.25	37686.7	0.93259			0.53	0.01291	3.81464e-05	0.01252	0.00703	7.68106e-06	0.00691	0.0071	6.93355e-06	0.00702
	7.5	18568.1	13815.9	0.42663	7.5	-2131.67	39507	1.05703	7.5	2956.46	32924.3	0.9176			0.54	0.01314	4.90454e-05	0.01283	0.00752	6.14485e-06	0.00739	0.0071	6.93355e-06	0.00701
	7.6	16892.2	12332.9	0.422	7.6	-3720.64	35632.2	1.11659	7.6	1240.02	36803.2	0.96741			0.55	0.01347	4.35959e-05	0.01311	0.00777	4.60863e-06	0.00766	0.00743	4.62236e-06	0.00731
	7.7	11645.7	12612.6	0.51993	7.7	670.82	27943.5	0.97656	7.7	1053.64	32181.5	0.9683			0.56	0.01328	4.63206e-05	0.01299	0.00795	1.07535e-05	0.00783	0.00744	6.93355e-06	0.00734
	7.8	6803.13	3548.63	0.3428	7.8	-1584.91	35624.6	1.04656	7.8	3917.17	39875.6	0.91055			0.57	0.01287	5.44949e-05	0.01254	0.00823	1.53621e-05	0.0081	0.00762	1.15559e-05	0.00752
	7.9	16583.7	16618	0.50052	7.9	-620.42	38074.2	1.01656	7.9	5003.09	35040.6	0.87506			0.58	0.01295	6.26691e-05	0.01267	0.00841	1.22897e-05	0.00826	0.00765	1.61783e-05	0.00753
	8	15744.4	14033.6	0.47128	8	537.04	30064.8	0.98245	8	3500.3	37395.9	0.91441			0.59	0.01256	0.000106265	0.0122	0.0085	1.84345e-05	0.00837	0.00769	3.00454e-05	0.00755
	8.1	12617.3	16304.8	0.56375	8.1	1126.31	32446.7	0.96645	8.1	5014.97	34265.8	0.87233			0.6	0.01243	0.000106265	0.01205	0.00878	2.61156e-05	0.00866	0.0079	2.08006e-05	0.00778
	8.2	12886.4	13450.2	0.5107	8.2	-833.5	33914.3	1.0252	8.2	4389.81	34002.8	0.88566			0.61	0.01221	0.000133512	0.01189	0.00908	2.1507e-05	0.00891	0.00781	2.08006e-05	0.00767
	8.3	14586.9	13091.9	0.47299	8.3	-2446.41	31336.1	1.08468	8.3	4371.2	40048.7	0.90159			0.62	0.0122	0.000177108	0.0118	0.00912	2.1507e-05	0.00894	0.00789	1.84895e-05	0.00774
	8.4	19331.9	15037.4	0.43752	8.4	-941.43	32078.8	1.03023	8.4	2616.93	36211.7	0.9326			0.63	0.01196	0.000163485	0.01159	0.00934	3.84053e-05	0.00917	0.00784	3.92901e-05	0.00768
	8.5	15290.6	19015	0.55428	8.5	-1079.04	35619.6	1.03124	8.5	3577.83	41436.7	0.92052			0.64	0.01173	0.000193457	0.01131	0.00946	4.30139e-05	0.00928	0.00812	4.39125e-05	0.00799
	8.6	9222.77	16253.8	0.63799	8.6	-723.65	38635.1	1.01909	8.6	4354.46	36569.8	0.8936			0.65	0.01171	0.000239777	0.01126	0.00962	4.76226e-05	0.00946	0.00811	5.31572e-05	0.00794
	8.7	926.78	26349	0.96602	8.7	486.93	36930.9	0.98699	8.7	3097.94	32659.8	0.91336			0.66	0.01119	0.000296997	0.01073	0.00975	7.06657e-05	0.00955	0.00797	6.70243e-05	0.00779
	8.8	499.26	27186.1	0.98197	8.8	3412.45	32540	0.90508	8.8	45.62	25914.4	0.99824			0.67	0.01099	0.000348767	0.01045	0.00976	0.000112143	0.00951	0.00817	0.000101692	0.00798
	8.9	2302.36	24550.9	0.91426	8.9	7382.35	33587.1	0.81981	8.9	1965.79	31142.3	0.94063			0.68	0.01089	0.00048228	0.01018	0.00985	0.000156694	0.00958	0.00818	0.00011787	0.00797
	9	1022.2	18965.6	0.94886	9	-137.91	32618.3	1.00425	9	2246.57	35783.2	0.94093			0.69	0.01094	0.000604893	0.01014	0.00987	0.000199708	0.00952	0.00859	0.000182583	0.00829
	9.1	287.44	23489.9	0.98791	9.1	-1828.63	26511.4	1.07409	9.1	-933.42	39016.6	1.02451			0.7	0.01026	0.00074113	0.0093	0.00969	0.000273446	0.00928	0.00849	0.000281964	0.00807
	9.2	4527.12	14213.5	0.75843	9.2	-698.44	27095.9	1.02646	9.2	5289.56	29600.7	0.84839			0.71	0.00995	0.00095911	0.00882	0.00988	0.000368691	0.00939	0.00881	0.000346677	0.00836
	9.3	14429	16977.1	0.54057	9.3	-188.28	40888.4	1.00463	9.3	2881.73	35686.1	0.92528			0.72	0.00987	0.00135	0.00835	0.0098	0.000546891	0.00911	0.0088	0.000540817	0.00814
	9.4	13985.1	11299.2	0.44689	9.4	-1420.74	36248.6	1.04079	9.4	3973.84	31892.3	0.8892			0.73	0.0096	0.0018	0.00762	0.00977	0.000737382	0.00891	0.00909	0.000875938	0.00812
	9.5	11933.3	16034.2	0.57332	9.5	-1435.05	29140.6	1.0518	9.5	1920.17	35224.1	0.94831			0.74	0.00917	0.00202	0.00695	0.00994	0.00115	0.00868	0.00912	0.00122	0.00779
	9.6	13691.1	7764.34	0.36188	9.6	-222.48	27396.8	1.00819	9.6	3794.86	40795.1	0.91489			0.75	0.00932	0.00276	0.00641	0.01009	0.00146	0.00848	0.00936	0.00175	0.00749
	9.7	12761.7	14805.7	0.53707	9.7	-3469.99	31560.5	1.12353	9.7	-1612.64	39571.4	1.04248			0.76	0.00881	0.00323	0.00541	0.01027	0.002	0.00813	0.00951	0.0023	0.00709
	9.8	11971.4	14379.1	0.54569	9.8	-3586.11	32961.1	1.12208	9.8	4155.55	32429.5	0.88641			0.77	0.00851	0.00374	0.00462	0.0101	0.00257	0.00738	0.00958	0.00314	0.00631
	9.9	15800.9	18422.4	0.5383	9.9	-952.43	34847.2	1.0281	9.9	2402.46	34582.2	0.93504			0.78	0.00875	0.00438	0.00423	0.01033	0.00328	0.0069	0.00995	0.00408	0.00574
	10	13591.6	11984.6	0.46858	10	971.22	34181.4	0.97237	10	676.69	38460.8	0.98271			0.79	0.00849	0.00484	0.0035	0.01047	0.00406	0.00628	0.00997	0.00484	0.00499
	10.1	18912.7	13857.9	0.42288	10.1	-1324.55	44915.1	1.03039	10.1	6608.8	41723.1	0.86326			0.8	0.00839	0.00517	0.003	0.01035	0.00469	0.00551	0.0101	0.00563	0.00436
	10.2	15648.9	10906.9	0.41072	10.2	-1918.28	32525.7	1.06267	10.2	4625.89	44430.3	0.9057			0.81	0.00833	0.00559	0.00259	0.01054	0.00564	0.00477	0.01004	0.00637	0.00355
	10.3	10040.6	11396.9	0.53163	10.3	870.77	25701.8	0.96723	10.3	4190.43	40896	0.90706			0.82	0.00794	0.0057	0.0021	0.0108	0.00642	0.00424	0.01005	0.00698	0.00295
	10.4	14726.5	15278.7	0.5092	10.4	41.5	25828.3	0.9984	10.4	3482.35	37705.2	0.91545			0.83	0.00804	0.00607	0.00179	0.01088	0.00707	0.00366	0.01036	0.00771	0.00248
	10.5	13265	14021.5	0.51386	10.5	353.18	32044.9	0.9891	10.5	5373.56	39782.9	0.881			0.84	0.00774	0.006	0.00157	0.01095	0.00783	0.00298	0.01028	0.00823	0.00191
	10.6	15236.6	12347.3	0.44763	10.6	-2044.91	25928.4	1.08562	10.6	371.89	38359.4	0.9904			0.85	0.00792	0.00639	0.00135	0.01116	0.00852	0.00248	0.01064	0.00891	0.0016
	10.7	14082.9	9653.92	0.40671	10.7	502.98	31196.8	0.98413	10.7	483.29	34435.6	0.98616			0.86	0.00809	0.00678	0.00118	0.01122	0.00911	0.00199	0.01061	0.00931	0.00116
	10.8	13872.5	13244.3	0.48842	10.8	-769.86	30974.8	1.02549	10.8	1672.67	34823.5	0.95417			0.87	0.0084	0.00729	0.000942761	0.01187	0.01008	0.00162	0.011	0.00983	0.00103
	10.9	10642.6	12489.6	0.53992	10.9	-394.3	29922.4	1.01335	10.9	2195.47	37632.4	0.94488			0.88	0.00881	0.00777	0.000863744	0.01211	0.01062	0.00133	0.01144	0.01059	0.000732645
	11	9854.17	8534.04	0.4641	11	-2385.2	19461	1.13968	11	768.78	36031.2	0.97911			0.89	0.00881	0.00789	0.000713883	0.01233	0.01119	0.000978567	0.0122	0.01145	0.000589351
	11.1	17274.1	14309	0.45306	11.1	-1395.27	27455.7	1.05354	11.1	3017.33	33106.3	0.91647			0.9	0.00977	0.00885	0.000713883	0.01285	0.01189	0.000760425	0.01278	0.01215	0.000457614
	11.2	13633.5	11413.8	0.45569	11.2	2070.25	26827.4	0.92836	11.2	1231.26	31831.5	0.96276			0.91	0.0107	0.00993	0.000558572	0.01358	0.01273	0.000648281	0.0134	0.01274	0.000425258
	11.3	11609.7	14445.1	0.55441	11.3	716.72	32897.9	0.97868	11.3	1903.44	36386.1	0.95029			0.92	0.01136	0.01057	0.0005286	0.01474	0.01398	0.000534602	0.01425	0.01371	0.000342055
	11.4	20358.8	16841.3	0.45272	11.4	-1416.89	26414.4	1.05668	11.4	2055.72	32499.1	0.94051			0.93	0.01233	0.01159	0.000457757	0.01585	0.01519	0.00043782	0.016	0.01542	0.000309698
	11.5	13588.9	10369.6	0.43282	11.5	1014.58	32609.3	0.96983	11.5	2519.31	33746.5	0.93053			0.94	0.01398	0.01328	0.000370565	0.01774	0.01713	0.000364082	0.01764	0.01714	0.000212629
	11.6	12755.2	15370	0.54649	11.6	-412.38	32396.6	1.01289	11.6	-199	33760.9	1.00593			0.95	0.01481	0.01407	0.000395088	0.01981	0.01917	0.000294953	0.0196	0.01915	0.00017565
	11.7	11633.8	12895.3	0.52571	11.7	489.11	32463.7	0.98516	11.7	1727.15	35085.1	0.95308			0.96	0.01625	0.01559	0.000359666	0.02205	0.02141	0.000293416	0.02218	0.02168	0.000150227
	11.8	8519.3	13332.6	0.61013	11.8	-3378.78	36461.8	1.10213	11.8	2692.56	35164.4	0.92888			0.97	0.01779	0.01712	0.000302447	0.02461	0.02405	0.000239649	0.02434	0.0239	0.000161783
	11.9	14166.7	13359.8	0.48534	11.9	224.18	31043.8	0.99283	11.9	3393.53	34132.2	0.90957			0.98	0.01972	0.01904	0.000302447	0.02691	0.02631	0.000175128	0.0267	0.02623	0.000120181
	12	13817.1	14312.4	0.5088	12	-830.49	32406.4	1.0263	12	1704.4	31578.6	0.94879			0.99	0.02043	0.01984	0.000220704	0.02866	0.02811	0.000142868	0.02822	0.02775	0.000129426
	12.1	13156.6	18708.8	0.58712	12.1	-2198.85	30430.6	1.07789	12.1	1043.53	30927.3	0.96736			1	0.01993	0.02166	0.00032152	0.02947	0.03187	0.000238113	0.02901	--	0.000134049
	12.2	12558	13400.8	0.51623	12.2	-2365.23	35933.1	1.07046	12.2	1253.89	38963.2	0.96882			1.01	0.01959	0.01895	0.000204356	0.02899	0.02844	0.000142868	0.02889	0.02849	6.70243e-05
	12.3	11309	13612.2	0.54621	12.3	-3016.14	46467.6	1.06941	12.3	4483.76	45731.4	0.91071			1.02	0.01816	0.01769	0.000144411	0.02788	0.02737	0.000109071	0.0282	0.02777	8.32026e-05
	12.4	13173.2	12006.6	0.47683	12.4	1509.76	31334.8	0.95403	12.4	3316	31869.2	0.90576			1.03	0.01709	0.01656	0.000122613	0.02587	0.02542	8.75641e-05	0.02609	0.02571	8.08914e-05
	12.5	12829.8	13692.9	0.51627	12.5	-1132.86	36030.1	1.03246	12.5	-419.27	35890.4	1.01182			1.04	0.01501	0.01455	0.000125338	0.02339	0.023	6.75933e-05	0.02411	0.02374	4.62236e-05
	12.6	10063	11501.8	0.53336	12.6	-1210.34	29957.9	1.0421	12.6	4176.36	35068.7	0.89358			1.05	0.01372	0.01335	8.17423e-05	0.02104	0.02065	6.29847e-05	0.02201	0.02171	3.92901e-05
	12.7	12051	7013.58	0.36789	12.7	-833.78	39571.1	1.02152	12.7	-740.21	32273.5	1.02347			1.06	0.01209	0.01174	7.35681e-05	0.01847	0.01812	6.91295e-05	0.01987	0.01958	3.69789e-05
	12.8	17097.6	8679.09	0.3367	12.8	-630.3	43099.1	1.01484	12.8	2764.21	36831.5	0.93019			1.07	0.01077	0.01046	7.62928e-05	0.01582	0.01551	4.45501e-05	0.01777	0.01748	4.16013e-05
	12.9	13185.4	11374.8	0.46314	12.9	-3512.55	46239.8	1.08221	12.9	5280.2	34599.1	0.8676			1.08	0.00946	0.0092	4.90454e-05	0.01393	0.01368	3.22604e-05	0.01569	0.01546	3.46677e-05
	13	13497.9	14604.5	0.51969	13	805.09	40433.1	0.98048	13	3411.45	44047.3	0.92812			1.09	0.0085	0.00824	5.99444e-05	0.01212	0.01187	3.53329e-05	0.01371	0.0135	1.38671e-05
	13.1	12799.1	10279.5	0.44541	13.1	-647.56	36125.8	1.01825	13.1	3176.38	36917.6	0.92078			1.1	0.00727	0.00705	3.54217e-05	0.01054	0.01036	2.9188e-05	0.01242	0.01221	2.08006e-05
	13.2	12299.3	12098	0.49587	13.2	-593.4	42944	1.01401	13.2	2230.22	32323.5	0.93546			1.11	0.00643	0.00625	2.72474e-05	0.00912	0.00891	1.68983e-05	0.01108	0.01091	1.38671e-05
	13.3	15445.3	10215	0.39809	13.3	-444.18	36517.8	1.01231	13.3	1794.35	38364.8	0.95532			1.12	0.00548	0.00531	2.45227e-05	0.00828	0.00812	1.07535e-05	0.00966	0.00948	6.93355e-06
	13.4	15541.1	13472.3	0.46435	13.4	1127.11	32043.5	0.96602	13.4	1796.56	25374.8	0.93388			1.13	0.00505	0.00492	2.17979e-05	0.00716	0.00701	1.53621e-05	0.00873	0.0086	4.62236e-06
	13.5	18199.9	16006.1	0.46793	13.5	1090.06	43306.7	0.97545	13.5	3497.95	34423.9	0.90776			1.14	0.00433	0.00422	1.90732e-05	0.00635	0.0062	2.61156e-05	0.00787	0.00774	9.24473e-06
	13.6	15251.7	15294.3	0.5007	13.6	-2055.55	33318.6	1.06575	13.6	4823.79	40852.7	0.89439			1.15	0.00387	0.00375	2.17979e-05	0.0056	0.0055	7.68106e-06	0.00674	0.00662	9.24473e-06
	13.7	11155.2	11893.8	0.51602	13.7	-1341.12	40356.1	1.03437	13.7	2982.04	37876.8	0.92702			1.16	0.00364	0.00352	2.17979e-05	0.00498	0.0049	9.21727e-06	0.00618	0.00605	2.31118e-06
	13.8	15416.1	16311.9	0.51412	13.8	-288.85	39742.3	1.00732	13.8	570.89	36168.2	0.98446			1.17	0.00312	0.00304	2.72474e-06	0.00441	0.00432	1.84345e-05	0.00548	0.00537	9.24473e-06
	13.9	13584	10710.8	0.44087	13.9	-927.6	26654.4	1.03606	13.9	2578.58	43291.6	0.94379			1.18	0.00292	0.00283	5.44949e-06	0.00396	0.00389	7.68106e-06	0.00502	0.00493	9.24473e-06
	14	13873.8	13721.9	0.49725	14	-2812.56	34117.3	1.08984	14	1113.73	33575.4	0.96789			1.19	0.0025	0.00239	1.36237e-05	0.00342	0.00333	3.07242e-06	0.00446	0.00438	2.31118e-06
	14.1	17090.3	14648	0.46152	14.1	-1408.59	33307.2	1.04416	14.1	3337.92	39473.5	0.92203			1.2	0.00221	0.00217	0	0.00327	0.00321	1.53621e-06	0.0041	0.00404	6.93355e-06
	14.2	11628.5	11189.7	0.49039	14.2	-824.32	34532.4	1.02445	14.2	4962.93	37798.8	0.88394
	14.3	16523.9	11736.1	0.41529	14.3	-1341.15	32693.8	1.04278	14.3	4695.87	36249.1	0.88531
	14.4	13002	10014.7	0.43511	14.4	416.73	39108	0.98946	14.4	6036.66	36970.9	0.85964
	14.5	12856.1	8445.66	0.39648	14.5	-90.9	38097.8	1.00239	14.5	1412.17	39116.4	0.96516
	14.6	14497.3	15328.7	0.51394	14.6	-2947.15	31627	1.10276	14.6	3804.25	39285.6	0.91171
	14.7	16073.8	18088	0.52948	14.7	-105.87	18361	1.0058	14.7	4330.87	38578.7	0.89907
	14.8	15504.4	15812.9	0.50492	14.8	-997.17	23952.4	1.04344	14.8	2779.94	39036.4	0.93352
	14.9	10711.3	14568.1	0.57628	14.9	-1963.39	36950.2	1.05612	14.9	3296.03	36758.2	0.91771
	15	12391.3	13924.3	0.52913	15	-1593.24	20650.5	1.0836	15	3365.86	44940	0.93032
	15.1	12497	14011.5	0.52857	15.1	-1610.96	30861.7	1.05507	15.1	2001.4	33669	0.94389
	15.2	11956.6	11934.3	0.49953	15.2	-1450.89	32163.9	1.04724	15.2	2519.15	41487	0.94275
	15.3	12461.2	12748	0.50569	15.3	-1222.19	33061.8	1.03839	15.3	2378.03	36571.5	0.93895
	15.4	16874	11831.9	0.41218	15.4	-387.01	35132.2	1.01114	15.4	2663.35	39909.8	0.93744
	15.5	13240.9	12338.9	0.48237	15.5	-271.43	37593.3	1.00727	15.5	1862.07	41937.8	0.95749
	15.6	12553.9	13026.4	0.50924	15.6	1759.43	36080.5	0.9535	15.6	730.56	40088.9	0.9821
	15.7	15044.6	12762.8	0.45897	15.7	-1399.12	31893.3	1.04588	15.7	-597.6	41831.8	1.01449
	15.8	15375.8	10607.4	0.40824	15.8	-2725.58	33824.3	1.08764	15.8	4270.11	36826.6	0.8961
	15.9	15082.1	12769.5	0.45848	15.9	-547.3	34898.1	1.01593	15.9	1225.51	35738.3	0.96685
	16	12614.5	16424.1	0.5656	16	-724.84	30248.7	1.02455	16	2284.57	43692.3	0.95031
	16.1	12216.5	11212.4	0.47857	16.1	879.14	37254.7	0.97695	16.1	3367.05	38022.8	0.91865
	16.2	13212.2	15402	0.53826	16.2	512.11	34633.8	0.98543	16.2	370.53	38551.5	0.99048
	16.3	10970	9993.67	0.47671	16.3	486.57	39293.4	0.98777	16.3	3136.11	44480.4	0.93414
	16.4	18609.4	14096.7	0.43101	16.4	-989.52	38286	1.02653	16.4	1753.98	37456.6	0.95527
	16.5	12105	12115.4	0.50022	16.5	280.9	32732.8	0.99149	16.5	2534.34	38364.3	0.93803
	16.6	15112.2	12174.9	0.44618	16.6	-633.56	35519.2	1.01816	16.6	5710.41	41485.9	0.87901
	16.7	15818.7	13236.1	0.45556	16.7	-1881.92	39847	1.04957	16.7	3439.9	37534.2	0.91605
	16.8	13241	18614.3	0.58434	16.8	1629.2	33158.2	0.95317	16.8	4966.55	38912.1	0.88681
	16.9	14425	10825.3	0.42872	16.9	-346	36652.4	1.00953	16.9	2909.41	36983	0.92707
	17	15126.5	16627.9	0.52364	17	-1358.83	30502.5	1.04663	17	3291.12	35766.3	0.91574
	17.1	8874.94	7486.43	0.45757	17.1	-369.77	29780.3	1.01257	17.1	1709.7	33128.8	0.95093
	17.2	16018.5	16040.5	0.50034	17.2	1027.65	32761.8	0.96959	17.2	3614.78	33115	0.90158
	17.3	12729.3	14614.3	0.53447	17.3	-329.45	42269.3	1.00786	17.3	4036.62	37291	0.90233
	17.4	12427.9	13552.7	0.52165	17.4	-2024.29	31033.5	1.06978	17.4	2628.4	37551.9	0.93458
	17.5	11886	6638.42	0.35836	17.5	423.04	30543.4	0.98634	17.5	980.34	34778.8	0.97258
	17.6	12799.4	18522.8	0.59136	17.6	-806.43	32471.1	1.02547	17.6	566.46	33909.6	0.98357
	17.7	14005.9	16403.1	0.53941	17.7	-3396.92	32128.5	1.11823	17.7	2963.38	34913.5	0.92176
	17.8	17543	11652.3	0.39912	17.8	883.1	39438.2	0.9781	17.8	4515.3	29936	0.86894
	17.9	13711.2	14200.1	0.50876	17.9	221.24	35892.2	0.99387	17.9	4679.07	35382.1	0.8832
	18	16357.8	10057.9	0.38075	18	590.21	33591.9	0.98273	18	5.81	35803.5	0.99984
	18.1	15731.1	11832.3	0.42927	18.1	-1586.41	39360.2	1.042	18.1	3767.89	37665.6	0.90906
	18.2	9260.76	6217.74	0.4017	18.2	-5028.38	32114.1	1.18565	18.2	2080.16	37172.5	0.94701
	18.3	14518.7	13679.3	0.48512	18.3	627.06	40161.4	0.98463	18.3	-1061.32	38271.3	1.02852
	18.4	14175.5	12890.6	0.47626	18.4	-1262.85	34270.3	1.03826	18.4	3386.63	37226.7	0.91661
	18.5	11639.3	13888	0.54404	18.5	569.65	34001.4	0.98352	18.5	2803.8	43633.6	0.93962
	18.6	15366.9	13880.2	0.47458	18.6	-1552.61	43398.4	1.0371	18.6	303.38	37945.9	0.99207
	18.7	12671.3	14040.9	0.52564	18.7	-2247.95	38461	1.06208	18.7	3616.45	43058.4	0.92252
	18.8	16688.3	15018.8	0.47367	18.8	460.61	37230.9	0.98778	18.8	2760.26	40639.9	0.9364
	18.9	19231.7	18184.6	0.48601	18.9	-3454.08	13060.6	1.35955	18.9	5904.65	33191.9	0.84897
	19	15601	13307	0.46032	19	-874.93	34305	1.02617	19	85.05	32813.1	0.99741
	19.1	11920.9	11212	0.48468	19.1	-3016.23	37455.2	1.08758	19.1	325	32150.5	0.98999
	19.2	9741.22	13374.7	0.57859	19.2	637.89	34105.2	0.98164	19.2	3612.75	39015.9	0.91525
	19.3	14290.2	17178	0.54588	19.3	451.96	32299.7	0.9862	19.3	3646.89	33073.9	0.90069
	19.4	18980.1	13344.1	0.41282	19.4	-2117.86	24596.2	1.09422	19.4	3775.16	38882.1	0.9115
	19.5	11399.3	14876.4	0.56617	19.5	-3085.51	37428.7	1.08984	19.5	3471.44	38467.8	0.91723
	19.6	14256.5	14575.9	0.50554	19.6	1585.44	34364.9	0.9559	19.6	385.99	36482.6	0.98953
	19.7	12442.1	13520.8	0.52077	19.7	-683.65	34235.2	1.02038	19.7	3344.82	33904.8	0.91021
	19.8	15847.7	13385	0.45788	19.8	-502.22	38804.3	1.01311	19.8	1034.59	37474.8	0.97313
	19.9	11373.9	14482	0.5601	19.9	-997.91	37814.9	1.0271	19.9	2578.62	33530.1	0.92859
	20	9029.65	9324.75	0.50804	20	-1013.95	53162.8	1.01944	20	3956.37	41809.9	0.91355
	20.1	10599	17515.5	0.62301	20.1	2580.24	43947.6	0.94454	20.1	2636.01	31817.4	0.92349
	20.2	14098.5	13927.8	0.49695	20.2	132.13	41004.3	0.99679	20.2	3354.56	42868.9	0.92743
	20.3	14660.4	14776.9	0.50198	20.3	-2001.4	38509.4	1.05482	20.3	1458.15	42134.7	0.96655
	20.4	12801	11741.4	0.47841	20.4	-2508.55	38993.6	1.06876	20.4	787.44	38901.2	0.98016
	20.5	13325.5	14392.9	0.51925	20.5	-3212.05	37789.2	1.0929	20.5	3611.98	34907.5	0.90623
	20.6	7184.33	8224.92	0.53377	20.6	-2410.54	28346.5	1.09294	20.6	3682.7	39112.9	0.91395
	20.7	15965.6	11314.5	0.41475	20.7	877.97	39657.2	0.97834	20.7	600.77	36879	0.98397
	20.8	14115.9	15724	0.52694	20.8	-1931.71	36971.7	1.05513	20.8	595.68	37424	0.98433
	20.9	11785.1	10772.6	0.47756	20.9	-2473.11	34783.7	1.07654	20.9	2130.13	37415.4	0.94613
	21	10803.4	12880.7	0.54385	21	-3115.29	37656.2	1.09019	21	4298.71	30758.2	0.87738
	21.1	14224.7	17915.5	0.55742	21.1	-1467.81	40045.1	1.03805	21.1	694.01	43244.9	0.98421
	21.2	10952	10910.1	0.49904	21.2	-2233.36	39636.9	1.05971	21.2	3459.69	33715	0.90693
	21.3	13061.1	10778	0.45211	21.3	-2474.48	31354	1.08568	21.3	1162.55	39549.1	0.97144
	21.4	10408.2	15722.1	0.60168	21.4	-1850.68	37968.2	1.05124	21.4	4474.93	26186.5	0.85405
	21.5	629.67	15959.2	0.96204	21.5	-592.01	41060.5	1.01463	21.5	3064.93	31320.7	0.91087
	21.6	900.47	20044.2	0.95701	21.6	60.02	42025.4	0.99857	21.6	2741.85	38417.3	0.93338
	21.7	582.64	22446.8	0.9747	21.7	-518.74	34897.3	1.01509	21.7	2208.28	27106.6	0.92467
	21.8	-723.78	23181.9	1.03223	21.8	1378.35	34164.8	0.96122	21.8	1428.35	35125.6	0.96092
	21.9	1430.51	19415.5	0.93138	21.9	29.18	35353	0.99918	21.9	4693.58	36079.5	0.88489
	22	-791.24	23275.1	1.03519	22	-615.98	40407.9	1.01548	22	2781.73	28864.4	0.9121
	22.1	167.1	21537.6	0.9923	22.1	863.9	37335.6	0.97738	22.1	1624.71	38453.2	0.95946
	22.2	381.12	23929.8	0.98432	22.2	-212.15	34125	1.00626	22.2	3481.68	31549.7	0.90061
	22.3	-914.43	18241.6	1.05277	22.3	1036.7	37347	0.97299	22.3	1877.96	31603.2	0.94391
	22.4	1697.88	19758	0.92087	22.4	-1500.66	39278.1	1.03972	22.4	2407.8	31082.5	0.9281
	22.5	-2208.73	27118.8	1.08867	22.5	1120.38	35906.5	0.96974	22.5	370.14	36283.5	0.9899
	22.6	9339.03	19689.7	0.67828	22.6	1671.39	40580.3	0.96044	22.6	3327.11	33351.9	0.90929
	22.7	14537.6	12757.1	0.46738	22.7	-20.45	38170.9	1.00054	22.7	2799.02	33613.5	0.92313
	22.8	12024.5	12729.9	0.51425	22.8	584.28	42923.2	0.98657	22.8	1639.11	21021	0.92767
	22.9	13024.5	8590.82	0.39744	22.9	-1405.11	38471.2	1.03791	22.9	4287.94	35235.1	0.89151
	23	14446.2	18226.4	0.55785	23	2442.27	35313.5	0.93531	23	1811.57	37846.2	0.95432
	23.1	11849.8	16785.2	0.58618	23.1	-124.51	28139.8	1.00444	23.1	2933.88	34809.7	0.92227
	23.2	17436.5	13116.1	0.4293	23.2	2336.83	25512.3	0.91609	23.2	3367.02	31362.3	0.90305
	23.3	13488.4	9060.84	0.40182	23.3	-1906.45	34216.5	1.059	23.3	2953.1	30292.8	0.91117
	23.4	15873	11723.2	0.42481	23.4	-1406.62	35668.1	1.04106	23.4	968.4	33907.9	0.97223
	23.5	9498.52	11148.3	0.53995	23.5	-1770.06	37340.8	1.04976	23.5	3376.22	26291.1	0.8862
	23.6	11333.9	14473.8	0.56083	23.6	203.65	32462.5	0.99377	23.6	1892.41	36050.3	0.95012
	23.7	11929.6	15299.5	0.56188	23.7	-1230.63	42045.6	1.03015	23.7	4269.96	37050.3	0.89666
	23.8	17803.1	15777.7	0.46984	23.8	-1809.78	37562.8	1.05062	23.8	115.51	33267.4	0.99654
	23.9	14663.6	10032.2	0.40623	23.9	-1676.19	42759.4	1.0408	23.9	1300.13	38767.1	0.96755
	24	9173.36	17139.8	0.65138	24	-926.96	40559.9	1.02339	24	3444.93	29987	0.89696
	24.1	16712.4	13657.9	0.44971	24.1	2191.24	39636	0.94761	24.1	521.43	32205.6	0.98407
	24.2	12766	10107.7	0.44189	24.2	-463.68	43584.1	1.01075	24.2	2037.57	33314.8	0.94236
	24.3	13788.3	16202.7	0.54025	24.3	-2885.62	40882.7	1.07594	24.3	2545.75	32715.4	0.9278
	24.4	13104.2	9662.55	0.42441	24.4	-3605.2	41246.2	1.09578	24.4	4237.99	36320.5	0.89551
	24.5	15583.1	12893.9	0.45278	24.5	-2962.73	41055.9	1.07778	24.5	3592.6	32225.5	0.8997
	24.6	17200.4	15121.4	0.46784	24.6	-1117.81	42159.5	1.02724	24.6	3010.52	32606.7	0.91548
	24.7	14168.8	10732.1	0.43099	24.7	-716.07	35441.6	1.02062	24.7	1629.55	28411	0.94576
	24.8	14062.1	12922.8	0.47889	24.8	-1837.54	43325.5	1.04429	24.8	3348.81	33716.7	0.90965
	24.9	16679.1	12474	0.42788	24.9	500.12	42338.6	0.98833	24.9	2949.36	34463.8	0.92117
	25	11737.9	12031.9	0.50619	25	-1022.21	41121.6	1.02549	25	4876.33	28834.8	0.85535
	25.1	1163.21	21405.8	0.94846	25.1	740.81	31162.1	0.97678	25.1	1595.23	37074.1	0.95875
	25.2	-513	22995.7	1.02282	25.2	-1408.1	40168.5	1.03633	25.2	4793.44	37084.6	0.88554
	25.3	908.92	19848.1	0.95621	25.3	-1003.44	40647.5	1.02531	25.3	3195.96	34408.7	0.91501
	25.4	427.95	17006.7	0.97545	25.4	-2522.84	37326.5	1.07249	25.4	607	25502.7	0.97675
	25.5	-1904.91	19650.6	1.10735	25.5	-1947.73	34748.5	1.05938	25.5	1935.71	31646.7	0.94236
	25.6	12533	10827.3	0.46349	25.6	-226.23	41076.4	1.00554	25.6	5357.82	37900.4	0.87614
	25.7	8975.05	11945	0.57098	25.7	-657.54	42732.1	1.01563	25.7	4961.44	35356.3	0.87694
	25.8	12478.2	15314	0.55102	25.8	-3278.99	37256.4	1.0965	25.8	4425.4	32871.6	0.88135
	25.9	11066.6	16889.4	0.60414	25.9	301.28	42214.2	0.99291	25.9	2552.03	36248.2	0.93423
	26	14074.6	11969.9	0.45959	26	-1323.95	45104.8	1.03024	26	2097.77	32143.9	0.93874
	26.1	14923.8	14319.4	0.48967	26.1	-1407.59	38516.2	1.03793	26.1	4059.14	32841.2	0.89
	26.2	11678.2	16079.6	0.57928	26.2	-2198.56	32067.2	1.07361	26.2	1053.75	29639.9	0.96567
	26.3	12675	10958.7	0.46369	26.3	265.22	44802.9	0.99412	26.3	638.45	31049.7	0.97985
	26.4	10117.1	9660.08	0.48845	26.4	-248.95	35460.7	1.00707	26.4	5276.42	27028.6	0.83667
	26.5	13222.6	14402.2	0.52135	26.5	-2739.96	32298.5	1.0927	26.5	2120.07	33281.6	0.94011
	26.6	10842.8	14257.8	0.56803	26.6	-1504.38	30353.5	1.05215	26.6	3440.56	34263.2	0.90875
	26.7	13929.1	15257.7	0.52276	26.7	-4.2	40077.5	1.0001	26.7	2611.47	34848.3	0.93029
	26.8	13423	14001	0.51054	26.8	-212.26	31886.2	1.0067	26.8	3067.64	37355.9	0.92411
	26.9	13644.4	14448.5	0.51431	26.9	-949.47	42561.2	1.02282	26.9	1707.69	28615.7	0.94368
	27	13903.5	15670.3	0.52987	27	-2362.51	38405.4	1.06555	27	1580.98	29933.9	0.94983
	27.1	9764.25	14518.2	0.59789	27.1	959.27	33053.6	0.9718	27.1	1387.07	33408.6	0.96014
	27.2	12552	12943.2	0.50767	27.2	1320.34	40213.9	0.96821	27.2	1332.55	36804.1	0.96506
	27.3	16370	13711.7	0.45582	27.3	-728.34	42141.1	1.01759	27.3	1795.99	32977.9	0.94835
	27.4	11877.1	13442.7	0.53092	27.4	-196.35	36152.5	1.00546	27.4	3402.39	41841.6	0.9248
	27.5	12564.3	14020.1	0.52738	27.5	-2379.04	34170.3	1.07483	27.5	4484.33	32234.9	0.87788
	27.6	15512.3	16581.5	0.51666	27.6	-2556.63	38483.4	1.07116	27.6	3582.59	34841.1	0.90676
	27.7	15961.8	18285.9	0.53393	27.7	28.38	38392.5	0.99926	27.7	1502.62	39731.4	0.96356
	27.8	12462.4	13733.7	0.52427	27.8	-1020.97	42869.2	1.0244	27.8	4040.85	38537.4	0.9051
	27.9	12790.6	14344.8	0.52864	27.9	-1650.07	43206.7	1.03971	27.9	3495.9	29606.9	0.89439
	28	15801.6	12354.3	0.43878	28	-4465.33	38296.5	1.13199	28	2611.8	31273.9	0.92292
	28.1	14196.2	12397.5	0.46618	28.1	-1909.03	32207.4	1.06301	28.1	2819.57	36067.1	0.92749
	28.2	8723.11	15233.4	0.63588	28.2	-1204.46	37930.8	1.0328	28.2	3228.49	38121.2	0.92192
	28.3	12344.5	7007.95	0.36212	28.3	-296.66	38437.2	1.00778	28.3	682.32	32951.2	0.97971
	28.4	7329.79	4204.52	0.36452	28.4	2631.36	38555.2	0.93611	28.4	211.74	38547.8	0.99454
	28.5	14213.3	16890.6	0.54304	28.5	-3700.71	34415.6	1.12049	28.5	1766.07	39270.2	0.95696
	28.6	13400.2	14053.4	0.5119	28.6	179.71	32633.6	0.99452	28.6	3950.04	36027.6	0.90119
	28.7	7550.29	1508.34	0.16651	28.7	356.65	37019.6	0.99046	28.7	4005.56	35430.3	0.89843
	28.8	10173.2	4697.6	0.3159	28.8	-3750.54	40905.4	1.10094	28.8	5148.64	39280.5	0.88412
	28.9	12158.2	10580	0.46529	28.9	-3242.04	29880.4	1.12171	28.9	1979.26	37287	0.94959
	29	13211.7	14475.4	0.52282	29	-1443.55	41018.5	1.03648	29	2093.76	37923	0.94768
	29.1	12679.4	12841.5	0.50318	29.1	2545.75	47309.5	0.94894	29.1	1619.97	34161.7	0.95473
	29.2	13619.8	13205.1	0.49227	29.2	-2000.13	30133.2	1.0711	29.2	1101.42	34126.8	0.96873
	29.3	14745.2	11672.1	0.44184	29.3	-344.91	37858.9	1.00919	29.3	1733.52	35815	0.95383
	29.4	13092.9	15244.1	0.53796	29.4	-783.34	30511.3	1.02635	29.4	668.23	36341.8	0.98194
	29.5	12208.9	12078.3	0.49731	29.5	380.64	39862.6	0.99054	29.5	3671.71	38184.9	0.91228
	29.6	8663.63	16195.8	0.6515	29.6	-2317.43	37787.9	1.06533	29.6	3062.65	29039	0.9046
	29.7	13600.9	14263.8	0.51189	29.7	2716.3	43485.4	0.94121	29.7	2763.29	36896.3	0.93032
	29.8	14804.4	9285.29	0.38545	29.8	-2174.89	44880.6	1.05093	29.8	2300.52	33630.1	0.93597
	29.9	8350.05	4687.67	0.35955	29.9	588.45	43552.6	0.98667	29.9	3371.7	38562.3	0.9196
	30	12582.4	5636.01	0.30936	30	-2939.32	53874.4	1.05771	30	3106.63	40360.2	0.92853
	30.1	11859.5	14003	0.54144	30.1	-2966.66	32903.2	1.0991	30.1	2342.07	37153.2	0.9407
	30.2	13962.5	12191.5	0.46614	30.2	-311.29	30132	1.01044	30.2	3778.29	38612.4	0.91087
	30.3	14014.5	12086.7	0.46307	30.3	1632.35	39792.1	0.96059	30.3	6576.18	43294.3	0.86813
	30.4	11076.4	7365	0.39937	30.4	-631.18	38384.8	1.01672	30.4	2474.56	34924	0.93383
	30.5	7183.41	3700.28	0.33998	30.5	-530.49	37791	1.01424	30.5	2645.87	32048.6	0.92374
	30.6	14176.1	14343.5	0.50294	30.6	-5147.78	35642.6	1.16881	30.6	1334.51	36365.3	0.9646
	30.7	13606.5	14571.8	0.51713	30.7	-2492.21	22747.7	1.12304	30.7	4836.17	34862.1	0.87818
	30.8	12422.4	11260.5	0.47547	30.8	-1422.23	47055.1	1.03117	30.8	1086.1	33723.6	0.9688
	30.9	12492.8	10206.3	0.44963	30.9	258.8	29456.2	0.99129	30.9	2964.85	33624	0.91897
	31	16135.2	13696.8	0.45913	31	-2443.81	48835.6	1.05268	31	4712.03	43040	0.90132
	31.1	17327.2	10320.7	0.37329	31.1	-3437.61	48832.2	1.07573	31.1	5753.86	36277.1	0.8631
	31.2	12782	14566.2	0.53262	31.2	-719.42	30375.3	1.02426	31.2	1853.98	36813.6	0.95205
	31.3	13593.4	13717.8	0.50228	31.3	-137.51	41126.4	1.00335	31.3	1089.02	34588.4	0.96948
	31.4	1552.4	20895.8	0.93085	31.4	-2777.36	42591.3	1.06976	31.4	2079.34	31704.1	0.93845
	31.5	2136	24184.8	0.91885	31.5	130.61	42586.9	0.99694	31.5	2364.58	35127.3	0.93693
	31.6	394.96	22169.6	0.9825	31.6	-2705.01	40325.8	1.0719	31.6	2655.42	37381.9	0.93368
	31.7	-53.28	16627.5	1.00321	31.7	793.06	45623.1	0.98291	31.7	536.56	28030.8	0.98122
	31.8	-1513.62	21205.9	1.07686	31.8	-1857.89	37223.9	1.05253	31.8	4320.19	29783.7	0.87332
	31.9	353.38	21307.5	0.98369	31.9	-463.02	42007.1	1.01115	31.9	2652.72	34241.3	0.9281
	32	316.24	20825.3	0.98504	32	-4301.27	37544.5	1.12939	32	901.2	39193.8	0.97752
	32.1	-426.59	14373.1	1.03059	32.1	-1381.03	31175.7	1.04635	32.1	1703.07	30760.3	0.94754
	32.2	2300.89	20766.3	0.90025	32.2	-931.63	45232.7	1.02103	32.2	3720.77	36437.4	0.90735
	32.3	143.88	23023	0.99379	32.3	-1110.69	44111.7	1.02583	32.3	2760.57	35389.5	0.92764
	32.4	-152.45	22736.1	1.00675	32.4	429.6	36558.7	0.98839	32.4	1740.69	30055	0.94525
	32.5	-2481.76	25114.1	1.10966	32.5	2449.36	35558.1	0.93556	32.5	1468.05	19390	0.92962
	32.6	409	21805.7	0.98159	32.6	-2835.51	40150.1	1.07599	32.6	-812.16	34499.5	1.02411
	32.7	-1083.67	23639.2	1.04804	32.7	2177.01	35679.9	0.94249	32.7	1946.32	39944.5	0.95354
	32.8	8855.96	14062.2	0.61358	32.8	-265.11	37262.7	1.00717	32.8	3826.6	40730	0.91412
	32.9	16532.2	13837.6	0.45564	32.9	-2744.05	34540.7	1.0863	32.9	3844.33	36719.7	0.90523
	33	14270.6	17552.5	0.55157	33	-406.05	41419.1	1.0099	33	901.12	30504.2	0.97131
	33.1	10323.5	12508.4	0.54785	33.1	114.96	40775.8	0.99719	33.1	3004.57	36098	0.92316
	33.2	12717.4	10450.3	0.45107	33.2	1336.73	34752.7	0.96296	33.2	3949.82	34372.8	0.89693
	33.3	13181.6	12097.9	0.47856	33.3	-2584.07	41663	1.06612	33.3	3553.11	39195.1	0.91688
	33.4	12171.9	13188.7	0.52005	33.4	-1613.16	39248.4	1.04286	33.4	3409.85	35010.6	0.91125
	33.5	15530.4	15112.3	0.49318	33.5	465.56	35599.1	0.98709	33.5	1493.44	33749.3	0.95762
	33.6	10607.2	3444.9	0.24515	33.6	817.25	40540.7	0.98024	33.6	4165.29	37067.6	0.89898
	33.7	16176.9	11713.8	0.41999	33.7	394.31	36496.9	0.98931	33.7	7126.72	34705.8	0.82964
	33.8	11749	13488.7	0.53446	33.8	-2019.73	36757.2	1.05814	33.8	4104.98	32108.9	0.88665
	33.9	11624.8	9188.25	0.44147	33.9	82.53	43102.1	0.99809	33.9	3704.72	33695	0.90094
	34	10968.2	11172.1	0.50461	34	2163.18	44513.7	0.95366	34	3373.18	40608.1	0.9233
	34.1	11835.8	4221.57	0.26291	34.1	-2140.67	46011.3	1.0488	34.1	-1588.44	34738.2	1.04792
	34.2	15295.9	16730.4	0.5224	34.2	-1978.9	42283.6	1.0491	34.2	-210.81	35263.5	1.00601
	34.3	10668.7	13886.9	0.56553	34.3	-995.9	44289.6	1.023	34.3	2876.05	36510.9	0.92698
	34.4	14021.1	13765.9	0.49541	34.4	-565.13	30780.6	1.0187	34.4	1530.21	36995.7	0.96028
	34.5	13860.9	12586.1	0.4759	34.5	1150.59	38927.9	0.97129	34.5	1444.78	39423.2	0.96465
	34.6	14332.6	12203.7	0.45989	34.6	-3991.65	38307.5	1.11632	34.6	5708.21	36061.2	0.86334
	34.7	10593.6	12470.9	0.5407	34.7	83.23	45808.8	0.99819	34.7	4225.67	35700.5	0.89416
	34.8	19417.3	17282.7	0.47092	34.8	-153.54	41357.7	1.00373	34.8	4484.78	37299.1	0.89267
	34.9	13906.9	10808.2	0.43731	34.9	-558.63	37778	1.01501	34.9	4106.99	37484	0.90125
	35	12149.8	12913.7	0.51524	35	-1857.92	48637.6	1.03972	35	2328.12	31758.2	0.9317
	35.1	12122.1	14202.7	0.53952	35.1	-530.93	39047.8	1.01378	35.1	4174.39	37560.5	0.89998
	35.2	17389.7	11233	0.39245	35.2	432.22	43960.9	0.99026	35.2	1708.58	40010.9	0.95905
	35.3	14403	12767.4	0.4699	35.3	-468.29	38112	1.01244	35.3	2015.21	36322.8	0.94744
	35.4	11673.8	17437.2	0.59899	35.4	992.99	38061.8	0.97457	35.4	2951.5	35428.3	0.9231
	35.5	8039.09	5004.05	0.38365	35.5	-2001.53	36473.5	1.05806	35.5	2160.58	36217.9	0.9437
	35.6	12712.2	8163.42	0.39105	35.6	-1486.47	41589.7	1.03707	35.6	3580.92	32350.7	0.90034
	35.7	13897.1	14988.7	0.5189	35.7	787.34	36273.4	0.97876	35.7	2716.78	34604.5	0.92721
	35.8	14907.2	12467.2	0.45543	35.8	2805.68	36913.4	0.92936	35.8	5040.73	30769.3	0.85924
	35.9	10177.4	12834	0.55772	35.9	-2247.03	46735.5	1.05051	35.9	3896.99	33643.6	0.89619
	36	13937.4	10864	0.43804	36	-2238.47	40877.8	1.05793	36	1804.41	37353.9	0.95392
	36.1	15585.5	14390.7	0.48007	36.1	-2939.01	37574.9	1.08485	36.1	1566.39	33639.8	0.95551
	36.2	11590.9	13864.9	0.54467	36.2	-204.92	36558.9	1.00564	36.2	2977.26	37011.7	0.92555
	36.3	12689.2	13470.2	0.51493	36.3	-429.17	48073.1	1.00901	36.3	5019.14	38244.6	0.88399
	36.4	15471.9	13210.1	0.46057	36.4	-2244.23	37779	1.06316	36.4	5262.64	40158.3	0.88414
	36.5	10368.9	10433.7	0.50156	36.5	216.71	29211.6	0.99264	36.5	5141.97	35802.2	0.87441
	36.6	8751.05	16944.6	0.65943	36.6	-119.95	35040.9	1.00343	36.6	3151.61	38241.5	0.92386
	36.7	16889.2	17508.7	0.50901	36.7	705.58	39595.2	0.98249	36.7	6296.62	33921.5	0.84344
	36.8	13096.7	11539	0.46839	36.8	-2323.02	42339.5	1.05805	36.8	870.7	30044.6	0.97184
	36.9	12144	12079.5	0.49867	36.9	63.85	41960.8	0.99848	36.9	409.18	40087.3	0.9899
	37	12167.8	13909.5	0.5334	37	-1234.92	35565.2	1.03597	37	1251.85	39490	0.96927
	37.1	14664.7	10408.8	0.41513	37.1	-406.03	35786.2	1.01148	37.1	4662.14	36461.3	0.88663
	37.2	13807.3	11520.8	0.45486	37.2	-770.11	41855.7	1.01874	37.2	3562.3	38529.7	0.91537
	37.3	11082.1	16304.1	0.59534	37.3	-403.44	41762.4	1.00975	37.3	296.72	34071.9	0.99137
	37.4	17286.9	18861.5	0.52178	37.4	841.58	36153.1	0.97725	37.4	5809.21	37700.7	0.86649
	37.5	15973	11098	0.40996	37.5	356.41	22840.7	0.98464	37.5	3826.84	42565.1	0.91751
	37.6	14521.2	15213.1	0.51163	37.6	-2411.92	37463.9	1.06881	37.6	806.1	39881.7	0.98019
	37.7	15261	14623.7	0.48934	37.7	-216.88	38004.3	1.00574	37.7	1062.31	39585.1	0.97387
	37.8	17529.2	13228	0.43008	37.8	1570.13	35890.9	0.95809	37.8	1344.57	40632.4	0.96797
	37.9	14132	14370.1	0.50418	37.9	3558.04	36522.4	0.91123	37.9	834.66	33652.3	0.9758
	38	13377.6	13501.9	0.50231	38	2433.05	39627.2	0.94215	38	1865.01	35178.5	0.94965
	38.1	16514	15434	0.4831	38.1	898.15	32877.1	0.97341	38.1	3274.24	36732.7	0.91816
	38.2	15968.6	18841.7	0.54127	38.2	-373.99	45220.6	1.00834	38.2	6151.53	42232.2	0.87286
	38.3	-134.48	15778.8	1.0086	38.3	-2437.14	43229.6	1.05974	38.3	3665.97	34415.5	0.90373
	38.4	2253.97	22367.3	0.90845	38.4	-2493.47	30893.8	1.0878	38.4	2314.43	39733.9	0.94496
	38.5	23.5	18293	0.99872	38.5	-84.9	35639.5	1.00239	38.5	5894.87	39691.9	0.87069
	38.6	10666.3	18768	0.63762	38.6	-1723.33	38253.5	1.04718	38.6	4045.93	38324.3	0.90451
	38.7	14475.4	15737.3	0.52088	38.7	-875.88	35819	1.02507	38.7	3438.51	38984.8	0.91895
	38.8	13149.5	15196.2	0.5361	38.8	-1309.81	35256.9	1.03858	38.8	4365.04	38979.5	0.89929
	38.9	8628.57	8693.81	0.50188	38.9	-1796.68	40502.5	1.04642	38.9	3325.44	37490.6	0.91853
	39	12844.1	12403.9	0.49128	39	409.87	39194.9	0.98965	39	864.83	36895.4	0.9771
	39.1	14600.8	15040.7	0.50742	39.1	4355.02	33317.2	0.8844	39.1	4036.99	34979.3	0.89653
	39.2	12798.7	13029.6	0.50447	39.2	1946.65	43452.6	0.95712	39.2	4278.39	32195	0.8827
	39.3	14746.4	11796.5	0.44443	39.3	2262.5	37255.6	0.94275	39.3	6196.87	36388.2	0.85448
	39.4	14795	16435.3	0.52626	39.4	1779.33	30865.7	0.94549	39.4	-701.97	34963	1.02049
	39.5	18020.4	15804.4	0.46724	39.5	2172.94	32441.8	0.93723	39.5	3936.08	37041.5	0.90395
	39.6	15162.7	13686	0.47441	39.6	-2657.77	29373.5	1.09948	39.6	5004.53	42147.1	0.89386
	39.7	19867.5	11657.6	0.36979	39.7	-3474.86	34968.6	1.11033	39.7	1468.75	36849.5	0.96167
	39.8	11007.2	16625.9	0.60167	39.8	-839.75	32535	1.02649	39.8	1655.08	39150.1	0.95944
	39.9	13760.6	13731.3	0.49947	39.9	-390.49	34804	1.01135	39.9	1878.62	40914.2	0.9561
	40	13997.8	17077.5	0.54955	40	456.63	36051.4	0.98749	40	2958.35	37033.5	0.92603
	40.1	17434.3	14243.6	0.44964	40.1	-721.91	27536.5	1.02692	40.1	4543.2	38109.4	0.89348
	40.2	14112.9	15921.9	0.53012	40.2	676.32	33477.9	0.9802	40.2	2351.81	39149.2	0.94333
	40.3	15915.5	10838.6	0.40512	40.3	-1762.5	35791.9	1.05179	40.3	2479.38	38931.5	0.94013
	40.4	14522.6	12132.2	0.45516	40.4	-93.98	34025.1	1.00277	40.4	3042.21	37914.8	0.92572
	40.5	14527.7	15573	0.51736	40.5	76.84	41953.2	0.99817	40.5	4946.16	41046.8	0.89246
	40.6	13560	11471.7	0.45829	40.6	-1293.01	42175.1	1.03163	40.6	2461.85	44286.2	0.94734
	40.7	12384.4	13629.9	0.52394	40.7	2978.82	46447.3	0.93973	40.7	3754.88	39225.7	0.91264
	40.8	10013	16613	0.62394	40.8	830.89	39422.1	0.97936	40.8	1998.02	36339.2	0.94788
	40.9	14355	18615.3	0.56461	40.9	-1334.18	34935	1.03971	40.9	3899.29	40191	0.91156
	41	13059.5	19685	0.60117	41	-1557.36	41605.2	1.03889	41	3774.38	38336.1	0.91037
	41.1	13621.5	13636.1	0.50027	41.1	-3700.14	30176.2	1.13975	41.1	2276.25	36397.2	0.94114
	41.2	15116.6	15877.3	0.51227	41.2	849.66	35311.4	0.9765	41.2	6460.23	35366.7	0.84555
	41.3	12947	11196.3	0.46374	41.3	-495.2	37446.8	1.0134	41.3	4105.87	38228.9	0.90301
	41.4	16001.9	17110.6	0.51674	41.4	-496.53	40308.3	1.01247	41.4	1633.82	34810.9	0.95517
	41.5	12373.1	8688.38	0.41252	41.5	-409.55	36570.3	1.01133	41.5	3948.69	35734.2	0.90049
	41.6	9020.07	2437.46	0.21274	41.6	1542.02	39846.7	0.96274	41.6	657	34562.9	0.98135
	41.7	14482.2	14429.8	0.49909	41.7	3053.23	32431.6	0.91396	41.7	583.24	37128.6	0.98453
	41.8	14395.1	18034.8	0.55612	41.8	-1942.12	37455.7	1.05469	41.8	1684.12	38169.2	0.95774
	41.9	13174.6	13656.7	0.50898	41.9	43.37	30896	0.9986	41.9	3770.21	38501.6	0.91081
	42	13997.2	11477.3	0.45054	42	27.53	39128.1	0.9993	42	4854.92	35511.6	0.87973
	42.1	13432.3	11614.2	0.46371	42.1	284.28	44121.4	0.9936	42.1	1416.38	38196.6	0.96424
	42.2	13976.9	16967.6	0.54832	42.2	-2272	39755	1.06061	42.2	3393.74	38131.9	0.91827
	42.3	13236	16226.5	0.55075	42.3	1203.83	33165.5	0.96497	42.3	2323.19	36804.9	0.94063
	42.4	16860.4	14053.2	0.4546	42.4	-486.9	34378	1.01437	42.4	3793.56	32157.7	0.89448
	42.5	16859.3	14902.1	0.46919	42.5	-2157.57	36781.8	1.06231	42.5	2268.56	34541.7	0.93837
	42.6	10916.5	12420.6	0.53223	42.6	203.1	51638.8	0.99608	42.6	-812.51	39276.9	1.02112
	42.7	11447.9	16218.8	0.58622	42.7	621.07	44895.6	0.98636	42.7	2593.72	30540.9	0.92172
	42.8	16887	15265.9	0.47479	42.8	-541.72	41042.8	1.01338	42.8	2636.95	40326.2	0.93862
	42.9	5341.76	18565.1	0.77656	42.9	-386.79	34268	1.01142	42.9	6149.06	36329.5	0.85524
	43	-727.51	25569.6	1.02929	43	-1043.9	41198.8	1.026	43	3019.1	38114.4	0.9266
	43.1	1633.12	18787.8	0.92003	43.1	-2486.49	39797.2	1.06664	43.1	3121.72	35963.5	0.92013
	43.2	-182.15	20916.2	1.00879	43.2	-1603.82	39990.4	1.04178	43.2	3027.16	36383.7	0.92319
	43.3	-425.49	28705.9	1.01505	43.3	-591.99	35410.8	1.017	43.3	2158.53	42019.4	0.95114
	43.4	1306.46	36201.6	0.96517	43.4	-1985.15	44447.6	1.04675	43.4	2355.21	34132.4	0.93545
	43.5	-1096.31	25319	1.04526	43.5	-4088.85	36369.4	1.12667	43.5	1852.9	35448.1	0.95033
	43.6	917.07	20132.9	0.95643	43.6	-316.26	34570.8	1.00923	43.6	3980.29	41555.5	0.91259
	43.7	-54.28	27795.4	1.00196	43.7	-384.48	24549.8	1.01591	43.7	1457.14	38233.5	0.96329
	43.8	3925.84	21524.4	0.84574	43.8	141.2	35247.5	0.99601	43.8	2031.93	35010.2	0.94515
	43.9	18454.6	11953.4	0.3931	43.9	-1513.68	34752.3	1.04554	43.9	1018.89	35579.5	0.97216
	44	15278.4	16176.2	0.51427	44	-314.34	29959.5	1.0106	44	1340.52	35560.6	0.96367
	44.1	13909.1	14625.7	0.51256	44.1	-1839.62	36905.4	1.05246	44.1	1669.64	36364.2	0.9561
	44.2	15481.8	14554.2	0.48456	44.2	-730.53	31919	1.02342	44.2	5262.71	35502.2	0.8709
	44.3	15785.3	12270.6	0.43736	44.3	-1402.68	30342.6	1.04847	44.3	1550.73	29031.4	0.94929
	44.4	18293.5	12365.9	0.40333	44.4	-435.99	36198.7	1.01219	44.4	3512.55	39433.6	0.91821
	44.5	17037.1	17797.4	0.51091	44.5	-3046.1	45509.6	1.07173	44.5	5185.9	32435.9	0.86216
	44.6	17209.9	12573.6	0.42217	44.6	-422.82	37583.8	1.01138	44.6	4343.98	32283.2	0.8814
	44.7	15535.6	13307	0.46137	44.7	-206.95	28877.7	1.00722	44.7	7041.89	41156.2	0.8539
	44.8	16489.8	12275.4	0.42674	44.8	298.42	41436.5	0.99285	44.8	3019.91	32936.5	0.91601
	44.9	12540.3	10205.8	0.44868	44.9	2011	36202.5	0.94737	44.9	4945	41776.6	0.89416
	45	11338.2	10151.5	0.47239	45	-696.22	38410	1.01846	45	5898.49	39393.8	0.86977
	45.1	14356.7	13412.1	0.48299	45.1	-528.82	36206.6	1.01482	45.1	2282.05	36466.2	0.94111
	45.2	13957.2	12454.3	0.47155	45.2	269.87	37084.7	0.99278	45.2	2836.05	33948.7	0.9229
	45.3	16268.5	13694.7	0.45705	45.3	-1406.98	32116.8	1.04582	45.3	4115.44	36919.3	0.89971
	45.4	16315.3	12507.4	0.43394	45.4	-436.4	35863.2	1.01232	45.4	2898.17	34049.6	0.92156
	45.5	16836.2	12219.1	0.42055	45.5	-1167.63	34240.3	1.0353	45.5	2575.16	30281.1	0.92162
	45.6	14598.1	14151.3	0.49223	45.6	-1551.22	33504.8	1.04855	45.6	2288.4	36950.3	0.94168
	45.7	18702.7	14922.6	0.44379	45.7	1246.6	33412.6	0.96403	45.7	2682.88	35245.5	0.92926
	45.8	13992	14823.8	0.51443	45.8	65.04	26484.6	0.99755	45.8	1510.8	39386	0.96306
	45.9	15412.8	14027.5	0.47647	45.9	-2162.91	24030.2	1.09891	45.9	4235.51	34136	0.88962
	46	11715.1	18182.9	0.60816	46	552.03	27259.1	0.98015	46	4402.63	37394.6	0.89467
	46.1	18347	11166.8	0.37836	46.1	-2854.2	33747.8	1.09239	46.1	4036.4	32777.9	0.89036
	46.2	14027.9	11758.5	0.456	46.2	-1002.99	31241.7	1.03317	46.2	1535.43	33082.6	0.95565
	46.3	13076.9	13486.4	0.50771	46.3	-2916.41	26116.2	1.12571	46.3	1149.65	38783.8	0.97121
	46.4	15376.7	12773.6	0.45376	46.4	-1557.38	31734.7	1.05161	46.4	3875.69	34606.8	0.89929
	46.5	16637.4	11476.3	0.40821	46.5	1790.99	30920.1	0.94525	46.5	6071.38	33897.6	0.8481
	46.6	15399.3	19697.6	0.56123	46.6	-722.67	31622.1	1.02339	46.6	3590.8	35508.2	0.90816
	46.7	17626.3	11581.9	0.39653	46.7	340.47	30706.1	0.98903	46.7	2727.02	31040.6	0.91924
	46.8	13946.5	12135.9	0.46529	46.8	414.02	32222	0.98731	46.8	1861.08	37191.8	0.95234
	46.9	12176.3	7759.01	0.38921	46.9	-677.39	32081.5	1.02157	46.9	3679.45	44635.2	0.92384
	47	12063.7	11228.6	0.48207	47	-2953.86	34912.8	1.09243	47	3372.56	35620.6	0.91351
	47.1	13543.5	16490.8	0.54907	47.1	-1315.19	19263.5	1.07328	47.1	122.84	43863.5	0.99721
	47.2	18883.4	14510.8	0.43453	47.2	-2505.46	30854.2	1.08838	47.2	3227.84	36727.5	0.91921
	47.3	13273.8	14071.2	0.51458	47.3	1354.44	34800.4	0.96254	47.3	4601.98	43435.1	0.9042
	47.4	13457.4	13501.2	0.50081	47.4	607.75	33654.8	0.98226	47.4	5225.89	38883.9	0.88153
	47.5	11646.3	12793.9	0.52348	47.5	-1140.71	35804.6	1.03291	47.5	3550.19	35823.7	0.90983
	47.6	15425.1	14980.5	0.49269	47.6	-3320.73	36403	1.10038	47.6	2749.73	40216.3	0.936
	47.7	15747.4	17341.8	0.52409	47.7	-1283.02	36276.3	1.03666	47.7	3954.04	34248.3	0.8965
	47.8	16073.7	11006.6	0.40644	47.8	-2604.77	53062.6	1.05162	47.8	1459.9	34895.9	0.95984
	47.9	15236.1	11470.9	0.42951	47.9	-566.04	34028.8	1.01692	47.9	2413.96	33922	0.93357
	48	14823.6	16240.6	0.52281	48	-1664.43	27966	1.06328	48	3855.77	31892.5	0.89214
	48.1	3483.17	3643.21	0.51123	48.1	-377.46	26692.3	1.01434	48.1	2525.54	38617.6	0.93862
	48.2	1737.03	1225.43	0.41365	48.2	-1105.4	35044.8	1.03257	48.2	-219.89	35387.7	1.00625
	48.3	374.07	-1405.98	--	48.3	-1608.19	24727.1	1.06956	48.3	2050.38	39077.2	0.95015
	48.4	485.81	151.36	--	48.4	-1521.54	28967.4	1.05544	48.4	3514.89	34665.9	0.90794
	48.5	945.78	1953.1	--	48.5	462.05	33217.4	0.98628	48.5	4366.46	29173.5	0.86981
	48.6	-424.55	4890.73	--	48.6	512.76	36691.8	0.98622	48.6	10969.4	35722	0.76507
	48.7	-538.64	1371.07	--	48.7	-359.92	29425	1.01238	48.7	1385.07	34320.7	0.96121
	48.8	973.17	249.03	--	48.8	-876.47	33662.4	1.02673	48.8	2308.56	38300.3	0.94315
	48.9	-166.53	146.77	--	48.9	471.98	34772.3	0.98661	48.9	3163.5	33092.9	0.91275
	49	1248.25	1843.6	--	49	-838.72	23978.6	1.03625	49	4599.34	38477.4	0.89323
	49.1	224.27	685.4	--	49.1	1232.96	26492.6	0.95553	49.1	3246.88	34027.2	0.91289
	49.2	1951.95	1490.62	--	49.2	-1667.68	29565.3	1.05978	49.2	1715.3	37734.1	0.95652
	49.3	168.16	918.29	--	49.3	-795.17	23243.2	1.03542	49.3	3687.79	37117.5	0.90962
	49.4	1637.05	1410.34	--	49.4	3979.53	2043.38	0.33927	49.4	1510.13	34065.6	0.95755
	49.5	455.51	2206.63	--	49.5	13503.4	6710.22	0.33197	49.5	3758.15	35040	0.90314
	49.6	267.67	-488.58	--	49.6	13221.6	10394.8	0.44015	49.6	1458.15	32206.2	0.95669
	49.7	-1438.73	950.94	--	49.7	29363.5	17044.8	0.36728	49.7	1457.21	36481.7	0.96159
	49.8	302.57	3334.81	--	49.8	29118.2	17484.8	0.37519	49.8	1606.67	41696.4	0.9629
	49.9	2100.63	683.08	--	49.9	38827.8	13849.5	0.26291	49.9	-1449.72	38780.4	1.03883
	50	46.1	3705.37	--	50	21095.3	16397.6	0.43735	50	3901.72	37347.3	0.90541
	50.1	731.02	1206.03	--	50.1	20625.4	13473.4	0.39513	50.1	1656.4	35498.4	0.95542
	50.2	21.65	3294.27	--	50.2	19560.4	16021.9	0.45028	50.2	3498.49	35721.5	0.9108
	50.3	372.32	-672.92	--	50.3	22440.1	15640.4	0.41072	50.3	6512.29	34841.9	0.84252
	50.4	1871.36	2496.78	--	50.4	23221.4	15261.1	0.39657	50.4	3959.86	34649.8	0.89744
	50.5	-366.87	3765.41	--	50.5	42101.8	17307.1	0.29132	50.5	2922.32	32968.1	0.91858
	50.6	213.18	371.88	--	50.6	26002	14762.6	0.36214	50.6	5065.77	38822.9	0.88458
	50.7	-924.81	1020.31	--	50.7	21730.6	13158.1	0.37715	50.7	5500.47	33723.3	0.85977
	50.8	-313.6	231.68	--	50.8	20203.5	14298.7	0.41443	50.8	2033.02	36871.9	0.94774
	50.9	-94.02	909.69	--	50.9	19064	15491.9	0.44831	50.9	3774.67	40507.2	0.91476
	51	-1241.24	3905.61	--	51	17428.1	10461	0.37509	51	1291.02	35736.9	0.96513
	51.1	-165.39	1779.41	--	51.1	21208.8	14376.3	0.404	51.1	3895	41218.6	0.91366
	51.2	-647.89	1537.31	--	51.2	18326.2	18287.1	0.49947	51.2	-234.69	38886.4	1.00607
	51.3	1177.91	1178.08	--	51.3	15801	9922.84	0.38574	51.3	3320.65	37548.6	0.91875
	51.4	-102.46	3705.21	--	51.4	20917.5	12883.8	0.38116	51.4	2952.57	39938.8	0.93116
	51.5	1067.91	3840.88	--	51.5	18003	12496.9	0.40974	51.5	2072.21	34152.1	0.9428
	51.6	320.13	-2462.09	--	51.6	38753.2	15859.2	0.2904	51.6	3719.02	31710.7	0.89503
	51.7	814.05	2217.51	--	51.7	33322.9	17103.9	0.33918	51.7	753.87	32163.8	0.9771
	51.8	-1050.18	2405.61	--	51.8	36206.8	13084.5	0.26545	51.8	3388.6	32828.3	0.90644
	51.9	1043.06	1281.94	--	51.9	27354.3	15001.6	0.35418	51.9	2696.31	33019.2	0.92451
	52	60.62	2250.08	--	52	29702.6	15731.7	0.34625	52	1666.62	35764.2	0.95547
	52.1	-627.86	1432.58	--	52.1	27055.3	16967.5	0.38543	52.1	1836.98	31479.6	0.94486
	52.2	-417.95	1269.41	--	52.2	37070.8	11564.7	0.23778	52.2	1802.73	32838.1	0.94796
	52.3	-201.95	2043.64	--	52.3	20681.2	11721.5	0.36174	52.3	3768.45	33761.7	0.89959
	52.4	-962.13	2073.16	--	52.4	44673.1	22400.4	0.33397	52.4	1998.29	35226.3	0.94632
	52.5	-419.46	1118.16	--	52.5	27500.9	17684.9	0.39138	52.5	3337.47	33904.8	0.91038
	52.6	805.33	1470.79	--	52.6	29548.3	11010.8	0.27148	52.6	2486.26	31102.9	0.92598
	52.7	-73.48	1056.56	--	52.7	24198.3	13710.4	0.36167	52.7	3723.39	33987.8	0.90127
	52.8	1858.78	3057.61	--	52.8	37222.8	18199	0.32837	52.8	1180.29	33481.2	0.96595
	52.9	301.46	-1058.7	--	52.9	27343.1	14342.8	0.34407	52.9	3408.89	36528.8	0.91464
	53	1122.85	1235.09	--	53	28790.8	13716.5	0.32269	53	3022.17	31777.7	0.91316
	53.1	106.37	2633.92	--	53.1	24492	15867.2	0.39315	53.1	-20.24	33875.3	1.0006
	53.2	-519.32	4567.29	--	53.2	30329.9	17586.8	0.36703	53.2	4812.91	41113.1	0.8952
	53.3	324.85	2840.31	--	53.3	35146.9	20590.3	0.36942	53.3	2790.94	33398.2	0.92288
	53.4	-438.67	624.46	--	53.4	33215.6	16265.5	0.32872	53.4	1305.52	34985.3	0.96403
	53.5	-852.16	1017.98	--	53.5	36099.5	12345.8	0.25484	53.5	5130.96	39062.1	0.8839
	53.6	1523.44	2148.82	--	53.6	30594.9	17874.9	0.36878	53.6	2425.15	33801.4	0.93306
	53.7	-428.49	1600.9	--	53.7	38364.3	9130.25	0.19224	53.7	3572.7	36326.1	0.91046
	53.8	-286.81	1909.91	--	53.8	32404.2	18609.1	0.36479	53.8	4981.19	34256.5	0.87305
	53.9	1278.24	1235.24	--	53.9	36988.4	17094.3	0.31608	53.9	3163.87	35522.4	0.91822
	54	687.86	1579.72	--	54	25397.7	14005.3	0.35544	54	1086.01	28703.8	0.96354
	54.1	2183.41	4365.12	--	54.1	42785.1	18050.9	0.29671	54.1	2713.08	32798.7	0.9236
	54.2	2287.59	1114.65	--	54.2	27720.8	15431	0.3576	54.2	6765.75	35973.4	0.8417
	54.3	1766.09	1013.55	--	54.3	27839.8	18113.8	0.39418	54.3	3767.92	30585.4	0.89032
	54.4	-2571.05	3513.9	--	54.4	25134.3	16735.8	0.39971	54.4	3482.25	40824.4	0.92141
	54.5	136.64	370.62	--	54.5	25949.8	18289.3	0.41342	54.5	619.16	31675	0.98083
	54.6	148.64	3268.44	--	54.6	29913.9	13949.4	0.31802	54.6	1304.1	38452.4	0.9672
	54.7	-501.96	1893.72	--	54.7	30822.7	16091	0.34299	54.7	2602.59	31428.5	0.92352
	54.8	-1598.18	4022.17	--	54.8	22054.3	12796.6	0.36718	54.8	3559.9	33727.9	0.90453
	54.9	-159.44	1450.88	--	54.9	21332.2	13855.7	0.39376	54.9	2098.57	34451.1	0.94258
	55	99.94	3713.85	--	55	15208.5	9213.58	0.37726	55	2828.27	32894.9	0.92083
	55.1	192.62	-356.15	--	55.1	4880.42	3952.23	0.44746	55.1	2497.06	34105.9	0.93178
	55.2	-441.15	834.34	--	55.2	27435	15676.5	0.36363	55.2	736.32	36178.5	0.98005
	55.3	-1586.27	788.9	--	55.3	23594.9	16545.3	0.41219	55.3	1904.94	27674.3	0.9356
	55.4	-1111.42	218.33	--	55.4	33279.9	13757.3	0.29248	55.4	3810.36	30428	0.88871
	55.5	-188.4	808.91	--	55.5	19457.9	19281.4	0.49772	55.5	2437.29	25232.9	0.91192
	55.6	433.4	1518.15	--	55.6	25004.2	14013.5	0.35916	55.6	4348.36	32237.9	0.88115
	55.7	-274.62	685.9	--	55.7	29067.8	18120.2	0.384	55.7	2246.2	36325.6	0.94177
	55.8	964.69	2392.73	--	55.8	26263.8	16577.8	0.38696	55.8	1896.99	35392.1	0.94913
	55.9	-122.13	2880.93	--	55.9	26767.8	17304.6	0.39264	55.9	3148.44	35247.5	0.918
	56	45.8	1984.06	--	56	11154.9	5177.22	0.317	56	585.08	39471.2	0.98539
	56.1	110.11	364.24	--	56.1	-1276.8	1564.85		56.1	3421.15	42261.2	0.92511
	56.2	-415.88	-691.51	--	56.2	-414.24	1423.67		56.2	3587.76	32582.3	0.90081
	56.3	-321.19	3041.81	--	56.3	-1902.49	4218.67		56.3	1655.89	35755.2	0.95574
	56.4	205.68	2053.39	--	56.4	450.68	852.65		56.4	3618.05	37948.1	0.91296
	56.5	-333.27	3115.13	--	56.5	1223.55	1187.52		56.5	3145.03	37666.3	0.92294
	56.6	962.47	692.06	--	56.6	-2002.48	-1912.43		56.6	5666.75	36797.6	0.86655
	56.7	-1377.84	2889.7	--	56.7	1778.79	-1306.58		56.7	1214.42	30848.7	0.96212
	56.8	3563.06	-0.35	--	56.8	-1948.52	599.69		56.8	2894.06	36524.2	0.92658
	56.9	1924.56	31.94	--	56.9	218.83	-491.77		56.9	1810.53	41058.2	0.95777
	57	-1192.23	1330.16	--	57	-805.49	-1448.49		57	1854.11	33677.6	0.94782
	57.1	-418.25	4824.18	--	57.1	-467.72	-1500.61		57.1	3374.56	37744.5	0.91793
	57.2	732.49	3858.36	--	57.2	101.48	-413.27		57.2	2494.88	38715.8	0.93946
	57.3	-399.56	3041.31	--	57.3	1695.51	1084.34		57.3	787.14	34830.2	0.9779
	57.4	-465.49	-1181.64	--	57.4	-1744.18	-658.57		57.4	2694.51	23431.6	0.89687
	57.5	-475.77	2967.92	--	57.5	2.98	3890.34		57.5	7153.01	36806.1	0.83728
	57.6	184.11	5664.85	--	57.6	-1288.64	-1020.45		57.6	2313.01	33525.5	0.93546
	57.7	-690.8	5912.83	--	57.7	-468.75	-215.68		57.7	4634.58	26233.2	0.84986
	57.8	-748.38	3438.59	--	57.8	562.21	1186.86		57.8	2292.4	35940	0.94004
	57.9	663.26	1830.29	--	57.9	585.16	-499.83		57.9	2775.62	39496.5	0.93434
	58	2658.6	1828.27	--	58	-1181.4	2731.61		58	1789.44	38553.9	0.95564
	58.1	-1579.9	3441.7	--	58.1	-1659	219.71		58.1	5120.62	39005.6	0.88396
	58.2	-1371.51	2316.47	--	58.2	-468.31	58.57		58.2	-406.81	36803.6	1.01118
	58.3	-430.64	1082.88	--	58.3	-1740.25	62.82		58.3	2320.74	36638.8	0.94043
	58.4	-491.59	1223.65	--	58.4	-2329.64	893.92		58.4	2145.12	34769.9	0.94189
	58.5	-584.38	-264.93	--	58.5	-2285.65	434.52		58.5	2207.47	38786.6	0.94615
	58.6	312.62	1565.74	--	58.6	-2502.07	657.81		58.6	3665.62	31869.7	0.89685
	58.7	-2230.41	2245.43	--	58.7	508.68	216.1		58.7	1566.59	33975.3	0.95592
	58.8	-1458.85	3478.66	--	58.8	-482.75	1050.77		58.8	2094.52	37747.6	0.94743
	58.9	-603.84	3350.88	--	58.9	-996.17	1519.12		58.9	3742.87	36584.1	0.90719
	59	-464.23	2312.7	--	59	-1256.58	-1574.63		59	284.4	36897.9	0.99235
	59.1	-405.19	3818.79	--	59.1	1128.4	181.28		59.1	1824.79	40801.8	0.95719
	59.2	620.65	1414.14	--	59.2	539.51	-1284.51		59.2	3475.21	39812.2	0.91972
	59.3	160.28	-875.23	--	59.3	-1313.82	-2725.72		59.3	1780.55	39448.6	0.95681
	59.4	411.25	2057.69	--	59.4	226.9	3215.3		59.4	4530.12	36781.6	0.89034
	59.5	2079.19	575.55	--	59.5	-403.95	667.11		59.5	3183.39	39153.1	0.92481
	59.6	945.18	320.1	--	59.6	-1101.15	-891.69		59.6	-153.93	40875.2	1.00378
	59.7	-628.79	2027.93	--	59.7	-1439.83	2186.69		59.7	4723.71	34550.3	0.87972
	59.8	443.7	1143.67	--	59.8	-1068.77	1732.48		59.8	1952.72	37837.4	0.95092
	59.9	1063.03	2274.8	--	59.9	341.17	1407.65		59.9	5119.74	38628.4	0.88297
	60	-353.5	-1468.35	--	60	-508.94	-1298.94		60	2839.14	40025.3	0.93376
	60.1	-169.7	663.27	--	60.1	-1900.17	1641.48		60.1	3354.3	33247.3	0.90836
	60.2	1404.78	1673.74	--	60.2	84.65	652.59		60.2	2820.42	38111.4	0.93109
	60.3	1508.71	2257.35	--	60.3	-978.16	954.54		60.3	-370.34	38950	1.0096
	60.4	-903.78	849.35	--	60.4	-3099.15	-656.51		60.4	2957.03	44537.6	0.93774
	60.5	692.63	362.76	--	60.5	-3320.85	-1495.53		60.5	2762.96	34391.6	0.92564
	60.6	1102.52	1615.8	--	60.6	1263.23	1995.94		60.6	4378.95	37269.6	0.89486
	60.7	-64.18	3198.64	--	60.7	-250.23	-1820.55		60.7	2523.52	37008.1	0.93616
	60.8	1934.58	2566.99	--	60.8	1492.36	2594.76		60.8	1634.03	41690.1	0.96228
	60.9	2328.4	2285.42	--	60.9	-2164.84	3368.26		60.9	6232	35556.6	0.85087
	61	1711.78	2180.3	--	61	-12.35	3257.66		61	3287.39	31404.7	0.90524
	61.1	-405.86	807.44	--	61.1	1220.42	349.79		61.1	769.26	35464	0.97877
	61.2	-2047.57	-1115.52	--	61.2	-1208.46	1614.04		61.2	3571.28	29376.7	0.89161
	61.3	674.79	390.31	--	61.3	960.86	1650.48		61.3	5069.76	32857	0.86633
	61.4	-878.79	5964.2	--	61.4	653.06	-1913.42		61.4	3572.56	30404.7	0.89485
	61.5	558.59	49.2	--	61.5	-240.71	999.68		61.5	2718.31	25733.7	0.90446
	61.6	-7.9	1265.08	--	61.6	-1944.92	403.46		61.6	2622.34	33225.6	0.92685
	61.7	672.73	1558.72	--	61.7	-687.33	341.65		61.7	2706.29	13998.5	0.83799
	61.8	-515.95	572.18	--	61.8	-263.1	1206.05		61.8	3179.61	-1783.65	--
	61.9	63.29	2163.58	--	61.9	-2160.41	-461.42		61.9	5624.55	-1024.87	--
	62	-594.75	4611.1	--	62	-3356.31	1088.19		62	2901.04	-2696.55	--
	62.1	-752.21	2612.94	--	62.1	-2851.29	2748.53		62.1	4211.85	-3920.88	--
	62.2	-323.47	-1955.42	--	62.2	131.27	-967.63		62.2	3152.09	16181.9	--
	62.3	-174.48	2114.06	--	62.3	-1770.46	1145.34		62.3	11087.8	-5138.81	--
	62.4	234.1	607.15	--	62.4	1402.76	1203.31		62.4	9262.82	-1330.45	--
	62.5	-636.98	2410.98	--	62.5	-228.88	2959.12		62.5	8180.5	-4522.48	--
	62.6	-384.69	1744.09	--	62.6	-43.56	375.94		62.6	8371.73	-4125.53	--
	62.7	-175.62	2424.03	--	62.7	-2021.94	1018.7		62.7	8135.14	-3641.36	--
	62.8	81.9	4065.28	--	62.8	-2324.97	1547.03		62.8	7276.84	-3453.34	--
	62.9	-1611.86	3199.78	--	62.9	-482.08	2629.78		62.9	5758.2	-2004.93	--
	63	-799.51	2849.28	--	63	-344.69	3476.68		63	6532.54	-3714.06	--
	63.1	880.89	519.75	--	63.1	-2879.57	3537.99		63.1	10647.7	-3062.84	--
	63.2	-223.47	-1452.57	--	63.2	-1752.31	3258.75		63.2	21446.1	-3465.1	--
	63.3	551.86	-1537.17	--	63.3	412.35	1020.63		63.3	24014	-3349.45	--
	63.4	2029.24	2830.3	--	63.4	-143.78	1287.65		63.4	20749.7	-2568.78	--
	63.5	128.54	2073.71	--	63.5	-3319.41	4016.67		63.5	20872.7	-4028.47	--
	63.6	71.97	909.33	--	63.6	-253.13	2332.54		63.6	23342.5	-2527.38	--
	63.7	1094.66	1317.61	--	63.7	1101.96	2776.63		63.7	21369.9	-2015.26	--
	63.8	-735.92	1559.47	--	63.8	-533.76	3547.81		63.8	26190.1	-3987.56	--
	63.9	-1664.75	1368.82	--	63.9	-876.64	2152.53		63.9	34138.3	-3740.06	--
	64	-461.06	1930.21	--	64	-887.97	1298.15		64	23544.2	-5571.17	--
	64.1	-773.37	4395.88	--	64.1	-51.36	495.98		64.1	24147.9	-3202.47	--
	64.2	1708.9	1613.05	--	64.2	-4095.26	282.15		64.2	23485.6	58.97	--
	64.3	-1312.21	3468.16	--	64.3	-2735.02	1062.11		64.3	19347.5	-2481.34	--
	64.4	-471.19	1805.98	--	64.4	756.39	1708.48		64.4	24279.5	-3710.92	--
	64.5	2232.22	3579.9	--	64.5	8.9	-1600.48		64.5	24481.3	-2223.52	--
	64.6	72.82	3016.57	--	64.6	-539.93	-2967.54		64.6	18403	-1610.76	--
	64.7	325.1	4713.13	--	64.7	808.93	-135.8		64.7	19618.7	-1763.9	--
	64.8	779.06	2719.7	--	64.8	118.6	1756.41		64.8	24651.5	-1529.2	--
	64.9	574.86	1298.33	--	64.9	-3040.76	706.37		64.9	20104.7	-4174.77	--
	65	-682.01	707.37	--	65	-382.9	1619.49		65	25773.3	-2620.77	--
	65.1	-602.64	762.44	--	65.1	-2774.04	-28.58		65.1	18646.9	-1079.4	--
	65.2	-2600.27	169.32	--	65.2	-1038.86	758.81		65.2	17290.7	-4236.97	--
	65.3	3144.22	526.57	--	65.3	554.8	-1428.23		65.3	24287.7	-4891.04	--
	65.4	1030.34	1165.78	--	65.4	-1388.46	-316.01		65.4	17711.7	-4288.34	--
	65.5	853.67	1381.63	--	65.5	2716.67	-574.79		65.5	21606.2	-3919.08	--
	65.6	-1398.39	1521.52	--	65.6	-124.64	-226.46		65.6	22281.5	-1307.5	--
	65.7	-1393.9	3137.02	--	65.7	-1451.36	-1061.82		65.7	20203.5	-2056.99	--
	65.8	-1177.72	2726.18	--	65.8	-343.69	-2168.43		65.8	24353.1	-6480.34	--
	65.9	-1534.34	3389.67	--	65.9	-1171.25	3115.57		65.9	23121.9	-63.24	--
	66	833.49	1404.5	--	66	-3341.24	1458.54		66	30693.2	-3038.51	--
	66.1	70.42	1125.61	--	66.1	-1921.84	-234.64		66.1	33400.5	2059.66	--
	66.2	625.75	-419.95	--	66.2	-2638.68	29.98		66.2	33227.2	-1143.13	--
	66.3	-660.55	1606.89	--	66.3	-3435.23	488.66		66.3	30963.8	-2654.11	--
	66.4	-412.46	2674.28	--	66.4	-1650.94	1975.45		66.4	28695.3	-1079.51	--
	66.5	-37.7	1568.84	--	66.5	-2351.01	920.83		66.5	32232.8	1054.94	--
	66.6	-821.18	4428.5	--	66.6	-3786.27	62.36		66.6	27611.2	-1748.79	--
	66.7	1249.98	1199.42	--	66.7	-2820.78	1113.4		66.7	23281.6	-120.13	--
	66.8	-1324.93	3300.73	--	66.8	-1413.89	-1911.87		66.8	32641.4	1926.96	--
	66.9	229.92	7040.81	--	66.9	-426.75	3466.74		66.9	30601.5	-945.38	--
	67	-413.94	4565.16	--	67	619.97	1722.55		67	37754.3	-1623.16	--
	67.1	-1496.23	2832.18	--	67.1	-2245.93	1430.13		67.1	28911.5	-1465.59	--
	67.2	931.09	-423.56	--	67.2	1850.44	375.38		67.2	34702.9	-726.12	--
	67.3	-270.28	1599.34	--	67.3	-1357.15	2527.28		67.3	33338.4	-1488.38	--
	67.4	165.99	-556.47	--	67.4	116.82	-384.78		67.4	35414	1051.18	--
	67.5	1963.24	2552.94	--	67.5	-1513.22	-826.74		67.5	18064.1	-2528.84	--
	67.6	-40.85	1234.84	--	67.6	-1436.86	360.61		67.6	17836.4	-864.14	--
	67.7	-1104.79	2706.82	--	67.7	-150.1	588.98		67.7	25373.1	-2314.32	--
	67.8	81.27	2303.22	--	67.8	1070.61	219.08		67.8	20615.1	-4036.99	--
	67.9	1786.36	1767.9	--	67.9	-3632.39	-618.04		67.9	22802.4	-988.42	--
	68	1087.72	-669.52	--	68	-1099.83	2011.24		68	16117	-3439.95	--
	68.1	640.57	2265	--	68.1	-3484.65	357.43		68.1	21128.2	-4502.82	--
	68.2	1611.03	257.53	--	68.2	2881.73	2670.83		68.2	21029.9	-1542.6	--
	68.3	221.93	2801.1	--	68.3	-728.84	593.9		68.3	16849.8	-1968.03	--
	68.4	3.25	1648.84	--	68.4	239.44	893.54		68.4	21274.5	-2643.22	--
	68.5	-75.21	1215.46	--	68.5	-49.86	904.33		68.5	19549.1	-3310.27	--
	68.6	-277.63	679.96	--	68.6	-4415.78	137.66		68.6	20696.6	1690.78	--
	68.7	126.3	2669.43	--	68.7	-1283.76	-1418.19		68.7	23698.9	-3440.35	--
	68.8	1792.32	1002.44	--	68.8	-2209.97	656.21		68.8	14964	-2962.53	--
	68.9	1017.67	3504.62	--	68.9	152.52	-2427.58		68.9	19477.1	-2016.96	--
	69	-522.39	864.1	--	69	-221.98	1871.4		69	21415.8	-3801.99	--
	69.1	2350.19	1165.78	--	69.1	-2800.65	2887.97		69.1	21857.8	-2378.15	--
	69.2	-1070.24	2164.25	--	69.2	-1238.02	3012.28		69.2	22871.1	-3033.14	--
	69.3	-614.31	1563.12	--	69.3	471.24	3311.7		69.3	24675.8	1383.4	--
	69.4	-197.5	519.23	--	69.4	2759.87	514.48		69.4	21641.6	-2563.86	--
	69.5	542.75	61.04	--	69.5	-3189.5	1682.9		69.5	21700	-6049.36	--
	69.6	1351.62	2014.96	--	69.6	-1271.61	-382.39		69.6	18567.5	-2827.22	--
	69.7	-558.48	2460.53	--	69.7	-1861.06	306.14		69.7	22339.6	602.3	--
	69.8	-1185.84	-1459.54	--	69.8	-1319.04	642.15		69.8	19778.1	-3580.23	--
	69.9	-35.94	4592.33	--	69.9	153.18	964.77		69.9	21003.4	-253.96	--
	70	-409.57	1730.17	--	70	-2569.3	742.57		70	16678.6	-3506.79	--
	70.1	-1085.79	2243.43	--	70.1	-902.8	772.39		70.1	23964.2	-1492.31	--
	70.2	431.53	-1555.96	--	70.2	-1054.42	1962.2		70.2	19499.5	-2189.07	--
	70.3	2067.19	2286.48	--	70.3	-1876.13	1470.9		70.3	20871.1	1340.46	--
	70.4	1239.54	1383.52	--	70.4	-673.12	4160.52		70.4	23336.3	-5845.08	--
	70.5	365.03	2306.72	--	70.5	1359.59	-3424.86		70.5	18889.8	-1935.91	--
	70.6	-1420.69	398.52	--	70.6	-2246.75	-589.45		70.6	16117.4	-924.04	--
	70.7	-1855.85	-26.45	--	70.7	-2003.77	-476.01		70.7	20189.8	-3000.93	--
	70.8	573.42	2943.28	--	70.8	-2355.31	1483.45		70.8	18985.4	-480.2	--
	70.9	59.7	-562.09	--	70.9	-2781.71	-337.85		70.9	18393.8	-1811.63	--
	71	514.71	2444.69	--	71	415.25	936.8		71	25165.1	-2445.63	--
	71.1	1485.67	1256.1	--	71.1	-1532.29	4916.46		71.1	21949.3	-1030.61	--
	71.2	2759.75	-2200.51	--	71.2	-89.52	4351.86		71.2	23540.6	-1827.54	--
	71.3	396.29	3918.25	--	71.3	-3171.34	-922.79		71.3	19470.7	-2954.54	--
	71.4	1402.84	-530.66	--	71.4	-433.78	1281.9		71.4	23638.1	1514.24	--
	71.5	-136.73	3481.89	--	71.5	-1560.12	2740.62		71.5	22413	-4191.53	--
	71.6	775.6	3197.73	--	71.6	-1657.52	2719.02		71.6	20009.2	-3715.32	--
	71.7	-616.11	2278.73	--	71.7	-2183.62	184.46		71.7	23483.7	-332.64	--
	71.8	1003	2449.21	--	71.8	913.15	223.02		71.8	26237.3	-534.81	--
	71.9	-593.52	-502.57	--	71.9	-651.12	338.2		71.9	24057.1	-4704.51	--
	72	916.5	1104.77	--	72	-3462.15	1293.23		72	17930.2	-2010.75	--
	72.1	-1502.03	1349.37	--	72.1	-647.84	-841.33		72.1	24103.1	-1201.58	--
	72.2	500.34	3764.08	--	72.2	-486.76	3604.11		72.2	26230.2	-1639.02	--
	72.3	-245.39	1580.84	--	72.3	-233.34	-588.03		72.3	21632.6	479.1	--
	72.4	1087.85	2816.47	--	72.4	-566.74	903.92		72.4	22404	-6129.99	--
	72.5	592.69	521.35	--	72.5	-921.53	827.89		72.5	22437.6	-395.06	--
	72.6	934.4	2157.35	--	72.6	-435.32	2088.28		72.6	22204.5	-2001.45	--
	72.7	-286.53	2091.44	--	72.7	-2197.15	2441.08		72.7	22713.4	-2685.19	--
	72.8	-495.16	1694.4	--	72.8	-1492.77	2818.9		72.8	19104	-3710.93	--
	72.9	942.17	2588.27	--	72.9	-2188.12	-1253.99		72.9	30761.1	-3861.7	--
	73	-917.01	-3042.53	--	73	-791.41	-2169.6		73	22861.3	-3201.58	--
	73.1	-575.5	2926.99	--	73.1	-1188.04	48.36		73.1	19187.7	-1413.28	--
	73.2	671.48	1003.57	--	73.2	413.54	1961.47		73.2	29588.6	-662.11	--
	73.3	-2115.06	1212.45	--	73.3	-1541.67	-1029.96		73.3	23182.6	-1368.85	--
	73.4	1248.25	977.53	--	73.4	-2501.03	1419.94		73.4	28461.7	-1772.87	--
	73.5	-461.47	2203.91	--	73.5	-2194.11	1658.32		73.5	28513.5	1448.11	--
	73.6	-1987.16	3445.43	--	73.6	129.16	2017.35		73.6	23814.5	-1701.79	--
	73.7	535.37	2281.71	--	73.7	-1385.07	537.57		73.7	27240.2	-4331.19	--
	73.8	868.88	947.68	--	73.8	-538.7	2309.65		73.8	26213.1	-1685.9	--
	73.9	-460.81	2058.47	--	73.9	-1337.46	376.76		73.9	17851.5	-1732.44	--
	74	-4139.1	4397.75	--	74	386.49	237.5		74	22563.3	-270.47	--
	74.1	-3444.24	3457.02	--	74.1	-2920	2548.94		74.1	26887	-1004.27	--
	74.2	-342.4	2017.52	--	74.2	-348.29	157.4		74.2	16769.7	230.5	--
	74.3	2471.26	-712.43	--	74.3	1199.59	550.34		74.3	23727.3	-1593.4	--
	74.4	20.27	943.51	--	74.4	-1743.93	1990.56		74.4	25013.6	-2229.7	--
	74.5	188.26	1273.64	--	74.5	-4870.26	1898.32		74.5	27458.9	-3009.94	--
	74.6	-2021.74	449.29	--	74.6	-13.74	843.17		74.6	32405.1	79.8	--
	74.7	-676.48	2011.3	--	74.7	-1475.58	1172		74.7	25822.5	-2280.79	--
	74.8	-3198.77	2129.28	--	74.8	-406.12	4429.61		74.8	19486	-4447.71	--
	74.9	-2306.65	2893.26	--	74.9	-1013.67	1169.21		74.9	19444.6	-1183.61	--
	75	-1396.12	-100.18	--	75	-1518.11	1056.9		75	18156.5	-2602.03	--
	75.1	12.89	4392.2	--	75.1	385.82	435.98		75.1	20868.4	-1636.02	--
	75.2	-1364.3	-1699.79	--	75.2	-1223.03	1680.66		75.2	22285.8	-2940.84	--
	75.3	333.06	3041.62	--	75.3	-497.66	1228.46		75.3	25425	-2462.31	--
	75.4	-3543.67	2421.01	--	75.4	1065.02	2894.02		75.4	19922	-2805.77	--
	75.5	-2184.07	3456.71	--	75.5	-1267.88	671.97		75.5	22108.5	-3225.88	--
	75.6	-1488.09	1064.12	--	75.6	-611.23	2959.79		75.6	23320.8	-3278.44	--
	75.7	-2310.46	981.32	--	75.7	-1734.2	-732.68		75.7	19373.8	-2970.99	--
	75.8	-1608	1036.62	--	75.8	-473.89	140.91		75.8	22965.9	-4280.4	--
	75.9	-1158.3	1208.21	--	75.9	-2538.5	-104.83		75.9	27555.2	-2071.96	--
	76	-2253.09	2907.13	--	76	2962.15	1423.25		76	23819.9	-2049.64	--
	76.1	-745.84	-726.67	--	76.1	-1754.13	11.38		76.1	20240.9	-2187.72	--
	76.2	-481.76	2180.59	--	76.2	356.03	4279.94		76.2	20853.7	-3351.21	--
	76.3	-1379.65	1280.43	--	76.3	-546.36	-765.49		76.3	25941.4	-1968.41	--
	76.4	-3422.81	260.77	--	76.4	-1912.87	1220.68		76.4	21375.2	-2477.69	--
	76.5	-1553.4	1653.31	--	76.5	-3411.69	951.95		76.5	23298.4	-131.5	--
	76.6	-190.75	2872	--	76.6	76.89	2428.24		76.6	19647.2	-4720.88	--
	76.7	-2051.83	3469.01	--	76.7	-1787.23	77.56		76.7	23301.5	919.33	--
	76.8	-1086.59	-74.46	--	76.8	-855.5	-775.29		76.8	24169	-585.99	--
	76.9	-316.85	1480.64	--	76.9	-1729.27	-666.85		76.9	29801.8	756.28	--
	77	237.04	2785.06	--	77	-942.45	-424.17		77	24971	-1316.54	--
	77.1	-737.59	4203.05	--	77.1	-2139.83	44.63		77.1	26058.1	-2384.56	--
	77.2	-2195.49	1769.81	--	77.2	-1891.71	6394.97		77.2	22181.5	-2390.97	--
	77.3	-952.12	1498.55	--	77.3	-486.88	2482.36		77.3	27983.9	-2293.93	--
	77.4	-399.26	3142.78	--	77.4	885.11	-1068.56		77.4	18525.1	-758.54	--
	77.5	-218.64	-588.08	--	77.5	-983.77	-270.99		77.5	20292.3	-1005.24	--
	77.6	422.37	3016.55	--	77.6	-1005.49	5653.87		77.6	31847.3	-494.38	--
	77.7	-1943.09	2390.82	--	77.7	-473.5	-637.51		77.7	24090.1	-2194.66	--
	77.8	-653.56	1546.58	--	77.8	1062.87	-400.9		77.8	19992.1	-952.69	--
	77.9	312.13	2689.06	--	77.9	1276.96	1565.29		77.9	23772.3	-1571.68	--
	78	-1175.3	1055.06	--	78	3396.35	-61.32		78	24936.5	-1882.33	--
	78.1	-1208.24	2860.3	--	78.1	475.83	816.35		78.1	24106.1	-1226.59	--
	78.2	-2533.94	2823.12	--	78.2	750.42	2151.47		78.2	21599.5	-2388.66	--
	78.3	-1990.97	434.66	--	78.3	-1487.53	551.78		78.3	22103.7	-794.26	--
	78.4	-1192.95	2228.88	--	78.4	-136.95	1497.82		78.4	18452	-1115.46	--
	78.5	1147.7	2027.12	--	78.5	-2922.32	1716.13		78.5	27406.9	-3755.57	--
	78.6	-1853.09	1721.09	--	78.6	-978.41	-893.93		78.6	18047.2	-995.79	--
	78.7	-2244.53	1132.24	--	78.7	-755.58	475.44		78.7	19088	-3345.31	--
	78.8	-1926.61	-189.22	--	78.8	-2058.48	-1810.52		78.8	20024.5	-3584.21	--
	78.9	-887.52	318.53	--	78.9	2073.02	-1349.3		78.9	19774.4	-1822.27	--
	79	-460.14	3106.3	--	79	-634.92	-57.12		79	16947.9	-2694.03	--
	79.1	-1065.98	1477.97	--	79.1	894.81	306.78		79.1	15910	-5525.96	--
	79.2	-78.08	4940.59	--	79.2	-258.97	2427.07		79.2	13678.4	135.48	--
	79.3	-2311.91	2943.55	--	79.3	-252.73	-2056.88		79.3	19761.2	-4099.13	--
	79.4	854.38	2283.34	--	79.4				79.4	17320.2	-4113.05	--
	79.5	-298.63	1907.98	--	79.5				79.5	16382.4	-3922.46	--
	79.6	356.78	1390.92	--	79.6				79.6	15265.5	-3690.21	--
	79.7	-2251.15	1335.89	--	79.7				79.7	20020.7	-3093.72	--
	79.8	-2695.13	5419.45	--	79.8				79.8	20443.9	-1998.69	--
	79.9				79.9				79.9	21311.7	-1971.71	--
									--	20406.3	-1706.89	--
									--	22975.3	-2438.95	--
									--	16067.7	-3417.51	--
									--	19395.2	-4571.03	--
									--	17449.8	-2466.07	--
									--	13799.9	-3259.01	--
									--	19184.6	-2167.94	--
									--	20461.8	-4780.99	--
									--	20151.2	-754.28	--
									--	16673.5	-2524.84	--
									--	17511.8	-1620.79	--
									--	19838.7	-3854.55	--
									--	19653.1	834.41	--
									--	11734.1	-3717.88	--
									--	14150.6	-629.51	--
									--	24433.3	-3419.39	--
									--	21552.6	-386.31	--
									--	21697.9	-4742.58	--
									--	18604.7	-3397.11	--
									--	18578.3	-1551.45	--
									--	12565.4	-4201.36	--
									--	13711.9	-4644.93	--
									--	21411.5	-4755.75	--
									--	23501.5	-1564.99	--
									--	25551.3	-3261.95	--
									--	26438.8	-2336.47	--
									--	18302.3	-3990.3	--
									--	22874	-3529.09	--
									--	22876.9	-3339.58	--
									--	14235.6	-1286.04	--
									--	20132.8	-7727.39	--
									--	21674	-956.56	--
									--	24750.3	625.55	--
									--	20325.9	-4505.04	--
									--	20695.7	-340.42	--
									--	21979.5	-1165.65	--
									--	23866.9	-2416.54	--
									--	18038.2	-3533.89	--
									--	22102.9	-1831.88	--
									--	21707.9	-3517.36	--
									--	18485.2	-3169.79	--
									--	19097.1	-4180.06	--
									--	22180.2	-1306.01	--
									--	25511.4	-1593.23	--
									--	27169.5	-2014.32	--
									--	22366.5	-3678.73	--
									--	26737.7	-6006.24	--
									--	26065.2	-5230.77	--
									--	25747	-1892.22	--
									--	4980.01	-1542.65	--
									--	2641.07	-5046.12	--
									--	3635.39	-5112.38	--
									--	4103.41	-5439.89	--
									--	7150.33	-6191.06	--
									--	4224.24	-4580.02	--
									--	9179.28	-3995.24	--
									--	5483.68	-2147.64	--
									--	9621.44	-7201.19	--
									--	7583.9	-1351.66	--
									--	6611.59	-5314.3	--
									--	3633.9	-3395.99	--
									--	6555.75	-1002.37	--
									--	7093.8	-4881.55	--
									--	27666.4	-1400.61	--
									--	28379.6	-3858.5	--
									--	21568.9	-2092.78	--
									--	23092.1	-4131.03	--
									--	22304	-4178.35	--
									--	26919	-4345.96	--
									--	24873	-792.19	--
									--	17085.2	-2702.1	--
									--	23446.9	-3759.63	--
									--	20879.9	-3774.12	--
									--	20468.8	-3056.1	--
									--	16090.2	-968.4	--
									--	14578.3	-1891.52	--
									--	20667.2	211.41	--
									--	23162.5	1783.16	--
									--	17150.9	-4108.98	--
									--	22652.2	-5839.11	--
									--	18736	-3069.9	--
									--	22283.1	-2662.85	--
									--	23832	-1574.84	--
									--	18856.4	-392.78	--
									--	22345.8	-5857.38	--
									--	18922.6	-2953.24	--
									--	17894.1	-1449.88	--
									--	20959	-3817.94	--
									--	15130.5	-2235.74	--
									--	18474.4	-5548.8	--
									--	23019.1	-3808.61	--
									--	22123	-5231.78	--
									--	19346.5	-5077.29	--
									--	20388.2	-3173.17	--
									--	26917.8	-1368.9	--
									--	20211.7	-3191.8	--
									--	19424.7	-226.8	--
									--	16225.5	-3019.09	--
									--	15836.5	-4901.8	--
									--	10422.2	-2137.04	--

## Sheet: Fig3e
Trace		0mM Mg				20mM Mg			20mM Mg,1uM tRNA					FRET population		0mM Mg			20mM Mg			20mM Mg,tRNA
	Time (s)	Cy3	Cy5	FRET	Time (s)	Cy3	Cy5	FRET	Time (s)	Cy3	Cy5	FRET				total FRET	low FRET	high FRET	total FRET	low FRET	high FRET	total FRET	low FRET	high FRET
	0	-723.16	15299.1	1.04961	0	13234.1	5744.27	0.30268	0	-7648.07	42785.8	1.21766			-0.21	0.0024	0	4.8535e-05	0.00128	0	1.59941e-05	0.000988858	0	2.03364e-05
	0.1	766.91	11124.2	0.93551	0.1	13699.4	7816.4	0.36329	0.1	-3590.01	28759.1	1.14264			-0.2	5.06452e-05	0	4.22043e-05	3.55423e-05	0	3.0211e-05	2.66915e-05	0	2.03364e-05
	0.2	5922.16	11479.5	0.65968	0.2	15572.6	7088.41	0.3128	0.2	-5624.77	37878.5	1.17439			-0.19	6.96371e-05	0	6.33065e-05	1.95483e-05	0	1.24398e-05	2.92336e-05	0	2.03364e-05
	0.3	9870.39	6827.1	0.40887	0.3	11208.5	5037.67	0.31008	0.3	-3281.44	30292.9	1.12148			-0.18	8.22984e-05	0	7.17474e-05	3.37652e-05	0	2.66568e-05	3.17756e-05	0	2.54205e-05
	0.4	3025.24	16392.1	0.8442	0.4	11748.6	9899.05	0.45728	0.4	-1527.26	45558.5	1.03469			-0.17	7.59678e-05	0	6.33065e-05	3.0211e-05	0	2.84339e-05	1.90654e-05	0	1.27103e-05
	0.5	14486.5	5543.36	0.27676	0.5	9589.8	9826.35	0.50609	0.5	672.16	37351.2	0.98232			-0.16	0.000124503	0	0.000105511	2.31025e-05	0	1.77712e-05	3.05046e-05	0	2.54205e-05
	0.6	16517.1	4514.17	0.21464	0.6	13571.9	8152.18	0.37526	0.6	-1078.5	33573.8	1.03319			-0.15	7.38576e-05	0	6.33065e-05	4.08737e-05	0	4.62051e-05	3.30467e-05	0	2.54205e-05
	0.7	7924.79	5548.41	0.41181	0.7	11257.1	9018.76	0.4448	0.7	3771.55	30640.1	0.8904			-0.14	9.49597e-05	0	7.59678e-05	3.73195e-05	0	3.37652e-05	2.66915e-05	0	2.16074e-05
	0.8	12073.6	6627.72	0.3544	0.8	12322.7	8786.22	0.41623	0.8	-1079.89	39598.5	1.02804			-0.13	9.28495e-05	0	8.65189e-05	4.62051e-05	0	3.0211e-05	3.05046e-05	0	2.54205e-05
	0.9	10784.4	5993.06	0.35721	0.9	13050.4	5394.99	0.29249	0.9	481.96	15786.7	0.97037			-0.12	0.000118172	0	0.000103401	4.79822e-05	0	3.55423e-05	3.68598e-05	0	2.16074e-05
	1	8866.67	9649.14	0.52113	1	14297.9	9726.34	0.40485	1	-1563.19	26326.8	1.06312			-0.11	9.91802e-05	0	9.49597e-05	3.90966e-05	0	2.48796e-05	5.0841e-05	0	4.19439e-05
	1.1	8139.84	6219.3	0.43312	1.1	12893.4	12032.1	0.48272	1.1	1243.23	31496	0.96203			-0.1	0.000135054	0	0.000111841	5.68678e-05	0	3.73195e-05	4.06728e-05	0	2.92336e-05
	1.2	9020.76	6024.27	0.40042	1.2	11978.9	7748.72	0.39279	1.2	-3072.63	36881.1	1.09088			-0.09	0.000181479	0	0.000164597	6.39762e-05	0	6.93076e-05	4.957e-05	0	3.81308e-05
	1.3	1086.67	11065.5	0.91058	1.3	19185.7	7238.87	0.27394	1.3	-765	37815.6	1.02065			-0.08	0.000130833	0	0.000113952	7.10847e-05	0	6.39762e-05	5.71962e-05	0	4.8299e-05
	1.4	8228.47	4909.8	0.3737	1.4	12450.7	11572.5	0.48172	1.4	-658.08	25124	1.0269			-0.07	0.000173038	0	0.000156156	7.99703e-05	0	7.64161e-05	4.7028e-05	0	3.43177e-05
	1.5	11204.2	8745.16	0.43837	1.5	22613.5	8881.5	0.282	1.5	358.27	33713.2	0.98948			-0.06	0.000183589	0	0.000156156	7.64161e-05	0	6.39762e-05	6.73644e-05	0	4.57569e-05
	1.6	4804.45	14487.1	0.75096	1.6	13263.1	11212.1	0.4581	1.6	-940.57	35819.8	1.02697			-0.05	0.000225793	0	0.00019836	9.77415e-05	0	9.24101e-05	8.00746e-05	0	5.33831e-05
	1.7	8055.01	8670.05	0.51839	1.7	16672.2	8366.74	0.33415	1.7	-1216.23	35247.9	1.03574			-0.04	0.000217352	0	0.00019414	9.95186e-05	0	8.17474e-05	8.26167e-05	0	6.48223e-05
	1.8	4816.97	10107.2	0.67724	1.8	14892.5	8068.48	0.3514	1.8	-5515.98	26415.6	1.26393			-0.03	0.000261667	0	0.000227903	0.000103073	0	9.0633e-05	8.77008e-05	0	6.35513e-05
	1.9	7944.41	11209.2	0.58523	1.9	14907.4	8060.54	0.35095	1.9	-1008.28	28673.2	1.03645			-0.02	0.000316532	0	0.000280659	0.000138615	0	0.000119067	9.7869e-05	0	7.24485e-05
	2	12214.1	8143.5	0.40002	2	11673.8	7341.93	0.3861	2	-703.69	39517.5	1.01813			-0.01	0.000365067	0	0.00029543	0.000131507	0	0.000113736	0.000124561	0	9.914e-05
	2.1	12261.2	7568.6	0.38168	2.1	22395.2	8297.32	0.27034	2.1	428.17	13066.1	0.96827			0	0.000394611	0	0.000352406	0.000147501	0	0.000124398	0.000157607	0	0.000130916
	2.2	23607.3	6198.46	0.20796	2.2	21123.6	6458.18	0.23415	2.2	-730.23	29538.4	1.02535			0.01	0.000470578	0	0.000428374	0.000195483	0	0.000170603	0.000157607	0	0.000119476
	2.3	13650.1	4526.88	0.24905	2.3	17175.7	13117.2	0.43301	2.3	1668.9	27698	0.94317			0.02	0.000470578	0	0.000398831	0.000216808	0	0.00019726	0.000176673	0	0.000130916
	2.4	16104	8460.49	0.34442	2.4	21220	9123.26	0.30067	2.4	406.61	28744.5	0.98605			0.03	0.00048746	0	0.000422043	0.000229248	0	0.000213254	0.00022243	0	0.00017286
	2.5	13531.2	7367.87	0.35255	2.5	20942.2	11368	0.35184	2.5	457.87	26386.4	0.98294			0.04	0.000624624	2.11022e-06	0.000548656	0.000341207	0	0.000312773	0.000244037	0	0.000205906
	2.6	21309.6	4622.8	0.17826	2.6	18692.9	12695.7	0.40447	2.6	-709.66	34142.6	1.02123			0.05	0.000884181	0	0.000772339	0.000465605	0	0.000389189	0.000378766	0	0.000287252
	2.7	11017.4	6290.72	0.36346	2.7	22141.2	8849.59	0.28556	2.7	-2666.36	37284.1	1.07702			0.06	0.00104	0	0.000860968	0.000625545	0	0.000556238	0.000486803	0	0.00033428
	2.8	13626	6781.49	0.3323	2.8	20186	8090.2	0.28611	2.8	-2681.34	32764.2	1.08913			0.07	0.00127	0	0.00107	0.000712624	0	0.000639762	0.000489345	0	0.000352074
	2.9	15405.2	6604.28	0.30006	2.9	23751.2	6008.09	0.20189	2.9	-1251.96	36169.6	1.03585			0.08	0.00157	2.11022e-06	0.00131	0.000838799	0	0.000755275	0.000652036	0	0.000479177
	3	12055.7	6210.78	0.34001	3	19741.2	10037	0.33706	3	-2073.75	26643.9	1.0844			0.09	0.00166	0	0.00143	0.000950758	0	0.000872565	0.000738466	0	0.000561793
	3.1	10747.7	10750	0.50005	3.1	19895.8	5895.72	0.22859	3.1	-708.78	31207.7	1.02324			0.1	0.00184	0	0.00162	0.000995186	0	0.000895667	0.000822354	0	0.000648223
	3.2	13481.6	6421.95	0.32265	3.2	15861.9	6288	0.28388	3.2	1524.06	25465.2	0.94353			0.11	0.00216	0	0.00192	0.00123	0	0.00124	0.00084269	0	0.00068127
	3.3	10859.6	7540.73	0.40981	3.3	19301.9	6324.43	0.24679	3.3	-894.44	33636.2	1.02732			0.12	0.00268	0	0.00238	0.00141	0	0.00139	0.001	0	0.000841419
	3.4	14534	8232.77	0.36161	3.4	17187.9	8780.4	0.33812	3.4	-219.09	36285.2	1.00607			0.13	0.00307	0	0.00275	0.0014	0	0.0014	0.00114	0	0.000972335
	3.5	14383.5	4937.09	0.25553	3.5	17759	7993.61	0.3104	3.5	-1100.61	30192.7	1.03783			0.14	0.00357	0	0.00326	0.00167	0	0.00164	0.00114	0	0.000992671
	3.6	11248.8	5049.95	0.30984	3.6	16717.8	5399.87	0.24414	3.6	907.62	25689.7	0.96588			0.15	0.00391	0	0.00353	0.00181	0	0.00179	0.00137	0	0.00124
	3.7	18726.2	5037.75	0.21199	3.7	22090.8	8474.33	0.27726	3.7	-1198.7	41349.1	1.02986			0.16	0.00444	0	0.00412	0.00187	0	0.00188	0.00153	0	0.00135
	3.8	14603.6	5753.61	0.28263	3.8	23042.9	9316.81	0.28791	3.8	-1856.13	31234.2	1.06318			0.17	0.0052	6.33065e-06	0.00479	0.00203	0	0.00201	0.00159	0	0.00145
	3.9	13164.6	2849.85	0.17795	3.9	16622.5	7511.03	0.31123	3.9	600.89	37446.6	0.98421			0.18	0.00613	2.11022e-06	0.00571	0.00211	0	0.00211	0.00176	0	0.00163
	4	15642.4	6206.55	0.28407	4	17832.1	9266.55	0.34196	4	-584.61	33655.9	1.01768			0.19	0.0066	6.33065e-06	0.00614	0.00234	0	0.0024	0.00203	0	0.00188
	4.1	15614.3	6256.05	0.28605	4.1	15073.3	9148.58	0.3777	4.1	-1249.44	26021.9	1.05044			0.2	0.00749	4.22043e-06	0.007	0.00238	0	0.00238	0.00209	0	0.00193
	4.2	16034	7909.54	0.33034	4.2	19034.2	11188.3	0.3702	4.2	2019.8	33636.9	0.94335			0.21	0.00824	4.22043e-06	0.00773	0.0026	0	0.00262	0.00235	0	0.00218
	4.3	14024.2	7781.3	0.35685	4.3	19857.8	8189.51	0.29199	4.3	1754.84	33005.5	0.94952			0.22	0.00916	2.11022e-06	0.00866	0.00285	0	0.00288	0.00249	0	0.00235
	4.4	10791.9	8028.64	0.42659	4.4	16622.9	12038.4	0.42002	4.4	-718.53	41139.7	1.01778			0.23	0.01055	2.11022e-06	0.00991	0.00303	0	0.00312	0.00264	0	0.00246
	4.5	15023.9	6824.3	0.31235	4.5	19205.9	8047.99	0.2953	4.5	901.15	31605.2	0.97228			0.24	0.01138	8.44087e-06	0.01066	0.0031	0	0.00317	0.00282	0	0.00266
	4.6	15586.6	7044.18	0.31126	4.6	25673.7	9917.77	0.27866	4.6	-1938.62	25013	1.08402			0.25	0.01208	2.11022e-06	0.01146	0.00347	0	0.00357	0.003	0	0.00283
	4.7	18916	5360.89	0.22082	4.7	21865	11762.4	0.34979	4.7	-992.89	36619.8	1.02787			0.26	0.01347	8.44087e-06	0.01275	0.00346	1.77712e-06	0.00358	0.0032	0	0.00305
	4.8	11696	6748.44	0.36588	4.8	21288.9	8063.07	0.2747	4.8	-2393.51	26917.8	1.0976			0.27	0.01437	4.22043e-06	0.01367	0.00367	1.77712e-06	0.00376	0.00332	1.27103e-06	0.00315
	4.9	15786.4	6115.81	0.27923	4.9	20234.2	10796.6	0.34793	4.9	-105.96	34009.2	1.00313			0.28	0.01505	1.26613e-05	0.0143	0.00418	1.77712e-06	0.00437	0.00361	1.27103e-06	0.00345
	5	13828.6	869.46	0.05915	5	29966.5	10220.7	0.25433	5	1764.47	33214.3	0.94956			0.29	0.01608	6.33065e-06	0.01536	0.00441	0	0.00461	0.00386	5.0841e-06	0.00367
	5.1	11845.1	5349.94	0.31113	5.1	22295.5	7434	0.25005	5.1	-1060.89	31538.3	1.03481			0.3	0.0168	8.44087e-06	0.016	0.00461	0	0.00487	0.00387	0	0.00372
	5.2	14070.4	7352.18	0.3432	5.2	24673.4	10573.2	0.29998	5.2	2363.97	40073.5	0.9443			0.31	0.01773	1.47715e-05	0.01685	0.00465	3.55423e-06	0.00485	0.00429	1.27103e-06	0.0041
	5.3	12538.9	6335.44	0.33566	5.3	21545.1	10407	0.32571	5.3	623.52	37430.2	0.98361			0.32	0.01848	2.53226e-05	0.01769	0.00496	1.77712e-06	0.00519	0.00435	1.27103e-06	0.00418
	5.4	19655.4	10316.7	0.34421	5.4	25801.8	8197.39	0.24111	5.4	-1670.66	26372.2	1.06763			0.33	0.01824	1.47715e-05	0.01738	0.0052	1.77712e-06	0.00541	0.00457	0	0.00437
	5.5	16608.9	2287.22	0.12104	5.5	23501.1	6670.33	0.22108	5.5	852.3	34278.3	0.97574			0.34	0.01942	2.9543e-05	0.01855	0.00564	1.77712e-06	0.00587	0.00489	1.27103e-06	0.0047
	5.6	14129.4	4793.92	0.25333	5.6	11652.3	3958.31	0.25356	5.6	164.63	34263	0.99522			0.35	0.01933	1.68817e-05	0.01851	0.00572	1.77712e-06	0.00604	0.00507	1.27103e-06	0.00488
	5.7	13393.1	6811.93	0.33714	5.7	24492.4	5170.76	0.17432	5.7	-607.14	30748.6	1.02014			0.36	0.02029	2.53226e-05	0.01934	0.0059	1.77712e-06	0.0062	0.00528	2.54205e-06	0.00507
	5.8	15552.4	4321.28	0.21744	5.8	30504.2	8426.46	0.21645	5.8	-416.92	24064.3	1.01763			0.37	0.02008	4.8535e-05	0.01919	0.00629	3.55423e-06	0.00659	0.00564	3.81308e-06	0.00546
	5.9	14905.5	5951.69	0.28535	5.9	28135.7	10397	0.26982	5.9	27.57	36202.1	0.99924			0.38	0.0204	4.22043e-05	0.01947	0.00651	7.10847e-06	0.00678	0.00582	1.27103e-06	0.00564
	6	23503.4	9271.82	0.28289	6	31578.3	6339.55	0.16719	6	1328.87	32327.4	0.96052			0.39	0.02057	3.58737e-05	0.01958	0.00694	1.24398e-05	0.00722	0.0061	1.27103e-06	0.00592
	6.1	17010.3	11450.1	0.40232	6.1	26199.3	9692.87	0.27006	6.1	833.14	30977.7	0.97381			0.4	0.02019	5.69758e-05	0.0193	0.00728	7.10847e-06	0.00757	0.00606	2.54205e-06	0.00588
	6.2	17224.3	4959.93	0.22358	6.2	30675.8	7520.34	0.19689	6.2	-820.98	36526.5	1.02299			0.41	0.01986	7.8078e-05	0.01888	0.00757	5.33135e-06	0.00787	0.00628	1.27103e-06	0.0061
	6.3	17737.4	7084.66	0.28542	6.3	25320.4	5980.54	0.19107	6.3	980.64	36987.7	0.97417			0.42	0.01966	7.17474e-05	0.0188	0.00749	7.10847e-06	0.0078	0.00664	3.81308e-06	0.00647
	6.4	11079.5	6829.2	0.38133	6.4	22708.4	9568.79	0.29646	6.4	4000.39	27333.1	0.87233			0.43	0.0191	0.00010129	0.01823	0.00779	1.24398e-05	0.00813	0.00677	3.81308e-06	0.00658
	6.5	13240.5	6105.26	0.31559	6.5	30935.6	9027.02	0.22589	6.5	622.5	35205.6	0.98263			0.44	0.01902	9.707e-05	0.01823	0.0082	7.10847e-06	0.00862	0.00699	1.27103e-06	0.00679
	6.6	15532.8	6439.1	0.29306	6.6	28672.7	2586.97	0.08276	6.6	-265.94	30246	1.00887			0.45	0.01841	0.000130833	0.01747	0.0085	7.10847e-06	0.00895	0.00725	5.0841e-06	0.00704
	6.7	14313.9	5177.29	0.26562	6.7	29675.8	8104.45	0.21452	6.7	449.25	32639.2	0.98642			0.46	0.01793	0.000103401	0.01709	0.00855	7.10847e-06	0.00899	0.00744	8.89718e-06	0.00724
	6.8	12104.3	3217.01	0.20997	6.8	29189.6	11026.8	0.27419	6.8	326.48	38103.3	0.9915			0.47	0.01717	0.000164597	0.01628	0.00891	1.77712e-05	0.0094	0.00747	6.35513e-06	0.00728
	6.9	11494.9	7894.48	0.40715	6.9	24239.7	8567.2	0.26114	6.9	-589.35	39978.8	1.01496			0.48	0.01656	0.000181479	0.01569	0.009	7.10847e-06	0.00951	0.00783	8.89718e-06	0.00762
	7	13944.9	8201.26	0.37032	7	26057.5	7457.01	0.2225	7	1990.2	28815.9	0.9354			0.49	0.01611	0.000227903	0.0152	0.00894	7.10847e-06	0.00936	0.00807	1.65233e-05	0.00785
	7.1	13412.9	6446.44	0.3246	7.1	28007.1	3832.54	0.12037	7.1	-809.51	18735.8	1.04516			0.5	0.01542	0.000204691	0.01456	0.00927	1.77712e-05	0.00971	0.00815	1.14392e-05	0.00796
	7.2	13630.9	4759.91	0.25882	7.2	24549.6	7439.94	0.23257	7.2	217.18	36823.3	0.99414			0.51	0.01497	0.000314422	0.014	0.00957	2.31025e-05	0.01008	0.00849	2.16074e-05	0.00829
	7.3	12794.8	11129.5	0.4652	7.3	26150.9	9822.1	0.27304	7.3	-748.41	30363.4	1.02527			0.52	0.01393	0.000265887	0.01309	0.00959	2.31025e-05	0.01012	0.00821	1.90654e-05	0.00802
	7.4	12143.6	7890.25	0.39385	7.4	29661.8	9310.99	0.23891	7.4	-2309.36	31752.6	1.07843			0.53	0.01348	0.000373508	0.01249	0.00978	1.42169e-05	0.01039	0.00841	2.03364e-05	0.0082
	7.5	14737	6826.64	0.31658	7.5	29937.9	4826.75	0.13884	7.5	-129.43	33090.6	1.00393			0.54	0.01326	0.000419933	0.01227	0.00999	4.44279e-05	0.01054	0.00876	2.79626e-05	0.00853
	7.6	14244.3	7579.26	0.3473	7.6	26513.9	9026.37	0.25398	7.6	226.97	29953	0.99248			0.55	0.01251	0.000411492	0.0115	0.00988	6.57533e-05	0.01046	0.00899	3.17756e-05	0.00874
	7.7	15596.7	6076.79	0.28038	7.7	26829.9	12322.5	0.31473	7.7	1151.74	36322.9	0.96927			0.56	0.01201	0.000455807	0.01099	0.01012	4.62051e-05	0.01064	0.00855	3.17756e-05	0.00834
	7.8	21849.3	4896.21	0.18307	7.8	26665.9	10263.6	0.27792	7.8	2639.42	25747.1	0.90702			0.57	0.01167	0.00058031	0.01056	0.01017	4.97593e-05	0.01076	0.00893	3.55887e-05	0.00873
	7.9	13307.1	6068.01	0.31319	7.9	26849.9	5041	0.15807	7.9	-2818.94	37256.8	1.08186			0.58	0.01154	0.000698482	0.01031	0.01001	4.79822e-05	0.0106	0.00875	3.43177e-05	0.00855
	8	12946.1	8302.54	0.39073	8	29335.1	7079.6	0.19442	8	-241.96	32335.5	1.00754			0.59	0.01108	0.000854638	0.00972	0.01023	7.46389e-05	0.01077	0.00879	5.46541e-05	0.00853
	8.1	12464	6415.66	0.33982	8.1	21653.5	7531.11	0.25805	8.1	-3274.27	37427.5	1.09587			0.6	0.01054	0.000962259	0.0091	0.01026	9.0633e-05	0.0107	0.00875	6.10092e-05	0.00851
	8.2	12348.4	8261.47	0.40085	8.2	23953.6	6220.15	0.20614	8.2	57.95	23236.5	0.99751			0.61	0.01008	0.000996022	0.00865	0.01024	9.0633e-05	0.01076	0.00869	6.35513e-05	0.00846
	8.3	15694.2	7995.45	0.33751	8.3	23738.2	4701.34	0.16531	8.3	-84.43	2854.52	1.03048			0.62	0.00994	0.00136	0.00814	0.01002	0.000124398	0.01044	0.00884	9.53269e-05	0.00854
	8.4	14829.8	4339.48	0.22638	8.4	21547.4	10042.2	0.3179	8.4	910.87	27009.3	0.96738			0.63	0.00955	0.00156	0.00757	0.00992	0.000149278	0.01017	0.00899	0.00014871	0.00867
	8.5	19376.1	4118.54	0.1753	8.5	23580.7	8332.33	0.26109	8.5	-256.16	25797.6	1.01003			0.64	0.00914	0.00199	0.00674	0.00996	0.000191929	0.01035	0.00903	0.000174131	0.00868
	8.6	11848.2	6120.36	0.34061	8.6	22197.2	4884.19	0.18035	8.6	267.23	34244.6	0.99226			0.65	0.00865	0.00208	0.00619	0.00979	0.000220363	0.01008	0.00889	0.000232598	0.00848
	8.7	11928.9	4666.92	0.28121	8.7	31096.9	7261.89	0.18932	8.7	-33.15	33628.4	1.00099			0.66	0.00881	0.00247	0.00598	0.00957	0.000275453	0.0098	0.00885	0.000301233	0.00839
	8.8	11787.3	7182.53	0.37863	8.8	26259.4	8362.79	0.24154	8.8	24.12	39102.6	0.99938			0.67	0.00852	0.00291	0.0052	0.00952	0.000447834	0.00958	0.00905	0.000378766	0.00849
	8.9	9396.65	4793.44	0.3378	8.9	33077.3	7038.52	0.17545	8.9	1216.4	30670	0.96185			0.68	0.00824	0.00296	0.00495	0.00963	0.000494039	0.00963	0.00924	0.000472822	0.00855
	9	6281.25	12857.4	0.6718	9	23446.9	9131.46	0.28029	9	-698.34	28763.1	1.02488			0.69	0.00798	0.00324	0.00439	0.00935	0.000677082	0.00912	0.00901	0.000635513	0.0082
	9.1	1503.67	13310	0.89849	9.1	17082	7784.3	0.31305	9.1	4372.09	38574.7	0.8982			0.7	0.00783	0.00344	0.00408	0.00918	0.000806811	0.00888	0.00899	0.000809644	0.00799
	9.2	6940.4	12834	0.64902	9.2	29237.7	7698.06	0.20842	9.2	1853.28	26092.7	0.93368			0.71	0.00781	0.00361	0.00386	0.00915	0.00114	0.00847	0.00883	0.00104	0.0076
	9.3	13044.1	7267.77	0.35781	9.3	21915	10782	0.32975	9.3	843.02	35800	0.97699			0.72	0.0074	0.00368	0.00345	0.00905	0.00137	0.00805	0.00893	0.00131	0.00739
	9.4	8690.59	6714.39	0.43586	9.4	20551.7	3985.6	0.16243	9.4	-567.29	24547.4	1.02366			0.73	0.00708	0.0037	0.00303	0.00905	0.00201	0.00741	0.00898	0.00183	0.00694
	9.5	3317.49	5303.32	0.61518	9.5	25055.2	5526.71	0.18072	9.5	1656.84	31966.3	0.95072			0.74	0.00705	0.00395	0.00279	0.00917	0.0027	0.00688	0.00886	0.0023	0.00635
	9.6	11138.5	4413.22	0.28378	9.6	24040.5	6757.72	0.21942	9.6	77.4	29544.3	0.99739			0.75	0.00686	0.00406	0.00251	0.00891	0.00326	0.00608	0.00937	0.00318	0.00601
	9.7	11193.2	6286.46	0.35964	9.7	26533.9	7346.72	0.21684	9.7	901.91	25174.4	0.96541			0.76	0.00693	0.00436	0.0023	0.00889	0.00402	0.00533	0.00911	0.00378	0.00511
	9.8	10925.9	6903.85	0.38721	9.8	23763	10348.4	0.30337	9.8	1678.12	19744.5	0.92167			0.77	0.00647	0.00422	0.00196	0.00905	0.00466	0.00476	0.00911	0.00439	0.0045
	9.9	12134	10542.7	0.46491	9.9	22634	7130.13	0.23955	9.9	1436.48	36470	0.9621			0.78	0.00665	0.00444	0.00186	0.00903	0.00514	0.00429	0.00928	0.00506	0.00398
	10	4060.18	11070.4	0.73166	10	26371.2	6354.92	0.19418	10	-118.63	29347	1.00406			0.79	0.00635	0.0044	0.00163	0.00869	0.00549	0.00357	0.00946	0.00581	0.00342
	10.1	8783.72	8226.76	0.48363	10.1	23365.1	12722.7	0.35255	10.1	-1512.58	22145.7	1.07331			0.8	0.00644	0.00466	0.00149	0.00903	0.00637	0.00301	0.00937	0.00623	0.00293
	10.2	7920.84	8772.3	0.5255	10.2	14568.9	6107.35	0.29538	10.2	395.27	38402.3	0.98981			0.81	0.00616	0.00447	0.0014	0.0091	0.00678	0.00269	0.00996	0.0072	0.00249
	10.3	5284.23	10917.2	0.67384	10.3	9297.95	12415.4	0.57179	10.3	-2130.47	33324.9	1.0683			0.82	0.00644	0.00485	0.00128	0.00902	0.00729	0.00207	0.01011	0.00783	0.00206
	10.4	11971.6	9399.59	0.43983	10.4	3054.89	19523.4	0.8647	10.4	1424.64	36087.3	0.96202			0.83	0.00605	0.00458	0.00121	0.00928	0.00782	0.00174	0.01074	0.00863	0.00181
	10.5	10320.2	7608	0.42436	10.5	4149.8	19164.6	0.82201	10.5	-492.25	25800.5	1.01945			0.84	0.00608	0.00474	0.00109	0.00945	0.00829	0.0014	0.01094	0.00921	0.00145
	10.6	13872.5	6677.8	0.32495	10.6	3456.66	22987.3	0.86928	10.6	-1956.36	29691.2	1.07054			0.85	0.00611	0.00481	0.00102	0.00995	0.0091	0.00118	0.01169	0.0101	0.00126
	10.7	13275.1	9986.55	0.42931	10.7	3893.48	20709.8	0.84175	10.7	870.64	28347	0.9702			0.86	0.00598	0.00485	0.000835646	0.01074	0.01001	0.001	0.01205	0.01076	0.00101
	10.8	12731.1	8112.09	0.3892	10.8	1110.8	14931.2	0.93076	10.8	2934.39	28080.2	0.90539			0.87	0.006	0.00494	0.000757568	0.01103	0.01055	0.000861902	0.01313	0.0119	0.000890989
	10.9	8181.39	8665.43	0.51437	10.9	2103.18	12607.9	0.85703	10.9	421.67	32598	0.98723			0.88	0.00596	0.00501	0.000633065	0.01157	0.01118	0.000717955	0.01402	0.01288	0.00074355
	11	13066.2	6217.77	0.32243	11	4811.84	18425.2	0.79292	11	2532.95	33756.8	0.9302			0.89	0.00595	0.00507	0.000630955	0.01283	0.0125	0.000675305	0.01484	0.01385	0.000589756
	11.1	5202.2	11813.5	0.69427	11.1	5193.38	21579.6	0.80602	11.1	1448.93	42304.4	0.96688			0.9	0.00557	0.00473	0.00058875	0.01406	0.0139	0.000542021	0.01598	0.01505	0.000503326
	11.2	10910.5	7018.74	0.39147	11.2	5253.9	16706.8	0.76076	11.2	-1099.32	27171.5	1.04216			0.91	0.00577	0.00493	0.000557097	0.01556	0.01543	0.000469159	0.01733	0.01642	0.000455027
	11.3	15177.4	4727.79	0.23752	11.3	5835.64	13662.5	0.70071	11.3	886.54	27711.5	0.969			0.92	0.00575	0.00496	0.00048324	0.0171	0.01721	0.000371418	0.01851	0.01773	0.000350803
	11.4	14627	8144.81	0.35767	11.4	3070.72	14715	0.82735	11.4	-607.6	24307.8	1.02564			0.93	0.00577	0.00497	0.000447366	0.01858	0.01876	0.000330544	0.01964	0.01887	0.000285981
	11.5	6504.19	12930.5	0.66533	11.5	3418.76	17634.8	0.83762	11.5	567.96	10931.7	0.95061			0.94	0.00545	0.00484	0.000377729	0.02012	0.02026	0.000275453	0.02125	0.02046	0.000240224
	11.6	12846	9053.68	0.41342	11.6	2035.79	17962.4	0.8982	11.6	278.36	15031.1	0.98182			0.95	0.00529	0.00474	0.000299651	0.02184	0.02232	0.0002097	0.0224	0.02163	0.000241495
	11.7	9308.09	5502.82	0.37154	11.7	2520.93	27610.1	0.91633	11.7	1471.75	28242.5	0.95047			0.96	0.00506	0.00456	0.000276438	0.02323	0.02364	0.000227471	0.0236	0.02284	0.000213532
	11.8	11318.6	4051.47	0.26359	11.8	5090.4	22448.5	0.81516	11.8	-1730.66	45166.1	1.03984			0.97	0.00504	0.00462	0.000204691	0.02452	0.02505	0.000177712	0.02474	0.02397	0.00018557
	11.9	13820.9	7063	0.3382	11.9	3278.23	16953.6	0.83797	11.9	2902.13	41722.8	0.93497			0.98	0.00487	0.00439	0.000225793	0.02461	0.02522	0.000142169	0.02462	0.0239	0.000139813
	12	14404.7	7920.79	0.35479	12	3511.54	18969.3	0.8438	12	1677.93	36945.8	0.95656			0.99	0.0046	0.00412	0.000217352	0.02489	0.02563	0.000127952	0.02441	0.0237	0.000138542
	12.1	11948.1	8404.75	0.41295	12.1	2427.29	13345.9	0.84611	12.1	564.23	39972.8	0.98608			1	0.00429	0.00585	0.000428374	0.02385	0.027	0.000186597	0.02405	0.02618	0.000186841
	12.2	10839.4	3742.26	0.25664	12.2	3812.03	23901.5	0.86245	12.2	-151.98	33185.8	1.0046			1.01	0.00411	0.00373	0.000173038	0.02263	0.02324	7.46389e-05	0.02316	0.02253	8.00746e-05
	12.3	12587.1	6476.96	0.33975	12.3	2247.62	17133.2	0.88403	12.3	3375.27	32853.9	0.90684			1.02	0.00395	0.00362	0.000137164	0.02096	0.02159	3.90966e-05	0.02181	0.02122	6.73644e-05
	12.4	8562.6	10774.7	0.5572	12.4	2753.59	22368.1	0.89039	12.4	128.82	37821.3	0.99661			1.03	0.00361	0.00327	0.000120282	0.01936	0.01989	7.28618e-05	0.02041	0.01984	6.35513e-05
	12.5	10548.7	4792.68	0.3124	12.5	3368.72	19808	0.85465	12.5	1616.52	39908.5	0.96107			1.04	0.00324	0.00296	9.49597e-05	0.0169	0.01738	3.55423e-05	0.01826	0.01778	5.33831e-05
	12.6	7731.87	13307.6	0.63251	12.6	2551.31	15520.3	0.85882	12.6	2014.27	35988.2	0.947			1.05	0.00307	0.00284	8.86291e-05	0.01486	0.01532	4.79822e-05	0.01649	0.01606	3.43177e-05
	12.7	22252.4	6798.08	0.23401	12.7	4496.33	20298.1	0.81866	12.7	271.77	23462.8	0.98855			1.06	0.00271	0.00247	8.22984e-05	0.01341	0.01385	3.73195e-05	0.01483	0.01444	3.05046e-05
	12.8	12051.9	7333	0.37828	12.8	3556.85	18635.7	0.83973	12.8	1217.45	27620.1	0.95778			1.07	0.00262	0.0024	6.96371e-05	0.01159	0.01186	3.73195e-05	0.01329	0.01294	2.92336e-05
	12.9	12391	4057.92	0.2467	12.9	1938.43	18870.3	0.90685	12.9	-606.16	38359.1	1.01606			1.08	0.00248	0.00226	7.59678e-05	0.01015	0.01043	2.31025e-05	0.0118	0.01145	2.28785e-05
	13	11634.1	8219.55	0.41401	13	3770.35	18043.7	0.82716	13	1616.65	26370.9	0.94224			1.09	0.00223	0.00207	3.37635e-05	0.00893	0.00922	2.48796e-05	0.01055	0.01024	2.03364e-05
	13.1	11587	8438.48	0.42139	13.1	3060.19	19109.9	0.86197	13.1	-1578.19	10006.6	1.18725			1.1	0.00182	0.00168	4.00941e-05	0.00766	0.00787	8.88559e-06	0.00957	0.00927	8.89718e-06
	13.2	15294.5	8622.08	0.36051	13.2	4662.56	25137	0.84354	13.2	2062.08	12146.6	0.85487			1.11	0.0018	0.00164	3.79839e-05	0.00661	0.00679	8.88559e-06	0.00815	0.00791	1.27103e-05
	13.3	7284.45	15396.5	0.67883	13.3	3066.08	14876.2	0.82911	13.3	14.37	11334.2	0.99873			1.12	0.00175	0.00161	3.16532e-05	0.00587	0.00591	1.42169e-05	0.0073	0.00707	1.01682e-05
	13.4	12315.7	8136.93	0.39784	13.4	2816.26	17812.5	0.86348	13.4	1938.68	14386.7	0.88125			1.13	0.00145	0.00133	2.32124e-05	0.00508	0.00522	7.10847e-06	0.00654	0.00632	1.27103e-05
	13.5	10073.1	8425.23	0.45546	13.5	2736.78	18757.9	0.87268	13.5	-18.87	19474.6	1.00097			1.14	0.00148	0.00137	2.32124e-05	0.00445	0.00452	1.24398e-05	0.0056	0.00538	1.39813e-05
	13.6	7627.43	10643.1	0.58253	13.6	2983.93	28186.9	0.90427	13.6	-367.72	27649.5	1.01348			1.15	0.00122	0.00112	8.44087e-06	0.004	0.00411	7.10847e-06	0.005	0.00485	7.62616e-06
	13.7	13919.2	6519.54	0.31898	13.7	1570.28	21342.4	0.93147	13.7	-1444.62	32421	1.04664			1.16	0.00123	0.00114	8.44087e-06	0.00346	0.00356	1.77712e-06	0.00467	0.00452	5.0841e-06
	13.8	11660.2	5330.34	0.31372	13.8	2070.46	23715.5	0.91971	13.8	90.19	36531.7	0.99754			1.17	0.00104	0.000945377	1.05511e-05	0.00317	0.0032	3.55423e-06	0.00397	0.00385	3.81308e-06
	13.9	5105.55	12931.9	0.71695	13.9	4178.83	31238.5	0.88201	13.9	-3511.93	25370.3	1.16067			1.18	0.0009707	0.000892622	8.44087e-06	0.00277	0.00279	1.77712e-06	0.0036	0.00346	2.54205e-06
	14	9414.11	5765.4	0.37981	14	2879.39	17042.1	0.85546	14	1958.5	23422.9	0.92284			1.19	0.00087996	0.000820874	8.44087e-06	0.00259	0.00258	1.77712e-06	0.00335	0.00323	2.54205e-06
	14.1	14241.8	6277.87	0.30594	14.1	2879.64	22546.4	0.88674	14.1	-1157.93	22905.7	1.05324			1.2	0.000787111	0.000723804	0	0.00225	0.00225	3.55423e-06	0.00295	0.00284	3.81308e-06
	14.2	12380	5142.02	0.29346	14.2	844.94	15239.8	0.94747	14.2	-1403.87	29751.2	1.04952			--	--	0.000694261	8.44087e-06		0.00187	0	--	0.00248	0
	14.3	10666.9	9273.43	0.46506	14.3	4347.39	12909.6	0.74808	14.3	767.71	27319	0.97267
	14.4	2721.4	13428.8	0.83149	14.4	3517.04	7893.27	0.69177	14.4	1671.06	38713.5	0.95862
	14.5	-250.75	12739.9	1.02008	14.5	3504.78	8088.34	0.69768	14.5	-468.07	38508.6	1.0123
	14.6	1234.72	9364.22	0.88351	14.6	3163.77	8361.76	0.7255	14.6	1404.7	23130.6	0.94275
	14.7	793.27	10143.2	0.92747	14.7	4350.92	10269.6	0.70241	14.7	-1826.81	38536.5	1.04976
	14.8	2035.23	13220.1	0.86659	14.8	5112.04	12713.2	0.71321	14.8	667.42	22400.8	0.97107
	14.9	2384.2	11310.2	0.8259	14.9	2890.21	16293.3	0.84934	14.9	-1077.98	21558.6	1.05263
	15	3393.94	14727.3	0.81271	15	5107.18	13535.3	0.72605	15	1634.77	31871.5	0.95121
	15.1	2030.4	12818.8	0.86326	15.1	3788.35	15497.3	0.80357	15.1	-114.61	29679.8	1.00388
	15.2	1868.72	14663.6	0.88697	15.2	4900.76	27883.7	0.85052	15.2	1570.53	25390.9	0.94175
	15.3	2121.55	10006.2	0.82507	15.3	2615.06	20028.8	0.88451	15.3	1223.97	29758	0.96049
	15.4	3245.82	14664.7	0.81878	15.4	3086.28	18520.7	0.85716	15.4	714.48	26056.3	0.97331
	15.5	3739.91	16081.1	0.81132	15.5	3287.09	15397.6	0.82408	15.5	-272.15	33675.5	1.00815
	15.6	4163.6	11047.4	0.72628	15.6	3142.09	20957.4	0.86962	15.6	-881.43	28691.4	1.03169
	15.7	1783.84	12016.9	0.87074	15.7	4147.15	25670.3	0.86092	15.7	533.32	34119.8	0.98461
	15.8	813.17	10948.4	0.93086	15.8	3989.49	16206.8	0.80246	15.8	441.95	26333.6	0.98349
	15.9	8915.64	5534.69	0.38301	15.9	3265.85	15121.5	0.82239	15.9	1033.23	24200.3	0.95905
	16	12878.2	4526.54	0.26007	16	7685.64	21872.4	0.73998	16	1727.27	27601.9	0.94111
	16.1	12481.2	6432.15	0.34009	16.1	6260.75	18113.3	0.74314	16.1	-446.32	20898.1	1.02182
	16.2	8631.36	8454.63	0.49483	16.2	3203.91	19048.2	0.85602	16.2	-469.38	37288.1	1.01275
	16.3	4206.78	11721	0.73588	16.3	6852.34	20147	0.7462	16.3	2834.65	27691.5	0.90714
	16.4	2925.43	4717.85	0.61725	16.4	4437.41	20798.8	0.82416	16.4	-592.22	31306.6	1.01928
	16.5	11794.4	4975.72	0.2967	16.5	4454.29	20730.4	0.82313	16.5	-2091.97	35858.5	1.06195
	16.6	19941	4074.3	0.16965	16.6	4881.49	20814	0.81003	16.6	-153.62	35668.6	1.00433
	16.7	12608.1	7646.41	0.37752	16.7	4911.32	22662.9	0.82189	16.7	335.99	29659.4	0.9888
	16.8	8127.96	10192.8	0.55635	16.8	3726.18	20388.1	0.84548	16.8	651.56	24043.3	0.97362
	16.9	3149.4	8096.69	0.71996	16.9	7101.38	24564.2	0.77574	16.9	-322.36	26082.4	1.01251
	17	5660.22	7870.84	0.58169	17	4580.03	18543.3	0.80193	17	-1805.39	19926.9	1.09963
	17.1	9663.78	5342.79	0.35603	17.1	2486.89	17915.9	0.87811	17.1	16.1	30490.6	0.99947
	17.2	9883.24	8382.02	0.45891	17.2	5407.71	8443.47	0.60958	17.2	-1920.01	34257.2	1.05937
	17.3	11217	9946.13	0.46997	17.3	795.03	11227.7	0.93387	17.3	762.92	36563.1	0.97956
	17.4	11497.1	4440.7	0.27863	17.4	4387.06	11523	0.72426	17.4	-945.73	29343.1	1.0333
	17.5	12148.6	6700.62	0.35549	17.5	2834.53	15757.9	0.84754	17.5	1089.86	28437.5	0.96309
	17.6	12437.9	4892.83	0.28232	17.6	2728.72	23646.8	0.89654	17.6	-850.57	25121.3	1.03505
	17.7	14257.6	6595.96	0.3163	17.7	4858.19	21355.1	0.81467	17.7	922.75	23552.8	0.9623
	17.8	13149.5	4656.41	0.26151	17.8	2798.82	17475.2	0.86195	17.8	1544.25	24071.4	0.93971
	17.9	12207	5564.7	0.31312	17.9	3207.43	19955.9	0.86153	17.9	-634.75	24409	1.0267
	18	14584.8	7494.87	0.33945	18	4812.16	26706.9	0.84733	18	-39.11	34442.1	1.00114
	18.1	14502.9	7297.22	0.33473	18.1	3382.17	19833.5	0.85432	18.1	-1466.32	27546.2	1.05622
	18.2	10057.9	2396.51	0.19242	18.2	3229.35	18245.9	0.84962	18.2	-886.03	33015.8	1.02758
	18.3	14850.5	2824.63	0.15981	18.3	3876.68	18389.7	0.8259	18.3	2554.42	28275.7	0.91715
	18.4	12404.8	2862.8	0.18751	18.4	2718.69	20483.3	0.88282	18.4	600.19	29801.8	0.98026
	18.5	9523.79	6408.46	0.40223	18.5	4456.48	17873.1	0.80042	18.5	1824.18	31608.6	0.94544
	18.6	13117.9	4508.6	0.25579	18.6	3455.35	20599.4	0.85635	18.6	1809.07	37229.8	0.95366
	18.7	13946.3	4869.89	0.25881	18.7	3708.54	18106	0.83	18.7	81.1	23324.9	0.99654
	18.8	12578.5	10151	0.4466	18.8	4013.92	15375.2	0.79298	18.8	-1501.64	42936.2	1.03624
	18.9	13518.8	6727.27	0.33227	18.9	4396.88	18787.4	0.81035	18.9	-155.21	25607.2	1.0061
	19	337.49	5410.86	0.94129	19	4429.59	20932.2	0.82534	19	871.25	38895.4	0.97809
	19.1	17336.6	4418.3	0.20309	19.1	2698.5	19283.8	0.87724	19.1	-100.48	32605.5	1.00309
	19.2	15892.1	8185.8	0.33997	19.2	5322.16	20112.3	0.79075	19.2	1088.14	41231.1	0.97429
	19.3	7299.92	7927.23	0.5206	19.3	6655.74	31749.1	0.8267	19.3	620.17	30237.3	0.9799
	19.4	1118.73	13362	0.92274	19.4	3160.16	20839.4	0.86832	19.4	1432.22	27975.2	0.9513
	19.5	542.65	11215.5	0.95385	19.5	3980.29	17384.5	0.8137	19.5	-232.99	44250.9	1.00529
	19.6	403.4	13080.3	0.97008	19.6	3409.36	21033.4	0.86052	19.6	26.73	42963.1	0.99938
	19.7	836.36	14989.4	0.94715	19.7	3850.57	18624.4	0.82867	19.7	1249.35	37702.6	0.96793
	19.8	346.88	12494.1	0.97299	19.8	3876.34	15660.7	0.80159	19.8	-925.87	29173.9	1.03278
	19.9	1832.67	14291.8	0.88634	19.9	3514.91	20819.8	0.85556	19.9	-196.68	33486.2	1.00591
	20	929.33	12575.3	0.93118	20	4088.27	14397.3	0.77884	20	-917.02	39402.6	1.02383
	20.1	3751.87	5537.87	0.59613	20.1	1808.51	7299.22	0.80143	20.1	929.23	36188.1	0.97497
	20.2	6192.83	7816.58	0.55795	20.2	4529.51	6916.13	0.60426	20.2	841.28	38757	0.97875
	20.3	13477.7	6091.03	0.31126	20.3	4664	17878.4	0.7931	20.3	990.44	33082.6	0.97093
	20.4	2350.98	5972.52	0.71755	20.4	5804.79	25761.3	0.81611	20.4	710.96	37659.5	0.98147
	20.5	12411.6	4459.81	0.26434	20.5	2217.05	14216.1	0.86509	20.5	-117.65	40522.7	1.00291
	20.6	15727	8342.88	0.34661	20.6	3826.85	17821.6	0.82323	20.6	47.07	37901	0.99876
	20.7	11747.6	3698.73	0.23946	20.7	1557.7	22343.8	0.93483	20.7	-1000.34	27732.9	1.03742
	20.8	13551.6	9482.68	0.41168	20.8	1658.41	18468.1	0.9176	20.8	-1294.74	33730.5	1.03992
	20.9	18863.7	5629.23	0.22983	20.9	3038.74	14196.9	0.82369	20.9	-179.87	34589	1.00523
	21	5272.66	6755.73	0.56165	21	3236.76	9953.58	0.75461	21	446.24	39369.2	0.98879
	21.1	1552.24	4246.88	0.73233	21.1	3510.33	20409.9	0.85325	21.1	180.56	27348.7	0.99344
	21.2	2822.05	3201.78	0.53152	21.2	6161.55	23568	0.79275	21.2	1385.04	34970.9	0.9619
	21.3	6149.05	5617.31	0.4774	21.3	4130.41	20913	0.83507	21.3	1297.67	38793.7	0.96763
	21.4	8832.81	4806.61	0.35241	21.4	3789.44	20247.1	0.84235	21.4	1000.08	40880.8	0.97612
	21.5	601.13	1155.49	0.65779	21.5	4524.94	21168.3	0.82389	21.5	-879.38	40432.6	1.02223
	21.6	2883.24	1454.97	0.33538	21.6	4741.08	23623.2	0.83285	21.6	2332.19	38552.3	0.94296
	21.7	191.49	1232.09	0.86549	21.7	4490.05	20167	0.8179	21.7	-633.8	41578.1	1.01548
	21.8	2898.38	2236	0.4355	21.8	3379.6	19470.1	0.85209	21.8	795.11	19497.2	0.96082
	21.9	1145.81	2602.06	0.69428	21.9	2477.27	21872.4	0.89826	21.9	1470.7	40448.9	0.96492
	22	1013.36	1127.13	0.52658	22	4106.54	19658.7	0.8272	22	613.18	45382.9	0.98667
	22.1	2366.22	2113.79	0.47183	22.1	3762.01	16825.8	0.81727	22.1	-762.83	40076.5	1.0194
	22.2	2376.37	2597.64	0.52224	22.2	3741.28	13497.7	0.78298	22.2	-85.37	41759.9	1.00205
	22.3	3443.3	3922.36	0.53252	22.3	1118.53	199.32	0.15125	22.3	45.68	26975.1	0.99831
	22.4	728.5	2240.66	0.75464	22.4	2635.49	6543.22	0.71287	22.4	2038.04	34181.3	0.94373
	22.5	2693.57	-155.79	-0.06139	22.5	2505.64	9756.02	0.79565	22.5	87.91	38363	0.99771
	22.6	2223.16	3234.57	0.59266	22.6	4899.71	9953.55	0.67013	22.6	-704.28	41678.4	1.01719
	22.7	4600.89	1748.04	0.27533	22.7	1953.13	8583.78	0.81464	22.7	-1371.02	36733.8	1.03877
	22.8	14556.1	7858.39	0.35059	22.8	2710.02	6267.29	0.69813	22.8	1131.6	32345	0.9662
	22.9	15488.4	4745.4	0.23453	22.9	2310.29	9506.81	0.8045	22.9	-1032.28	41503.2	1.02551
	23	14745.7	3110.07	0.17418	23	2045.09	5824.27	0.74012	23	1169.56	40536.2	0.97196
	23.1	11126.4	4814.81	0.30204	23.1	2236.43	8927.98	0.79968	23.1	495.21	34756.2	0.98595
	23.2	14323.4	6673.36	0.31783	23.2	3288.28	5273.32	0.61593	23.2	583.31	14050.4	0.96014
	23.3	12873.6	12313	0.48887	23.3	1468.56	7678.78	0.83945	23.3	546	12748.6	0.95893
	23.4	13445.1	8878.33	0.39771	23.4	8739.16	14164.5	0.61844	23.4	-530.67	18721.6	1.02917
	23.5	15895.1	8114.51	0.33797	23.5	5959.9	11660.8	0.66177	23.5	-679.37	13424.8	1.0533
	23.6	12336.6	3995.63	0.24465	23.6	4010.5	9093.42	0.69395	23.6	5347.71	37069.6	0.87393
	23.7	15213.9	5902.94	0.27954	23.7	2539.58	10621.3	0.80704	23.7	2820.41	41116.2	0.93581
	23.8	13145.7	4476.11	0.25401	23.8	4758.41	10508.8	0.68833	23.8	1009.19	28224.1	0.96548
	23.9	8380.86	3160.18	0.27382	23.9	303.17	8892.07	0.96703	23.9	398.15	43187.9	0.99087
	24	1037.25	1651.39	0.61421	24	2866.1	8070.33	0.73793	24	1803.16	40384.6	0.95726
	24.1	5654.4	3498.62	0.38224	24.1	2611.14	4639.16	0.63986	24.1	-778.8	43081.2	1.01841
	24.2	14731.7	6651.23	0.31105	24.2	3191.69	8819.33	0.73427	24.2	567.96	30190.1	0.98153
	24.3	10138.8	6059.58	0.37409	24.3	905.01	8104.82	0.89955	24.3	-370.76	44410.8	1.00842
	24.4	13573.9	5494.5	0.28815	24.4	3412.46	6961.4	0.67105	24.4	491.95	36452.1	0.98668
	24.5	15311.2	6054.37	0.28337	24.5	5104.79	20778.2	0.80277	24.5	-68.7	39958.5	1.00172
	24.6	12267.8	5271.55	0.30056	24.6	3412.94	20337.3	0.8563	24.6	2744.09	30690.1	0.91793
	24.7	15631.9	7389	0.32097	24.7	2652.79	15503.7	0.85389	24.7	577.74	39968.5	0.98575
	24.8	13003.9	4454.6	0.25515	24.8	2527.29	14617.2	0.85259	24.8	575.56	28555.6	0.98024
	24.9	8975.79	7022.18	0.43894	24.9	4188.45	17612.9	0.80788	24.9	2002.22	40283.9	0.95265
	25	14036.9	3156.14	0.18357	25	3358.27	16031.2	0.8268	25	4430.46	35038.1	0.88775
	25.1	13081.8	4833.77	0.26981	25.1	6272.22	17059.6	0.73117	25.1	-416.68	28346	1.01492
	25.2	12217.5	5965.07	0.32807	25.2	3738.76	23347.6	0.86197	25.2	-285.54	31324.4	1.0092
	25.3	13602.9	8939.39	0.39656	25.3	2188.24	19465.4	0.89894	25.3	47.21	32275.1	0.99854
	25.4	15837	4071.36	0.20451	25.4	1532.1	18924.2	0.9251	25.4	2811.84	39604.6	0.93371
	25.5	16485.2	7956.73	0.32554	25.5	2329.97	21240.8	0.90115	25.5	761.92	41969.7	0.98217
	25.6	9339.89	5899.44	0.38712	25.6	3780.79	19602.2	0.83831	25.6	-1010.09	44337.8	1.02331
	25.7	12970.5	3542.59	0.21453	25.7	2772.15	18700.7	0.8709	25.7	41.9	42897.3	0.99902
	25.8	14604.4	7436.32	0.33739	25.8	3181.64	22652.4	0.87684	25.8	-893.37	34071.6	1.02693
	25.9	15459.5	9213.92	0.37343	25.9	4396.12	16304	0.78763	25.9	1838.76	43758.3	0.95967
	26	16015.2	6283.42	0.28179	26	5286.61	19857.5	0.78975	26	1099.8	39026.7	0.97259
	26.1	14968.4	4233.2	0.22046	26.1	2041.47	21579.6	0.91357	26.1	981.85	34979	0.9727
	26.2	16163.2	6490.11	0.2865	26.2	3251.4	27115.5	0.89293	26.2	-370.2	37517.3	1.00997
	26.3	15240.5	9604.96	0.38659	26.3	7362.53	23070.7	0.75808	26.3	1391.84	24816.4	0.94689
	26.4	14821.6	7487.08	0.33561	26.4	3676.98	19623.7	0.84219	26.4	423.47	44895.7	0.99066
	26.5	13241.1	6376.49	0.32504	26.5	3415.5	21610.5	0.86352	26.5	-131.41	38798.7	1.0034
	26.6	17496.6	6672.1	0.27606	26.6	3582.38	19532.7	0.84502	26.6	-1493.13	41340.3	1.03747
	26.7	14518.4	6534.06	0.31037	26.7	1474.01	15639.2	0.91387	26.7	1981.44	37361.8	0.94964
	26.8	15071.4	8123.57	0.35023	26.8	-8.09	21220.8	1.00038	26.8	10.53	32641.2	0.99968
	26.9	16377.5	8091.9	0.33069	26.9	2879.2	16624.1	0.85237	26.9	2249.9	42752.3	0.95
	27	14367	9229.84	0.39115	27	1366.35	24183.6	0.94652	27	-1075.05	42923.7	1.02569
	27.1	14837.7	9483.33	0.38992	27.1	1193.22	17374.8	0.93574	27.1	-1716.27	41173.9	1.0435
	27.2	11373.4	9803.17	0.46293	27.2	1438.47	16413.3	0.91942	27.2	-1746.74	37620.8	1.04869
	27.3	13787.1	7924.22	0.36498	27.3	1528.47	16742.1	0.91634	27.3	523.1	31497.1	0.98366
	27.4	13698.9	5360.06	0.28124	27.4	3464.33	19253.1	0.8475	27.4	119.37	36258.9	0.99672
	27.5	16124	6971.23	0.30185	27.5	2568.4	17714.5	0.87337	27.5	590.11	26826.9	0.97848
	27.6	13315	6200.84	0.31773	27.6	741.7	14786.4	0.95223	27.6	-275.77	19602.2	1.01427
	27.7	15035.5	8846.24	0.37042	27.7	1865.6	19000.8	0.91059	27.7	-296.96	36770.9	1.00814
	27.8	15393.4	6005.25	0.28064	27.8	2293.48	15870.6	0.87374	27.8	-1511.59	38262.2	1.04113
	27.9	16224.4	6774.95	0.29457	27.9	3671.84	12076.6	0.76684	27.9	-202.09	38685.8	1.00525
	28	16438.2	6751.49	0.29114	28	3756.3	18927.1	0.8344	28	984.08	34521.1	0.97228
	28.1	15452.5	7159.14	0.31661	28.1	3684.3	17143.6	0.82311	28.1	1087.58	41449.6	0.97443
	28.2	15039.1	8797.4	0.36907	28.2	2729.7	17664.2	0.86615	28.2	531.78	39428.8	0.98669
	28.3	17629.4	7372.53	0.29488	28.3	2997.71	17149.8	0.85121	28.3	743.1	39276.7	0.98143
	28.4	18243.3	7425.92	0.28929	28.4	3717.38	19536.7	0.84014	28.4	-1056.54	36828	1.02954
	28.5	16017	8327.84	0.34208	28.5	5119.63	21088.8	0.80466	28.5	1121.94	38542.1	0.97171
	28.6	15588.3	3706.5	0.1921	28.6	2326.46	8849.82	0.79184	28.6	1389.04	38161.6	0.96488
	28.7	16107.4	6465.79	0.28644	28.7	2589.25	11277	0.81327	28.7	285.97	37375.1	0.99241
	28.8	14258.3	7332.96	0.33963	28.8	2797.43	15268.8	0.84516	28.8	56.72	40373.1	0.9986
	28.9	10940.3	10784.8	0.49642	28.9	3455.48	16940.8	0.83058	28.9	1856.16	43210.8	0.95881
	29	10038.5	8109.67	0.44686	29	1456.88	19467.4	0.93037	29	1885.97	37939.2	0.95264
	29.1	13553.8	7964.6	0.37013	29.1	6416.85	19001.2	0.74755	29.1	-401.82	36988.9	1.01098
	29.2	10638.2	9299.3	0.46642	29.2	2651.64	18049.2	0.87191	29.2	1219.05	21343	0.94597
	29.3	10783.9	2002.97	0.15664	29.3	2074.83	27090	0.92886	29.3	-565.4	28677.7	1.02011
	29.4	10033.3	7027.06	0.41189	29.4	2614.22	13540.1	0.83817	29.4	510.21	39692.1	0.98731
	29.5	13618	5438.91	0.2854	29.5	-931.32	19644.9	1.04977	29.5	2680.02	38489.8	0.9349
	29.6	14236.3	8687.11	0.37896	29.6	2030.22	6030.8	0.74814	29.6	330.83	42451.7	0.99227
	29.7	21178.6	14569.7	0.40756	29.7	2401.21	7016.86	0.74504	29.7	-884.22	29269.5	1.03115
	29.8	25205.4	11234.4	0.3083	29.8	4023.88	7916.95	0.66302	29.8	519.95	34838	0.98529
	29.9	14238	12779.4	0.47301	29.9	1681.47	8311.03	0.83173	29.9	80.67	24916.3	0.99677
	30	14963.6	10099.5	0.40296	30	2445.73	8790.99	0.78234	30	-1465.86	31292.2	1.04915
	30.1	8995.9	9590.6	0.516	30.1	2106.05	13171.1	0.86214	30.1	1754.94	40180.4	0.95815
	30.2	13412.6	9708.59	0.4199	30.2	4035.04	21789.7	0.84375	30.2	897.43	39098.6	0.97756
	30.3	13875.4	12142.5	0.4667	30.3	5613.51	18736.9	0.76947	30.3	-533.22	31759.2	1.01708
	30.4	16764.9	9682.2	0.3661	30.4	7058.26	29628.3	0.80761	30.4	-336.57	35218.5	1.00965
	30.5	15004.9	8875	0.37165	30.5	7232.44	28990.2	0.80033	30.5	-539.94	38648.6	1.01417
	30.6	15988.4	13278.9	0.45371	30.6	4595.93	34551.4	0.8826	30.6	-360.63	33518.4	1.01088
	30.7	18095.8	8950.94	0.33094	30.7	3277.32	22239.6	0.87156	30.7	2519.72	30786.9	0.92435
	30.8	18810	8637.77	0.3147	30.8	2890.03	20998.2	0.87902	30.8	-2433.19	39339.2	1.06593
	30.9	16733.6	10229.1	0.37938	30.9	5949.38	21208.7	0.78094	30.9	148.03	40470.5	0.99636
	31	14178.1	10466.4	0.42469	31	3757.42	21992.5	0.85408	31	-1802.79	34769	1.05469
	31.1	5433.36	5878.54	0.51968	31.1	2970.72	14028.7	0.82525	31.1	576.05	27564	0.97953
	31.2	854.8	1610.79	0.65331	31.2	333.25	15633.5	0.97913	31.2	1156.03	39565.2	0.97161
	31.3	-917.39	2083.25	--	31.3	2318.24	19161.7	0.89207	31.3	1053.46	34677.4	0.97052
	31.4	-248.24	566	--	31.4	1426.17	14455.2	0.9102	31.4	1118.14	37589.9	0.97111
	31.5	444.21	861.5	--	31.5	2530.54	12033	0.82624	31.5	3041.43	26883.8	0.89837
	31.6	71.06	3767.04	--	31.6	2494.08	12709.1	0.83595	31.6	706.23	38201.5	0.98185
	31.7	1284.66	-10.24	--	31.7	2271.27	12202.8	0.84308	31.7	1324.53	31808.4	0.96002
	31.8	-239.21	2310.27	--	31.8	2089.49	20745.8	0.9085	31.8	-1049.59	35807.6	1.0302
	31.9	1337.3	4076.79	--	31.9	3698.24	11679.9	0.75951	31.9	39.19	38775	0.99899
	32	263.68	1923.28	--	32	2186.82	14631.3	0.86997	32	825.94	36254.5	0.97773
	32.1	-1023.86	-106.44	--	32.1	-69.25	12845	1.00542	32.1	-314.64	38523.9	1.00823
	32.2	536.85	1662.86	--	32.2	2076.92	12043.9	0.85292	32.2	1300.34	31751.5	0.96066
	32.3	-1757.81	2076.09	--	32.3	2057.06	16165.6	0.88712	32.3	-150.3	33431.6	1.00452
	32.4	1223.34	1056.66	--	32.4	3032.1	13396.4	0.81544	32.4	-15.55	36471.7	1.00043
	32.5	-632.95	-1540.19	--	32.5	285.8	12920	0.97836	32.5	750.5	28490.2	0.97433
	32.6	-255.12	-1650.35	--	32.6	2399.48	16965	0.87609	32.6	-1246.03	39789.7	1.03233
	32.7	-116.37	1569.99	--	32.7	3676.27	9341.05	0.71759	32.7	275.56	27714.4	0.99016
	32.8	-138.35	3.28	--	32.8	2325.55	14522.6	0.86197	32.8	-410.01	42552.5	1.00973
	32.9	-330.74	1217.39	--	32.9	-114.32	12232.6	1.00943	32.9	143.85	34455.4	0.99584
	33	1032.28	544.71	--	33	2862.87	25817.5	0.90018	33	130.02	34354.5	0.99623
	33.1	316.67	1990.39	--	33.1	3589.84	19794.4	0.84648	33.1	1333.23	32958.9	0.96112
	33.2	1582.29	1653.66	--	33.2	2905.97	14360.1	0.83169	33.2	1888.18	32245.7	0.94468
	33.3	339.71	1298.46	--	33.3	1931.9	13563.4	0.87532	33.3	1524.56	36409	0.95981
	33.4	2789.11	1617.83	--	33.4	1401.24	19189.4	0.93195	33.4	-202.43	29257.9	1.00697
	33.5	-1108.53	-831.04	--	33.5	2419.32	19313.8	0.88868	33.5	-267.83	38556.6	1.007
	33.6	35.51	1115.5	--	33.6	1621.73	17267	0.91414	33.6	2189.41	40048.9	0.94817
	33.7	42.44	1532.51	--	33.7	2467.62	17616.6	0.87714	33.7	1863.5	40685.5	0.9562
	33.8	-1691.26	1331.94	--	33.8	3016.6	22405.1	0.88134	33.8	1667.69	22956.4	0.93227
	33.9	985.25	154.55	--	33.9	1688.73	18217.7	0.91517	33.9	-57.68	14363.7	1.00403
	34	14.56	-2444.78	--	34	3765.67	16138.2	0.81081	34	622.14	27804.4	0.97811
	34.1	1680.21	902.23	--	34.1	2448.5	18767.7	0.88459	34.1	3232.21	35451.1	0.91644
	34.2	13.02	1370.55	--	34.2	2515.47	17025.6	0.87127	34.2	158.52	28629.8	0.99449
	34.3	-457.01	2198.64	--	34.3	1806.86	13001.8	0.87799	34.3	1029.47	31106.8	0.96797
	34.4	697.53	849.04	--	34.4	1016.39	13528.8	0.93012	34.4	1013.91	38040.6	0.97404
	34.5	-63.23	1410.12	--	34.5	645.07	15076.1	0.95897	34.5	875.37	36452.8	0.97655
	34.6	282.01	424.9	--	34.6	1976.23	23599.2	0.92273	34.6	1474.36	31830.9	0.95573
	34.7	732.5	1574.85	--	34.7	-3616.78	23204.7	1.18464	34.7	2704.06	40368.8	0.93722
	34.8	859.27	2236.63	--	34.8	1136.11	17090.5	0.93767	34.8	1482.84	39821	0.9641
	34.9	-1662.69	2405.3	--	34.9	-267.53	17639.6	1.0154	34.9	1356.89	37130.5	0.96474
	35	-1572.52	2482.04	--	35	2704.2	14045.2	0.83855	35	2655.98	30957.4	0.92098
	35.1	814.03	872.27	--	35.1	2335.62	14405	0.86048	35.1	1819.49	34837.1	0.95036
	35.2	1221.26	1476.68	--	35.2	2117.84	22794.3	0.91499	35.2	1764.57	34276.1	0.95104
	35.3	-240.77	3315.48	--	35.3	1284.15	18499.9	0.93509	35.3	-490.52	37166	1.01337
	35.4	-599.31	5109.28	--	35.4	1016.36	23337.6	0.95827	35.4	1199.16	35654.1	0.96746
	35.5	264.78	1813.84	--	35.5	2005.51	16189.8	0.88978	35.5	-915.16	37458.1	1.02504
	35.6	701.65	2485.67	--	35.6	1888.04	19423.8	0.91141	35.6	251.96	31162.8	0.99198
	35.7	126.61	-1897.54	--	35.7	2069.11	19183.3	0.90264	35.7	-524.48	34292.3	1.01553
	35.8	-1126.9	-836.82	--	35.8	3449.71	21098.8	0.85947	35.8	50.64	25754.8	0.99804
	35.9	2031.85	2751.6	--	35.9	348.01	13605.5	0.97506	35.9	255.64	41133.1	0.99382
	36	1233.15	4221.12	--	36	2813.46	17651.6	0.86252	36	-1006.44	27094	1.03858
	36.1	2381.7	3587.95	--	36.1	741.93	19420.2	0.9632	36.1	2572.76	39889.6	0.93941
	36.2	-128.82	919.35	--	36.2	3041.08	19609.6	0.86574	36.2	-1654.71	28428.5	1.0618
	36.3	781.88	-1497.16	--	36.3	3735.88	19641.2	0.84019	36.3	1689.93	38700.1	0.95816
	36.4	1024.58	3695.22	--	36.4	3340.82	23303.1	0.87461	36.4	111.89	36055	0.99691
	36.5	-1033.02	2334.96	--	36.5	3656.82	15620.5	0.8103	36.5	1875.26	28257.8	0.93777
	36.6	1115.5	1115.45	--	36.6	3286.49	19505.9	0.85581	36.6	-784.1	24683.2	1.03281
	36.7	1958.84	-1099.78	--	36.7	1841.84	20737.9	0.91843	36.7	529.74	35663.3	0.98536
	36.8	1368.79	3782.96	--	36.8	2467.82	13823.9	0.84852	36.8	14799.5	24764	0.62593
	36.9	-171.27	570.4	--	36.9	2573.49	20971.8	0.8907	36.9	17237.1	16760.4	0.49299
	37	-517.5	680.39	--	37	3556.34	20439.3	0.85179	37	9764.81	20650.3	0.67895
	37.1	-595.31	3177.46	--	37.1	5781.69	18628.4	0.76314	37.1	11793.6	26518.2	0.69217
	37.2	1698.83	193.94	--	37.2	5093.01	15015.3	0.74672	37.2	26670.9	19936.5	0.42775
	37.3	692.82	3597.39	--	37.3	2227.7	9882.52	0.81605	37.3	22389.2	16149.5	0.41905
	37.4	-1088.67	2841.39	--	37.4	3781.01	19628.8	0.83849	37.4	22732.5	24057.4	0.51416
	37.5	2206.61	1210.82	--	37.5	5096.63	19812.5	0.79539	37.5	19715.8	25606.4	0.56499
	37.6	1654.99	1704.72	--	37.6	7120.89	21221.9	0.74876	37.6	23995	26955.1	0.52905
	37.7	-237.69	231.25	--	37.7	2755.4	18633.3	0.87118	37.7	21997.5	28318.4	0.56281
	37.8	1216.53	1756.31	--	37.8	5339.19	23631.8	0.81571	37.8	24991.4	27855.9	0.5271
	37.9	-297.97	-2397.93	--	37.9	819.72	19553.9	0.95977	37.9	23059.7	25285	0.52301
	38	-309.29	-1400.42	--	38	-113.5	20426.8	1.00559	38	25442.4	21884.2	0.46241
	38.1	157.5	405.75	--	38.1	-691.77	19410	1.03696	38.1	24931.9	33030.8	0.56986
	38.2	385.1	3024.52	--	38.2	-821.82	17745	1.04856	38.2	25230.9	23560.9	0.48289
	38.3	2207.72	230.28	--	38.3	1765.98	10554.9	0.85667	38.3	24826.9	25922.7	0.5108
	38.4	2135.9	-1499.82	--	38.4	3.74	17380.9	0.99978	38.4	25961.4	27853.3	0.51758
	38.5	-326.77	2007.28	--	38.5	-1864.85	18687.2	1.11086	38.5	29777.4	24929.3	0.45569
	38.6	630.09	5548.28	--	38.6	2074.71	14653.8	0.87598	38.6	26713.5	31105	0.53798
	38.7	705.31	2072.64	--	38.7	2686.29	15225.8	0.85003	38.7	22500.4	32213.7	0.58876
	38.8	-344.53	1446.46	--	38.8	3447.01	18984.1	0.84633	38.8	27724.2	23061.7	0.4541
	38.9	-1158.8	-1056.38	--	38.9	4436.59	18879.9	0.80972	38.9	23932	23734.7	0.49793
	39	1.36	1343.63	--	39	1058.49	17177.7	0.94196	39	30734	31113.7	0.50307
	39.1	532.99	2397.75	--	39.1	3200.7	14055.8	0.81452	39.1	27003.8	15565.1	0.36565
	39.2	-693.33	1769.17	--	39.2	2152.35	16791.8	0.88638	39.2	27372	21378.3	0.43853
	39.3	118.82	1359.66	--	39.3	2814.57	18220.2	0.86619	39.3	16889.6	30717.8	0.64523
	39.4	-545.69	423	--	39.4	2834.67	22146.4	0.88653	39.4	18613.2	29779.7	0.61537
	39.5	1786.45	1702.72	--	39.5	2920.44	20455.6	0.87507	39.5	22295.2	33468.6	0.60019
	39.6	1162.09	892.41	--	39.6	2025.97	17801.5	0.89782	39.6	19805.4	32573.1	0.62188
	39.7	-52.4	1561.45	--	39.7	1916.46	16007.7	0.89308	39.7	17579.2	22758.1	0.5642
	39.8	-1047.55	2613.79	--	39.8	2178.26	20041.7	0.90197	39.8	21916.6	29460.4	0.57342
	39.9	623.46	2054.74	--	39.9	1126.5	20020.2	0.94673	39.9	25106.8	28723.3	0.53359
	40	592.39	53.07	--	40	3906.55	14483.4	0.78757	40	24343.1	30838	0.55885
	40.1	566.75	-1273.17	--	40.1	1480.42	16756.3	0.91882	40.1	23824	22039.9	0.48055
	40.2	361.05	2845.5	--	40.2	2678.7	16562.6	0.86078	40.2	21153.2	25077.1	0.54244
	40.3	-1496.41	2794.89	--	40.3	2427.66	25034.1	0.9116	40.3	19893	35520.1	0.64101
	40.4	1841.48	-272.7	--	40.4	2256.23	16265.1	0.87818	40.4	26991.8	27608.1	0.50564
	40.5	-948.86	2028.99	--	40.5	2058.54	12186.7	0.85549	40.5	26712.1	31114.4	0.53806
	40.6	-1536.9	1095.94	--	40.6	-607.29	9988.78	1.06473	40.6	24104.6	29378.9	0.54931
	40.7	435.37	726.95	--	40.7	1770.02	10884.9	0.86013	40.7	22675	28277	0.55497
	40.8	685.24	1075.58	--	40.8	17302	6400.6	0.27004	40.8	23568	29695.8	0.55752
	40.9	1486.93	1630.58	--	40.9	28816.1	2359.49	0.07568	40.9	25457.7	28276.9	0.52623
	41	267.11	2204.11	--	41	26990.6	1470.83	0.05168	41	25393.4	26193.7	0.50776
	41.1	1427.4	625.99	--	41.1	27342.3	1475.89	0.05121	41.1	21073.8	28947	0.5787
	41.2	37.07	1463.02	--	41.2	32267.9	-1029.19	-0.03295	41.2	24285.6	26450.7	0.52134
	41.3	181.72	1286.97	--	41.3	25733.4	-694.68	-0.02774	41.3	22272.1	25503	0.53381
	41.4	-1034.31	1326.14	--	41.4	31169.3	2688.69	0.07941	41.4	22643.8	32610.5	0.59019
	41.5	933.88	3113.93	--	41.5	23713.2	-1972.86	-0.09075	41.5	21942.7	33994.5	0.60773
	41.6	-640.85	2283.05	--	41.6	18869.4	3082.21	0.14041	41.6	24112.7	26054.6	0.51935
	41.7	-671.85	265.42	--	41.7	30406	643.76	0.02073	41.7	22181.4	29404.2	0.57001
	41.8	373.9	1417.19	--	41.8	26790.4	5183.79	0.16212	41.8	27479.5	8669.58	--
	41.9	218.09	747.69	--	41.9	24327	1417.34	0.05505	41.9	43765.4	2254.84
	42	-891.66	6358.14	--	42	24277.8	842.71	0.03355	42	49481.7	899.59
	42.1	3045.52	1104.39	--	42.1	32392.6	-594.17	-0.01869	42.1	73765.7	4904.98
	42.2	1171.03	3890.26	--	42.2	36875.7	1119.3	0.02946	42.2	48700.7	1740.95
	42.3	336.55	2110.45	--	42.3	31024.6	3571.29	0.10323	42.3	17253.5	1505.63
	42.4	-103.89	707.43	--	42.4	30571.2	2210.26	0.06742	42.4	45134.4	4648.16
	42.5	768.63	3583.16	--	42.5	30121.9	522.9	0.01706	42.5	35165.3	-1157.26
	42.6	1933.6	1058.99	--	42.6	31210	1458.23	0.04464	42.6	45138.8	626.62
	42.7	245.27	5879.71	--	42.7	27660.2	-86.92	-0.00315	42.7	47684.1	5835.46
	42.8	-89.1	1695.24	--	42.8	24418.8	-1639.75	-0.07198	42.8	43826.6	2359.36
	42.9	-986.3	326.1	--	42.9	30889.1	784.42	0.02477	42.9	43381.9	111.51
	43	-1179.6	1257.4	--	43	28908.5	350.25	0.01197	43	48581.6	3472.5
	43.1	-1072.76	825.8	--	43.1	29259.2	606.46	0.02031	43.1	23658.5	4310.3
	43.2	-39.97	-706.52	--	43.2	33862	1050.44	0.03009	43.2	51668.7	2086.4
	43.3	841.12	-16.88	--	43.3	32181.7	1312	0.03917	43.3	46561.2	-341.7
	43.4	708.99	641.81	--	43.4	31219.7	-107.58	-0.00346	43.4	45889	3892.33
	43.5	-893.71	2236.89	--	43.5	32747.3	961.76	0.02853	43.5	34891.6	539.1
	43.6	-770.26	-520.21	--	43.6	33193.8	1746.38	0.04998	43.6	29416.8	1752.45
	43.7	800.51	1835.36	--	43.7	33309.3	681.89	0.02006	43.7	45533.7	194.46
	43.8	1036.05	1021.69	--	43.8	30307.9	2675.58	0.08112	43.8	40044.1	-513.64
	43.9	-21.79	1631.28	--	43.9	33349.8	1041.45	0.03028	43.9	40180.5	788.59
	44	-868.42	1336.8	--	44	36152.7	2239.98	0.05834	44	39337.5	1660.37
	44.1	-112.12	1689.17	--	44.1	29872.8	2241.82	0.06981	44.1	35994.8	955.62
	44.2	-614.18	2196.51	--	44.2	26822.1	3469.9	0.11455	44.2	43949.3	979.53
	44.3	452.91	2936.66	--	44.3	24272.7	289.64	0.01179	44.3	24736.8	2443.81
	44.4	802.91	1246.33	--	44.4	30665.2	1697.44	0.05245	44.4	18649.3	1250.26
	44.5	-528.33	713.37	--	44.5	30467.1	-10.6	-0.000348037	44.5	20743.1	2.04
	44.6	623.87	672.04	--	44.6	34114	304.68	0.00885	44.6	24919.6	2712.46
	44.7	-345.35	845.83	--	44.7	33508.5	1635.98	0.04655	44.7	31125.8	-260.97
	44.8	-1676.1	2172.55	--	44.8	23224.6	4982.59	0.17664	44.8	29142	3161.7
	44.9	-1325.08	119.14	--	44.9	27179.1	44.03	0.00162	44.9	45040.2	1815.42
	45	869.11	1009.97	--	45	28750.8	-1129.65	-0.0409	45	47436.4	1032.83
	45.1	1339.51	263.13	--	45.1	25741.5	3475.42	0.11895	45.1	46001	3105.9
	45.2	609.61	2306.45	--	45.2	28907.5	-1107.39	-0.03983	45.2	29160.3	-46.97
	45.3	-44.34	1088.81	--	45.3	27650	1887.59	0.0639	45.3	37740.2	474.06
	45.4	-1527.3	1760.73	--	45.4	23193	409.95	0.01737	45.4	38934.6	5211.03
	45.5	-1405.96	113.46	--	45.5	40253	2769.56	0.06437	45.5	35862	1595.03
	45.6	-1408.45	1684.38	--	45.6	36214.8	1306.99	0.03483	45.6	47844.5	2027.9
	45.7	-2313.97	-1479.21	--	45.7	38246.8	2606.58	0.0638	45.7	45316.8	3127.02
	45.8	343.97	2147.65	--	45.8	26587.3	2009.82	0.07028	45.8	50548.3	1038.86
	45.9	-591.37	2975.77	--	45.9	33002.6	1724.53	0.04966	45.9	45875.3	1445.65
	46	101.54	2998.33	--	46	23790.5	4663.21	0.16389	46	29558.9	3523.56
	46.1	238.41	2821	--	46.1	28687	-566.15	-0.02013	46.1	35071.2	-589.37
	46.2	1091.08	-1.2	--	46.2	28641.9	2035.98	0.06637	46.2	45572.6	2821.87
	46.3	-315.95	2177.42	--	46.3	22857.4	3458.91	0.13144	46.3	43642.5	3312.02
	46.4	178.22	755.75	--	46.4	28919	3009.69	0.09426	46.4	48769.1	3160.89
	46.5	2856.08	3219.14	--	46.5	27687.1	1593.56	0.05442	46.5	49100.2	4048.74
	46.6	-493.7	-263.41	--	46.6	25643.9	3126.16	0.10866	46.6	43582.1	1628.87
	46.7	668.68	2960.43	--	46.7	27329.9	1268.78	0.04437	46.7	51942.6	905.4
	46.8	-720.89	1466.27	--	46.8	23149.9	-422.2	-0.01858	46.8	41331.1	1941.07
	46.9	-921.43	1111.85	--	46.9	33509.9	4143.22	0.11004	46.9	27632.5	2840.23
	47	-2419.85	3303.07	--	47	24345.6	431.36	0.01741	47	22609	1108.15
	47.1	-1563.51	1372.23	--	47.1	19157.3	1395.92	0.06792	47.1	38582.9	3692.44
	47.2	-1458.43	1435.35	--	47.2	32753.1	-128.73	-0.00395	47.2	32806.2	1648.12
	47.3	-26.12	1366.68	--	47.3	32392.9	4399.97	0.11959	47.3	29195.9	-74.75
	47.4	-1019.71	-149.26	--	47.4	35934.2	535.01	0.01467	47.4	52787	1858.13
	47.5	-1203.68	1770.29	--	47.5	34280.9	1199.78	0.03381	47.5	43721.4	1700.11
	47.6	-556.1	2525.28	--	47.6	24422.2	484.48	0.01945	47.6	38866.3	-291.27
	47.7	-854.18	2744.89	--	47.7	22151.9	224.9	0.01005	47.7	39317	2212.12
	47.8	716.25	103.21	--	47.8	31624.3	-2645.68	-0.0913	47.8	49080.2	1350.33
	47.9	45.57	3567.84	--	47.9	29808.5	447.61	0.01479	47.9	46852.4	1499.88
	48	1325.71	3299.55	--	48	29816.3	2143.83	0.06708	48	38300.4	-133.94
	48.1	2795.94	778.72	--	48.1	25387.2	4292.01	0.14461	48.1	49799.9	4577.97
	48.2	-186.03	1182.14	--	48.2	26587.9	2041.51	0.07131	48.2	30944.6	2873.26
	48.3	-58.72	1861.68	--	48.3	33616.2	1676.6	0.04751	48.3	31363.8	-2135.13
	48.4	-459.26	1795.36	--	48.4	29179.8	459.95	0.01552	48.4	29747.4	-371.03
	48.5	927.13	-463.41	--	48.5	33064.9	898.79	0.02646	48.5	36673	2845.04
	48.6	3188.37	688.51	--	48.6	27210.6	644.3	0.02313	48.6	21076.7	576.48
	48.7	-1774.57	1734.34	--	48.7	20296.2	2146.69	0.09565	48.7	20396.1	-1154.97
	48.8	1073.8	838.21	--	48.8	12089.2	79.43	0.00653	48.8	43828.2	4594.61
	48.9	-239.31	674.47	--	48.9	27601.3	1977.47	0.06685	48.9	45906.8	1060.39
	49	1065.88	1473.49	--	49	35997.8	4042.08	0.10095	49	43137.8	-858.87
	49.1	1389.21	2384.55	--	49.1	37974.1	2502.97	0.06184	49.1	47174.7	1353.14
	49.2	-641.8	-1218.67	--	49.2	23622	1919.67	0.07516	49.2	34630.5	-141.65
	49.3	595.21	1797.38	--	49.3	26172.5	792.33	0.02938	49.3	44518.7	1308.2
	49.4	-374.76	2252.55	--	49.4	30511.1	-437.7	-0.01455	49.4	41583.6	1315.84
	49.5	161.2	2453.92	--	49.5	34244.7	570.05	0.01637	49.5	41181.6	4700.85
	49.6				49.6	33004	2156.3	0.06133	49.6	27239.5	32.04
	49.7				49.7	25004.1	733.52	0.0285	49.7	31038.8	-1051.57
	49.8				49.8				49.8	23473.4	1127.84
	49.9				49.9				49.9	49928.4	1822.98

## Sheet: Fig4b
Trace		0mM Mg				20mM Mg			20mM Mg,1uM tRNA					FRET population		0mM Mg	20mM Mg	20mM Mg,tRNA
	Time (s)	Cy3	Cy5	FRET	Time (s)	Cy3	Cy5	FRET	Time (s)	Cy3	Cy5	FRET
	0	85988.9	23801.8	0.11364	0	5.07392	2.18657	0.30116	0	1.2283	1.74382	0.58673			-0.21	0.000117581	4.09523e-05	6.34345e-05
	0.1	92453.9	25601.9	0.15097	0.1	5.26642	2.17818	0.29259	0.1	1.00273	1.24535	0.55396			-0.2	0	0	2.75802e-06
	0.2	97225.3	23604.9	0.13888	0.2	5.60392	2.13251	0.27565	0.2	1.24617	1.46584	0.5405			-0.19	3.26614e-06	0	0
	0.3	95727.6	18865.2	0.13903	0.3	4.39418	2.00154	0.31295	0.3	1.05127	1.37662	0.567			-0.18	6.53228e-06	0	0
	0.4	105620	19384.6	0.11046	0.4	5.80537	2.21332	0.27602	0.4	0.86531	1.73811	0.66763			-0.17	0	2.40896e-06	0
	0.5	95623.2	18823.2	0.12123	0.5	5.3728	2.46647	0.31463	0.5	1.50638	1.46063	0.49229			-0.16	9.79841e-06	0	0
	0.6	85100.4	20766.3	0.11753	0.6	5.20646	2.06387	0.28388	0.6	0.74694	1.43739	0.65805			-0.15	0	0	0
	0.7	72166.3	19575.1	0.12015	0.7	4.29464	2.22676	0.34145	0.7	1.3134	1.61642	0.55171			-0.14	0	4.81792e-06	0
	0.8	89094.1	22228	0.09851	0.8	6.57566	1.97222	0.23073	0.8	1.21754	1.41364	0.53727			-0.13	6.53228e-06	2.40896e-06	1.10321e-05
	0.9	95719.3	17884.3	0.09599	0.9	5.70489	2.53455	0.30761	0.9	1.15721	1.49225	0.56323			-0.12	0	4.81792e-06	2.75802e-06
	1	84415.5	24138.1	0.11211	1	5.2201	2.15629	0.29232	1	1.36952	1.69948	0.55376			-0.11	1.30646e-05	2.40896e-06	8.27406e-06
	1.1	88768.2	13313	0.13035	1.1	5.27026	2.28061	0.30203	1.1	1.37714	1.99625	0.59176			-0.1	1.30646e-05	2.40896e-06	0
	1.2	92289.8	21049.8	0.11119	1.2	4.78995	2.35628	0.32972	1.2	0.95849	1.952	0.67068			-0.09	1.30646e-05	2.40896e-06	0
	1.3	87557.1	24721.8	0.14038	1.3	4.54847	2.58788	0.36263	1.3	1.46872	1.81167	0.55227			-0.08	6.53228e-06	0	2.75802e-06
	1.4	69095.6	17692.3	0.09916	1.4	5.76111	2.12246	0.26923	1.4	0.9346	1.00077	0.5171			-0.07	4.57259e-05	2.40896e-06	2.75802e-06
	1.5	92718.5	20300.5	0.16453	1.5	4.78009	2.01586	0.29663	1.5	1.18788	1.33669	0.52947			-0.06	7.83873e-05	1.20448e-05	2.75802e-06
	1.6	84395.2	17480.9	0.14291	1.6	5.70544	1.90303	0.25012	1.6	1.17148	1.60312	0.57778			-0.05	0.000120847	2.40896e-06	5.51604e-06
	1.7	79448.7	22994.2	0.17643	1.7	3.91089	2.012	0.3397	1.7	1.0518	1.67192	0.61384			-0.04	0.000222097	7.22688e-06	0
	1.8	89468.5	19179.5	0.12955	1.8	5.91771	2.40341	0.28883	1.8	0.95025	1.54092	0.61855			-0.03	0.0004148	9.63584e-06	5.51604e-06
	1.9	81676.2	24069.3	0.1204	1.9	5.51741	2.39673	0.30284	1.9	1.47763	1.74621	0.54166			-0.02	0.00108	1.92717e-05	2.20642e-05
	2	61840.8	20845	0.13591	2	5.40307	2.04789	0.27485	2	1.09643	1.28544	0.53968			-0.01	0.00274	2.64986e-05	2.48222e-05
	2.1	91961.5	16162	0.12495	2.1	5.71061	2.37202	0.29347	2.1	0.96452	1.31282	0.57647			0	0.00558	4.33613e-05	1.37901e-05
	2.2	80573.8	22767.2	0.10723	2.2	5.77482	2.36419	0.29048	2.2	1.22015	1.61636	0.56984			0.01	0.01088	2.64986e-05	1.65481e-05
	2.3	78271.3	22746.8	0.15907	2.3	5.31649	1.79853	0.25278	2.3	1.32283	1.84805	0.58282			0.02	0.01829	4.57702e-05	3.30962e-05
	2.4	93421	17647.5	0.12565	2.4	6.50502	2.45458	0.27396	2.4	1.03508	1.199	0.53669			0.03	0.0297	8.91315e-05	7.44665e-05
	2.5	79214.9	16949.5	0.14147	2.5	4.47946	2.12653	0.32191	2.5	1.10838	1.47091	0.57028			0.04	0.04465	0.000122857	8.54986e-05
	2.6	99214.2	20792.5	0.11284	2.6	5.06076	1.661	0.24711	2.6	0.69971	1.22715	0.63687			0.05	0.06002	0.00025535	0.000212368
	2.7	98044.9	18785.7	0.13938	2.7	5.68196	2.59217	0.31329	2.7	0.83261	1.25113	0.60042			0.06	0.07429	0.00048661	0.00031993
	2.8	84849.4	20737.5	0.11527	2.8	5.72373	2.38076	0.29376	2.8	1.09268	1.25328	0.53423			0.07	0.08198	0.000696189	0.000394397
	2.9	62292.1	22087	0.11753	2.9	5.15386	1.91163	0.27056	2.9	1.13813	1.71839	0.60157			0.08	0.08367	0.000843136	0.000468863
	3	84153.6	19355.1	0.15218	3	5.21467	2.67068	0.33869	3	0.93676	1.91642	0.67168			0.09	0.07782	0.00123	0.000559878
	3.1	86263.1	22887.1	0.113	3.1	4.47518	2.16672	0.32622	3.1	1.02226	1.63582	0.61541			0.1	0.06621	0.00175	0.000805342
	3.2	90063	24675.3	0.10762	3.2	5.95137	2.60562	0.3045	3.2	1.16695	1.68475	0.59079			0.11	0.05515	0.00244	0.00108
	3.3	87291.4	14465.9	0.15819	3.3	4.51321	2.25923	0.33359	3.3	1.01955	1.6481	0.61781			0.12	0.04451	0.00313	0.0012
	3.4	80885.7	26121.2	0.16796	3.4	4.31665	1.73259	0.28641	3.4	1.01099	1.05221	0.50999			0.13	0.03594	0.00418	0.00156
	3.5	79604.1	24480	0.12347	3.5	4.10659	1.98274	0.32561	3.5	0.73029	1.40102	0.65735			0.14	0.03047	0.0053	0.00214
	3.6	83147.7	25041.1	0.16527	3.6	5.3291	1.56724	0.22726	3.6	0.75746	1.64327	0.68449			0.15	0.02654	0.00643	0.00272
	3.7	44954.5	17231.3	0.08247	3.7	6.16653	1.63952	0.21003	3.7	1.24692	1.56399	0.5564			0.16	0.02291	0.00763	0.00346
	3.8	83816.7	22201.3	0.14826	3.8	5.54604	2.5908	0.3184	3.8	0.82254	1.82997	0.6899			0.17	0.02037	0.00913	0.00401
	3.9	77290.7	19131.8	0.12141	3.9	3.84614	1.93665	0.3349	3.9	0.61251	2.07069	0.77173			0.18	0.01802	0.01075	0.0047
	4	75182.9	21276.5	0.12743	4	5.17883	1.62728	0.23909	4	0.51908	1.7455	0.77078			0.19	0.01657	0.01226	0.00549
	4.1	77062.2	26161.1	0.12785	4.1	5.30172	1.94433	0.26833	4.1	0.63654	1.71092	0.72884			0.2	0.01392	0.0142	0.00633
	4.2	82117.7	19386.4	0.11534	4.2	5.30102	2.12736	0.28638	4.2	0.99964	1.97569	0.66402			0.21	0.01233	0.01628	0.00693
	4.3	87630.1	24171.3	0.12102	4.3	5.278	1.81128	0.2555	4.3	0.70935	1.678	0.70287			0.22	0.01076	0.01884	0.00784
	4.4	79793.3	23036.2	0.10239	4.4	4.36836	2.10856	0.32555	4.4	0.90606	1.85245	0.67154			0.23	0.00913	0.02156	0.00843
	4.5	78919.9	24382.6	0.14625	4.5	5.25487	2.28844	0.30337	4.5	0.90435	2.18765	0.70752			0.24	0.0082	0.02533	0.00913
	4.6	77744.2	15630.2	0.09517	4.6	5.65152	2.1954	0.27978	4.6	0.73416	2.2276	0.75212			0.25	0.00696	0.02937	0.0096
	4.7	84633.7	21692.6	0.1649	4.7	4.42281	2.36169	0.3481	4.7	0.53458	1.92991	0.78309			0.26	0.00599	0.03288	0.01007
	4.8	84346.4	22946.6	0.13591	4.8	5.84905	2.2797	0.28045	4.8	0.77427	2.02099	0.72301			0.27	0.00537	0.03758	0.01074
	4.9	83057.1	16814.8	0.13898	4.9	4.26822	1.46086	0.25499	4.9	0.97825	2.05081	0.67704			0.28	0.00498	0.0412	0.01056
	5	85822.9	21746	0.13159	5	5.15153	2.23107	0.30221	5	0.65211	1.21114	0.65002			0.29	0.00402	0.04483	0.01039
	5.1	87286.1	19543.8	0.11934	5.1	6.02565	2.13245	0.26139	5.1	0.47606	2.05817	0.81215			0.3	0.00367	0.04872	0.01029
	5.2	72170.4	25980.7	0.09537	5.2	4.41556	2.60588	0.37113	5.2	0.7449	2.25864	0.75199			0.31	0.00357	0.04994	0.01002
	5.3	88608.2	18749.8	0.13023	5.3	4.37195	2.46443	0.36049	5.3	0.81864	1.89161	0.69795			0.32	0.00328	0.05177	0.00941
	5.4	94391	19139.6	0.12186	5.4	4.38936	1.9968	0.31268	5.4	0.79591	2.03662	0.71901			0.33	0.00303	0.0517	0.00894
	5.5	74433.8	22778	0.11676	5.5	5.58361	1.90351	0.25424	5.5	0.79953	2.49747	0.7575			0.34	0.00297	0.04972	0.00847
	5.6	80777.8	22675.2	0.12165	5.6	6.11559	2.48272	0.28875	5.6	0.93625	1.48606	0.61349			0.35	0.00288	0.0473	0.00845
	5.7	78423.7	14275	0.15517	5.7	4.51381	2.52981	0.35916	5.7	0.98037	1.40283	0.58863			0.36	0.00269	0.04296	0.00782
	5.8	87280.2	18221.5	0.11689	5.8	5.66097	1.7684	0.23803	5.8	1.40178	1.40986	0.50144			0.37	0.00264	0.03907	0.00751
	5.9	85430.1	19531.2	0.1437	5.9	3.93401	1.84972	0.31981	5.9	0.91267	1.35687	0.59786			0.38	0.00239	0.03459	0.00745
	6	78375.7	28562.7	0.09417	6	3.79689	2.20691	0.36759	6	1.29767	1.63322	0.55725			0.39	0.00256	0.03008	0.00732
	6.1	55406.9	31266.7	0.1519	6.1	4.14211	2.2954	0.35657	6.1	1.24063	1.00761	0.44818			0.4	0.0024	0.02642	0.00754
	6.2	82984.1	18653	0.13904	6.2	5.61685	2.68345	0.3233	6.2	1.02147	1.12003	0.52301			0.41	0.00216	0.02193	0.00815
	6.3	81459.2	21474.3	0.13245	6.3	5.59888	2.50302	0.30894	6.3	1.16656	1.68419	0.59079			0.42	0.00216	0.0187	0.00848
	6.4	83065.5	15367.6	0.12146	6.4	4.80344	2.01074	0.29508	6.4	1.04108	1.59465	0.60501			0.43	0.00218	0.0164	0.00948
	6.5	81162.1	20784.1	0.11327	6.5	5.35164	2.34108	0.30432	6.5	1.43362	1.45729	0.50409			0.44	0.00206	0.01376	0.01054
	6.6	80458.7	18591.3	0.15572	6.6	4.50087	2.16028	0.32431	6.6	0.90848	1.56591	0.63285			0.45	0.00195	0.01159	0.01225
	6.7	63546.7	25811.7	0.11157	6.7	5.22559	2.43394	0.31777	6.7	1.03191	1.74315	0.62815			0.46	0.00196	0.00996	0.01434
	6.8	67474.3	22556.8	0.13282	6.8	5.37129	2.33342	0.30286	6.8	1.21795	2.12815	0.63601			0.47	0.00194	0.00855	0.01618
	6.9	80789.6	20948	0.10388	6.9	5.33433	2.14731	0.28701	6.9	1.07775	1.95422	0.64454			0.48	0.00174	0.0073	0.01877
	7	79002.4	21153	0.09616	7	5.89806	2.18126	0.26998	7	1.03198	1.40503	0.57654			0.49	0.00163	0.00641	0.02133
	7.1	82366.4	21130.5	0.09779	7.1	5.73189	2.68101	0.31868	7.1	1.1969	1.22961	0.50674			0.5	0.00171	0.00545	0.02445
	7.2	83230.5	20872.6	0.15063	7.2	4.49798	2.12829	0.32119	7.2	1.42137	1.83488	0.56349			0.51	0.00156	0.00485	0.0277
	7.3	83661.6	18785.6	0.12509	7.3	5.64665	2.21263	0.28153	7.3	1.18059	1.6938	0.58927			0.52	0.0014	0.00419	0.03123
	7.4	87929.1	20989.1	0.13964	7.4	4.42013	2.13325	0.32552	7.4	1.21196	1.6746	0.58014			0.53	0.00138	0.00375	0.03382
	7.5	89300.7	20022.4	0.10733	7.5	4.43806	1.99347	0.30995	7.5	1.40365	1.4128	0.50163			0.54	0.00134	0.00344	0.03768
	7.6	76978.9	22853.2	0.11299	7.6	5.57196	1.92707	0.25698	7.6	1.46142	2.00496	0.5784			0.55	0.0013	0.00283	0.03973
	7.7	88151.4	22306.8	0.14418	7.7	5.58882	1.7999	0.2436	7.7	0.95558	1.0984	0.53477			0.56	0.00113	0.00275	0.04143
	7.8	81023	17209.3	0.12205	7.8	5.28744	2.64216	0.3332	7.8	1.18937	1.6873	0.58655			0.57	0.00121	0.00247	0.04184
	7.9	74504.6	26560.5	0.13981	7.9	4.4505	1.96489	0.30628	7.9	1.32637	1.81007	0.57711			0.58	0.00119	0.00222	0.04136
	8	83300.8	22780.3	0.18337	8	5.68647	1.53389	0.21244	8	1.31632	1.68312	0.56115			0.59	0.00103	0.00203	0.03893
	8.1	72819.8	25184.8	0.14607	8.1	4.15658	2.03915	0.32912	8.1	0.99438	1.85945	0.65156			0.6	0.000983108	0.00174	0.03643
	8.2	84202.3	25727	0.13719	8.2	5.78481	2.33129	0.28724	8.2	1.13626	1.48847	0.56709			0.61	0.00123	0.00148	0.03299
	8.3	84496.6	23287.2	0.14914	8.3	4.45912	2.23951	0.33432	8.3	1.42879	2.00139	0.58347			0.62	0.00112	0.00157	0.02959
	8.4	89911.4	24797.8	0.14494	8.4	4.26529	2.33768	0.35403	8.4	1.37513	1.3368	0.49293			0.63	0.00102	0.00139	0.02548
	8.5	81984.2	20549.8	0.11631	8.5	5.48056	2.56342	0.31868	8.5	1.29758	1.59372	0.55121			0.64	0.000986374	0.00131	0.02237
	8.6	79848	24173.7	0.15886	8.6	4.39931	1.96092	0.30831	8.6	1.41148	1.50062	0.5153			0.65	0.00112	0.00121	0.01936
	8.7	82647.3	19495	0.11303	8.7	4.72154	1.9935	0.29687	8.7	1.23006	2.17061	0.63829			0.66	0.000872059	0.00113	0.01628
	8.8	79812.2	26121.4	0.14015	8.8	5.66264	2.17653	0.27765	8.8	1.00248	1.75447	0.63638			0.67	0.000894922	0.00116	0.01417
	8.9	75175.6	19735.6	0.12868	8.9	5.72617	2.25575	0.28261	8.9	1.29395	2.00472	0.60774			0.68	0.000875325	0.00111	0.01193
	9	83667.3	19462.5	0.12754	9	5.61111	2.19931	0.28159	9	1.33807	1.47462	0.52427			0.69	0.000783873	0.00101	0.01021
	9.1	89583.7	21249.8	0.13806	9.1	4.82209	2.39301	0.33167	9.1	1.31317	1.2999	0.49746			0.7	0.000715284	0.0009949	0.00857
	9.2	75160.9	14990.8	0.15028	9.2	4.14155	2.73819	0.39801	9.2	1.69088	1.65288	0.49432			0.71	0.000705486	0.00105	0.00754
	9.3	84634.2	25515.8	0.12734	9.3	5.75771	1.79947	0.23811	9.3	1.34157	1.649	0.5514			0.72	0.000679357	0.000944312	0.00665
	9.4	84621.2	23659.2	0.11089	9.4	5.1078	2.1113	0.29246	9.4	1.1831	1.50144	0.55929			0.73	0.000568308	0.00080941	0.00599
	9.5	84194.6	24203.2	0.1547	9.5	6.24752	2.32221	0.27098	9.5	1.51003	1.79157	0.54264			0.74	0.000480122	0.00076364	0.00517
	9.6	81599.3	27829	0.10264	9.6	4.19095	2.22843	0.34714	9.6	1.39615	2.01594	0.59082			0.75	0.000463792	0.000713052	0.00467
	9.7	84364.4	21159.1	0.08847	9.7	4.08622	2.12109	0.34171	9.7	1.35577	1.92665	0.58696			0.76	0.000424598	0.000626329	0.00405
	9.8	85510.7	22459.9	0.16409	9.8	4.4847	1.45649	0.24515	9.8	1.47764	1.14519	0.43663			0.77	0.000391937	0.000469747	0.00368
	9.9	80833.3	20631.8	0.12359	9.9	5.07432	2.14515	0.29713	9.9	1.00986	1.32414	0.56732			0.78	0.000365807	0.000476974	0.00344
	10	85423.3	23396.2	0.1045	10	4.34925	1.98386	0.31325	10	1.08259	1.52674	0.58511			0.79	0.000323348	0.000493837	0.00305
	10.1	85972.7	27499.9	0.08958	10.1	5.7339	1.49126	0.2064	10.1	1.3137	1.91525	0.59315			0.8	0.000336412	0.000327618	0.00285
	10.2	89855	22893.7	0.11045	10.2	4.48594	2.19807	0.32886	10.2	1.28143	1.69188	0.56902			0.81	0.000362541	0.000330027	0.00263
	10.3	79111.1	22580.2	0.11975	10.3	5.14048	1.77977	0.25718	10.3	1.44403	1.35756	0.48457			0.82	0.000405001	0.000305938	0.00222
	10.4	88032.8	26714.7	0.18931	10.4	4.36214	2.28996	0.34425	10.4	1.2578	1.51797	0.54686			0.83	0.00032988	0.000361344	0.00205
	10.5	80137.7	18695.2	0.11783	10.5	5.28341	2.26831	0.30037	10.5	1.05678	1.54588	0.59396			0.84	0.000333146	0.000380616	0.00194
	10.6	84581.9	22339.5	0.15123	10.6	4.27745	2.40496	0.35989	10.6	1.57591	1.7826	0.53077			0.85	0.000411533	0.00034689	0.00173
	10.7	87445.6	27325.7	0.14058	10.7	4.98414	2.12078	0.29849	10.7	0.97832	1.58271	0.618			0.86	0.000310283	0.000349299	0.00157
	10.8	89962.4	22450.5	0.13541	10.8	5.70792	2.61137	0.31389	10.8	1.25632	1.24498	0.49773			0.87	0.000385404	0.00037098	0.00153
	10.9	79933.8	18055.9	0.11397	10.9	4.17247	1.60685	0.27803	10.9	0.95627	1.70924	0.64124			0.88	0.0004148	0.000419159	0.00145
	11	84198.4	19260.7	0.12159	11	5.85942	2.54913	0.30316	11	1.4602	1.35838	0.48194			0.89	0.000378872	0.000426386	0.0013
	11.1	80763.2	17242.3	0.11241	11.1	5.05486	1.50139	0.229	11.1	1.23065	1.73118	0.5845			0.9	0.000323348	0.000358935	0.00118
	11.2	76564.1	17484	0.15218	11.2	6.22004	2.34711	0.27397	11.2	1.24471	1.65841	0.57125			0.91	0.000356009	0.000397478	0.00124
	11.3	85183.3	20425.2	0.15215	11.3	6.10846	2.30329	0.27382	11.3	1.16103	1.61318	0.58149			0.92	0.000316815	0.000330027	0.00117
	11.4	66163	17041.1	0.08497	11.4	4.47724	2.28884	0.33828	11.4	1.29382	1.8231	0.5849			0.93	0.000382138	0.000281848	0.00108
	11.5	82683.2	15307	0.1448	11.5	4.20482	2.04613	0.32733	11.5	1.17674	1.4429	0.5508			0.94	0.000346211	0.000330027	0.00107
	11.6	87711.2	17211.4	0.11492	11.6	4.97264	2.29856	0.31612	11.6	1.28376	1.43433	0.5277			0.95	0.00032988	0.000250532	0.00103
	11.7	81891.9	21334.8	0.11553	11.7	5.37697	2.24435	0.29448	11.7	1.02646	1.84379	0.64238			0.96	0.000356009	0.000284257	0.00105
	11.8	82039.1	20867.6	0.09375	11.8	5.90722	2.15625	0.26741	11.8	1.04804	1.40925	0.5735			0.97	0.000391937	0.000252941	0.00109
	11.9	88839.8	21328	0.11898	11.9	5.86655	2.37554	0.28822	11.9	1.50208	2.02447	0.57406			0.98	0.000349477	0.000284257	0.00104
	12	70358.3	32900.5	0.1194	12	5.52903	1.75274	0.2407	12	1.01727	1.56269	0.6057			0.99	0.00037234	0.000260168	0.000957033
	12.1	87376.7	19331.8	0.11367	12.1	6.09961	2.88786	0.32132	12.1	1.39638	1.68291	0.54652			1	0.000333146	0.00027703	0.000948759
	12.2	88001	20298.7	0.19907	12.2	4.16061	2.2318	0.34913	12.2	1.159	1.51514	0.56659			1.01	0.000293952	0.00032521	0.000786036
	12.3	66243.6	23494	0.11413	12.3	4.87966	2.25732	0.31629	12.3	1.15124	1.95815	0.62975			1.02	0.000251493	0.00027703	0.000631586
	12.4	85767.7	18714.2	0.1256	12.4	5.83639	2.67243	0.31408	12.4	1.66577	1.20738	0.42023			1.03	0.000195968	0.000228851	0.000604006
	12.5	87428.9	18400.5	0.15999	12.5	4.4844	2.02971	0.31159	12.5	1.3819	1.51443	0.52288			1.04	0.000218831	0.000260168	0.000576426
	12.6	89076.4	21773.9	0.07927	12.6	4.73142	2.1126	0.30868	12.6	1.14383	1.37756	0.54635			1.05	0.000192702	0.000224033	0.000551604
	12.7	88682	15147.7	0.09931	12.7	5.58884	2.31318	0.29273	12.7	1.26547	1.73091	0.57767			1.06	0.000199234	0.000190308	0.000427493
	12.8	83965.2	20334.9	0.11492	12.8	4.83338	2.22155	0.31489	12.8	1.40602	1.33298	0.48667			1.07	0.000160041	0.000192717	0.000383365
	12.9	81270	18686.1	0.10568	12.9	5.5356	2.00218	0.26562	12.9	1.36272	1.35079	0.4978			1.08	0.000176371	0.000178263	0.000358543
	13	77176.3	19203.9	0.11321	13	4.73271	2.38095	0.3347	13	1.36336	1.34748	0.49707			1.09	0.000140444	0.000113221	0.000275802
	13.1	77429.6	20128.1	0.12218	13.1	5.95482	2.17706	0.26772	13.1	1.19406	1.34738	0.53016			1.1	9.14519e-05	0.000103585	0.000303382
	13.2	68448	18682.1	0.10236	13.2	6.17621	1.65771	0.21161	13.2	1.07412	1.5068	0.58382			1.11	9.79841e-05	8.91315e-05	0.000284076
	13.3	81275.2	19668.4	0.11371	13.3	5.48601	2.2468	0.29055	13.3	1.25809	1.26655	0.50168			1.12	0.000104516	8.43136e-05	0.000220642
	13.4	82611.2	21863.9	0.11177	13.4	5.63645	2.01738	0.26358	13.4	1.50114	1.66968	0.52658			1.13	6.85889e-05	6.26329e-05	0.000234432
	13.5	82901.1	18018.1	0.13197	13.5	3.83311	2.14898	0.35924	13.5	0.93029	1.3853	0.59825			1.14	9.14519e-05	9.39494e-05	0.000217884
	13.6	84860.5	13702.9	0.11834	13.6	5.49096	2.41417	0.30539	13.6	1.16842	1.55787	0.57142			1.15	8.49196e-05	6.50419e-05	0.000193061
	13.7	74771.5	17457.2	0.13786	13.7	5.85806	2.25531	0.27797	13.7	1.2753	1.43845	0.53006			1.16	6.20566e-05	7.22688e-05	0.000154449
	13.8	82766.2	23896	0.11244	13.8	5.58965	2.70492	0.32611	13.8	1.07105	1.58381	0.59657			1.17	5.55243e-05	5.7815e-05	0.000162723
	13.9	65829.6	21708.6	0.10628	13.9	6.07738	2.42742	0.28542	13.9	1.14375	1.37486	0.54588			1.18	6.53228e-05	5.05881e-05	0.000176513
	14	85774.7	22622.6	0.1787	14	4.71926	2.04608	0.30244	14	1.243	1.29399	0.51005			1.19	6.20566e-05	5.29971e-05	0.000118595
	14.1	83939.7	20141.4	0.20404	14.1	4.60949	2.13744	0.3168	14.1	1.1827	1.62861	0.57931			1.2	3.91937e-05	3.13165e-05	0.000124111
	14.2	80986.9	23630.1	0.14172	14.2	5.29406	1.68857	0.24182	14.2	1.22443	1.30127	0.51521			1.21	0.00154	--	--
	14.3	81390.8	23814	0.11199	14.3	6.13724	2.32053	0.27437	14.3	1.53996	1.32756	0.46296					--	--
	14.4	84277.7	20467.2	0.12281	14.4	5.37963	1.59033	0.22817	14.4	1.04816	1.59079	0.60281					--	--
	14.5	91657.1	14944.5	0.15936	14.5	5.57648	2.15498	0.27873	14.5	1.16775	1.37128	0.54008					--	--
	14.6	83692.4	21283.1	0.11695	14.6	5.4163	2.26155	0.29455	14.6	0.92011	1.55641	0.62847					--	--
	14.7	83197.5	16947.1	0.13949	14.7	5.0209	1.91057	0.27564	14.7	1.53634	1.72398	0.52878					--	--
	14.8	76143.1	15139.9	0.11662	14.8	5.66162	1.42291	0.20085	14.8	1.28947	1.59777	0.55339					--	--
	14.9	70817.8	16773.9	0.1094	14.9	4.19115	2.35536	0.35979	14.9	1.19061	1.64155	0.57961					--	--
	15	86489.2	24860.6	0.11439	15	4.57266	2.32367	0.33694	15	1.19647	1.60196	0.57245					--	--
	15.1	89370.3	25852.6	0.10677	15.1	4.15941	1.15285	0.21702	15.1	1.10317	1.12405	0.50469					--	--
	15.2	80716.7	17402.2	0.12838	15.2	5.26634	2.31891	0.30571	15.2	1.28967	1.45471	0.53007					--	--
	15.3	78782.2	20470.2	0.10682	15.3	5.2733	2.36203	0.30936	15.3	1.16995	1.26967	0.52044					--	--
	15.4	93539	17535.7	0.09399	15.4	5.41942	1.80708	0.25006	15.4	1.26797	1.46425	0.53592					--	--
	15.5	83189.1	23418	0.13549	15.5	5.15845	2.65211	0.33955	15.5	1.02341	1.22781	0.5454					--	--
	15.6	84354.9	21859.9	0.13333	15.6	4.75168	2.371	0.33288	15.6	1.11162	1.30636	0.54027					--	--
	15.7	86511.8	18968	0.10244	15.7	5.63682	1.93452	0.25551	15.7	1.06333	1.46007	0.57861					--	--
	15.8	78312.8	23513.8	0.09959	15.8	5.43284	2.23187	0.29119	15.8	1.3517	1.58051	0.53902					--	--
	15.9	62589.3	10074.1	0.1328	15.9	4.35134	2.08405	0.32384	15.9	1.07284	1.1625	0.52005					--	--
	16	62708.7	13069.2	0.07678	16	5.87228	2.08227	0.26177	16	1.34133	1.7815	0.57048					--	--
	16.1	80761.8	19760.1	0.11311	16.1	3.7549	2.323	0.3822	16.1	1.35252	1.55347	0.53457					--	--
	16.2	84941.6	20786.2	0.11505	16.2	5.64162	1.95965	0.25781	16.2	1.15832	1.24242	0.51752					--	--
	16.3	87435.3	13205.1	0.12368	16.3	5.31814	1.43756	0.21279	16.3	0.87262	1.25778	0.5904					--	--
	16.4	79017.6	20058.8	0.14704	16.4	3.99625	1.67769	0.29568	16.4	1.36722	1.34116	0.49519					--	--
	16.5	81617.2	23026.6	0.15638	16.5	5.79637	1.98852	0.25543	16.5	1.24965	1.53973	0.552					--	--
	16.6	86124.7	16417.4	0.14481	16.6	5.71755	2.58301	0.31118	16.6	1.3249	1.58415	0.54456					--	--
	16.7	83001.5	17613.7	0.17431	16.7	5.6163	2.43985	0.30286	16.7	1.25082	1.39147	0.52662					--	--
	16.8	83531.2	17675.8	0.15255	16.8	5.54565	2.09917	0.27459	16.8	1.37611	1.41707	0.50733					--	--
	16.9	82099.9	19298.8	0.13188	16.9	4.40798	1.93553	0.30512	16.9	1.48095	1.69438	0.53361					--	--
	17	82635.7	18472.7	0.1033	17	6.29377	2.03841	0.24464	17	1.26665	1.53764	0.54832					--	--
	17.1	86344.7	19408.9	0.14851	17.1	4.8664	2.81644	0.36659	17.1	1.0431	0.74587	0.41693					--	--
	17.2	82267.9	16776.9	0.13238	17.2	5.16297	2.75919	0.34829	17.2	1.18053	1.03959	0.46826					--	--
	17.3	89348.9	21435.4	0.14438	17.3	5.15818	1.87808	0.26691	17.3	0.97168	1.42008	0.59374					--	--
	17.4	94084.5	28003.3	0.15368	17.4	4.08509	2.93883	0.4184	17.4	1.11777	0.95241	0.46006					--	--
	17.5	85900.4	16270.9	0.15259	17.5	5.65221	2.2936	0.28866	17.5	1.46689	1.34331	0.47801					--	--
	17.6	78181.6	16946.1	0.16651	17.6	5.43819	2.05214	0.27397	17.6	1.19996	1.71662	0.58857					--	--
	17.7	82435.9	21167.7	0.15167	17.7	5.77118	2.31391	0.2862	17.7	1.35266	1.46424	0.51981					--	--
	17.8	81253.1	24206.1	0.11819	17.8	5.9218	2.14196	0.26563	17.8	1.22566	1.41961	0.53666					--	--
	17.9	81315.9	16218	0.14188	17.9	5.9844	2.30433	0.27801	17.9	1.31154	1.65205	0.55745					--	--
	18	85974.9	18962.1	0.09955	18	5.5548	2.49104	0.30961	18	1.35684	1.76663	0.5656					--	--
	18.1	87945.4	20497	0.13895	18.1	4.31442	2.00096	0.31684	18.1	1.26853	1.5846	0.55539					--	--
	18.2	84669.6	22226	0.11401	18.2	5.622	2.69528	0.32406	18.2	1.04281	1.73095	0.62404					--	--
	18.3	86663.6	21930.5	0.11948	18.3	4.51988	2.06378	0.31347	18.3	1.41648	1.16967	0.45228					--	--
	18.4	86479.4	19238.8	0.14589	18.4	6.01831	2.02851	0.25209	18.4	1.45706	1.05429	0.41981					--	--
	18.5	86424	16491.7	0.11201	18.5	5.64102	2.57397	0.31333	18.5	1.31047	1.0992	0.45616					--	--
	18.6	89949.6	16855.5	0.13937	18.6	4.34589	2.20751	0.33685	18.6	1.12019	1.86842	0.62518					--	--
	18.7	60620.8	13856.7	0.13835	18.7	4.2517	2.38433	0.3593	18.7	1.38932	1.77796	0.56135					--	--
	18.8	83309.1	15354.3	0.14108	18.8	4.66944	1.85648	0.28448	18.8	1.1012	1.35765	0.55215					--	--
	18.9	88938.8	18388.5	0.11126	18.9	4.40325	1.96196	0.30823	18.9	1.10046	1.54829	0.58454					--	--
	19	92294.2	24502.7	0.12426	19	5.96924	2.21719	0.27084	19	1.36794	1.67846	0.55096					--	--
	19.1	85664.5	28678	0.1254	19.1	6.20261	2.36198	0.27578	19.1	1.56183	1.09339	0.41179					--	--
	19.2	77282.3	15623.9	0.11357	19.2	5.56125	2.1531	0.2791	19.2	1.04777	1.29129	0.55205					--	--
	19.3	98028.2	22006.7	0.11097	19.3	4.24554	2.45988	0.36685	19.3	1.37528	1.60035	0.53782					--	--
	19.4	74553.3	18949.8	0.15301	19.4	4.6154	1.90531	0.29219	19.4	0.97521	1.82474	0.6517					--	--
	19.5	86855.3	22349.7	0.15037	19.5	5.50461	2.53489	0.3153	19.5	1.11033	1.11451	0.50094					--	--
	19.6	67761.7	23897	0.10046	19.6	4.89314	1.79073	0.26792	19.6	0.87718	1.73562	0.66427					--	--
	19.7	43475.1	17951.2	0.12595	19.7	4.57708	1.74119	0.27558	19.7	1.06558	1.53129	0.58967					--	--
	19.8	83793.9	18050.2	0.13703	19.8	5.32654	2.44802	0.31488	19.8	1.09217	1.62053	0.59739					--	--
	19.9	89255.5	18533.2	0.16684	19.9	6.27119	1.83314	0.22619	19.9	1.34361	1.32342	0.49622					--	--
	20	82316.9	21319.8	0.11719	20	5.58136	2.53217	0.31209	20	1.41397	1.21462	0.46208					--	--
	20.1	57683.6	16325.6	0.15416	20.1	5.05297	2.33268	0.31584	20.1	1.22068	1.86297	0.60414					--	--
	20.2	93999.5	20828.7	0.10575	20.2	5.37851	2.13876	0.28451	20.2	1.22084	1.56698	0.56208					--	--
	20.3	86458.9	22281.5	0.09745	20.3	4.52652	1.8259	0.28743	20.3	1.28882	1.47512	0.5337					--	--
	20.4	89166.7	18324.6	0.12911	20.4	5.01364	2.19159	0.30417	20.4	1.20774	1.56868	0.565					--	--
	20.5	75683.9	17372	0.07165	20.5	4.33764	2.28548	0.34508	20.5	1.01144	1.33075	0.56816					--	--
	20.6	80122.2	13924	0.14133	20.6	5.32042	1.86606	0.25966	20.6	1.34278	1.71438	0.56078					--	--
	20.7	72574.5	23325.2	0.16978	20.7	5.9692	1.62624	0.21411	20.7	1.31844	1.68508	0.56104					--	--
	20.8	81008.7	21001.7	0.10544	20.8	5.6391	2.62341	0.31751	20.8	1.43788	1.59916	0.52655					--	--
	20.9	81913	15343.7	0.12324	20.9	4.86489	2.10287	0.3018	20.9	1.18869	1.84683	0.60841					--	--
	21	78104.1	16893.5	0.1334	21	5.19584	1.5978	0.23519	21	1.24984	1.25217	0.50047					--	--
	21.1	89105.2	21045.9	0.08412	21.1	4.54415	1.81365	0.28526	21.1	1.07916	1.76902	0.62111					--	--
	21.2	60226.4	24765.4	0.09225	21.2	5.13739	2.12593	0.29269	21.2	1.35598	1.26948	0.48353					--	--
	21.3	83263.1	24909.2	0.09007	21.3	4.73747	2.36084	0.33259	21.3	1.12151	1.2697	0.53099					--	--
	21.4	91112.9	15835.4	0.13887	21.4	5.29007	2.14629	0.28862	21.4	1.20755	1.55254	0.5625					--	--
	21.5	82367.8	21609.1	0.13071	21.5	4.89051	2.54094	0.34192	21.5	1.42732	1.33343	0.483					--	--
	21.6	78276.7	22311	0.11119	21.6	4.05287	2.81446	0.40983	21.6	1.20674	1.59045	0.56859					--	--
	21.7	85501.7	15109.5	0.10485	21.7	4.99479	1.88921	0.27443	21.7	1.32684	1.37728	0.50933					--	--
	21.8	88124.5	19678.4	0.09707	21.8	5.75679	2.74077	0.32254	21.8	1.20005	1.48825	0.5536					--	--
	21.9	84203.2	19081.9	0.10712	21.9	5.55249	2.52303	0.31243	21.9	1.21732	1.54886	0.55993					--	--
	22	89268.1	15765	0.158	22	5.63307	2.00179	0.26219	22	1.1539	1.04884	0.47615					--	--
	22.1	90914.4	23351	0.14251	22.1	5.71306	2.29255	0.28637	22.1	1.1648	1.49797	0.56256					--	--
	22.2	83713.4	22684.9	0.11853	22.2	4.44111	1.70557	0.27748	22.2	1.46832	1.24348	0.45855					--	--
	22.3	83359.4	19410.5	0.16242	22.3	5.43611	2.25516	0.29321	22.3	0.91542	1.31454	0.58949					--	--
	22.4	88555.1	22596.7	0.12184	22.4	5.60895	2.47281	0.30597	22.4	1.15263	1.44328	0.55598					--	--
	22.5	95806.2	21170.1	0.13596	22.5	5.04398	1.9338	0.27714	22.5	1.23688	1.41738	0.534					--	--
	22.6	90333.1	17542.8	0.14371	22.6	5.58408	2.0232	0.26596	22.6	1.41211	1.31956	0.48306					--	--
	22.7	81928.3	16388.8	0.13546	22.7	5.71704	2.13028	0.27147	22.7	1.12369	1.55284	0.58017					--	--
	22.8	80355.4	13625.6	0.12409	22.8	5.99358	1.77566	0.22855	22.8	1.42036	1.47318	0.50913					--	--
	22.9	81288.2	21488.7	0.14102	22.9	5.07677	2.5378	0.33328	22.9	1.21918	1.56153	0.56156					--	--
	23	80694.1	19832	0.11488	23	5.90619	1.45421	0.19757	23	1.32956	1.43528	0.51912					--	--
	23.1	83913.9	20728.3	0.16334	23.1	4.57377	1.74996	0.27673	23.1	1.4071	1.39499	0.49784					--	--
	23.2	83503.3	14883.6	0.1093	23.2	4.08521	2.36281	0.36644	23.2	1.1548	1.66927	0.59109					--	--
	23.3	93673.4	20334.4	0.10138	23.3	4.45284	1.82164	0.29033	23.3	1.10105	1.76173	0.61539					--	--
	23.4	78789.6	21982.3	0.12907	23.4	5.26616	2.2844	0.30255	23.4	1.18382	1.34328	0.53155					--	--
	23.5	88895.3	24427.2	0.09712	23.5	5.83375	1.95546	0.25105	23.5	1.2722	1.38723	0.52163					--	--
	23.6	87371.1	20275	0.10097	23.6	4.0551	2.37139	0.369	23.6	1.13975	1.47063	0.56338					--	--
	23.7	90251.4	21858.7	0.1017	23.7	5.82227	2.00074	0.25575	23.7	1.1292	2.05896	0.64581					--	--
	23.8	83031.9	24603.8	0.1329	23.8	5.27824	1.82504	0.25693	23.8	0.92506	1.42399	0.6062					--	--
	23.9	85859	24100.2	0.12824	23.9	5.60195	2.70625	0.32573	23.9	1.28892	1.83829	0.58784					--	--
	24	88252.7	24821.7	0.10811	24	6.05785	2.1798	0.26461	24	1.10874	1.552	0.5833					--	--
	24.1	46104.1	14173	0.13301	24.1	4.50811	2.38406	0.34591	24.1	1.32655	1.46463	0.52473					--	--
	24.2	52068.3	10208.5	0.1098	24.2	4.45644	2.1848	0.32897	24.2	1.28214	1.33147	0.50944					--	--
	24.3	85334.6	23199.4	0.1312	24.3	5.0984	2.02012	0.28378	24.3	1.30508	1.93682	0.59743					--	--
	24.4	91208.6	25534.1	0.06933	24.4	5.46046	1.93058	0.26121	24.4	1.54298	1.42606	0.48031					--	--
	24.5	86455.2	18947.5	0.11526	24.5	5.98894	2.26954	0.27481	24.5	1.09903	1.54096	0.5837					--	--
	24.6	83665.3	17815.5	0.12657	24.6	5.375	1.82536	0.25351	24.6	1.20553	1.14939	0.48808					--	--
	24.7	84104.7	22732.7	0.13858	24.7	4.94862	2.28904	0.31627	24.7	1.32294	1.61352	0.54948					--	--
	24.8	89105.8	21403.2	0.1071	24.8	5.89003	2.03525	0.2568	24.8	1.04021	2.0414	0.66245					--	--
	24.9	91002.1	23119	0.09731	24.9	4.46565	1.64652	0.26938	24.9	1.31719	1.76868	0.57315					--	--
	25	85479.4	23621.7	0.12797	25	4.16687	1.89092	0.31215	25	0.73586	1.82502	0.71265					--	--
	25.1	89772.4	25704.4	0.10625	25.1	3.10436	1.59641	0.33961	25.1	1.32377	1.24959	0.48559					--	--
	25.2	84313.2	15480.7	0.10532	25.2	4.19325	1.71501	0.29027	25.2	1.17746	1.60339	0.57658					--	--
	25.3	63351.7	19811.7	0.12277	25.3	5.05685	1.78433	0.26082	25.3	1.10882	1.58647	0.58861					--	--
	25.4	85374.1	21816.1	0.0651	25.4	5.2456	1.90791	0.26671	25.4	0.95422	1.44548	0.60236					--	--
	25.5	90274	21272.9	0.09143	25.5	4.43786	1.31995	0.22925	25.5	1.01225	1.45834	0.59028					--	--
	25.6	93379.7	20662.2	0.17167	25.6	4.24296	1.61556	0.27576	25.6	1.1998	1.67422	0.58254					--	--
	25.7	85897.8	18594.6	0.14747	25.7	3.54502	2.09509	0.37146	25.7	1.26211	1.48905	0.54124
	25.8	87684.3	16761	0.09348	25.8	4.33379	1.67472	0.27872	25.8	1.11886	1.55435	0.58145
	25.9	86545.2	16763.7	0.17696	25.9	4.66189	1.88147	0.28754	25.9	0.88758	1.59532	0.64252
	26	87636.3	14713	0.11025	26	3.40886	2.20665	0.39296	26	1.30457	1.35399	0.50929
	26.1	87816.4	21803.6	0.11212	26.1	4.35854	1.46612	0.25171	26.1	1.16315	1.54185	0.57
	26.2	96200.9	18764.4	0.12707	26.2	4.66852	1.73563	0.27102	26.2	1.007	1.20531	0.54482
	26.3	89650.6	21161.3	0.1335	26.3	3.89764	2.23932	0.36489	26.3	0.96439	1.46056	0.60231
	26.4	85733.9	21544	0.08587	26.4	4.95955	1.42998	0.2238	26.4	1.26649	1.33551	0.51326
	26.5	92907.3	13659.4	0.1283	26.5	3.55561	2.00684	0.36078	26.5	0.99553	2.02499	0.67041
	26.6	85406.7	18545.7	0.13092	26.6	4.29351	1.62526	0.27459	26.6	1.0813	1.37167	0.55919
	26.7	86956	18200.2	0.1135	26.7	4.54035	1.50402	0.24883	26.7	1.3286	1.48842	0.52837
	26.8	80795.6	19229.6	0.11271	26.8	5.5611	2.01346	0.26582	26.8	1.38404	1.49902	0.51994
	26.9	88735.8	23605.7	0.12253	26.9	4.9339	2.52594	0.33861	26.9	1.11108	1.77051	0.61442
	27	77451	22486.7	0.08274	27	5.39803	2.41178	0.30881	27	1.29314	1.79584	0.58137
	27.1	101198	17565.1	0.12869	27.1	4.6184	1.48527	0.24334	27.1	1.06335	1.46969	0.58021
	27.2	88856	22050.6	0.10428	27.2	5.36421	2.42145	0.31101	27.2	1.48894	1.44262	0.4921
	27.3	88840	19129.2	0.1503	27.3	5.77098	1.69065	0.22658	27.3	0.98316	1.30572	0.57046
	27.4	96875.1	18086.5	0.1141	27.4	5.93893	2.3417	0.28279	27.4	0.95528	1.43561	0.60045
	27.5	86318.7	23811.2	0.06649	27.5	4.12223	2.15035	0.34282	27.5	1.10273	1.46129	0.56992
	27.6	91259.8	20697.4	0.13452	27.6	4.84369	1.87285	0.27884	27.6	1.28895	1.25773	0.49387
	27.7	86301.3	19917.8	0.14085	27.7	3.94364	1.99509	0.33594	27.7	1.15438	1.70712	0.59658
	27.8	82891.9	21835.6	0.17658	27.8	5.22367	1.74233	0.25012	27.8	1.27048	1.48372	0.53871
	27.9	70370.1	10579.1	0.11122	27.9	4.52581	1.66888	0.2694	27.9	0.87573	1.73494	0.66456
	28	30705.1	6963.76	0.13213	28	6.19521	2.58291	0.29424	28	1.36802	1.48333	0.52022
	28.1	89567.4	22768.1	0.11473	28.1	4.05606	1.96435	0.32628	28.1	1.17557	1.44296	0.55106
	28.2	83376.7	21951.1	0.13485	28.2	4.68775	2.11712	0.31112	28.2	1.17974	1.18543	0.5012
	28.3	88149.2	20310.2	0.0954	28.3	4.61334	2.17447	0.32035	28.3	1.3678	1.6434	0.54576
	28.4	83991.7	12843.9	0.13561	28.4	6.05947	1.76958	0.22603	28.4	0.84327	1.27827	0.60252
	28.5	79314.7	16558.3	0.1003	28.5	5.7771	2.58065	0.30877	28.5	1.02128	1.50269	0.59537
	28.6	85678.4	15505.4	0.1048	28.6	5.45207	2.2635	0.29337	28.6	1.3949	1.55848	0.52769
	28.7	82467.5	20781.3	0.10398	28.7	5.16664	1.91948	0.27088	28.7	1.07481	1.10428	0.50676
	28.8	66704.3	8720.75	0.14461	28.8	4.74767	1.90271	0.28611	28.8	1.49881	1.36225	0.47613
	28.9	73638.5	10381.9	0.13695	28.9	5.98712	2.24181	0.27243	28.9	1.28256	1.32331	0.50782
	29	82020	18857	0.14639	29	4.08789	2.08267	0.33752	29	1.28479	1.64453	0.5614
	29.1	88702.3	26175.9	0.12384	29.1	5.95356	2.31362	0.27986	29.1	0.88278	1.45333	0.62212
	29.2	90062.7	13335.1	0.11683	29.2	4.2881	2.21603	0.34071	29.2	1.35531	1.65441	0.54969
	29.3	99706.1	19118.3	0.12224	29.3	3.7785	1.80422	0.32318	29.3	1.1771	1.32852	0.53022
	29.4	87256.9	18288.7	0.08708	29.4	4.67819	1.48442	0.24087	29.4	1.41812	1.48916	0.51222
	29.5	98652	17582.2	0.11709	29.5	3.3355	1.9005	0.36297	29.5	1.18574	1.61762	0.57703
	29.6	81545.9	20105.2	0.11537	29.6	4.51601	1.93049	0.29946	29.6	1.33756	1.46995	0.52358
	29.7	87739	19957.5	0.12349	29.7	4.51672	2.14689	0.32218	29.7	1.09704	1.29221	0.54084
	29.8	86662.5	22857.4	0.08114	29.8	3.70772	2.00208	0.35064	29.8	1.12054	1.19659	0.51641
	29.9	88345.8	17500.8	0.12702	29.9	5.09583	2.5037	0.32945	29.9	1.23573	1.41751	0.53426
	30	93541.9	20272.6	0.15585	30	4.48881	2.26118	0.33499	30	1.06799	1.46616	0.57856
	30.1	86250.2	21166.2	0.07667	30.1	4.32777	1.91097	0.30631	30.1	0.98304	1.31201	0.57167
	30.2	93745.2	16790.2	0.16364	30.2	4.4303	2.63323	0.37279	30.2	1.01245	1.78292	0.63781
	30.3	85936.7	21264.3	0.15426	30.3	5.15102	2.58282	0.33396	30.3	1.24321	1.38692	0.52732
	30.4	89122	23730.7	0.12915	30.4	5.00031	2.55636	0.33829	30.4	1.30814	1.92445	0.59533
	30.5	77256.3	21896.3	0.17049	30.5	4.4766	2.22454	0.33196	30.5	1.33382	1.66889	0.5558
	30.6	84541.4	19481.6	0.17064	30.6	5.37623	2.3522	0.30436	30.6	1.03575	1.25827	0.5485
	30.7	91787.3	22490.4	0.10817	30.7	4.71588	1.8624	0.28311	30.7	1.36119	1.42671	0.51175
	30.8	86188.8	16944.3	0.11832	30.8	5.69904	2.26917	0.28478	30.8	1.41273	1.20943	0.46123
	30.9	91391.7	17658.1	0.12725	30.9	6.10102	2.15373	0.26091	30.9	1.36492	1.24406	0.47684
	31	81726.5	23446.5	0.16591	31	6.40792	2.04973	0.24235	31	0.97359	1.77118	0.64529
	31.1	88211.4	24315.9	0.1166	31.1	5.83402	1.88069	0.24378	31.1	1.11735	1.50633	0.57413
	31.2	95735.8	22663.6	0.10659	31.2	6.05402	1.87631	0.2366	31.2	0.97821	1.48028	0.60211
	31.3	93143.9	18488.6	0.16285	31.3	5.16455	1.83983	0.26267	31.3	1.23726	1.57037	0.55932
	31.4	98754.1	18775.6	0.19647	31.4	5.2729	2.51302	0.32276	31.4	1.13519	1.55955	0.57874
	31.5	86747.7	22980	0.16276	31.5	4.89894	1.75171	0.26339	31.5	0.78674	1.21951	0.60786
	31.6	90790.6	22904.4	0.14816	31.6	4.1838	1.97392	0.32056	31.6	0.74773	1.53694	0.67272
	31.7	90347.6	17949.3	0.08153	31.7	5.68025	1.83306	0.24397	31.7	1.33159	1.1147	0.45567
	31.8	86610.6	15021.1	0.16259	31.8	5.72072	2.19972	0.27773	31.8	1.42449	1.72514	0.54773
	31.9	85964.3	23612.6	0.12529	31.9	6.11656	2.34716	0.27732	31.9	1.33801	2.21031	0.62292
	32	89689.6	23108.4	0.14229	32	5.43987	2.29308	0.29653	32	1.28109	1.3655	0.51595
	32.1	91243.5	24644.6	0.15338	32.1	5.39405	2.34	0.30256	32.1	1.55387	1.21443	0.43869
	32.2	92352	21443.3	0.14186	32.2	4.76318	2.77417	0.36806	32.2	1.59276	1.21295	0.43231
	32.3	92566.9	24263.2	0.14899	32.3	5.94088	1.75668	0.22821	32.3	1.43407	1.88906	0.56846
	32.4	93183.3	21803.3	0.09165	32.4	5.17633	1.89565	0.26805	32.4	0.80941	1.38896	0.63181
	32.5	111355	20567.9	0.16286	32.5	4.95203	1.95039	0.28257	32.5	1.3675	1.44077	0.51304
	32.6	99885.9	18882.8	0.13949	32.6	5.91013	2.32009	0.2819	32.6	1.0358	1.44476	0.58243
	32.7	93888.6	26662.5	0.10761	32.7	4.5514	2.18611	0.32447	32.7	1.21584	1.89429	0.60907
	32.8	94626.8	18888.3	0.10027	32.8	6.47299	2.32405	0.26419	32.8	1.2745	1.39099	0.52185
	32.9	85682	25572.4	0.11314	32.9	4.8014	2.11994	0.30629	32.9	1.09304	1.60117	0.5943
	33	93323.7	20350.8	0.17477	33	4.95396	2.1775	0.30534	33	1.47258	1.65613	0.52933
	33.1	90163.3	17153.4	0.10909	33.1	4.90617	2.20107	0.30969	33.1	0.86813	1.9134	0.6879
	33.2	83708.8	17189.3	0.1261	33.2	6.34825	2.42518	0.27642	33.2	1.37967	1.17796	0.46057
	33.3	76224.3	13814.5	0.13853	33.3	4.70211	2.1837	0.31713	33.3	0.90433	1.5271	0.62807
	33.4	91969.3	23708	0.15061	33.4	5.43058	2.46456	0.31216	33.4	1.21386	1.54789	0.56047
	33.5	79472.9	21933.3	0.10521	33.5	4.68086	1.95715	0.29484	33.5	1.12462	1.4681	0.56624
	33.6	92436.2	24567.1	0.11229	33.6	6.67793	2.3161	0.25751	33.6	0.78266	1.03657	0.56978
	33.7	91956.6	24139.7	0.14174	33.7	5.42296	2.25635	0.29382	33.7	1.34038	1.07478	0.44501
	33.8	83048.4	18243.9	0.18226	33.8	5.36118	1.78558	0.24984	33.8	1.06872	1.53402	0.58939
	33.9	92863.1	24693.7	0.11702	33.9	6.17035	2.43618	0.28306	33.9	0.98889	1.80052	0.64548
	34	99171.3	27595.7	0.14588	34	4.76674	2.03715	0.29941	34	0.93008	1.42053	0.60432
	34.1	88360.6	23650.5	0.16169	34.1	3.94299	2.50686	0.38867	34.1	1.22199	1.55835	0.56049
	34.2	92072.7	19243.6	0.07865	34.2	5.71837	2.31409	0.28809	34.2	1.31332	1.92784	0.5948
	34.3	93273.4	23449.5	0.10724	34.3	6.05369	1.75706	0.22495	34.3	1.71333	1.62255	0.48639
	34.4	97300.6	23806.4	0.15861	34.4	5.04528	1.29029	0.20366	34.4	1.05985	2.00052	0.65369
	34.5	80269.4	21062.9	0.14941	34.5	5.84248	1.82321	0.23784	34.5	1.22156	1.38001	0.53045
	34.6	79875.9	19688.4	0.13029	34.6	5.52004	2.45003	0.3074	34.6	1.25865	1.61635	0.56221
	34.7	81396.3	18053	0.16556	34.7	4.37922	2.17758	0.33211	34.7	1.03998	1.29275	0.55418
	34.8	86367	12928.6	0.15329	34.8	5.5273	2.10592	0.27589	34.8	1.24963	1.62024	0.56457
	34.9	98255.3	20133.1	0.17374	34.9	5.47141	2.88582	0.34531	34.9	1.24471	1.18483	0.48768
	35	95761.6	16151.5	0.11806	35	5.79814	2.12583	0.26828	35	1.08262	1.55881	0.59014
	35.1	93844.6	19972.6	0.11528	35.1	5.6317	2.17639	0.27874	35.1	1.10189	1.47884	0.57303
	35.2	72893.2	17936.6	0.11397	35.2	4.20623	2.43178	0.36634	35.2	1.09071	1.52279	0.58266
	35.3	71310.8	16756.9	0.13362	35.3	5.95388	2.49635	0.29542	35.3	1.17745	1.39026	0.54144
	35.4	85854.3	16942	0.13749	35.4	4.28314	1.98775	0.31698	35.4	0.97221	1.86843	0.65775
	35.5	88407.7	19134.7	0.1344	35.5	5.86468	1.97433	0.25186	35.5	1.45647	1.31644	0.47475
	35.6	82757.2	19838.6	0.14375	35.6	5.55908	1.55802	0.21891	35.6	1.46528	1.56227	0.51602
	35.7	90218.8	17713	0.1451	35.7	4.27721	2.33093	0.35274	35.7	1.31541	1.05451	0.44496
	35.8	85999.4	14484.5	0.15269	35.8	5.51723	2.2998	0.2942	35.8	1.21363	1.70846	0.58467
	35.9	88151.8	25041	0.18221	35.9	4.49432	2.1588	0.32448	35.9	1.06062	1.68551	0.61378
	36	95629.9	19843.5	0.12911	36	5.93703	1.96633	0.2488	36	1.20432	1.66981	0.58098
	36.1	99105.9	19734.4	0.12043	36.1	6.33351	2.27503	0.26428	36.1	1.23609	1.48176	0.5452
	36.2	93375.1	14718.2	0.14213	36.2	4.50587	2.62764	0.36835	36.2	1.2041	1.674	0.58163
	36.3	89617.8	24237.2	0.09616	36.3	5.52168	1.75302	0.24097	36.3	1.07289	1.10751	0.50794
	36.4	85593.7	16555.4	0.0789	36.4	3.97532	2.04211	0.33937	36.4	1.35945	1.57881	0.53733
	36.5	88574.7	20415	0.08717	36.5	5.44998	2.29209	0.29606	36.5	1.24701	2.01656	0.6179
	36.6	95440.1	22546.4	0.15223	36.6	4.73291	2.36182	0.3329	36.6	1.48649	1.3897	0.48317
	36.7	85301.4	19670.3	0.15961	36.7	6.00928	2.03499	0.25297	36.7	1.3573	1.71856	0.55872
	36.8	85719.7	19935.5	0.14559	36.8	4.63857	2.13815	0.31551	36.8	1.28883	1.36448	0.51426
	36.9	86225	21299.1	0.13874	36.9	4.26922	2.37084	0.35705	36.9	0.75136	1.25611	0.62572
	37	92137.2	21504.1	0.1098	37	6.01529	2.13396	0.26186	37	1.38601	2.09479	0.60181
	37.1	93521.2	16730.5	0.12382	37.1	4.62331	1.92411	0.29387	37.1	1.25152	1.71449	0.57805
	37.2	78819.6	18379.5	0.172	37.2	4.99955	2.05836	0.29164	37.2	1.13688	1.89409	0.62491
	37.3	90153.6	18915.8	0.22151	37.3	5.64152	2.36305	0.29521	37.3	1.35316	1.74958	0.56388
	37.4	88266.6	23466.7	0.11367	37.4	6.086	2.41806	0.28434	37.4	1.37282	1.80161	0.56754
	37.5	93869.6	22063.5	0.12928	37.5	5.45523	1.80868	0.24899	37.5	1.10962	1.35192	0.54922
	37.6	79481.9	16151	0.221	37.6	4.33127	1.93279	0.30855	37.6	1.05807	1.99444	0.65338
	37.7	82242.5	24122.5	0.06512	37.7	5.30541	1.60561	0.23233	37.7	1.20258	1.41092	0.53986
	37.8	90718	18215.3	0.13903	37.8	5.50831	2.61081	0.32156	37.8	1.26879	1.75881	0.58093
	37.9	85199	17304.7	0.16306	37.9	4.94191	1.71953	0.25813	37.9	0.83405	1.51441	0.64485
	38	93025.6	22489.2	0.15963	38	4.26734	1.81217	0.29808	38	0.97916	1.39353	0.58732
	38.1	87381.8	24365.5	0.16621	38.1	4.17039	1.90799	0.3139	38.1	1.32757	1.92563	0.59192
	38.2	87004.3	25445.2	0.1235	38.2	3.31023	1.54441	0.31813	38.2	0.7583	1.78937	0.70236
	38.3	87062	20532.2	0.1495	38.3	3.54223	1.72216	0.32713	38.3	1.18303	1.80347	0.60387
	38.4	85640.8	18135.7	0.15809	38.4	4.30741	1.62706	0.27417	38.4	1.30624	1.51172	0.53646
	38.5	79703.6	23636.5	0.15405	38.5	3.95402	1.47767	0.27205	38.5	1.1911	1.82703	0.60535
	38.6	82998.8	15527	0.1633	38.6	4.81226	1.84179	0.27679	38.6	1.42824	2.14801	0.60063
	38.7	86700.3	17903.8	0.13666	38.7	3.28384	1.73633	0.34587	38.7	1.06438	1.68767	0.61324
	38.8	86625.6	16116.1	0.14161	38.8	3.92289	1.72741	0.30572	38.8	1.47012	1.60552	0.52201
	38.9	78497.1	26934	0.12423	38.9	4.3464	1.2076	0.21743	38.9	1.31334	1.64548	0.55613
	39	81215.4	22293.6	0.16028	39	4.15604	2.103	0.33599	39	1.64605	1.86263	0.53086
	39.1	87101.9	22484.7	0.12856	39.1	6.3284	2.61657	0.29252	39.1	1.70131	1.47619	0.46458
	39.2	82668.1	21248	0.16509	39.2	6.36825	2.26954	0.26275	39.2	1.21108	1.90697	0.61159
	39.3	78025	20906	0.1257	39.3	5.98515	2.29873	0.27749	39.3	1.02897	1.80137	0.63645
	39.4	83923.1	21951.2	0.17025	39.4	4.51296	2.20694	0.32842	39.4	1.25836	1.18375	0.48472
	39.5	85865.1	23878.1	0.12685	39.5	6.57244	2.26008	0.25588	39.5	1.64925	1.42458	0.46345
	39.6	81400	16452.5	0.14009	39.6	5.21815	2.01538	0.27862	39.6	1.33724	1.44102	0.51868
	39.7	81795.1	17178.6	0.19117	39.7	5.55923	1.91183	0.2559	39.7	1.29522	1.77801	0.57855
	39.8	92824	23596	0.13756	39.8	4.07597	2.25469	0.35615	39.8	1.20074	1.5483	0.56321
	39.9	92604.6	21311.9	0.14087	39.9	5.5531	2.15238	0.27933	39.9	1.07315	1.98316	0.64887
	40	75749.5	20011.5	0.16127	40	3.87522	2.25033	0.36737	40	1.13949	1.70956	0.60005
	40.1	82552.5	25289.6	0.112	40.1	5.306	2.39898	0.31135	40.1	1.2688	1.50803	0.54308
	40.2	94846.6	15182	0.15037	40.2	5.71975	1.67353	0.22636	40.2	1.35828	1.56084	0.53469
	40.3	79697.8	22568.9	0.1718	40.3	5.28317	1.6825	0.24154	40.3	1.11355	1.15083	0.50823
	40.4	86582.4	12369.1	0.13979	40.4	5.58244	2.4365	0.30384	40.4	1.42477	1.52885	0.51762
	40.5	93239.3	24078.2	0.14397	40.5	5.72255	2.12318	0.27062	40.5	0.90696	1.65977	0.64665
	40.6	84959.2	21949.4	0.12206	40.6	4.62651	2.27319	0.32946	40.6	1.72246	1.6844	0.49441
	40.7	83746.5	22005.6	0.07648	40.7	5.69436	2.34736	0.2919	40.7	1.28471	1.8358	0.5883
	40.8	85524.6	22448.2	0.15168	40.8	5.8452	2.05975	0.26056	40.8	1.12067	1.65041	0.59558
	40.9	90135.6	17814	0.12794	40.9	5.43218	1.8092	0.24984	40.9	1.18788	1.30675	0.52382
	41	89982	17678.1	0.10236	41	4.23087	1.99996	0.32098	41	1.57027	1.4774	0.48476
	41.1	85774	21746.7	0.1557	41.1	4.82987	2.78839	0.36601	41.1	1.43928	1.38559	0.4905
	41.2	90095.5	22001	0.14214	41.2	5.78615	1.78442	0.2357	41.2	1.08535	1.88096	0.63411
	41.3	93397.2	23131.9	0.12038	41.3	5.73322	1.86552	0.2455	41.3	1.12369	1.19649	0.51569
	41.4	82259.1	21884.3	0.11823	41.4	4.2046	2.58645	0.38086	41.4	1.00566	1.46013	0.59216
	41.5	84010.2	23677.8	0.14544	41.5	5.46748	2.03564	0.27131	41.5	0.95592	1.82972	0.65684
	41.6	73787	24280.2	0.11879	41.6	4.30379	1.99442	0.31666	41.6	1.38903	1.89892	0.57754
	41.7	85047	16047.3	0.07601	41.7	4.88239	2.30985	0.32116	41.7	1.56667	1.68991	0.51892
	41.8	91784.5	25211.8	0.11726	41.8	5.88927	1.91209	0.2451	41.8	1.43351	1.65628	0.53605
	41.9	82536.4	17625.8	0.13331	41.9	5.60729	2.2955	0.29047	41.9	1.3075	1.56341	0.54457
	42	81622.4	21995.3	0.12081	42	4.46926	2.531	0.36156	42	1.36956	1.63056	0.5435
	42.1	81900.7	17350.5	0.08471	42.1	5.22051	1.96716	0.27369	42.1	1.04871	1.63211	0.60881
	42.2	83102.6	15400.8	0.11418	42.2	6.18293	2.90578	0.31971	42.2	1.09496	1.66799	0.6037
	42.3	92166.8	17098.1	0.14539	42.3	5.27471	2.55386	0.32622	42.3	1.05302	1.499	0.58738
	42.4	92014.5	26539.7	0.1036	42.4	4.6393	2.07975	0.30953	42.4	1.01288	1.82553	0.64315
	42.5	77383.3	27979.4	0.12059	42.5	5.96461	2.13296	0.26341	42.5	1.4183	1.22958	0.46436
	42.6	88091.8	23368.9	0.10063	42.6	4.31481	1.83337	0.2982	42.6	1.277	1.49073	0.53861
	42.7	87531.7	18032.5	0.15686	42.7	5.85459	2.23133	0.27595	42.7	0.8587	2.02051	0.70176
	42.8	90194.4	19907.6	0.09185	42.8	5.99212	1.82425	0.23339	42.8	1.02329	1.81583	0.63957
	42.9	84738.9	19103	0.08681	42.9	4.49605	2.23313	0.33186	42.9	1.06373	1.43683	0.5746
	43	92842.4	24860	0.1268	43	4.13738	1.5782	0.27612	43	1.49298	1.62854	0.52171
	43.1	87622.9	19906.8	0.12428	43.1	4.27218	1.88988	0.3067	43.1	1.36576	1.22502	0.47284
	43.2	85660.7	16998.3	0.09996	43.2	5.626	2.08612	0.2705	43.2	1.05703	1.44939	0.57827
	43.3	93606.2	26916.1	0.09187	43.3	5.07142	1.61742	0.24181	43.3	1.10385	0.96444	0.4663
	43.4	94312.7	23876.7	0.11244	43.4	5.97325	2.30007	0.27801	43.4	0.88978	1.32729	0.59867
	43.5	96653.2	18813.3	0.07518	43.5	5.47729	2.07807	0.27505	43.5	1.33985	1.42722	0.51579
	43.6	85777.6	23412.8	0.1517	43.6	4.16336	2.31561	0.3574	43.6	1.43641	1.43428	0.49963
	43.7	88259.2	23437.2	0.11953	43.7	5.81882	2.1144	0.26652	43.7	1.23757	1.4252	0.53523
	43.8	88350	18364.9	0.12174	43.8	5.76349	2.15631	0.27227	43.8	1.19198	1.74516	0.59417
	43.9	88799.1	21479.7	0.11479	43.9	3.87102	1.93561	0.33334	43.9	1.12279	1.46659	0.56639
	44	95872.4	25944.3	0.14557	44	5.60837	2.05783	0.26843	44	1.20315	1.59489	0.57
	44.1	90979.3	24712.5	0.09317	44.1	5.77141	2.73208	0.32129	44.1	1.46494	1.42502	0.49309
	44.2	81687.1	25869.3	0.14163	44.2	5.53422	2.12679	0.27761	44.2	0.69484	1.96942	0.7392
	44.3	89201.3	22956.9	0.11234	44.3	5.74322	2.14767	0.27217	44.3	1.4395	1.68048	0.53862
	44.4	78270.9	22440.3	0.13969	44.4	5.20806	2.08525	0.28591	44.4	1.0369	1.6056	0.60761
	44.5	91016.4	20178.5	0.12486	44.5	5.39588	2.06641	0.27691	44.5	1.06525	1.39795	0.56754
	44.6	89289.8	21503.2	0.11254	44.6	5.72344	2.85243	0.33261	44.6	1.16242	1.50896	0.56486
	44.7	88181.9	25008.7	0.11419	44.7	5.5955	2.36787	0.29734	44.7	1.10935	1.42	0.56141
	44.8	87181.9	21591.2	0.10435	44.8	4.4903	1.88726	0.29592	44.8	1.10358	1.7767	0.61685
	44.9	90870.6	22570.2	0.1286	44.9	4.34657	2.31763	0.34777	44.9	1.05272	1.59507	0.60242
	45	81950.9	24440.7	0.10201	45	5.84922	2.00293	0.25508	45	1.44623	1.10708	0.43359
	45.1	89180.1	18712.1	0.1153	45.1	4.48291	1.84716	0.29181	45.1	0.9846	1.78295	0.64423
	45.2	83370.9	21083.6	0.13401	45.2	5.80832	2.38687	0.29125	45.2	1.39642	1.13784	0.44898
	45.3	78468.9	27737.6	0.11397	45.3	4.72378	2.05099	0.30274	45.3	1.30759	1.38948	0.51518
	45.4	87294.6	16652	0.08215	45.4	4.23389	1.75446	0.29298	45.4	1.07611	1.76131	0.62074
	45.5	86343.6	26253.2	0.14354	45.5	4.41753	2.50092	0.36149	45.5	1.18259	1.64583	0.58189
	45.6	82211.5	24405.1	0.07777	45.6	4.60444	2.34759	0.33768	45.6	1.45523	2.02988	0.58244
	45.7	79931.7	22152.3	0.13672	45.7	4.27005	1.83283	0.30032	45.7	1.12913	1.44371	0.56114
	45.8	84156.7	29959.4	0.148	45.8	5.31437	2.18598	0.29145	45.8	1.27928	2.01427	0.61158
	45.9	92290.6	17984.6	0.09955	45.9	5.98767	2.0085	0.25118	45.9	1.33901	0.96726	0.41941
	46	93358.3	28744	0.12609	46	5.02723	2.55331	0.33682	46	1.47521	1.1879	0.44606
	46.1	88181.9	25942.7	0.16286	46.1	4.27439	1.87702	0.30514	46.1	0.70836	1.80569	0.71824
	46.2	88361.5	24832.2	0.13962	46.2	5.45075	2.60897	0.3237	46.2	1.24568	1.80295	0.5914
	46.3	93605.9	21815.2	0.12355	46.3	5.64728	2.29922	0.28934	46.3	1.22788	1.42299	0.5368
	46.4	83976.2	25668.8	0.11845	46.4	5.18194	2.46889	0.3227	46.4	0.86037	1.20953	0.58434
	46.5	91176	24739.3	0.14828	46.5	5.38684	2.16867	0.28703	46.5	1.11676	1.39858	0.55602
	46.6	91703.8	22487	0.1316	46.6	4.66461	2.11699	0.31217	46.6	1.00861	1.44417	0.58879
	46.7	86204	22898	0.13766	46.7	5.8471	2.50056	0.29955	46.7	0.88336	1.24581	0.58512
	46.8	97775.1	19342.9	0.1307	46.8	4.69408	2.42855	0.34096	46.8	1.21296	1.62351	0.57237
	46.9	96151	17509.5	0.12772	46.9	6.13648	2.11571	0.25638	46.9	1.14776	1.49089	0.56502
	47	68720	19345.5	0.11386	47	6.25955	2.23223	0.26287	47	1.30562	1.91119	0.59413
	47.1	87083.3	25495.4	0.14891	47.1	5.8377	2.23649	0.27699	47.1	1.17149	1.76339	0.60084
	47.2	94612.9	21784.4	0.1222	47.2	6.21741	2.59453	0.29443	47.2	1.42325	1.60945	0.5307
	47.3	87238	18955.1	0.14173	47.3	5.65459	1.97356	0.25872	47.3	1.05911	1.54747	0.59368
	47.4	82091.4	23712.2	0.10679	47.4	5.62004	2.2022	0.28153	47.4	1.04055	1.15368	0.52578
	47.5	88969	22527.9	0.10923	47.5	5.49057	2.57727	0.31945	47.5	2.03026	0.77946	0.27741
	47.6	90763.6	22873.5	0.13747	47.6	4.70869	2.27037	0.32531	47.6	3.07304	0.76685	0.19971
	47.7	94217.6	23559.2	0.11868	47.7	5.24441	2.62143	0.33327	47.7	1.95383	0.50908	0.2067
	47.8	90863.5	24911.5	0.08298	47.8	6.1366	1.9976	0.24558	47.8	1.72662	1.17366	0.40467
	47.9	94069.4	20001.8	0.13413	47.9	6.38938	2.01564	0.23981	47.9	2.25499	1.03473	0.31454
	48	83248.4	26252.2	0.16455	48	5.75676	1.46916	0.20332	48	2.24005	0.9582	0.2996
	48.1	105695	17149.8	0.14235	48.1	3.84088	2.53715	0.3978	48.1	2.69556	1.12236	0.29397
	48.2	97540.7	16296.6	0.15075	48.2	6.33325	1.83762	0.2249	48.2	2.44342	1.21438	0.332
	48.3	88608.4	23463.2	0.14176	48.3	4.0689	1.9158	0.32012	48.3	2.91561	0.95385	0.24651
	48.4	76265.6	23366.8	0.13579	48.4	4.73117	1.9548	0.29237	48.4	1.78211	0.89353	0.33395
	48.5	84757	18019.6	0.10852	48.5	5.97375	1.6648	0.21795	48.5	1.8125	0.74772	0.29205
	48.6	90438.7	16537	0.10011	48.6	5.83564	2.24607	0.27792	48.6	1.34936	0.61364	0.3126
	48.7	82814.3	15783.6	0.11476	48.7	5.71813	2.06892	0.26569	48.7	2.40232	1.37517	0.36404
	48.8	82046.7	28752.9	0.17734	48.8	4.04098	2.343	0.36701	48.8	2.69142	0.79477	0.22798
	48.9	89328.6	24671	0.16875	48.9	5.62554	2.1871	0.27994	48.9	2.69609	0.64769	0.1937
	49	89755.1	19208.3	0.15216	49	5.99002	1.74225	0.22532	49	2.38852	1.02881	0.30106
	49.1	83894	22254.3	0.10208	49.1	5.84199	1.71032	0.22646	49.1	2.33564	0.74994	0.24305
	49.2	86565.9	27940.4	0.09207	49.2	4.62917	2.2227	0.32439	49.2	2.52679	0.98445	0.28037
	49.3	91135.2	22246.8	0.14832	49.3	5.5376	2.38085	0.30067	49.3	1.51459	1.46394	0.4915
	49.4	89341.4	25720.2	0.12787	49.4	4.46878	2.24164	0.33405	49.4	2.19437	0.82687	0.27369
	49.5	84211.1	24756.2	0.12971	49.5	5.4703	2.47036	0.3111	49.5	2.09212	0.86907	0.29349
	49.6	85539.5	20327.5	0.13845	49.6	4.65743	1.7201	0.26971	49.6	1.50157	1.66724	0.52614
	49.7	83615.2	23491	0.08385	49.7	5.81566	2.20491	0.27491	49.7	2.0562	0.77868	0.27468
	49.8	81309.4	22023.6	0.0884	49.8	4.88368	2.10941	0.30164	49.8	2.69663	0.56845	0.1741
	49.9	87212.8	21774.1	0.13296	49.9	4.13593	1.70626	0.29206	49.9	2.03947	0.82651	0.28839
	50	84789.3	19877.3	0.15931	50	4.9472	2.19769	0.30759	50	1.27058	0.81896	0.39193
	50.1	84781.5	21226.9	0.11224	50.1	5.93481	2.57916	0.30293	50.1	1.79902	0.83338	0.31659
	50.2	82916.9	21631	0.10582	50.2	4.77848	1.87681	0.282	50.2	1.5899	1.18565	0.42718
	50.3	82888.9	22675.2	0.1374	50.3	6.2148	2.08319	0.25105	50.3	2.3094	1.28064	0.35672
	50.4	81872.8	23119.9	0.11458	50.4	5.69078	2.27957	0.28601	50.4	2.32887	0.80589	0.25708
	50.5	86707	23464.5	0.1425	50.5	4.61231	2.11675	0.31457	50.5	2.56358	0.91378	0.26278
	50.6	96005.1	20269.3	0.14113	50.6	5.78175	2.11699	0.26802	50.6	2.74534	0.82883	0.2319
	50.7	87010.4	21282.7	0.1201	50.7	4.71635	2.14199	0.31232	50.7	2.53512	0.71623	0.22029
	50.8	88408.5	24823.7	0.141	50.8	5.67071	2.48855	0.305	50.8	1.80731	1.13744	0.38626
	50.9	91184.2	26716.2	0.12899	50.9	5.30608	2.09849	0.2834	50.9	3.96945	0.7398	0.1571
	51	78160.1	23058.5	0.16028	51	4.84596	2.27201	0.31919	51	2.7502	0.93723	0.25417
	51.1	90204.4	19325.7	0.09522	51.1	5.49084	2.44888	0.30843	51.1	1.06641	1.50702	0.58561
	51.2	92035.4	19634.3	0.15939	51.2	5.27143	2.34396	0.30779	51.2	1.10469	1.51441	0.57822
	51.3	90931.1	17905.6	0.15677	51.3	4.52342	1.78975	0.2835	51.3	1.25763	1.05008	0.45503
	51.4	89884.6	23560.5	0.11577	51.4	4.91158	2.25083	0.31426	51.4	1.12096	1.34892	0.54615
	51.5	91732	20661.8	0.15216	51.5	6.07324	2.02407	0.24997	51.5	1.52049	1.34769	0.46988
	51.6	94381.7	21524.5	0.11359	51.6	4.83558	2.29923	0.32226	51.6	1.28632	1.66077	0.56353
	51.7	89275.7	22699.4	0.0914	51.7	5.28901	2.1881	0.29264	51.7	0.96688	1.34554	0.58188
	51.8	98195.8	24190.7	0.12891	51.8	5.73115	2.5656	0.30923	51.8	1.08869	1.80538	0.62382
	51.9	103754	16217.1	0.14631	51.9	6.41039	2.02414	0.23998	51.9	0.9069	1.59056	0.63687
	52	96947.8	22975.3	0.16476	52	4.83606	2.40854	0.33246	52	1.27329	1.49423	0.53992
	52.1	78911.8	23249.5	0.13705	52.1	5.5745	2.24324	0.28694	52.1	1.72385	1.849	0.51751
	52.2	95930.4	20575.1	0.12606	52.2	6.05175	2.41724	0.28542	52.2	1.19562	1.18489	0.49775
	52.3	94977.4	22839.1	0.10459	52.3	4.57271	2.50316	0.35376	52.3	1.25208	1.26299	0.50217
	52.4	93556	21378.5	0.08096	52.4	6.25615	2.70935	0.3022	52.4	0.93428	1.35074	0.59113
	52.5	98390.6	21374.8	0.1141	52.5	5.29367	2.40814	0.31267	52.5	1.29119	1.20408	0.48254
	52.6	97980.9	21673.9	0.1378	52.6	5.35759	2.38047	0.30763	52.6	1.29777	1.99701	0.60611
	52.7	87384.6	24616.9	0.09454	52.7	5.64143	2.0156	0.26323	52.7	1.35114	1.86436	0.5798
	52.8	82518.2	24517.8	0.10694	52.8	5.80501	2.26848	0.28098	52.8	1.19681	1.56217	0.56621
	52.9	91621.4	27462	0.12277	52.9	6.74994	1.81832	0.21222	52.9	0.92993	1.54864	0.62481
	53	94502.2	27933.9	0.09334	53	4.73734	2.2236	0.31944	53	1.02205	1.58001	0.60722
	53.1	105487	16932.6	0.10575	53.1	6.07601	2.09097	0.25603	53.1	1.54149	1.32662	0.46254
	53.2	89587.8	17947	0.10273	53.2	5.95802	2.34311	0.28226	53.2	1.5976	2.43167	0.6035
	53.3	98135.5	22709.5	0.16362	53.3	5.84654	1.9648	0.25153	53.3	1.4759	1.33232	0.47444
	53.4	97783.2	24367.2	0.10078	53.4	6.21184	2.12444	0.25484	53.4	1.30955	1.50749	0.53513
	53.5	79167.8	20464.3	0.07072	53.5	4.62017	2.40442	0.34229	53.5	1.36871	1.89189	0.58023
	53.6	74784.9	20990.8	0.09251	53.6	5.89898	2.38401	0.28782	53.6	1.42865	1.76166	0.55219
	53.7	97518.3	23439.6	0.14686	53.7	5.62912	2.32963	0.29271	53.7	1.28195	1.68594	0.56806
	53.8	83777.6	26165.8	0.14022	53.8	5.78533	2.22773	0.27801	53.8	1.10368	1.75658	0.61413
	53.9	88335	20369.8	0.13554	53.9	5.30124	2.22106	0.29526	53.9	1.12836	1.81454	0.61658
	54	96327.6	18475.3	0.09596	54	5.79396	2.05434	0.26176	54	1.0684	1.0176	0.48782
	54.1	94851.7	21773.8	0.11915	54.1	5.41129	2.17822	0.287	54.1	1.34467	1.41331	0.51244
	54.2	88832.6	26109.8	0.14031	54.2	4.67571	2.02785	0.3025	54.2	1.04939	1.38756	0.56938
	54.3	90595.8	24871.8	0.13909	54.3	5.89839	2.03972	0.25695	54.3	1.33623	1.15294	0.46318
	54.4	83549.1	24396.7	0.12989	54.4	4.67771	2.38068	0.33728	54.4	1.14255	1.48942	0.56589
	54.5	57586	17388.9	0.11293	54.5	5.11899	2.4997	0.3281	54.5	1.35559	1.474	0.52092
	54.6	89756.4	22737.8	0.13046	54.6	5.75494	2.27994	0.28376	54.6	1.52353	1.65926	0.52132
	54.7	97361.2	22250.3	0.10248	54.7	4.9312	2.22792	0.3112	54.7	1.28921	1.13631	0.46848
	54.8	80925.3	23114.9	0.12186	54.8	4.82322	2.10167	0.30349	54.8	1.00036	1.97472	0.66375
	54.9	80575.8	19756.9	0.07335	54.9	5.60176	2.45976	0.30512	54.9	1.01785	1.46505	0.59006
	55	91171.2	24034.4	0.09983	55	4.29836	2.27726	0.34632	55	0.94843	1.53522	0.61813
	55.1	86089.6	20346.2	0.09961	55.1	4.25584	2.44453	0.36484	55.1	1.57181	1.57341	0.50025
	55.2	90228	18073.1	0.11108	55.2	6.04174	2.66569	0.30614	55.2	1.61038	1.37369	0.46034
	55.3	89978.7	21810.1	0.13008	55.3	6.20797	2.08446	0.25137	55.3	1.35617	1.95485	0.59041
	55.4	84337.2	25416.4	0.13129	55.4	5.64835	2.13217	0.27404	55.4	1.11115	1.5014	0.57469
	55.5	85460.1	18832.7	0.1221	55.5	5.16831	1.36704	0.20918	55.5	1.49658	1.26484	0.45804
	55.6	89173.1	22714.3	0.15104	55.6	3.55714	1.41847	0.28508	55.6	1.70202	1.37087	0.44612
	55.7	87208.6	20060.8	0.11416	55.7	4.00839	1.81852	0.31209	55.7	1.43327	1.87308	0.56651
	55.8	66662.6	33856.4	0.10718	55.8	3.35129	1.86183	0.35714	55.8	1.59915	1.35493	0.45866
	55.9	7555.56	34210.2	0.08694	55.9	4.52131	1.79802	0.28453	55.9	1.30177	1.19143	0.47787
	56	80564.6	21564.4	0.10289	56	3.8883	1.63932	0.29657	56	1.32804	1.32359	0.49916
	56.1	88694.5	25647.2	0.11996	56.1	2.94117	2.02952	0.4083	56.1	1.4926	1.41514	0.48668
	56.2	83837.7	22925.5	0.11166	56.2	3.36163	1.89697	0.36074	56.2	1.40924	1.44666	0.50655
	56.3	94396.3	24682.9	0.09775	56.3	4.68155	2.16153	0.31587	56.3	1.42998	1.46907	0.50674
	56.4	91528.6	14235.2	0.10765	56.4	3.94425	1.83994	0.3181	56.4	1.3395	1.4008	0.51118
	56.5	92138	18470.6	0.13675	56.5	3.42148	1.91423	0.35876	56.5	1.61992	1.5868	0.49484
	56.6	87990.3	21294.1	0.11612	56.6	3.37106	1.85005	0.35434	56.6	1.57247	1.42885	0.47607
	56.7	82309.2	25685.1	0.0998	56.7	3.87403	2.04848	0.34588	56.7	1.03675	1.79636	0.63406
	56.8	95650.6	22081.5	0.15583	56.8	4.27908	1.61422	0.27391	56.8	1.42684	1.7082	0.54487
	56.9	85086.9	22284.3	0.09646	56.9	5.34631	2.33175	0.30369	56.9	1.60821	1.50854	0.48401
	57	70079.9	24250.4	0.10351	57	5.81572	2.08441	0.26385	57	1.33653	1.6896	0.55834
	57.1	94370	16723.2	0.10361	57.1	6.12226	2.45271	0.28603	57.1	1.45498	0.97943	0.40233
	57.2	92977.2	22770.3	0.06142	57.2	6.0243	2.02012	0.25112	57.2	1.15049	1.66875	0.59191
	57.3	96043.7	23028.3	0.11632	57.3	5.64358	2.09843	0.27104	57.3	1.40877	1.54247	0.52265
	57.4	92103.8	25216.6	0.10677	57.4	4.36909	2.06364	0.3208	57.4	1.6485	1.31885	0.44445
	57.5	91204.2	22044.5	0.10372	57.5	4.36943	1.95763	0.30941	57.5	1.58856	0.99628	0.38543
	57.6	92549.8	22253.9	0.12188	57.6	4.70669	2.20735	0.31926	57.6	1.41941	1.62096	0.53315
	57.7	81440.5	31804.6	0.10404	57.7	4.44567	1.98665	0.30885	57.7	1.30841	1.8598	0.58702
	57.8	86901.4	25304	0.09207	57.8	3.75158	1.70504	0.31247	57.8	1.27095	1.67512	0.56859
	57.9	90378.7	29393.2	0.10033	57.9	4.58063	1.59497	0.25827	57.9	1.10767	1.61404	0.59302
	58	92545.2	24770.2	0.08776	58	5.82403	2.11055	0.26599	58	1.21214	2.05342	0.62881
	58.1	89742.8	24588.7	0.13212	58.1	4.29705	2.48346	0.36626	58.1	0.74884	1.05871	0.58572
	58.2	89004.7	25537.1	0.14339	58.2	5.62018	2.18402	0.27985	58.2	1.66457	1.4499	0.46554
	58.3	86248.3	29462	0.12741	58.3	5.50203	2.39457	0.30324	58.3	1.00254	1.13836	0.53172
	58.4	88201.9	23591.9	0.10265	58.4	4.23486	1.9311	0.31319	58.4	1.04021	1.42018	0.57722
	58.5	95780	24370.9	0.08926	58.5	6.06607	2.27773	0.27298	58.5	1.03901	1.18521	0.53287
	58.6	86971.8	28114.6	0.11699	58.6	4.09518	2.40475	0.36997	58.6	1.34576	1.43905	0.51675
	58.7	91198.2	28175.5	0.11962	58.7	6.05609	1.69402	0.21858	58.7	1.29355	1.47784	0.53325
	58.8	86017.7	22911.3	0.13924	58.8	4.36327	2.46615	0.36111	58.8	1.58452	1.56277	0.49654
	58.9	89933.7	19905.7	0.09265	58.9	5.37254	1.96514	0.26781	58.9	0.97695	1.34716	0.57965
	59	96001.4	22446.9	0.13451	59	5.93703	2.26676	0.27631	59	1.18369	1.04626	0.46919
	59.1	94295.9	30204.3	0.10797	59.1	4.28439	1.98706	0.31684	59.1	1.36797	1.27292	0.482
	59.2	98874.8	25277.2	0.08598	59.2	5.3303	2.45517	0.31535	59.2	1.01979	1.79465	0.63766
	59.3	83314	28523.6	0.09281	59.3	5.50834	1.74699	0.24079	59.3	1.35443	1.40976	0.51001
	59.4	96286.9	20797.9	0.12316	59.4	5.37386	2.37858	0.30682	59.4	1.17372	1.73749	0.59683
	59.5	95671.9	24438.3	0.09488	59.5	4.55146	1.68262	0.26991	59.5	1.36759	1.45828	0.51605
	59.6	84326.3	22663.8	0.12214	59.6	4.07623	2.0365	0.33316	59.6	1.24472	1.66419	0.5721
	59.7	93487.4	24468.4	0.1145	59.7	4.5546	1.61907	0.26225	59.7	1.18981	1.04035	0.46649
	59.8	99934.2	19292.5	0.13062	59.8	4.11178	1.9316	0.31962	59.8	1.18833	1.4845	0.5554
	59.9	93761.9	25667.1	0.07494	59.9	4.22679	1.68587	0.28513	59.9	1.40985	1.58853	0.5298
	60	91856.3	22468.9	0.12516	60	3.87474	1.76395	0.31283	60	0.91951	1.18215	0.56248
	60.1	64420.9	12547	0.11022	60.1	3.2981	2.10954	0.3901	60.1	1.11702	0.91264	0.44965
	60.2	2568.88	5518.52	0.08006	60.2	4.19907	1.96304	0.31857	60.2	1.22008	1.25225	0.50651
	60.3	-890.73	5375.45	--	60.3	3.00554	1.61259	0.34919	60.3	1.75285	1.70063	0.49244
	60.4	129.48	5174.4	--	60.4	3.11616	1.43953	0.31598	60.4	1.00219	1.03193	0.50731
	60.5	-1358.13	4268.94	--	60.5	3.86893	1.73127	0.30914	60.5	1.14168	1.51745	0.57066
	60.6	-828.88	4676.82	--	60.6	4.30561	1.84888	0.30041	60.6	1.51398	1.8622	0.55157
	60.7	776.92	5383.82	--	60.7	4.11011	1.48782	0.26578	60.7	1.36017	1.75211	0.56297
	60.8	1614.12	6269.86	--	60.8	3.04896	2.14948	0.41349	60.8	1.13175	1.38893	0.55101
	60.9	1988.37	7655.83	--	60.9	4.13251	1.96082	0.3218	60.9	1.10591	1.25846	0.53226
	61	432.93	4196.33	--	61	3.40749	1.39239	0.29009	61	0.98127	1.68472	0.63193
	61.1	708.43	5183.78	--	61.1	4.27141	1.53958	0.26494	61.1	1.45363	1.57697	0.52035
	61.2	552.8	4691.89	--	61.2	4.50614	1.63124	0.26579	61.2	1.1743	1.00597	0.4614
	61.3	-1385.98	8864.24	--	61.3	4.81496	1.63237	0.25319	61.3	0.86576	1.56128	0.64328
	61.4	104.74	3911.73	--	61.4	3.43204	2.13527	0.38354	61.4	1.36476	1.74361	0.56094
	61.5	-2072.65	4144.77	--	61.5	4.32092	2.18786	0.33614	61.5	0.80507	1.84996	0.69678
	61.6	1014.77	6531.18	--	61.6	3.95006	1.80343	0.31345	61.6	1.2966	1.50765	0.53763
	61.7	832.48	5995.67	--	61.7	3.29118	1.36798	0.29361	61.7	1.12878	1.54465	0.57778
	61.8	683.4	3168.3	--	61.8	4.69538	1.56454	0.24993	61.8	1.49802	1.68342	0.52914
	61.9	872.2	7301.31	--	61.9	3.98886	1.81049	0.31219	61.9	0.91509	1.75309	0.65704
	62	1282.46	5132.12	--	62	3.80805	1.83453	0.32512	62	1.18609	1.45769	0.55137
	62.1	715.28	7939.53	--	62.1	3.46233	1.96211	0.36172	62.1	1.27002	1.24266	0.49456
	62.2	1255.55	7514.87	--	62.2	4.20432	1.39359	0.24895	62.2	1.13871	1.33727	0.5401
	62.3	340.56	4725.97	--	62.3	3.14894	1.9046	0.37688	62.3	0.75267	1.31966	0.6368
	62.4	690.43	7687.25	--	62.4	3.63154	1.61984	0.30846	62.4	1.1752	1.60089	0.57667
	62.5	3789.92	5675.29	--	62.5	4.38295	1.85407	0.29727	62.5	1.23608	1.72795	0.58297
	62.6	2492.3	3502.4	--	62.6	5.41497	2.16974	0.28607	62.6	1.22473	1.28935	0.51285
	62.7	583.44	9492.21	--	62.7	4.00569	2.20065	0.35458	62.7	1.33477	0.99582	0.42728
	62.8	-2296.57	7232.6	--	62.8	5.37693	2.25071	0.29507	62.8	1.48252	1.09937	0.4258
	62.9	-2248.55	4140.68	--	62.9	5.3618	2.05168	0.27675	62.9	0.98049	1.55415	0.61316
	63	2870.86	4379.06	--	63	4.44537	2.34917	0.34574	63	1.19808	1.80114	0.60054
	63.1	938.32	9272.38	--	63.1	5.60052	2.16656	0.27894	63.1	0.88286	1.62857	0.64846
	63.2	-20.89	4229.22	--	63.2	5.88152	2.48498	0.29702	63.2	0.92101	1.33632	0.59199
	63.3	1079.12	3211.86	--	63.3	5.71723	2.69388	0.32028	63.3	1.25796	1.10436	0.46749
	63.4	1923.21	6554.73	--	63.4	4.52351	2.10076	0.31713	63.4	1.3538	1.63392	0.54688
	63.5	2404.02	4346.34	--	63.5	4.55081	2.13559	0.31939	63.5	1.22125	1.64628	0.57411
	63.6	516.82	7820.6	--	63.6	5.74323	2.28754	0.28485	63.6	1.68423	1.30791	0.43712
	63.7	2631.62	4792.74	--	63.7	4.17533	2.14189	0.33906	63.7	1.06391	1.66223	0.60974
	63.8	728.9	5490.11	--	63.8	5.66689	2.63367	0.31729	63.8	1.28226	1.75563	0.57791
	63.9	251.27	4473.42	--	63.9	4.02632	2.71017	0.40231	63.9	1.66198	1.19308	0.41788
	64	1279.82	8682.83	--	64	5.42844	2.16602	0.28521	64	1.38758	1.7291	0.55479
	64.1	12.89	6082.16	--	64.1	5.40158	2.29772	0.29843	64.1	1.09062	1.51005	0.58064
	64.2	3645	3899.29	--	64.2	4.44792	1.99018	0.30913	64.2	1.27006	1.8304	0.59036
	64.3	-1294.67	6212.93	--	64.3	4.47721	1.98873	0.30757	64.3	1.22155	1.70976	0.58327
	64.4	904.68	3851.83	--	64.4	5.59669	2.062	0.26924	64.4	1.08865	1.45046	0.57125
	64.5	1998.24	1864.36	--	64.5	5.97908	2.06101	0.25634	64.5	1.56786	1.42912	0.47685
	64.6	-2820.52	5883.61	--	64.6	5.76558	1.963	0.25399	64.6	0.72554	2.01963	0.7357
	64.7	2354.62	3274.95	--	64.7	5.4888	2.27453	0.29298	64.7	1.07092	1.93029	0.64317
	64.8	4533.8	8579.41	--	64.8	5.23495	2.51804	0.32478	64.8	1.24917	1.85362	0.5974
	64.9	1466.77	4928.98	--	64.9	5.73184	1.51083	0.2086	64.9	0.75844	1.20467	0.61365
	65	-891.01	6453.3	--	65	5.80603	2.10819	0.26638	65	0.96843	1.30099	0.57327
	65.1	-1496.74	1122.43	--	65.1	6.1521	1.96722	0.24229	65.1	1.42655	1.78655	0.55602
	65.2	3006.88	6050.42	--	65.2	5.86533	1.59569	0.21387	65.2	1.20004	0.91582	0.43283
	65.3	932.15	8013.37	--	65.3	4.35787	2.03252	0.31806	65.3	1.13092	1.46001	0.56351
	65.4	50.69	5950.69	--	65.4	5.47309	1.84596	0.25221	65.4	1.20741	1.23329	0.5053
	65.5	1024.61	6642.07	--	65.5	5.25686	2.14141	0.28945	65.5	0.84616	1.31844	0.60909
	65.6	1129.23	4889.93	--	65.6	4.34274	2.08693	0.32458	65.6	1.33803	1.52451	0.53257
	65.7	1860.71	5175.97	--	65.7	5.36645	1.68789	0.23927	65.7	0.73017	1.36229	0.65105
	65.8	1502.63	5572.67	--	65.8	5.27653	2.19475	0.29376	65.8	1.01455	1.41896	0.58309
	65.9	1230.19	2421.7	--	65.9	4.72298	2.07151	0.30488	65.9	1.28306	1.52147	0.54251
	66	1408.34	6063.35	--	66	5.81923	1.82209	0.23845	66	0.63796	1.47359	0.69787
	66.1	-1788.79	11270.1	--	66.1	5.76993	2.07265	0.26428	66.1	1.23726	1.72649	0.58254
	66.2	2200.09	7276.44	--	66.2	3.73922	1.97004	0.34506	66.2	1.20838	1.19654	0.49754
	66.3	1919.83	5562.32	--	66.3	4.62099	1.96619	0.29849	66.3	1.2499	1.58639	0.55932
	66.4	-1225.17	8115.91	--	66.4	5.5442	2.53447	0.31372	66.4	0.99799	1.8379	0.64809
	66.5	-1184.3	6503.15	--	66.5	5.15756	2.70049	0.34366	66.5	0.99385	1.70182	0.63131
	66.6	801.16	7383.02	--	66.6	4.63262	2.28377	0.3302	66.6	0.82596	1.23312	0.59887
	66.7	1226.12	2233.49	--	66.7	5.91179	2.21365	0.27243	66.7	1.32902	1.43508	0.51918
	66.8	2427.31	5739.2	--	66.8	5.19993	2.04134	0.2819	66.8	1.0387	1.72519	0.62419
	66.9	-410.23	6705.99	--	66.9	4.38665	2.22642	0.33667	66.9	1.16745	1.42252	0.54924
	67	480.9	4210.01	--	67	4.55884	2.66542	0.36895	67	1.26245	1.73905	0.57939
	67.1	466.53	5400.62	--	67.1	5.6368	1.58183	0.21913	67.1	1.03076	0.89572	0.46495
	67.2	-125.45	5841.68	--	67.2	4.33127	1.97401	0.31307	67.2	1.43115	1.62799	0.53217
	67.3	199.99	5055.43	--	67.3	5.78815	1.91481	0.24858	67.3	0.84275	1.27094	0.60129
	67.4	-846.49	7193.75	--	67.4	5.75223	2.54981	0.30713	67.4	1.02271	1.50935	0.5961
	67.5	-410.78	4010.9	--	67.5	5.39826	2.1057	0.28061	67.5	1.20246	1.57567	0.56717
	67.6	4829.31	5830.94	--	67.6	4.24431	2.14626	0.33585	67.6	1.25278	1.4435	0.53537
	67.7	2393.18	4668.79	--	67.7	5.46443	2.3227	0.29827	67.7	0.92246	1.6433	0.64047
	67.8	2532.7	3980.18	--	67.8	5.77796	2.13818	0.2701	67.8	1.17823	1.48469	0.55754
	67.9	2075.58	5135.63	--	67.9	4.14155	2.27599	0.35465	67.9	1.22717	1.11598	0.47627
	68	1176.15	7164.97	--	68	5.78161	1.89826	0.24717	68	0.86189	1.18317	0.57855
	68.1	2012.92	4632.09	--	68.1	4.98257	1.87645	0.27357	68.1	1.18098	1.5815	0.57249
	68.2	117.39	5730.11	--	68.2	5.80363	2.04585	0.26064	68.2	0.92096	1.78574	0.65975
	68.3	404.51	4023.78	--	68.3	5.58997	2.34982	0.29595	68.3	0.86817	1.74545	0.66783
	68.4	3797.64	5318.04	--	68.4	4.40799	2.35671	0.34838	68.4	0.85978	1.47739	0.63213
	68.5	1142.85	5585.89	--	68.5	4.63719	2.54134	0.35402	68.5	0.90158	0.96016	0.51573
	68.6	1493.82	8462.97	--	68.6	4.29536	2.10527	0.32892	68.6	0.46955	1.06135	0.69328
	68.7	-772.68	6893.99	--	68.7	7.87907	1.38343	0.14936	68.7	0.85491	1.16763	0.57731
	68.8	-808.45	4005.99	--	68.8	5.50486	2.13607	0.27956	68.8	1.19293	1.9187	0.61662
	68.9	-624.28	3583.31	--	68.9	4.78198	2.1137	0.30653	68.9	1.02561	1.37071	0.57201
	69	1275.6	8350.71	--	69	4.32866	2.51243	0.36726	69	1.57396	1.56655	0.49882
	69.1	375.1	5197.19	--	69.1	4.3842	2.03415	0.31693	69.1	1.61431	1.50422	0.48235
	69.2	596.09	3920.53	--	69.2	5.75882	1.77243	0.23534	69.2	1.38399	1.39713	0.50236
	69.3	-1196.73	3560.68	--	69.3	5.62392	2.0089	0.26319	69.3	1.06704	1.09892	0.50736
	69.4	-402.14	6363.33	--	69.4	4.36535	2.10736	0.32558	69.4	1.04903	1.59759	0.60363
	69.5	819.79	5091.35	--	69.5	4.71308	1.70031	0.26512	69.5	1.07454	1.39454	0.5648
	69.6	1141.88	3090.31	--	69.6	4.27335	2.7054	0.38766	69.6	0.89648	1.09285	0.54936
	69.7	-1625.22	9274.94	--	69.7	5.56914	1.40667	0.20165	69.7	1.17596	1.61768	0.57906
	69.8	496.46	6581.08	--	69.8	5.73637	2.29356	0.28563	69.8	0.59196	1.30111	0.6873
	69.9	1984.71	6845.15	--	69.9	4.40539	2.41763	0.35433	69.9	1.13322	1.91616	0.62838
	70	-1417.71	2155.54	--	70	4.38545	2.17919	0.33196	70	1.07032	1.21325	0.53129
	70.1	6718.03	2779.74	--	70.1	4.97944	2.36279	0.32181	70.1	1.02406	1.59153	0.60848
	70.2	4843.48	4072.83	--	70.2	6.08274	2.08778	0.25553	70.2	0.90931	1.77716	0.66152
	70.3	2265.01	10506.3	--	70.3	5.62754	1.90745	0.25315	70.3	1.13914	1.29084	0.53121
	70.4	671.41	3618.77	--	70.4	4.47318	2.17024	0.32668	70.4	1.32083	1.39653	0.51393
	70.5	1805.83	7206.5	--	70.5	5.83217	2.60168	0.30848	70.5	1.01701	1.48553	0.59361
	70.6	257.76	4771.8	--	70.6	5.87517	1.60103	0.21415	70.6	1.29527	1.60643	0.55362
	70.7	3623.29	5622.36	--	70.7	5.88066	2.15583	0.26826	70.7	1.35351	1.84807	0.57724
	70.8	295.46	6719.97	--	70.8	4.87808	2.5016	0.33898	70.8	1.30347	1.53926	0.54147
	70.9	-886.52	1193.1	--	70.9	4.82675	1.93518	0.28619	70.9	1.07317	0.98958	0.47974
	71	1459.56	4012.64	--	71	5.72626	2.39407	0.29482	71	1.5236	1.79753	0.54124
	71.1	8441.59	6368.74	--	71.1	5.62274	2.24964	0.28576	71.1	1.68515	2.09407	0.5541
	71.2	4363.58	7215.74	--	71.2	4.22522	1.97081	0.31808	71.2	1.1546	1.58606	0.57871
	71.3	677.81	4078.56	--	71.3	5.62362	2.2829	0.28874	71.3	1.23451	1.98592	0.61666
	71.4	-833.22	6944.8	--	71.4	5.68442	1.51015	0.2099	71.4	1.06408	1.3156	0.55285
	71.5	-510.15	2519.82	--	71.5	5.21015	1.74317	0.2507	71.5	1.40127	1.61416	0.5353
	71.6	1354.22	5755.59	--	71.6	4.65021	1.93065	0.29337	71.6	1.45096	2.00388	0.58002
	71.7	1821.81	5293.97	--	71.7	5.08169	2.08475	0.2909	71.7	1.29757	1.47533	0.53205
	71.8	-275.5	4831.28	--	71.8	4.53457	2.49604	0.35502	71.8	1.07008	1.32849	0.55387
	71.9	-830.65	9798.43	--	71.9	4.72806	1.6614	0.26002	71.9	0.35177	0.41472	0.54106
	72	566.16	6419.74	--	72	6.40848	1.90873	0.22949	72	0.04282	-0.0124	--
	72.1	-584.01	1979.02	--	72.1	4.98317	1.93576	0.27978	72.1	-0.17434	0.08373	--
	72.2	2531.34	7941.46	--	72.2	6.13133	1.9631	0.24253	72.2	-0.0205	0.06553	--
	72.3	2514.45	5734.16	--	72.3	5.85442	2.33737	0.28533	72.3	-0.15876	0.21931	--
	72.4	404.13	5842.52	--	72.4	5.88106	2.56749	0.3039	72.4	0.08122	0.05352	--
	72.5	490.09	4803.48	--	72.5	5.67027	2.53538	0.30898	72.5	-0.29244	0.18239	--
	72.6	202.23	6260.81	--	72.6	6.02671	1.69645	0.21966	72.6	0.02829	-0.08918	--
	72.7	2471.15	8164.61	--	72.7	5.91886	2.15018	0.26647	72.7	-0.08382	0.20664	--
	72.8	-550.17	8933.44	--	72.8	4.35619	2.09564	0.32481	72.8	-0.00447	0.38518	--
	72.9	-351.79	8421.95	--	72.9	4.64541	2.24919	0.32623	72.9	-0.04209	-0.12897	--
	73	1033.74	5907.28	--	73	4.39282	1.51632	0.25661	73	-0.11874	0.38044	--
	73.1	2366.31	4682.2	--	73.1	5.82788	2.43988	0.29511	73.1	-0.02041	0.29856	--
	73.2	543.71	4277.61	--	73.2	5.97003	2.24435	0.27322	73.2	0.03358	0.02946	--
	73.3	-185.25	1182.24	--	73.3	4.29849	2.13348	0.3317	73.3	0.05481	-0.11443	--
	73.4	1144.66	5984.19	--	73.4	4.44767	2.36587	0.34723	73.4	-0.03806	0.24321	--
	73.5	2223.35	5069.06	--	73.5	3.93832	2.24935	0.36352	73.5	-0.20649	0.03947	--
	73.6	86.43	6051.86	--	73.6	5.71696	2.14235	0.27259	73.6	-0.09703	0.50957	--
	73.7	1289.66	6020.26	--	73.7	4.61596	1.46733	0.24121	73.7	-0.28256	0.24117	--
	73.8	694.06	2774.67	--	73.8	3.24599	1.64585	0.33645	73.8	0.17169	0.15507	--
	73.9	-1670.69	10634.9	--	73.9	3.6426	1.33371	0.26801	73.9	-0.08377	-0.09234	--
	74	-11.93	3522.13	--	74	3.42353	2.25377	0.39698	74	0.04187	0.006	--
	74.1	-5.43	3896.63	--	74.1	4.06	1.40446	0.25702	74.1	0.00104	0.05682	--
	74.2	-31.54	1011.3	--	74.2	4.96422	2.11751	0.29901	74.2	-0.02237	0.06575	--
	74.3	3615.47	1024.19	--	74.3	4.51807	2.28513	0.33589	74.3	-0.08113	0.0423	--
	74.4	9973.88	5514.38	--	74.4	4.48887	2.34825	0.34346	74.4	-0.06377	0.30678	--
	74.5	252.2	5146.39	--	74.5	4.82013	2.23389	0.31668	74.5	0.05199	0.31914	--
	74.6	354.57	5980.26	--	74.6	5.35104	2.42482	0.31184	74.6	-0.03488	-0.04977	--
	74.7	3985.86	6537.77	--	74.7	4.43424	2.41152	0.35226	74.7	-0.000448	0.03433	--
	74.8	2599.95	4491.14	--	74.8	4.33829	1.90526	0.30516	74.8	-0.0513	0.18267	--
	74.9	-1755.03	579.57	--	74.9	6.27011	1.92906	0.23528	74.9	0.01337	0.1953	--
	75	1430.07	6764.2	--	75	5.38087	1.98922	0.2699	75	-0.22085	-0.01112	--
	75.1	843.04	5341.32	--	75.1	3.54369	1.66082	0.31911	75.1	-0.18689	0.12565	--
	75.2	1690.89	7580.56	--	75.2	-0.06521	0.22899	--	75.2	-0.06251	0.12822	--
	75.3	1261.52	6699.15	--	75.3	-0.21573	0.45533	--	75.3	0.09335	-0.01511	--
	75.4	1164.51	3491.47	--	75.4	0.03985	0.30926	--	75.4	0.17879	0.1377	--
	75.5	4431.59	7826.4	--	75.5	-0.09953	0.31998	--	75.5	0.02411	0.12141	--
	75.6	1125.13	2332.29	--	75.6	0.16266	0.36403	--	75.6	0.04069	0.15865	--
	75.7	131.24	3355.03	--	75.7	-0.11783	0.02865	--	75.7	0.11768	0.15614	--
	75.8	2187.47	2500.22	--	75.8	0.03168	0.58327	--	75.8	-0.00298	-0.03749	--
	75.9	1164.75	4840.93	--	75.9	0.03037	0.21138	--	75.9	-0.17655	0.18466	--
	76	-1112.23	1739.9	--	76	-0.08928	0.23207	--	76	0.01693	0.14665	--
	76.1	-36.36	4166.75	--	76.1	0.12038	0.19061	--	76.1	-0.10573	0.22766	--
	76.2	721.09	3587.94	--	76.2	0.08047	0.34471	--	76.2	-0.19326	0.08824	--
	76.3	-23.08	6629.79	--	76.3	-0.02043	0.33071	--	76.3	0.02937	0.12761	--
	76.4	557.06	3720.58	--	76.4	0.000897	0.01656	--	76.4	0.02323	0.07918	--
	76.5	187.18	6904.33	--	76.5	0.08513	0.11927	--	76.5	0.00414	0.1399	--
	76.6	920.51	3764.1	--	76.6	-0.19348	0.33014	--	76.6	-0.03293	0.10845	--
	76.7	1531.08	2938.54	--	76.7	0.08361	0.02318	--	76.7	-0.10272	0.00609	--
	76.8	681.76	2082.94	--	76.8	-0.01925	0.10857	--	76.8	0.05142	0.03386	--
	76.9	1379.59	5395.65	--	76.9	-0.03786	0.15935	--	76.9	-0.10453	0.28477	--
	77	1394.24	3947.45	--	77	0.10158	0.0224	--	77	0.12126	0.50088	--
	77.1	126.27	7575.78	--	77.1	0.15628	0.37359	--	77.1	0.10427	0.11089	--
	77.2	486.99	7795.33	--	77.2	-0.03951	0.30638	--	77.2	-0.04667	0.16976	--
	77.3	2772.97	4143.25	--	77.3	-0.32943	0.38273	--	77.3	-0.10582	0.02023	--
	77.4	2255.85	3882.04	--	77.4	0.03863	0.33208	--	77.4	0.1161	0.2033	--
	77.5	-540.23	5286.23	--	77.5	-0.06999	0.08268	--	77.5	-0.10207	0.02842	--
	77.6	761.24	2136.33	--	77.6	0.07166	-0.01566	--	77.6	-0.12337	0.01439	--
	77.7	-1877.37	6235.47	--	77.7	-0.20118	0.09937	--	77.7	0.11107	0.07733	--
	77.8	492.33	6061.73	--	77.8	0.23989	0.18372	--	77.8	0.05985	0.26005	--
	77.9	2956.28	2141.75	--	77.9	0.17601	0.08584	--	77.9	0.06437	0.16627	--
	78	4398.53	6768.38	--	78	-0.39986	-0.00563	--	78	-0.01133	0.32339	--
	78.1	-1400.23	3230.46	--	78.1	-0.1476	0.42305	--	78.1	0.02822	0.11088	--
	78.2	3094.36	4626.25	--	78.2	-0.41054	0.20261	--	78.2	-0.00732	0.29994	--
	78.3	-2777.21	5196.48	--	78.3	-0.14439	0.2274	--	78.3	-0.1039	0.05412	--
	78.4	3457.86	1891.75	--	78.4	-0.12966	0.45842	--	78.4	-0.00941	0.33215	--
	78.5	577.37	7520.4	--	78.5	0.0425	0.3103	--	78.5	0.05997	-0.17404	--
	78.6	2085.51	5394.62	--	78.6	-0.03477	0.26326	--	78.6	0.09359	0.13497	--
	78.7	-805.92	2541	--	78.7	-0.37838	0.1804	--	78.7	0.02425	0.12428	--
	78.8	-1867.73	3947.29	--	78.8	0.00992	0.35803	--	78.8	0.000216	0.13777	--
	78.9	970.02	6773	--	78.9	0.1822	0.60153	--	78.9	-0.06058	0.0845	--
	79	4142.77	2174.41	--	79	-0.11782	0.44939	--	79	0.01035	0.05834	--
	79.1	3254.49	5026.85	--	79.1	-0.01186	0.31059	--	79.1	-0.01196	0.16511	--
	79.2	828.28	-372.89	--	79.2	0.24999	0.60707	--	79.2	-0.06163	0.18553	--
	79.3	2027.25	4188.86	--	79.3	0.0706	0.30236	--	79.3	-0.07428	-0.10705	--
	79.4	521.37	4472.3	--	79.4	-0.12244	0.02785	--	79.4	0.13148	-0.06636	--
	79.5	-534.09	3983.22	--	79.5	0.07312	0.21543	--	79.5	0.14502	0.20793	--
	79.6	1483.31	2376.32	--	79.6	-0.09507	0.34419	--	79.6	0.19866	0.19443	--
	79.7	1004.01	6040.55	--	79.7	-0.08548	0.43556	--	79.7	-0.08515	0.06327	--
	79.8	1093.29	525.83	--	79.8	0.03813	-0.08526	--	79.8	-0.20916	-0.04776	--
	79.9	1450.12	7826.19	--	79.9	-0.19915	-0.03727	--	79.9	-0.02471	0.03897	--

## Sheet: Fig4c
Trace		0mM Mg				20mM Mg			20mM Mg,1uM tRNA					FRET population		0mM Mg	20mM Mg	20mM Mg,tRNA
	Time (s)	Cy3	Cy5	FRET	Time (s)	Cy3	Cy5	FRET	Time (s)	Cy3	Cy5	FRET			-0.21	0.000198208	5.19903e-05	5.2708e-05
	0	13447.4	5928.83	0.30598	0	23333.5	12705.3	0.35255	0	14986.4	28781.9	0.6576			-0.2	0	1.67711e-06	2.29165e-06
	0.1	39929.6	7608.94	0.16006	0.1	26851	19511.9	0.42085	0.1	8664.07	23291.9	0.72887			-0.19	1.0432e-05	0	4.58331e-06
	0.2	35654.7	5206.53	0.12742	0.2	29606.2	17361.9	0.36965	0.2	12754.2	26492.3	0.67502			-0.18	1.0432e-05	1.67711e-06	0
	0.3	36695.5	8937.78	0.19586	0.3	30019.9	15740.2	0.34397	0.3	10662.6	25548.8	0.70555			-0.17	1.0432e-05	3.35421e-06	0
	0.4	36632.8	2126.06	0.05485	0.4	22979.2	19973.1	0.46501	0.4	13420.5	22764.1	0.62911			-0.16	1.0432e-05	1.67711e-06	6.87496e-06
	0.5	33969.2	8064.58	0.19186	0.5	25721.2	16964.6	0.39743	0.5	14862.8	22932.3	0.60675			-0.15	6.95468e-06	3.35421e-06	2.29165e-06
	0.6	26886.6	8871.01	0.24809	0.6	25413.2	13857.9	0.35288	0.6	9094.45	23028.5	0.71689			-0.14	6.95468e-06	3.35421e-06	0
	0.7	37004.7	7504.8	0.16861	0.7	24871.5	15126.5	0.37818	0.7	9948.74	25136.9	0.71644			-0.13	2.43414e-05	3.35421e-06	2.29165e-06
	0.8	34869.5	5024.01	0.12594	0.8	26134.8	13267.9	0.33673	0.8	10027	23242.9	0.69862			-0.12	1.39094e-05	6.70843e-06	4.58331e-06
	0.9	40191	7352.45	0.15465	0.9	20979.4	13196.1	0.38613	0.9	11602.2	24650.4	0.67996			-0.11	4.52054e-05	5.03132e-06	4.58331e-06
	1	25870.1	9609.44	0.27084	1	22523.8	12357.7	0.35428	1	19837.5	38401.5	0.65938			-0.1	3.47734e-05	0	2.29165e-06
	1.1	36440.5	6547.59	0.15231	1.1	29773.5	13580.8	0.31325	1.1	12694.9	27083.7	0.68086			-0.09	4.86828e-05	5.03132e-06	2.29165e-06
	1.2	34862.5	7593.45	0.17885	1.2	24351.7	13328.6	0.35373	1.2	14491.5	22290.4	0.60601			-0.08	6.25921e-05	6.70843e-06	6.87496e-06
	1.3	27577.5	6886.88	0.19983	1.3	25721.5	13164.7	0.33854	1.3	9269.06	29212.4	0.75913			-0.07	0.00015648	5.03132e-06	4.58331e-06
	1.4	29750.6	8399.57	0.22017	1.4	26051.6	11437.9	0.3051	1.4	10884.4	25155.4	0.69799			-0.06	0.000177344	3.35421e-06	1.83332e-05
	1.5	29944.5	5954.88	0.16588	1.5	25384.4	19155.8	0.43008	1.5	18059.9	24775	0.57838			-0.05	0.000229505	1.00626e-05	4.58331e-06
	1.6	40403.8	5200.4	0.11403	1.6	27797.6	19951.6	0.41784	1.6	9002.14	26420.2	0.74586			-0.04	0.000368598	1.34169e-05	6.87496e-06
	1.7	36288.6	7878.96	0.17839	1.7	23527	17809.5	0.43084	1.7	11167.2	22222	0.66554			-0.03	0.000556375	1.5094e-05	2.97915e-05
	1.8	34991	7096.78	0.16862	1.8	24176.6	11801.7	0.32802	1.8	11923.2	27442.1	0.69711			-0.02	0.00113	1.67711e-05	1.14583e-05
	1.9	37051.2	6220.81	0.14376	1.9	29374.9	13592.4	0.31634	1.9	6848.34	21072.9	0.75473			-0.01	0.00164	2.51566e-05	2.06249e-05
	2	39349.1	6017.06	0.13263	2	23208.5	13273.2	0.36383	2	9959.85	18199.5	0.6463			0	0.0029	3.01879e-05	4.35414e-05
	2.1	33299.1	10634.5	0.24206	2.1	27766.3	12389.2	0.30853	2.1	11464.9	24532.5	0.68151			0.01	0.00453	5.86987e-05	7.10413e-05
	2.2	39052.1	4373.4	0.10071	2.2	18191.8	11714.6	0.39171	2.2	15402.2	31911	0.67446			0.02	0.00683	7.37927e-05	0.000123749
	2.3	30008.3	4611.73	0.13321	2.3	23643.2	16888.5	0.41667	2.3	12461.9	28798.4	0.69797			0.03	0.01013	0.000112366	0.000126041
	2.4	31271	10182.9	0.24564	2.4	24944.2	15087.5	0.37689	2.4	8111.8	24615.5	0.75214			0.04	0.01332	0.000122429	0.000208541
	2.5	32787.9	5155.45	0.13587	2.5	24407.3	14380.2	0.37074	2.5	11871.8	24134.2	0.67028			0.05	0.01774	0.000246535	0.000391873
	2.6	27401.4	11733	0.29981	2.6	21844.2	14944.1	0.40622	2.6	4929.44	27393.6	0.84749			0.06	0.022	0.000372318	0.000559164
	2.7	32805.2	9908.99	0.23198	2.7	26816.6	15435	0.36531	2.7	9417.46	23546.1	0.71431			0.07	0.02521	0.000519903	0.000774579
	2.8	33005.4	6623.32	0.16713	2.8	16921.4	16564.5	0.49467	2.8	12338.6	22202.4	0.64278			0.08	0.02868	0.000801657	0.00113
	2.9	32367.7	10372.1	0.24268	2.9	27305.3	16234.6	0.37287	2.9	9650.72	24927.6	0.7209			0.09	0.03248	0.00109	0.0013
	3	40302.7	4374.54	0.09791	3	24621.1	13150	0.34815	3	7991.44	22098.3	0.73441			0.1	0.03523	0.00159	0.00169
	3.1	34730.5	10490.3	0.23198	3.1	24255.9	13537.7	0.3582	3.1	8534.58	24272	0.73985			0.11	0.03788	0.00222	0.00241
	3.2	34507.9	6113.42	0.1505	3.2	20628.5	19039.1	0.47997	3.2	12692.6	24549	0.65918			0.12	0.04102	0.003	0.00272
	3.3	37898.8	5609.79	0.12894	3.3	24145.8	14618	0.3771	3.3	11525.8	19178.8	0.62462			0.13	0.04424	0.00395	0.00351
	3.4	38574.1	11002.3	0.22193	3.4	23284.8	19760.9	0.45907	3.4	9667.4	27633.9	0.74083			0.14	0.04634	0.00478	0.00422
	3.5	39822.7	8181.89	0.17044	3.5	24624.7	11911.7	0.32602	3.5	14424.7	23283.5	0.61746			0.15	0.04896	0.00613	0.00504
	3.6	30986.5	6104.5	0.16458	3.6	21019.4	14681.3	0.41123	3.6	9618.75	22317.6	0.69882			0.16	0.04929	0.00733	0.00615
	3.7	37531.1	8966.48	0.19284	3.7	23467	17590.5	0.42844	3.7	7325.73	35196.3	0.82772			0.17	0.04878	0.00855	0.00723
	3.8	32253.7	9542.92	0.22832	3.8	19822.6	13358.4	0.40259	3.8	13089.9	27059.1	0.67397			0.18	0.04671	0.00975	0.00817
	3.9	35460.4	9059.52	0.20349	3.9	20050.6	13315.8	0.39908	3.9	10146.4	19704.1	0.66009			0.19	0.04409	0.01144	0.00918
	4	36823.5	12142.5	0.24798	4	28504.4	14913.9	0.34349	4	12516.4	23554.1	0.653			0.2	0.04097	0.01314	0.01018
	4.1	32946.4	6779.22	0.17065	4.1	20089.4	14536	0.41981	4.1	14108.1	28200	0.66654			0.21	0.03694	0.01488	0.01123
	4.2	36136.9	7395.37	0.16988	4.2	26566.6	12588.8	0.32151	4.2	11439.1	22516.3	0.66311			0.22	0.03322	0.01702	0.01258
	4.3	32988.1	6411.92	0.16274	4.3	21965.3	16444.8	0.42814	4.3	11477.1	24512.2	0.6811			0.23	0.02889	0.01985	0.01314
	4.4	33303.2	9340.13	0.21903	4.4	28119.7	12388.3	0.30582	4.4	8899.59	27457.2	0.75521			0.24	0.02489	0.0222	0.01437
	4.5	33524.8	6823.25	0.16911	4.5	25695.6	13197.6	0.33933	4.5	11481.1	22325.8	0.66039			0.25	0.02196	0.02509	0.0148
	4.6	36460.1	9467.51	0.20614	4.6	22280	11749	0.34526	4.6	13330.8	25925.6	0.66042			0.26	0.01861	0.02832	0.01519
	4.7	36554.6	7518.75	0.1706	4.7	26366	13391.1	0.33682	4.7	12579.2	25280.3	0.66774			0.27	0.01623	0.03119	0.01578
	4.8	36805.3	5835.17	0.13685	4.8	28241.6	16947.8	0.37504	4.8	10634.8	24125.2	0.69405			0.28	0.01399	0.03428	0.01602
	4.9	35908.5	11135.5	0.2367	4.9	18730.2	11670.2	0.38388	4.9	11615.6	24477.2	0.67817			0.29	0.0119	0.03725	0.0157
	5	29143.8	9060.08	0.23715	5	27764.2	17148.9	0.38182	5	11081.2	27912	0.71582			0.3	0.01017	0.0402	0.01518
	5.1	34961.6	7694.4	0.18038	5.1	26552.7	11880	0.30911	5.1	13514.9	26400.2	0.66141			0.31	0.00897	0.04209	0.01446
	5.2	28307.6	10198.1	0.26485	5.2	28910.1	14719.8	0.33738	5.2	8450.51	24224.3	0.74138			0.32	0.00791	0.04301	0.014
	5.3	36529.7	12324.1	0.25226	5.3	27619.4	9681.41	0.25955	5.3	16786.8	22599.5	0.57379			0.33	0.00702	0.04482	0.01234
	5.4	35107.5	8208.27	0.1895	5.4	20660.6	18684.6	0.47489	5.4	8680.64	21263.3	0.7101			0.34	0.00634	0.04464	0.01169
	5.5	37226.9	8808.92	0.19135	5.5	26094.2	12167.6	0.31801	5.5	11246.8	27013	0.70604			0.35	0.00571	0.04461	0.01106
	5.6	29373.8	5595.55	0.16001	5.6	27324.5	15696.7	0.36486	5.6	9544.99	28345.4	0.74809			0.36	0.00535	0.04355	0.00988
	5.7	38730.7	8584.72	0.18144	5.7	26819.9	19530	0.42136	5.7	10206.7	40333.8	0.79805			0.37	0.00482	0.04177	0.00925
	5.8	35029.3	5593.24	0.13769	5.8	22343.4	13996.9	0.38516	5.8	13776.2	26532.3	0.65823			0.38	0.0044	0.04003	0.00855
	5.9	41417	6740.52	0.13997	5.9	29018.4	15547.4	0.34886	5.9	9050.12	26636.3	0.7464			0.39	0.00395	0.03703	0.00812
	6	37355.3	4904.2	0.11605	6	26984.2	14534.6	0.35007	6	11792.5	32227.1	0.73211			0.4	0.0039	0.03381	0.00763
	6.1	34663.1	6819.83	0.1644	6.1	21447.1	12747.4	0.37279	6.1	12448	28435	0.69552			0.41	0.00363	0.03045	0.00756
	6.2	32431.4	9273.21	0.22235	6.2	25686.7	16556.4	0.39193	6.2	13700.7	29282.3	0.68125			0.42	0.00328	0.02709	0.0076
	6.3	34016	9615.7	0.22038	6.3	22607.3	17698.5	0.43911	6.3	13743.4	24721.2	0.6427			0.43	0.00303	0.02334	0.00745
	6.4	31554.9	6277.82	0.16594	6.4	27614.6	13964.2	0.33585	6.4	16648.2	32318.6	0.66001			0.44	0.00283	0.02016	0.00769
	6.5	33751.1	8331.45	0.19798	6.5	23795.2	13973.5	0.36998	6.5	18226.6	26977.5	0.59679			0.45	0.00258	0.01728	0.00758
	6.6	39174.4	6953.85	0.15075	6.6	19956.2	12181.5	0.37904	6.6	19189.6	29298.2	0.60424			0.46	0.00256	0.01519	0.00807
	6.7	29381.3	7981.39	0.21362	6.7	27275.1	15347.1	0.36007	6.7	14125.3	37489.6	0.72633			0.47	0.00251	0.01243	0.0082
	6.8	37849.6	8289.43	0.17966	6.8	25719.8	16080.8	0.3847	6.8	16042.3	25683.4	0.61553			0.48	0.00261	0.01068	0.00897
	6.9	36523.3	8600.94	0.19061	6.9	20755.4	14123.4	0.40493	6.9	8768.2	27477	0.75809			0.49	0.00222	0.00908	0.00946
	7	34071.1	7789.51	0.18608	7	22408.3	15636	0.41099	7	11835	33891.3	0.74118			0.5	0.00246	0.00762	0.01007
	7.1	32645.4	4961.5	0.13193	7.1	23926.7	10390	0.30277	7.1	12583	24281.6	0.65867			0.51	0.00228	0.00642	0.01112
	7.2	33876.8	7362.12	0.17852	7.2	25562.5	16556.6	0.39309	7.2	15073.7	32177.4	0.68099			0.52	0.00206	0.00542	0.01226
	7.3	31414.4	6909.88	0.1803	7.3	26704.9	15927.2	0.3736	7.3	11804.5	22421.1	0.6551			0.53	0.00177	0.00471	0.01343
	7.4	31777	6171.14	0.16262	7.4	25619.2	15942.1	0.38358	7.4	21583.7	31138.2	0.59061			0.54	0.0017	0.00423	0.01545
	7.5	33932.2	4143.75	0.10883	7.5	24627.6	12737.6	0.3409	7.5	8590.3	29821.9	0.77637			0.55	0.00175	0.00352	0.01699
	7.6	28869.5	7717.23	0.21093	7.6	23734.9	16010.5	0.40283	7.6	12319.5	27166.3	0.688			0.56	0.0015	0.00322	0.01896
	7.7	28967.3	4473.83	0.13378	7.7	24568.6	14985.8	0.37887	7.7	17791.1	28594.8	0.61645			0.57	0.00158	0.00286	0.02115
	7.8	31383.6	9471.62	0.23183	7.8	22195.6	18817	0.45881	7.8	13313.5	28848	0.68423			0.58	0.00138	0.00253	0.02367
	7.9	31577.4	5434.65	0.14683	7.9	22139.1	15782.7	0.41619	7.9	17994.4	24292.9	0.57447			0.59	0.00136	0.00227	0.02557
	8	31213.9	6921.72	0.1815	8	24745.2	15518.2	0.38542	8	19547.7	24821.8	0.55943			0.6	0.00125	0.00206	0.02865
	8.1	33247.9	6107.1	0.15518	8.1	21321.5	13170	0.38183	8.1	14968	31769.6	0.67974			0.61	0.00109	0.00189	0.03085
	8.2	39166.7	4751.05	0.10818	8.2	25646.8	11006.6	0.30029	8.2	17069.7	30108.8	0.63819			0.62	0.0011	0.00173	0.03209
	8.3	24406.4	3955.81	0.13947	8.3	24653.6	15611.5	0.38772	8.3	15863.6	25426.2	0.6158			0.63	0.000931928	0.00178	0.03398
	8.4	31930	4597.05	0.12585	8.4	27798	9352.97	0.25176	8.4	13081.9	29746.7	0.69455			0.64	0.000858903	0.00153	0.03407
	8.5	33993.7	11199.8	0.24782	8.5	27585.5	14953.7	0.35153	8.5	13061.9	26917.9	0.67329			0.65	0.000872813	0.00147	0.03387
	8.6	33703.2	5786.19	0.14653	8.6	21569.8	15723	0.42161	8.6	13848.6	30560.1	0.68816			0.66	0.00065374	0.00138	0.03267
	8.7	33778.7	5255.07	0.13463	8.7	22438.3	14182.7	0.38728	8.7	16482.8	38739.5	0.70152			0.67	0.000657218	0.00131	0.0301
	8.8	34919.5	9898.75	0.22086	8.8	20592	19358.3	0.48456	8.8	12087.9	31763.5	0.72434			0.68	0.000622444	0.00121	0.02706
	8.9	29545.5	4800.81	0.13978	8.9	23673.4	7775.4	0.24724	8.9	14419.4	31017.5	0.68265			0.69	0.000605057	0.00118	0.02344
	9	36502.2	9797.75	0.21161	9	20963.5	12143.4	0.36679	9	20139.5	33741.4	0.62622			0.7	0.000594625	0.0011	0.02033
	9.1	34626.8	7764.91	0.18317	9.1	24166.8	11464.4	0.32175	9.1	14599.4	28467	0.661			0.71	0.000525079	0.000950919	0.01688
	9.2	34740.9	5267.29	0.13166	9.2	23686.3	14554.9	0.38061	9.2	9565.09	26612	0.7356			0.72	0.000594625	0.000883835	0.01389
	9.3	30330.5	10257.7	0.25273	9.3	25251.2	15362.8	0.37826	9.3	12277.4	34602.8	0.73811			0.73	0.000646786	0.000816751	0.01139
	9.4	34030.2	11288.4	0.24909	9.4	23484.6	12903.4	0.35461	9.4	12837.9	26822.7	0.67631			0.74	0.000573761	0.000826814	0.00904
	9.5	35019.9	8746.75	0.19985	9.5	21264.1	13174.7	0.38255	9.5	12471.1	30367.5	0.70888			0.75	0.000664172	0.000714447	0.00729
	9.6	38725.6	6344.42	0.14077	9.6	26126.8	13461.5	0.34004	9.6	14639.4	24964.4	0.63035			0.76	0.000594625	0.000632269	0.0063
	9.7	31223.9	8433.67	0.21266	9.7	25651.3	15505.1	0.37674	9.7	12402.7	29528.7	0.70421			0.77	0.000657218	0.000595373	0.0052
	9.8	35384.2	10131.4	0.22259	9.8	29390.6	10565.3	0.26442	9.8	19615.8	27784.5	0.58617			0.78	0.000643308	0.00052158	0.00467
	9.9	25178.8	6138.67	0.19601	9.9	18784.8	14832.4	0.44122	9.9	11114.4	37122.5	0.76959			0.79	0.00065374	0.000503132	0.00399
	10	34709.4	7079.64	0.16941	10	23574.5	13263.9	0.36006	10	11837.1	31422.1	0.72637			0.8	0.000678082	0.000474621	0.00344
	10.1	36418.8	10579.2	0.2251	10.1	23884	14026.5	0.36999	10.1	10600.4	27936.6	0.72493			0.81	0.000698946	0.000449465	0.00325
	10.2	37278.7	6620.32	0.15081	10.2	21356	10852.7	0.33695	10.2	17117.5	27345.7	0.61502			0.82	0.000605057	0.000429339	0.00278
	10.3	36612.1	6905.31	0.15868	10.3	21924.2	16624.8	0.43126	10.3	13276	28663.6	0.68345			0.83	0.000559852	0.000437725	0.00246
	10.4	37771	8326.02	0.18062	10.4	25642.4	11466.5	0.309	10.4	14237.6	30022	0.67832			0.84	0.000399894	0.000385735	0.00206
	10.5	41485.5	8668.5	0.17284	10.5	27695.6	18853.1	0.40502	10.5	15453.8	25609.8	0.62366			0.85	0.000413804	0.000375672	0.00191
	10.6	30421.6	4601.28	0.13138	10.6	21067.9	12840.8	0.37869	10.6	12633.2	29161.3	0.69773			0.86	0.000406849	0.000320327	0.0017
	10.7	32676.6	4948.35	0.13152	10.7	26601.8	13182.4	0.33135	10.7	11442.2	28073.2	0.71044			0.87	0.000372076	0.000293494	0.00156
	10.8	25099	10004.2	0.28499	10.8	26480.8	16606.3	0.38541	10.8	11625.5	37274	0.76226			0.88	0.000368598	0.00025492	0.00132
	10.9	36379.2	4621.5	0.11272	10.9	24734.4	17233.2	0.41063	10.9	16834.1	29951	0.64018			0.89	0.000323393	0.000238149	0.00122
	11	24305	10676.2	0.3052	11	22831.1	14690.6	0.39152	11	14023.3	32133.5	0.69618			0.9	0.000330347	0.000259952	0.00111
	11.1	34177.4	8271.36	0.19486	11.1	24858.8	13111	0.3453	11.1	17909.1	29536.3	0.62253			0.91	0.000285142	0.000221378	0.00103
	11.2	36422.7	8666.58	0.19221	11.2	23887.8	17182.5	0.41837	11.2	12368.5	27211.2	0.6875			0.92	0.000288619	0.00020293	0.00087312
	11.3	32011.4	11344.4	0.26166	11.3	25874.1	15839.2	0.37972	11.3	8090.68	23060.9	0.74028			0.93	0.000330347	0.000167711	0.000964786
	11.4	33863.1	5834.41	0.14697	11.4	19609.4	16575.7	0.45808	11.4	14473.4	25983.7	0.64225			0.94	0.000340779	0.000184482	0.000847912
	11.5	37857.4	5820.56	0.13326	11.5	27690.3	18073.3	0.39493	11.5	12229.6	24078.7	0.66317			0.95	0.000347734	0.00015094	0.000857079
	11.6	31777.3	2674.85	0.07764	11.6	26484	17737.9	0.40111	11.6	10602.1	26664	0.7155			0.96	0.000347734	0.000157648	0.000731038
	11.7	27093.7	6515.24	0.19385	11.7	24796.5	12409	0.33353	11.7	13747.6	34413.5	0.71455			0.97	0.000368598	0.000187836	0.00070583
	11.8	35142.3	8750.25	0.19936	11.8	18626.5	18245.9	0.49484	11.8	13353.8	27548.5	0.67352			0.98	0.000372076	0.000169388	0.000710413
	11.9	39711.9	6997.28	0.14981	11.9	23320.2	16327.2	0.41181	11.9	11952.2	26724.4	0.69097			0.99	0.000448577	0.000206284	0.000643955
	12	37589.4	6993.18	0.15686	12	24191.3	12827.7	0.34652	12	13208	35881.7	0.73094			1	0.000476396	0.00017945	0.000611872
	12.1	36770.5	9297.15	0.20181	12.1	22668.4	15308.6	0.4031	12.1	10701.1	23928.1	0.69098			1.01	0.000368598	0.000182805	0.000566039
	12.2	31156.3	7112.11	0.18585	12.2	24829.5	16560.9	0.40011	12.2	13067.9	28931.2	0.68885			1.02	0.000299051	0.000172742	0.000474372
	12.3	25299.8	4466.66	0.15006	12.3	17596.7	14476.9	0.45137	12.3	12295	24271.5	0.66376			1.03	0.000267755	0.000137523	0.000398748
	12.4	35221.7	5492.09	0.1349	12.4	26168.2	15011.6	0.36454	12.4	13810.4	25510.9	0.64878			1.04	0.000323393	0.000137523	0.000430831
	12.5	34208.8	9865.81	0.22384	12.5	21541.5	9531.86	0.30675	12.5	15999.6	31696.5	0.66455			1.05	0.000201686	0.000117397	0.000323123
	12.6	30580	6101.86	0.16635	12.6	22526	11770	0.34319	12.6	13137.7	26261.5	0.66655			1.06	0.000257323	7.8824e-05	0.000384998
	12.7	34532.9	10676.2	0.23615	12.7	27131.6	17407.9	0.39084	12.7	13298.1	27072.4	0.6706			1.07	0.000187776	8.21782e-05	0.000327707
	12.8	31558.7	10980	0.25812	12.8	21671.7	14580	0.40219	12.8	9841.46	28227.3	0.74148			1.08	0.000163435	8.38553e-05	0.000293332
	12.9	33649.5	5742.58	0.14578	12.9	17799.4	16960.2	0.48793	12.9	19775.2	25648.3	0.56465			1.09	0.000139094	7.37927e-05	0.000295623
	13	30637.1	11716.1	0.27663	13	24199.8	15197.9	0.38576	13	15578.6	30118.7	0.65909			1.1	0.000125184	7.04385e-05	0.000272707
	13.1	34853.2	6362.76	0.15438	13.1	23709.6	11099.9	0.31888	13.1	11166.3	28532.6	0.71872			1.11	0.000132139	5.36674e-05	0.000242915
	13.2	34740.7	9444.67	0.21375	13.2	20598.8	10972.4	0.34754	13.2	11878.7	34674.2	0.74483			1.12	0.000139094	6.20529e-05	0.000274999
	13.3	32433.8	5864.03	0.15312	13.3	23813.6	19203.7	0.44642	13.3	24257.4	35151.5	0.59169			1.13	0.000177344	3.01879e-05	0.000199374
	13.4	29808.4	8332.85	0.21847	13.4	25338.5	9616.08	0.2751	13.4	11550.4	20640.8	0.64119			1.14	0.000121707	3.35421e-05	0.000213124
	13.5	37150	9193.72	0.19838	13.5	22905.8	13528.8	0.37132	13.5	14027.4	27829.8	0.66487			1.15	0.000107798	3.68963e-05	0.000240624
	13.6	34748.5	6395.25	0.15544	13.6	22643.9	11120.2	0.32935	13.6	15271.3	33509.2	0.68694			1.16	9.73656e-05	4.52819e-05	0.00022229
	13.7	32441.4	7704.9	0.19192	13.7	26573	14659.7	0.35554	13.7	15633.2	22517.1	0.59022			1.17	0.000114752	2.18024e-05	0.000199374
	13.8	32493.7	8396.18	0.20534	13.8	21058.9	15580	0.42523	13.8	12545.5	22185.4	0.63878			1.18	8.69335e-05	2.68337e-05	0.000160416
	13.9	31013.8	5804.58	0.15765	13.9	24098.2	18310.5	0.43176	13.9	13362.6	25415.1	0.6554			1.19	9.04109e-05	3.01879e-05	0.000158124
	14	34701.4	7167.86	0.1712	14	22892.4	10219	0.30862	14	10663.8	28147.6	0.72524			1.2	0.00011823	1.84482e-05	0.000142083
	14.1	35616.2	4453.72	0.11115	14.1	24691.2	17048.2	0.40844	14.1	13599.8	25488.4	0.65207			1.21	0.00262
	14.2	33414.5	8678.16	0.20617	14.2	21277.6	15551.3	0.42226	14.2	14556	27828.9	0.65658
	14.3	30543.8	4315.7	0.1238	14.3	23431.9	16413.9	0.41194	14.3	13535.8	28545.6	0.67834
	14.4	31046.8	5331.55	0.14656	14.4	23092.8	11756.3	0.33735	14.4	16194.7	36857.5	0.69474
	14.5	40570.2	6851.68	0.14448	14.5	21463.4	12382.9	0.36586	14.5	10077.2	25562.3	0.71725
	14.6	28635.7	6747.28	0.19069	14.6	19756.2	12806.9	0.39329	14.6	8882.93	22166.9	0.71391
	14.7	26651.1	8590.64	0.24376	14.7	25096.5	13439.3	0.34875	14.7	11547.9	29920.8	0.72153
	14.8	38378.9	6568.66	0.14614	14.8	25371.8	14612.2	0.36545	14.8	12531.1	24475.2	0.66138
	14.9	30057.5	5000.72	0.14264	14.9	28058.2	13308	0.32171	14.9	11522.1	24978.9	0.68434
	15	37398.7	5481.55	0.12783	15	25611	15463.4	0.37647	15	6688.36	28096.3	0.80772
	15.1	30975	4940.61	0.13756	15.1	20787.8	13259.3	0.38944	15.1	10306.6	33437.4	0.76439
	15.2	34612.8	7855.55	0.18497	15.2	19014.7	14158.9	0.42681	15.2	14803.7	31201.4	0.67822
	15.3	39253.6	7708.02	0.16413	15.3	21077.6	14539.9	0.40822	15.3	13085.8	27256.2	0.67563
	15.4	34163.7	5100.45	0.1299	15.4	22308.8	13728.1	0.38095	15.4	10237.7	28215.7	0.73376
	15.5	28890.3	8703.39	0.23151	15.5	22595.6	11917.3	0.3453	15.5	10361.4	30524.8	0.74658
	15.6	32962.1	8003.3	0.19537	15.6	22048	12934.7	0.36975	15.6	14530.2	29642.7	0.67106
	15.7	37918.7	7313.8	0.16169	15.7	22797.5	15791.7	0.40923	15.7	10038.7	31137.3	0.7562
	15.8	35385.6	5547.56	0.13553	15.8	22514.3	15469.6	0.40727	15.8	10345.5	34466.6	0.76914
	15.9	32928.6	10424.6	0.24046	15.9	26887.3	12902.1	0.32426	15.9	8666.74	27825	0.7625
	16	37032.4	5896.48	0.13735	16	26664.3	14187.6	0.34729	16	9259.62	32330.1	0.77736
	16.1	32603.9	11782.4	0.26545	16.1	20396.6	15861.8	0.43747	16.1	11718.4	29750.3	0.71742
	16.2	30588.3	6126.55	0.16687	16.2	23734.3	17429.5	0.42342	16.2	12899.6	35226.6	0.73196
	16.3	33065.6	7483.51	0.18455	16.3	17641.7	15005.7	0.45963	16.3	12671.2	29169.1	0.69715
	16.4	35844.2	10329.1	0.2237	16.4	22424.4	14699	0.39595	16.4	11733.4	23128.5	0.66343
	16.5	43415.7	7999.08	0.15558	16.5	23362	11601.7	0.33182	16.5	13357.3	31979.3	0.70538
	16.6	34088.2	7828.43	0.18676	16.6	18188	11435.4	0.38603	16.6	15112.4	29801.2	0.66352
	16.7	35237.8	8848.33	0.20071	16.7	19376.8	16048.5	0.45302	16.7	14303.8	28253	0.66389
	16.8	31373.3	5690.22	0.15353	16.8	25516.2	17916.4	0.41251	16.8	10312.9	26660.1	0.72107
	16.9	29736.1	4850.86	0.14025	16.9	16753.2	15907.6	0.48706	16.9	9351.25	28369.8	0.75209
	17	33179.2	8823.5	0.21007	17	20152.1	14024.5	0.41035	17	10335.6	26686.5	0.72083
	17.1	35100.6	4752.32	0.11925	17.1	24824.3	12966.2	0.34311	17.1	15931.7	27318.4	0.63164
	17.2	38846.9	10531.5	0.21328	17.2	19729.2	13659.5	0.40911	17.2	13892.5	27502.1	0.66439
	17.3	34645.2	7321.64	0.17446	17.3	23262.7	13466.5	0.36664	17.3	16141.2	25398.5	0.61143
	17.4	34399.1	7803.6	0.18491	17.4	23499.7	11801.2	0.3343	17.4	13461.4	26160	0.66025
	17.5	36346.9	10133.7	0.21802	17.5	24882.2	13891.2	0.35827	17.5	13771.6	22700.9	0.62241
	17.6	32919.5	8687.78	0.2088	17.6	18661.3	14610.5	0.43913	17.6	18018.6	32410.6	0.6427
	17.7	30451.6	9819.4	0.24383	17.7	20546.3	12033.3	0.36935	17.7	10778.4	26336.8	0.7096
	17.8	33272.8	8124.58	0.19626	17.8	20469	18037.2	0.46842	17.8	14424.1	31880.6	0.6885
	17.9	34232.8	8042.82	0.19025	17.9	24000.7	11529	0.32449	17.9	12146.8	29346	0.70725
	18	31637.9	9640.97	0.23356	18	22374.4	11152.2	0.33264	18	11961.4	32199.6	0.72914
	18.1	32609.9	9548.91	0.2265	18.1	22847.9	14136	0.38222	18.1	14745.7	30281.8	0.67252
	18.2	34803.7	8455.76	0.19547	18.2	27324.8	10802.7	0.28333	18.2	16407.8	28465.3	0.63435
	18.3	34335	9900.05	0.22381	18.3	22761.8	15038.1	0.39783	18.3	12518.7	23945.4	0.65668
	18.4	39307.4	8432.63	0.17664	18.4	21473.4	12538.1	0.36864	18.4	11948.7	25365.4	0.67978
	18.5	36078.5	5453.98	0.13132	18.5	22999	15530.4	0.40308	18.5	12668	23047.8	0.64531
	18.6	26342.9	5266.5	0.16661	18.6	26665.9	18370.9	0.40791	18.6	10106	31777.3	0.75871
	18.7	33637.1	9634.08	0.22264	18.7	26244.5	12620.5	0.32473	18.7	22771.3	27491.8	0.54696
	18.8	35627	12530.8	0.2602	18.8	23637.6	15629.7	0.39803	18.8	12730.8	32007.2	0.71544
	18.9	31121	10491.1	0.25212	18.9	21575.4	13848	0.39093	18.9	12602.8	25492.8	0.66918
	19	34863.8	9898.99	0.22114	19	24621.3	11953.1	0.32682	19	12500.6	27662.6	0.68876
	19.1	31999.5	11144.6	0.25831	19.1	22485.6	15307.8	0.40504	19.1	15720.6	31277.2	0.6655
	19.2	29140.9	10779.5	0.27002	19.2	23120	12272	0.34674	19.2	13944.8	31668.7	0.69428
	19.3	40260.4	8773.64	0.17893	19.3	21450.3	11623.1	0.35143	19.3	9531.25	29455.2	0.75552
	19.4	39875.2	7270.2	0.15421	19.4	21452.5	12480.9	0.36781	19.4	11822.9	28101.6	0.70387
	19.5	40708.3	10212.1	0.20055	19.5	26043.5	11227.4	0.30124	19.5	17014.6	33352.3	0.66219
	19.6	32641.7	6189.25	0.15939	19.6	22812.1	14929	0.39556	19.6	17074	27684	0.61853
	19.7	33198.5	11365.2	0.25503	19.7	24412.8	14739.5	0.37647	19.7	10903.5	29937.1	0.73302
	19.8	32643.4	7189.97	0.1805	19.8	24386	14835.4	0.37825	19.8	16534	33230.2	0.66775
	19.9	30154.9	9126.85	0.23234	19.9	15701.4	13559.5	0.4634	19.9	14339.8	31965.4	0.69032
	20	34220.3	8924.23	0.20684	20	21820.3	14779.4	0.40381	20	21117.5	25575.5	0.54774
	20.1	36301.7	9999.39	0.21596	20.1	19717.3	12749.7	0.3927	20.1	15306.3	31920.6	0.6759
	20.2	32622.5	6191.2	0.15951	20.2	25169.1	13868	0.35525	20.2	14725.2	24572	0.62529
	20.3	34753.6	8015.28	0.18741	20.3	19604.3	11937.7	0.37847	20.3	15320.1	27746.9	0.64427
	20.4	36209	8738.53	0.19442	20.4	23233.4	17378.1	0.42791	20.4	13594.6	37801.4	0.73549
	20.5	34404.2	11708.7	0.25391	20.5	22727.4	16216.4	0.4164	20.5	14997.6	26196	0.63592
	20.6	29680.3	6888.88	0.18838	20.6	20158.2	12409.9	0.38105	20.6	19200.2	23660	0.55203
	20.7	33594.4	7364.16	0.1798	20.7	27230.7	16361.9	0.37534	20.7	10640.3	26059.6	0.71007
	20.8	28076.1	9516.95	0.25316	20.8	21504.9	15007.9	0.41103	20.8	10940.1	33886.7	0.75595
	20.9	22930.8	9453.03	0.29191	20.9	25415.2	15580.2	0.38005	20.9	11638.6	25083.8	0.68306
	21	38624.7	9820.08	0.20271	21	27899.5	13041.8	0.31855	21	18005.3	27712.3	0.60616
	21.1	29166.2	8790.82	0.2316	21.1	24268.9	13941.3	0.36486	21.1	12513.9	25106.4	0.66736
	21.2	39347.1	11533.9	0.22668	21.2	21112.2	15124.5	0.41738	21.2	11527.9	29208.7	0.71701
	21.3	30189.5	8314.15	0.21593	21.3	24151.7	11309.8	0.31893	21.3	13602.4	36921.6	0.73077
	21.4	32515.7	7202.78	0.18135	21.4	23316.7	13688.4	0.36991	21.4	14635.8	30952	0.67895
	21.5	38164.4	5723.22	0.13041	21.5	24530.2	17371.1	0.41457	21.5	10864.2	31401.4	0.74295
	21.6	22853.8	6685.24	0.22632	21.6	19922.9	16701.8	0.45603	21.6	15475.6	26263.1	0.62923
	21.7	29614.8	9352.59	0.24001	21.7	23091.5	11769.7	0.33762	21.7	9797.09	31500.5	0.76277
	21.8	35876.3	7871.48	0.17993	21.8	22256.4	10679.4	0.32425	21.8	12161.7	27672.6	0.69469
	21.9	32386	6478.85	0.1667	21.9	22551.5	14939.2	0.39848	21.9	14014.8	25862.5	0.64855
	22	32313.1	8003.6	0.19852	22	25309.4	13811.7	0.35305	22	12004.5	27961.2	0.69963
	22.1	30008.4	10206.4	0.2538	22.1	23109.9	15986.2	0.40889	22.1	10930	28768.3	0.72467
	22.2	31856.4	5428.52	0.1456	22.2	25138.1	16420.3	0.39511	22.2	10392.7	35779.7	0.77492
	22.3	35589.4	7759	0.17899	22.3	23554.8	10968.9	0.31772	22.3	14209.8	31883.2	0.69171
	22.4	31225.6	10143.1	0.24519	22.4	23602.3	14370.7	0.37844	22.4	8974.7	29565.3	0.76713
	22.5	34037.6	6810.11	0.16672	22.5	25045.5	9645.26	0.27804	22.5	13505.9	22503.2	0.62493
	22.6	35378.6	9429.88	0.21045	22.6	20185.6	13982.7	0.40923	22.6	8757.08	29295.9	0.76987
	22.7	29076.8	8820.17	0.23274	22.7	24703.2	12635.5	0.3384	22.7	15143.8	30779.6	0.67024
	22.8	32027.4	7940.47	0.19867	22.8	25026.4	14209.1	0.36215	22.8	16642.6	31653.4	0.6554
	22.9	34402.5	6238.32	0.1535	22.9	22976.2	12187	0.34659	22.9	14315	28845.2	0.66833
	23	29972.8	8018.76	0.21107	23	26044	15542.5	0.37374	23	13451.4	30618.5	0.69477
	23.1	31351	9334.89	0.22944	23.1	21616.2	16152.8	0.42767	23.1	13859.3	34664.5	0.71438
	23.2	37991.2	10228.7	0.21213	23.2	25237.3	8713.85	0.25666	23.2	14107.4	28467.6	0.66865
	23.3	32683.2	6643.91	0.16894	23.3	22431.8	15618.5	0.41047	23.3	15615.2	27170.6	0.63504
	23.4	36324.3	10893.6	0.23071	23.4	29389.2	17823.5	0.37752	23.4	12690.9	26954.2	0.67989
	23.5	31688.5	6384.52	0.16769	23.5	20064.4	10147	0.33587	23.5	9641.76	40190.6	0.80652
	23.6	27792.2	6759.81	0.19564	23.6	25955.6	14607.2	0.36011	23.6	13094.1	26758.9	0.67144
	23.7	31491.6	9449.53	0.23081	23.7	23027.5	13424.9	0.36829	23.7	15190.7	26394.4	0.63471
	23.8	34081.8	10118.8	0.22893	23.8	26464.7	13430.7	0.33665	23.8	13959.6	33398.9	0.70524
	23.9	33755.5	3887.18	0.10327	23.9	25829.4	14251.4	0.35557	23.9	12710.2	25366.2	0.66619
	24	36577.2	5530.76	0.13135	24	22289.7	18789.2	0.45739	24	12379.6	29139	0.70183
	24.1	29886.4	8736.57	0.2262	24.1	24006.1	12909.4	0.3497	24.1	11238	30237.4	0.72904
	24.2	34278	9831.24	0.22288	24.2	19081.1	18614.4	0.49381	24.2	13849.4	29832.8	0.68295
	24.3	29909.3	8114.2	0.2134	24.3	24178	15435.7	0.38966	24.3	11399.7	32409	0.73978
	24.4	39363.7	5907.34	0.13049	24.4	26923.8	13071.9	0.32683	24.4	9445.96	26749.5	0.73903
	24.5	30499.3	9788.51	0.24296	24.5	28249.1	16409.7	0.36745	24.5	15528.4	30479.2	0.66248
	24.6	28523.5	8140.42	0.22203	24.6	24887.7	17873.2	0.41798	24.6	18544.2	35917.5	0.6595
[truncated: 553 more rows]

[truncated: 49 more sheets: Fig4d, Fig4e, Fig5b, Fig5c, Fig6a, Fig6b, Fig6c, Fig6e, Fig6f, Fig6g, Fig6i, Fig6j, Fig6k, Fig6m, Fig6n, Fig6o, Fig6p, Fig6q, Supplementary Fig1a, Supplementary Fig1b …]
